# Supplementary material for: Phosphoproteomics identifies dual-site phosphorylation in an extended basophilic motif regulating FILIP1-mediated degradation of filamin-C
Source: Commun Biol. 2020 May 22;3:253. doi: 10.1038/s42003-020-0982-5 (PMC7244511; doi:10.1038/s42003-020-0982-5)
Supplement: Supplementary file 1 — Supplementary Data 1 [file 42003_2020_982_MOESM1_ESM.xlsx]

## Sheet: Column header
	Supplementary Data 1. Proteome dataset derived from global IGF-1/LY phosphoproteomic experiment. This file containes three spreadsheets with the first one (column header) giving explanations on the column headers used in the spreadsheet "Proteins" and "Peptides". The information in the spreadsheet "Proteins" refers to data from the MaxQuant output files "proteinGroups.txt", wheras the spreadsheet…
	Spreadsheet "Proteins"
	Protein group ID	Identifier(s) of protein(s) contained in the protein group
	Gene names	Gene names of all proteins assigned to the respective group
	Protein names	Protein names of all proteins assigned to the respective group
	Q-value	A p-value that has been adjusted for the False Discovery Rate
	Protein IDs	Uniprot accession numbers of all proteins assigned to the respective protein group
	Mol. weight [kDa]	Molecular weight in kDa
	Number of proteins	Number of proteins assigned to the respective protein group
	Peptides	Number of identified peptides assigned to the respective protein group
	Identification type SILAC1-3	The type of detection for the peptide for replicate 1-3
	Ratio H/L normalized IGF 1	Log2 transformed ratio between differentially SILAC-labled corresponding peptide species of IGF-1 treated replicate 1. Ratios are given as IGF-1 treated samples versus control samples
	Ratio M/L normalized IGF 2	Log2 transformed ratio between differentially SILAC-labled corresponding peptide species of IGF-1 treated replicate 2. Ratios are given as IGF-1 treated samples versus control samples
	Ratio L/H normalized IGF 3	Log2 transformed ratio between differentially SILAC-labled corresponding peptide species of IGF-1 treated replicate 3. Ratios are given as IGF-1 treated samples versus control samples
	Ratio M/L normalized LY 1	Log2 transformed ratio between differentially SILAC-labled corresponding peptide species of LY294002 treated replicate 1. Ratios are given as LY294002 treated samples versus control samples
	Ratio H/L normalized LY 2	Log2 transformed ratio between differentially SILAC-labled corresponding peptide species of LY294002 treated replicate 2. Ratios are given as LY294002 treated samples versus control samples
	Ratio M/H normalized LY 3	Log2 transformed ratio between differentially SILAC-labled corresponding peptide species of LY294002 treated replicate 3. Ratios are given as LY294002 treated samples versus control samples
	Intensity	Summed up eXtracted Ion Current (XIC) of all isotopic clusters associated with the identified AA sequence
	Unique peptides	Number of peptides unique to the respective protein group
	Unique peptides SILAC1-3	Number of peptides unique to the respective protein group for replicate 1-3
	Unique sequence coverage [%]	Sequence coverage in %
	Only identified by site	Proteins only identified by modified peptides (e.g. phosphopeptides) are marked with a “+”
	Phospho (STY) site IDs	Phosphorylation site ID as listed in the MaxQuant output file "PhosphoSTY.txt"
	Phospho (STY) site positions	The positions of the phosphorylation in the protein amino acid sequence
	Evidence IDs	Identifier of the associated evidence stored in the file "evidence.txt"
	Peptide IDs	Identifier of the associated evidence stored in the file "petides.txt"
	Spreadsheet "Peptides"
	Peptide ID	A unique (consecutive) identifier for each row in the peptides table, which is used to cross-link the information in this table with the information stored in the other tables
	Protein group IDs	ID(s) of protein groups the respective peptide is assigned to
	Sequence	The amino acid sequence of the identified peptide
	Length	The length of the sequence stored in the column "Sequence"
	Missed cleavages	Number of missed enzymatic cleavages
	Mass	Monoisotopic mass of the peptide
	Proteins	Identifiers of proteins this peptide is associated with
	Start position	Start position of the peptide within the protein
	End position	End position of the peptide within the protein
	Gene names	Gene names of all proteins assigned to the respective group
	Protein names	Protein names of all proteins assigned to the respective group
	Charges	All charge states that have been observed for the respective peptide
	PEP	Posterior Error Probability of the identification
	Score	Andromeda score for the best associated MS/MS spectrum
	Phospho (STY) site IDs	Phosphorylation site ID as listed in the MaxQuant output file "PhosphoSTY.txt"
	Evidence IDs	Identifier of the associated evidence stored in the file "evidence.txt"
	Identification type SILAC1-3	The type of detection for the peptide for replicate 1-3
	Experiment SILAC1-3	Number of identification events in replicate 1-3
	Intensity	Summed up eXtracted Ion Current (XIC) of all isotopic clusters associated with the identified AA sequence
	Ratio H/L normalized IGF 1	Log2 transformed ratio between differentially SILAC-labled corresponding peptides of IGF-1 treated replicate 1. Ratios are given as IGF-1 treated samples versus control samples
	Ratio M/L normalized IGF 2	Log2 transformed ratio between differentially SILAC-labled corresponding peptides of IGF-1 treated replicate 2. Ratios are given as IGF-1 treated samples versus control samples
	Ratio L/H normalized IGF 3	Log2 transformed ratio between differentially SILAC-labled corresponding peptides of IGF-1 treated replicate 3. Ratios are given as IGF-1 treated samples versus control samples
	Ratio M/L normalized LY 1	Log2 transformed ratio between differentially SILAC-labled corresponding peptides of LY294002 treated replicate 1. Ratios are given as LY294002 treated samples versus control samples
	Ratio H/L normalized LY 2	Log2 transformed ratio between differentially SILAC-labled corresponding peptides of LY294002 treated replicate 2. Ratios are given as LY294002 treated samples versus control samples
	Ratio M/H normalized LY 3	Log2 transformed ratio between differentially SILAC-labled corresponding peptides of LY294002 treated replicate 3. Ratios are given as LY294002 treated samples versus control samples

## Sheet: Proteins
	Protein group ID	Gene names	Protein names	Q-value	Protein IDs	Mol. weight [kDa]	Number of proteins	Peptides	Identification type SILAC1	Identification type SILAC2	Identification type SILAC3	Ratio H/L normalized IGF 1	Ratio M/L normalized IGF 2	Ratio L/H normalized IGF 3	Ratio M/L normalized LY 1	Ratio H/L normalized LY 2	Ratio M/H normalized LY 3	Intensity	Unique peptides	Unique peptides SILAC1	Unique peptides SILAC2	Unique peptides SILAC3	Unique sequence coverage [%]	Only identified by site	Phospho (STY) site IDs	Phospho (STY) site positions	Evidence IDs	Peptide IDs
	0	Rbm8a	RNA-binding protein 8A	0	A0A023T672;Q9CWZ3-2;Q9CWZ3	19.889	3	7	By MS/MS	By MS/MS	By MS/MS	1.0104	1.0962	0.987654	1.1246	1.031	1.01338	230480000	7	6	7	4	40.8		0;1;2	24;42;56	11807;11808;11809;11810;11811;11812;11813;11814;11815;11816;11817;11818;11819;11820;11821;11822;11823;160262;160263;184349;184350;395609;395610;395611;395612;395613;395614;395615;395616;395617;395618;395619;395620;395621;395622;395623;395624;395625;395626;395627;395628;410703;410704;410705;410706;410707;410708;410709;410710;410711;410712	1762;1763;1764;23168;26401;54958;56993
	1	Magohb	Mago nashi protein	0	A0A023T778	17.31	1	12	By MS/MS	By MS/MS	By matching	0.93597	1.0077	NaN	1.0282	0.98454	NaN	172020000	1	1	1	0	6.1				77131;77132;107282;133944;133945;133946;133947;133948;133949;170187;170188;170189;170190;170191;170192;170193;170194;170195;170196;170197;170198;170199;170200;170201;170202;170203;170204;170205;170206;170207;170208;170209;170210;170211;170212;170213;170214;170215;170216;170217;170218;170219;170220;170221;170222;170223;170224;170225;170226;170227;170228;170229;170230;170231;170232;231558;231559;23…	10538;15140;19357;19358;24435;24436;32151;32152;73424;76824;91354;91355
	2	Cask	Peripheral plasma membrane protein CASK	0	A0A067XG53;O70589-3;O70589-4;O70589-2;F6Y9I5;F6ZQR2	99.226	6	13	By MS/MS	By MS/MS	By MS/MS	1.0414	0.9951	0.908843	1.1488	0.96984	0.972384	498850000	2	2	2	1	2.5		3;4;5;14716	541;543;544;545	28470;28471;28472;48702;48703;232666;244153;244154;257652;259546;259547;259548;321386;321387;391775;444078;444079;444080;551975;551976;551977;551978;551979;551980;551981;551982;585129;585130;591539;591540;591541;591542;591543;591544;591545;591546;591547;591548;591549;591550;603036	4097;6725;32311;33877;35754;36044;43470;54439;61324;75717;80518;81405;83236
	3	Igkv6-20	Protein Igkv6-20	1	A0A087WNJ8	12.737	1	1	By matching	By matching	By MS/MS	NaN	NaN	NaN	NaN	NaN	NaN	0	1	0	0	1	24.1	+	14717	25	125413	17883
	4	Col6a5	Collagen alpha-5(VI) chain	0.0026074	A6H584;A0A087WNL6	289.51	2	1	By MS/MS	By MS/MS	By matching	0.89077	0.88491	NaN	0.95253	0.99952	NaN	91096000	1	1	1	1	0.4				90314;90315;90316;90317;90318;90319	12546
	5	Srcap	Protein Srcap (Fragment)	0	A0A087WP63;A0A087WNX7;A0A087WNL7;A0A087WQ44;E9Q8G3;E9Q9V7;A0A087WQY5;A0A087WS36;Q8BQA6;A0A087WSL6	331.54	10	9	By MS/MS	By MS/MS	By MS/MS	0.51057	NaN	NaN	0.63453	NaN	NaN	41300000	8	2	4	3	4.8		6;7;8;9;10	2738;2882;3026;3037;3042	184857;184858;184859;184860;184861;185344;227964;258072;427060;427061;467028;482559;516125;631077	26468;26528;31633;35802;58918;64744;66638;70981;86973
	6	Srgap2	SLIT-ROBO Rho GTPase-activating protein 2	1	A0A087WNM1	98.278	1	11	By matching	By matching	By MS/MS	NaN	NaN	NaN	NaN	NaN	NaN	0	1	0	0	1	3.4	+	11;12;14718	492;493;494	76296;76297;125426;202980;202981;202982;202983;202984;202985;334925;334926;334927;334928;334929;334930;366059;387335;387336;492940;492941;492942;492943;492944;492945;492946;492947;492948;539141;570952;637253;637254;637255;643956	10410;17887;28685;45516;50309;53767;67895;73949;78521;87999;89057
	7	Fam168b	Myelin-associated neurite-outgrowth inhibitor	0.00016295	A0A087WSR1;A0A087WNR1;Q80XQ8;E9Q917;G3UWF0	7.3953	5	1	By MS/MS	By MS/MS	By MS/MS	0.87445	NaN	NaN	1.1235	NaN	NaN	76421000	1	1	1	1	25.7				392318;392319;392320;392321	54543
	8	Pign	GPI ethanolamine phosphate transferase 1	0.0051074	A0A087WNT9;Q9R1S3-2;A0A087WS03;Q9R1S3-3;A0A087WQ32;Q9R1S3;G3X9F1	8.5109	7	1	By matching	By MS/MS	By MS/MS	NaN	NaN	NaN	NaN	NaN	NaN	29224000	1	0	1	1	16.2				106897;106898	15077
	9	Ank3	Ankyrin-3 (Fragment)	1	A0A087WNU5	315.42	1	4	By matching	By matching	By MS/MS	NaN	NaN	NaN	NaN	NaN	NaN	0	1	0	0	1	0.5	+	13;14	178;181	11258;11259;163707;395124;487841;487842;487843;487844	1686;23663;54903;67306
	10	Agfg1	Arf-GAP domain and FG repeat-containing protein 1	0	A0A087WNV1;Q8K2K6-3;A0A087WSR7;Q8K2K6-2;Q8K2K6-1;Q8K2K6;A0A087WR52;A0A087WRL1	53.974	8	7	By MS/MS	By MS/MS	By MS/MS	1.4721	0.95033	NaN	1.0763	1.0817	NaN	613820000	7	5	4	3	18.6		15;16;17;14719	177;179;181;253	191214;191215;390522;446539;446540;446541;446542;446543;520587;530022;530023;530024;530025;530026;530027;530028;530029;530030;530031;530032;530033;530034;530035;530036;530037;530038;530039;530040;530041;530042;530043;530044;530045;530046;530047;530048;530049;530050;530051;530052;530053;530054;552401;552402;552403;552404;552405;552406;552407;552408;656233;656234	27310;54211;61692;71560;72723;75796;91229
	11	E030010N08Rik	Protein E030010N08Rik (Fragment)	0.0053981	A0A087WNZ1	18.407	1	3	By matching	By MS/MS	By MS/MS	NaN	NaN	1.11238	NaN	NaN	0.975419	71215000	3	0	1	2	22.2				49949;49950;122154;390498	6846;17409;54204
	12	Tshr	Thyrotropin receptor (Fragment)	1	A0A087WP53	14.54	1	1	By matching	By matching	By MS/MS	NaN	NaN	NaN	NaN	NaN	NaN	0	1	0	0	1	14.2	+	18;19;14720	117;119;122	439277;439278;439279	60595
	13	Dstyk	Dual serine/threonine and tyrosine protein kinase	0	A0A087WP69;Q6XUX1-3;Q6XUX1;Q6XUX1-4;Q6XUX1-2	99.648	5	3	By MS/MS	By MS/MS	By matching	1.041	NaN	NaN	0.99064	NaN	NaN	26072000	3	3	2	0	4.4		20;14721	881;882	79263;79264;79265;79266;79267;531846;531847;605902	10928;72951;83627
	14	Kiaa1551	Uncharacterized protein KIAA1551	0	Q5DTW7-3;A0A087WP74;Q5DTW7;A0A087WP47	168.85	4	8	By MS/MS	By MS/MS	By MS/MS	0.90186	1.0756	1.00401	0.89003	0.98912	1.40351	538910000	8	7	5	2	8.2		21;22;23	1480;1510;1512	222038;255005;257570;257571;257572;257573;291042;291043;532202;532203;532204;532205;532206;532207;532208;532209;532210;547393;547394;565689;600037;600038;600039	30700;35354;35740;39620;73027;75080;77740;82763
	15	Mdfic	MyoD family inhibitor domain-containing protein	0	A0A087WPB2;Q8BX65-2;Q8BX65;D6REI0;A0A087WRH9	21.585	5	2	By MS/MS	By MS/MS	By matching	NaN	NaN	NaN	NaN	NaN	NaN	5965400	2	1	2	0	19.5		24	141	278999;501552;501553	38404;69123
	16	Rbm15b	Putative RNA-binding protein 15B (Fragment)	1	A0A087WPD2	21.877	1	1	By matching	By matching	By MS/MS	NaN	NaN	NaN	NaN	NaN	NaN	911770	1	0	0	1	7.8	+			541739	74336
	17	Zfand2b	AN1-type zinc finger protein 2B	0	E0CY18;A0A087WPF5;Q91X58	23.698	3	5	By MS/MS	By MS/MS	By MS/MS	NaN	NaN	NaN	NaN	NaN	NaN	0	5	3	4	4	24.3		25;26;27;28;29;30;31;14722;14723	163;165;171;172;173;175;178;185;187	48834;48835;48836;48837;48838;48839;48840;48841;48842;48843;48844;48845;48846;48847;48848;48849;566448;566449;566450;583719;583720	6749;6750;6751;77846;80298
	18	Psmc3	26S protease regulatory subunit 6A (Fragment)	0	A0A087WPH7	34.117	1	36	By matching	By MS/MS	By MS/MS	NaN	NaN	0.965065	NaN	NaN	0.927472	31141000	2	0	1	2	8.8				41274;41275;41276;41277;41278;41279;41280;41281;41282;46701;46702;46703;46704;46705;64785;64786;64787;64788;81228;81229;81230;112862;112863;112864;112865;112866;112867;112868;112869;112870;112871;112872;112873;112874;112875;112876;112877;112878;112879;112880;112881;112882;112883;112884;112885;112886;112887;112888;112889;112890;112891;112892;112893;112894;112895;112896;113302;113303;113304;113305;…	5830;5831;5832;6521;8674;8675;11288;16079;16080;16081;16165;19012;19079;32876;33902;42205;45919;45920;46432;46433;51459;52269;52270;55257;63798;64825;69890;80302;80303;81536;81537;85758;87499;89194;89195;89196
	19	Ppfia4	MCG5343	0	A0A087WPM2;B8QI36;A0A087WPJ3	133.65	3	10	By MS/MS	By MS/MS	By MS/MS	NaN	NaN	NaN	NaN	NaN	NaN	7105800	5	2	2	3	7.9		32;33;34;35;36;37;38;39;14724	611;613;641;648;649;701;704;741;744	73870;187105;187106;187107;187108;324884;324885;324886;344777;399156;439521;486341;562797;562798;645844;645845	10028;26798;26799;44079;46945;55467;60624;67118;77305;89378
	20	Abi2	Abl interactor 2	0	P62484;A0A087WPP8;Q6AXH6;Q6AXD2;A0A087WRS3;A0A087WR90;A0A087WNU9;A0A087WNT3;A0A087WP64;A0A087WPE6	49.387	10	10	By MS/MS	By MS/MS	By MS/MS	1.0483	1.1457	NaN	2.0857	1.4114	NaN	117210000	6	4	4	2	16.6		40;41;42;43;14725	177;218;221;225;227	111594;111595;111596;382106;382107;382108;382109;382110;382111;382112;382113;382114;382115;421026;421027;421028;421029;421030;421031;421032;421033;421034;421035;421036;421037;421038;421039;421040;421041;421042;421043;421044;421045;421046;421047;467029;467030;467031;467032;467033;483008;483009;483010;483011;483012;483013;483014;483015;483016;483017;483018;483019;575692;575693;582325;582326;596693;…	15881;53036;58168;58169;64745;66704;79104;80016;82274;82275
	21	Dst	Dystonin (Fragment)	0	A0A087WPR7	331.49	1	53	By MS/MS	By MS/MS	By matching	NaN	NaN	NaN	NaN	NaN	NaN	44163000	1	1	1	0	0.8		44;45;46;47;48;49;50;51;14726	1056;1645;1886;1916;2302;2304;2306;2392;2396	3254;3255;3256;3257;3258;10713;10714;10715;10716;24234;24235;25322;25323;31358;31359;31360;38669;43147;43148;43149;43150;43151;43152;43153;43154;43155;43156;43157;43158;43159;73914;86313;92042;100725;100726;100727;100728;100778;100779;100780;100781;100782;100783;110396;110663;110664;147446;147447;147448;147449;147450;197821;201723;201724;201725;201726;201727;201728;201729;201730;201731;201732;201…	511;1639;3566;3737;4406;5499;5980;10043;12017;12740;14046;14057;14058;15698;15743;21263;28108;28579;28580;29274;30378;30697;34436;34642;35039;35138;35139;46681;48862;48863;49122;49133;49640;51434;55678;57811;58585;60845;62771;69883;69884;71429;74786;75566;75845;77115;80621;86487;87117;88060;90964;91166;93853
	22	Fam134a	Protein FAM134A	0	Q6NS82-2;A0A087WPR9;Q6NS82-3;Q6NS82	29.6	4	1	By MS/MS	By MS/MS	By MS/MS	NaN	NaN	NaN	NaN	NaN	NaN	0	1	1	1	1	11.5		52;53;14727	48;50;52	499889;499890;499891;499892;499893;499894;499895;499896	68888
	23	Dnajb2	DnaJ homolog subfamily B member 2	0	A0A087WR37;A0A087WPZ9;Q9QYI5-2;Q9QYI5;Q3TB24	8.9359	5	1	By MS/MS	By MS/MS	By MS/MS	0.98827	0.99479	NaN	1.0789	1.0647	NaN	47213000	1	1	1	1	14.5				60635;60636;60637;60638;60639;60640;60641	8140
	24	2410004P03Rik	Protein 2410004P03Rik (Fragment)	1	A0A087WQ37;D3Z430;A0A087WQY2	12.752	3	1	By matching	By matching	By MS/MS	NaN	NaN	NaN	NaN	NaN	NaN	0	1	0	0	1	13.6	+	54;14728;14729	11;12;13	176144	25255
	25	Iqsec1	IQ motif and SEC7 domain-containing protein 1	0	A0A087WQ39;E9PUA3;Q8R0S2;Q8R0S2-2	124.12	4	39	By MS/MS	By MS/MS	By MS/MS	0.97315	0.99095	1.01417	1.005	0.99519	0.969274	1036500000	35	30	27	20	35.8		55;56;57;58;59;60;61;62;63;64;65;66;67;68;69;70;71;72;73;74;14730;14731;14732	87;88;102;104;106;179;251;408;415;502;507;510;513;921;922;923;937;938;941;944;949;952;953	8718;8719;30514;30515;51932;51933;51934;51935;51936;51937;51938;51939;100982;100983;100984;100985;100986;100987;100988;100989;161340;168397;168398;185648;185649;185650;185651;185652;185653;185654;185655;185656;185657;185658;185659;185660;185661;185662;185663;191890;195293;230796;230797;230798;230799;230800;355413;355414;355415;355416;355417;355418;355419;355420;355421;355422;355423;355424;355425;…	1345;4321;7106;14093;23338;24228;26561;27428;27812;32043;32044;48664;48665;48666;49585;51022;53839;54809;54810;55663;59309;62595;63799;65716;67834;67835;68822;68823;70471;72169;72509;72510;72600;73059;75083;75214;76375;80696;91469
	26	Ralgps2	Ras-specific guanine nucleotide-releasing factor RalGPS2	0	A0A087WQ61;A0A087WQU0;Q8C134;Q9ERD6-2;Q9ERD6-3;Q9ERD6-4;Q9ERD6	51.006	7	8	By MS/MS	By MS/MS	By MS/MS	NaN	NaN	NaN	NaN	NaN	NaN	0	8	7	8	5	18.6		75;76;77;78;79;80;81;14733;14734	293;296;308;315;316;333;336;350;368	74953;74954;74955;74956;74957;74958;74959;266412;266413;303179;303180;303181;497569;497570;497571;497572;497573;497574;497575;497576;497577;497578;497579;497580;497581;497582;497583;497584;497585;497586;497587;500940;500941;500942;500943;500944;500945;500946;500947;548791;548792;548793;548794;548795;548796;548797;548798;548799;548800;548801;595680	10219;36949;40943;68562;68563;69032;75202;82146
	27	Morf4l1	Mortality factor 4-like protein 1	0	A0A087WQB0;P60762-2;P60762;A0A087WQ34	34.343	4	4	By MS/MS	By MS/MS	By MS/MS	1.4849	1.0114	1.09011	1.2164	0.93862	1.11309	285060000	4	3	2	2	19.3				589110;604740;604741;604742;623914;623915;623916;623917;623918;623919;623920;623921;671085	80971;83468;85940;93631
	28	Tmem237	Transmembrane protein 237	0.0056903	A0A087WQC2;Q3V0J1-3;Q3V0J1-2;Q3V0J1	25.521	4	1	By MS/MS	By matching	By MS/MS	2.2248	NaN	1.14479	1.0178	NaN	1.06883	70228000	1	1	0	1	5.7				149140;149141;149142;149143	21548
	29	Tceb1	Transcription elongation factor B polypeptide 1	0	A0A087WQE6;P83940;A0A087WNT1;A0A087WPE4	10.657	4	10	By MS/MS	By MS/MS	By MS/MS	1.0094	1.0126	0.957029	0.96197	1.0548	0.871916	10731000000	10	10	10	5	84.2				42580;42581;42582;42583;42584;42585;42586;42587;42588;42589;42590;42591;42592;42593;42594;42595;42596;42597;42598;42599;42600;42601;42602;110568;110569;110570;110571;110572;110573;112117;112118;112119;112120;112121;332903;332904;332905;332906;332907;332908;332909;332910;332911;332912;332913;332914;332915;332916;332917;332918;332919;332920;332921;332922;332923;332924;332925;332926;332927;332928;33…	5911;5912;15728;15976;45289;45290;52451;64739;83047;83893
	30	Kif1a	Kinesin-like protein KIF1A	1	E9QAN4;P33173;G3UW47;Q6TA13;E9Q9G6;A0A087WQE8	190.97	6	5	By MS/MS	By MS/MS	By matching	0.94983	1.0139	NaN	1.123	1.0684	NaN	446560000	1	1	1	0	0.6	+			354588;354589;354590;354591;565581;565582;567932;597837;597838;597839;597840;638632	48542;77727;78098;82426;88253
	31	Slc35a4	Probable UDP-sugar transporter protein SLC35A4	0	A0A087WQH8	11.157	1	9	By MS/MS	By MS/MS	By MS/MS	0.91407	0.88189	0.928764	0.89908	1.0762	0.882613	991640000	9	8	6	3	64.1				9368;9369;9370;9371;9372;9373;9374;9375;9376;9377;9378;9379;9380;9381;35619;35620;94682;94683;160604;160605;334696;334697;334698;334699;334700;334701;334702;334703;334704;334705;356947;375884	1465;1466;1467;5070;13196;23213;45485;48923;52075
	32	Edem3	ER degradation-enhancing alpha-mannosidase-like protein 3	0	B7ZNP0;A0A087WQK5;Q2HXL6;A0A087WR24	102.22	4	9	By MS/MS	By MS/MS	By MS/MS	1.1439	1.1099	0.825014	0.95218	1.2493	0.6054	249310000	9	7	6	2	17.6				68829;84235;84236;110053;134128;134129;161246;161247;264159;264160;264161;326186;635483;635484;648441	9255;11733;15655;19385;23327;36669;44275;87647;89778
	33	Ptma	Prothymosin alpha (Fragment)	1	A0A087WQN2	15.026	1	3	By MS/MS	By matching	By MS/MS	NaN	NaN	NaN	NaN	NaN	NaN	6736000	2	1	0	1	41.4	+	82	2	203174;502358;502359;502360;502361;502362;502363;502364;502365;502366;502367;502368;502369;502370;502371;502372;502373;502374;502375;502376;502377;502378;502379;502380;502381;502382;502383;502384;502385;502386;502387;502388;502389;502390;502391;502392;502393;502394;502395;502396;502397;502398;502399;502400;502401;502402;502403;502404;502405;502406;502407;502408;502409;502410;502411;502412;502413;…	28707;69256;69260
	34	Xrn1	5-3 exoribonuclease 1	0	A0A087WQN7;F8VQ87;P97789-3;P97789-2;P97789;A0A087WNV6	194.3	6	9	By MS/MS	By MS/MS	By MS/MS	0.76272	1.0336	1.10067	0.81007	0.86712	1.03268	106290000	9	5	5	2	9				99755;99756;106498;106499;248304;364297;364298;364299;386295;445648;596891;646209;646643;646644	13892;15013;34484;50030;53664;61582;82305;89436;89519
	35	Tns1	Protein Tns1	0	A0A087WQS0;E9Q0S6;A0A087WQM0;A0A087WQ94;A0A087WRU0;Q9DBT6;A0A087WPC7;A0A087WP40;A0A087WS32;A0A087WSC8	198.98	10	63	By MS/MS	By MS/MS	By MS/MS	0.97064	0.98882	1.17977	0.9631	0.89106	1.25905	2990200000	55	43	46	39	39.3		83;84;85;86;87;88;89;90;91;92;93;94;95;96;97;98;99;100;101;102;103;104;105;106;107;108;109;110;111;112;113;114;115;116;117;118;119;120;121;122;123;124;125;126;127;14735;14736;14737;14738;14739;14740;14741;14742;14743;18082;18083;18084	150;154;163;166;167;169;172;173;175;790;792;836;840;844;847;851;867;874;897;899;911;918;919;922;952;1054;1058;1062;1066;1067;1070;1118;1126;1317;1320;1322;1325;1342;1344;1346;1430;1440;1442;1447;1449;1456;1460;1461;1468;1470;1514;1526;1533;1537;1539;1622;1624	5882;5883;5884;5885;5886;5887;5888;5889;5890;5891;5892;5893;5894;5895;5896;5897;5898;5899;5900;5901;5902;5903;5904;5905;5906;5907;5908;5909;5910;5911;5912;5913;5914;5915;5916;5917;5918;5919;5920;5921;5922;5923;5924;5925;5926;5927;5928;5929;5930;5931;5932;5933;5934;5935;5936;5937;5938;6659;6660;6661;6662;6663;20418;20419;20420;20421;20422;20423;20424;20425;20426;63306;63307;63308;63309;63310;63311…	944;945;1014;3114;8556;9183;13873;14725;15610;17310;17637;23380;25196;25197;28143;28496;28621;29325;29326;29327;29741;30032;30033;30648;37574;40363;43514;57663;61308;61309;62928;64248;64249;64558;66761;67355;68506;70190;70960;71105;71830;71962;73724;74094;74679;74680;74728;74729;78277;80960;81036;82593;82594;85582;86429;87311;88533;88534;88839;88840;88922;88932;93666
	36	Atp5g2	ATP synthase lipid-binding protein, mitochondrial	1	A0A087WQS5;P56383	11.1	2	2	By matching	By MS/MS	By MS/MS	NaN	NaN	NaN	NaN	NaN	NaN	0	2	0	1	1	38.3	+	128;129;130;131;132;14744	10;14;15;16;19;29	485727;529467	67037;72632
	37	Stk16	Serine/threonine-protein kinase 16	0.0012563	A0A087WQT0;Q05DP1;O88697	25.013	3	1	By matching	By MS/MS	By matching	NaN	0.93875	NaN	NaN	1.3101	NaN	53315000	1	0	1	0	10				334772;334773	45493
	38	Casp8	Caspase-8;Caspase-8 subunit p18;Caspase-8 subunit p10	0	O89110;A0A087WQT6	55.356	2	3	By MS/MS	By MS/MS	By MS/MS	0.8081	NaN	NaN	1.0322	NaN	NaN	55239000	3	3	2	1	10.4		133	188	195776;376055;376056;483359;483360;483361;483362;483363;483364;483365;483366	27911;52104;66756
	39	Bok	Bcl-2-related ovarian killer protein	1	A0A087WR00;O35425	13.293	2	1	By matching	By matching	By MS/MS	NaN	NaN	NaN	NaN	NaN	NaN	0	1	0	0	1	22.3	+	134	8	492949	67896
	40	Zfp932;Gm15446	Zinc finger protein 431	0.0015567	D3Z5Z2;E9QAG8;A0A087WR27;D3Z5Y8	57.401	4	1	By MS/MS	By matching	By matching	NaN	NaN	NaN	NaN	NaN	NaN	3145300	1	1	0	0	3				618103	85274
	41	Tns1	Protein Tns1 (Fragment)	1	A0A087WR29	15.481	1	6	By MS/MS	By matching	By matching	NaN	NaN	NaN	NaN	NaN	NaN	0	1	1	0	0	16.2	+	126;127;135;136;137;14743;14745	55;58;59;61;64;65;67	202281;510694;510695;523180;537501;642276;642277;642278;642279;642280;642281;642282;642283;642284;642285;642286;642287;642288;642289;642290;642291;642292;642293;642294;642295;642296;642297;642298;642299;642300;642301;642302;642303;642304;642305;642306	28621;70335;71830;73724;88839;88840
	42	Prob1	Protein Prob1 (Fragment)	0	Q3UKG2;A0A087WR45	106.42	2	19	By MS/MS	By MS/MS	By MS/MS	1.3125	1.4497	0.781677	1.3096	1.3346	0.934579	138640000	19	13	12	10	30.8		138;139;140;141;142;143;144;145;146;147;148;149;14746;14747;14748	228;230;372;392;394;403;411;436;442;445;447;572;577;794;844	5009;5010;5862;5863;53739;53740;53741;53742;100476;163722;163723;163724;163725;163726;163727;163728;163729;163730;163731;345143;345144;403418;403419;403420;403421;403422;403423;403424;466486;471110;471111;494210;494211;541029;541030;554602;554603;554604;573420;573421;573422;573423;573424;573425;573426;573427;573428;595003;595004;595005;648788;648789;648790;648791;648989;648990;648991;648992;64899…	783;938;7310;14010;23666;23667;47014;56044;64633;65214;68058;74236;74237;76099;78939;78940;82024;89839;89871
	43	Fn1	Fibronectin;Anastellin	0	Q3UHL6;A0A087WR50;P11276;A0A087WS56;Q4KL80;A0A087WS99;A0A087WQW8;A0A087WQE0	260.13	8	162	By MS/MS	By MS/MS	By MS/MS	0.54442	1.2029	1.0696	1.0486	0.56314	1.30359	255000000000	7	7	6	5	2.4		150	2359	46045;46046;46047;46048;46049;46050;46051;46052;46053;46054;46055;46056;46057;46058;46059;46060;46061;46062;46063;46064;46065;46066;46067;46068;46069;46070;46071;46072;46073;46074;46075;46076;46077;46078;46079;46080;46081;46082;46083;46084;52518;62067;62068;62069;62070;62071;62072;62073;62074;62075;62076;62077;62078;62079;62080;73319;73320;73321;73322;73323;73324;73325;73326;73327;73328;73329;733…	6404;6405;6406;7187;8355;9947;9948;9955;9956;9957;9966;9967;9968;10019;10040;10202;10203;10987;11441;12006;12007;13419;13434;13435;14131;17850;18515;18516;19316;20538;21456;21457;21642;21643;22839;22840;22910;23021;23023;23245;23586;23661;24751;24752;25761;25762;25763;26430;26619;27780;27781;27884;28219;28798;28799;28800;30651;30842;31098;31886;31891;31892;31921;31922;32316;35000;35001;35549;3576…
	44	Clasp1	CLIP-associating protein 1	0	A0A087WRE8;E9QNY9;Q80TV8-2;A0A087WQ31	168.02	4	59	By MS/MS	By MS/MS	By MS/MS	1.1917	0.97834	1.00398	1.0374	1.0687	0.901307	1847600000	2	0	1	1	1.2		151;152;153;154;155;156;157;158;159;160;161;162;163;164;165;166;167;168;169;170;171;172;173;174;175;176;177;178;179;180;181;182;183;184;185;186;187;14749;14750;14751;14752;14753;14754;14755	552;555;556;557;558;559;562;568;598;600;612;615;618;620;624;625;633;636;646;647;649;650;651;687;688;689;721;725;728;729;779;780;781;814;815;816;817;1118;1120;1122;1181;1184;1204;1211	1808;1809;1810;33181;33182;33183;33184;37868;37869;37870;37871;37872;80833;80834;85193;85194;85195;85196;85197;85198;85199;85200;85201;85202;85203;85204;85205;85206;85207;85208;85209;85210;85211;85212;85213;85214;85215;85560;85561;85562;99522;99523;104634;104635;104636;108912;109647;109648;112009;134250;137418;137419;139387;139388;139389;139390;147639;147640;147641;147642;147643;147644;147645;147…	301;4683;5396;11238;11863;11915;13838;14692;15439;15567;15950;19410;19882;20071;21294;24097;26018;27758;29006;30205;33837;34307;36987;46807;46808;46809;52156;52157;59009;59010;59222;59223;62563;63561;63562;66870;67317;67318;68590;72112;72113;72743;74403;74463;75060;75888;75940;76414;77031;78550;79954;81584;81904;86136;86289;87062;88934;89758;92133
	45	Agap1	Arf-GAP with GTPase, ANK repeat and PH domain-containing protein 1	0	A0A087WRF2;Q8BXK8;E9Q3K3	89.02	3	8	By MS/MS	By MS/MS	By MS/MS	1.4701	NaN	NaN	1.1632	NaN	NaN	31826000	6	4	4	4	8.7		188;189;14756;14757	551;552;783;796	63274;63275;151164;151165;151166;151167;151168;151169;151170;151171;151172;151173;291070;369170;369171;369172;369173;369174;369175;392800;392801;417898;417899;423006;423007;423008;423009;423010;423011;423012;423013;423014;423015;423016;530690	8547;21844;39627;50865;54609;57759;58411;72823
	46	Pfkfb2	6-phosphofructo-2-kinase/fructose-2,6-bisphosphatase 2;6-phosphofructo-2-kinase;Fructose-2,6-bisphosphatase	0	B2Z892;Q6GTL7;P70265;A0A087WRG0;A0A087WRM7	57.332	5	2	By MS/MS	By MS/MS	By MS/MS	NaN	NaN	NaN	NaN	NaN	NaN	0	2	2	2	1	6		190;191;192;193;14758	447;449;464;467;474	434969;434970;434971;434972;434973;434974;434975;434976;434977;434978;484041;484042;484043;484044	59965;66844
	47	Pcbp4	Poly(rC)-binding protein 4	0	A0A087WRH3;P57724;A0A087WSI1;A0A087WR61;A0A087WRJ6;A0A087WQ06;A0A087WP16	20.486	7	5	By MS/MS	By MS/MS	By MS/MS	0.94342	0.99837	NaN	1.0629	0.83182	NaN	454010000	4	3	3	1	32.5				70117;126876;126877;126878;126879;127568;127569;127570;127571;371531;371532;371533;371534;390105	9410;18121;18258;51257;54146
	48	2310022A10Rik	Uncharacterized protein C19orf47 homolog	0	A0A087WRI8;Q8R3Y5-2;G5E8E3;Q8R3Y5;A0A087WPA4;Q8R3Y5-3;A0A087WSU8	43.088	7	11	By MS/MS	By MS/MS	By MS/MS	1.0194	0.98696	1.00685	1.0679	1.116	0.965531	322090000	11	10	7	6	42.3		194;195;196;14759;14760	141;145;147;269;273	772;773;6974;6975;7955;7956;7957;7958;7959;7960;7961;7962;7963;7964;7965;7966;27432;27433;27434;54613;54614;323376;323377;323378;323379;385413;385414;385415;385416;385417;385418;385419;385420;385421;385422;385423;385424;385425;385426;385427;385428;385429;385430;385431;385432;385433;385434;385435;385436;595065;595066;595067;595068;595069	121;1072;1218;1219;3997;7413;43855;53548;53549;53550;82038
	49	Cdv3	Protein CDV3 (Fragment)	0	A0A087WRM0	16.418	1	7	By MS/MS	By MS/MS	By MS/MS	NaN	NaN	NaN	NaN	NaN	NaN	86626000	1	1	1	1	19.5		197	75	26750;26751;26752;26753;26754;26755;26756;26757;26758;26759;26760;26761;26762;26763;26764;26765;26766;26767;26768;26769;26770;26771;26772;26773;26774;26775;26776;26777;26778;26779;26780;26781;26782;26783;26784;26785;26786;26787;26788;26789;26790;26791;26792;26793;26794;26795;26796;26797;26798;26799;26800;26801;26802;26803;26804;26805;26806;26807;127292;305269;305270;305271;305272;305273;305274;30…	3888;3889;18204;41170;77759;81096;87843
	50	Nucks1	Nuclear ubiquitous casein and cyclin-dependent kinase substrate 1	0	A0A087WRY3;Q80XU3	26.184	2	14	By MS/MS	By MS/MS	By MS/MS	0.81836	0.99238	1.00894	0.92941	0.91178	0.924898	262460000	14	13	12	9	36.1		198;199;200;201;202;203;204;14761;18085;18086	13;14;19;26;30;73;75;79;178;180	64714;64715;64716;64717;64718;64719;64720;83702;83703;83704;83705;83706;83707;83708;266791;266792;266793;266794;266795;266796;266797;266798;266799;266800;266801;309488;309489;309490;309491;309492;309493;309494;309495;309496;309497;309498;309499;309500;309501;309502;309503;309504;309505;309506;309507;309508;309509;309510;309511;309512;309513;309514;309515;309516;309517;309518;309519;309520;309521;…	8668;8669;11632;37002;41618;41619;41620;45425;45426;58843;70571;89574;89575;89576
	51	Tardbp	TAR DNA-binding protein 43	1	A0A087WRZ5;Q8R0B4;Q8BLD4;Q6VYI5;Q6VYI4;A0A087WQA5;A0A087WSH7;A0A087WSE4;A0A087WRP4;H3BJV1;A0A087WS74;A0A087WQX8;A0A087WNY6;A0A087WSC6;A0A087WS17;A0A087WP57	32.177	16	31	By matching	By MS/MS	By matching	NaN	NaN	NaN	NaN	NaN	NaN	0	1	0	1	0	3.5	+	205;206;207	180;183;266	14591;14592;14593;14594;14595;14596;14597;14598;14599;14600;14601;79697;79698;79699;79700;79701;79702;79703;79704;93398;93399;93400;93401;93402;93403;93404;93405;93406;93407;133890;149484;149485;149486;149487;149488;149489;149490;149491;149492;168736;168737;168738;168739;168740;168741;168742;168743;168744;168745;168746;168747;168748;168749;168750;168751;168752;168753;168754;168755;168756;168757;1…	2241;10989;12953;19347;21593;21594;24274;24275;24276;29612;29613;37049;39814;39815;51089;51090;51091;51092;52434;52435;63524;65906;78759;81685;82129;82130;82131;90325;90326;90327;93226
	52	Hmgn3	High mobility group nucleosome-binding domain-containing protein 3	0	Q9DCB1-2;Q9DCB1-3;Q9DCB1;A0A087WSB8	8.4545	4	3	By MS/MS	By MS/MS	By MS/MS	0.95656	0.8367	1.06975	0.82873	0.94877	1.05443	343170000	3	3	3	2	40.3				302881;302882;302883;302884;302885;302886;302887;302888;302889;302890;302891;302892;302893;302894;302895;302896;362217;362218;362219;362220;362221;362222;362223;362224;362225;362226;362227;362228;362229;362230;362231;362232;362233;362234;362235;362236;362237;539248;539249;539250;539251	40906;49634;73964
	53	Speg	Striated muscle-specific serine/threonine-protein kinase	0	A0A087WSE3;Q62407;E9QQ25;Q62407-4;Q62407-3;Q62407-2;D3Z7T0	328.32	7	49	By MS/MS	By MS/MS	By MS/MS	1.3499	1.2377	NaN	0.99972	1.4805	NaN	805770000	49	36	42	29	19.6		208;209;210;211;212;213;214;215;216;217;218;219;220;221;222;223;224;225;226;227;228;229;230;231;232;233;234;235;236;237;238;239;240;241;242;243;244;245;246;247;248;249;250;251;252;253;254;255;256;257;258;259;260;261;262;263;264;14762;14763;14764;14765;14766;14767;14768;14769;14770	64;123;127;133;142;150;187;193;201;205;241;279;290;293;294;302;925;1767;1768;1790;1798;1800;1804;1862;1881;1882;1883;1919;1924;1930;1935;2036;2063;2070;2071;2073;2075;2161;2165;2190;2194;2195;2199;2222;2224;2225;2228;2232;2235;2236;2246;2247;2251;2272;2275;2278;2310;2315;2316;2317;2522;2525;2682;2684;2691;2694	6689;6690;6691;6692;6693;6694;6695;6696;6697;6789;6790;6791;6792;6793;6794;6795;6796;6797;6798;6799;6800;6801;6802;6803;6804;6805;6806;6807;6808;6809;6810;6811;6812;6813;16932;20599;20600;20601;20602;20603;46753;46754;46755;46756;53701;53702;53703;53704;54179;54180;54181;54182;54183;54184;54185;67153;67154;69123;69124;69125;69126;69127;90060;90061;90062;90063;90064;90065;90066;147179;162842;16284…	1023;1045;1046;1047;1048;2601;3134;6531;7305;7347;8994;9304;12517;21196;23552;26968;27286;44506;47026;48574;49637;49921;50939;54714;60113;64530;65311;66478;66539;66540;66579;67487;68803;69053;69628;70356;70357;70842;72581;72582;72583;73112;74527;75445;75827;77529;83696;84505;87805
	54	Fn1	Fibronectin	0	B9EHT6;A0A087WSN6;B7ZNJ1	250.29	3	156	By matching	By MS/MS	By MS/MS	NaN	NaN	1.12651	NaN	NaN	1.3155	80979000	1	0	1	1	1		150	2269	46045;46046;46047;46048;46049;46050;46051;46052;46053;46054;46055;46056;46057;46058;46059;46060;46061;46062;46063;46064;46065;46066;46067;46068;46069;46070;46071;46072;46073;46074;46075;46076;46077;46078;46079;46080;46081;46082;46083;46084;52518;62067;62068;62069;62070;62071;62072;62073;62074;62075;62076;62077;62078;62079;62080;73319;73320;73321;73322;73323;73324;73325;73326;73327;73328;73329;733…	6404;6405;6406;7187;8355;9947;9948;9955;9956;9957;9966;9967;9968;10019;10040;10202;10203;10987;11441;12006;12007;13419;13434;13435;14131;17850;18515;18516;19316;20538;21456;21457;21642;21643;22839;22840;22910;23021;23023;23245;23586;23661;25761;25762;25763;26430;26619;27780;27781;27884;28219;28798;28799;28800;30651;30842;31886;31891;31892;31921;31922;32316;35000;35001;35549;35764;37064;37065;4451…
	55	Gphn	Gephyrin;Molybdopterin adenylyltransferase;Molybdopterin molybdenumtransferase	0	A0JNY3;Q8BUV3	83.665	2	14	By MS/MS	By MS/MS	By MS/MS	1.0042	0.97602	0.967118	0.92693	1.122	0.941088	1167200000	14	11	13	6	28.9		265;266;267;268;269;270;271	188;194;304;306;327;330;331	1436;1437;1438;61553;61554;61555;79279;79280;100920;100921;100922;100923;100924;100925;100926;100927;100928;100929;102893;102894;102895;102896;243571;362359;362360;365968;365969;611977;611978;611979;611980;615818;615819;623179;623180;623181;626454;626455;626456;637794;637795;637796;637797	247;8265;10931;14073;14074;14420;33790;49665;50289;84541;85105;85853;86252;88091
	56	Tbc1d25	TBC1 domain family member 25	0	A1A5B6;S4R2S6;E9PWX7	82.574	3	4	By MS/MS	By MS/MS	By MS/MS	NaN	NaN	NaN	NaN	NaN	NaN	20310000	4	4	1	1	7.8		272	560	439758;439759;439760;439761;439762;439763;439764;439765;439766;492639;510644;644774	60658;67867;70327;89206
	57	Actn1	Alpha actinin 1a	0	A1BN54	102.72	1	126	By MS/MS	By MS/MS	By MS/MS	0.76314	0.99607	1.02035	0.93133	0.82892	1.17283	60388000000	2	2	1	0	4.2		273	348	21040;21041;21042;21043;21044;21045;21046;21047;21048;21049;21050;25476;25477;25478;25479;25480;25481;25482;25483;25484;25485;25486;25487;25488;25489;25490;25491;25492;25493;25494;25495;25496;25497;25498;25499;25500;25501;25502;25503;25504;25505;25506;25507;25508;25509;25510;25511;25512;25513;25514;25515;25516;25517;25518;25519;25520;25521;25522;25523;25524;25525;25526;25527;25528;25529;25530;255…	3182;3754;3755;3756;4619;4620;7543;7545;7546;7677;7678;8419;8420;10737;10738;10742;10743;11368;11623;11624;11942;13511;14496;14497;14871;14872;15568;15569;16830;17976;18688;18689;18690;20202;24262;27940;28373;29995;29996;29997;30358;31135;31136;31356;31357;33149;33150;33151;35127;35128;35249;36066;36067;36616;36998;36999;37963;37965;40340;41026;41027;41090;41091;42247;42553;42554;42940;42941;4316…
	58	Dyrk1a	Dual specificity tyrosine-phosphorylation-regulated kinase 1A	0	A1L341;Q61214;A9C477;A9C478;Q9Z188-2;Q9Z188;Q9Z188-3	84.466	7	10	By MS/MS	By MS/MS	By MS/MS	1.2167	0.9533	1.21883	1.5628	1.2571	0.823791	160570000	10	10	8	4	17.4		274;275;276;277;278;14771;14772;14773;18087	312;520;523;529;544;546;739;742;749	53689;53690;53691;53692;53693;53694;53695;53696;53697;53698;53699;53700;137765;137766;137767;217321;217322;217323;217324;217325;217326;217327;217328;217329;217330;217331;217332;261645;261646;261647;261648;261649;261650;261651;261652;261653;269906;269907;269908;269909;269910;288700;385255;442595;442596;442597;442598;442599;442600;442601;442602;442603;442604;442605;442606;442607;442608;442609;44261…	7304;19920;30103;36382;37350;39282;53527;61084;69428;83073
	59	Slc9a6	Sodium/hydrogen exchanger	0	B0QZV3;A1L3P4	74.227	2	2	By MS/MS	By MS/MS	By MS/MS	NaN	NaN	NaN	NaN	NaN	NaN	65601000	2	2	2	1	7.2		279;280;281;14774	655;661;665;668	371924;371925;371926;371927;371928;371929;371930;371931;371932;371933;371934;371935;371936;371937;371938;371939;468292;468293	51309;64893
	60	Cul4b	Cullin-4B	0	A2A432-2;A2A432;E9PXY1;J3QJX0	107.39	4	23	By MS/MS	By MS/MS	By MS/MS	0.97888	0.99275	0.976276	0.99345	1.0328	0.905961	577540000	16	13	15	4	26.4		282;283;284;285;286;287;14775	147;149;196;197;199;200;202	19508;19509;99239;99240;99241;99242;99243;99244;99245;99246;99247;128245;169592;169593;169594;169595;169596;169597;169598;227725;227726;351144;351145;351146;351147;376022;376023;376024;376025;376026;376027;376028;376029;376030;450696;450697;450698;479289;500804;500805;500806;500807;500808;500809;500810;500811;500812;500813;500814;500920;500921;500922;500923;500924;500925;500926;500927;500928;5009…	2979;13794;13795;18352;24383;31586;48066;52094;52095;62249;66179;69016;69029;69030;71316;71415;75973;75974;76583;79263;80334;84576;92922
	61	Slc9a8	Sodium/hydrogen exchanger 8	0	Q8R4D1-4;A2A464;Q8R4D1-2;Q8R4D1	33.221	4	3	By MS/MS	By MS/MS	By MS/MS	NaN	NaN	NaN	NaN	NaN	NaN	20156000	3	2	1	2	11.5		288;289	277;279	160734;534125;534126;534127;534128;534129;534130;656123;656124	23242;73243;91198
	62	Zmynd8	Protein Zmynd8	0	A2A482;A2A484;Q3UH28;Q3U1M7;A2A483;E9Q8D1;A2A485;A2A481;A2A480	133.56	9	8	By MS/MS	By MS/MS	By MS/MS	0.94135	NaN	NaN	1.0621	NaN	NaN	12816000	8	5	4	5	12.1		290;291;292;293;294;295;296	381;684;686;688;714;727;734	125526;132836;132837;169583;169584;169585;456003;552157;624372;624373;624374;635976;635977;635978;635979;635980;635981;635982	17896;19144;24379;24380;63081;75751;85996;87782
	63	Dnajc24	DnaJ homolog subfamily C member 24	0	A2A4A1	16.922	1	1	By MS/MS	By matching	By matching	NaN	NaN	NaN	NaN	NaN	NaN	34854000	1	1	0	0	18.9				33973	4802
	64	Plcg1	1-phosphatidylinositol 4,5-bisphosphate phosphodiesterase gamma-1	0	A2A4A6;Q62077;G3UXP4;G3V016	148.53	4	17	By MS/MS	By MS/MS	By MS/MS	0.95905	1.0286	0.98668	1.1284	0.78462	0.676498	553780000	17	8	12	4	22.6				54830;54831;95737;193011;193012;193013;231620;237399;250592;254261;261928;261929;261930;261931;300572;300573;362962;362963;362964;362965;362966;362967;421058;452273;452274;511034;511035;528254;667596;667597;667598	7448;13349;27567;32165;32898;34775;35273;36437;40657;49780;58171;62531;62532;70362;72441;93114;93115
	65	Lpin3	Phosphatidate phosphatase LPIN3	0	Q99PI4;A2A4B1;A2A4B3	94.315	3	7	By MS/MS	By MS/MS	By MS/MS	1.1173	1.0858	1.20534	1.115	0.92742	0.9176	798290000	7	7	3	2	18.2		297;298;299;300	198;218;559;560	79214;88173;88174;88175;295460;295461;424170;424171;424172;455283;455284;488387;488388;488389;488390;488391;528013	10910;12275;40170;58605;62949;67378;72400
	66	Nbr1	Next to BRCA1 gene 1 protein	0	A2A4N8;P97432;K3W4P1;F6S397;Q05BC8;A2A4N5;A2A4N7	106.07	7	6	By MS/MS	By MS/MS	By matching	1.0015	0.9047	NaN	0.94523	0.93083	NaN	75001000	6	5	3	0	11		301	637	18392;204321;361395;363577;363578;363579;363580;363581;458104;572389;572390;572391;572392	2814;28834;49510;49898;63358;78788
	67	Dhx8	ATP-dependent RNA helicase DHX8	0	A2A4N9;A2A4P0	134.51	2	7	By MS/MS	By MS/MS	By MS/MS	NaN	1.2817	0.972573	NaN	1.0449	0.973236	117960000	6	2	2	3	5.1		302	431	83836;165756;333526;459212;459213;631290;631291;654185;654186;654187;666048;666049	11663;23923;45357;63507;87000;90806;92848
	68	Aarsd1	Alanyl-tRNA editing protein Aarsd1	0	A2A4P4;A2A4P3;Q3THG9	60.506	3	20	By MS/MS	By MS/MS	By MS/MS	0.95082	0.97174	1.04337	1.0029	0.94333	1.04402	1197200000	17	15	15	6	32.6		303;304	219;540	39755;39756;74774;74775;74776;91977;91978;91979;91980;91981;91982;91983;91984;91985;91986;91987;119340;119341;119342;119343;154874;154875;154876;154877;249983;249984;406548;406549;415907;415908;415909;415910;415911;415912;415913;415914;415915;415916;422616;422617;422618;422619;422620;422621;422622;422623;422624;463769;463770;463771;463772;463773;463774;463775;463776;463777;463778;463779;463780;46…	5613;10181;12733;16923;16924;22466;34732;56538;57490;58353;58354;64280;64990;71585;73706;75669;80552;82357;83358;89930
	69	Ptges3l	Putative protein PTGES3L	0	A2A4P5;Q9D9A7-2;F7BAN7	17.644	3	5	By MS/MS	By MS/MS	By MS/MS	NaN	NaN	NaN	NaN	NaN	NaN	0	2	2	2	2	12.8		305;306	147;149	406548;406549;485538;485539;485540;485541;485542;485543;485544;485545;485546;485547;485548;485549;485550;485551;485552;485553;520763;585463;585464;585465;643366;643367;643368;643369;643370;643371;643372;643373;643374;643375;643376;643377;643378;643379;643380;643381;643382;643383;643384;643385;643386;643387;643388	56538;67021;71585;80552;88952
	70	Cacnb1	Voltage-dependent L-type calcium channel subunit beta-1	0	A2A545;Q8R3Z5-3;A2A542	57.817	3	26	By MS/MS	By MS/MS	By MS/MS	1.1855	0.89403	0.945716	0.90507	1.109	0.719632	1989500000	2	1	2	2	5		307;308;309;310;311;312;313;314;315;316;317;318;319;320;321;322;323;324;14776;14777;14778;14779;14780	15;26;41;44;45;46;47;49;50;59;183;184;186;190;191;192;193;248;461;462;463;501;509	34166;34167;34168;34169;62105;62106;62107;62108;62109;62110;62111;62112;62113;62114;62115;62116;62117;108990;108991;139525;139526;139527;139528;139529;139530;139531;161633;161634;161635;161636;161637;161638;209618;209619;209620;209621;209622;209623;304090;304091;346225;346226;346227;346228;346229;346230;346231;346232;346233;365722;365723;365724;371656;371657;400208;420182;420183;420184;420185;420…	4838;8362;15452;20102;23381;29437;41056;47199;50254;51273;55587;58043;58044;60525;61290;67667;69334;70371;75562;76808;80326;80569;80848;81831;82057;92935
	71	Rpl19	60S ribosomal protein L19	0	A2A547;P84099	23.247	2	31	By MS/MS	By MS/MS	By MS/MS	1.2874	1.005	1.01427	1.1972	1.0267	1.0368	24756000000	31	31	26	21	67				74271;74272;74273;74274;85902;85903;85904;85905;85906;85907;85908;85909;85910;85911;85912;85913;85914;85915;85916;85917;85918;85919;85920;85921;85922;85923;85924;85925;85926;125000;125001;184476;212342;212343;212344;212345;212346;212347;212348;212349;212350;212351;212352;212353;212354;212355;212356;212357;212358;212359;212360;212361;212362;212363;212364;212365;212366;212367;212368;212369;212370;2…	10132;11947;17807;26417;29648;31367;33548;33549;33550;33551;38152;38153;38731;38732;38919;39307;39356;39357;41657;42606;45072;45073;46228;46229;48393;54637;54638;65607;66078;85916;90046
	72	Neurl2	Neuralized-like protein 2	0	A2A5J5	31.484	1	1	By MS/MS	By matching	By matching	NaN	NaN	NaN	NaN	NaN	NaN	19452000	1	1	0	0	4.6				5160	817
	73	Arfgef2	Brefeldin A-inhibited guanine nucleotide-exchange protein 2	0	A2A5R2;F6YCJ0	202.24	2	17	By MS/MS	By MS/MS	By MS/MS	0.95083	0.95727	1.0146	1.0085	1.1448	0.886682	367160000	14	10	8	7	13.4		325;326;327;328;329;330;331;332;333;334;335;14781;14782;14783;14784	214;218;224;227;236;240;243;244;621;623;624;627;630;1518;1521	8918;8919;8920;8921;13705;15863;15864;62630;81255;111065;111066;111067;111068;111069;117479;117480;117481;117482;117483;117484;117485;117486;117487;117488;117489;117490;117491;117492;117493;117494;117495;117496;117497;117498;117499;117500;117501;117502;117503;117504;117505;117506;117507;117508;117509;117510;117511;117512;117513;117514;117515;117516;117517;117518;117519;117520;117521;117522;117523…	1385;2077;2435;8436;11294;15789;16578;16579;29276;33139;38633;44867;46019;52926;64592;64593;78059
	74	Stau1	Double-stranded RNA-binding protein Staufen homolog 1	0	A2A5S3;Q9DBE7;A2A5R8;Q9Z108;V9GX87	54.855	5	18	By MS/MS	By MS/MS	By MS/MS	1.0124	1.0082	0.947239	0.99821	1.0143	1.00718	1755600000	17	14	12	8	38.8				67835;113218;113219;113220;118609;118610;118611;118612;118613;118614;118615;268618;268619;315347;315348;315349;346922;346923;346924;357477;357478;357479;357480;357481;357482;395318;395319;396182;396183;396184;396185;396186;396187;396188;396189;396190;396191;419422;419423;481003;481004;481005;488506;488507;488508;488509;488510;537271;537272;537273;537274;537275;537276;537277;537278;537279;537280;5…	9099;16148;16779;37194;42491;47327;47328;49002;54919;55026;57953;66447;67403;73681;80333;81568;84848;84849
	75	Sh3bp1	SH3 domain-binding protein 1	0	A2A5V4;A2A5V3;A2A5V2;S4R2D3;P55194;S4R2T6	74.172	6	7	By MS/MS	By MS/MS	By MS/MS	1.0166	NaN	1.00595	1.3436	NaN	1.0891	247440000	7	2	2	5	11.5		336;14785	534;535	102495;124054;124055;124056;124057;239503;311455;352700;352701;362689;482558	14340;17679;33145;41910;48367;49733;66637
	76	Kansl1	KAT8 regulatory NSL complex subunit 1	0	Q80TG1;A2A5Y4	113.18	2	1	By matching	By MS/MS	By matching	NaN	NaN	NaN	NaN	NaN	NaN	0	1	0	1	0	2.7		337;338	759;762	451951	62477
	77	Bptf	Protein Bptf	0	E9Q6A7;A2A655;A2A654	321.59	3	13	By MS/MS	By MS/MS	By MS/MS	1.0565	0.97725	NaN	1.072	1.0101	NaN	83726000	13	9	8	2	8.4		339;340	228;1197	72391;136341;136342;182855;183494;183495;183496;183497;239251;321932;405753;415339;415340;454459;454460;454461;454462;537130;537131;537132;537133;537134;557672;586030;586031;586032;586033;618048	9831;19691;26192;26270;33108;43579;56398;57452;62801;73653;76536;80660;85261
	78	Tanc2	Protein TANC2	0	A2A690;A2A690-2;F6VP19	220.26	3	22	By MS/MS	By MS/MS	By MS/MS	0.81113	0.93565	0.899847	0.95978	0.82263	1.11147	1545700000	20	12	13	11	12.8		341;342;343;344;345;346;347;348;349;350;351;352;353;354;355;356;357;14786;14787;14788;18088	15;400;404;421;424;425;427;428;430;434;1462;1494;1496;1534;1538;1549;1564;1568;1583;1586;1981	99257;99258;118870;118871;118872;118873;129170;129171;129172;129173;129174;146883;146884;148610;148611;148612;148613;181801;219672;219673;219674;219675;219676;219677;219678;219679;219680;219681;219682;324299;383394;383395;396216;396217;396218;396219;396220;396221;443654;443655;444158;444159;444160;444161;471242;471243;484864;484865;502260;544119;544120;544121;544122;544123;544124;544125;544126;54…	13800;16828;18529;18530;21146;21437;26034;30412;30413;43986;53231;55032;61282;61346;65240;66948;69243;74685;81380;93105;93123;93431
	79	Fam171a2	Protein FAM171A2	0	A2A699;A2A699-2	87.486	2	15	By MS/MS	By MS/MS	By MS/MS	1.1039	0.95194	1.08418	0.90982	1.144	0.96581	645420000	14	11	12	10	23.2		358;359;360	442;445;475	50016;50017;50018;50019;50020;50021;50022;50023;50024;50025;70614;180344;180345;180346;180347;180348;289629;289630;289631;314521;314522;314523;314524;433174;466931;466932;466933;500005;500177;500178;500179;500180;500181;500668;500669;500670;500671;500672;500673;500674;500675;500676;500677;543845;543846;543847;554741;554742;554743;554744;554745;554746;554747;558260;558261;558262;558263;558264;5582…	6856;9507;25832;25833;39388;42365;59680;64725;68908;68936;68998;74635;76127;76642;76643
	80	Gpatch8	G patch domain-containing protein 8	0	A2A6A1	164.99	1	10	By MS/MS	By MS/MS	By MS/MS	1.0721	1.1388	NaN	1.0572	1.255	NaN	101350000	10	7	7	2	8.8		361;362;363;364;365;14789;14790	978;980;981;982;1013;1018;1039	104004;104005;104006;274183;274184;274185;274186;274187;274188;274189;356691;356692;356693;356694;506277;523304;523305;531054;544258;544259;544260;548197;548198;548199;548200;624803;624804	14627;37855;37856;48867;69778;71853;72862;74702;75135;86057
	81	Nfe2l1	Nuclear factor erythroid 2-related factor 1	0.0058313	Q61985;A2A6D2;Q3V3M1;Q61985-3;Q61985-2	81.574	5	3	By matching	By MS/MS	By matching	NaN	0.4325	NaN	NaN	0.30857	NaN	15973000	3	0	3	0	8.4				187134;319631;609187	26804;43088;84153
	82	Tnnt3	Troponin T, fast skeletal muscle	0	Q9QZ47-12;A2A6I8;Q9QZ47-13;A2A6I5	28.278	4	27	By MS/MS	By MS/MS	By MS/MS	1.0974	0.93628	1.01512	0.9692	0.95181	0.677461	50421000000	1	1	1	1	9.2		366;367;368	2;129;137	28242;28243;28244;28245;28246;28247;28248;28249;28250;28251;28252;28253;28254;28255;28256;28257;28258;28259;28260;28261;28262;28263;28264;28265;28266;28267;28268;28269;28270;28271;28272;28273;28274;28275;28276;39043;39044;39045;39046;39047;39048;39049;39050;39051;39052;39053;39054;39055;39056;39057;39058;39059;39060;39061;39062;39063;39064;39065;39066;39067;39068;39069;39070;39071;39072;39073;894…	4077;4078;5538;5539;5540;12451;13026;16997;16998;34238;34239;34240;36703;38502;38569;38571;40688;42048;50459;50460;61940;62731;65931;67235;67260;69290;91508
	83	Tnnt3	Troponin T, fast skeletal muscle	0	A2A6J0;Q9QZ47-10;Q9QZ47-6;A2A6H6;Z4YKF8;Q9QZ47-5;Z4YKG3;Q9QZ47-4;Z4YKG8;Q9QZ47-3;Z4YJU0;Q9QZ47-2;Z4YNB2;Q9QZ47;Z4YKH8;Z4YKE7;J3QP61;F6RL36;Q9QZ47-11;A2A6I3;Q9QZ47-7;Z4YKD9;Q9QZ47-14	28.951	23	27	By MS/MS	By MS/MS	By MS/MS	NaN	NaN	NaN	NaN	NaN	NaN	0	1	1	1	1	11.1		366;367;369	2;134;142	28242;28243;28244;28245;28246;28247;28248;28249;28250;28251;28252;28253;28254;28255;28256;28257;28258;28259;28260;28261;28262;28263;28264;28265;28266;28267;28268;28269;28270;28271;28272;28273;28274;28275;28276;39043;39044;39045;39046;39047;39048;39049;39050;39051;39052;39053;39054;39055;39056;39057;39058;39059;39060;39061;39062;39063;39064;39065;39066;39067;39068;39069;39070;39071;39072;39073;894…	4077;4078;5538;5539;5540;12451;13026;16997;16998;34238;34239;34240;36703;38502;38569;38571;40688;42048;50459;50460;61940;62731;65931;67235;67260;69291;91508
	84	Tnnt3	Troponin T, fast skeletal muscle	0	Q9QZ47-8;A2A6J1;Q9QZ47-9;A2A6I0	29.7	4	27	By MS/MS	By MS/MS	By MS/MS	NaN	NaN	NaN	NaN	NaN	NaN	0	1	1	1	1	13.2		366;367;370	2;140;148	28242;28243;28244;28245;28246;28247;28248;28249;28250;28251;28252;28253;28254;28255;28256;28257;28258;28259;28260;28261;28262;28263;28264;28265;28266;28267;28268;28269;28270;28271;28272;28273;28274;28275;28276;39043;39044;39045;39046;39047;39048;39049;39050;39051;39052;39053;39054;39055;39056;39057;39058;39059;39060;39061;39062;39063;39064;39065;39066;39067;39068;39069;39070;39071;39072;39073;894…	4077;4078;5538;5539;5540;12451;13026;16997;16998;34238;34239;34240;36703;38502;38569;38571;40688;42048;50459;50460;61940;62731;65931;67235;67260;69293;91508
	85	Tnnt3	Troponin T, fast skeletal muscle (Fragment)	0	A2A6J2	13.05	1	12	By matching	By MS/MS	By MS/MS	NaN	NaN	NaN	NaN	NaN	NaN	0	1	0	1	1	26.2		371	2	93808;93809;93810;93811;246783;246784;246785;246786;246787;246788;246789;246790;246791;246792;246793;246794;246795;246796;246797;246798;246799;246800;246801;246802;246803;246804;246805;246806;246807;246808;246809;246810;246811;246812;246813;246814;246815;246816;246817;246818;246819;246820;246821;246822;246823;246824;246825;246826;246827;246828;246829;246830;246831;246832;246833;246834;246835;2468…	13026;34238;34239;34240;38569;38571;40688;50459;50460;62731;67260;69292
	86	Fam104a	Protein Fam104a	0	A2A6P4	19.618	1	6	By MS/MS	By MS/MS	By MS/MS	1.0047	1.0328	0.919202	0.99024	1.1253	1.46338	69875000	6	6	6	3	36.8		372;373;374;375	62;64;69;82	105085;105086;105087;105088;105089;105090;152754;152755;152756;152757;152758;152759;152760;152761;152762;152763;152764;152765;161711;161712;161713;161714;161715;161716;469090;469091;469092;469093;469094;469095;469096;469097;469098;469099;489454;489455;489456;489457;489458;492079;492080;492081;492082;492083;492084;492085;492086	14794;22146;23397;64981;67498;67792
	87	Cdc42ep4	Cdc42 effector protein 4	0	A2A6Q2;Q9JM96;A2A6Q3	21.046	3	7	By MS/MS	By MS/MS	By MS/MS	NaN	NaN	NaN	NaN	NaN	NaN	0	7	2	5	3	40.7		376;377;378;379;380;381;382;14791	18;23;64;70;116;136;138;139	51947;51948;104104;104105;104106;104107;402840;402841;402842;402843;490731;533461;545217;545218	7110;14648;55972;55973;67600;73176;74805
	88	Cdc27	Cell division cycle protein 27 homolog	0	A2A6Q5;A2A6Q5-2;A2A6Q5-3;Q8R568	91.841	4	4	By MS/MS	By MS/MS	By MS/MS	0.87403	NaN	1.01933	1.054	NaN	0.944198	23749000	4	2	1	2	4.6				125164;322584;322585;322586;322587;322588;344475	17837;43735;43736;46888
	89	Myl4	Myosin light chain 4 (Fragment)	0	A2A6Q8;D6RFU4	21.132	2	19	By matching	By matching	By MS/MS	NaN	NaN	NaN	NaN	NaN	NaN	49570000	1	0	0	1	16.1				34498;34499;34500;34501;34502;34503;34504;34505;34506;34507;34508;34509;34510;34511;34512;34513;34514;220169;220170;220171;220172;220173;220174;220175;220176;220177;220178;220179;220180;220181;220182;220183;220191;220192;220193;220194;220195;225564;225565;225566;225567;225568;225569;225570;225571;225572;225573;225574;225575;225576;225577;225578;225579;225580;225581;225582;225583;225584;225585;225…	4910;30482;30485;31267;31268;35765;55107;55108;57294;57295;57296;59992;76768;79918;81153;84424;84425;86558;86559
	90	Cdr2l	Cerebellar degeneration-related protein 2-like	0	A2A6T1	53.212	1	10	By MS/MS	By MS/MS	By MS/MS	0.77346	0.72382	0.802182	0.8959	0.78389	0.778452	153730000	10	10	5	2	28.6		383;14792	154;179	100647;198646;198647;198648;198649;198650;198651;198652;198653;198654;198655;198659;198660;198661;301797;330029;330030;330031;449161;490817;490818;490819;490820;490821;490822;490823;490824;490825;490826;490827;490828;490829;490830;490831;490832;502054;533145;533146;533147;533148	14030;28182;28184;40772;44788;62008;67618;67619;69209;73138
	91	2018-09-09	Septin-9	0	A2A6U3	63.772	1	81	By MS/MS	By MS/MS	By MS/MS	0.90456	1.0427	0.993542	1.0135	0.93387	1.103	47119000000	2	2	2	2	4.1		384;385;386;387;388;389;390;391;392;393;394;14793;14794;14795;14796	7;12;23;24;31;40;41;42;62;64;67;71;125;143;307	11614;11615;11616;11617;11618;11619;11620;14324;14325;14326;14327;14328;14329;14330;14331;14332;14333;14334;14335;14336;14337;14338;14339;14340;14341;14342;14343;14344;14345;14346;14347;14348;14349;14350;14351;14352;14353;14354;42475;46289;46290;46291;46292;46293;46294;46295;46296;46297;46298;46299;64389;64390;64391;64392;64393;64394;64395;64396;64397;64398;64399;64400;64401;64402;64403;64404;644…	1730;2197;5895;6442;6443;8629;8630;12427;17086;19411;19412;19799;19800;19801;20844;20845;21067;21068;34241;35300;35421;35422;35434;35435;36722;41000;43309;43310;43311;47827;49954;50925;51054;51055;51056;53859;56300;56301;58569;58570;60574;60575;61133;63242;63865;64304;66395;67965;67966;67967;67968;68175;68178;68179;68187;68317;69977;69978;69979;71592;71593;74064;76291;76925;78297;78298;79133;7984…
	92	Osbpl7	Oxysterol-binding protein	1	F8VQM4;A2A716	89.916	2	1	By MS/MS	By matching	By MS/MS	NaN	NaN	NaN	NaN	NaN	NaN	0	1	1	1	1	1.3	+	395	222	329034;329035;329036	44642
	93	Zmym4	Zinc finger MYM-type protein 4	0	A2A791-2;A2A791;F6VYE2	162.84	3	13	By MS/MS	By MS/MS	By MS/MS	1.1959	1.1572	NaN	1.232	1.1478	NaN	17929000	13	8	7	6	11.9		396;397;398;399;400	121;1153;1451;1454;1459	3316;3317;3318;3319;3320;3321;3322;3323;3324;3325;3326;3327;3328;3329;3330;3331;3332;3333;3334;13842;74185;83950;83951;127700;127701;127702;127703;234045;283829;347845;463497;463498;478957	521;522;523;2114;10113;11688;18264;32516;38810;47516;64235;64236;66123
	94	H6pd	GDH/6PGL endoplasmic bifunctional protein;Glucose 1-dehydrogenase;6-phosphogluconolactonase	0	Q8CFX1;A2A7A7;A2A7A8	88.927	3	15	By MS/MS	By MS/MS	By MS/MS	0.98808	1.0584	0.997208	0.96506	1.0605	1.06346	1069000000	15	9	10	5	21.5				32892;32893;221198;229123;229124;315677;373883;373884;397311;397312;397313;417684;417685;417686;417687;417688;417689;417690;417691;440226;440227;440228;440229;440230;548869;548870;580781;607057;636177;636178;636179;636180;636181;636182;636183;636184;636185;636186;651830;653161;653162;653163	4629;4630;30587;31832;42552;51633;55175;57718;60710;75218;79788;83781;87826;90393;90610
	95	Prdm2	Protein Prdm2	0	A2A7B5	187.2	1	8	By MS/MS	By MS/MS	By MS/MS	NaN	NaN	NaN	NaN	NaN	NaN	279830	8	6	6	7	4.1		401;402;403;404;405;406;407;14797;14798	327;330;334;638;733;734;735;738;739	205570;435333;494441;494442;494443;494444;494445;494446;494447;559827;559828;559829;559830;559831;566435;566436;566437;566438;566439;566440;566441;566442;566443;566444;566445;566446;594828;594829;594830;594831;594832;594833;594834;594835;594836;594837	28950;60044;68092;68093;76894;77844;81985;81986
	96	Rlf	Insulin-like 3	0.0066984	E9Q532;A2A7F4	206.28	2	5	By matching	By MS/MS	By MS/MS	NaN	NaN	0.863185	NaN	NaN	1.14168	117080000	5	0	3	2	6		408	521	103575;169326;233284;353436;353437;611382	14557;24353;32397;48474;84515
	97	Clcn6	Chloride transport protein 6	0	O35454;A2A7F6	96.979	2	1	By matching	By MS/MS	By matching	NaN	NaN	NaN	NaN	NaN	NaN	3003800	1	0	1	0	1.4				146998	21157
	98	Ccdc23	Coiled-coil domain-containing protein 23	0	Q99LQ4;A2A7P9;A2A7Q0	7.8359	3	5	By MS/MS	By MS/MS	By MS/MS	0.97119	1.1728	0.899847	1.1651	0.9686	1.16471	702660000	5	4	5	3	50				12995;448265;448266;448267;448268;456717;456718;456719;456720;456721;456722;456723;456724;456725;456726;456727;456728;456729;456730;456731;456732;526156;526157;526158;526159;526160;526161;526162;526163;526164;526165;526166;526167;526168;526169;526170;526171;526172;526173;526174;526175;526176;526177;526178;526179;623042;623043;623044;623045;623046;623047	1961;61901;63167;72106;85836
	99	Lepre1	Prolyl 3-hydroxylase 1	0	Q3V1T4;A6PW84;A2A7Q5;Q3V1T4-2;Q3V1T4-3;F2Z499	83.65	6	29	By MS/MS	By MS/MS	By MS/MS	0.88439	1.0822	0.992063	0.97217	0.90215	0.912326	5469900000	29	23	27	12	47.5				35519;35520;35521;35522;35523;35524;35525;35526;35527;35528;35529;35530;35531;35532;35533;35534;35535;35536;35537;35538;64917;64918;64919;64920;66922;66923;66924;66925;66926;66927;66928;66929;66930;66931;66932;72579;72580;72581;76699;76700;76701;76702;92284;92285;92286;104130;104131;104132;104133;104134;109236;109237;109238;109239;109240;132787;132788;132789;132790;132791;132792;132793;132794;132…	5056;8699;8965;9855;10445;12778;14652;15505;19132;19133;22879;30087;35274;35275;35276;44341;50739;50740;50741;51964;62688;62742;64583;68267;74328;82866;87271;87829;89789
	100	Yars	Tyrosine--tRNA ligase	0	A2A7S7	63.001	1	51	By MS/MS	By MS/MS	By MS/MS	0.95612	0.9487	0.983768	0.94695	0.96237	0.86326	14870000000	5	3	3	1	7.1				14827;14828;14829;42553;42554;99559;99560;99561;118385;118386;129400;136834;136835;136836;136837;136838;136839;143268;143269;143270;143271;143272;143273;183307;183308;189550;189551;189552;192234;192235;192236;192237;192238;192239;192240;192241;220219;220220;220221;220222;220223;220224;220225;220226;220227;220228;220229;220230;220231;228813;243069;243070;243071;243072;243073;243074;243075;243076;2…	2262;5905;13845;13846;16734;18555;19774;20763;26250;27134;27451;30489;30490;30491;31789;33737;35030;36577;38232;42541;42542;43996;46418;46419;49616;49617;50284;50285;50286;51609;54872;55246;57976;57977;59023;59024;59290;59291;63854;63858;63859;68219;82924;83134;84640;84641;84894;85235;90246;92654;92655
	101	Kiaa1522	Uncharacterized protein KIAA1522	0	A2A7S8-2;A2A7S8-3;A2A7S8;A2A7S8-4	110.65	4	22	By MS/MS	By MS/MS	By MS/MS	0.77503	NaN	NaN	0.96918	NaN	NaN	38375000	22	15	16	12	26.3		409;410;411;412;413;414;415;416;417;418;419;420;421;422;423;424;425;14799	17;217;380;382;385;388;394;396;402;667;895;899;940;943;946;966;1009;1016	38542;38543;38544;38545;38546;38547;38548;38549;38550;38551;38552;38553;38554;38555;38556;38557;46365;46366;46367;46368;46369;46370;46371;46372;46373;46374;46375;46376;46377;46378;46379;46380;59441;59442;59443;59444;59445;59446;59447;59448;79161;79162;79163;79164;79165;79166;79167;79168;79169;79170;79171;79172;79173;79174;79175;79176;106192;148705;148706;148707;187881;205193;290666;290667;290668;…	5485;6457;6458;7986;10897;10898;14966;21465;26920;28898;39558;40242;45184;45422;48732;58394;65314;67919;68120;80410;80416;87637
	102	Rere	Arginine-glutamic acid dipeptide repeats protein	0	A2A7T3;Q80TZ9	140.91	2	8	By MS/MS	By MS/MS	By MS/MS	NaN	NaN	NaN	NaN	NaN	NaN	439470	8	6	4	7	6.3		426;427;428;429;430;431;432;433;14800	325;326;332;340;341;388;407;411;413	115806;115807;115808;115809;115810;115811;115812;115813;115814;284094;284095;284096;284097;284098;284099;284100;298238;298239;298240;298241;298242;298243;298244;298245;298246;429101;550266;550267;550268;590633;590634;590635;590636;590637;590638;590639;590640;590641;606190	16398;16399;38846;40459;59168;75455;81246;83667
	103	Wbp2	WW domain-binding protein 2	0	A2A860;P97765	23.308	2	1	By MS/MS	By matching	By matching	0.8925	NaN	NaN	0.95804	NaN	NaN	9596800	1	1	1	0	18.1				1692;1693;1694	287
	104	Fbf1	Fas-binding factor 1	0.0028928	A2A870;Z4YLK3	130.14	2	3	By MS/MS	By MS/MS	By MS/MS	0.86735	NaN	NaN	0.90258	NaN	NaN	142300000	3	1	2	1	6.9		434;435;436;437;438	172;185;366;370;371	140694;270833;571864;571865;571866	20301;37469;78682
	105	0610037L13Rik	UPF0587 protein C1orf123 homolog	0	A2A8E2;B7ZC72;B7ZC71;Q8BHG2;Q8BHG2-2;Q8BHG2-3;A2A8E4;D6REH4	15.783	8	7	By MS/MS	By MS/MS	By MS/MS	0.92799	1.0211	1.0619	1.1581	0.92781	1.13967	800370000	7	5	5	4	56.5				62417;62418;62419;62420;62421;71735;71736;71737;71738;74321;74322;74323;74324;74325;121383;121384;121385;121386;170920;170921;170922;170923;170924;348083	8403;8404;9690;10148;17252;24497;47570
	106	Kdm4a	Lysine-specific demethylase 4A	0	Q8BW72-2;A2A8L9;Q8BW72	115.96	3	4	By MS/MS	By MS/MS	By MS/MS	0.79399	NaN	1.49289	0.93057	NaN	1.1648	40649000	4	2	2	2	9.1				18594;20292;20293;55169;55170;55171;55172;55173;301126	2849;3096;7518;40706
	107	Zfyve9	Protein Zfyve9	0.0088352	A8Y5G5;A2A8R0;A0S860	146.33	3	2	By MS/MS	By matching	By MS/MS	1.0051	1.2527	NaN	0.92478	0.94481	NaN	152540000	2	1	1	1	3.7		439;440;441	1132;1133;1150	74735;74736;74737;74738;550825	10176;75538
	108	Tmem201	Transmembrane protein 201	0	A2A8U2-3;A2A8U2;A2A8U2-2	69.25	3	4	By MS/MS	By MS/MS	By MS/MS	1.0932	0.65332	NaN	1.1091	0.84956	NaN	223240000	4	4	3	1	6.3		442;443	441;443	36253;36254;36255;317227;317228;317229;317230;317231;317232;317233;317234;496155;496156;496157;496158;496159;496160;496161;496162;496163;496164	5173;42842;68344;68345
	109	Srrm1	Serine/arginine repetitive matrix protein 1	0	A2A8V9;E9PUK6;E9QKA4;Q52KI8;A2A8V8;Q52KI8-2;F6UK16;A2A983;F7BWM1;F6T4M4	103.71	10	71	By MS/MS	By MS/MS	By MS/MS	0.92906	1.0271	0.905223	1.0488	1.002	0.992162	340820000	71	58	61	39	50.1		444;445;446;447;448;449;450;451;452;453;454;455;456;457;458;459;460;461;462;463;464;465;466;467;468;469;470;471;472;473;474;475;476;477;478;479;480;481;482;483;484;485;486;487;488;489;490;491;492;493;494;14801;14802;14803;14804;14805;14806;14807;14808;14809;14810;14811;14812;14813	9;10;220;260;265;382;384;386;395;396;399;404;407;409;422;424;428;429;433;438;443;445;456;458;464;545;548;550;567;569;611;619;621;630;650;652;659;661;663;708;709;718;720;726;728;730;731;751;753;756;765;767;769;782;786;788;790;791;794;804;808;810;885;887	31189;31190;46147;46148;46149;46150;46151;46152;46153;46154;46155;46156;46157;46558;46559;46560;46561;46562;46563;46564;46565;46566;46567;46568;46569;46570;46571;46572;46573;46574;46575;46576;46577;46578;69858;69859;69860;115677;115678;115679;115680;115681;115682;115683;115684;115685;154982;154983;154984;154985;154986;154987;154988;154989;154990;154991;154992;154993;154994;154995;154996;154997;15…	4376;6417;6498;6499;6500;9376;16381;22485;22486;27148;27332;27333;30010;30011;30012;32952;32953;36482;36659;37197;37254;37255;37256;40194;40195;40942;41315;41365;41366;52028;52347;52348;54390;54855;61755;63526;63527;64993;65452;66556;66557;66558;67564;67594;67595;67597;67611;67793;67794;68336;68354;68418;68496;68497;68498;68499;73963;74174;74223;74224;74225;74282;75178;75179;76982;77843;88713;889…
	110	Mknk1	MAP kinase-interacting serine/threonine-protein kinase 1	0	A2A8W8;O08605;F6Y5U1;F6YIU3;F6VT22	46.543	5	5	By MS/MS	By MS/MS	By matching	1.0088	0.97559	NaN	1.1811	0.99793	NaN	67045000	5	3	5	0	14.9		495	384	82256;82257;451854;451855;545295;545296;545297;636753;636754	11432;62461;62462;74817;87929
	111	Osbpl9	Oxysterol-binding protein;Oxysterol-binding protein-related protein 9	0	F6UHR6;E9PXZ2;A2A8Z1;E9Q6C1;Q5FWX7;Z4YJX3;A2A8Z1-2;F8VQE8	81.09	8	13	By MS/MS	By MS/MS	By MS/MS	0.97979	1.0682	1.01208	0.93256	0.92786	1.13994	650180000	13	9	8	8	18.8				56953;56954;56955;56956;56957;81034;81035;81036;81037;81038;81039;81040;81041;81042;81043;249879;249880;249881;249882;278938;286718;286719;286720;286721;321200;534623;534624;534625;534626;534627;534628;574328;574329;574330;574331;574332;639252;648424;648425;648426;648427;652846;656173	7691;11267;34717;38395;39093;43423;73326;79047;88347;89770;89771;90547;91214
	112	Dmrta2	Doublesex- and mab-3-related transcription factor A2	0	A2A9A2	52.926	1	1	By MS/MS	By matching	By MS/MS	NaN	NaN	NaN	NaN	NaN	NaN	0	1	1	0	1	5.5		496;497	204;214	583180;583181;583182	80186
	113	Sec14l1	Protein Sec14l1	0	A8Y5H7;Q99J07;A2A9B9	81.215	3	6	By MS/MS	By MS/MS	By MS/MS	1.0944	0.69835	NaN	0.9083	0.60244	NaN	128510000	6	4	2	1	10.1				51869;112046;112047;223669;650644;654567;664505	7096;15960;30930;90162;90892;92543
	114	Szt2	Protein SZT2	1	A2A9C3-2;A2A9C3	377.52	2	2	By MS/MS	By MS/MS	By MS/MS	NaN	NaN	NaN	NaN	NaN	NaN	0	2	1	1	1	1	+	498;499;500	1641;1644;1646	500759;556784;556785	69009;76426
	115	Gpn2	GPN-loop GTPase 2	0	A2A9F7;Q8VEJ1	31.814	2	1	By matching	By MS/MS	By MS/MS	NaN	NaN	NaN	NaN	NaN	NaN	4843300	1	0	1	1	7.3				16495;16496	2557
	116	Gosr2	Golgi SNAP receptor complex member 2	0	A2A9I0;O35166	19.571	2	10	By MS/MS	By MS/MS	By MS/MS	1.0113	0.92266	0.953652	1.031	1.0455	1.06914	1251700000	10	7	8	4	59.4				10472;10473;10474;10475;10476;10477;10478;122248;122249;122250;239953;239954;239955;278473;361849;361850;361851;361852;361853;361854;361855;361856;361857;361858;361859;361860;361861;381708;381709;381710;381711;381712;381713;381714;381715;381716;381717;381718;381719;381720;381721;381722;381723;456808;456809;456810;456811;462195;462196;462197;462198;462199;462200;462201;462202;462203;462204	1594;17432;33218;38316;49579;52958;52959;52960;63178;63996
	117	Cep85	Centrosomal protein of 85 kDa	0.0015477	Q8C1L6;A2A9K3;Q8BMK0	8.2249	3	1	By matching	By MS/MS	By MS/MS	NaN	NaN	NaN	NaN	NaN	NaN	0	1	0	1	1	16.9		501	16	516162;516163;516164	70988
	118	Dock7	Dedicator of cytokinesis protein 7	0	Q8R1A4-2;A2A9M5;Q8R1A4;E9PX48;A2A9M4;A2AW79;F6ZJ55	241.18	7	66	By MS/MS	By MS/MS	By MS/MS	0.93703	1.0749	0.972006	1.0095	0.99591	1	2920600000	63	47	51	34	35.7		502;503;504;505;506;507;508;509;510;511;512;513;514;515;516;517;518;519;520;521;522;523;524;525;526;527;528;529;530;531;532;533;534;14814;14815;14816	24;28;30;180;182;190;440;446;862;864;888;894;896;898;900;905;907;909;910;917;927;929;945;947;962;963;965;1382;1420;1422;1424;1428;1445;2117;2119;2122	5234;5235;5236;5237;5238;5239;22339;22340;22341;22342;22343;22344;22345;22346;22347;22348;22349;22350;22351;22352;22353;22354;22355;22356;22357;22358;22359;68106;68107;68108;68109;68110;68111;68112;68113;68114;68115;95764;95765;95766;99553;99554;99555;99556;111954;111955;142216;142217;142218;173575;173576;173577;173578;173579;173580;173581;183027;183028;183029;183030;183031;183032;183033;183034;1…	832;3327;3328;3329;9139;9140;13356;13843;15935;20587;24825;26207;26208;27079;28060;29067;29068;30941;31300;35763;38369;40383;41182;42064;42767;42768;43689;44461;45521;46070;48268;49419;50384;50956;53167;53739;54560;54561;55231;55232;57891;59128;59221;61644;63875;69089;72621;73109;73110;73522;73523;73837;73940;74209;74210;74903;75084;75085;75267;78898;80531;81250;82326;86780;87618;87926
	119	Mib2	E3 ubiquitin-protein ligase MIB2	0.0059791	Q8R516-3;A2A9P8;Q8R516-2;Q8R516	32.911	4	2	By MS/MS	By MS/MS	By matching	NaN	NaN	NaN	NaN	NaN	NaN	0	2	2	1	0	5.4		535	251	496018;496019;496020	68322;68323
	120	Nrd1	Nardilysin	0	A6PWC3;Q8BHG1;A2A9Q2;Q3V3G9	127.77	4	24	By MS/MS	By MS/MS	By MS/MS	0.9615	0.88756	1.08281	0.92596	0.91037	0.821288	1772900000	24	17	18	13	30.4		536;537;538;539;540;14817	57;58;60;85;91;93	14852;14853;14854;16147;16148;31229;31230;31231;31232;36997;36998;36999;37000;37001;81724;81725;81726;81727;81728;81729;81730;81731;81732;81733;105567;105568;105569;105570;105571;120271;120272;120273;120389;133359;133360;133361;133362;133363;133364;135759;135760;135761;313503;313504;323107;323108;323109;323110;323111;323112;323113;323114;323115;323116;323117;323118;323119;323120;323121;323122;323…	2268;2491;4381;5255;11358;14857;17095;17113;19247;19620;42225;43814;43815;43816;60799;63708;69402;73638;76124;79785;82568;90302;90416;92168
	121	Gga3	ADP-ribosylation factor-binding protein GGA3	0	S4R2D2;A2A9W7;Q8BMI3;A2A9W5	64.524	4	4	By MS/MS	By matching	By MS/MS	1.1265	NaN	0.904241	0.9859	NaN	0.900495	25419000	2	2	0	2	4.5				11970;11971;141100;141101;141102;480146;480147;480148;480149	1792;20405;20406;66313
	122	Sec24a	Protein transport protein Sec24A	0	A2AA71;Q3U2P1;A2AA72;Q3U2P1-2	118.65	4	11	By MS/MS	By MS/MS	By MS/MS	1.05	1.0579	1.08967	1.1163	0.99906	0.964878	1103800000	11	8	9	6	17.5				79833;79834;79835;79836;79837;79838;221986;398028;398029;398030;398031;398032;421555;548877;548878;548879;553999;582353;582354;582355;602144;602145;633686;633687;633688;633689;648608;668831;668832;668833;668834;668835;668836;668837;668838;668839	11012;30685;55267;58226;75222;76043;80023;83063;87418;89808;93295
	123	Szrd1	SUZ domain-containing protein 1	0	A2AA85;Q6NXN1-2;Q6NXN1	16.277	3	8	By MS/MS	By MS/MS	By MS/MS	0.92624	0.81065	NaN	0.95428	0.78801	NaN	204920000	8	6	7	4	65.8		541;542;543;544	31;33;99;101	241005;241006;241007;241008;241009;241010;241011;241012;241013;241014;241015;241016;241017;241018;241019;241562;241563;241564;241565;241566;241567;241568;254520;254521;289213;302581;302582;302583;302584;302585;302586;302587;302588;302589;302590;302591;302592;302593;302594;302595;302596;302597;336803;336804;525616;525617;525618;525619;525620;525621;525622;540286	33381;33475;35286;39347;40862;45743;72050;74139
	124	Kiaa1109	Uncharacterized protein KIAA1109	0	A2AAE1-4;A2AAE1-6;A2AAE1;A2AAE1-2;A2AAE1-3;A2AB97;F6YAT5;F6RPM4;F6YB09	510.34	9	7	By MS/MS	By MS/MS	By MS/MS	NaN	NaN	NaN	NaN	NaN	NaN	87516000	7	3	4	5	2.3		545;546;547	2216;2368;3737	19397;189243;324260;394866;394867;394868;394869;562483;562484;647294;647295;647296;647297;670268;670269;670270;670271;670272;670273	2960;27077;43982;54878;77265;89622;93495
	125	Exoc7	Exocyst complex component 7	0	A2AAN0;O35250;O35250-2;A2AAN3;A2AAN4	78.505	5	19	By MS/MS	By MS/MS	By MS/MS	0.90371	0.96365	0.986193	0.98774	0.97819	1.05544	724330000	19	10	11	11	38.5		548;549;550;551;18089	242;243;249;250;283	66631;169981;209341;209342;209343;209344;209345;209346;209347;209348;209349;209350;209351;209352;209353;209354;209355;209356;209357;265206;265207;265208;265209;303417;303418;303419;304368;304369;304370;348771;414940;414941;423826;423827;423828;423829;423830;439342;439343;439344;439345;439346;439347;439348;439349;439350;439351;439352;439353;519413;519414;526309;553306;563432;563433;563434;563435;5…	8937;24418;29379;29380;36788;40973;41082;41083;47650;57413;58552;60610;71384;72120;75938;77409;90020;90807;93280
	126	Sh3pxd2b	SH3 and PX domain-containing protein 2B	0	A2AAY5	101.52	1	24	By MS/MS	By MS/MS	By MS/MS	0.89102	1.1234	1.02246	1.058	0.86365	1.06006	1106100000	22	17	14	12	34.6		552;553;554;555;556;557	290;291;339;550;551;672	30405;35179;35889;35890;35891;35892;35893;35894;35895;35896;35897;35898;35899;35900;35901;35902;35903;113189;113190;126633;126634;126635;126636;126637;127926;127927;127928;127929;127930;127931;127932;127933;127934;127935;127936;155874;234842;234843;295616;318617;318618;318619;318620;318621;318622;318623;318624;318625;318626;318627;326437;326438;360587;360588;360589;360590;360591;360592;360593;360…	4302;5005;5116;16140;18078;18301;22589;32641;40185;42966;44325;49405;51371;51372;57667;59052;61844;63290;68293;70098;71068;71674;75027;78357
	127	Fmnl1	Formin-like protein 1	0	Q9JL26-2;A2AB60;Q9JL26;G3UWI1	119.03	4	3	By MS/MS	By MS/MS	By MS/MS	NaN	NaN	NaN	NaN	NaN	NaN	388020	3	2	2	1	4		558;559	158;995	103607;103608;103609;103610;103611;103612;103613;103614;103615;103616;103617;103618;103619;103620;103621;103622;524218	14566;14567;71951
	128	Hexim2	Protein HEXIM2	0	A2AB66;A2AB67;Q3TVI4	13.771	3	1	By MS/MS	By MS/MS	By MS/MS	NaN	NaN	NaN	NaN	NaN	NaN	0	1	1	1	1	12		560	75	591485;591486;591487;591488;591489;591490;591491;591492;591493;591494;591495;591496;591497;591498;591499;591500	81398
	129	Myom3	Myomesin-3	0	A2ABU4	161.78	1	35	By MS/MS	By MS/MS	By MS/MS	1.2285	0.85553	0.981451	0.88722	1.1931	0.497018	2904600000	35	31	27	6	31.1		561;562;14818	2;6;9	37024;37025;37026;37027;37028;54957;54958;70330;70331;70332;77987;80768;80769;80770;80771;80772;80773;104934;104935;104936;104937;104938;104939;104940;106193;106194;106195;130618;130619;130620;145080;150178;150179;150180;171880;184024;184025;189781;249708;249709;249710;256900;381328;381329;403936;403937;403938;416321;416322;434612;434613;434614;434615;434616;434617;487162;487163;487164;488010;488…	5264;5265;7478;9450;10670;11222;11223;14756;14757;14967;18716;21007;21708;24603;26350;27155;34685;35635;52875;56109;57547;59909;67228;67333;68202;68203;76743;76973;76974;78785;80281;80282;84787;88918;89304
	130	Med14	Mediator of RNA polymerase II transcription subunit 14	0	A2ABV5;A2BDP0;A2ABV5-2;A2BDN7	160.96	4	4	By matching	By MS/MS	By MS/MS	NaN	1.0158	NaN	NaN	1.0239	NaN	16312000	4	0	3	1	4.9		563;564	983;992	21077;362419;490770;529954	3191;49681;67609;72702
	131	Pcyt2	Ethanolamine-phosphate cytidylyltransferase	0	A2ABY3;Q922E4	43.446	2	14	By MS/MS	By MS/MS	By MS/MS	1.182	0.94132	1.08683	0.89748	1.0121	0.761615	794870000	14	11	12	7	40.9				41371;41372;116393;116394;206816;206817;206818;206819;206820;206821;206822;206823;206824;206825;206826;206827;206828;234396;234397;234398;234399;407427;407428;407429;407430;407431;407432;407433;407434;407435;407436;407437;407438;407439;407440;407441;407442;407443;426335;426336;426337;426338;426339;454999;455000;455001;486183;486184;486185;486186;486187;486188;486189;486190;486191;494233;569113;56…	5847;16454;29089;32579;56623;58849;62899;67102;67103;68066;78302;81279;90022;92320
	132	Dcxr	L-xylulose reductase	0	A2AC16;Q91X52	24.99	2	5	By MS/MS	By MS/MS	By matching	1.1009	NaN	NaN	0.92696	NaN	NaN	157290000	4	4	1	0	19.5				2744;40485;67442;67443;378923;378924;633565	430;5703;9047;52505;87390
	133	Ebp	3-beta-hydroxysteroid-Delta(8),Delta(7)-isomerase	0	A2AC29;P70245	13.686	2	1	By MS/MS	By MS/MS	By MS/MS	0.90062	NaN	1.84932	0.82411	NaN	1.07665	876870000	1	1	1	1	10.7				596551;596552;596553;596554;596555;596556;596557	82250
	134	Ralgapb	Ral GTPase-activating protein subunit beta	0	Q8BQZ4;F8WHN4;A2ACC6;E9Q0J2;A2ACC7;Q8BQZ4-2	165.2	6	6	By MS/MS	By MS/MS	By MS/MS	2.0454	NaN	NaN	1.0081	NaN	NaN	154360000	6	4	3	1	5.9		14819	379	26003;44703;44704;44705;216216;364282;364283;504042;504043;504044;504045;504046;504047;509076;509077;509078	3805;6200;30001;50021;69456;70144
	135	Rptor	Regulatory-associated protein of mTOR	0	Q8K4Q0;A2ACM0;Q8K4Q0-2;E9PXZ5;F7CN67;Q8K4Q0-5;Q8K4Q0-4;F6U5L3;F7B6I3;F7BQS0;Q8K4Q0-3	149.47	11	18	By MS/MS	By MS/MS	By MS/MS	1.1726	0.89011	1.0145	0.98267	1.0121	0.835492	615960000	18	13	13	8	20.4		565;566;567;568;569;570;571;14820;14821	719;721;722;857;859;863;865;877;887	71685;71686;71687;80398;94054;94055;94056;94057;94058;94059;94060;94061;94062;94063;94064;94065;94066;121669;178300;178301;178302;178303;178304;178305;178306;178307;178308;240152;240153;240154;240155;240156;240157;240158;240159;240160;240161;240162;240163;240164;240165;240166;240167;240168;240169;240170;240171;240172;240173;240174;240175;240176;240177;240178;240179;318110;346452;361660;361661;361…	9680;11135;13083;17331;25577;25578;33256;42899;47246;49552;64144;72212;77026;77382;86756;87358;87871;92378
	136	Col9a3	Procollagen, type IX, alpha 3	0.0076969	A2ACT7	63.474	1	1	By matching	By matching	By MS/MS	NaN	NaN	NaN	NaN	NaN	NaN	12563000	1	0	0	1	1.9				86170	11985
	137	Soga1	Protein SOGA1;N-terminal form;C-terminal 80 kDa form	0	A2ACV6;E1U8D0	183.14	2	13	By MS/MS	By MS/MS	By MS/MS	0.90173	0.94706	0.93668	0.95305	0.70131	0.504236	108290000	12	8	7	4	13.2		572;573;574;575;576;577;578;579;580;581;14822;14823;14824	139;140;173;1158;1160;1162;1163;1165;1251;1536;1538;1539;1553	101775;196119;209797;209798;313155;382289;382290;431751;432128;432129;432130;432131;432132;450072;548832;548833;573294;573295;573296;580930;580931;580932;580933;580934;580935;651157;651158;651159;651160;651161;651162;651163;653536;653537;653538	14222;27976;29463;42156;53070;59475;59527;62151;75210;78910;79808;90255;90678
	138	Chm	Rab proteins geranylgeranyltransferase component A 1	0.00016263	A2AD03;Q9QXG2;Q3UR39	73.663	3	3	By MS/MS	By MS/MS	By MS/MS	NaN	0.99848	NaN	NaN	0.88878	NaN	140420000	3	1	2	1	4.7				101974;101975;175499;377745	14262;25110;52298
	139	Gm4987;Rpl32-ps	Putative 60S ribosomal protein L32	0.00078889	A2AD25;P17932	16.005	2	8	By matching	By MS/MS	By matching	NaN	NaN	NaN	NaN	NaN	NaN	3823800	1	0	1	0	22.2				4288;4289;4290;4291;4292;4293;4294;4295;4296;4297;4298;4299;4300;4301;4302;4303;4304;4305;4306;4307;4308;4309;5441;5442;5443;5444;5445;5446;117603;137249;137250;137251;137252;137253;137254;137255;137256;137257;137258;137259;142005;270209;270210;270211;270212;270213;270214;270215;270216;270217;562413;562414;562415;562416;562417;562418;562419;562420;562421;562422;562423;562424;562425;562426;562427;…	681;864;16599;19849;20548;37389;77253;77254
	140	Stil	SCL-interrupting locus protein homolog	1	Q8BQI9;A2AD39;Q60988	71.003	3	2	By matching	By MS/MS	By MS/MS	NaN	NaN	NaN	NaN	NaN	NaN	3827500	2	0	1	1	9.4	+	14825	427	83844;342173;342174	11667;46479
	141	Prkcz	Protein kinase C zeta type (Fragment)	1	A2AD72;Q3V341	5.0643	2	1	By matching	By matching	By MS/MS	NaN	NaN	NaN	NaN	NaN	NaN	0	1	0	0	1	32.6	+	582	7	379451	52588
	142	Pusl1	tRNA pseudouridine synthase-like 1	0	A2ADA5;A2ADA5-2	31.992	2	2	By MS/MS	By MS/MS	By matching	0.98334	1.0088	NaN	1.0212	1.0498	NaN	5304000	2	1	2	0	7.2				186166;186167;186168;186169;559446	26671;76822
	143	Acap3	Protein Acap3	0.0037965	A2ADA6;Q6NXL5	92.333	2	1	By MS/MS	By MS/MS	By matching	NaN	NaN	NaN	NaN	NaN	NaN	0	1	1	1	0	1.7		583;14826	540;545	78487;78488	10768
	144	Spen	Msx2-interacting protein	0	Q62504-3;A2ADB1;Q62504-2;A2ADB0;Q62504	389.15	5	11	By MS/MS	By MS/MS	By MS/MS	0.47511	NaN	NaN	0.58196	NaN	NaN	18284000	11	7	8	4	5.5		584;585;586;587;588;589;590;591;592;593;594;595	190;758;762;766;852;855;858;869;1283;1293;1581;1586	962;23396;23397;23398;23399;203296;203297;203298;203299;203300;203301;203302;203303;203304;263825;305676;373358;439645;439646;439647;439648;439649;439650;485730;485731;485732;492535;547665;547666;561777;561778;561779	156;3457;28727;36644;41227;51528;60642;67039;67847;75103;77125
	145	Plekhm2	Pleckstrin homology domain-containing family M member 2	0.0015494	Q80TQ5-3;A2ADE0;Q80TQ5;Q80TQ5-2;Z4YJW6	95.046	5	2	By MS/MS	By MS/MS	By MS/MS	NaN	NaN	NaN	NaN	NaN	NaN	8164900	2	1	1	1	5.3		596	278	20482;20483;580287	3122;79718
	146	Magt1	Magnesium transporter protein 1	0	Q9CQY5-2;Q9CQY5-3;F6TBV1;Q9CQY5;F6WHL0;A2ADH1	34.568	6	7	By MS/MS	By MS/MS	By MS/MS	1.0636	0.69978	1.12202	1.0806	0.71429	0.888257	1269500000	7	6	4	4	24.2				120693;120694;120695;120696;120697;120698;120699;120700;161043;391837;437569;437570;463761;463762;463763;463764;463765;463766;463767;642366;642367;642368;642369;642370;642371;652733;652734;652735	17146;23293;54459;60376;64278;88855;90525
	147	Ppp1r8	Nuclear inhibitor of protein phosphatase 1	0	A2ADR8;Q8R3G1	38.399	2	12	By MS/MS	By MS/MS	By MS/MS	0.93413	1.0059	0.990393	0.94868	0.95805	0.989903	643920000	12	7	8	8	35.4		597;14827	199;202	115161;115162;115163;115164;254938;254939;294671;294672;320696;320697;320698;320699;422037;422038;422039;422040;422041;422042;422043;422044;422045;422046;422047;495109;495110;495111;611958;616041;616042;616043;616044;616045;616046;616047;616048;616049;616050;616051;616052;616053;616054;644333;644334	16331;35344;40052;40053;43304;58273;68195;84529;85144;85145;85146;89142
	148	Gm15114;Ott;Luzp4;Gm15097;Gm15107;Gm15093;Gm15080;Gm15128;Gm10439	Protein Gm15114	0	B1B0X6;Q62012;L7N278;L7MU67;E9QA14;B1B0X0;B1AV09;A2BI72;A2BI02;A2ADW8;A2AJU2;L7N236;E9Q1L3;B1AVZ5	50.988	14	4	By MS/MS	By MS/MS	By MS/MS	NaN	NaN	NaN	NaN	NaN	NaN	0	4	3	4	1	10.9		598;599;600;601	19;368;372;379	408442;408443;408444;408445;408446;408447;408448;408449;408450;408451;408452;408453;408454;408455;664306;664307	56718;56719;56720;92490
	149	Ddi2	Protein DDI1 homolog 2	0	A2ADY9	44.59	1	9	By MS/MS	By MS/MS	By MS/MS	0.9215	0.91508	1.26389	1.0993	0.96066	1.16132	706160000	9	8	5	3	40.1		602;603	121;128	95560;225617;225618;225619;225620;225621;316672;316673;316674;322436;390083;390084;390085;423661;446950;446951;446952;446953;526901;526902;526903;590390;590391;590392;590393	13319;31271;42713;43694;54139;58507;61747;72222;81212
	150	Ampd2	AMP deaminase 2	0	Q9DBT5;A2AE27	92.023	2	6	By MS/MS	By MS/MS	By MS/MS	1.1092	1.0285	NaN	1.0724	0.92392	NaN	131250000	6	4	4	4	8.6		604;605;14828	36;37;87	201128;201129;308871;446236;446237;446238;446239;446240;446241;446242;446243;446244;446245;545354;545355;545356;545357;545358;651508;651509;654199;654200;654201	28507;41533;61649;74822;90323;90813
	151	Psrc1	Proline/serine-rich coiled-coil protein 1	0	A2AEE4;Q9D0P7	27.567	2	1	By MS/MS	By MS/MS	By matching	NaN	1.038	NaN	NaN	0.58922	NaN	14943000	1	1	1	0	9.6				595303;595304;595305	82091
	152	Celsr2	Cadherin EGF LAG seven-pass G-type receptor 2	1	F7BHW1;Q9R0M0-2;A2AEE7;Q9R0M0	98.332	4	1	By matching	By MS/MS	By matching	NaN	NaN	NaN	NaN	NaN	NaN	0	1	0	1	0	2.8	+	606	836	266509	36960
	153	Ofd1	Oral-facial-digital syndrome 1 protein homolog	0	Q80Z25;A2AEG2	117.34	2	3	By MS/MS	By MS/MS	By MS/MS	NaN	NaN	NaN	NaN	NaN	NaN	21554000	3	1	1	3	5		607;608;609;14829	663;664;670;673	63122;63123;63124;63125;63126;63127;63128;63129;63130;63131;63132;63133;63134;63135;63136;228830;638719	8523;31795;88271
	154	Clcc1	Chloride channel CLIC-like protein 1	0	Q99LI2;A2AEM2	60.621	2	4	By MS/MS	By MS/MS	By MS/MS	NaN	NaN	NaN	NaN	NaN	NaN	7553100	4	4	2	2	11.7		610;611	429;433	104003;135987;135988;135989;135990;135991;135992;135993;135994;135995;135996;135997;135998;135999;136000;136001;136002;136003;136004;136005;136006;136007;136008;136009;136010;136011;136012;136013;136014;136015;328972;457151;457152;457153;457154;457155;457156;457157;457158;457159;457160	14626;19652;44627;63219
	155	Slc35a2	UDP-galactose translocator	0	Q9R0M8;A2AER4	40.765	2	2	By MS/MS	By MS/MS	By MS/MS	1.0212	NaN	NaN	0.82342	NaN	NaN	43652000	2	1	1	1	10				24036;24037;24038;157076	3529;22788
	156	Otud5	OTU domain-containing protein 5	0	Q3U2S4;A2AES5;A2AES4	60.306	3	2	By MS/MS	By MS/MS	By MS/MS	NaN	NaN	NaN	NaN	NaN	NaN	0	2	1	1	2	6.2		612;18090	165;175	439192;439193;439194;439195;439196;439197;439198;439199;439200;486262	60580;67112
	157	Tfe3	Transcription factor E3	0	Q64092-4;A2AEW0;Q64092;A2AEW1;Q64092-3;Q64092-2;Z4YLF7;Q9WTW4	57.796	8	7	By MS/MS	By MS/MS	By MS/MS	0.98807	NaN	NaN	1.0056	NaN	NaN	28131000	6	3	3	4	12.3		613;614;615;616;617;618	510;518;522;525;526;529	5957;5958;5959;5960;5961;59762;59763;59764;59765;492549;516106;637866;637867;654329	947;948;8017;67851;70978;88111;90851
	158	Gripap1	GRIP1-associated protein 1	0	A2AEW9;Q8VD04;A2AEW8;A2AEW5;A2AEW6	90.764	5	16	By MS/MS	By MS/MS	By MS/MS	1.1801	0.8382	1.11179	0.82504	1.1288	0.921065	3129200000	16	12	9	9	28		619;620;621;622;623	639;641;642;643;655	47784;47785;47786;47787;47788;107410;107411;122153;125620;125621;125622;125623;125624;125625;125626;125627;273709;342992;342993;347792;347793;347794;347795;347796;347797;347798;347799;347800;352801;352802;352803;357525;359558;359559;359560;359561;359562;414230;414231;414232;441402;533441;533442;533443;533444;533445;533446;533447;533448;533449;533450;533451;533452;533453;533454;533455;533456;53345…	6611;15173;17408;17903;37803;46602;47499;48381;49008;49287;57365;60927;73175;74504;81472;85924
	159	Fhl1	Four and a half LIM domains 1, isoform CRA_b	0	A2AEX8;A2AEX6;A2AEX7	33.563	3	32	By MS/MS	By MS/MS	By MS/MS	0.97193	0.93379	0.614175	0.94297	1.0531	0.534902	5554400000	4	4	3	0	9.8				26870;26871;26872;26873;26874;26875;26876;26877;26878;26956;26957;26958;26959;26960;26961;26962;26963;26964;26965;26966;26967;26968;26969;26970;26971;72292;72293;72294;72295;72296;72297;72298;72299;72300;72301;72302;72303;72304;72305;72306;72307;73906;73907;73908;73909;73910;73911;73912;73913;76735;76736;76737;76738;76739;76740;76741;76742;76743;76744;76745;76746;76747;76748;79541;79542;79543;795…	3898;3899;3914;3915;3916;9801;9802;10041;10042;10455;10456;10964;18933;21559;21560;21782;27028;27029;27386;30111;30112;36918;36979;40146;41861;58956;63901;63902;85082;85083;93713;93769
	160	Fhl1	Four and a half LIM domains protein 1 (Fragment)	0	A2AEY1	26.715	1	23	By MS/MS	By MS/MS	By matching	0.8009	1.0292	NaN	1.0057	0.84097	NaN	702670000	1	1	1	0	6				26870;26871;26872;26873;26874;26875;26876;26877;26878;26956;26957;26958;26959;26960;26961;26962;26963;26964;26965;26966;26967;26968;26969;26970;26971;73906;73907;73908;73909;73910;73911;73912;73913;76735;76736;76737;76738;76739;76740;76741;76742;76743;76744;76745;76746;76747;76748;131609;131610;131611;149264;149265;149266;149267;149268;149269;149270;149271;149272;149273;149274;149275;149276;14927…	3898;3899;3914;3915;3916;10041;10042;10455;10456;18933;21559;21560;27386;36919;40146;41861;58956;63901;63902;69685;69686;93713;93769
	161	Dock11	Dedicator of cytokinesis protein 11	0	A2AF47;A2AF65	237.77	2	8	By MS/MS	By MS/MS	By MS/MS	1.0185	1.7653	0.823655	1.2007	0.95918	1.10731	114760000	2	2	1	0	0.6		624;625;14830	1237;1240;1352	107630;107631;107632;107633;107634;107635;107636;107637;107638;130306;130307;130308;224119;270197;367750;544763;600249;600250;600251;600252	15212;18680;30991;37386;50602;74745;82795;82796
	162	Dock11	Dedicator of cytokinesis protein 11	1	A2AF67	218.24	1	7	By MS/MS	By matching	By matching	NaN	NaN	NaN	NaN	NaN	NaN	12307000000	1	1	0	0	0.7	+	624;625;14830	1066;1069;1181	107630;107631;107632;107633;107634;107635;107636;107637;107638;130306;130307;130308;224119;270197;357183;367750;544763	15212;18680;30991;37386;48953;50602;74745
	163	Stag2	Cohesin subunit SA-2	0	O35638;A2AFF6	141.28	2	9	By MS/MS	By MS/MS	By MS/MS	0.81844	0.99892	1.02993	1.1022	1.005	1.18679	238340000	7	5	1	4	9.3		626;627;628;629;630;14831;14832	1056;1058;1061;1064;1065;1068;1069	43538;43539;43540;43541;43542;122379;124058;124059;208441;255896;412354;412355;412356;428765;428766;428767;428768;428769;428770;428771;428772;428773;428774;428775;428776;428777;428778;428779;428780;428781;428782;428783;464649;464650	6049;17457;17680;29246;35490;57195;59119;59120;64406
	164	Rab9;Rab9a	Ras-related protein Rab-9A	0	A2AFP5;Q9R0M6;Q8BHH2	22.946	3	5	By MS/MS	By MS/MS	By matching	1.2599	1.0769	NaN	1.3723	0.88436	NaN	182870000	5	4	2	0	41.6		631;632;633	2;6;8	108467;108468;108469;108470;108471;108472;186192;396525;396526;532165	15352;26678;55079;55080;73020
	165	Huwe1	E3 ubiquitin-protein ligase HUWE1	0	Q7TMY8;A2AFQ0;Q7TMY8-3;Q7TMY8-4;Q7TMY8-2;F6XP90;F6UYC1	482.63	7	87	By MS/MS	By MS/MS	By MS/MS	1.0035	0.9652	0.91166	1.0166	0.99903	0.982029	4863400000	87	61	58	42	27.9		634;635;636;637;638;639;640;641;642;643;644;645;646;647;648;649;650;14833;14834;14835	648;649;1368;1903;1905;1907;2534;2595;2918;2922;3557;3663;3753;3754;3758;3760;3761;3922;3927;3930	4214;4215;4216;32252;32253;47988;47989;47990;47991;47992;47993;47994;85327;87795;87796;87797;87798;87799;87800;87801;87802;87803;87804;87805;87806;87807;87808;87809;94533;94534;94535;94536;94537;99251;99252;99253;116611;116612;119107;120163;120164;120165;125231;125232;125233;125234;125235;125236;125237;125238;125239;125240;125241;125242;125386;125387;128038;128039;144007;144008;144009;150567;1642…	666;4525;6636;11880;12195;12196;13165;13797;16485;16872;17066;17851;17852;17876;18320;20897;21772;23734;24152;25296;25478;26772;26773;26813;28149;28256;29339;29861;30307;30487;30916;30917;32920;36024;42231;43519;44429;45781;46487;46511;46643;46749;46990;47350;47458;48199;49866;50213;51389;55760;61523;62043;62482;62609;63051;63598;64075;64629;67292;67602;67733;68570;69130;70285;70522;71043;71846;7…
	166	Gemin5	Gem-associated protein 5	1	A2AFQ9;Q8BX17	166.52	2	26	By matching	By MS/MS	By matching	NaN	NaN	NaN	NaN	NaN	NaN	0	1	0	1	0	2.3	+	651;652;653	1401;1409;1413	64265;64266;156568;156569;184408;257352;257353;330371;341395;341396;341397;341398;341399;360639;360640;360641;363242;363243;364813;370980;372183;373005;374141;475265;478512;478513;498235;498236;498237;512423;522029;535662;563902;583676;583677;595070;626351;654175;654176;654177;654178;663050;663051;663052;663053	8616;22697;26409;35706;44847;46334;49412;49843;50118;51150;51348;51473;51698;65741;66049;68668;70527;71733;73455;77493;80290;82039;86236;90801;90802;92343
	167	Rapsn	43 kDa receptor-associated protein of the synapse	0	A2AFX6;P12672;A2AFX4	40.343	3	5	By MS/MS	By MS/MS	By matching	1.1723	1.2046	NaN	0.90652	1.3024	NaN	262990000	5	4	5	0	25.1				16950;32699;32700;32701;352922;352923;352924;352925;352926;352927;492642;492643;536960;536961;536962;536963	2606;4587;48403;67869;73624
	168	Dnajb5	DnaJ homolog subfamily B member 5	0	O89114;A2AG30	39.119	2	5	By MS/MS	By MS/MS	By MS/MS	1.2926	1.0529	1.10774	1.0603	1.3811	1.05535	124020000	5	3	1	3	20.4				133766;133767;464844;478414;478415;556630;600307;600308;600309;600310	19328;64426;66036;76410;82810
	169		Uncharacterized protein CXorf23 homolog	0	A2AG58-2;A2AG58;A2AG55;Z4YLY4	80.608	4	3	By MS/MS	By MS/MS	By MS/MS	NaN	NaN	NaN	NaN	NaN	NaN	0	3	3	3	3	5.6		654;655;656;657;658;659	15;17;20;78;80;205	563797;563798;563799;636622;636623;636624;636625;636626;653396;653397;653398;653399	77468;87895;90650
	170	Atp7a	Copper-transporting ATPase 1	0	Q64430;A2AG68	161.96	2	13	By MS/MS	By MS/MS	By MS/MS	0.85307	0.94748	NaN	0.80771	0.86915	NaN	96812000	13	9	8	6	15.8		660;661;662;663;664;665;666;667;668;669;670;671;672;673;14836	270;272;353;356;357;359;1421;1423;1426;1434;1435;1438;1451;1454;1457	239590;259497;259498;259499;259500;338180;338181;388695;388696;388697;431576;501411;510290;510291;518021;518022;518023;518024;518025;518026;518027;518524;540662;540663;540664;540665;540666;540667;540668;540669;540670;540671;540672;540673;540674;540675;540676;540677;540678;540679;577572;641657;641658;641659;641660;641661;641662;641663;641664;645404	33159;36030;45885;53928;59445;69098;70294;71187;71241;74202;79303;88719;89301
	171	Tesk2	Dual specificity testis-specific protein kinase 2	0	A2AGD9;Q8VCT9	60.195	2	3	By MS/MS	By MS/MS	By MS/MS	NaN	NaN	NaN	NaN	NaN	NaN	0	3	1	3	1	8.1		674;675;676	340;427;431	496544;544019;544020;544021;544022;544023;544024;655071	68419;74669;90994
	172	Med12	Mediator of RNA polymerase II transcription subunit 12	0	A2AGH8;A2AGH6-2;A2AGH9;A2AGH6;A2AGH6-3	240.87	5	5	By MS/MS	By MS/MS	By MS/MS	1.1603	0.81413	NaN	1.1608	0.80886	NaN	108510000	5	4	3	1	4				2489;2490;345202;345203;345204;442892;518542;518543;518544;518545;518546;573525	387;47034;61141;71246;78951
	173	Ckap5	Cytoskeleton-associated protein 5	0	Z4YL78;A2AGT5-2;A2AGT5-3;K3W4R5;A2AGT5	218.71	5	46	By MS/MS	By MS/MS	By MS/MS	1.0342	1.034	0.941531	1.0382	0.97122	0.936944	3446200000	46	36	32	19	33.7				27390;27391;27392;27393;27394;27395;31489;31490;31491;31492;31493;35421;35422;35423;35424;35425;35426;42899;42900;42901;44462;44463;44464;44465;44466;44467;44468;44469;44470;44471;44472;44473;44474;44475;66522;74299;80802;80803;80804;97966;121908;121909;121910;137208;137209;137210;156665;156666;156667;173701;173702;205703;205704;205705;205706;205707;205708;217787;218575;218576;227446;227447;23645…	3987;4425;5046;5950;6166;8905;10139;11228;11229;13633;17368;19841;22716;24839;28969;28970;30160;30254;31527;32848;32849;33214;34824;37109;37751;41957;43410;45007;45947;47814;49888;54820;57740;58691;59233;70177;70590;72742;73066;76855;81338;81657;82154;84762;87405;90777
	174	Klhl8	Kelch-like protein 8	0.009119	D6REH9;A2AH59;A2AH60;P59280	12.95	4	1	By MS/MS	By matching	By matching	NaN	NaN	NaN	NaN	NaN	NaN	670770	1	1	0	0	14.8				463231	64193
	175	Kif1b	Kinesin-like protein KIF1B	0	Q60575-3;A2AH75	130.12	2	24	By MS/MS	By MS/MS	By MS/MS	0.92504	1.0132	0.980008	0.93455	0.91124	0.64834	298300000	13	8	8	9	13.1		677;678;679;680;681;14837	727;1048;1050;1066;1129;1138	77483;78250;139358;218223;218224;218225;218226;296385;296386;296387;296388;305189;316603;316604;410009;442428;442429;442430;442431;442432;442433;442434;442435;444413;460044;460045;481639;486479;486480;486997;486998;486999;487000;487001;487002;487003;487004;487005;487006;487007;487008;487009;487010;487011;487012;487013;487014;487015;487016;487017;487018;487019;487020;542860;565581;565582;567932;59…	10587;10718;20064;30204;40295;41164;42695;56880;61051;61052;61386;63647;66531;67135;67198;67199;67200;74491;77727;78098;82426;84983;88253;90997
	176	Eftud2	116 kDa U5 small nuclear ribonucleoprotein component	0	O08810;A2AH85;G3UZ34;G3UXK8	109.36	4	49	By MS/MS	By MS/MS	By MS/MS	0.92517	1.0054	1.02863	1.0004	0.95093	1.08514	9941700000	47	36	36	24	62.6				15373;15374;109864;132683;132684;138354;138355;138356;138357;162301;162302;162303;162304;162305;162306;162307;162308;162309;162310;162311;162312;162313;162314;162315;162316;162317;162318;162319;162320;162321;162322;162323;162324;162325;162326;162327;162328;162329;162330;162331;162332;162333;162334;162335;162336;162337;162338;162339;172994;172995;172996;172997;172998;176613;179202;179203;179204;17…	2360;15612;19109;19994;23485;23486;24748;25339;25703;31072;31521;33177;33200;35011;35623;35624;36249;38722;38723;40745;40746;43922;45089;51686;53993;55765;57382;59765;60851;65141;65830;66662;67428;68393;70263;71620;71638;76381;76382;77356;77395;77876;77980;86544;87003;87004;91541;92035;93849
	177	Camsap1	Calmodulin-regulated spectrin-associated protein 1	0	A2AHC3;A2AHC4;A2AHC3-2	175.89	3	20	By MS/MS	By MS/MS	By MS/MS	0.99557	1.3118	0.690942	1.0636	0.93903	1.10033	49187000	20	13	10	11	17.8		682;683;684;685;686;687;688;689;690;691;692;693;694;695;696;697;698;699;14838;14839;14840;14841;14842	370;374;379;443;469;472;473;481;497;499;502;505;547;550;553;559;560;569;823;826;858;863;1071	88940;122319;122320;122321;122322;236063;290698;290699;290700;290701;357136;357137;426894;426895;426896;477494;485887;485888;485889;508712;508713;508714;508715;508716;508717;508718;508719;514671;520557;520558;520559;520560;520561;520562;520563;520564;538149;538150;540638;541480;552364;552365;568658;568659;568660;568661;568662;568663;568664;568665;568666;568667;568668;568669;568670;568671;568672;5…	12365;17446;32802;39565;48945;58898;65964;67053;70085;70760;71554;73810;74197;74285;75788;78212;78213;78214;81910;81911
	178	Lzts3	Leucine zipper putative tumor suppressor 3	0.0037982	A2AHG0-2;A2AHG0	63.406	2	1	By matching	By matching	By MS/MS	NaN	NaN	NaN	NaN	NaN	NaN	0	1	0	0	1	4.6		700;14843;14844	560;561;574	152679	22128
	179	Phf21a	PHD finger protein 21A	0.005102	Q6ZPK0-3;Q6ZPK0;E9QKW9;A2AHG2;F6U6L3;Q6ZPK0-9;F6URE6;Q6ZPK0-2;D3Z764;Q6ZPK0-6;E9PV92;Q6ZPK0-8;A2AHG4	72.392	13	2	By matching	By MS/MS	By MS/MS	NaN	NaN	NaN	NaN	NaN	NaN	5751100	2	0	1	1	5				501401;644527	69095;89180
	180	Brwd3	Bromodomain and WD repeat-containing protein 3	0	A2AHJ4	202.94	1	3	By MS/MS	By MS/MS	By MS/MS	NaN	NaN	NaN	NaN	NaN	NaN	3214800	3	1	2	2	3.2		701;702;703;704	684;685;692;693	553307;553308;563638;563639;563640;568414	75939;77444;78164
	181	Dgkz	Diacylglycerol kinase zeta	0	A2AHK0;Q80UP3;A2AHJ7	125.13	3	3	By MS/MS	By matching	By matching	1.2946	NaN	NaN	1.0141	NaN	NaN	60479000	3	3	0	0	3.6				55357;583139;651557	7555;80173;90331
	182	Mageb3;Mageb2;Mageb1	MAGEB3	1	Q9D2H4;Q4U221;Q60761;A2AHM0	35.851	4	1	By MS/MS	By matching	By matching	NaN	NaN	NaN	NaN	NaN	NaN	0	1	1	0	0	7.9	+	14845;14846	273;274	462129	63982
	183	Phka2	Phosphorylase b kinase regulatory subunit alpha, liver isoform	0	A2AHQ7;Q8BWJ3;Q6PE66	133.81	3	14	By MS/MS	By MS/MS	By MS/MS	NaN	NaN	0.873439	NaN	NaN	1.16505	66343000	12	7	8	7	14.3		705;706;707;708;709;710;711;712;713;714;715;716;14847;14848	3;5;7;729;735;978;979;1015;1039;1040;1041;1043;1044;1046	3961;174005;286697;302053;396276;452997;452998;465120;465121;465122;465123;465124;465125;465126;530706;530707;530708;530709;530710;530711;530712;530713;530714;530715;530716;530717;530718;538014;538015;538016;538017;538018;538019;538020;538021;538022;538023;538024;553747;553748;553749;553750;553751;553752;553753;560319;560320;560321;560322;560323;560330;560331;560332;560333;560334;560335;560336;56…	616;24889;39088;40802;55050;62630;64465;72828;73794;76000;76950;76954;76955;87002
	184	Kcnip3	Calsenilin	1	Q3YAA9;Q9QXT8;Q9QXT8-3;A2AHT3	26.393	4	1	By matching	By matching	By MS/MS	NaN	NaN	0.855286	NaN	NaN	0.858443	135120000	1	0	0	1	3.5	+			108093;108094;108095	15282
	185	Bcl2l1	Bcl-2-like protein 1	0	A2AHX7;A2AHX8;A2AHX9;Q64373-2;Q9QWX2;Q64373-3;Q64373-4;Q64373	8.6011	8	1	By MS/MS	By matching	By matching	0.8519	NaN	NaN	1.2601	NaN	NaN	87213000	1	1	0	0	19.2				544206;544207	74698
	186	Id1	DNA-binding protein inhibitor ID-1	0.0012551	P20067-2;P20067;A2AHY3	15.56	3	1	By MS/MS	By matching	By matching	NaN	NaN	NaN	NaN	NaN	NaN	2112700	1	1	0	0	11.5				606207	83674
	187	Pet2	Pet2 protein	0	A2AHY8	83.265	1	5	By MS/MS	By MS/MS	By MS/MS	0.71881	0.81508	1.26264	0.70749	1.2164	0.782044	52551000	4	2	3	2	7.2		717;14849;14850	428;433;436	151816;151817;277103;277104;277105;277106;277107;277108;559372;606040;606041;654520	21953;38141;76805;83642;90882
	188	Tprn	Taperin	0.0099838	A2AI08	80.088	1	2	By MS/MS	By MS/MS	By matching	NaN	NaN	NaN	NaN	NaN	NaN	6979700	2	1	1	0	5.1				526739;539894	72201;74069
	189	Usp8	Ubiquitin carboxyl-terminal hydrolase 8	0	Q80U87;A2AI52	122.61	2	13	By MS/MS	By MS/MS	By MS/MS	0.8711	0.82863	1.04159	0.95966	1.1196	1.02784	191440000	13	5	6	7	18		718;719	678;680	12191;12192;245421;245422;245717;245718;245719;245720;245721;322457;322458;366107;366108;366109;366110;366111;419182;460329;493218;529539;529540;529541;557633;563633;563634;563635;563636;563637	1818;34020;34062;43701;50322;50323;57920;63697;67921;72645;76525;77442;77443
	190	Trpm7	Transient receptor potential cation channel subfamily M member 7	0.00016332	A2AI57;Q923J1	212.33	2	4	By MS/MS	By MS/MS	By matching	4.062	NaN	NaN	1.0901	NaN	NaN	622480000	4	3	2	0	3.8		720;721;14851	1386;1401;1404	261701;316595;327092;327093;327094;327095;327096;327097;467087	36392;42693;44432;64754
	191	Cnksr2	Connector enhancer of kinase suppressor of ras 2	1	A2AI78;Q80YA9-2;Q80YA9	101.68	3	3	By MS/MS	By MS/MS	By matching	2.2042	1.1136	NaN	1.9075	0.64888	NaN	240920000	3	2	2	0	5.6	+			376729;419682;538151;538152;538153;538154	52164;57986;73811
	192	Phka1	Phosphorylase b kinase regulatory subunit alpha, skeletal muscle isoform	0	A2AI89;P18826-2;A2AI88;P18826;A2AI87;A2AI91;A2AHQ8	135.6	7	12	By MS/MS	By MS/MS	By MS/MS	1.1897	0.94111	NaN	0.90193	0.95505	NaN	311190000	10	7	3	2	15		705;706;707;722;723;724	3;5;7;736;739;743	3962;7846;162835;162836;162837;162838;322372;322373;341000;341001;349033;393769;396276;398537;478879;538014;538015;538016;538017;538018;538019;538020;538021;538022;538023;538024;560327	617;1193;23550;43671;46261;47723;54773;55050;55355;66111;73794;76952
	193	Cacna1b	Voltage-dependent N-type calcium channel subunit alpha-1B	1	A2AIR9;O55017;A2AIR7;A2AIS0;O55017-2	261.29	5	3	By MS/MS	By MS/MS	By matching	NaN	0.17943	NaN	NaN	24.678	NaN	1064700000	2	1	1	0	1.5	+	725;726	745;748	127088;334011;570928	18158;45427;78515
	194	Ehmt1	Histone-lysine N-methyltransferase EHMT1 (Fragment)	1	A2AIS5	39.164	1	3	By matching	By MS/MS	By matching	NaN	NaN	NaN	NaN	NaN	NaN	95437	1	0	1	0	3.3	+	727;14852	80;85	219376;219377;219378;219379;375735;520889;520890	30366;52027;71594
	195	Kiaa1429;1110037F02Rik	Protein virilizer homolog	0	A2AIV2;E9PZY8;A2AIV2-2	201.44	3	7	By MS/MS	By MS/MS	By MS/MS	0.8004	NaN	0.933097	1.0121	NaN	1.09836	30631000	7	6	5	6	6.4		728;729;730;731;732	133;138;173;1577;1578	198330;198331;198332;198333;198334;198335;198336;206904;206905;418267;418268;418269;418270;418271;418272;418273;418274;418275;418276;418277;418278;418279;418280;418281;508824;508825;508826;508827;508828;508829;508830;508831;508832;508833;508834;508835;508836;593168;593169;621278;621279;621280;621281;621282;621283;656021	28148;29094;57818;70102;81670;85645;91174
	196	Sdccag3	Serologically defined colon cancer antigen 3 homolog	0	A2AIW0-3;A2AIW0-5;A2AIW0-4;A2AIW0-2;A2AIW3;A2AIW0	40.155	6	3	By MS/MS	By MS/MS	By MS/MS	NaN	NaN	NaN	NaN	NaN	NaN	0	3	2	3	2	15.3		733;734;14853	16;168;172	254130;254131;254132;254133;254134;254135;254136;254137;254138;254139;254140;592703	35251;35252;81595
	197	Inpp5e	72 kDa inositol polyphosphate 5-phosphatase	0.00048201	A2AIX0;Q9JII1	67.268	2	2	By MS/MS	By MS/MS	By MS/MS	NaN	NaN	NaN	NaN	NaN	NaN	0	2	1	1	1	6		735;736;737	236;241;245	23381;23382;23383;23384;23385;23386;584304	3454;80398
	198	Sec16a	Protein Sec16a	0	A2AIX1;E9QAT4;F7BPW6	256.47	3	35	By MS/MS	By MS/MS	By MS/MS	0.98926	0.97705	1.13569	0.99726	0.98765	0.971534	900130000	35	21	26	16	22.9		738;739;740;741;742;743;744;745;746;747;748;749;750;751;752;753;754;755;756;757;758;759;14854;18091;18092;18093;18094	544;545;546;547;1027;1028;1030;1032;1232;1238;1239;1242;1244;1245;1340;1354;1362;1365;1380;1383;1384;1386;1387;2043;2058;2063;2315	56705;56706;56707;56708;79283;79284;79285;126471;130713;130714;131157;134460;136760;136761;149620;149621;149622;149623;149624;162260;162261;162262;162263;162264;182007;182008;182009;182304;187937;187938;187939;187940;218448;218449;218450;218451;218452;280008;280009;324887;350356;394864;394865;401066;401067;401068;401069;401070;401071;401072;401073;401074;401075;401076;401077;401078;401079;401080;…	7665;10934;18064;18738;18821;19451;19762;21606;21607;23477;26071;26117;26928;30234;38520;44080;47938;54877;55762;57483;60312;63448;63717;67866;73946;75621;76249;77770;80006;85055;87722;87767;91924;93244;93338
	199	Man1b1	Endoplasmic reticulum mannosyl-oligosaccharide 1,2-alpha-mannosidase	0	A2AJ15;A2AJ14	75.149	2	3	By MS/MS	By MS/MS	By MS/MS	0.94847	0.90396	NaN	0.92376	0.9989	NaN	53914000	3	3	2	2	9.6		760;761	102;113	291469;291470;291471;388431;388432;388433;388434;388435;388436;388437;388438;388439;388440;388441;388442;388443;388444;388445;388446;388447;388448;388449;388450;388451;388452;635940;635941	39688;53896;87774
	200	Fubp3	MCG130458	0	A2AJ72;A2AJ71;F6W2V3	61.447	3	30	By MS/MS	By MS/MS	By MS/MS	0.91989	1.0572	0.982125	1.0204	0.95934	1.11697	5896500000	1	1	1	1	3.5		762;763;764	535;536;566	5656;5657;5658;5659;5660;12733;12734;12735;12736;12737;13276;13277;13278;13279;13280;13281;13282;13283;13284;13285;13286;13287;18062;18063;18064;18065;18066;18067;18068;32720;32721;32722;32723;32724;32725;32726;32727;67447;67448;67449;67450;67451;67452;67453;151756;151757;151758;154754;154755;154756;154757;161794;161795;161796;161797;161828;161829;161830;161831;161832;161833;161834;161835;161836;…	899;900;1909;2018;2019;2764;4594;9049;9050;21941;22450;23411;23420;31380;32615;34458;34491;34492;35528;46755;55548;55549;56714;58509;62871;63457;69510;71464;71465;84935
	201	Pnpla7	Patatin-like phospholipase domain-containing protein 7	0	A2AJ88-2;A2AJ88;B0R011;A2AJ88-3	147.56	4	2	By MS/MS	By MS/MS	By MS/MS	NaN	NaN	NaN	NaN	NaN	NaN	0	2	1	1	2	3		765;766;14855	341;1280;1284	227608;453528;453529;453530;453531;453532;453533;453534;453535;453536;453537;453538;453539;453540	31557;62662
	202	Rpp38	Ribonuclease P protein subunit p38	0	Q80UU2;A2AJG0	31.129	2	4	By MS/MS	By MS/MS	By MS/MS	1.5929	NaN	1.01128	1.6285	NaN	1.13357	83072000	4	2	1	3	21.1				83915;107515;312392;312393;312394;559203	11679;15190;42054;76772
	203	Map7d1	MAP7 domain-containing protein 1	0	A2AJI0;A2AJI0-2;F6WF36	93.275	3	52	By MS/MS	By MS/MS	By MS/MS	1.2548	0.97342	0.988826	1.2549	0.90437	0.993443	3564500000	2	2	1	0	4.6		767;768;769;770;771;772;773;774;775;776;777;778;779;780;781;782;783;784;785;786;787;788;789;790;791;792;793;794;795;14856;14857;14858;14859;14860;14861;14862	28;34;49;53;78;234;242;243;248;249;251;254;256;273;275;276;278;315;366;368;370;401;444;460;468;469;471;472;473;479;483;496;544;548;552;554	1917;1918;1919;1920;1921;1922;1923;1924;1925;1926;1927;1928;1929;1930;1931;1932;1933;1934;1935;1936;1937;16955;16956;16957;16958;16959;16960;16961;16962;16963;47527;47528;47529;47530;47531;47532;53489;53490;53491;53492;53493;53494;53495;53496;53497;53498;53499;53500;53501;53502;53503;53504;53505;53506;53507;53508;53509;53510;53511;53512;53513;70309;70310;70311;70312;70313;79549;79550;79551;79552;…	309;2609;2610;6596;6597;7267;9447;10967;10968;13935;14677;16082;16195;17105;30425;34295;34296;36893;36894;40124;40125;40633;47755;49949;50302;53018;54961;57300;60082;62340;63090;63495;65929;65930;66161;66187;66533;67311;67472;68944;69091;72968;72969;74902;75058;75252;77573;77574;81789;84326;91068;91069
	204	Chd7	Chromodomain-helicase-DNA-binding protein 7	0	A2AJK6;A2AJK6-3	334.06	2	6	By MS/MS	By MS/MS	By MS/MS	NaN	NaN	NaN	NaN	NaN	NaN	75463000	5	4	3	2	3.9		796;797;798;799;800;801;14863;14864	1567;1571;2261;2264;2266;2267;2272;2548	93752;107022;172588;172589;335081;375443;375444;375445;411727;411728;411729	13018;15085;24687;45530;51961;57130
	205	Ttc1	Tetratricopeptide repeat protein 1	0	A2AJK8;Q91Z38	28.553	2	7	By MS/MS	By MS/MS	By MS/MS	1.0356	1.036	NaN	1.1641	1.0345	NaN	548180000	7	5	6	1	48.8				1705;26016;26017;26018;139510;139511;139512;335128;388271;388272;388273;388274;388275;388276;388277;559312;559313;603307	292;3808;20098;45539;53887;76790;83266
	206	Fggy	FGGY carbohydrate kinase domain-containing protein	0	A2AJL3-2;A2AJL3;A2AJL4;H3BJ80;B1AY71;D6RHR3;B7ZCH9	42.284	7	6	By MS/MS	By MS/MS	By MS/MS	0.90694	1.1568	NaN	1.5394	1.0417	NaN	133310000	6	3	3	1	29.2				4466;18300;117744;117745;165018;174305;330610;330611	705;2803;16633;23843;24946;44892
	207	Pdp1	[Pyruvate dehydrogenase [acetyl-transferring]]-phosphatase 1, mitochondrial	0	Q3UV70;A2AJP9;A8Y5Q0;A2AJQ0	61.18	4	15	By MS/MS	By MS/MS	By MS/MS	0.99074	1.0397	1.01704	1.0145	1.0925	1.04745	1119200000	15	11	12	6	51.7				36329;43565;43566;137131;137132;139830;139831;139832;139833;178503;178504;199485;199486;199487;199488;199489;199490;199491;199492;199493;199494;199495;199496;199497;199498;199499;199500;258664;258665;337406;337407;337408;337409;337410;337411;337412;337413;337414;337415;337416;337417;337418;337419;337420;337421;337422;343664;343665;343666;343667;360746;360747;360748;360749;360750;360751;360752;360…	5183;6054;19825;20144;25601;28272;28273;35908;45790;46726;49432;55250;66135;83382;85395
	208	Pnisr;Sfrs18	Arginine/serine-rich protein PNISR	0	A2AJT4;A2AJT5;A2AJT3	92.114	3	7	By MS/MS	By MS/MS	By MS/MS	1.0079	1.1784	0.967961	0.747	1.0843	0.906043	38007000	7	5	4	5	11.3		802;803;804;805	211;311;313;321	98621;98622;123572;123573;123574;265606;265607;265608;265609;265610;265611;458089;458090;458091;458092;458093;458094;458095;458096;458097;458098;458099;458100;458101;458102;458103;589605;589606;645807	13732;17623;36834;63356;63357;81060;89366
	209	Ndufaf4	NADH dehydrogenase [ubiquinone] 1 alpha subcomplex assembly factor 4	0.00047969	A2AJX3;Q9D1H6	15.2	2	2	By MS/MS	By matching	By matching	1.2842	NaN	NaN	1.008	NaN	NaN	18671000	2	2	0	0	18.1				93688;545213	13004;74803
	210	Brd3	Bromodomain-containing protein 3	0	A2AKA9;Q8K2F0;Q8K2F0-2;A2AKB0;U3KLT0	75.349	5	9	By MS/MS	By MS/MS	By MS/MS	NaN	1.0151	NaN	NaN	0.98862	NaN	19458000	6	3	5	4	13.9		806;807;808;809;810;14865	253;256;258;260;262;581	262658;262659;262660;262661;262662;290468;348446;348447;348448;348449;348450;439642;475114;475115;475116;475117;475118;475119;475120;475121;506721;506722;506723;506724;506725;506726;506727;506728;506729;585423;606042	36527;39530;47613;47614;60639;65729;69846;80545;83643
	211	Dcaf10	DDB1- and CUL4-associated factor 10	0	A2AKB9;A2AKB9-4;A2AKB9-2;A2AKB9-3	61.558	4	3	By MS/MS	By MS/MS	By MS/MS	NaN	NaN	NaN	NaN	NaN	NaN	637410	3	2	2	1	8.8		811;812;813;814;815;816	89;91;96;98;99;100	17346;17347;17348;17349;17350;17351;17352;17353;17354;17355;597467	2681;2682;82348
	212	Snta1	Alpha-1-syntrophin	0	A2AKD7;Q61234	53.282	2	14	By MS/MS	By MS/MS	By MS/MS	1.1003	1.1919	NaN	0.97655	1.0267	NaN	1006100000	13	10	10	3	28.1		817;818;819;820;821;822;14866	173;177;178;183;187;194;195	9132;42560;42561;163776;163777;189170;203515;203516;203517;203518;262504;262505;262506;262507;262508;371277;393177;427502;427503;427504;427505;427506;427507;427508;427509;427510;427511;427512;427513;427514;427515;427516;427517;427518;427519;427520;427521;427522;427523;427524;427525;427526;427527;427528;427529;427530;427531;427532;427533;427534;427535;427536;427537;427538;427539;427540;427541;4275…	1433;5908;23675;27067;28752;36502;51220;54670;58966;58967;77754;78784;79003;92821
	213	Focad	Focadhesin	0	E9PYJ6;A2AKG8	189.56	2	3	By MS/MS	By MS/MS	By MS/MS	1.2546	NaN	1.01513	1.4863	NaN	1.0548	56140000	3	2	1	2	2				95565;95566;532559;554709;554710;554711	13322;73074;76117
	214	Lrrc57	Leucine-rich repeat-containing protein 57	0	A2AKH7;Q9D1G5;Q8JZX5;B0R031	24.288	4	4	By MS/MS	By MS/MS	By MS/MS	0.77602	0.96463	NaN	0.71301	0.90511	NaN	226270000	4	3	2	1	26.5				118955;208586;208587;208588;287556;287557;287558;287559;287560;577194	16841;29277;39178;79270
	215	Itgav	Integrin alpha-V;Integrin alpha-V heavy chain;Integrin alpha-V light chain	0	A2AKI5;P43406;B7ZCI9	111.51	3	33	By MS/MS	By MS/MS	By MS/MS	0.8708	1.0281	0.977804	0.87804	0.90912	1.11175	4630800000	33	27	28	6	40.7				21059;21060;21061;34215;34216;34217;34218;34219;34220;34221;34222;53546;66917;66918;66919;76935;76936;76937;78441;78442;78443;78444;94746;94747;94748;94749;94750;94751;94752;94753;94754;131388;131389;131390;134657;134658;134659;134660;134661;134662;134663;134664;134665;134666;134667;155400;155401;186214;194690;194691;194692;194693;239442;239443;239444;239445;239446;239447;261216;288667;288668;288…	3184;4850;4851;7275;8963;10497;10755;10756;13207;18891;19486;19487;22527;26684;27743;33136;36311;39274;39275;43400;47872;50776;53197;60491;60492;64062;64377;71121;71981;78343;78344;82552;88559
	216	Atp5c1	ATP synthase subunit gamma	0	A2AKU9	32.77	1	31	By MS/MS	By MS/MS	By MS/MS	1.0815	1.0309	0.979816	0.96035	1.1958	0.869036	1140200000	2	2	2	1	6.1				10167;10168;10169;13813;13814;13815;13816;13817;13818;13819;13820;13821;13822;13823;13824;13825;13826;13827;13828;13829;13830;13831;102186;102187;102188;102189;117913;117914;117915;117916;117917;117918;117919;117920;117921;117922;117923;117924;117925;117926;118328;118329;118330;128131;128132;128133;128134;128135;128136;128137;128138;128139;128140;128141;128142;128143;128144;128145;128146;173302;1…	1567;2111;2112;14299;16664;16724;18337;18338;24787;29352;29353;32914;38659;38660;46058;46059;55297;55298;56032;56033;56329;60720;62601;62602;62603;71394;79163;79164;90136;90137;91379
	217	Slc25a51	Solute carrier family 25 member 51	0	G3UYJ3;A2AKV9;Q5HZI9;A2AKW0	22.169	4	1	By MS/MS	By matching	By matching	NaN	NaN	NaN	NaN	NaN	NaN	12327000	1	1	0	0	11.2				637883	88113
	218	Setx	Probable helicase senataxin	0	A2AKX3-2;A2AKX3	253.32	2	4	By MS/MS	By MS/MS	By MS/MS	0.7231	1.0112	NaN	0.82121	0.93756	NaN	46119000	4	3	2	1	3.5				8643;8644;8645;8646;77079;540182;540183;632140	1330;10527;74110;87134
	219	Hnrnpa3	Heterogeneous nuclear ribonucleoprotein A3	0	A2AL12;Q8BG05;A2AL13;V9GX38	34.476	4	48	By MS/MS	By MS/MS	By MS/MS	0.89922	1.0231	0.993641	0.96116	0.94631	1.04299	54122000000	6	6	5	6	10.7		823;824;825;826;827;828;18095	112;295;296;298;304;306;315	69271;69272;69273;69274;69275;69276;69277;69278;69279;69280;69281;69282;69283;69284;69285;69286;69287;69288;69289;69290;69291;69292;69293;69294;69295;69296;69297;69298;69299;69300;69301;69302;69303;69304;69305;69306;69307;69308;69309;69310;69311;69312;69313;69314;69315;69316;69317;69318;69319;69320;69321;69322;69323;69324;69325;69326;69327;69328;69329;69330;69331;69332;69333;69334;69335;69336;693…	9320;9321;14500;15213;15214;22903;23035;23036;23037;23038;23150;23151;23574;23691;31599;31600;31601;31811;31812;31813;36158;36159;38234;38235;39197;40591;43564;43565;53102;53103;64563;65038;65039;65064;65065;67423;74896;74897;75464;75465;90497;90498;90499;91869;91870;91871;92072;92073
	220	Cep110;Cntrl	Centriolin	0.0003242	R4GML6;A2AL36;E9Q9E7;R4GML4;A2AL36-2;F6QP53;B0R041;B0R042;R4GML3	266.76	9	4	By MS/MS	By MS/MS	By MS/MS	26.295	0.32885	0.255415	0.94534	16.136	0.0711238	571380000	4	2	3	1	2.8				94561;94562;94563;94564;94565;94566;94567;94568;94569;94570;94571;100440;390785;441032	13170;14000;54256;60857
	221	Agps	Alkyldihydroxyacetonephosphate synthase, peroxisomal	0	Q8C0I1;A2AL50;H3BKN2;A2AL49;H3BIY5	71.683	5	21	By MS/MS	By MS/MS	By MS/MS	0.95483	0.85876	0.927386	0.91453	1.011	0.884799	2441500000	21	18	15	9	49.1				5732;5733;5734;5735;5736;22411;22412;22413;22414;22415;22416;108032;109704;109705;109706;133891;138113;138114;138115;138116;138117;168510;168511;193895;251189;251190;255449;255450;255451;255452;255453;255454;294203;298835;298836;348073;348074;348075;348076;348077;412430;463534;463535;463536;463537;463538;463539;463540;463541;463542;559036;559037;559038;559039;577992;577993;594006;594007;594008;63…	919;3335;15258;15588;19348;19967;24242;27680;34884;35416;39993;40525;47567;57212;64246;76765;79361;81812;86924;90847;91967
	222	Asph	Aspartyl/asparaginyl beta-hydroxylase	0	A2AL78;Q9CR06;Q8BSY0-2;A2AL77;A2AL76	25.933	5	8	By MS/MS	By MS/MS	By MS/MS	2.2689	NaN	0.791828	1.7165	NaN	0.444523	132130000	2	1	1	2	16.3		829;830	25;27	28358;162203;162204;162205;162206;162207;162208;162209;162210;162211;162212;162213;162214;162215;162216;162217;162218;162219;162220;162221;162222;162223;162224;162225;293873;293874;327906;327907;327908;327909;327910;327911	4081;23465;23466;23467;39939;39940;44528;44529
	223	Asph	Aspartyl/asparaginyl beta-hydroxylase	0	A2AL85;Q8BSY0;Q8CBM2;A2AL83;Q3TU40;A2AL81;A2AL79;Q6P8S1;A2AL75;A2AL71;A2AL74	81.467	11	42	By MS/MS	By MS/MS	By MS/MS	1.0592	1.0719	0.957854	1.0956	1.0763	1.02245	4511700000	36	29	30	15	51		829;830	25;27	13098;13099;24470;24471;24472;24473;47981;47982;47983;47984;47985;47986;47987;50178;50179;50180;50181;50182;50500;50501;50502;50503;157606;157607;157608;162203;162204;162205;162206;162207;162208;162209;162210;162211;162212;162213;162214;162215;162216;162217;162218;162219;162220;162221;162222;162223;162224;162225;164911;164912;164913;164914;170925;170926;170927;170928;170929;170930;170931;170932;1…	1980;3613;6635;6885;6914;22880;23465;23466;23467;23826;24498;24918;24919;26186;35063;39939;39940;44528;44530;44531;44978;45240;45241;47076;49383;51439;51440;53495;62944;65245;69807;73345;73346;77954;79365;84957;84958;85299;86646;90103;91864;93368
	224	Med22	Mediator of RNA polymerase II transcription subunit 22	0	Q62276-2;A2ALA4;Q62276	16.435	3	2	By MS/MS	By MS/MS	By matching	NaN	NaN	NaN	NaN	NaN	NaN	76880000	2	1	1	0	27.1				63091;373019	8518;51480
	225	Surf1	Surfeit locus protein 1	0	A2ALA6;P09925	38.497	2	8	By MS/MS	By MS/MS	By MS/MS	1.0739	1.0037	0.914829	0.86106	1.1483	0.923617	359530000	2	2	0	1	13.9				164915;164916;164917;164918;164919;164920;164921;164922;164923;164924;164925;164926;229440;256129;256130;337474;367339;367340;447217;447218;447219;586062;632620	23827;31859;35524;45801;50539;61782;80666;87232
	226	Rexo4	RNA exonuclease 4	0	A2ALB1;A2ALB2;Q6PAQ4	40.096	3	9	By MS/MS	By MS/MS	By MS/MS	0.97262	0.99292	1.03834	1.2087	0.73305	1.22974	528450000	9	8	6	1	40.5				32215;32216;32217;32218;60956;60957;60958;60959;60960;60961;243524;243525;243570;541732;541733;556627;578632;602375;637424;637425	4518;8177;33779;33789;74333;76407;79487;83116;88032
	227	Ptpn3	Tyrosine-protein phosphatase non-receptor type 3	0.0029079	A2ALK8	103.89	1	2	By matching	By MS/MS	By MS/MS	NaN	NaN	NaN	NaN	NaN	NaN	0	2	0	1	2	2.6		831;832	357;359	531287;533641;533642;533643;533644	72922;73200
	228	Atp2b3	Calcium-transporting ATPase	0	Q8C048;A2ALL9;Q0VF55	125.71	3	11	By MS/MS	By MS/MS	By matching	0.97978	0.80493	NaN	0.85465	1.1862	NaN	129880000	2	2	1	0	2.1				155051;155052;155053;155054;155055;155056;155057;155058;182836;182837;182838;182839;227625;227626;227627;227628;227629;227630;251087;391238;400388;400389;400390;400391;400392;462608;462609;462610;462611;462612;462613;462614;462615;462616;462617;462618;462619;462620;462621;462622;462623;462624;462625;471263;552036;552037;552038;552039;552040;552041;552042;552043;552044;552045;651003;651004;651005;…	22490;26188;31565;34854;54348;55625;64060;64061;65246;75728;90226
	229	Dennd1a	DENN domain-containing protein 1A (Fragment)	0.0014049	A2ALU3	30.932	1	3	By MS/MS	By MS/MS	By MS/MS	NaN	NaN	NaN	NaN	NaN	NaN	0	1	1	1	1	5.4		833;834;835;836	36;83;85;198	494449;494450;494451;494452;494453;527758;585938;585939;585940;585941;585942;585943	68095;72349;80636
	230	Shroom2	Protein Shroom2	0.0059755	A2ALU4-2	50.642	1	1	By matching	By matching	By MS/MS	NaN	NaN	NaN	NaN	NaN	NaN	0	1	0	0	1	3.4		837;838	6;8	382317	53079
	231	Dnajc25	DnaJ homolog subfamily C member 25	0	A2ALW5-2;A2ALW5;Z4YLX5	28.968	3	4	By MS/MS	By MS/MS	By MS/MS	1.0697	1.1539	1.02133	1.1976	0.99832	1.07569	457200000	4	3	4	4	27.3		14867	234	247553;247554;247555;247556;247557;247558;247559;247560;397765;397766;397767;397768;397769;397770;397771;397772;405108;405109;522016;522017;522018;522019;522020;522021;522022;522023;522024;522025;522026	34382;55216;56289;71731
	232	Cntln	Centlein	0	A2AM05-4;A2AM05;A2AM05-2	160.66	3	5	By MS/MS	By MS/MS	By MS/MS	NaN	NaN	NaN	NaN	NaN	NaN	41190000	5	4	3	2	5.9		839;840;841;842	5;7;8;9	5711;5712;5713;5714;5715;5716;5717;5718;5719;5720;5721;5722;5723;46233;107534;243729	913;914;6433;15198;33821
	233	Mllt3	Protein AF-9	0	A2AM29;Q9D2P1;Q3UIA3;E9PXP8	63.375	4	4	By MS/MS	By MS/MS	By MS/MS	NaN	NaN	0.267723	NaN	NaN	0.286607	96212000	4	2	2	2	9.1		843	484	59043;59044;108044;290702;587494;587495;587496	7945;15264;39566;80777
	234	Pofut1	GDP-fucose protein O-fucosyltransferase 1	0	A2AMC3;Q91ZW2;Q3UXG7;E9PZ15;E9Q686	40.02	5	10	By MS/MS	By MS/MS	By MS/MS	0.89884	1.0823	0.896539	1.0529	0.96495	1.20555	1846500000	10	10	9	3	46.9				69949;69950;134416;134417;134418;134419;134420;134421;134422;459500;459501;459502;459503;554707;571933;571934;571935;571936;581643;581644;607315;607316;607317;607318;649091;649092;649093;649094;649095;658526;658527;658528;658529;658530;658531;658532;658533;658534;658535;666081;666082	9389;19441;63557;76115;78693;79906;83820;89892;91666;92860
	235	Slc44a1	Choline transporter-like protein 1	0	A2AMH5;A2AMH3;Q6X893;Q6X893-2;A2AMH4	73.044	5	7	By MS/MS	By MS/MS	By MS/MS	0.82053	1.0186	0.732386	0.95582	0.88838	0.983284	428130000	7	6	3	3	12.8		844;845	651;654	118331;118332;118333;278437;352541;402397;402398;402399;402400;402401;402402;402403;402404;402405;402406;402407;402408;402409;402410;402411;550022;671188;671189;671190	16725;38309;48343;55931;55932;75417;93653
	236	Eif4g3	Eukaryotic translation initiation factor 4 gamma 3	0	Q80XI3;A2AMI2;Q80XI3-3;Q80XI3-2;Z4YKC4;Q80XI3-4;A2AMI7;A2AMI6	174.89	8	39	By MS/MS	By MS/MS	By MS/MS	1.0257	0.97285	1.01386	1.0226	1.0345	0.905059	1103600000	33	24	22	15	27.3		846;847;848;849;850;851;852;853;854;855;14868;14869;14870	240;259;265;266;267;269;270;470;472;1126;1150;1151;1576	3498;13430;21387;21388;39760;39761;39762;77158;99672;99673;99674;99675;99676;99677;99678;99679;99680;99681;99682;116853;120394;120395;120396;121565;121566;121567;121568;136657;136658;148573;180543;188446;188447;188448;188449;188450;188451;188452;188453;188454;188455;188456;188457;188458;242348;263038;263039;263040;278305;278306;278307;278308;317138;317139;317140;328654;328655;328656;337714;337715…	547;2033;3231;5615;10544;13871;13872;16533;17115;17116;17307;19738;21431;25861;26997;26998;33618;36567;38288;42818;44584;45841;46899;47442;51319;52554;54269;56812;69375;69740;71424;73910;73930;77044;77045;81535;81987;83972;92485
	237	Murc	Muscle-related coiled-coil protein	0	A2AMM0	41.008	1	46	By MS/MS	By MS/MS	By MS/MS	1.0994	0.88072	0.914662	0.85709	1.0752	0.828569	16074000000	46	41	42	34	90.1		856;857;858;859;860;861;862;863;864;865;866;867;868;869;870;14871;14872;14873;14874;14875	19;20;22;97;171;172;189;257;264;272;309;313;315;320;325;334;341;353;361;362	16083;16084;16085;16086;27669;27670;27671;27672;27673;98720;98721;98722;98723;98724;98725;98726;104777;104778;104779;104780;104781;104782;104783;104784;138409;138410;138411;138412;138413;138414;138415;138416;138417;138418;138419;138420;138421;138422;138423;138424;138425;138426;138427;138428;138429;138430;147219;147220;147221;147222;147223;147224;147225;147226;164755;164756;164757;164758;164759;16…	2477;4028;13742;14728;14729;20004;20005;21205;23798;23799;25574;29937;31482;32346;32347;32348;36588;40833;41570;49334;49486;50141;50142;50281;50282;50283;52827;52828;70556;70557;71572;71573;71574;72882;76913;76914;81508;83719;83720;84194;84195;84366;88511;89236;89237;89700
	238	Ubr4	E3 ubiquitin-protein ligase UBR4	0	A2AN08-3;A2AN08;A2AN08-5;A2AN08-2;F6SSP6;Z4YMA7;A2AN08-4;Z4YLP1	570.29	8	89	By MS/MS	By MS/MS	By MS/MS	1.0424	0.96123	0.965065	1.0056	1.0091	0.864379	6542400000	89	65	71	38	27		871;872;873;874;875;876;877;878;879;880;881;882;883;884;14876;14877;14878;18096	178;205;212;360;362;363;364;365;370;619;620;625;679;688;2726;2727;2865;2868	5095;5096;5097;5098;5099;5100;5101;5102;5103;5104;5105;5106;5107;5108;5109;5110;5357;5358;26213;26214;26215;26216;26217;34544;34545;34546;34547;34548;39268;47183;50548;50549;50550;50551;50552;60587;68712;68713;68714;68715;68716;68717;68718;68719;68720;68721;68722;71654;71655;77556;92106;96414;110510;110511;110512;110513;117621;128405;128406;131800;131801;131802;131803;131804;139421;139422;139423;…	802;851;3835;4919;5561;6558;6919;8124;9240;9676;10605;12757;13426;15723;16603;18380;18955;20081;20518;24295;26374;28525;28959;29658;30344;30550;30687;33369;34398;35741;37067;40463;42848;44303;44902;47391;47451;50590;52039;54613;55426;55872;57352;57604;57867;58410;59781;61708;61761;62197;63931;64417;64418;68059;68766;68808;69112;69908;71473;72690;74648;75193;76283;76672;77368;78962;79423;80183;803…
	239	Ciz1	Protein Ciz1	0	Q3UUV0;A2AN61;Q8VEH2;F6XWQ4;F7D5G9;F6S5B6;F7AT58	87.487	7	7	By MS/MS	By MS/MS	By MS/MS	0.99556	0.88603	NaN	0.90657	1.0601	NaN	166540000	7	6	7	1	13.7		885	257	15866;15867;59809;59810;59811;59812;78818;78819;152047;152048;152049;323896;549426;549427;549428;549429;644811;644812;644813	2437;8027;10827;22002;43928;75331;89211
	240	Mdn1	Midasin	0	A2ANY6;J3QMC5	630.33	2	26	By MS/MS	By MS/MS	By MS/MS	0.94857	0.99749	1.07868	0.99117	0.92861	0.996711	1368400000	26	15	12	10	6.5				72719;102629;147870;163595;163596;163597;163598;163599;182130;208344;208345;208346;228141;228142;228143;342354;344071;350457;353694;353695;353696;353697;353698;353699;353700;361628;365708;365709;382554;418887;418888;418889;418890;441983;451701;500788;500789;500790;500791;500792;500793;500794;500795;500796;500797;525727;525728;525729;525730;525731;525732;563272;572157;597607;597608;597609;649029;6…	9879;14358;21325;23647;26095;29224;29225;31667;46504;46810;47952;48508;49548;50249;53120;57877;60989;62423;69014;72053;77380;78746;82370;89876;90666;90857
	241	Ndufb6	NADH dehydrogenase [ubiquinone] 1 beta subcomplex subunit 6	0	A2AP32;Q3UIU2	11.741	2	4	By MS/MS	By MS/MS	By MS/MS	1.1931	0.92427	0.972857	1.0098	1.0603	0.910415	1760900000	4	2	2	4	60.8				151841;228444;228445;228446;228447;228448;228449;228450;228451;228452;228453;228454;516082;516083;516084;516085;516086;516087;516088;653781	21964;31725;70974;90728
	242	Taf9b	Transcription initiation factor TFIID subunit 9B	0	Q6NZA9;A2AP82	27.172	2	3	By MS/MS	By MS/MS	By MS/MS	NaN	NaN	NaN	NaN	NaN	NaN	0	2	2	1	1	14.1		886;887;888;14879;14880	147;150;151;154;155	362342;362343;362344;362345;362346;362347;362348;362349;362350;362351;362352;362353;362354;620581	49662;49663;85540
	243	Tpx2	Targeting protein for Xklp2	0.0014021	A2APB8	85.893	1	2	By matching	By MS/MS	By MS/MS	NaN	NaN	NaN	NaN	NaN	NaN	16881000	2	0	2	1	3		889	737	293978;549491;549492;549493;549494	39960;75342
	244	Pmepa1	Transmembrane prostate androgen-induced protein	0	Q9D7R2;A2APF4	28.715	2	1	By matching	By matching	By MS/MS	NaN	NaN	NaN	NaN	NaN	NaN	995430	1	0	0	1	6.2				329064	44648
	245	Cd44	CD44 antigen	0	P15379-2;Q3U8S1;A2APM5;P15379-3;A2APM3;P15379-6;A2APM4;P15379-11;P15379-5;E9QKM8;Q80X37;P15379-10;P15379-9;P15379-4;A2APM1;P15379-8;P15379-7;P15379;A2APM2;P15379-12;P15379-13	39.998	21	10	By MS/MS	By MS/MS	By MS/MS	0.89048	1.0432	1.02618	1.1042	0.81206	1.13726	4205200000	10	8	6	4	22.9		890;891	327;356	159022;295890;295891;314525;314526;314527;314528;419779;419780;436683;542369;542370;542371;656692;656693;656694;656695;656696;656697;656698;656699;656700;656701;656702;656703;656704;656705;656706;656707;656708;656709;656710;656711;659231;659232;659233;659234;659235;659236;659237;659238;659239;659240	23085;40226;42366;57999;58000;60248;74422;91308;91309;91790
	246	Fmnl2	Formin-like protein 2	0.00048139	A2APV2-2;E9PXE6;F8VPR2;A2APV2;A2APV2-3;A2AQW2;F6XR20	117.71	7	4	By MS/MS	By MS/MS	By MS/MS	NaN	NaN	NaN	NaN	NaN	NaN	2647000	3	1	2	1	4.2		892	171	384228;518804;518805;596670;596671;666773;666774	53374;71280;82272;92959
	247	Ntmt1	N-terminal Xaa-Pro-Lys N-methyltransferase 1;N-terminal Xaa-Pro-Lys N-methyltransferase 1, N-terminally processed	0	A2APZ3;Q8R2U4;A2APZ2	16.582	3	6	By MS/MS	By MS/MS	By MS/MS	1.179	0.97792	0.949397	1.1439	1.0899	1.00185	810220000	6	5	4	4	40.4				109869;109870;109871;141477;141478;141479;141480;345063;345064;345065;480546;593484;593485;593486;593487;593488;646987;646988;646989;646990;646991;646992	15615;20481;47001;66377;81729;89557
	248	Prrx2	Paired mesoderm homeobox protein 2	0	A2APZ7;Q06348;Q9CY80;Q8BYH0-2;F6UTR6;Q8BYH0;Q62066;O35690;A2AG22;P70390-2;O09113;A2AIK5;Q8C8B0;P70390;O35602;O70137;O88933;O35137;O08934;O35085	26.442	20	5	By MS/MS	By MS/MS	By MS/MS	0.71875	1.4048	0.962649	1.1469	0.83221	1.02889	67946000	3	0	1	2	15				3000;294080;427236;427237;427238;427239;463483;463484;638119;638120;638121	471;39972;58931;64232;88153
	250	Ndufaf1	Complex I intermediate-associated protein 30, mitochondrial	0	Q9CWX2;A2AQ17	37.809	2	12	By MS/MS	By MS/MS	By MS/MS	1.0178	0.8986	1.10511	1.1017	0.98353	0.726269	507410000	12	8	8	4	56.4				26059;26060;26061;26062;58571;113035;132782;132783;132784;132785;132786;163602;163603;291381;334388;334389;334390;334391;334392;424483;424484;424485;458770;458771;499124;499125;638948	3820;7906;16115;19131;23649;23650;39665;45448;58645;63454;68807;88303
	251	Rtf1	RNA polymerase-associated protein RTF1 homolog	0	A2AQ19	80.796	1	8	By MS/MS	By MS/MS	By MS/MS	0.90309	1.2459	0.968335	0.92852	1.0074	1.01901	143120000	8	6	3	3	14.8				39940;40825;40826;40827;305362;368909;437147;486463;486464;601076;603754;603755;603756;603757;603758	5635;5773;41185;50817;60310;67129;82875;83319
	252	Skt;Etl4	Sickle tail protein	0	A2AQ25;E9QAU4;A2AQ25-2;D3Z781;A2AQ25-4;A2AQ25-3;A2AQ25-8;A2AQ25-9;A2AQ25-6;A2AQ25-5;Q8BHR1	213.03	11	12	By MS/MS	By MS/MS	By MS/MS	1.0193	NaN	NaN	0.85132	NaN	NaN	12994000	12	7	7	6	9.5		893;894;895;896;897;898;899;900;901;902;903;904;14881	357;359;361;1843;1895;1896;1897;1898;1899;1902;1905;1907;1908	5207;5208;5209;5210;5211;5212;5213;5214;5215;5216;5217;5218;5219;5220;5221;5222;5223;5224;60822;105551;180829;310871;310872;310873;365476;365477;365478;365479;365480;365481;365482;365483;365484;365485;365486;365487;520629;520630;520631;520632;552852;552853;552854;552855;567033;642884	827;8171;14848;25922;41811;50228;50229;71568;71569;75869;77918;88888
	253	Fbn1	Fibrillin-1	0	A2AQ53;Q61554	312.3	2	80	By MS/MS	By MS/MS	By MS/MS	0.62786	0.69212	0.964692	0.61219	0.71864	1.07489	12120000000	76	73	66	6	34.8		905;906	2704;2705	21589;21590;21591;21592;70650;70651;70652;70653;70654;70655;70656;70657;70658;70659;70660;70661;70662;70663;70664;70665;70666;70667;70668;70669;70670;72249;72250;72251;72252;72253;72254;72255;73614;73615;75065;75066;75067;75068;75069;75078;75387;75388;76196;76197;76198;76199;76200;76201;76202;76203;76204;77504;77505;77506;77507;78059;78060;78061;78062;78181;78182;78183;78184;78185;78186;78187;781…	3272;9510;9511;9788;9789;9983;10242;10243;10245;10291;10395;10594;10682;10705;10706;10845;10908;11063;11113;11120;11175;11921;12422;18493;22798;23194;23241;23307;23346;23462;23597;23598;25893;26127;27121;27988;27990;27991;30070;32107;32925;32926;33194;33298;35253;38826;39804;52299;52311;52312;53648;54768;55284;56162;56561;57796;59156;59157;59193;61465;65077;65094;65243;66899;67426;69561;70650;706…
	254	Shf	SH2 domain-containing adapter protein F (Fragment)	0	A2AQ88;F7AIV2;A2AQ87	32.186	3	1	By MS/MS	By MS/MS	By MS/MS	NaN	NaN	NaN	NaN	NaN	NaN	0	1	1	1	1	12.8		907;14882	27;34	98071;98072;98073;98074;98075;98076;98077;98078;98079	13651
	255	Neb	Protein Neb	0.00016287	A2AQA9	800.56	1	507	By MS/MS	By MS/MS	By matching	1.231	NaN	NaN	0.85799	NaN	NaN	92343000	1	1	1	0	0.2		908;909;910;911;912;913;914;915;916;917;918;14883;14884;14885;14886;14887	6560;6617;6622;6741;6745;6783;6785;6791;6794;6831;6832;6833;6843;6846;6849;6850	1977;1978;1979;1980;1981;1982;1983;1984;1985;1986;1987;1988;1989;1990;1991;1992;1993;1994;8237;8238;8239;8240;10573;10574;10575;11897;11898;11899;11900;17088;17089;17090;17091;24841;24842;24843;24844;28708;28709;28710;28711;28712;28713;28714;28715;28716;28717;28718;28719;28720;28721;28722;28723;28724;28725;28726;28727;28728;28729;28730;28731;28732;28733;28734;28735;28736;28737;28738;28739;28740;2…	323;324;1268;1611;1778;2632;3667;4124;4125;4137;4187;4932;4933;5474;5762;5816;5817;6010;6013;6067;6143;6235;6236;6659;7582;7916;7917;7918;8272;8296;8356;8505;8506;8507;8519;8520;8602;9341;9342;9381;9630;9766;10205;10589;10590;10734;10735;10775;10776;10777;10778;10784;10965;11367;11383;11454;11455;11551;12211;12212;12213;12214;12215;12216;12217;12218;12219;12523;12630;12672;12676;12816;14310;14311…
	256	Neb	Protein Neb	0	A2AQB2	353.16	1	208	By MS/MS	By MS/MS	By MS/MS	1.2262	0.90936	0.993838	0.91324	1.1748	0.513452	2978100000	17	14	15	7	5.7		908;909;910;911;912;913;914;915;916;917;918;14886;14887	2876;2880;2918;2920;2926;2929;2966;2967;2968;2978;2981;2984;2985	8237;8238;8239;8240;9198;9199;9200;9201;10573;10574;10575;11897;11898;11899;11900;34676;34677;34678;34679;34680;34681;40763;40764;43371;43372;43373;43374;43375;43376;43377;43635;43636;43637;55607;55608;55609;55610;58653;62081;62082;62083;64192;64193;64194;64195;69477;69478;69479;69480;69481;69482;69483;69484;69881;71314;71315;72186;72187;72188;78543;78544;81794;81975;81976;81977;81978;81979;83101…	1268;1440;1611;1778;4932;4933;5762;6013;6067;7582;7919;8356;8602;9341;9342;9381;9630;9766;10784;11367;11383;11551;12220;12523;12672;12676;12816;14310;14311;14487;14488;15070;15628;15635;15653;15654;15714;15817;15818;17014;17204;17223;17610;17611;18451;20440;21677;22663;23937;23938;23939;23942;23952;23953;24058;24059;24060;24082;24086;24087;24515;24616;24726;24727;24936;25180;25387;26406;26631;266…
	257	Ssfa2	Sperm-specific antigen 2 homolog	0	A2AQD6;A2AQD5;Q922B9;Q922B9-3;Q922B9-2	133.46	5	12	By MS/MS	By MS/MS	By MS/MS	1.6727	NaN	1.0116	0.87934	NaN	1.1954	284910000	12	7	8	8	15.8		919;920;921;922;923;924;925;926;927;928;929;930;931;932;14888;14889;14890	90;109;268;270;271;273;274;275;324;326;330;667;736;738;745;863;866	21581;21582;60073;60074;60075;133080;231562;231563;231564;231565;231566;231567;231568;231569;231570;231571;231572;231573;231574;231575;231576;343658;407417;526853;526854;526855;526856;544160;544161;544162;544163;544164;544165;544166;544167;544168;544169;544170;544171;544172;544173;544174;544175;544176;544177;544178;584061;584062;584270;584271;584272;589417;589418;589419;589420;589421;589422	3268;8072;19189;32153;46724;56619;72213;74690;74691;80358;80392;81021
	258	Tmem87a	Transmembrane protein 87A	0	Q8BXN9;Q8BXN9-2;A2AQJ5;A2AQJ6;Q8BXN9-3;A2AQJ7	63.379	6	7	By MS/MS	By MS/MS	By MS/MS	0.81171	0.74777	NaN	0.88284	1.0226	NaN	294400000	7	5	6	2	20.5		933;14891	540;547	48214;48215;48216;48217;48218;48219;48220;48221;48222;48223;48224;130159;130160;196039;196040;497670;497671;526330;526331;634185;634186	6666;6667;18661;27961;68582;72124;87484
	259	Ganc	Neutral alpha-glucosidase C	0	Q8BVW0;A2AQJ8	102.01	2	3	By MS/MS	By MS/MS	By MS/MS	1.0854	2.5338	NaN	0.97472	1.1956	NaN	56765000	3	1	2	1	4.1				140613;283957;283958;656204;656205	20283;38822;91222
	260	Acss2	Acetyl-coenzyme A synthetase, cytoplasmic	0	A2AQN4;Q9QXG4;A2AQN5;D6RHA7;F7CU63	80.386	5	16	By MS/MS	By MS/MS	By MS/MS	1.1522	1.0441	NaN	1.1781	1.1913	NaN	441380000	16	10	14	4	25.1		934;935;936;937	30;263;265;267	13147;13148;13149;13150;13151;13152;13153;13154;13155;57738;57739;113817;133602;170937;195602;195603;195604;195605;195606;195607;209011;209012;224120;231067;231068;231069;558240;564146;601472;601473;601474;639102;639103;639104;639105;639106;639107;639108;639109;639110;639111;639112;639113;639114;639115;639116;639117;639118;639119;639120;639121	1993;7770;16215;19280;24500;27891;27892;29333;30992;32088;76636;77540;82943;82944;88320;88321
	261	Myh7b	Myosin-7B	1	A2AQP0	221.49	1	15	By MS/MS	By MS/MS	By matching	0.72736	1.0667	NaN	1.0364	0.82638	NaN	549620000	2	1	2	0	2.4	+			26533;26534;26535;26536;26537;26538;26539;26540;26541;26542;26543;26544;26545;26546;26547;26548;26549;26550;26551;26552;26553;26554;26555;26556;26557;26558;26559;26560;26561;26562;26563;26564;26565;26566;26567;26568;26569;26570;26571;26572;26573;26574;26575;26576;26577;26578;26579;26580;26581;26582;26583;26584;26585;26586;26587;26588;26589;26590;26591;26592;26593;26594;26595;26596;26597;26598;265…	3876;3877;4176;5336;10606;10607;12230;17210;17242;28325;36649;36650;56241;65873;80352
	262	Srxn1	Sulfiredoxin-1	0	Q9D975;A2AQU8	14.149	2	1	By MS/MS	By matching	By matching	NaN	NaN	NaN	NaN	NaN	NaN	38258000	1	1	0	0	6.6				656358	91253
	263	Gm14151	Sperm motility kinase X	1	Q8C0X8;A2AQX6	71.93	2	1	By MS/MS	By MS/MS	By matching	NaN	NaN	NaN	NaN	NaN	NaN	0	1	1	1	0	3.1	+			132125;132126	19004
	264	Phyhd1	Phytanoyl-CoA dioxygenase domain-containing protein 1	0	A2AQZ7;Q9DB26;D6RIQ3;D6RI61;A2AQZ5;A2AQZ2	30.155	6	6	By MS/MS	By MS/MS	By MS/MS	0.82572	0.89825	1.1945	0.87876	0.82698	1.27921	271940000	6	5	4	5	24.8				8750;8751;162921;162922;162923;162924;162925;162926;162927;162928;162929;162930;162931;162932;162933;162934;162935;162936;162937;230231;230232;230233;470123;470124;470125;470126;470127;470128;470129;519893;519894;569016;569017;569018	1358;23569;31968;65102;71457;78272
	265	Ppig	Peptidyl-prolyl cis-trans isomerase G	0	A2AR02;A2AR01	88.324	2	24	By MS/MS	By MS/MS	By MS/MS	0.91327	1.0235	NaN	0.90347	1.1246	NaN	1149400000	24	20	20	7	28.5		938;939;940;941;942;943;944;945;946;14892;14893	252;254;255;257;354;356;405;411;413;693;694	73942;107338;107339;107340;111468;111469;111470;122716;122717;147079;147080;147081;147082;147083;147084;147085;147086;147087;147088;147089;147090;147091;147092;147093;147094;147095;147096;147097;147098;147099;147100;167684;167685;190333;212197;212198;212199;212200;212201;212202;212203;212204;212205;212206;212207;212208;212209;212210;212211;212212;212213;212563;212564;212565;212566;212567;212568;2…	10050;15158;15864;17529;17530;21175;21176;24142;27195;29635;29636;29678;33700;35457;35458;38440;40917;63575;67700;67701;69877;74254;89621;89711
	266	Mapkap1	Target of rapamycin complex 2 subunit MAPKAP1	0	Q8BKH7-2;A2AR12;Q8BKH7;Q8BKH7-3	54.801	4	4	By MS/MS	By MS/MS	By MS/MS	0.88741	NaN	NaN	0.83733	NaN	NaN	127710000	4	4	3	3	7.6		947;14894	473;474	15533;15534;15535;131924;131925;131926;494313;494314;494315;494316;494317;494318;494319;494320;494321;494322;494323;494324;494325;494326;494327;494328	2386;18962;68078;68079
	267	Slc2a6	Protein Slc2a6	0	A2AR26;Q3UDF0;A2AR27	48.547	3	4	By MS/MS	By MS/MS	By MS/MS	1.4388	0.84618	1.30671	0.93013	1.3391	0.860585	174160000	4	2	3	2	7.7				393987;393988;528039;528040;528041;528042;545352	54796;72404;72405;74820
	268	Tank	TRAF family member-associated NF-kappa-B activator	0	A2AR78;P70347-4;Q8C2D3;P70347-2;A2AR76;P70347;P70347-3	40.906	7	3	By MS/MS	By matching	By MS/MS	NaN	NaN	NaN	NaN	NaN	NaN	9813300	3	1	0	2	21.4				96416;175841;350064	13428;25184;47905
	269	Tfpi	Tissue factor pathway inhibitor	0.00078902	A2ARA0;O54819;Q8BSB7;A2ARA4;A2ARA3;O54819-2	34.382	6	2	By MS/MS	By MS/MS	By matching	1.0989	NaN	NaN	1.0954	NaN	NaN	26417000	2	2	1	0	6.3				151819;151820;152577	21955;22108
	270	Mvb12b	Multivesicular body subunit 12B (Fragment)	0	A2ARF0	20.943	1	2	By MS/MS	By matching	By matching	NaN	NaN	NaN	NaN	NaN	NaN	30143000	1	1	0	0	14.3		948;18097;18098	145;153;158	435429;580742	60069;79776
	271	Map1a	Microtubule-associated protein 1A;MAP1A heavy chain;MAP1 light chain LC2	0	Q9QYR6;Q9QYR6-2;A2ARP8	300.14	3	80	By MS/MS	By MS/MS	By MS/MS	1.1398	0.85942	0.965065	0.95098	1.1047	0.872068	5166300000	78	67	60	37	34.9		949;950;951;952;953;954;955;956;957;958;959;960;961;962;963;964;965;966;967;968;969;970;971;972;973;974;975;14895;14896;14897;14898;14899;14900;14901;14902;14903;14904;14905;14906;14907;18099	181;183;201;319;322;500;504;518;526;527;532;895;897;898;899;981;1580;1633;1634;1636;1648;1747;1768;1772;1777;1783;1789;2054;2055;2056;2057;2064;2066;2082;2182;2603;2605;2623;2624;2637;2640	3001;3002;3003;5694;5695;5696;5697;5698;5699;5700;5701;5702;5703;5704;11395;11396;11397;11398;11399;28864;32239;32240;32241;32242;32243;32244;32245;32246;32247;32248;32249;32250;32251;34357;34358;34359;46039;46040;46041;46042;46043;48319;60642;60643;67049;67050;67051;67052;67053;67054;67759;67760;67761;67762;67763;67764;67765;77034;77035;77036;77037;77038;77039;77040;77041;91616;91617;91618;91619…	472;907;908;1699;4139;4524;4890;6401;6402;6682;8141;8976;9087;10519;12682;12747;13653;14039;14075;16471;16472;16930;17136;17137;17290;17324;18115;21344;21345;22145;22942;24648;26992;28228;29249;29250;29263;29909;33288;37480;40220;40818;41654;42283;44117;45074;49944;49945;53443;53444;57809;57810;62458;67739;67804;68868;69702;71206;71283;73977;73978;73979;74317;74318;75787;76377;77557;77558;78236;7…
	272	Helz2	Helicase with zinc finger domain 2	0	A2AS05;E9QAM5;A2AS03	326.59	3	3	By MS/MS	By MS/MS	By MS/MS	NaN	NaN	0.0894374	NaN	NaN	0.121606	30426000	3	1	1	1	1.6				51262;332388;654538;654539	7002;45210;90888
	273	Pkp4	Plakophilin-4	0	A2AS44;Q68FH0-2;A2AS45;Q68FH0;Q68FH0-3;A2AS47	88.113	6	9	By MS/MS	By MS/MS	By MS/MS	NaN	NaN	NaN	NaN	NaN	NaN	222670	9	7	7	6	13.1		976;977;978;979;980;981;982;983;984;985;986;987;14908;14909;14910	220;230;235;272;280;282;313;335;336;340;343;446;455;456;460	6575;6576;6577;6578;6579;6580;6581;6582;6583;6584;6585;6586;6587;6588;6589;51054;51055;51056;51057;573695;573696;573697;594842;594843;606337;606338;606339;606340;606341;615486;615487;615488;615489;615490;615491	1009;1010;6982;78963;81990;83697;83698;83699;85049
	274	Mllt10	Protein AF-10	1	A2AS72;A2AS70;O54826	54.957	3	2	By MS/MS	By matching	By MS/MS	NaN	NaN	NaN	NaN	NaN	NaN	48155000	2	1	0	1	9.1	+	988;989	145;148	187443;187444;187445;350816	26854;48011
	275	Nckap1	Nck-associated protein 1	0	P28660;A2AS98;P28660-2	128.78	3	19	By MS/MS	By MS/MS	By MS/MS	0.99668	1.052	0.937734	1.0349	0.94798	1.06926	1759600000	19	14	15	7	18.3				24954;30516;30517;30518;30519;104044;104045;104046;107311;107312;107313;245413;245414;245415;245416;245417;245418;245419;245420;312481;312482;312483;312484;312485;326520;326521;326522;326523;326524;373644;391090;391091;391092;391093;403939;403940;403941;403942;403943;419878;422723;422724;422725;422726;422727;422728;422729;483864;483865;532271;532617;559401;559402;593528;593529;593530;593531;593532	3685;4322;14636;15149;34018;34019;42074;44348;51577;54328;56110;58021;58370;58371;66822;73035;73086;76810;81740
	276	Bmi1	Polycomb complex protein BMI-1	0.00048054	A2ASR8;P25916;A2ASR5;A2ASR6;A2ASR7;P23798	23.065	6	3	By MS/MS	By MS/MS	By matching	0.70564	0.76724	NaN	0.95315	1.4776	NaN	47041000	3	2	2	0	18.3				77746;385231;385232;385233;664456;664457	10635;53519;92525
	277	Ttn	Titin	0	A2ASS6;A2AT63;A0A087WRP0;A2AT61;F6ZRX7;F6Q6Z0	3906.4	6	1721	By MS/MS	By MS/MS	By MS/MS	1.2749	0.83616	1.02653	0.88103	1.2241	0.444425	296000000000	9	9	6	1	0.2				495;496;497;498;499;742;743;744;745;746;747;748;749;750;751;1565;1566;1567;1568;1569;1570;1571;1631;1632;1633;1634;1635;1636;1637;1638;1639;1640;4808;4809;4810;5666;5667;5668;5669;5670;6033;6034;8320;8321;8322;8323;8324;8325;8326;8327;8328;8329;8330;8331;8370;8371;8372;8373;8374;8375;8376;8377;8378;8379;8380;8382;8383;8384;8385;8407;8408;8409;8410;8411;8412;8413;8414;8415;8416;9908;10029;10030;10…
	278	Ttn	Titin	0	A2ASS6-3;Q8BUJ6;REV__F7BWD7;REV__Q8BQ48-4;REV__Q8BQ48-6;REV__Q8BQ48-5;REV__Q8BQ48-3;REV__E9QPW4;REV__Q8BQ48-2;REV__Q8BQ48	619.32	10	260	By MS/MS	By MS/MS	By MS/MS	1.1072	NaN	0.523122	1.0147	NaN	0.306466	150340000	21	15	14	11	6.2		990;991;992;993;994;995;1001;1002;1003;1004;1005;1006;1007;1018;1019;1020;1021;1022;1023;1024;1025;1027;1028;1038;1039;1040;1041;1047;1052;1053;1054;1055;1056;1057;1058;1059;1060;1061;1062;1063;14911;14912;14917;14918;14919;14924;14926;14927;14928;14929;14930;14931;14932;18107;18108	262;264;266;269;281;283;288;290;299;301;305;307;313;314;315;319;322;766;768;772;774;831;833;1362;1365;1367;1369;1374;1378;1383;1388;1393;1398;2034;3432;3453;3454;3455;3456;3620;4098;4945;4946;4955;4956;4968;4978;4979;4989;4990;5000;5001;5012;5046;5063	6033;6034;12219;12220;12221;28027;28028;28029;28030;28031;28032;28033;28034;28035;28036;28037;28038;28039;28040;28041;28042;28043;28044;28045;29702;29703;29704;29705;32042;34249;41293;41294;41295;41296;41297;41298;47222;47223;47224;47225;47226;47227;47228;47229;47230;47231;47232;47233;47234;47235;47236;47237;47238;47239;47240;47241;47242;47243;47244;47245;47246;47247;47248;47249;47250;47251;47252…	959;1824;4064;4226;4492;4861;5838;5839;6566;6567;7771;7772;8345;8346;8458;8463;8464;8595;8596;9094;10372;10832;11894;12004;12023;13504;13634;14414;14437;14908;15188;15799;16112;16903;18015;18304;18345;18346;18811;18852;18853;19444;20837;20838;21202;21500;21501;21502;22237;22238;24943;25295;25681;28599;28936;29222;29223;29905;30072;30186;30529;30530;31101;31534;31546;31547;32119;33004;33005;33030;…
	279	Ccdc141	Coiled-coil protein associated with myosin II and DISC1	0	A2AST1;E9Q8Q6;J3QNK9;D6RJ38;A2AK24	164.9	5	43	By MS/MS	By MS/MS	By MS/MS	1.1212	0.95364	0.891107	0.92901	1.1701	0.80457	3418700000	43	31	28	19	40.5		1064;1065	1266;1270	13771;13772;13773;13774;13775;13776;13777;13778;13779;13780;13781;13782;13783;13784;13785;13786;13787;13788;13789;13790;13791;24252;26121;26122;26123;26124;26125;26126;26127;26128;28482;28483;28484;28485;28486;28487;48473;48474;48475;48476;48477;48478;48479;77770;77771;77772;77773;77774;77775;77776;77777;77778;77779;77780;77781;91702;91703;91704;91705;91706;91707;91708;91709;91710;91711;91712;917…	2102;2103;3571;3824;4100;4101;6705;6706;10645;10646;12700;12701;15095;15919;17928;28387;29062;33679;33969;40691;41687;46797;48510;48714;51825;53508;57997;59198;62992;63728;64348;68210;69636;69950;74348;77218;80123;81235;82775;83955;84901;90526;90691
	280	Taf3	Transcription initiation factor TFIID subunit 3	0.0004771	A2ASY0;Q5HZG4	87.867	2	3	By MS/MS	By MS/MS	By MS/MS	NaN	NaN	NaN	NaN	NaN	NaN	19695000	3	3	2	1	3.1		1066;1067;1068	138;144;148	4350;4351;4352;4353;4354;4355;4356;326993;326994;326995;352491	691;44418;48324
	281	Upf2	Protein Upf2	0	A2AT37;F6Q3G7	147.55	2	11	By MS/MS	By MS/MS	By MS/MS	1.075	0.91714	0.968992	1.2191	1.0818	1.0328	1717100000	11	7	4	3	13.2				34199;140695;140696;140697;241185;241186;241187;273410;283986;284129;337577;337578;337579;341539;457330;457331;511588;511589;511590;661527	4847;20302;33409;37766;38829;38850;45817;46363;63248;70438;92092
	282	Gorasp2	Golgi reassembly-stacking protein 2	0	A2ATI9;Q99JX3;Q99JX3-2;A2ATI8;A2ATI6	45.026	5	11	By MS/MS	By MS/MS	By MS/MS	0.90794	1.0139	0.958222	0.94168	1.0096	0.976658	3410200000	11	9	11	6	29.7				9232;9233;9234;9235;9236;9237;18946;18947;18948;18949;18950;106740;106741;106742;106743;106744;106745;106746;247344;247345;247346;350142;350143;350144;350145;350146;350147;350148;350149;350150;350151;350152;350153;350154;350155;350156;350157;350158;350159;350160;350161;350162;350163;350164;389777;389778;389779;582272;582273;582274;636104;636105;636106;636668;636669;640621;640622;640623;640624;640…	1447;1448;2889;15063;34331;47917;54093;80004;87804;87908;88566
	283	Fam171a1	MCG17280	0	A2ATL1;A2ATL0;A2ATK9	84.793	3	5	By MS/MS	By MS/MS	By MS/MS	NaN	NaN	NaN	NaN	NaN	NaN	0	4	2	4	3	8.2		1069;1070;1071;14933;14934	232;233;235;427;598	70614;96930;96931;96932;96933;96934;96935;96936;96937;96938;96939;96940;96941;96942;96943;96944;96945;536718;536719;536720;536721;536722;536723;558015	9507;13518;13519;73591;76602
	284	Commd7	COMM domain-containing protein 7	0	A2AU52;Q8BG94	14.683	2	3	By MS/MS	By MS/MS	By MS/MS	0.93625	NaN	NaN	0.95209	NaN	NaN	68774000	3	1	1	1	25.6				530181;530182;568258;638286	72748;78137;88196
	285	Raly	RNA-binding protein Raly	0	Q64012-2;A2AU62;Q64012;A2AU61;A2AU60	31.198	5	30	By MS/MS	By MS/MS	By MS/MS	1.0054	1.0121	1.00282	1.0759	0.95829	1.03397	10212000000	30	27	24	20	68.2		1072;1073;14935	119;254;258	7576;7577;68668;68669;68670;68671;68672;184904;184905;184906;184907;184908;184909;184910;184911;184912;184913;184914;184915;184916;184917;184918;184919;184920;195762;195763;249502;249503;249504;249505;249506;249507;249508;249509;249510;249511;249512;249513;249514;249515;249516;249517;249518;249519;249520;249521;249522;249523;249524;302001;302002;302003;302004;302005;302006;302007;302008;302009;30…	1163;9233;26476;27906;34656;34657;40795;40796;43328;43329;43448;43449;46071;48139;50099;72666;73672;73673;73674;75343;75344;82201;83387;84497;84498;86130;86131;86229;89445;89446
	286	Tp53bp1;Trp53bp1	Tumor suppressor p53-binding protein 1	0	P70399;A2AU91;P70399-3;A2AU89;P70399-2;A2AU90;F6ZRL3	211.34	7	32	By MS/MS	By MS/MS	By MS/MS	1.0947	1.0723	0.954472	1.0531	1.0912	0.862366	1324400000	32	27	25	19	26.2		1074;1075;1076;1077;1078;1079;1080;1081;1082;1083;1084;1085;1086;1087;1088;1089;1090;1091;1092;1093;1094;1095;14936;14937	75;77;78;261;262;375;376;1088;1090;1103;1187;1193;1199;1201;1204;1411;1413;1415;1445;1447;1458;1741;1743;1744	1507;55848;55849;55850;55851;58473;58474;58475;58476;58477;58478;58479;58480;59786;59787;59788;59789;59790;59791;59792;121263;121264;121265;121266;127001;127002;127003;127004;127005;127006;127007;127008;127009;127010;127011;186709;186710;186711;186712;186713;186714;186715;186716;186717;186718;186719;186720;186721;186722;186723;186724;186725;186726;186727;186728;186729;186730;186731;186732;186733;…	258;7625;7891;8023;17234;18146;26749;29441;31936;33263;37682;39514;46383;51511;51512;54142;63427;64198;67677;67766;69471;69574;69575;71898;71899;73685;73686;76361;76575;82177;87656;91053
	287	Klhl41	Kelch-like protein 41	0	A2AUC9	68.189	1	63	By MS/MS	By MS/MS	By MS/MS	1.2488	0.97595	0.934492	0.95117	1.2486	0.707514	43938000000	63	54	58	30	61.7				16688;16689;16690;16691;16692;16693;16694;16695;16696;17110;17111;17112;17113;17114;17115;17116;17117;17118;17119;17120;17121;17122;30156;30157;30158;30159;30160;30161;30162;30163;30164;30165;30166;30167;30168;30169;30170;30171;30172;30173;79844;79845;79846;79847;79848;79849;79850;79851;79852;79853;79854;79855;79856;79857;81160;81161;81162;81163;81164;81165;81166;81167;81168;81169;81170;81171;811…	2576;2639;4278;4279;11015;11285;11286;11287;12193;12194;12718;13113;13114;15311;16443;16444;18163;18498;19705;20902;20903;21130;33105;35929;35930;37380;37381;37382;37589;37590;42434;44197;45135;45136;47533;48188;48189;51936;51937;51938;52577;52578;55855;57932;57933;58033;58034;66076;73412;73413;78079;80755;84509;86675;86676;90129;90130;90131;91012;91013;91384;91660;91661
	288	Tpd52l2	Tumor protein D54	0	Q9CYZ2;A2AUD5;Q3TAI4;V9GWU5	24.043	4	17	By MS/MS	By MS/MS	By MS/MS	0.89025	0.99272	1.05394	0.92618	1.014	1.08829	5672700000	3	3	3	2	15		1096;1097;1098;1099;1100;1101;14938;14939	12;23;168;180;200;206;209;213	120896;120897;120898;120899;120900;120901;120902;120903;120904;120905;120906;120907;120908;217587;217588;217589;217590;217591;217592;217593;217594;217595;217596;217597;217598;325933;325934;325935;325936;325937;325938;325939;325940;325941;325942;325943;325944;325945;325946;325947;379211;379212;379213;379214;379215;379216;379217;379218;379219;379220;379221;379222;379223;379224;379225;379226;379227;…	17184;30132;44230;52564;52565;58985;58986;66292;69962;72118;77172;81194;81638;81639;81711;81712;89649
	289	Dnajc5	DnaJ homolog subfamily C member 5	0	A2AUE1;G5E8T0;P60904	15.819	3	6	By MS/MS	By MS/MS	By MS/MS	NaN	NaN	NaN	NaN	NaN	NaN	0	6	5	6	6	22		1102;1103;1104;1105;14940	8;10;11;12;15	458046;458047;458048;458049;458050;458051;458052;458053;458054;458055;458056;458057;458058;458059;533563;533564;533565;533566;533567;533568;533569;533570;533571;533572;533573;533574;533575;533576;533577;533578;533579;533580;533581;533582;533583;533584;533585;533586;533587;533588;533589;533590;533591;533592;533593;533594;533595;533596;533597;533598;533599;533600;533601;533602;533603;533604;533605;…	63349;63350;73192;73193;73194;73195
	290	Rabepk	Rab9 effector protein with kelch motifs	0	A2AUF7;B0R0S4;Q8VCH5	34.581	3	2	By MS/MS	By MS/MS	By matching	0.94283	0.9809	NaN	0.91016	0.95736	NaN	39139000	2	2	2	0	8.7				202520;202521;202522;265770;265771	28639;36850
	291	Rsu1	Ras suppressor protein 1	0	A2AUR7;Q9D031;Q01730;B1AYQ0;E0CXH9;E0CXG5	29.543	6	21	By MS/MS	By MS/MS	By MS/MS	0.95759	0.98401	1.03647	0.97996	1.013	1.01225	4145600000	21	16	16	17	88.5				13558;13559;13560;40709;40710;40711;40712;40713;40714;40715;40716;40717;95870;95871;95872;95873;111562;111563;111564;111565;111566;111567;160270;160271;160272;209577;209578;209579;209580;209581;209582;209583;209584;209585;209586;209587;212146;212147;212148;212149;212150;212151;212152;212153;212154;212155;212156;212157;212158;212159;212160;212161;212162;212163;212164;212165;212166;212167;212168;25…	2049;5749;13373;15879;23170;29431;29432;29629;29630;35299;38425;45718;45719;48681;48682;50928;50929;51087;57710;63878;69881
	292	Mettl8	Isoform 6 of Methyltransferase-like protein 8	0.00016393	A2AUU0-6;Q8CA70;B0R0U1;A2AUU0-3	35.341	4	2	By MS/MS	By MS/MS	By MS/MS	NaN	NaN	NaN	NaN	NaN	NaN	42536000	2	1	1	1	14.7				144043;609654;609655	20909;84223
	293	Dab2ip	Disabled homolog 2-interacting protein	0	Q3UHC7-2;F6RK07;A2AUX5;Q3UHC7-4;A2AUX3;B7ZD29;Q3UHC7;Q3UHC7-3;F6QQP6	117.65	9	9	By MS/MS	By MS/MS	By MS/MS	NaN	NaN	NaN	NaN	NaN	NaN	228280000	8	4	8	4	9		1106;1107;1108;1109;1110;1111;1112;1113;1114;1115;1116;1117;1118;18109	602;603;604;605;606;623;771;847;848;849;850;854;868;871	234813;320176;320177;361127;361128;361129;361130;361131;361132;361133;361134;361135;361136;361137;361138;361139;443478;443479;443480;456446;456447;487326;532675;532676;532677;532678;532679;532680;532681;532682;532683;532684;532685;550427;550428;550429;550430;550431;553598;553599;553600;553601;553602;553603	32632;43193;49483;61253;63116;67255;73103;75481;75967
	294	Prr5l	Proline-rich protein 5-like	0.0015545	B0R103;B0R102;B0R105;B0R106;A2AVJ5	4.3091	5	1	By matching	By matching	By MS/MS	NaN	NaN	NaN	NaN	NaN	NaN	0	1	0	0	1	32.4		1119	28	142509;142510	20649
	295	Rrbp1	Ribosome-binding protein 1	0	A2AVJ7;Q99PL5;Q99PL5-3;Q99PL5-2;Q99PL5-4;Q99PL5-5;Q99PL5-6;Q99PL5-7;Q99PL5-8;Q99PL5-9;Q99PL5-10;Q99PL5-11;Q99PL5-12	158.39	13	118	By MS/MS	By MS/MS	By MS/MS	1.0063	1.1131	1.05074	1.2219	0.91722	1.1413	26230000000	118	108	89	72	69.7		1120;1121;1122;1123;1124;1125;14941	187;190;191;194;195;196;645	2974;2975;2976;2977;2978;2979;2980;2981;2982;2983;2984;2985;2986;2987;2988;2989;2990;2991;2992;2993;2994;2995;2996;2997;2998;2999;3552;3553;3554;3555;3556;3557;3558;3559;3560;3561;3562;6976;6977;6978;6979;6980;6981;6982;6983;31467;31468;31469;31470;31471;31472;31473;31474;31475;41097;41098;41099;41100;41101;41102;41103;41104;41105;51382;51383;51384;51385;51386;51387;51388;51389;51390;51391;51392;…	468;469;470;553;1073;1074;4421;4422;5806;5807;7024;7025;7806;7807;7808;8521;8522;11400;11401;12059;12060;12198;14686;14687;16801;16969;16970;17330;18160;18360;18361;24588;26722;29280;29281;29590;31490;34413;34914;34927;37602;37603;37604;37606;37900;38193;38624;38625;39536;40805;41049;41050;41276;41298;44942;45570;45656;46311;48560;48561;48884;48885;48886;48995;48996;49157;49158;49209;49210;49458;…
	296	Ttc4	Tetratricopeptide repeat protein 4	0	A2AVQ9;Q8R3H9;A2AVR1	33.052	3	3	By matching	By MS/MS	By MS/MS	NaN	NaN	NaN	NaN	NaN	NaN	67934000	3	0	2	1	24.5		1126	51	39523;161933;264850;264851	5594;23435;36756
	297	Ttbk2	Tau-tubulin kinase 2	0	Q3UVR3-2;Q3UVR3;A2AW15;A2AW14;A2AW13	132.25	5	3	By MS/MS	By MS/MS	By MS/MS	NaN	NaN	NaN	NaN	NaN	NaN	0	3	1	2	1	5.7		1127;1128;1129;14942	402;407;957;958	6966;6967;6968;247354;492235	1068;34337;67819
	298	Rabgap1	Rab GTPase-activating protein 1	0	A2AWA9;A2AWA9-2;A2AWA7;A2AWA9-3;A2AWB0;A6H6A9-3	120.8	6	20	By MS/MS	By MS/MS	By MS/MS	1.0071	1.1071	0.852297	1.0553	1.0428	1.08356	1800300000	20	13	14	5	28.1		1130;1131;14943	37;42;991	92104;116814;194456;194457;194458;194459;194460;241418;241419;243675;243676;243677;258757;258758;320773;320774;322977;341870;341871;356155;356156;356157;442694;442695;442696;442697;442698;442699;442700;442701;467085;467086;481200;481201;498889;584418;627916;627917;627918;627919;627920;627921;627922;627923;627924;627925;627926;627927;627928;639935;639936;652693;652694;652695;652696	12755;16520;27724;33446;33812;33813;35931;43323;43794;46421;48772;61105;61106;64753;66470;68768;80419;86514;88454;90516
	299	Mga	MAX gene-associated protein	0.00048	A2AWL7-3;H7BX50;A2AWL7;E9QLG3;A2AWL7-2;A2AWL7-4	320.32	6	5	By MS/MS	By MS/MS	By MS/MS	NaN	NaN	NaN	NaN	NaN	NaN	28931000	5	2	2	2	2.4		1132;1133;1134;1135	283;285;286;287	429433;429434;437159;457563;461581;605364	59204;60315;63277;63903;83574
	300	Ythdf1	YTH domain family protein 1	0	P59326;A2AWN8	60.878	2	14	By MS/MS	By MS/MS	By MS/MS	1.1364	1.1675	0.866101	1.1479	1.0173	1.01635	41674000	7	3	5	2	18.8				3350;3351;101394;101395;101396;101397;101398;205819;205820;205821;205822;205823;205824;205825;205826;205827;205828;205829;205830;205831;205832;205833;205834;205835;205836;205837;205838;205839;205840;205841;205842;205843;205844;205845;205846;205847;205848;205849;205850;205851;205852;229741;229742;320677;320678;320679;401218;401219;401220;426400;426401;501152;501153;514236;563499;563500;563501;5635…	527;14158;14159;28988;28989;31895;43297;55786;58862;69057;69058;70689;77416;90540
	301	Gpr155	GPR155 variant 5	0.0011024	A2AWR2;A2AWR3	93.127	2	1	By MS/MS	By MS/MS	By MS/MS	NaN	NaN	NaN	NaN	NaN	NaN	0	1	1	1	1	1.5		1136;1137	807;811	141426;141427;141428;141429;141430	20463
	302	Atxn7l3	Ataxin-7-like protein 3	0	F6RCN9;A2AWT3;Z4YN62;A2AWT3-2	28.269	4	1	By matching	By MS/MS	By matching	NaN	NaN	NaN	NaN	NaN	NaN	0	1	0	1	0	7		1138	192	357954	49060
	303	Ubtf	Nucleolar transcription factor 1	0	A2AWT7;A2AWT6;P25976-2	88.386	3	38	By MS/MS	By MS/MS	By MS/MS	0.9607	1.0439	1.01269	1.0046	0.94966	1.12285	3437400000	2	1	0	1	5.5				8113;8114;8115;8116;8117;8118;8119;8120;8121;8122;8123;8124;8125;31651;31652;31653;41230;41231;41232;73411;73412;73413;103224;103291;103292;103293;103294;103295;103296;119264;119265;119266;119267;119268;119269;119270;119271;119272;119273;119274;140539;146177;146178;146179;146180;146181;146182;146183;146184;146185;146186;146187;146188;148630;148631;148632;148633;148634;148635;148636;171569;254542;…	1248;1249;4444;5824;9960;14499;14511;16910;16911;20262;21058;21059;21448;24563;35289;38052;38560;40781;46186;46187;47375;52133;53942;54460;55531;55680;58358;62373;64166;80453;80454;82133;85233;88395;91128;91332;92194;92300
	304	Adnp	Activity-dependent neuroprotector homeobox protein	0	A2BDX0;Q9Z103	124.31	2	17	By MS/MS	By MS/MS	By MS/MS	0.97107	1.2163	1.00808	1.0854	0.96089	1.0006	818830000	17	11	9	7	21		1139;14944	768;771	30493;30494;192655;206311;215255;241848;241849;241850;302301;302302;302303;302304;302305;302306;302307;302308;302309;302310;311636;325614;325615;325616;325617;325618;325619;325620;383359;383360;383361;383362;383363;503035;503036;508254;508255;508256;562579;580569;628466;658623;658624;658625;658626;658627;663229;663230;663231	4314;27519;29035;29895;33515;40826;41946;44172;53225;53226;69343;70015;77273;79756;86587;91688;92365
	305	Mocs3	Adenylyltransferase and sulfurtransferase MOCS3;Molybdopterin-synthase adenylyltransferase;Molybdopterin-synthase sulfurtransferase	0	A2BDX3	49.374	1	10	By MS/MS	By MS/MS	By MS/MS	1.1084	1.0433	1.03358	1.0092	0.99681	1.1476	777050000	10	7	9	3	23.5				32018;32019;81095;81096;81097;132465;132466;225676;225677;341392;461768;461769;461770;466900;489483;489484;489485;489486;489487;635822;635823;635824;635825;635826;635827	4490;11272;19065;31282;46332;63936;63937;64715;67504;87748
	306	Las1l	Ribosomal biogenesis protein LAS1L	0	A2BE28-2;A2BE28	87.577	2	12	By MS/MS	By MS/MS	By MS/MS	1.0925	0.90264	1.1962	1.0424	0.9673	0.978186	672650000	12	8	5	5	21.7				41760;41761;41762;70534;70535;147333;147334;151375;174973;299167;299168;299169;330516;468528;546759;546760;607845;650010;664151;664152	5860;9494;21230;21866;25015;40556;44874;64923;74960;83916;90050;92453
	307	Set	Protein SET	0	A2BE93;Q9EQU5;Q9EQU5-2;A2BE92;Q9EQU5-3	24.923	5	23	By MS/MS	By MS/MS	By MS/MS	0.97665	1.0215	0.93362	0.99163	1.0036	0.997407	8487700000	23	19	21	15	54.9				108320;108321;108322;108323;108324;108325;108326;108327;108328;108329;108330;108331;108332;108333;108334;108335;108336;108337;108338;108339;108340;108341;108342;108343;108344;108345;108346;108347;108348;108349;108350;108351;108352;108353;108354;108355;108356;108357;108358;108359;108360;108361;108362;108363;108364;108365;108366;108367;108368;108369;225624;225625;225626;225627;225628;225629;225630;…	15337;15338;15339;31273;31274;31275;34279;40221;49477;49478;62838;63400;70970;70971;70972;76159;84381;84382;87012;87013;87014;92914;92915
	308	Mlx	Max-like protein X	0.0014067	A2BFA9;O08609;A2BFB0	14.124	3	1	By matching	By MS/MS	By MS/MS	NaN	NaN	NaN	NaN	NaN	NaN	0	1	0	1	1	12.6		1140;1141	45;48	154752;154753	22449
	309	Dync1i2	Cytoplasmic dynein 1 intermediate chain 2	0	A2BFF8;O88487;Q3TPJ8;A2BFF5;A2BFF9;D3Z258	68.265	6	22	By MS/MS	By MS/MS	By MS/MS	1.0214	0.96124	0.997407	0.99301	1.01	1.1039	4356300000	18	13	16	10	44		1142;1143;1144;1145;1146;1147;1148;14945	81;83;84;88;89;91;95;98	38527;38528;38529;38530;38531;38532;38533;38534;38535;38536;38537;65600;65601;65602;92301;92302;92303;92304;104047;104048;104049;104050;104051;104052;104053;104054;104055;104056;104057;104471;104472;104473;104474;104475;104476;104477;104478;104479;104480;104481;104482;104483;104484;104485;104486;126151;126152;126153;126154;126155;126156;126157;126158;225167;225168;225169;225170;225171;225172;2251…	5483;8792;12786;14637;14638;14675;18005;18006;31207;35680;37005;42492;42493;60966;65219;69379;69380;77027;77028;79865;79866;82261
	310	Nfib	Nuclear factor 1 B-type;Nuclear factor 1	0	P97863-3;A2BG76;P97863-2;I7HIP8;A2BG75;A2BG77;P97863;A2ADI3	47.471	8	4	By MS/MS	By MS/MS	By MS/MS	NaN	NaN	NaN	NaN	NaN	NaN	9702900	3	2	2	1	12.9		1149;1150;1151;1152;1153;1154;1155;14946	262;264;265;276;284;286;292;295	67513;533378;533379;533380;578619;578620;578621;578622;578623;578624;578625;578626;578627;658522;658523;658524;658525	9061;73167;79484;91665
	311	OTTMUSG00000016219;Gm14419	Novel KRAB box and zinc finger, C2H2 type domain containing protein	0	A2BG91;A2ARL5;A2ARR8	95.511	3	5	By MS/MS	By MS/MS	By MS/MS	1.0633	1.0249	NaN	1.1419	0.92014	NaN	544480000	2	2	2	0	3.6				14613;502161;502162;502163;511051;511052;511053;576497;576498;576499;576500;576501	2244;69222;70367;79190;79191
	312	Ybx1	Nuclease-sensitive element-binding protein 1 (Fragment)	0.0051043	A2BGG7	24.74	1	25	By MS/MS	By MS/MS	By matching	NaN	NaN	NaN	NaN	NaN	NaN	8491700	2	2	1	0	5.1		1156;1157;1158;1159;1160;1161;18110	48;51;53;60;62;133;204	1572;1573;1574;1575;1576;1577;1578;1579;1580;1581;1582;1583;1584;1585;1586;1587;1588;1589;107455;107456;107457;107458;107459;107460;107461;107462;107463;107464;107465;107466;107467;107468;107469;107470;107471;107472;107473;107474;107475;107476;107477;143504;143505;143506;147121;147122;147123;153161;153162;153163;153164;153165;153166;153167;153168;153169;153170;181531;181532;181533;181534;181535;1…	273;15185;15186;20813;21184;22197;26013;59953;59954;62759;62859;62860;63318;64911;65237;66796;66930;67043;67044;67416;67559;71350;91235;91236;91237
	313	Xiap	E3 ubiquitin-protein ligase XIAP	0.0065535	A2BGY5;Q60989	5.9265	2	1	By MS/MS	By MS/MS	By matching	NaN	1.8071	NaN	NaN	1.5134	NaN	13440000	1	1	1	0	17				571066;571067;571068	78537
	314	Arid1a	AT-rich interactive domain-containing protein 1A	0	A2BH40-3;A2BH40;E9QAQ7;A2BH40-4;A2BH40-2	218.47	5	15	By MS/MS	By MS/MS	By MS/MS	0.86883	1.1653	1.03256	1.0016	1.1094	1.07961	189720000	15	11	9	7	10.6		1162;1163;1164;1165;1166	365;697;699;773;1185	19713;19714;19715;19716;80043;181975;181976;181977;181978;230132;331966;331967;331968;331969;331970;331971;331972;331973;375834;423679;444760;497865;516574;516575;516576;516577;516578;516579;516580;516581;516582;516583;516584;516585;516586;516587;516588;516589;516590;516591;516592;516593;516594;516595;538344;538345;589889;589890;589891;636627;636628	3014;3015;11058;26065;31953;45122;45123;52053;58515;61447;68612;71044;73835;81104;87896
	315	Qser1	Protein Qser1	0.0023056	A2BIE1	185.38	1	2	By MS/MS	By MS/MS	By MS/MS	NaN	NaN	NaN	NaN	NaN	NaN	15415000	2	1	1	1	1.2		1167	505	183699;183700;183701;183702;183703;183704	26305;26306
	316	Pgm2	Phosphoglucomutase-2	0.00016367	A2CEK3	63.747	1	33	By matching	By matching	By MS/MS	NaN	NaN	NaN	NaN	NaN	NaN	55237000	1	0	0	1	2.9		1168;14947	133;135	24650;24651;24652;24653;24654;24655;24656;24657;24658;24659;24660;24661;92288;92289;92290;139398;202178;202179;202180;202181;202182;202183;223624;223625;225246;225247;225248;225249;225250;225251;235893;235894;235895;235896;235897;246272;246273;246274;246275;246276;246277;246278;246279;246280;246281;250778;250779;250780;250781;250782;250783;250784;250785;250786;250787;250788;250789;250790;250791;2…	3640;12780;20074;28611;30925;31221;31222;32789;34147;34148;34810;34811;40493;40494;44972;49883;51238;51844;54345;56383;56384;56954;56955;56956;61050;62937;63606;68739;70267;70408;73496;73497;79287
	317	Ehmt2	Histone-lysine N-methyltransferase EHMT2	0	Q9Z148-2;A2CG76;Q9Z148-3;Q9Z148	128.42	4	5	By MS/MS	By MS/MS	By MS/MS	NaN	1.1047	NaN	NaN	0.90938	NaN	20578000	4	2	3	1	5.6		1169;1170;1171;14948	136;374;375;378	194561;194562;194563;194564;259244;397635;397636;605062;671970;671971;671972	27736;35989;55181;83526;93811
	318	Ehmt2	Histone-lysine N-methyltransferase EHMT2 (Fragment)	0	A2CG77	47.777	1	4	By MS/MS	By MS/MS	By MS/MS	NaN	NaN	NaN	NaN	NaN	NaN	0	3	1	2	2	4.8		1172;1173;1174	205;210;214	40181;40182;40183;40184;40185;40186;40187;40188;40189;40190;40191;605062	5669;5670;5671;83526
	319	Uhrf1bp1l	UHRF1-binding protein 1-like	0	A2RSJ4	161.94	1	6	By MS/MS	By MS/MS	By MS/MS	0.97821	1.1982	NaN	0.98284	1.1437	NaN	67952000	6	4	4	3	7.1		1175;1176;1177;1178;1179;14949;14950	414;418;420;423;427;1108;1111	363944;363945;417865;417866;417867;417868;417869;417870;417871;417872;417873;417874;417875;417876;417877;417878;417879;417880;417881;491060;491061;491062;535189;535190;541393	49958;57755;57756;67659;73377;74268
	320	Dennd5b	DENN domain-containing protein 5B	0	A2RSQ0;B8JKU3	144.63	2	5	By MS/MS	By MS/MS	By matching	NaN	NaN	NaN	NaN	NaN	NaN	15665000	5	2	3	0	9.9		1180;1181;14951	833;1076;1081	70063;241308;477672;481638;515207	9404;33428;65978;66530;70841
	321	Arfip1	Arfip1 protein	0.0027578	A2RSX9	38.416	1	27	By matching	By MS/MS	By matching	NaN	1.1065	NaN	NaN	0.95583	NaN	7077000	2	0	2	0	10.9		1182;1183;1184	5;9;100	48480;48481;48482;48483;48484;48485;48486;48487;48488;48489;48490;48491;48492;48493;48494;48495;48496;82265;82266;82267;82268;82269;82270;82271;82272;82273;82274;82275;82276;82277;82278;96191;96192;96193;96194;96195;96196;96197;96198;110437;140251;140252;140253;163580;163581;163582;163583;163584;163585;163586;163587;163588;217722;227658;227659;227660;227661;227662;227663;227664;227665;227666;2276…	6707;6708;11435;11436;11437;13397;15707;20226;23643;23644;30151;31570;31571;41696;45637;46112;56580;58642;58958;58959;61544;62091;72381;79195;79279;84388;91026
	322	Kansl3	KAT8 regulatory NSL complex subunit 3	0.00016319	A2RSY1-3;A2RSY1-2;A2RSY1	82.031	3	1	By matching	By matching	By MS/MS	NaN	NaN	NaN	NaN	NaN	NaN	0	1	0	0	1	2.4		1185;1186	412;416	91679	12695
	323	Trmt1l	TRMT1-like protein	0	A2RSY6;A2RSY6-2	80.86	2	11	By MS/MS	By MS/MS	By MS/MS	0.96557	1.0249	0.992359	1.0462	0.98587	0.999201	544660000	11	9	7	3	22.7				139948;139949;217552;297403;297404;297405;378022;378023;378024;389422;389423;404119;404120;404121;507718;507719;574525;595357;644830;644831;644832;644833;649600;649601	20173;30127;40396;52358;54033;56142;69935;79071;82102;89216;89956
	324	Tex16	Protein Tex16	0.0011031	A2RT18;F6WNY1	127.56	2	1	By MS/MS	By MS/MS	By matching	NaN	NaN	NaN	NaN	NaN	NaN	0	1	1	1	0	1.5		1187	506	426658;426659;426660	58886
	325	Lcmt1	Leucine carboxyl methyltransferase 1	0	A2RTH5	38.192	1	7	By MS/MS	By MS/MS	By MS/MS	0.90994	0.94755	1.15457	0.94379	1.0417	0.926956	566260000	7	5	5	3	40.7		1188	247	14362;131198;131199;131200;131201;221251;221252;344937;344938;490058;490059;524219;524220;524221;524222;524223;524224;524225;656836;656837;656838;656839	2200;18836;30598;46991;67570;71952;91326
	326	Ephb2	Ephrin type-B receptor 2	0	A3KG01;A3KG02;A3KG00;P54763;P54763-2;F6Q4H2;E9PUK8;Q03137-2;Q03137;Q62413;G1K381	109.9	11	6	By MS/MS	By MS/MS	By matching	0.54414	0.65278	NaN	0.64271	0.39179	NaN	39297000	5	2	4	0	6.5				44660;50083;50084;74106;74107;242223;411552;411553;609156	6195;6873;10092;33583;57089;84148
	327	Kdm1a	Lysine-specific histone demethylase 1A	0	Q6ZQ88;A3KG93;G8JL40;F6Z4I3;F6ZC60	92.849	5	14	By MS/MS	By MS/MS	By MS/MS	1.0942	1.3072	1.05425	1.0188	1.0945	1.08536	351340000	14	7	8	10	28.3		1189;1190;1191;1192;14952	70;132;138;612;625	119883;220154;220155;220156;220157;220158;222373;222374;238610;259171;281093;281094;281095;321485;321486;321487;321488;351148;440118;440119;440120;440121;440122;440123;440124;440125;440126;440127;451593;451594;455674;557059;557060;557061;557062;610573;619745	17037;30479;30744;33028;35973;38593;43495;48067;60698;62402;63039;76460;84391;85454
	328	Tceal7	Transcription elongation factor A protein-like 7	0.0037896	A3KGA4	11.697	1	2	By MS/MS	By MS/MS	By matching	NaN	NaN	NaN	NaN	NaN	NaN	0	2	2	2	0	16.3		1193;1194;14953	88;91;93	34879;34880;34881;34882;34883;34884;34885;145169;145170	4959;21020
	329	Tbc1d8b	TBC1 domain family member 8B	0	A3KGB4;Q9Z1A9	127.89	2	12	By MS/MS	By MS/MS	By MS/MS	0.95074	1.0973	0.96043	1.0018	0.87484	1.07535	701790000	12	10	8	3	13.7				99637;99638;99639;147541;147542;288716;288717;288718;288719;288720;330020;387114;392332;400651;400652;400653;472410;472411;488954;488955;488956;488957;531154;531155;531156;537020;537021;584593	13861;21273;39285;44784;53749;54547;55677;65373;67445;72880;73635;80438
	330	Plcb2	1-phosphatidylinositol 4,5-bisphosphate phosphodiesterase beta-2	0.0051136	E9PYI3;A3KGF7;A3KGF7-4;A3KGF7-2;A3KGF7-3	131.83	5	2	By MS/MS	By MS/MS	By matching	NaN	NaN	NaN	NaN	NaN	NaN	315980000	2	1	1	0	2.7				105164;320772	14803;43322
	331		Uncharacterized protein C15orf52 homolog	0	A3KGF9	58.688	1	4	By MS/MS	By MS/MS	By MS/MS	NaN	NaN	NaN	NaN	NaN	NaN	6898800	4	3	3	2	10.5		1195;1196;1197;1198	230;231;237;241	259762;259763;259764;259765;259766;472573;539738;539739;539740	36081;36082;65388;74041
	332	Hmgn2	Non-histone chromosomal protein HMG-17	0	P09602;A3KGL9;F6W687;Q5XK38;E9Q2Z4;J3QM43;B7ZCQ3	9.4226	7	7	By MS/MS	By MS/MS	By MS/MS	1.056	0.93541	1.05219	1.1115	0.93654	1.06573	4363000000	7	7	7	5	53.3				9133;9134;9135;9136;9137;9138;9139;9140;9141;9142;9143;9144;9145;9146;9147;9148;9149;9150;9151;9152;9153;9154;9155;9156;9157;9158;9159;9160;9161;9162;9163;9164;9165;9166;9167;9168;9169;9170;9171;9172;9173;9174;9175;9176;9177;9178;9179;9180;9181;9182;9183;9184;9185;9186;9187;82249;82250;82251;82252;82253;82254;82255;169353;169354;169355;169356;169357;169358;169359;169360;169361;169362;169363;16936…	1434;1435;11431;24358;49632;49633;60009
	333	Arpc5l	Actin-related protein 2/3 complex subunit 5-like protein	0	Q9D898;A3KGQ6	16.98	2	8	By MS/MS	By MS/MS	By MS/MS	1.0065	1.0709	1.0462	0.9993	1.0311	1.07697	2793400000	8	7	5	3	76.5				15263;15264;15265;32535;32536;32537;32538;32539;32540;32541;147101;147102;147103;159011;429069;494759;549458;549459;549460;549461;549462;549463;549464;549465;549466;549467;549468;549469;549470;549471;662287;662288;662289;662290	2346;4561;21177;23082;59158;68152;75335;92236
	334	Ralgapa2	Ral GTPase-activating protein subunit alpha-2	0	F7CGP0;A3KGS3-2;A3KGS3	174.41	3	3	By MS/MS	By MS/MS	By MS/MS	NaN	NaN	NaN	NaN	NaN	NaN	0	2	2	2	2	1.7		1199;1200;1201	489;490;491	393324;492905;492906;492907;492908;492909;492910;492911;492912;492913;492914;509572;509573;509574;509575	54705;67889;70216
	335	Odf2	Outer dense fiber protein 2	0	A3KGV1-2;A3KGV1-3;A3KGV1-4;A3KGV1;A3KGV1-7;A3KGV1-6;A3KGV1-5;A3KGV9;V9GXZ0;A3KGW0	93.293	10	3	By MS/MS	By MS/MS	By MS/MS	NaN	NaN	NaN	NaN	NaN	NaN	399020000	3	2	1	2	7.8		1202;1203;1204;1205;1206;14954	791;795;796;797;801;803	60612;60613;60614;60615;60616;127305;592323	8133;18210;81526
	336	Aff1	AF4/FMR2 family member 1	0	O88573;A3KMF4;E9Q921;B1AVP1	131.56	4	5	By MS/MS	By MS/MS	By MS/MS	NaN	NaN	NaN	NaN	NaN	NaN	0	5	3	5	2	6.2		1207;1208;1209;1210;1211;1212;1213;1214;1215;1216;1217;14955	130;132;183;187;188;191;197;201;755;760;764;1096	291080;291081;291082;291083;291084;291085;291086;291087;291088;291089;291090;291091;291092;291093;291094;291095;291096;291097;291098;291099;347141;347142;347143;347144;347145;347146;364661;576698;605893;605894;605895;605896	39630;47368;50079;79210;83624
	337	Rel	Proto-oncogene c-Rel	0	P15307;A4QPD3	64.959	2	2	By MS/MS	By MS/MS	By MS/MS	NaN	1.1723	NaN	NaN	1.2079	NaN	26754000	2	1	2	1	4.3				59397;59398;59399;151174	7982;21845
	338	Gbp4	Guanylate binding protein 4.1	0	A4UUI3	72.041	1	8	By MS/MS	By MS/MS	By MS/MS	1.5589	1.0298	NaN	1.0315	1.3345	NaN	146270000	1	1	1	1	1.9				6185;6186;6187;6188;6189;6190;113714;113715;113716;113717;113718;113719;113720;113721;113722;113723;113724;113725;113726;113727;113728;113729;113730;113731;113732;113733;113734;113735;227220;227221;227222;227223;227224;227225;291733;291734;349894;405043;413105;413106;413107;413108;413109;413110;413111;413112;413113;413114;413115;413116;413117;413118;413119;413120;413121;413122;413123;413124;41312…	979;16208;31518;39721;47871;56279;57289;57290
	339	Mtr	Methionine synthase	0.00016499	A6H5Y3	139.07	1	4	By MS/MS	By MS/MS	By MS/MS	4.4157	NaN	NaN	0.7068	NaN	NaN	234580000	4	2	2	1	4.8				284392;361947;583749;583750;635769	38876;49600;80307;87734
	340	Exoc6b	Exocyst complex component 6B	0	A6H5Z3;A6H5Z3-2;E0CXR2;E0CY34	94.128	4	5	By MS/MS	By MS/MS	By MS/MS	0.86518	1.2157	NaN	0.92824	0.98665	NaN	312750000	5	4	2	1	11.2				30071;330696;330697;330698;410633;582250;582251;647590;647591	4262;44903;56979;79999;89662
	341	Mipep	Mitochondrial intermediate peptidase	0	A6H611	80.851	1	6	By MS/MS	By MS/MS	By MS/MS	1.0232	0.86274	0.998801	0.86609	1.099	1.00999	114170000	6	4	4	4	7.5				221811;221812;221813;221814;240008;240009;302718;302719;302720;371192;371193;530216;530217;672321	30654;33231;40876;51206;72758;93867
	342	Phrf1	PHD and RING finger domain-containing protein 1	0	A6H619-2;A6H619;F7ANA1;F6WXS6	167.29	4	6	By MS/MS	By MS/MS	By MS/MS	1.0037	NaN	1.11993	0.8864	NaN	1.2326	26300000	6	3	2	4	5.4		1218;1219;1220;1221;14956;14957	755;759;760;1031;1042;1047	23390;23391;23392;23393;23394;23395;82898;82899;82900;110910;186065;186066;495971;495972;495973;495974	3456;11522;15778;26646;26647;68307
	343	1700052N19Rik	UPF0364 protein C6orf211 homolog	0	A6H630;A6H630-4;A6H630-2;D6RG65;A6H630-3	50.548	5	6	By MS/MS	By MS/MS	By MS/MS	0.91832	0.89557	1.03778	0.76508	0.94279	0.778877	290050000	6	3	6	1	20.7				14089;14090;14091;14092;207627;207628;207629;207630;207631;207632;207633;207634;207635;207636;207637;207638;207639;207640;207641;207642;207643;207644;207645;207646;207647;207648;207649;207650;207651;207652;207653;207654;207655;207656;207657;360360;360361;360362;360363;360364;360365;360366;659647	2145;2146;2147;29161;49387;91845
	344	Dennd4c	DENN domain-containing protein 4C	0	A6H8H2;A6H8H2-2;E9Q449	211.46	3	19	By MS/MS	By MS/MS	By MS/MS	0.8483	NaN	NaN	1.0175	NaN	NaN	644230000	19	14	10	8	15.6		1222;1223;1224;1225;1226;1227;1228;1229;1230;1231;1232;1233;1234;1235;1236;1237;1238;1239;14958;14959;14960;14961	735;736;738;740;966;971;973;1057;1058;1063;1064;1086;1087;1096;1244;1246;1248;1272;1273;1274;1635;1637	37819;46044;60644;139415;210481;210482;210483;210484;210485;210486;210487;210488;210489;210490;210491;210492;210493;210494;243095;243096;243097;243098;243099;243100;243101;303336;303337;303338;303339;303340;303341;303342;316921;316922;316923;316924;316925;316926;316927;316928;316929;316930;316931;316932;316933;316934;397937;416349;502142;502143;502144;502145;518003;518004;551845;552856;552857;552…	5387;6403;8142;20079;29477;29478;33740;33741;40958;42771;42772;55251;57555;69220;71181;75697;75870;75871;79166
	345	Mapk8;Mapk10	Mitogen-activated protein kinase 8;Mitogen-activated protein kinase 10	0	Q91Y86;A6P3E4;Q7TSJ7;G3X8U9;D3Z1Z4;Q3TQZ7;Q80W82;Q61831-2;Q78GB8;Q8C9D4;Q80W80;Q61831;E9QN59	44.229	13	7	By MS/MS	By MS/MS	By MS/MS	1.2398	0.90467	0.622432	0.90983	1.1343	0.588998	107650000	4	2	2	3	13.3		14962;18111	183;185	183482;183483;183484;183485;183486;183487;183488;183489;291140;291141;291142;291143;291144;291145;291146;291147;322265;365077;365078;365079;564858;564859;564860;656715	26267;39638;39639;43639;50170;77633;91311
	346	Fam65b	Protein FAM65B	0	A6PW28;Q80U16;Q80U16-4;Q80U16-3;Q80U16-7;Q80U16-6;Q80U16-5;Q80U16-2	116.34	8	3	By MS/MS	By MS/MS	By MS/MS	NaN	NaN	NaN	NaN	NaN	NaN	0	3	2	2	3	4.8		1240;1241;1242;14963	21;710;711;715	165267;544042;544043;544044;544045;544046;544047;544048;544049;544050;544051;544052	23876;74673;74674
	347	Med24	Mediator of RNA polymerase II transcription subunit 24	0	Q99K74-2;Q99K74;A6PW47;Q99K74-3	105.94	4	2	By MS/MS	By MS/MS	By MS/MS	0.84589	NaN	NaN	0.9194	NaN	NaN	82870000	2	2	1	1	2.9		1243;1244;1245;1246	829;830;831;840	13706;13707;347233;347234;347235;347236;347237;347238;347239;347240;347241;347242;347243;347244;347245	2078;47385
	348	Gnas	Neuroendocrine secretory protein 55;LHAL tetrapeptide;GPIPIRRH peptide	0.0059782	A6PW71;A6PW70;Q9Z0F1-2;Q9Z0F1	3.0164	4	1	By MS/MS	By MS/MS	By MS/MS	NaN	NaN	NaN	NaN	NaN	NaN	0	1	1	1	1	64		1247;1248	10;13	97890;97891;97892	13615
	349	Atrx	Transcriptional regulator ATRX (Fragment)	0	A6PWK7;A6PWK8;A6PWK9;Q3TA30	23.618	4	5	By MS/MS	By MS/MS	By matching	2.1008	NaN	NaN	1.1541	NaN	NaN	7455500	2	1	1	0	7.7		1249;14964	37;43	99731;99732;381587;381588;381589;671166;671167;671168;671169;671170;671171;671172;671173	13884;52920;52921;93646;93647
	350	Cacfd1	Calcium channel flower homolog	0.0014056	A6PWX1;Q8BG21	12.045	2	1	By matching	By matching	By MS/MS	NaN	NaN	NaN	NaN	NaN	NaN	14411000	1	0	0	1	14.7				454863	62874
	351	Uqcc	Ubiquinol-cytochrome c reductase complex chaperone CBP3 homolog	0	A6PWX7;A6PWX8;Q9CWU6;F6V305;A6PWX9;Q9CWU6-2;A6PWX5	26.589	7	4	By MS/MS	By MS/MS	By MS/MS	1.2701	0.97337	NaN	0.9186	1.0868	NaN	378940000	4	2	3	1	34.8				297985;572442;632842;632843;632844;632845;655036;655037;655038;655039;655040;655041	40434;78802;87287;90985
	352	Igf2bp2	Insulin-like growth factor 2 mRNA-binding protein 2	1	A6X8Z3;Q5SF07-2	58.039	2	14	By MS/MS	By MS/MS	By matching	NaN	NaN	NaN	NaN	NaN	NaN	6354000	1	1	1	0	1.7	+	1250;1251;1252	93;94;96	97929;97930;97931;97932;223829;223830;234071;234072;234073;255383;255384;255385;255386;255387;255388;255389;255390;255391;255392;255393;255394;255395;255396;255397;255398;255399;255400;255401;255402;255403;255404;255405;255406;255407;255408;255409;255410;255411;255412;255413;255414;255415;255416;255417;255418;335129;363405;382444;382445;399505;418335;445019;445020;455150;455151;455152;455153;4551…	13623;30948;32524;35405;35406;45540;49857;53096;55512;57820;61468;62924;82724;84030
	353	Arhgap31	Rho GTPase-activating protein 31	0	A6X8Z5	155.27	1	7	By MS/MS	By MS/MS	By MS/MS	NaN	NaN	NaN	NaN	NaN	NaN	0	7	2	5	4	10.9		1253;1254;1255;1256;1257;1258;1259;1260;1261;1262;1263;1264;14965	343;346;464;1054;1055;1092;1093;1115;1116;1163;1355;1359;1361	62270;62271;216284;216285;216286;216287;216288;217158;484026;484027;484028;484029;484030;558523;558524;558525;558526;629935;629936	8380;30008;30009;30076;66840;76688;86790
	354	Dpy19l1	Probable C-mannosyltransferase DPY19L1	0	A6X919;A6X919-3;A6X919-2	84.186	3	11	By MS/MS	By MS/MS	By MS/MS	0.98663	1.1298	0.972668	1.3285	0.76462	1.03908	213800000	11	6	7	8	13.8		1265;1266;1267;1268;14966	22;23;40;43;46	20814;20815;20816;99774;99775;99776;99777;264738;264739;264740;362271;362272;362273;362274;362275;500165;500166;500167;500168;500169;500170;500171;500172;500173;500174;500175;500176;551945;551946;551947;551948;551949;551950;551951;551952;551953;551954;551955;580161;580162	3158;13894;36742;49642;68933;68934;68935;75709;75710;75711;79699
	355	Fermt2	Fermitin family homolog 2 (Fragment)	0.0056895	A6X940	28.911	1	13	By matching	By matching	By MS/MS	NaN	NaN	NaN	NaN	NaN	NaN	0	1	0	0	1	12.8		1269	159	103117;103118;103119;285881;354860;354861;354862;354863;354864;354865;356093;356094;356095;356096;356097;370812;370813;370814;370815;370816;383139;383140;383141;383142;383143;383144;383145;383146;383147;383148;383149;383150;383151;383152;383153;383154;383155;383156;571026;571027;571028;571029;571030;571031;571032;571033;571034;576709;576710;576711;576712;576713;576714;576715;576716;576717;625987;…	14473;39009;48601;48760;51107;53188;53189;78533;79212;86170;86171;87447;89161
	356	Aldoa	Fructose-bisphosphate aldolase	1	A6ZI44;D3YV98;P05063	45.12	3	60	By matching	By matching	By MS/MS	NaN	NaN	NaN	NaN	NaN	NaN	2691800	1	0	0	1	2.6	+	1270;1271;1272;1273;1274;1275;14967;14968	90;91;93;100;106;400;403;414	5320;5321;5322;5323;5324;5325;5326;5327;5328;5329;5330;5331;5332;5333;5334;5335;5336;5337;5338;5339;5340;5341;5342;5343;5344;5345;5346;9321;9322;9323;9324;9325;9326;9327;9328;9329;9330;9331;9332;9333;9334;9335;9336;9337;9338;9339;9340;9341;9342;9343;9344;9345;9346;9347;9348;9349;9350;9351;9352;9353;9354;9355;9356;9357;32270;32271;32272;32273;32274;32275;32276;32277;32278;32279;32280;32281;32282;3…	846;1463;4529;4530;5318;5319;5320;5321;5473;9508;9509;9844;9845;10673;10785;11096;11810;16904;16905;16906;16907;17205;17206;21402;21403;22085;23774;23775;24144;24145;27808;31918;35793;35794;37022;37212;37213;37222;48973;48974;48975;62266;62268;62269;64361;64362;66499;66500;66501;66901;71796;71797;82757;84058;86201;87535;87536;91386;91387;93568
	357	Aldoart1	Fructose-bisphosphate aldolase	1	Q9CPQ9;A6ZI46;Q91Y97	39.284	3	29	By MS/MS	By matching	By matching	NaN	NaN	NaN	NaN	NaN	NaN	0	1	1	0	0	7.4	+	1276	46	5320;5321;5322;5323;5324;5325;5326;5327;5328;5329;5330;5331;5332;5333;5334;5335;5336;5337;5338;5339;5340;5341;5342;5343;5344;5345;5346;9321;9322;9323;9324;9325;9326;9327;9328;9329;9330;9331;9332;9333;9334;9335;9336;9337;9338;9339;9340;9341;9342;9343;9344;9345;9346;9347;9348;9349;9350;9351;9352;9353;9354;9355;9356;9357;32270;32271;32272;32273;32274;32275;32276;32277;32278;32279;32280;32281;32282;3…	846;1463;4529;5318;5319;5473;9844;9845;10673;11810;16904;16905;21402;21403;23774;23775;27808;37022;37212;37213;48973;48974;62266;62267;64361;71796;71797;84058;86201
	358	Aldoart2	Fructose-bisphosphate aldolase	0	A6ZI47	39.37	1	22	By MS/MS	By MS/MS	By MS/MS	NaN	0.96208	NaN	NaN	0.96556	NaN	98325000	1	1	1	1	5.8		1270;1271;1272;14967;14968	36;37;39;46;52	37375;37376;37377;37378;37379;37380;37381;37382;37383;37384;37385;37386;37387;37388;37389;37390;37391;37392;37393;37394;37395;37396;37397;37398;37399;37400;37401;37402;37403;37404;37405;37406;37407;37408;37409;37410;37411;37412;37413;37414;37415;37416;37417;37418;37419;37420;77998;77999;78000;78001;78002;78003;78004;78005;78006;78007;78008;78009;78010;78011;78012;152483;152484;164616;164617;16461…	5318;5319;5320;10673;22085;23774;24144;24145;35793;35794;48973;48974;48975;62266;62268;65708;66499;66500;66501;71796;86201;87535
	359	Slc4a4	Electrogenic sodium bicarbonate cotransporter 1	0	A7E1Z5;O88343;E9Q8N8	120.46	3	1	By MS/MS	By MS/MS	By matching	NaN	NaN	NaN	NaN	NaN	NaN	0	1	1	1	0	3		1277;1278;1279;18112	61;64;65;68	252120;252121;252122	35048
	360	Skint5	Selection and upkeep of intraepithelial T-cells protein 5	1	A7XUY5-2;E9Q4T3;A7XUY5;E9Q072;K4DID5;A7XUY5-3	163.5	6	3	By MS/MS	By matching	By MS/MS	NaN	NaN	NaN	NaN	NaN	NaN	1142200	3	1	0	2	2.8	+	1280;1281;1282	341;342;345	92623;227721;520315	12838;31583;71519
	361	Thada	Thyroid adenoma-associated protein homolog	0.00048131	A8C756-3;A8C756-2;A8C756	56.646	3	3	By MS/MS	By MS/MS	By matching	NaN	NaN	NaN	NaN	NaN	NaN	73403000	3	2	2	0	7		1283;1284;1285	106;124;125	234499;341038;341039;549770	32593;46269;75384
	362	Pold2	DNA polymerase delta subunit 2	0	A8Y5G7;O35654	26.355	2	2	By MS/MS	By MS/MS	By matching	1.1697	NaN	NaN	1.1025	NaN	NaN	39062000	2	2	1	0	8.3				332422;383405;383406;383407;383408;383409	45218;53234
	363	Cpsf3l	Integrator complex subunit 11	0	A8Y5J3;Q9CWS4	65.42	2	3	By MS/MS	By MS/MS	By matching	0.97447	NaN	NaN	1.1475	NaN	NaN	123290000	3	3	2	0	10				373293;373294;408065;408066;408067;640590;640591	51520;56679;88563
	364	Map7d1	MAP7 domain-containing protein 1	0	A8Y5P4;A2AJI1	90.091	2	51	By MS/MS	By matching	By matching	1.2656	0.84368	NaN	1.0421	0.97623	NaN	58992000	1	1	1	0	1.5		767;768;769;773;774;775;776;777;778;779;780;781;782;783;784;785;786;787;788;789;790;791;792;793;794;795;1286;1287;1288;14856;14857;14858;14859;14860;14861;14862	28;34;49;53;78;234;242;243;248;249;251;254;256;273;275;276;278;315;334;336;338;369;412;428;436;437;439;440;441;447;451;464;512;516;520;522	1917;1918;1919;1920;1921;1922;1923;1924;1925;1926;1927;1928;1929;1930;1931;1932;1933;1934;1935;1936;1937;47527;47528;47529;47530;47531;47532;53489;53490;53491;53492;53493;53494;53495;53496;53497;53498;53499;53500;53501;53502;53503;53504;53505;53506;53507;53508;53509;53510;53511;53512;53513;70309;70310;70311;70312;70313;79549;79550;79551;79552;79553;79554;79555;79556;79557;79558;79559;79560;79561;…	309;6596;6597;7267;9447;10967;10968;13935;14677;16082;16195;17105;30425;34295;34296;36893;36894;40124;40125;40633;47755;49949;50302;53018;54961;56736;57300;60082;62340;63090;63495;65929;65930;66161;66187;66533;67311;67472;68944;69091;72968;72969;74902;75058;75252;77573;77574;81789;84326;91068;91069
	365	Clcn2	Chloride channel protein 2	0	A9C437;Q9R0A1;D6RFS3	97.697	3	2	By MS/MS	By MS/MS	By MS/MS	NaN	0.84822	NaN	NaN	0.64245	NaN	17762000	2	1	1	1	4.6				1045;1046;1047;265202	177;36786
	366	Usp36	Ubiquitin carboxyl-terminal hydrolase 36	0	B0QZF8;B1AQJ2	96.528	2	4	By MS/MS	By MS/MS	By MS/MS	1.0449	NaN	NaN	1.2391	NaN	NaN	58853000	4	1	2	2	8.8		1289;1290	734;751	3243;3244;3245;301178;301179;436354;436911	508;40711;60167;60262
	367	Phf23	PHD finger protein 23	0	B0QZH9;Q8BSN5	20.871	2	1	By MS/MS	By MS/MS	By MS/MS	NaN	NaN	NaN	NaN	NaN	NaN	12411000	1	1	1	1	6.7				68910;68911;68912	9268
	368	Eno1	Enolase (Fragment)	0	B0QZL1	23.935	1	39	By MS/MS	By MS/MS	By MS/MS	1.2143	0.87692	0.831739	0.96684	1.1692	0.66569	5623200000	5	5	5	3	21.3				7653;7654;7655;7656;7657;7658;7659;7660;7661;7662;7663;7664;7665;7666;7667;7668;7706;7707;7708;7709;7710;7711;7712;7713;7714;7715;7716;7717;7718;7719;7720;7721;7722;7723;7724;7725;7726;7727;7728;7729;7730;7731;7732;7733;7734;7735;7736;7737;7738;7739;7740;7741;7742;7743;7744;7745;7746;7747;7748;7749;7750;7751;7752;7753;7754;7755;7756;7757;7758;7759;7760;7761;7762;7763;7764;7765;7766;7767;7768;7769…	1179;1182;1183;1184;2618;11507;13372;14921;14922;14923;15870;16428;19257;19258;20604;20605;25781;27741;28871;31309;31842;31843;31844;31845;32236;32237;42387;42388;47635;47636;59624;59625;71779;87620;87621;87622;91865;93697;93698
	369	Slc45a1	Proton-associated sugar transporter A	1	B0QZL3;Q8BIV7	73.306	2	1	By matching	By MS/MS	By matching	NaN	NaN	NaN	NaN	NaN	NaN	0	1	0	1	0	3.1	+	14969;14970	459;473	485737	67041
	370	Ube2j2	Ubiquitin-conjugating enzyme E2 J2	0.0015571	B0QZM0;B0QZM1;Q6P073	4.0516	3	1	By matching	By MS/MS	By matching	NaN	NaN	NaN	NaN	NaN	NaN	501130	1	0	1	0	42.9				537595	73739
	371	Vamp2	Vesicle-associated membrane protein 2	0	P63044;B0QZN5	12.691	2	6	By MS/MS	By MS/MS	By matching	1.1291	1.0023	NaN	0.96144	1.2905	NaN	488380000	2	1	2	0	14.7				97627;97628;97629;356970;356971;356972;356973;356974;356975;356976;356977;356978;356979;362838;362839;481350;635126;635127;635128;635129;635130;635131;635132;635133;635134;635135;635136;635137;635138;635139;635140;635141;635142;635143	13570;48928;49764;66497;87601;87602
	372	Syngr2;Gm20708	Synaptogyrin-2	0.0051112	H3BJY1;H3BKF4;H3BIZ8;B0QZP8;O55101	4.6893	5	2	By matching	By matching	By MS/MS	NaN	NaN	NaN	NaN	NaN	NaN	212810	2	0	0	2	41.3		1291	3	382037;382038;382039;382040	53014;53015
	373	Clk4	Dual-specificity protein kinase CLK4 (Fragment)	1	B0QZP9;D6RH46;F2Z3V2	21.432	3	2	By MS/MS	By MS/MS	By matching	NaN	NaN	NaN	NaN	NaN	NaN	677540000	1	1	1	0	6.6	+	1292;1293	139;141	301203;301204;301205;301206;301207;347046;347047	40716;47347
	374	Rassf1	Ras association domain-containing protein 1	0.0012547	Q3UIV8;Q99MK9-2;Q99MK9;B0QZV7	25.7	4	3	By MS/MS	By MS/MS	By MS/MS	NaN	0.81733	NaN	NaN	0.59017	NaN	13418000	3	1	1	1	14.4				242708;242709;242710;591716	33673;33674;81445
	375	Gria3	Glutamate receptor 3	1	F2Z488;Q9Z2W9;B0QZW1	92.713	3	2	By MS/MS	By MS/MS	By matching	NaN	NaN	NaN	NaN	NaN	NaN	1135100000	2	1	1	0	3.5	+			218203;474035	30202;65591
	376	Zfp318;Znf318	Zinc finger protein 318	0	B0V2M3;B8JJA0;Q99PP2;Q99PP2-2	246.32	4	12	By MS/MS	By MS/MS	By MS/MS	NaN	0.77274	NaN	NaN	0.91192	NaN	8148700	12	7	10	4	8.7		1294;1295;1296;1297;1298;1299;1300;1301;1302;1303;1304;1305;14971;14972;14973;14974;14975	69;71;167;200;205;219;222;225;704;721;1985;1990;2140;2143;2192;2194;2206	126345;126346;126347;126348;126349;126350;126351;417742;417743;417744;417745;447915;447916;447917;447918;481483;481484;481485;481486;481487;481488;490451;490452;490453;492024;538650;577792;589774;589775;589776;589777;589778;589779;589780;589781;589782;589783;589784;651454;651455;651456;651457;651458;651459;651460;651461;651462;651463;657569;657570;657571	18036;57730;61859;66514;67589;67782;73866;79328;81085;90310;90311;91483
	377	Kdm4b	Lysine-specific demethylase 4B	0	Q91VY5-2;B0V2M9;Q91VY5	114.24	3	2	By MS/MS	By MS/MS	By MS/MS	NaN	NaN	NaN	NaN	NaN	NaN	0	2	2	2	1	4.2		1306;1307;1308;1309	612;615;622;623	446317;446318;446319;540143;540144;540145;540146;540147;540148;540149;540150;540151	61658;74105
	378	Ptprs	Receptor-type tyrosine-protein phosphatase S	0	B0V2N1-6;B0V2N1-2;B0V2N1;B0V2N1-4;B0V2N1-3;B0V2N1-5;F6Y3V0;F6S1X8;A2A8L5	206.82	9	4	By MS/MS	By MS/MS	By MS/MS	NaN	1.1236	0.910167	NaN	0.95835	0.659283	96755000	3	1	3	0	3.5				155796;427410;427411;510417;510418;542007	22572;58952;70311;74380
	379	Narg2	NMDA receptor-regulated protein 2	0.0043754	D6RH44;B0V2N3;Q3UZ18-2;Q3UZ18	5.7644	4	1	By matching	By MS/MS	By matching	NaN	NaN	NaN	NaN	NaN	NaN	1626400	1	0	1	0	19.6				552684;552685	75847
	380	5031439G07Rik	Uncharacterized protein KIAA0930 homolog	0	B1APX2;Q3UE31	50.235	2	9	By MS/MS	By MS/MS	By MS/MS	NaN	NaN	NaN	NaN	NaN	NaN	21343000	9	8	6	6	23.3		1310;1311;1312;1313;1314;1315;1316;1317;1318;14976	311;322;332;333;347;349;365;367;371;405	8316;222595;222596;302514;302515;302516;302517;302518;302519;302520;302521;302522;302523;302524;302525;302526;302527;302528;302529;422889;422890;422891;422892;422893;422894;517227;517228;517229;517230;517231;517232;517233;517234;517235;534370;534371;534372;534373;534374;534375;534376;534377;534378;534379;534380;534381;534382;643347;643348;643349;643350;645843	1281;30786;40852;58400;71131;73285;73286;88948;89377
	381	Rab34	Ras-related protein Rab-34	0	B1AQD3;Q64008;Q0PD20;B1AQD4;F7BE32	28.313	5	7	By MS/MS	By MS/MS	By MS/MS	0.69965	1.0664	0.986485	0.90931	1.1677	1.05486	768200000	7	5	4	1	21.1				99106;99107;99108;99109;99110;99111;103767;204693;204694;391972;391973;411351;621859;621860;621861;621862;626236;626237	13770;14597;28872;54491;57046;85711;86214
	382	Unc119	Protein unc-119 homolog A	0	Q9Z2R6;B1AQD9	27.01	2	4	By MS/MS	By MS/MS	By MS/MS	NaN	1.0015	NaN	NaN	0.88089	NaN	180850000	3	2	2	1	27.1		1319;1320;1321	37;39;41	162236;326392;498007;498008;498009;498010;498011;498012;498013;498014;498015;667242;667243;667244	23471;44312;68638;93059
	383	Dusp3	Dual specificity protein phosphatase 3	0	Q9D7X3;B1AQF4;Q3V2Y9;H3BKD1;H3BKL8	20.472	5	17	By MS/MS	By MS/MS	By MS/MS	1.1368	0.88156	0.932575	0.9409	1.0942	0.783576	12286000000	17	17	12	9	72.4				43452;43453;43454;43455;43456;43457;43458;43459;43460;61220;61221;61222;61223;61224;61225;61226;61227;61228;61229;61230;61231;61232;61233;61234;61235;61236;61237;61238;61239;61240;61241;61242;61243;61244;61245;61246;61247;61248;61249;61250;61251;61252;61253;61254;61255;61256;110514;111615;111616;111617;111618;111619;111620;111621;111622;111623;111624;111625;111626;111627;111628;111629;111630;1116…	6030;6031;6032;8216;8217;15724;15886;15887;15888;44127;62773;62774;62775;68824;70120;74275;90238
	384	Lgals9	Galectin-9	0	O08573-2;B1AQR8;O08573;G3X9T7	36.543	4	4	By MS/MS	By MS/MS	By MS/MS	0.72548	1.464	NaN	1.4848	0.83691	NaN	66992000	4	2	2	1	13.7				74184;142833;142834;453916;519812	10112;20695;62719;71447
	385	Arhgap23	Rho GTPase-activating protein 23	0	Q69ZH9;B1AQY2	161.83	2	31	By MS/MS	By MS/MS	By MS/MS	1.1219	1.2114	0.551481	1.0632	0.96712	0.715666	555180000	1	0	1	0	0.7		1322;1323;1324;1325;1326;1327;1328;1329;1330;1331;1332;1333;1334;1335;1336;1337;1338;1339;1340;1341;1342;1343;1344;1345;1346;1347;14977;14978;14979;14980;14981;14982;14983	314;316;324;325;359;361;372;421;515;549;550;568;572;578;579;581;582;584;606;607;617;619;639;643;655;658;661;1295;1297;1388;1453;1454;1457	26163;33875;33876;33877;58996;58997;58998;58999;59000;63248;63249;63250;63251;63252;63253;63254;63255;63256;63257;63258;63259;63260;63261;63262;63263;63264;63265;74781;74782;220498;220499;220500;220501;220502;220503;220504;220505;220506;220507;220508;221826;306079;306080;361384;361385;361386;361387;365111;365112;365113;365114;365115;365116;416516;416517;416518;416519;436744;436745;436746;452942;4…	3829;4790;7938;8543;8544;10184;30518;30659;41282;49508;50175;57575;60256;62624;62625;66450;66451;67055;67903;68610;68611;68993;70003;72011;72945;76081;77432;77433;81198;81254;82758
	386	2018-09-08	Septin-8	0	Q8CHH9;Q8CHH9-2;B7ZC46;B1AQY9;B1AQZ0;E0CYM4	49.812	6	30	By MS/MS	By MS/MS	By MS/MS	0.86796	1.0035	1.10296	0.9583	0.89126	1.02887	2064200000	18	16	13	9	49		1348;1349;14984	4;10;18	4504;4505;4506;4507;4508;6945;6946;6947;6948;6949;6950;6951;6952;6953;6954;6955;6956;6957;6958;6959;6960;6961;6962;11576;11577;11578;11579;11580;11581;11582;11583;11584;11585;11586;11587;11588;11589;11590;11591;11592;11593;11594;11595;11596;53644;53645;53646;53647;53648;53649;53650;53651;53652;53653;53654;53655;53656;53657;53658;53659;53660;53661;107982;117847;117848;117849;117850;117851;122654;1…	713;1064;1065;1722;1723;7294;7295;15242;16648;17516;30607;32340;32378;36472;39058;43065;49219;49434;64189;64190;65788;67406;67407;72292;72293;72449;73092;76302;77076;87525
	387	Kif3a	Kinesin-like protein KIF3A	0	Q3TET1;Q3UI47;P28741;B1AQZ2;B1AQZ5;F6V6Z9	79.444	6	8	By MS/MS	By MS/MS	By MS/MS	1.0643	0.91875	0.952018	1.0453	0.9859	0.900901	88596000	8	4	4	4	20.3		1350	682	80036;80037;80038;123475;246120;246121;384097;384098;436020;436021;436022;436023;436024;436025;449363;498886;498887;498888	11055;17604;34120;53343;60136;60137;62040;68767
	388	Cisd3	CDGSH iron-sulfur domain-containing protein 3, mitochondrial	0	Z4YKM2;B2RWE3;B1AR13	13.155	3	6	By MS/MS	By MS/MS	By MS/MS	1.0617	1.0941	0.92687	0.99384	1.1802	1.53778	649370000	6	6	5	1	55.7				63147;63148;63149;63150;63151;63152;63153;63154;63155;63156;63157;63158;63159;63160;63161;63162;63163;63164;63165;424562;424563;424564;424565;524101;524102;524103;524104;524105;524106;524107;524108;524109;524110;524111;524112;524113;524114;524115;524116;524117;524118;572671;572672;652008;652009;652010;652011	8527;8528;58655;71936;78835;90436
	389	Chd3	Protein Chd3	0	E9Q614;B1AR17;F7C528;F6V4V3	228.97	4	40	By MS/MS	By MS/MS	By MS/MS	0.85152	0.88491	0.723066	0.87797	0.75841	1.13706	2887800000	25	18	15	10	20		1351;1352;1353;1354;1355;1356;1357;1358;1359;1360;14985;14986;14987;14988	60;65;125;131;764;765;767;1585;1587;1592;1593;1651;1653;1657	3591;15664;59700;59701;72167;72168;72169;98402;98403;98404;98405;113193;119077;119078;119079;119080;119081;119082;119083;119084;125033;125034;125035;125036;129935;138637;138638;138639;138640;138641;138642;142258;142259;149107;149108;149109;149110;162265;204570;204571;204572;204573;204574;204575;204576;204577;204578;204579;204580;204581;204582;204583;204584;204585;204586;204587;208411;215651;21565…	562;2403;8012;9761;13699;16143;16865;17813;18614;20023;20601;21532;21533;23478;28865;29241;29936;32629;36585;38585;38908;39056;39892;45379;46595;47274;52638;52639;53999;54363;57321;60856;66334;74830;84753;84754;84755;84823;86850;90918
	390	Dnah9	Dynein, axonemal, heavy chain 9	1	B1AR51;Q5SX07	512.36	2	3	By MS/MS	By MS/MS	By MS/MS	NaN	NaN	NaN	NaN	NaN	NaN	3284600000	3	3	1	2	1.2	+	14989;14990	548;550	341713;341714;341715;341716;582865;582866;656093	46388;80125;91190
	391	Myh13	Protein Myh13	1	B1AR69	223.56	1	72	By MS/MS	By MS/MS	By MS/MS	1.3517	NaN	NaN	0.83074	NaN	NaN	118140000	3	1	1	1	3.9	+	1361;1362	1366;1370	10079;10080;10081;10082;10083;10084;26533;26534;26535;26536;26537;26538;26539;26540;26541;26542;26543;26544;26545;26546;26547;26548;26549;26550;26551;26552;26553;26554;26555;26556;26557;26558;26559;26560;26561;26562;26563;26564;26565;26566;26567;26568;26569;26570;26571;26572;26573;26574;26575;26576;26577;26578;26579;26580;26581;26582;26583;26584;26585;26586;26587;26588;26589;26590;26591;26592;265…	1552;3876;3877;4176;5491;6230;10466;10606;10607;12791;12792;13099;13100;13101;15289;17139;17210;17471;17790;19366;26246;28325;28327;28328;32270;33799;33800;34154;36649;36650;37847;38760;39833;40684;42543;42544;42903;42904;48460;48461;50586;50587;51783;51784;52793;53207;53831;55942;55943;55944;55945;56241;56363;57258;57697;57698;57699;61892;63196;63274;64636;65873;76245;78259;79844;79845;79846;828…
	392	Bcas3	Breast carcinoma-amplified sequence 3 homolog	0	B1AR74;Q0VF62;Q8CCN5;F7C0F2;B1AR76;F7CPM1;Q8CCN5-2;Q5SWI1	102.77	8	14	By MS/MS	By MS/MS	By MS/MS	1.1573	NaN	NaN	1.0608	NaN	NaN	193710000	13	9	10	4	21.6		1363;1364;1365;1366;1367;1368;1369;1370;1371;1372;1373;1374;1375;1376;1377;1378;14991	472;473;480;486;487;488;490;492;706;709;715;823;838;849;850;869;877	79218;79219;194750;194751;203459;203460;203461;203462;203463;203464;203465;203466;203467;212221;212222;212223;212224;212225;212226;212227;212228;249069;249070;311855;374156;374157;443055;443056;443057;443058;443059;443060;443061;443062;443063;443064;498376;561365;561366;561367;561982;561983;589268;589269;649478;649479	10913;27749;28742;28743;29638;34582;41968;51700;61167;68698;77062;77160;81003;89939
	393	Vps13d	Protein Vps13d	0	B1ART2;B1ART1;V9GX23	490.96	3	12	By MS/MS	By MS/MS	By MS/MS	NaN	NaN	NaN	NaN	NaN	NaN	142840000	11	3	4	6	4.6		1379;1380;1381;1382;1383;14992;14993;18113	1043;1758;1759;1762;1766;1768;2078;2084	38558;51174;106350;106351;106352;106353;106354;106355;106356;106357;106358;106359;106360;106361;106362;106363;106364;106365;106366;106367;140612;158008;324532;362949;413669;564484;592770;656336;661790	5486;6985;14992;20282;22977;44023;49776;57323;77599;81602;91248;92128
	394	Ssbp3;Ssbp2;Ssbp4	Single-stranded DNA-binding protein 2;Single-stranded DNA-binding protein 3	0.0011022	B1AS34;Q9CYZ8-2;Q9D032-2;Q9CYZ8;Q3U4B1;B1AS37;Q9D032	23.82	7	1	By MS/MS	By MS/MS	By matching	NaN	NaN	NaN	NaN	NaN	NaN	61682000	1	1	1	0	5.8				500095;500096	68921
	395	Casz1	Zinc finger protein castor homolog 1	0	B1AS46;Q9CWL2;Q9CWL2-2;B1AS48;B1AS47	191.28	5	9	By MS/MS	By MS/MS	By MS/MS	0.91153	0.94315	0.900414	1.1551	1.1328	0.907276	116370000	9	5	7	6	10.3		1384;1385;1386;1387;1388;14994	707;714;719;720;740;1761	57156;57157;62257;199168;199169;378929;378930;378931;408068;408069;429534;514121;514122;514123;514124;549883;549884;549885;549886;549887;549888;549889;549890;549891;549892;549893;589385;589386;589387;589388;589389;589390;589391	7713;8375;28239;52508;56680;59217;70676;75403;81013
	396	Plekhg5	Pleckstrin homology domain-containing family G member 5	0	B1AS67;Q66T02-2;Q66T02	117.84	3	23	By MS/MS	By MS/MS	By MS/MS	1.0715	0.96114	0.922509	0.92237	1.0285	0.843882	572850000	23	16	15	11	28.7		1389;1390;1391;1392;1393;1394;1395;1396;1397;1398;1399;1400;1401;14995	221;304;312;313;315;317;896;898;902;923;925;928;949;951	6675;6676;30406;30407;30408;30409;30410;30411;72177;72178;72179;72180;133887;133888;133889;136722;136723;147697;147698;147699;147700;175613;175614;175615;177641;193816;193817;337567;337568;337569;337570;337571;337572;337573;337574;337575;337576;368188;380026;380027;380028;380029;380030;382868;382869;382870;489091;502140;502141;524811;524812;524813;524814;524815;524816;524817;524818;524819;524820;…	1018;4303;9763;19346;19756;21303;25139;25501;27665;45816;50685;52691;52692;53165;67454;69219;72022;72502;73051;73095;77234;88076;88077
	397	Zfp362	Protein Zfp362	0	B1ASA5	45.672	1	2	By MS/MS	By MS/MS	By MS/MS	1.0487	1.456	NaN	1.163	0.98578	NaN	15170000	1	1	1	1	5.7		1402;1403;1404	399;402;408	219504;219505;219506;219507;219508;219509;219510;451776;451777;451778;451779;451780	30391;62444
	398	Jak1	Tyrosine-protein kinase JAK1;Tyrosine-protein kinase	0	P52332;B1ASP2	133.37	2	1	By matching	By matching	By MS/MS	NaN	NaN	NaN	NaN	NaN	NaN	9518500	1	0	0	1	1.3				595711	82149
	399	Apoo	Apolipoprotein O	0	B1ASQ2;Q9DCZ4;Q9D186	22.604	3	9	By MS/MS	By MS/MS	By MS/MS	1.0563	0.95018	0.888336	0.96095	1.1209	0.93791	395250000	9	4	5	4	62.1				196347;204022;204023;204024;204025;204026;204027;204028;204029;204030;204031;204032;225539;225540;327683;453806;453807;453808;453809;453810;563273;591111;608394;608395	27997;28804;31261;44495;62703;62704;77381;81313;84010
	400	Mast2	Microtubule-associated serine/threonine-protein kinase 2	0	B1AST8;B1AST7;E9QLW6;E9Q1Q1;Q60592;B1AST5;B1AST6	190.36	7	33	By MS/MS	By MS/MS	By MS/MS	0.039	NaN	NaN	0.080823	NaN	NaN	11328000	31	20	18	21	23.1		1405;1406;1407;1408;1409;1410;1411;1412;1413;1414;1415;1416;1417;1418;1419;1420;1421;1422;1423;1424;1425;1426;1427;1428;1429;1430;1431;1432;1433;1434;1435;1436;1437;1438;1439;1440;1441;1442;14996;14997;14998;14999;15000;15001	14;22;88;91;120;121;122;123;125;131;137;140;149;218;230;237;239;241;765;814;816;835;840;853;854;969;972;1187;1191;1193;1194;1201;1203;1209;1212;1299;1318;1330;1336;1344;1366;1537;1544;1545	99029;99030;99031;99032;99033;201317;201318;201319;201320;201321;215856;215857;215858;215859;215860;215861;215862;215863;215864;215865;215866;215867;215868;215869;215870;215871;215872;215873;215874;215875;215876;215877;215878;215879;215880;215881;215882;215883;215884;215885;215886;276468;276469;276470;276471;276472;276473;276474;276475;276476;276477;276478;276479;276480;291071;291072;291073;29107…	13751;28526;29975;38070;38071;39628;39642;47177;47337;50392;55019;56494;58696;58697;68314;68315;68635;68636;72639;73043;73044;73045;73160;73161;73166;74233;75087;75088;77239;88069;88740;89174;92031
	401	Tlk2	Serine/threonine-protein kinase tousled-like 2	0	B1ASU9;O55047-2;O55047;F6XSD0;B7ZC85;B7ZC84	85.341	6	9	By MS/MS	By MS/MS	By MS/MS	NaN	1.0133	NaN	NaN	1.282	NaN	28344000	4	3	2	2	6.7		1443;1444;1445;1446;1447;1448;15002	98;99;110;111;747;748;749	165114;165115;165116;165117;165118;165119;165120;251986;251987;251988;263053;303639;303640;303641;303642;303643;303644;324860;486853;486854;551972;551973;551974;561024;561025;561026;639453;639454	23857;35023;36570;41005;44074;67174;75716;77030;88384
	402	Prpsap1	Phosphoribosyl pyrophosphate synthase-associated protein 1	0	B1AT82;Q9D0M1;B1AT84	42.467	3	15	By MS/MS	By MS/MS	By MS/MS	0.99477	1.0025	1.04493	1.0594	0.89476	1.14452	1834300000	7	3	6	4	28.6		1449	244	19319;58264;58265;102652;102653;115086;115087;115088;115089;115090;115091;115092;115093;115094;115095;232718;232719;232720;232721;232722;232723;239076;325536;325537;325538;325539;325540;325541;325542;325543;325544;325545;325546;325547;325548;325549;325550;330777;330778;330779;341215;403593;403594;410744;410745;436660;574325;574326;574327;598136;612313	2943;7854;14364;16324;32322;33086;44157;44927;46303;56065;57000;60237;79046;82482;84597
	403	Grb2	Growth factor receptor-bound protein 2	0	B1AT92;Q60631;Q60631-2;B1AT95	23.587	4	20	By MS/MS	By MS/MS	By MS/MS	1.0801	0.97878	0.970874	0.94788	1.0252	0.978474	2422000000	20	16	17	9	88.7				27200;27201;27202;60696;60697;60698;60699;60700;60701;84936;84937;84938;84939;84940;134375;134376;134377;134378;134379;134380;143254;143255;143256;143257;143258;143259;143260;143261;152939;152940;152941;152942;152943;152944;152945;152946;379747;379748;379749;424673;434416;434417;434418;434419;434420;434421;434422;435079;435080;435081;435082;457233;457234;457235;457236;457237;457238;457239;469356;…	3971;8151;11813;19433;19434;20759;22161;52641;58668;59882;59883;59980;63233;63234;63235;65010;65011;86825;86961;91687
	404	Tnrc6c	Trinucleotide repeat-containing gene 6C protein	0	B1ATC3;Q3UHC0;B7ZC94	198.21	3	6	By MS/MS	By MS/MS	By MS/MS	0.83855	0.90464	NaN	0.9308	1.0003	NaN	19684000	6	3	4	1	6.4		1450;1451	778;924	54556;54557;54558;54559;64084;64085;100425;446752;512433;512434;567565;567566	7406;8591;13996;61727;70531;78040
	405	Mtmr3	Myotubularin-related protein 3	0	Q8K296-2;M0QW74;B1ATD5;B1ATD4;R4GML8;Q8K296	120.3	6	6	By MS/MS	By MS/MS	By MS/MS	1.237	0.3451	NaN	1.6222	0.60735	NaN	106720000	6	3	4	2	7.2		1452;1453;1454;1455;15003;15004	611;613;618;632;633;636	383791;492492;492493;492494;492495;492496;492497;492498;492499;492500;492501;492502;492503;492504;492505;492506;492507;492508;492509;492510;492511;492512;492513;492514;498018;498019;498020;562388;567569;592683;592684;592685;592686	53300;67842;68640;77246;78043;81589
	406	Aldh3a2	Fatty aldehyde dehydrogenase	0	P47740;B1AV77;B1ATI0	53.97	3	13	By MS/MS	By MS/MS	By MS/MS	0.92802	1.0154	1.12996	1.0011	1.032	1.05995	1727000000	12	11	10	6	34.3				146855;146856;146857;211532;211533;211534;211535;211536;211537;211538;211539;211540;211541;211542;211543;211544;211545;211546;211547;222864;222865;222866;237025;237026;237027;237028;237029;237030;237031;237032;237033;237034;237035;237036;237037;237038;237039;237040;356841;356842;356843;356844;356845;432155;432156;457144;457145;457146;457147;457148;457149;481426;481427;664145;664146;664147;664148;…	21139;29543;29544;30816;32881;32882;48899;59533;63217;66502;92451;92452;93343
	407	Atp2a3	Sarcoplasmic/endoplasmic reticulum calcium ATPase 3	0	B1ATS4;Q64518-2;B1ATS5;Q64518-3;E9Q559;Q64518	107.6	6	19	By MS/MS	By MS/MS	By MS/MS	1.2695	0.77361	0.891107	0.83877	1.1921	0.585274	20227000000	3	3	2	2	3.1				12933;12934;12935;12936;12937;12938;12939;12940;12941;12942;12943;12944;12945;12946;12947;27137;27138;27139;27140;27141;27142;51871;51872;51873;51874;51875;51876;51877;51878;51879;51880;51881;51882;51883;51884;51885;51886;51887;51888;51889;51890;76162;76163;76164;76165;76166;76167;76168;76169;76170;79243;89309;89310;89311;89312;89313;89314;89315;89316;89317;89318;89319;89320;89321;89322;89323;893…	1944;3952;3953;7098;10384;10922;12439;15412;15413;15414;27822;36556;37164;37165;37166;72926;72928;78997;84737
	408	Clcn5	H(+)/Cl(-) exchange transporter 5	0	B1ATV0;Q9WVD4;B1ATV1	90.705	3	7	By MS/MS	By MS/MS	By MS/MS	1.0579	1.0748	0.958773	1.2206	1.2395	1.01184	240510000	7	4	5	5	11.6				43291;43292;43293;43294;43295;43296;43297;43298;92971;92972;205050;205051;205052;349976;371067;371068;371069;411375;581577;581578	5998;12900;28882;47888;51178;57051;79885
	409	Hgs	Hepatocyte growth factor-regulated tyrosine kinase substrate	0	B1ATZ0;B1ATZ1;Q99LI8;Q3UMA3;B1ATY9;F6VV02	85.778	6	29	By MS/MS	By MS/MS	By MS/MS	1.0047	0.90024	1.01356	0.93677	1.0098	0.960799	4766200000	29	24	25	9	33.4				8604;8605;8606;37784;37785;37786;37787;37788;37789;37790;37791;79281;133993;133994;133995;133996;154243;154244;154245;154246;154247;154248;154249;154250;154251;154252;154253;154254;154255;154256;154257;154258;154259;154260;154261;243672;296869;296870;308384;320848;320849;320850;320851;320852;375708;375709;375710;375711;375712;404079;404080;404081;404082;404083;414284;414285;414286;414287;414288;4…	1321;5380;10932;19370;22363;33810;40338;41497;43340;52017;52018;56138;57373;61119;61630;61820;62653;63304;66672;66673;71596;83861;83862;87408;87924;87925;91415;91416;92650
	410	Aifm1	Apoptosis-inducing factor 1, mitochondrial	0	B1AU25;Q9Z0X1	66.113	2	36	By MS/MS	By MS/MS	By MS/MS	0.96134	1.0255	1.00444	0.98846	1.0628	1.00074	12554000000	36	28	28	23	58.1				24039;24040;24041;24042;24043;24044;24045;24046;24047;24048;46693;46694;46695;46696;46697;46698;46699;46700;60971;60972;60973;60974;60975;76762;76763;76764;76765;76766;76767;76768;76769;76770;85099;110393;110394;110395;119752;119753;119754;119755;119756;234306;242347;278234;278235;278236;278237;278238;278239;278240;278241;278242;278243;278244;278245;278246;278247;278248;278249;278250;278251;27825…	3530;6520;8181;10461;11853;15697;17000;32567;33617;38279;38280;40923;41380;41631;41632;43624;47807;64350;67628;68172;71605;71606;71646;71647;73029;73689;74358;78742;84362;86671;86672;87284;87285;87335;89688;89964
	411	Nasp	Nuclear autoantigenic sperm protein	0	Q99MD9;B1AU75;B1AU76;Q99MD9-2	83.953	4	13	By MS/MS	By MS/MS	By MS/MS	0.96548	1.0897	1.006	1.1749	1.0017	1.05894	1162000000	13	11	8	7	24.2				61699;104632;104633;106482;106483;211689;211690;211691;211692;211693;211694;211695;295981;295982;295983;295984;295985;295986;295987;295988;295989;295990;295991;295992;295993;295994;295995;377535;377536;441378;441379;441380;497817;497818;497819;518780;518781;518782;518783;530011;530012;647186;647187;647188;647189	8293;14691;15008;29565;29566;40244;52281;52282;60920;68605;71276;72715;89589
	412	Eif2b3	MCG14442	0	B1AUN2;B1AUN3;Q3UKV0	50.488	3	19	By MS/MS	By MS/MS	By MS/MS	1.0617	1.0064	0.915332	1.0093	1.0468	0.997705	1649000000	19	16	12	8	46.5				32592;71016;71017;80751;80752;80753;80754;84055;84056;84057;84058;84059;84060;182517;182518;182519;182520;182521;187099;209143;218633;218634;218635;218636;232278;232279;232280;232281;232282;232283;232284;232285;232286;232287;232288;232289;232290;232291;232292;273482;273483;273484;273485;273486;273487;273488;273489;273490;273491;273492;273493;273494;347260;347261;380510;380511;380512;380513;380514…	4568;9582;11215;11216;11709;26150;26795;29351;30266;32275;37780;37781;47392;52779;53833;54447;66734;71603;75515
	413	Gabrq	Gamma-aminobutyric acid receptor subunit theta	1	B1AUQ5;Q9JLF1	59.67	2	1	By MS/MS	By matching	By matching	NaN	NaN	NaN	NaN	NaN	NaN	0	1	1	0	0	3.8	+	1456;15005;15006	238;240;241	578763	79512
	414	Cetn2	Centrin-2	0	B1AUQ7;Z4YJH1;Q9R1K9	12.715	3	2	By MS/MS	By MS/MS	By MS/MS	NaN	0.85564	1.26886	NaN	0.77774	1.25792	49375000	2	1	2	2	23.4				34300;34301;34302;391832;391833	4875;54456
	415	Naa10	N-alpha-acetyltransferase 10	0	B1AUY7;Q9QY36;B1AUY8;B1AUY9;B1AUZ1	26.318	5	10	By MS/MS	By MS/MS	By MS/MS	1.0438	0.99231	0.914411	1.0853	0.99978	0.990295	4171000000	2	1	1	1	20.6		1457	203	4071;41842;41843;94760;94761;94762;172986;172987;380165;380166;380167;380168;380169;380170;380171;380172;380173;380174;380175;380176;380177;380178;380179;380180;380181;380182;380183;380184;380185;380186;380187;380188;380189;403279;403280;403281;403282;403283;403284;403285;403286;671589;671590;671591;671592;671593;671594;671595;671781;671782;671783;671784;671785	640;5868;13210;24743;52718;52719;56028;93728;93729;93781
	416	Drp2	Dystrophin-related protein 2	0	Q05AA6;B1AV35	108.05	2	3	By MS/MS	By MS/MS	By matching	NaN	NaN	NaN	NaN	NaN	NaN	0	3	2	3	0	7.6		1458;1459;1460;15007	705;709;759;760	196561;196562;196563;196564;218458;549356;549357;549358;549359	28022;30236;75319
	417	Nhs	Nance-Horan syndrome (Human)	0.0011018	B9EJX2;B1AV60	176.62	2	1	By MS/MS	By matching	By matching	NaN	NaN	NaN	NaN	NaN	NaN	5018900	1	1	0	0	0.9				637444	88036
	418	Yipf6	Protein YIPF6	0	B1AV66;Q8BR70	21.781	2	2	By matching	By MS/MS	By MS/MS	NaN	NaN	NaN	NaN	NaN	NaN	3861500	2	0	1	1	8.6				48256;51790	6678;7083
	419	2610301B20Rik	Protein C8orf37 homolog	0	Q3UJP5;B1AV75	23.848	2	4	By MS/MS	By MS/MS	By matching	0.77684	1.1293	NaN	0.82314	0.99984	NaN	89185000	4	2	3	0	28.7				27609;70905;70906;70907;79998;79999;555090	4018;9557;11047;76174
	420	Mmp16	Matrix metalloproteinase-16	1	B1AVH0;V9GXD8;Q9WTR0	19.713	3	1	By matching	By matching	By MS/MS	NaN	NaN	NaN	NaN	NaN	NaN	0	1	0	0	1	10.9	+	15008;15009;15010	104;111;119	206154;206155	29016
	421	Kif16b	Kinesin-like protein KIF16B	0	B1AVY7	150.06	1	5	By MS/MS	By MS/MS	By MS/MS	NaN	NaN	3.47778	NaN	NaN	0.382073	15067000	5	1	2	4	5.1		1461;1462;15011	573;575;1021	79301;79302;79303;122408;486724;513765;513766;513767;528996	10942;17463;67157;70611;72555
	422	Uprt	Uracil phosphoribosyltransferase homolog	0	B1AVZ0	34.278	1	5	By MS/MS	By MS/MS	By matching	0.82317	1.1677	NaN	0.8917	1.0189	NaN	158480000	5	4	3	0	21.9				179098;241364;241365;241366;373639;373640;511243;511244	25687;33441;33442;51574;70393
	423	Mtm1	Myotubularin	0	B1AW21;Q9Z2C5	65.962	2	3	By MS/MS	By MS/MS	By MS/MS	NaN	NaN	NaN	NaN	NaN	NaN	2321100000	3	1	2	2	10.1				311857;311858;311859;399506;447767	41970;55513;61841
	424	Pde4b	Protein Pde4b	0	B1AWC8;Q8VBU5;B1AWC9;G3UZ46;G3UWT3;Q80VK8;B1AWD1;Q3TTI9;Q6IQY6;B1AWD0	75.011	10	4	By MS/MS	By matching	By matching	1.2349	NaN	NaN	1.1823	NaN	NaN	31907000	2	2	0	0	7.6		1463;1464;1465;1466	56;61;63;68	124471;124472;124473;124474;124475;124476;124477;124478;124479;124480;124481;124482;124483;124484;124485;124486;124487;124488;390125;390126;390127;390128;514044;514045;514046;514047	17751;17752;54153;70662
	425	Clta	Clathrin light chain A	0	B1AWE0;Q6PFA2;B1AWE1;O08585;B1AWD8;B1AWD9	23.478	6	12	By MS/MS	By MS/MS	By MS/MS	0.92184	0.98361	1.04491	1.0112	0.96416	1.05077	5974500000	12	11	11	8	39.8		1467;1468;1469	103;174;204	1849;1850;1851;1852;1853;1854;1855;1856;1857;1858;1859;1860;1861;1862;1863;1864;25031;25032;25033;25034;25035;25036;25037;25038;25039;25040;25041;25042;25043;25044;25045;25046;25047;25048;25049;25050;25051;25052;25053;25054;25055;25056;25057;25058;25059;25060;25061;25062;25063;25064;25065;25066;25067;25068;25069;112776;310014;310015;310016;310017;310018;310019;310020;316857;316858;316859;316860;3…	305;3698;3699;3700;16072;41692;42748;48960;48961;55051;76800;90969
	426	Chchd7	Coiled-coil-helix-coiled-coil-helix domain-containing protein 7	0.0015501	Q3TFT3;B1AXC7;B1AXC5;B1AXC8;Q8K2Q5	6.3702	5	1	By MS/MS	By matching	By matching	NaN	NaN	NaN	NaN	NaN	NaN	2651800	1	1	0	0	21.2				77210	10558
	427	Akirin2	Akirin-2	0.0018544	B1AXD8	22.113	1	1	By matching	By matching	By MS/MS	NaN	NaN	NaN	NaN	NaN	NaN	0	1	0	0	1	7		1470	21	581684;581685	79917
	428	Azi1	5-azacytidine-induced protein 1	0	B1AXI9;Q62036;J3QMP9	120.23	3	12	By MS/MS	By MS/MS	By MS/MS	0.78694	NaN	0.957396	0.6557	NaN	0.987947	31462000	12	8	4	9	19.1		1471;1472;1473;1474;1475;1476;1477;1478;1479;15012;15013;15014;15015;15016	6;8;10;14;21;30;47;76;78;85;87;89;472;480	33266;51799;51800;62405;71415;289172;463629;482696;536367;536368;536369;536370;536371;536372;536373;536374;536375;536376;538267;538268;538269;538270;538271;538272;538273;578686;578687;578688;578689;578690;578691;606043;606044;657303;657304;657305;657306	4699;7087;8399;9632;39336;64262;66667;73541;73830;79500;83644;91425
	429	Enthd2	AP-4 complex accessory subunit tepsin	0	B1AXJ1;Q3U3N6;B1AXJ2	60.164	3	3	By MS/MS	By MS/MS	By MS/MS	0.75768	NaN	NaN	0.72122	NaN	NaN	14843000	3	3	2	1	6.9		1480	394	2257;2258;455543;455544;455545;455546;455547;455548;455549	372;63010;63011
	430	Tomm5	Mitochondrial import receptor subunit TOM5 homolog	0	B1AXP6;B1AXP6-2;B1AXP6-3;B1AXP6-4	6.0372	4	8	By MS/MS	By MS/MS	By MS/MS	1.0406	1.0182	1.03295	0.946	1.0875	0.898553	2708700000	8	4	7	5	90.2				227073;227074;227075;227076;227077;227078;227079;227080;227081;227082;293798;293799;293800;293801;293802;293803;383376;383377;383378;383379;383380;383381;383382;383383;383384;383385;383386;383387;383388;383389;383390;383391;383392;383393;395608;405992;405993;405994;645665	31502;31503;39918;53229;53230;54957;56440;89336
	431	Nfx1	Transcriptional repressor NF-X1	0	B1AY10-2;B1AY10-3;B1AY10	89.438	3	6	By MS/MS	By MS/MS	By MS/MS	1.1542	0.53111	NaN	1.4398	0.37701	NaN	61599000	6	5	4	1	11.6		1481;1482;1483;1484;1485	49;50;51;147;151	12180;12181;264967;434960;434961;434962;434963;434964;434965;434966;434967;434968;506567;506568;506569;506570;506571;506572;506573;506574;529813;540491	1812;36773;59964;69828;72673;74166
	432	Usp24	Ubiquitin carboxyl-terminal hydrolase 24;Ubiquitin carboxyl-terminal hydrolase	0	B1AY13;E9PV45	294	2	12	By MS/MS	By MS/MS	By MS/MS	0.86197	1.3827	1.69874	2.2689	1.42	1.19546	130100000	12	7	6	7	7		1486;1487;1488;1489;1490;15017	1136;1138;1282;2044;2556;2558	133738;141050;284387;284388;284389;284390;284391;289708;319790;453500;453501;453502;507624;552558;578604;583249;583250;583251;583252;583253;640802;640803;640804;640805;640806;640807;640808;640809;640810;640811;640812;640813;640814;640815;640816;640817;640818;640819;640820;640821;640822	19318;20394;38875;39406;43124;62657;69917;75833;79480;80197;88587;88588
	433	Itgb6	Integrin beta-6	0.0015497	B1AYG7;B1AYG6;Q9Z0T9	82.521	3	2	By MS/MS	By MS/MS	By MS/MS	1.0012	1.0338	1.11977	0.96092	1.0755	0.902283	1314300000	2	2	1	1	2.1				324249;324250;324251;324252;324253;324254;324255;324256;324257;324258;324259	43980;43981
	434	Cwc22;Gm13695;Gm13697	Pre-mRNA-splicing factor CWC22 homolog	0	Q8C5N3-2;B1AYU7;Q8C5N3;A2AK44;A2AK42;B1AYU4;B1AYU8;B1AYU9	104.21	8	10	By MS/MS	By MS/MS	By MS/MS	1.1643	1.1333	0.874661	1.0187	0.93649	0.862813	216010000	10	6	7	6	12.3		1491;1492;1493;1494	60;770;823;825	50209;50210;50211;50212;50213;52328;52329;96786;123868;123869;123870;123871;123872;123873;197665;197666;197667;197668;280119;282199;282200;282201;282202;282203;282204;282205;334419;334420;334421;391458;621765;621766;621767;621768	6890;7160;13483;17646;28085;38532;38689;45453;54384;85690
	435	Cobll1	Cordon-bleu protein-like 1	0	Q3UMF0-3;Q3UMF0-4;B1AZ15;Q3UMF0-2;B1AZ14;Q3UMF0;B1AZ26	129.45	7	27	By MS/MS	By MS/MS	By MS/MS	1.0787	1.038	1.08168	1.3609	1.0286	0.876655	39739000	27	19	20	20	26.5		1495;1496;1497;1498;1499;1500;1501;1502;1503;1504;1505;1506;1507;1508;1509;1510;1511;1512;1513;1514;1515;1516;1517;1518;1519;1520;1521;1522;1523;1524;1525;1526;15018;15019;15020;15021;15022;15023;15024;15025;15026;15027;15028;15029;15030;15031	258;265;267;271;280;282;284;286;288;293;295;326;331;332;333;340;341;342;349;351;355;356;357;358;361;362;363;470;475;479;480;482;483;723;823;825;826;828;922;1020;1021;1143;1144;1146;1193;1195	14202;14203;14204;14205;14206;122332;122333;122334;122335;122336;122337;122338;122339;122340;122341;122342;122343;122344;122345;122346;122347;122348;122349;122350;122351;122352;122353;122354;122355;167100;167101;167102;167103;167104;216265;216266;216267;216268;216269;257516;257517;257518;257519;257520;257521;257522;257523;257524;257525;257526;257527;257528;257529;257530;257531;257532;257533;25753…	2171;17450;24050;24051;30006;35734;35735;35736;40577;49880;54176;56462;60842;63566;63567;64473;64774;67319;67320;70626;73845;75768;76472;76733;78942;80426;89447
	436	Tmem245	Transmembrane protein 245	0	B1AZA5;D3YWD3	97.356	2	4	By MS/MS	By MS/MS	By MS/MS	NaN	NaN	NaN	NaN	NaN	NaN	0	4	4	4	4	3.8		1527;1528;1529;1530;1531;15032	12;16;21;327;329;331	11228;11229;11230;11231;11232;11233;11234;11235;11236;11237;11238;11239;11240;11241;11242;11243;11244;11245;11246;11247;11248;11249;11250;11251;11252;11253;11254;11255;11256;11257;163259;163260;163261;163262;163263;163264;163265;163266;163267;163268;163269;552018;552019;552020;552021;552022;552023;552024;552025;552026;552027;552028;552029;552030;552031;552032;552033	1684;1685;23593;75726
	437	Thoc2	THO complex subunit 2	0	B1AZI6;F6SBF2;F6W2C7;B8A4C2;F6VK25;F6RBN0	182.77	6	29	By MS/MS	By MS/MS	By MS/MS	0.96368	1.0843	0.936505	1.0031	0.95635	0.91954	958260000	14	12	12	8	10.5		1532;1533;1534;1535;1536;1537;1538;1539;1540;1541;1542;1543;1544;1545;15033	1209;1210;1211;1217;1219;1222;1417;1419;1421;1422;1423;1450;1514;1516;1520	432;433;434;435;436;437;438;439;440;12759;27515;60241;60242;61891;79663;79664;79665;79666;79667;79668;141431;141432;143078;187941;187942;187943;207658;207659;207660;207661;220959;226172;226173;226174;226175;226176;226177;277225;277226;277227;277228;277229;277230;277231;277232;277233;277234;277235;277236;277237;277238;277239;277240;277241;277242;277243;277244;277245;277246;277247;277248;277249;277…	60;1913;4009;8091;8328;10983;20464;20729;26929;29162;30560;31378;38156;38157;38158;40850;45439;45791;50669;51851;56066;56067;56068;56776;69355;70752;78548;80898;82401
	438	Dlgap4	Disks large-associated protein 4	0.0028981	B1AZP2-2	107.55	1	18	By MS/MS	By MS/MS	By MS/MS	NaN	NaN	NaN	NaN	NaN	NaN	0	1	1	1	1	1.1		1546;1547;1548;1549;1550;1551;1552;1553;1554;1555;1556;15034	665;666;739;760;785;786;787;965;970;972;974;977	6817;6818;6819;6820;6821;6822;6823;6824;6825;6826;6827;6828;6829;6830;6831;6832;6833;6834;6835;6836;6837;6838;6839;6840;6841;6842;6843;6844;6845;6846;6847;6848;6849;6850;6851;6852;6853;6854;6855;6856;6857;6858;6859;6860;6861;6862;6863;6864;6865;6866;6867;6868;6869;6870;6871;87372;87373;87374;162594;162595;162596;162597;162598;162599;162600;162601;162602;162603;162604;268040;268041;268042;268043;2…	1050;1051;12141;23524;23525;37146;40208;47164;58075;62782;62783;64253;64254;65894;69792;72872;72873;86985
	439	Dlgap4	Disks large-associated protein 4	0	B1AZP2-3;B7ZNS2;B1AZP2;H3BJD4	49.46	4	22	By MS/MS	By MS/MS	By MS/MS	1.0476	1.0391	0.872524	1.1047	1.0109	0.912742	1600700000	5	4	4	1	7.7		1546;1547;1548;1549;1550;1551;1552;1553;1556;1557;1558;15034	126;127;203;224;249;250;251;429;434;436;438;441	6817;6818;6819;6820;6821;6822;6823;6824;6825;6826;6827;6828;6829;6830;6831;6832;6833;6834;6835;6836;6837;6838;6839;6840;6841;6842;6843;6844;6845;6846;6847;6848;6849;6850;6851;6852;6853;6854;6855;6856;6857;6858;6859;6860;6861;6862;6863;6864;6865;6866;6867;6868;6869;6870;6871;32613;32614;32615;32616;87372;87373;87374;162594;162595;162596;162597;162598;162599;162600;162601;162602;162603;162604;26804…	1050;1051;4574;12141;23524;23525;37146;39647;40208;47164;50212;52150;58075;62782;62783;64253;64254;65895;69792;72872;72873;86985
	440	Hspg2	Basement membrane-specific heparan sulfate proteoglycan core protein	0	B1B0C7;E9PZ16	469.02	2	181	By MS/MS	By MS/MS	By MS/MS	0.65639	1.188	1.04954	1.0313	0.66838	1.06701	79716000000	28	25	21	15	8.7				3192;3193;3194;3195;3196;3197;6228;6229;6230;6231;6232;6233;6234;6235;6236;6237;6238;6239;6240;13370;13371;13372;13373;13374;13375;13376;13377;13378;13379;13380;13381;13382;13383;13384;13385;13386;13387;13388;13389;13390;13391;13392;13393;13394;13395;13396;13397;13398;13399;13400;13401;13402;13403;13404;13405;13406;13407;13408;13409;14814;14815;14816;14817;14818;19293;19294;19295;19296;19297;1929…	496;497;983;2027;2258;2939;2974;3467;4823;5532;5794;5910;6169;6423;6424;6787;6788;8185;8186;8313;9586;9835;9915;9997;10025;10039;10357;10394;10757;10782;10815;10816;10841;10979;11053;11148;11149;12025;12056;12292;13337;14312;14663;15187;15391;15508;15761;15762;17820;18223;18927;20547;20882;21261;21262;23709;23710;23711;23712;23713;23715;23716;23717;23924;24450;25596;25658;26060;26315;26800;26801;…
	441	Zrsr2	U2 small nuclear ribonucleoprotein auxiliary factor 35 kDa subunit-related protein 2	0	B1B0E8;Q62377;B1B0F1;B1B0F0;B1B0E9	64.448	5	6	By MS/MS	By MS/MS	By MS/MS	NaN	1.1462	0.874508	NaN	0.9092	1.06319	11019000	6	3	5	3	7.4		1559;1560;1561;1562	387;389;434;439	87761;87762;382206;382207;382208;382209;382210;475577;475578;475579;475580;475581;475582;475583;475584;490625;490626;490627;490628;490629;490630;490631;490632;490633;490634;490635;490636;490637;490638;490639;490640;490641;490642;490643;490644;490645;490646;490647;490648;490649;490650;490651;490652;490653;490654;492114;540929	12187;53052;65759;67596;67795;74226
	442	Mylk	Myosin light chain kinase, smooth muscle;Myosin light chain kinase, smooth muscle, deglutamylated form	0	Q6PDN3-3;Q6PDN3;B1B1A8;Q6PDN3-2	113.7	4	4	By MS/MS	By MS/MS	By MS/MS	0.98591	1.3596	0.901388	1.0422	0.99893	1.03454	390320000	4	2	2	3	5		1563	872	238209;330562;330563;330564;330565;330566;330567;365579;365580;365581;365582;365583;365584;427624	32982;44884;50235;58968
	443	Mrpl2	39S ribosomal protein L2, mitochondrial	0	B1B1D8;Q9D773;B1B1D7	33.099	3	15	By MS/MS	By MS/MS	By MS/MS	1.2353	0.99904	1.03174	1.1121	1.0771	0.990982	1116600000	15	13	14	4	48.4				17199;251575;251576;251577;251578;251579;251580;251581;251582;251583;251584;251585;251586;279037;279038;308416;308417;308418;308419;308420;308421;308422;308423;377505;377506;377507;377508;377509;377510;427407;427408;427409;453065;453066;485286;563793;563794;563795;581431;581432;617255;617256;617257;617258;617259;617260;617261;617262;634004;634005;652862;652863;653638;653639	2654;34945;38412;41503;52273;52274;58951;62645;67004;77466;79857;85189;87456;90551;90707
	444	Uhrf1bp1	Protein Uhrf1bp1	0	B2KF50	157.01	1	4	By MS/MS	By MS/MS	By MS/MS	NaN	NaN	NaN	NaN	NaN	NaN	3168800	4	2	3	3	6.6		1564;1565;1566;1567;1568;1569	430;442;929;942;1095;1098	86753;86754;86755;86756;86757;86758;86759;86760;86761;86762;255758;262636;262637;262638;262639;262640;600730;600731	12047;35467;36524;82852
	445	Zbtb8os	Protein archease	0	B2KGA7;Q505B7;A8Y5E9;Q505B7-2	19.58	4	4	By MS/MS	By MS/MS	By MS/MS	1.3147	0.91597	0.993443	1.0422	0.87189	0.862664	601530000	4	3	4	3	29.9				48226;48227;48228;48229;48230;48231;48232;147266;147267;147268;519198;519199;519200;519201;519202	6669;6670;21216;71343
	446	Mdm1	Nuclear protein MDM1	0	Q9D067-3;Q9D067-4;E9Q0B1;E9PW14;Q9D067-2;Q9D067;B2RPU6	25.148	7	1	By MS/MS	By matching	By matching	NaN	NaN	NaN	NaN	NaN	NaN	0	1	1	0	0	10.4		1570;1571	124;127	517225	71129
	447	Mlxip	MLX-interacting protein	0.00078989	Q2VPU4-2;B2RQ56;Q2VPU4;G5E8D8	67.085	4	2	By matching	By MS/MS	By MS/MS	NaN	NaN	NaN	NaN	NaN	NaN	100830000	2	0	1	1	7.8		1572;1573	33;39	484671;559370	66917;76803
	448	Dip2c	Dip2c protein	0	B2RQ71;E9PWR4;B7ZMZ7	170.92	3	12	By MS/MS	By MS/MS	By MS/MS	1.2824	0.93211	0.847889	1.0283	1.5179	1.09553	203300000	10	7	5	4	10		1574;1575;1576;15035;18114	70;72;87;89;264	69426;69427;95481;95482;249174;249175;249176;312224;448122;465018;465019;465020;465021;465022;567637;567638;567639;572615;572616;574321;574322;601695;668574;668575;668576;668577;668578;668579	9331;13304;34600;42021;61886;64443;64444;78058;78823;79043;82987;93262
	449	Cad	CAD protein	0	E9QAI5;B2RQC6;B2RQC6-2;G3UWN2;E9QAT6;F6S3Z3	236.25	6	68	By MS/MS	By MS/MS	By MS/MS	0.91555	1.1184	1.03507	1.121	0.87952	1.13016	8691000000	68	47	51	26	45.1		1577;1578;1579;1580;15036;15037	1343;1760;1764;1765;1796;1837	2263;2264;2265;2266;2267;2268;19733;19734;19735;19736;19737;45861;48853;48854;48855;48856;48857;48858;48859;54211;54212;54213;54865;62084;62085;62086;74375;97765;97766;97767;97768;103623;103624;103625;108096;111392;134787;134788;141871;141872;141873;141874;141875;158047;158048;158049;165332;168233;189772;189773;189774;189775;189776;224789;225331;225332;225333;228250;232988;232989;232990;232991;23…	375;3020;3021;6386;6754;7353;7459;8357;10156;13591;14568;15283;15842;19507;20519;22989;23883;24202;27151;27152;31112;31234;31688;32351;32352;32603;36130;36131;37142;39575;39585;41683;42325;43744;44550;46442;49231;49457;49959;52101;52169;55461;55647;57475;59303;59304;60430;60668;60952;61060;66050;66570;68231;69964;72663;80084;82605;84547;86606;86607;86608;86609;86995;87238;87429;87760;91104;91915
	450	Arhgap42	Rho GTPase-activating protein 42	0	B2RQE8	94.635	1	8	By MS/MS	By MS/MS	By MS/MS	0.77538	NaN	NaN	0.8928	NaN	NaN	94749000	8	4	3	4	12.8		1581;1582;1583;1584;1585;1586;18115	355;704;709;720;723;726;778	49838;49839;49840;268063;319624;348951;422275;422276;548989;548990;563512;563513;563514;563515;563516;563517	6835;37151;43083;47693;58304;75250;77420;77421
	451	Phf3	PHD finger protein 3	0	B2RQG2	225.54	1	9	By MS/MS	By MS/MS	By MS/MS	NaN	NaN	1.09672	NaN	NaN	0.995818	103450000	9	5	4	7	6.4		1587;1588;1589;1590;1591;1592;1593;1594	655;656;658;660;1127;1133;1882;1909	96785;112102;122863;152487;152488;152489;152490;152491;152492;152493;152494;152495;276449;276450;276451;276452;276453;457168;457169;472853;492747;492748;492749;492750;492751;492752;492753;492754;492755;492756	13482;15971;17549;22087;38066;63221;65438;67881;67882
	452	Synpo2l	Synaptopodin 2-like protein	0	B2RQK7;Q8BWB1;D3YU08	103.27	3	53	By MS/MS	By MS/MS	By MS/MS	1.1094	0.95257	0.93791	0.96844	1	0.860215	8519000000	52	43	45	37	67.4		1595;1596;1597;1598;1599;1600;1601;1602;1603;1604;1605;1606;1607;1608;1609;1610;1611;1612;1613;1614;1615;1616;1617;1618;1619;1620;1621;1622;1623;1624;1625;15038;15039;15040;15041;15042;15043;15044;15045;15046;15047;15048;15049;15050;15051;15052;15053;18116;18117	97;111;138;141;143;176;178;180;264;269;345;347;350;368;371;374;400;401;402;418;427;438;446;448;472;670;678;702;705;713;717;718;721;778;780;790;792;794;796;800;893;894;900;915;916;928;929;948;949	7187;7188;7189;7190;7191;7192;7193;7194;7195;7196;7197;7198;7199;7200;7201;7202;7203;7204;7205;7206;7207;7208;7209;7210;7211;7212;11266;11267;11268;11269;11270;11271;11272;11273;11274;11275;11276;11277;11278;11279;11280;11281;11282;11283;11284;11285;11286;11287;11288;11289;11290;11291;11292;11293;11294;11295;11296;11297;11298;11299;11300;11301;11302;11303;11304;11305;11306;11307;11308;11309;11310…	1117;1118;1688;1977;2142;2744;2895;6473;6958;21498;22202;23406;25092;27593;27692;40433;48625;48936;48937;48938;58978;58979;59162;63365;64951;65205;67430;68930;69906;70905;73245;74119;74244;77347;77348;77717;77718;78767;78768;78828;79242;80288;80289;80293;80294;81078;81079;81081;81083;83707;89085;93743;93744
	453	Strn3	Striatin-3	0	B2RQS1;Q9ERG2;V9GX64	77.731	3	33	By MS/MS	By MS/MS	By MS/MS	1.0148	0.96559	0.937998	0.95473	1.0083	0.894134	6394000000	29	24	23	17	47.1		1626;1627;1628;1629	207;214;229;257	23856;23857;23858;23859;23860;23861;23862;23863;23864;23865;23866;23867;23868;23869;23870;23871;23872;32096;32097;32098;32099;32100;32101;32102;32103;32104;32105;32106;71481;71482;71483;71484;71485;205502;205503;205504;205505;205506;205507;205508;205509;206942;206943;206944;206945;206946;206947;222877;222878;222879;230914;230915;230916;230917;238293;238294;238295;238296;238297;238298;282384;28238…	3494;3495;4501;4502;9642;28943;29100;30818;30819;32065;32999;38706;38707;51702;54031;54727;57694;57695;58631;64171;67013;67014;67015;68971;72727;72728;75408;78055;78056;89886;89887;89888;91970
	454	Ythdc2	Probable ATP-dependent RNA helicase YTHDC2	0	B2RR83	161.09	1	6	By MS/MS	By MS/MS	By MS/MS	1.0005	NaN	NaN	1.2163	NaN	NaN	88034000	6	4	1	2	7.4		1630;1631;1632;1633;1634	2;5;6;8;1238	227967;358524;395549;406006;547102;547103;630089;630090	31635;49135;54945;56447;75030;86810
	455	Brpf1	Bromodomain and PHD finger containing, 1	0	B2RRD7;E9PXP1;Q80XK2;Q3U109	137.31	4	4	By MS/MS	By MS/MS	By MS/MS	NaN	NaN	NaN	NaN	NaN	NaN	967280	4	2	3	3	5.1		1635;1636;1637;1638;1639;15054	459;461;915;918;920;924	125389;125390;125391;125392;125393;125394;125395;125396;125397;125398;125399;125400;125401;278456;480835;480836;480837;480838;480839;480840;480841;480842	17878;38312;66422;66423
	456	Otud4	OTU domain-containing protein 4	0	B2RRE7;G3UXQ0;G3UXM1	123.05	3	13	By MS/MS	By MS/MS	By MS/MS	1.0465	1.0692	0.997208	0.96156	1.0331	1.02342	529920000	13	9	10	4	16.6		1640;1641;1642;1643	1000;1005;1016;1017	24015;65010;65011;71947;100012;132779;132780;132781;157715;262552;262553;262554;262555;262556;288229;357159;357160;357161;357162;357163;357164;357165;357166;357167;357168;357169;357170;357171;357172;357173;432503;530761;530762;563890;563891;563892;563893;563894;563895;563896;563897;563898;563899;563900	3524;8719;9724;13924;19130;22905;36509;39254;48950;59582;72836;77490;77491
	457	Sbno1	Protein strawberry notch homolog 1	0.00048069	B2RRI2;Q689Z5;Q689Z5-2	153.92	3	5	By MS/MS	By MS/MS	By matching	1.8194	1.049	NaN	0.87944	0.86362	NaN	202570000	3	1	2	0	4.5				17867;137219;192560;479708;479709;649836	2734;19845;27505;66239;90005
	458	Max	Max protein	0	B2RS19	18.245	1	5	By MS/MS	By MS/MS	By MS/MS	NaN	NaN	NaN	NaN	NaN	NaN	0	1	1	1	1	15		1644;1645	2;11	87637;87638;87639;87640;87641;409989;476951;476952;476953;476954;503592;503593;503594;503595;503596;503597;503598;503599;548963;548964;548965	12164;56875;65915;69408;75242
	459	Rrn3	RNA polymerase I-specific transcription initiation factor RRN3	0	B2RS91	74.517	1	2	By MS/MS	By MS/MS	By MS/MS	NaN	NaN	NaN	NaN	NaN	NaN	0	2	1	1	2	3.5		1646	42	572659;572660;572661;572662;572663;572664;572665;572666	78832;78833
	460	Psg18;Psg21;Psg23;Psg28;Psg26;Psg19	Protein Psg18	1	E9Q8L0;S4R2F4;S4R1D2;Q9DAV5;Q9D2U0;Q4KL66;Q4KL65;Q4KL31;B2RSG7	29.318	9	1	By matching	By MS/MS	By matching	NaN	NaN	NaN	NaN	NaN	NaN	0	1	0	1	0	6.5	+	15055;15056;18118	222;223;233	111665;111666	15898
	461	Cgnl1	Cingulin-like protein 1	0	Q6AW69-3;D3Z3H4;Q6AW69-5;Q6AW69-4;B2RSU6;Q6AW69	139.86	6	9	By MS/MS	By MS/MS	By MS/MS	NaN	NaN	NaN	NaN	NaN	NaN	0	9	4	8	7	10		1647;1648;1649;1650;1651;1652;1653;1654;1655;1656;1657;1658;1659;15057;15058	196;199;203;205;206;284;294;298;303;387;389;392;415;416;601	3017;3018;417793;417794;417795;417796;417797;417798;417799;417800;486581;486582;486583;486584;486585;486586;486587;486588;492931;547230;548215;548216;548217;548218;548219;548220;548221;562882;562883;562884;562885;562886;562887;562888;562889;562890;562891;562892;562893;562894;562895;562896;562897;562898;562899;562900;562901;562902;562903;562904	476;57742;67148;67149;67891;75052;75138;77317;77318
	462	Gcc2	GRIP and coiled-coil domain-containing protein 2	0	Q8CHG3;B2RSU7;E9PWI6;E0CYI9;E0CX24;F6UT01	194.44	6	13	By MS/MS	By MS/MS	By MS/MS	0.96982	0.94135	0.945716	0.92644	1.1192	1.03011	4557400000	13	9	4	7	12.7				3613;56899;101284;101285;103715;103716;103717;103718;103719;313071;316367;316368;316369;316370;362317;380033;380034;380035;380036;455100;586014;586015;586016;618681;622706;622707	567;7682;14138;14585;14586;42140;42656;49653;52694;62911;80655;85373;85813
	463	Adam6a;Adam6b	A disintegrin and metallopeptidase domain 6	1	B2RSY5;Q6IMH7	85.147	2	3	By MS/MS	By MS/MS	By matching	NaN	NaN	NaN	NaN	NaN	NaN	77559000	3	2	1	0	5.7	+			112611;390713;411756	16053;54245;57132
	464	Zfc3h1	Protein Zfc3h1	0	B2RT41	225.05	1	5	By MS/MS	By matching	By MS/MS	NaN	NaN	NaN	NaN	NaN	NaN	2173900	5	2	0	4	4.4		1660;1661;1662;15059;15060	650;658;804;812;952	15513;15514;279000;319175;375733;594852	2379;38405;43006;52025;81995
	465	Lonrf2	LON peptidase N-terminal domain and ring finger 2	1	B2RT44	58.412	1	1	By matching	By matching	By MS/MS	NaN	NaN	NaN	NaN	NaN	NaN	0	1	0	0	1	3.5	+	1663	189	45143	6264
	466	Prdm8	PR domain zinc finger protein 8	1	Q8BZ97;B2RU90	70.885	2	1	By MS/MS	By MS/MS	By matching	NaN	NaN	NaN	NaN	NaN	NaN	0	1	1	1	0	2	+			398794;398795	55413
	467	Apc	Adenomatous polyposis coli protein	0	E9QLQ9;B2RUG9;Q61315-4;Q61315-3;Q61315-2;Q61315;E9Q4H1	307.46	7	13	By MS/MS	By MS/MS	By MS/MS	0.92853	NaN	NaN	0.95378	NaN	NaN	3359200	13	5	9	6	7.9		1664;1665;1666;1667;1668;1669;1670;1671;1672;1673;1674;1675;1676;1677;15061;15062;15063	744;1002;1006;1008;1325;1327;1336;1403;2407;2408;2415;2499;2501;2676;2729;2741;2800	33236;33237;66273;99889;459708;459709;459710;459711;459712;459713;459714;459715;459716;459717;459718;459719;459824;472917;472918;497896;517311;517312;517313;517314;525921;525922;589029;644021;644022;668951;668952;668953;668954;668955;668956;668957	4692;8880;13900;63590;63591;63609;65442;68616;71140;72082;80963;89076;93305
	468	Arhgap12	Rho GTPase-activating protein 12	0	S4R1B0;S4R203;S4R248;B2RUJ8;Q8C0D4;S4R221	44.673	6	1	By MS/MS	By MS/MS	By MS/MS	NaN	NaN	NaN	NaN	NaN	NaN	0	1	1	1	1	5.6		1678;15064;15065;18119	228;229;238;241	64267;64268;64269;64270;64271;64272;64273;64274;64275;64276;64277;64278;64279;64280;64281;64282	8617
	469	Rbm34	RNA-binding protein 34	0	B2RUP0;Q8C5L7	49.116	2	10	By MS/MS	By MS/MS	By MS/MS	1.2195	NaN	1.0402	1.4227	NaN	1.21431	484380000	10	7	2	2	29.4		1679;1680	19;20	251492;338972;406487;455647;455648;487901;487902;487903;508150;508151;559485;580157;580158;580159;598771;603080	34940;46010;56531;63031;67316;69989;76831;79697;82574;83247
	470	Otud7b	OTU domain-containing protein 7B	0	B2RUR8;D3Z210	91.982	2	11	By MS/MS	By MS/MS	By MS/MS	1.0114	1.0427	0.988338	0.98213	0.95765	1.09926	125250000	11	8	7	7	17.7		1681;1682;1683;1684;1685;1686;1687;1688;1689;15066	96;100;104;105;460;461;464;467;471;508	11478;122679;122680;122681;168537;168538;168539;168540;168541;168542;168543;168544;168545;168546;180910;351484;383969;463206;463752;463753;463754;463755;463756;463757;463758;463759;463760;481877;481878;481879;481880;481881;481882;481883;481884;556314;556315;556316;556317;556318;556319;556320;556321;556322;556323;556324;556325;556326;556327;556328;556329;556330;556331;556332	1706;17524;24247;25933;48117;53324;64186;64276;64277;66567;76358
	471	Zcchc24	Zinc finger CCHC domain-containing protein 24	0	B2RVL6	26.96	1	5	By MS/MS	By MS/MS	By MS/MS	0.76099	0.88096	NaN	0.73446	0.80926	NaN	54975000	5	4	5	2	44.4		1690;1691;1692;1693;1694;18120	65;69;70;71;93;97	157767;185159;185160;185161;185162;185163;185164;185165;185166;185167;185168;185169;185170;403381;403382;403383;403384;403385;403386;403387;403388;403389;403390;403391;403392;403393;403394;403395;403396;403397;403398;403399;403400;457593;457594;457595;457596;457597;654291;654292	22922;26505;56040;63287;90839
	472	Ep300	Histone acetyltransferase p300	0	B2RWS6;A0A087WPR8	263.3	2	9	By MS/MS	By MS/MS	By MS/MS	0.98654	1.0093	NaN	1.0724	0.91177	NaN	34178000	5	3	4	3	3.5		1695;1696;1697;1698;1699;1700	1725;2312;2317;2322;2323;2325	13598;13599;13600;199808;199809;199810;199811;199812;258732;258733;258734;325627;332450;372714;424742;449175;540516;540517;540518;540519;540520;540521;540522;540523;540524;540525;540526;540527;540528;540529;540530;540531	2056;28309;35922;44177;45228;51427;58673;62013;74175
	473	Trappc11	Trafficking protein particle complex subunit 11	0	B2RXC1	128.39	1	7	By MS/MS	By MS/MS	By MS/MS	1.0532	1.0184	NaN	0.92019	0.95027	NaN	201560000	7	6	3	2	7.5				774;70417;70418;143480;151651;151652;342341;463654;463655;463656;463657;463658;463659;561574	122;9464;20808;21922;46499;64268;77098
	474	Itpkb	Inositol 1,4,5-trisphosphate 3-kinase B	1	B2RXC2	102.67	1	1	By MS/MS	By MS/MS	By matching	NaN	NaN	NaN	NaN	NaN	NaN	0	1	1	1	0	1.1	+	1701;1702	179;181	53746;53747;53748	7312
	475	Ppp2r3a	3222402P14Rik protein	0	B2RXC8;G3X9E8	130.26	2	4	By MS/MS	By MS/MS	By matching	0.95471	0.96938	NaN	0.95269	1.1167	NaN	79008000	4	3	3	0	4.7				74275;74276;228066;233866;233867;607616;607617	10133;31658;32488;83872
	476	Ppfia1	Ppfia1 protein	0	B2RXW8;B2RXQ2;S4R1D4;P60469;B8QI35;S4R1I7;F6UYF1	140.13	7	27	By MS/MS	By MS/MS	By MS/MS	0.95842	1.1047	NaN	0.98541	0.86605	NaN	258420000	23	17	19	14	26.2		1703;1704;1705;1706;1707;1708;1709;1710;1711;1712;1713;1714;1715;1716;1717;1718;1719;1720;1721;1722;1723;1724;15067;15068;15069;15070	150;238;239;242;244;665;667;687;691;692;696;699;700;750;753;770;772;794;795;1198;1206;1207;1208;1210;1211;1213	73866;73867;73868;73869;94345;125254;154617;154618;154619;154620;154621;154622;154623;154624;154625;173216;173217;173218;173219;173220;173221;173222;315815;328837;332335;332336;332337;344777;359470;359471;361770;384978;384979;384980;384981;384982;384983;384984;384985;384986;384987;384988;384989;384990;384991;384992;384993;384994;384995;384996;384997;384998;384999;385000;385001;385002;385003;39915…	10027;13131;17856;22434;24774;42588;44615;45197;46945;49274;49572;53492;55467;59038;59267;60623;60632;67838;67839;70298;73533;73534;75292;77305;80448;85027;89392
	477	Ankrd44	Serine/threonine-protein phosphatase 6 regulatory ankyrin repeat subunit B	0	B2RXR6;E9QNQ2;J3QK13;J3QK37;J3QNJ4	107.38	5	14	By MS/MS	By MS/MS	By MS/MS	1.0991	1.0254	1.0515	1.3774	0.94458	0.799105	356680000	13	9	7	4	17.8		1725;15071	983;987	90748;90749;90750;90751;90752;154381;154382;185794;185795;185796;185797;344781;385983;408056;427670;427671;427672;427673;427674;494140;494141;494142;537150;537151;537152;540255;544761;544762;589444;589445;633548;633549	12586;22395;26593;46947;53617;56674;58975;68043;73658;73659;74130;74744;81026;87386
	478	Plxnb2	Plexin-B2	0	B2RXS4	206.23	1	36	By MS/MS	By MS/MS	By MS/MS	0.92674	1.0124	1.03956	0.98399	0.90787	1.08465	4226300000	35	26	21	15	25.9				12637;23642;25074;25075;25076;25077;25078;25079;25080;25081;25082;25083;25084;25085;25086;43094;79864;79865;84990;84991;84992;84993;84994;84995;85985;85986;85987;85988;100169;100170;100171;100172;100173;100900;100901;100902;100903;100904;100905;100906;100907;100908;100909;100910;100911;106696;130702;130703;190948;215248;215249;215250;233730;233731;246434;246435;246436;246437;257503;257504;257505;…	1887;3475;3702;3703;5970;11018;11825;11961;13957;14070;15047;18733;27261;29893;32461;34185;35730;40519;40801;44084;46428;47508;48896;51076;55475;55476;62677;63976;76210;79318;80457;80458;83739;85111;86822;90167
	479	Dock5	Dedicator of cytokinesis protein 5	0	B2RY04	214.43	1	9	By MS/MS	By MS/MS	By MS/MS	NaN	NaN	NaN	NaN	NaN	NaN	7636700	9	3	4	7	6.9		1726;1727;1728;1729;1730;1731;1732;15072;15073	1652;1656;1765;1788;1793;1799;1801;1802;1858	20434;52608;52609;295952;295953;330472;368714;368715;368716;368717;524376;524377;531910;531911;584438;584439;584440;584441;584442;584443;584444;584445;584446;591412;591413;591414;591415;591416	3117;7200;40239;44857;50767;71974;72971;80423;81382
	480	Rbm25	RNA-binding protein 25	0	B2RY56;S4R2B0;S4R2A4;S4R2J1;S4R1X9;S4R2F7;S4R2B1;S4R2J4	99.551	8	30	By MS/MS	By MS/MS	By MS/MS	0.97045	0.99909	0.976467	0.96459	1.0021	1.00998	1738200000	30	23	25	12	36.8		1733;1734;1735;1736	670;672;678;698	74313;74314;74315;74316;74317;74318;98179;112217;113048;113049;113050;113051;113052;113053;113054;113055;113056;113932;113933;113934;113935;113936;113937;113938;129348;129349;129350;129351;129352;129353;129354;129355;208919;208920;208921;208922;230807;230808;230809;230810;230811;230812;230813;251202;251203;251204;251205;282864;282865;282866;282867;282868;282869;282870;282871;282872;282873;282874;…	10146;13665;16006;16121;16232;18548;29324;32048;32049;34887;38737;39753;43845;43846;43847;45544;45588;45896;45897;46234;46235;46236;46790;46791;46855;48383;65676;72615;79573;87928
	481	Deptor	DEP domain-containing mTOR-interacting protein	0	Q570Y9-3;B2ZRS5;Q570Y9;Q570Y9-2	45.066	4	17	By MS/MS	By MS/MS	By MS/MS	1.1403	0.80905	1.22731	0.93628	1.2653	1.00068	485780000	17	12	13	7	55.6		1737;1738;1739;1740;1741;1742;1743;1744;1745;1746;1747;1748;1749;1750;1751;1752;1753;1754;15074;15075;15076;18121	234;235;237;238;241;244;265;267;279;280;282;283;286;287;289;291;292;293;295;297;298;299	117906;146692;146693;146694;146695;167490;167491;167492;167493;187169;187170;187171;187172;187173;303560;303561;303562;303563;303564;303565;312171;312172;312173;312174;312175;312176;312177;312178;312179;312180;312181;312182;312183;312184;312185;312186;312187;312188;312189;312190;312191;312192;312193;312194;312195;312196;312197;312198;312199;312200;348268;348269;348270;348271;348272;348273;348274;…	16661;21114;21115;24114;26810;40987;42016;47591;47592;47738;52734;52735;66383;67871;75637;76430;76802
	482	Nfatc1	Nuclear factor of activated T-cells, cytoplasmic 1	0	Q6P7T9;B5B2N7;B5B2N2;O88942-3;Q9DBQ6;O88942-2;O88942	89.47	7	4	By MS/MS	By MS/MS	By MS/MS	NaN	NaN	NaN	NaN	NaN	NaN	2899300	3	2	2	1	8.3		1755;1756;1757;1758;1759;1760;1761;15077	239;241;243;278;280;284;761;766	23874;431320;431321;528473;528474;669469;669470;669471	3497;59417;72481;93377
	483	Crxos1	Protein Crxos (Fragment)	1	V9GWZ5;V9GXY9;B6ZND8;Q3UL53	8.0221	4	1	By matching	By MS/MS	By matching	NaN	1.0625	NaN	NaN	0.59257	NaN	21842000	1	1	1	0	17.1	+			527792;527793;527794	72356
	484	Gprc5c	G-protein coupled receptor family C group 5 member C	0	B7FAT9;Q8K3J9;J3JS84	11.99	3	3	By MS/MS	By MS/MS	By MS/MS	NaN	0.81044	NaN	NaN	1.1721	NaN	99521000	1	1	1	1	11				60823;60824;60825;60826;254567;254568;254569;254570	8172;8173;35292
	485	Flna	Filamin-A	0	B7FAU9;Q8BTM8;B7FAV1;F6XC15;Q8BTM8-2;F6Z2C0;J3JS91;F7AVL7	280.5	8	219	By MS/MS	By MS/MS	By MS/MS	0.67139	1.0821	1.0562	0.98217	0.75318	1.23611	191000000000	208	178	180	131	71				12682;12683;12777;12778;12779;12780;12781;12782;12783;12784;12785;12786;12787;12788;12789;12790;12791;15204;15205;15206;15207;15208;15209;15210;15211;15212;15213;15214;15215;15216;15217;15218;15219;15220;15221;15222;15223;19546;19547;19548;19549;19550;19551;19552;19553;19554;19555;19556;19557;19558;19559;19560;19561;19562;19563;19564;19565;19566;19567;19568;19569;19570;19571;19572;19573;19574;195…	1896;1920;2336;2337;2986;2987;3203;3481;3482;3656;4234;4866;5602;6153;6154;7166;7595;7596;9513;9624;9625;9626;9627;9834;10166;10167;10877;10974;11278;11279;11307;11308;11309;11310;11343;12511;12512;13388;14249;14750;14751;14916;14981;14982;15087;15249;15673;15674;18029;18030;18607;18608;19340;19828;19829;19830;20688;20689;20711;20712;21875;21889;21890;22267;22268;22269;22285;22307;22709;24542;245…
	486	Rbfox3	RNA-binding protein fox-1 homolog 3 (Fragment)	1	B7ZC11	15.831	1	3	By matching	By matching	By MS/MS	NaN	NaN	NaN	NaN	NaN	NaN	17299000	1	0	0	1	12.4	+			240183;240184;277745;277746;277747;382867	33258;38221;53164
	487	Ncoa5	Nuclear receptor coactivator 5	0	B7ZC24;A2A5L3;REV__B7ZC24;REV__Q91W39	48.075	4	19	By MS/MS	By MS/MS	By MS/MS	NaN	NaN	NaN	NaN	NaN	NaN	0	4	2	4	2	5.4		1769;1770;1771;1772;1773;15078	9;11;126;377;378;381	84346;84347;84348;84349;84350;84351;94288;94289;94290;94291;94292;94293;99491;99492;99493;110201;110202;123340;346729;346730;346731;346732;346733;346734;346735;346736;346737;346738;346739;346740;346741;346742;346743;346744;346745;376820;376821;376822;376823;392446;392447;392448;392449;392450;392451;392452;392453;392454;392455;392456;392457;392458;392459;392460;392461;392462;466991;466992;466993;4…	11754;13117;13118;13832;15672;17585;47293;47294;47295;52183;54570;54571;54572;64738;64803;67400;68464;69236;91641
	488	Olfr389	Olfactory receptor (Fragment)	1	B7ZC58;Q7TRX7	25.653	2	2	By MS/MS	By matching	By MS/MS	NaN	NaN	NaN	NaN	NaN	NaN	0	2	1	0	1	16.5	+	15079;15080;15081	152;153;160	131475;398536	18917;55354
	489	Samd14	Sterile alpha motif domain-containing protein 14	0.0052497	B7ZC59;Q8K070	14.134	2	1	By matching	By matching	By MS/MS	NaN	NaN	NaN	NaN	NaN	NaN	0	1	0	0	1	10.6		1774;1775	108;117	527043;527044;527045;527046	72257
	490	Fbxw10	F-box/WD repeat-containing protein 10	1	B7ZC91;H3BLP9;Q5SUS0	116.51	3	1	By MS/MS	By matching	By matching	NaN	NaN	NaN	NaN	NaN	NaN	0	1	1	0	0	1.2	+	1776	912	464320	64336
	491	Arhgap21	Rho GTPase-activating protein 21	0	B7ZCJ0;B7ZCJ1;Q6DFV3;G3UWM5;G3UX38;A2BHQ2	215.86	6	22	By MS/MS	By MS/MS	By MS/MS	0.81391	1.2162	NaN	1.1113	1.0511	NaN	101780000	22	14	16	9	16.5		1777;1778;1779;1780;1781;1782;1783;1784;1785;1786;1787;1788;1789;1790;1791;15082;15083	42;311;313;315;436;437;438;472;851;856;909;912;914;918;919;920;1492	6679;6680;6681;6682;45396;45397;125825;139554;172525;172526;255829;255830;255831;255832;255833;267912;268785;278838;278839;289834;363129;412620;412621;412622;412623;412624;451771;451772;451773;451774;451775;487304;487305;487306;487307;487308;487309;487310;487311;487312;487313;487314;487315;487316;487317;487318;487319;487320;490766;490767;490768;490769;493112;500637;500638;500639;500640;500641;525…	1020;6298;17943;20105;24675;35474;37122;37224;38380;39420;49816;57245;62443;67251;67252;67608;67913;68994;72063;76432;79024;82436
	492	Abi1	Abl interactor 1	0	Q8CBW3-2;B7ZCU4;B7ZCU3;Q8CBW3-4;Q8CBW3-3;B7ZCU0;Q8CBW3;J3QNK8;Q8CBW3-5;B7ZCU2;B7ZCU5	48.511	11	23	By MS/MS	By MS/MS	By MS/MS	0.90665	1.0438	1.03792	1.0391	0.86605	1.06637	1464400000	19	18	16	8	42.4		1792;1793;1794;1795;1796;1797;1798;1799;1800;1801;15084;15085;15086;15087;15088;15089;15090;15091;15092;15093;15094;18122	163;165;167;169;173;178;182;186;191;193;195;210;211;217;220;224;226;286;290;292;297;445	35094;35095;35096;111594;111595;111596;203109;295269;295270;295271;295272;295273;295274;327002;327003;327004;327005;327006;327007;327008;327009;327010;327011;327012;327013;327014;327015;327016;327017;327018;382106;382107;382108;382109;382110;382111;382112;382113;382114;382115;404576;404577;431577;431578;431579;431580;431581;431582;431583;431584;446258;446259;446260;446261;446262;446263;446264;467…	4986;15881;28700;40142;44420;53036;56203;59446;61652;61653;64745;66704;78993;78994;79105;80015;80790;80791;80792;83279;83280;89170;92204
	493	Aar2	Protein AAR2 homolog	0	B7ZD25;Q9D2V5;B7ZD24	13.934	3	2	By MS/MS	By MS/MS	By matching	1.0335	1.0615	NaN	0.86054	1.1661	NaN	53806000	2	2	2	0	15.3				383801;383802;551446;551447	53303;75632
	494	Hdac5	Histone deacetylase 5	0	B7ZDF7;Q9Z2V6;Q3UJF1;B7ZDF5;A2AWS5;B7ZDF3;B7ZDF4	119.82	7	6	By MS/MS	By MS/MS	By MS/MS	0.91688	0.69101	NaN	0.12141	1.0066	NaN	672140000	4	3	4	1	7.7		1802;1803;1804;1805	269;270;651;661	249379;249380;249381;249382;456464;456465;522224;522225;591533;591534;591535;591536;591537;591538;604041;604042;604043;604044;604045;604046;604047;604048;618763	34632;63121;71755;81404;83349;85384
	495	Xpnpep3	Probable Xaa-Pro aminopeptidase 3	0	B7ZMP1;B7ZMP1-2;E9Q1R1	56.677	3	9	By MS/MS	By MS/MS	By MS/MS	0.99264	1.1056	0.923191	1.0237	1.003	1.00502	791070000	9	6	9	2	32.2				42555;42556;149136;149137;149138;149139;310137;310138;310139;310140;310141;310142;334665;334666;334667;358112;466579;466580;466581;466582;466583;466584;515353;515354;515355;531222;531223;531224;601696	5906;21547;41716;45483;49083;64651;70873;72902;82988
	496	Kif7	Kinesin-like protein KIF7	0	J3QNW9;B7ZNG0;E9QMU1;B7ZNG0-2	151.67	4	5	By MS/MS	By MS/MS	By MS/MS	NaN	NaN	NaN	NaN	NaN	NaN	221050000	5	2	2	3	6		1806	900	19283;200512;407667;515106;515107;515108;515109;515110;582454	2936;28419;56646;70820;80042
	497	Tatdn2	Protein Tatdn2	1	F8VQE6;B7ZNL9	80.757	2	1	By matching	By MS/MS	By matching	NaN	NaN	NaN	NaN	NaN	NaN	0	1	0	1	0	3.5	+	1807;1808	109;112	479895	66270
	498	Commd6	COMM domain-containing protein 6	0	B7ZNP3;Q3V4B5	9.4097	2	5	By MS/MS	By MS/MS	By MS/MS	1.1104	0.99665	1.06039	1.0175	1.0356	1.1074	361680000	5	3	4	2	75.9				325992;380441;380442;380443;380444;442083;442084;518894;518895;529851	44243;52759;60998;71296;72683
	499	Pard3	Partitioning defective 3 homolog	0	B7ZNY3;Q99NH2;G3XA13;A5D6P2;E0CXL4;E0CZE2;Q99NH2-2;Q99NH2-4;E0CX45;F6S7Z1;F6UGU7;E0CY24;F6TSJ9;E0CXR8;E0CZ83;E9PYJ2;Q99NH2-3;Q99NH2-5;Q4JJC0;F6URI7;F6TB42;E0CYB6;E0CXD3	147.44	23	25	By MS/MS	By MS/MS	By MS/MS	0.92354	1.0535	1.10132	1.0773	0.85156	0.82149	129650000	25	16	19	11	22.7		1809;1810;1811;1812;1813;1814;1815;1816;1817;1818;1819;1820;1821;1822;1823;1824;1825;1826;1827;1828;1829;1830;1831;15095;15096	143;144;149;152;175;187;220;221;378;383;715;717;728;824;834;837;849;855;869;870;871;874;1158;1170;1172	95856;95857;102847;102848;109171;109172;109173;109174;109175;109176;109177;109178;109179;114860;114861;114862;114863;114864;114865;114866;114867;114868;114869;114870;114871;114872;114873;294570;294571;302580;303406;303407;303408;303409;303410;303411;303412;303413;303414;303415;372871;388816;423259;423260;423261;423262;423263;423264;423265;423266;423267;423268;423269;426936;426937;426938;426939;46…	13370;14412;15492;15493;16302;40036;40861;40971;51456;53934;58449;58907;64197;64846;65694;65695;67840;67841;71748;73388;75853;76560;79779;83118;91063
	500	Wapal	Wings apart-like protein homolog	0	B7ZP47;Q65Z40	133.35	2	6	By MS/MS	By MS/MS	By MS/MS	0.88341	NaN	NaN	0.94888	NaN	NaN	4058200	6	2	2	2	9		1832;1833;1834	77;468;470	221169;239392;272619;272620;347495;609611;609612;658422	30582;33121;37653;47435;84212;91651
	501	Cbfa2t3	Protein CBFA2T3	0.0017009	O54972-2;E9QM80;O54972;B7ZP57	61.658	4	1	By MS/MS	By matching	By matching	NaN	NaN	NaN	NaN	NaN	NaN	0	1	1	1	0	5		1835;1836	236;242	502217;502218;502219	69234
	502	Nek1	Serine/threonine-protein kinase Nek1	0.0001634	P51954;B7ZWK0	136.69	2	2	By MS/MS	By MS/MS	By matching	NaN	NaN	NaN	NaN	NaN	NaN	0	2	2	2	0	1		1837	997	567540;567541;567542;567543;567544;567545;567546;567547;567548;567549	78034;78035
	503	Trim26	Tripartite motif-containing protein 26	0.0027586	B8JJ57;Q99PN3-2;B8JJ56;Q99PN3;J3QN94;B8JJ53	29.168	6	2	By MS/MS	By matching	By MS/MS	NaN	NaN	1.02528	NaN	NaN	1.24679	19794000	2	1	0	1	9.9				69030;194461;194462	9282;27725
	504	Pdlim7	PDZ and LIM domain 7, isoform CRA_g	1	B8JJB3	22.813	1	9	By matching	By MS/MS	By matching	NaN	NaN	NaN	NaN	NaN	NaN	4296100	1	0	1	0	12.8	+	15097	96	5242;5243;5244;5245;39534;39535;39536;39537;39538;39539;39540;39541;39542;39543;50497;355105;355106;355107;355108;355109;355110;355111;355112;355113;355114;355115;355116;355117;355118;355119;355120;355121;364064;364065;364066;364067;379251;379252;379253;379254;614599;648299;648300	835;5597;5598;6912;48623;49975;52570;84921;89744
	505	Tdp1	Tyrosyl-DNA phosphodiesterase 1	1	Q8BJ37;B8JJC1	68.689	2	1	By MS/MS	By matching	By matching	NaN	NaN	NaN	NaN	NaN	NaN	0	1	1	0	0	3	+	1838	61	446235	61648
	506	2610015P09Rik	Protein 2610015P09Rik	0.0014085	B8JJH0;F7D3E1;J3QQ27	97.082	3	2	By MS/MS	By matching	By MS/MS	NaN	NaN	NaN	NaN	NaN	NaN	9725100	2	1	0	1	2.9				268684;296443	37214;40304
	507	Amotl2	Angiomotin-like protein 2	0	B8JK87;Q8K371;B8JK81;Q3TP05;A0A087WRL8;B8JK82;B8JK86	88.934	7	5	By matching	By MS/MS	By MS/MS	NaN	0.97737	NaN	NaN	0.7184	NaN	16423000	5	0	3	3	9.7		1839;1840	217;785	181496;515743;589952;590579;590580;635943	26007;70937;81121;81236;87776
	508	Qtrtd1	Queuine tRNA-ribosyltransferase subunit QTRTD1	0	B8ZXI1;B8ZXI1-2;Z4YJE9;D6RGP3	46.288	4	6	By MS/MS	By MS/MS	By MS/MS	0.90373	1.0815	0.931619	1.2561	0.80277	1.04663	206920000	6	3	2	3	28				192212;192213;192214;192215;192216;192681;329522;410690;410691;561121;561122;573364	27446;27522;44701;56991;77040;78927
	509	Tjp1	Tight junction protein ZO-1	0	B9EHJ3;P39447	188.85	2	89	By MS/MS	By MS/MS	By MS/MS	0.85672	1.0343	1.02666	0.95853	0.88938	1.07718	10413000000	89	69	69	55	64.7		1841;1842;1843;1844;1845;1846;1847;1848;1849;1850;1851;1852;1853;1854;1855;1856;1857;1858;1859;1860;1861;1862;1863;1864;1865;1866;1867;1868;1869;1870;15098;15099;15100;15101;15102;18123	125;131;132;166;168;212;215;275;277;280;284;311;313;315;320;323;326;327;329;617;685;686;899;1308;1310;1462;1481;1482;1484;1486;1487;1490;1496;1497;1498;1534	13764;13765;23555;23556;23557;23558;23559;23560;23561;23562;23563;23564;23565;23566;23567;23568;23569;23570;23571;23572;23573;23574;23575;23576;23577;23578;23579;23580;23581;23582;23583;23584;62492;62493;68693;68694;68695;68696;68697;68698;68699;68700;68701;68702;68703;68704;68705;68706;76908;81579;81580;81581;81582;86057;86058;86059;86060;86061;86062;86063;86064;86065;86066;92191;92192;92193;921…	2098;3465;3466;8415;9236;10488;11332;11975;12767;12824;13440;14772;15561;16011;16245;16246;17664;19050;20368;20369;20713;20714;20715;21118;21652;24116;24117;24607;27962;28388;30414;32016;34065;34332;35872;37342;38703;38910;38911;40423;40938;41559;41560;42186;42532;42579;42580;44453;48119;48187;55008;55009;55153;58015;60674;61533;62726;64149;65715;67820;68448;69782;69974;70143;73670;73671;74710;74…
	510	Ptpla	Very-long-chain (3R)-3-hydroxyacyl-[acyl-carrier protein] dehydratase 1	0	B9EHK9;Q9QY80;A2AQ81	28.523	3	5	By MS/MS	By MS/MS	By MS/MS	1.397	0.74368	0.992162	0.98667	1.0006	0.75092	207610000	5	4	4	3	15.3		1871;1872	3;4	59137;59138;59139;59140;59141;59142;59143;59144;59145;59146;308087;478389;478390;478391;478392;478393;478394;478395;478396;478397;478398;478399;478400;628598;628599;628600;628601;628602;628603	7959;7960;41463;66032;86618
	511	Zmat3	Zinc finger matrin-type protein 3	0	O54836;B9EI21	32.001	2	3	By MS/MS	By matching	By MS/MS	0.78848	NaN	0.967024	1.2051	NaN	1.26183	35002000	3	2	0	2	20				312262;312263;643331;668580	42033;88940;93263
	512	Pms2	Mismatch repair endonuclease PMS2	0.000481	B9EJ22;E9QLM4;P54279;F6TK25	95.297	4	3	By matching	By MS/MS	By MS/MS	NaN	0.88415	1.20523	NaN	1.0839	1.19422	25510000	3	1	2	1	4				381868;411181;411182;594162;594163;594164	52990;57030;81848
	513	Nup205	MCG21756, isoform CRA_b	0	B9EJ54;E9Q880	227.46	2	28	By MS/MS	By MS/MS	By MS/MS	0.95364	1.0115	1.01178	1.0604	0.95935	1.05252	1743600000	28	13	16	17	17.4		1873;1874	1153;1165	59184;59185;59186;59187;59188;75058;78275;92513;92514;133815;133816;133817;149386;149387;207311;207312;207313;207314;207315;207316;207317;207318;207319;207320;207321;207322;207323;207324;207325;207326;207327;207328;215796;233064;248401;248402;341703;344052;351956;351957;399382;399383;399384;399385;399386;414925;440584;449362;452708;458531;458532;458533;458534;481250;481251;481252;481253;487474;48…	7964;10239;10724;12808;12809;19336;21578;29129;29130;29131;29966;32363;34498;46385;46803;48202;55491;57407;60772;62039;62584;63410;66477;67265;70627;70628;79702;87104
	514	Pdzd8	PDZ domain containing 8	0	B9EJ80	127.74	1	5	By MS/MS	By MS/MS	By MS/MS	NaN	0.95843	NaN	NaN	0.68996	NaN	51492000	5	2	5	1	7.3		1875;1876;1877	532;968;973	18419;219364;219365;342690;494224;494225;494226;494227;494228	2821;30362;46548;68063;68064
	515	Osbpl8	Oxysterol-binding protein	0	G3X9N6;B9EJ86	96.98	2	9	By MS/MS	By MS/MS	By MS/MS	1.0234	0.7469	1.12142	1.0327	1.2276	0.902609	234170000	9	5	4	4	17.1		1878;1879;1880;1881	55;57;765;766	94038;94039;97911;169782;169783;169784;169785;169786;175205;175206;197645;197646;197647;219491;219492;219493;387703;506579;648423	13077;13618;24401;25052;28082;30389;53805;69830;89769
	516	Heatr2	HEAT repeat containing 2	0	B9EJR8	93.85	1	1	By MS/MS	By MS/MS	By matching	NaN	NaN	NaN	NaN	NaN	NaN	53081000	1	1	1	0	1.5				31934;31935	4471
	517	Tmf1	TATA element modulatory factor	0	B9EKI3;D6RJK7	121.8	2	10	By MS/MS	By MS/MS	By MS/MS	1.0446	1.1081	0.97229	0.9781	1.0167	0.859919	352230000	10	9	4	4	16.2		1882;1883;18124	334;336;349	6969;6970;35950;43320;200398;267947;267948;267949;267950;267951;267952;267953;267954;286624;286625;353602;353603;541592;560503;560504;560505;560506;560507;560508;561984;561985;561986;561987	1069;5126;6005;28398;37127;39084;48495;74310;76977;77161
	518	Cblb	E3 ubiquitin-protein ligase CBL-B	0	Q3TTA7-2;B9EKI5;Q3TTA7	91.523	3	6	By MS/MS	By MS/MS	By MS/MS	NaN	NaN	NaN	NaN	NaN	NaN	0	6	5	5	3	5.2		1884;1885;1886;1887;1888;1889;1890;15103;15104	324;327;328;331;332;369;373;375;377	79686;79687;79688;79689;79690;79691;79692;79693;79694;79695;79696;169119;169120;169121;169122;169123;169124;169125;169126;266638;266639;266640;266641;266642;266643;266644;266645;266646;266647;266648;454412;454413;539077;539078;539079;539080	10988;24327;24328;36980;62791;73934
	519	Mon2	Protein MON2 homolog	0	Q80TL7-2;B9EKJ3;Q80TL7	188.28	3	6	By MS/MS	By MS/MS	By MS/MS	1.1025	0.77184	1.02099	0.75508	0.70264	1.1085	319060000	6	4	4	5	5.2				19313;19314;19315;19316;19317;19318;281318;376787;395903;395904;395905;399054;399055;399056;568510;568511;568512;568513	2942;38615;52175;54977;55450;78186
	520	Kdm3b	Lysine-specific demethylase 3B	0	B9EKS2;Q6ZPY7;Q6ZPY7-2	191.46	3	9	By MS/MS	By MS/MS	By MS/MS	0.76445	0.86711	1.61085	0.9531	0.78662	1.35468	159400000	9	8	7	2	9.5		1891;1892;1893;1894;1895;1896;1897;1898;1899;1900;15105;15106;15107;15108	552;553;554;557;559;726;727;728;730;734;743;744;745;747	9071;9072;9073;60983;60984;211276;211277;211278;211279;211280;211281;217504;217505;217506;251982;251983;251984;251985;341375;553020;553021;553022;553023;553024;553025;553026;553027;553028;553029;553030;553031;553032;553033;553034;553035;553036;553037;553038;553039;553040;553041;553042;641002;641003;641004;641005;641006;641007	1419;1420;8184;29507;30118;35022;46329;75899;88627
	556	Spire1	Protein spire homolog 1	0	D3Z495;D3YTL8;Q52KF3;Q52KF3-2;Q52KF3-3	59.39	5	12	By MS/MS	By MS/MS	By MS/MS	NaN	NaN	NaN	NaN	NaN	NaN	2284000	12	7	11	6	24.9		1913;1914;1915;1916;1917;15110;15111	159;175;266;267;268;282;289	120895;141206;141207;141208;141209;141210;141211;141212;141213;141214;283927;283928;283929;283930;283931;283932;290810;290811;290812;305365;305366;360879;360880;360881;360882;360883;454688;454689;472927;472928;472929;472930;472931;472932;472933;472934;472935;472936;472937;472938;472939;505737;546598;546599;546600;546601;546602;546603;591461	17183;20426;38817;39584;41188;41189;49447;62851;65447;69697;74952;81388
	557	Inpp4a	Type I inositol 3,4-bisphosphate 4-phosphatase	0.0051066	Q9EPW0-2;F6R4N2;E9QAD0;D3YTM1;E9Q9A0;Q9EPW0;D3YUD3;D3YUL8;D3Z230	76.355	9	1	By matching	By MS/MS	By matching	NaN	NaN	NaN	NaN	NaN	NaN	18950000	1	0	1	0	3.4				58417	7879
	558	Mex3d	RNA-binding protein MEX3D	0	Q3UE17-2;D3YTR3;Q3UE17;E9PUA0;F6TY75	62.093	5	3	By MS/MS	By MS/MS	By MS/MS	NaN	NaN	NaN	NaN	NaN	NaN	0	3	2	3	2	6.9		1918;1919;1920;15112;15113;15114	450;451;457;458;462;464	492558;492559;492560;492561;492562;492563;492564;492565;492566;492567;550034;550035;550036;550037;550038;550039;550040;550041;588632	67855;75420;80896
	559	Mbd3	Methyl-CpG-binding domain protein 3	0	Q9Z2D8-2;D3YTR5;D3YTR4;Q9Z2D8;F6WZH1;F6UPR7	28.338	6	9	By MS/MS	By MS/MS	By MS/MS	0.91152	1.0795	0.820479	0.97545	1.0403	1.16162	520070000	8	5	6	5	47.4		1921	24	15802;15803;15804;15805;85043;85044;256889;256890;291029;291030;291031;300310;300311;300312;300313;300314;300315;300316;300317;363444;363445;459993;459994;625022;625023;664516;664517;664518;664519;664520;664521;664522;664523;664524;664525;664526;664527	2423;11839;35632;39617;40631;49863;63636;86084;92548
	560	Spns1	Protein spinster homolog 1	0	D3YTR6;Q8R0G7;D6REG2;D3YWU4;D3YWA9	51.395	5	5	By MS/MS	By MS/MS	By MS/MS	NaN	0.9388	NaN	NaN	1.0081	NaN	216100000	5	2	4	1	10.7				49944;49945;185766;511497;556640;556641;636163	6844;26583;70421;76413;87819
	561	Sec11a	Signal peptidase complex catalytic subunit SEC11A	0	D3YWT0;Q9R0P6;D3YTS1;D3Z569	19.569	4	12	By MS/MS	By MS/MS	By MS/MS	1.0946	0.87416	1.02433	1.0073	1.0191	1.0128	1167000000	12	11	9	6	49.4				112106;112107;112108;112109;112110;141942;141943;157140;177720;177721;177722;232158;232159;232160;232161;232162;232163;232164;232165;232166;232167;232168;232169;232170;232171;232172;232173;232174;232175;232176;232177;232178;390698;390699;390700;390701;390702;390703;390704;390705;390706;390707;390708;443610;443611;443612;443613;443614;443615;443616;452341;629080;629081;629082;629083;629084;629085;…	15973;20533;22800;25518;32257;32258;54241;54242;61271;61272;62548;86697
	562	Osbpl3	Oxysterol-binding protein;Oxysterol-binding protein-related protein 3	0	D3Z194;D3YTT6;F8WH20;Q9DBS9;D3YVF7	96.551	5	10	By MS/MS	By MS/MS	By MS/MS	1.6264	1.1638	NaN	1.0906	2.1937	NaN	69610000	10	7	6	6	20.7		1922;1923;1924;1925;1926;1927;1928;15115;15116	250;264;302;303;368;369;371;477;478	40180;75102;102641;102642;330025;330026;330027;330028;338864;338865;342365;342366;342367;494338;494339;494340;502658;502659;602349;602350;602351;602352;602353;602354;602355;602356;602357	5668;10252;14362;44787;45995;46510;68083;69298;69299;83114
	563	Ogfod1	2-oxoglutarate and iron-dependent oxygenase domain-containing protein 1	0	Q3U0K8-2;D3YTU2;Q3U0K8-3;Q3U0K8	57.853	4	1	By matching	By matching	By MS/MS	NaN	NaN	NaN	NaN	NaN	NaN	7246300	1	0	0	1	3				504771	69549
	564	Mina	Bifunctional lysine-specific demethylase and histidyl-hydroxylase MINA	0	D3YTU3;Q8CD15;Q8CCK9;D3Z287	42.729	4	5	By MS/MS	By MS/MS	By matching	0.84119	1.0234	NaN	0.9024	1.0813	NaN	85118000	5	4	3	0	9.4				22310;22311;22312;291027;291028;436150;436151;436152;436153;436154;637414	3317;3318;39616;60147;88029
	565	Zkscan3	Zinc finger protein with KRAB and SCAN domains 3	0.0012549	F6VSC7;D3YTV4;Q5RJ53;Q91VW9	15.886	4	1	By matching	By matching	By MS/MS	NaN	NaN	NaN	NaN	NaN	NaN	0	1	0	0	1	14.4		1929	37	369115	50846
	566	Lphn3	Latrophilin-3	0	Q80TS3-4;D3Z634;D3Z593;D3Z3G4;Q80TS3-5;D3YTW7;Q80TS3;Q80TS3-3;K3W4M8;D3YVT9;D3Z4S7;D3Z5M6;F6WMY5;D3YU23;D3Z6J2;D3YWR3;D3Z4V0;D3YWB1;D3Z6H9;D3Z3X6;Q80TS3-2;D3Z6H7;Q80TS3-6	144.74	23	6	By MS/MS	By MS/MS	By MS/MS	0.69573	0.90649	1.51531	0.72965	0.93482	1.26302	90760000	6	3	4	2	7.9		1930;1931;1932	1269;1270;1283	41057;116389;188246;188247;188248;188249;188250;227199;410021;410022;410023;410024;410025;586021;586022	5799;16451;26971;31516;56883;80658
	567	Josd2	Josephin-2	0	D6RDE6;Q8VCY7;D3YTZ7;Q9CR30	7.5162	4	1	By MS/MS	By MS/MS	By MS/MS	NaN	NaN	NaN	NaN	NaN	NaN	82771000	1	1	1	1	25.4				541825;541826;541827;541828;541829	74351
	568	Stard5	StAR-related lipid transfer protein 5	0	D3YU00;Q9EPQ7	23.166	2	2	By MS/MS	By MS/MS	By MS/MS	NaN	0.99291	1.03732	NaN	0.99105	0.969086	65117000	2	1	2	2	12.1				84794;84795;84796;379079;379080;379081	11797;52545
	569	Nmral1	NmrA-like family domain-containing protein 1	0	D3YU12;Q8K2T1;Q8K2T1-2;G5E8S7;Q8K2T1-3	33.081	5	14	By MS/MS	By MS/MS	By MS/MS	0.96972	1.1814	0.912659	1.2945	0.97816	1.15857	1457000000	14	9	12	6	56.2				51330;51331;51332;51333;51334;152543;152544;152545;152546;152547;152548;152549;218735;218736;218737;218738;218739;218740;251621;251622;292533;311463;311464;311465;325678;325679;340769;351716;351717;410713;410714;410715;410716;410717;410718;480014;596618;596619;596620	7015;22101;22102;30287;34954;39768;41912;44183;46223;48153;48154;56994;66291;82260
	570	Ncln	Nicalin	0	D3YU17;Q8VCM8	62.779	2	18	By MS/MS	By MS/MS	By MS/MS	0.97627	0.98355	0.984446	0.98094	1.0762	1.00291	2491800000	18	12	17	7	32.9				5470;5471;5472;5473;5474;5475;5476;38171;40790;117598;117599;117600;117601;233427;233428;233429;233430;245978;245979;245980;245981;245982;245983;245984;245985;245986;278608;278609;278610;278611;330264;330265;330266;330267;330268;330269;330270;330271;330272;341670;341671;341672;341673;341674;341675;351618;351619;395088;395089;395090;395091;395092;403703;403704;458455;480819;480820;480821;480822;48…	870;5451;5769;16597;32412;34103;34104;38341;44821;46375;48131;54892;56084;63398;66420;66421;82471;92583
	571	Mybpc1	Protein Mybpc1	0	Q6P6L5;D3YU50;F6RQD1;F7D574	126.2	4	42	By MS/MS	By MS/MS	By MS/MS	2.1297	1.1667	0.873439	1.1159	2.1918	0.415472	3748400000	42	29	37	16	43.6		1933;1934	174;179	11318;11319;11320;11321;12391;18680;18681;18682;18683;18684;18685;18686;18687;68301;68302;79300;85080;151750;151751;151752;151753;151754;151755;209358;209359;209360;209361;209362;209363;209364;209365;209366;209367;209368;210464;210465;210466;210467;210468;210469;210470;210471;210472;210473;210474;240018;240019;240020;240021;240022;240023;240024;240025;240026;240027;240028;240029;249798;249799;249…	1689;1845;2856;9172;10941;11845;21939;21940;29381;29382;29474;33235;33236;34698;35724;38084;39867;44141;47858;47859;49344;49345;50344;53241;53242;55983;56564;56681;57514;59029;68655;70407;73409;80688;84396;84397;84680;85286;88172;88173;92143;92329
	572	Lemd3	Inner nuclear membrane protein Man1	0	E9QP59;D3YU56;Q9WU40;Q9WU40-2	100.16	4	18	By MS/MS	By MS/MS	By MS/MS	1.0846	0.93021	0.928419	1.1355	0.84081	1.12684	676680000	18	16	10	10	31		1935;1936;1937;1938;1939	137;140;258;260;295	1048;1049;34757;34758;46399;99948;111112;111113;111114;176399;176400;176401;176402;176403;176404;245767;245768;245769;290732;290733;290734;358796;358797;358798;358799;358800;358801;358802;358803;361724;361725;361726;362292;362293;362294;362295;362296;362297;362298;484368;491674;491675;491676;491677;491678;491679;491680;491681;491682;491683;491684;491685;491686;491687;613782;613783;629556;629557;6…	178;4940;6460;13912;15797;25307;34066;39572;49178;49562;49651;66880;67736;84797;86749;86750;86751;91897
	573	Anapc7	Anaphase-promoting complex subunit 7	0	D3YU58;Q9WVM3	56.167	2	10	By MS/MS	By MS/MS	By MS/MS	0.92967	1.0567	0.896861	1.1483	1.0863	1.02651	381580000	10	6	5	3	27.8				25785;109961;122014;177879;302721;402628;402629;402630;402631;402632;402633;530283;530284;530285;558881;639609;639610;667486;667487	3774;15640;17383;25543;40877;55947;72770;76734;88410;93091
	574	Mgst1	Microsomal glutathione S-transferase 1	0	D3YU60;Q91VS7;E9QJW0	11.687	3	3	By MS/MS	By MS/MS	By matching	0.79285	1.4357	NaN	1.0444	0.89964	NaN	105340000	3	3	2	0	32.4				151608;151609;256891;256892;256893;256894;256895;256896;256897;256898;256899	21910;35633;35634
	575	Vps8	Vacuolar protein sorting-associated protein 8 homolog	0.0082791	D3YU67;Q0P5W1-2;Q0P5W1-3;F8WI64;Q0P5W1;D3YUP0	57.642	6	1	By matching	By matching	By MS/MS	NaN	NaN	0.86881	NaN	NaN	0.794976	6144300	1	0	0	1	3.1				282329;282330;282331	38699
	576	Cit	Citron Rho-interacting kinase	0	P49025-4;D3Z1U0;P49025;E9QL53;D3YU89;P49025-5;P49025-3;F6SBR5;D3Z477;D3Z1K6;P49025-2	230.08	11	4	By MS/MS	By MS/MS	By MS/MS	NaN	NaN	0.995818	NaN	NaN	1.69085	135270000	4	2	2	2	2.9		1940	1978	124025;124026;124027;124028;356943;382533;382534;423566	17671;48920;53111;58497
	577	Cyth2	Cytohesin-2	0	D3Z5C3;D6RCZ5;D3YU96;P63034-3;Q99KH2;P63034-2;P63034;D3YU95	19.42	8	1	By MS/MS	By MS/MS	By MS/MS	NaN	NaN	NaN	NaN	NaN	NaN	0	1	1	1	1	15.7		1941;15117	40;42	358828;358829;358830;358831;358832;358833;358834	49185
	578	Scrib	Protein scribble homolog (Fragment)	0	D3YU97	12.059	1	15	By MS/MS	By MS/MS	By MS/MS	1.3833	0.84548	0.978091	1.0163	1.0678	0.767931	2260700000	1	1	1	0	36.3		1942;1943;1944;1945;1946;15118;15119;15120	18;19;24;27;32;65;71;76	14545;14546;14547;14548;14549;14550;14551;14552;14553;14554;14555;14556;14557;14558;14559;14560;14561;14562;14563;14564;14565;14566;14567;14568;14569;14570;14571;14572;14573;323476;323477;389484;389485;389486;389487;389488;389489;389490;389491;389492;389493;389494;389495;389496;389497;389498;389499;389500;389501;389502;389503;389504;389505;389506;389507;389508;389509;389510;389511;389512;389513;3…	2234;2235;43880;54045;54046;61947;61948;68341;82118;82119;87756;87757;87758;88788;88789
	579	Msrb3	Methionine-R-sulfoxide reductase B3, mitochondrial	0	D3YUC9	12.058	1	2	By MS/MS	By MS/MS	By MS/MS	NaN	NaN	NaN	NaN	NaN	NaN	0	1	1	1	1	9.6		1947;1948;1949;1950	2;98;103;105	498164;498165;498166;498167;498168;498169;498170;498171;498172;498173;498174;498175;498176;657429;657430;657431;657432;657433;657434;657435	68658;91447
	580	Gramd4	GRAM domain-containing protein 4	0	D6RET7;D3YUE7;Q8CB44	37.594	3	3	By MS/MS	By MS/MS	By MS/MS	NaN	NaN	1.01052	NaN	NaN	1.24336	4801100	3	2	2	2	18.3		1951;1952	50;54	466882;466883;505079;505080;505081;505082;505083;505084	64709;69605;69606
	581	Radil	Ras-associating and dilute domain-containing protein (Fragment)	0	D3YUE9	8.6937	1	3	By matching	By MS/MS	By MS/MS	NaN	NaN	NaN	NaN	NaN	NaN	383420000	1	0	0	1	13.8		1953;1954;1955	42;52;55	21062;191091;191092;600403	3185;27284;82823
	582	Mkl1	MKL/myocardin-like protein 1	0	D3YUG5;D3YUI2;Q8K4J6-2;Q8K4J6	74.767	4	7	By MS/MS	By MS/MS	By MS/MS	NaN	NaN	NaN	NaN	NaN	NaN	40864000	7	6	5	4	18.9		1956;1957;1958;1959;1960;1961;1962;1963;1964;1965;1966;1967;15121;15122;15123	119;120;124;314;316;317;319;320;449;450;452;453;457;570;571	50700;50701;50702;50703;50704;50705;50706;50707;50708;71805;134778;134779;134780;134781;134782;134783;134784;134785;134786;465054;465055;533610;533611;533612;533613;533614;533615;533616;533617;533618;533619;533620;533621;603352;642259;642260	6935;9705;19506;64451;73196;83276;88836
	583	Map4k2	Mitogen-activated protein kinase kinase kinase kinase 2	0.0078437	D3YUH9;Q61161	39.794	2	1	By MS/MS	By MS/MS	By matching	NaN	NaN	NaN	NaN	NaN	NaN	0	1	1	1	0	5.4		1968	284	516601;516602;516603	71046
	584	Vmn2r24	MCG130577	1	D3YUI0	95.914	1	1	By matching	By matching	By MS/MS	NaN	NaN	NaN	NaN	NaN	NaN	0	1	0	0	1	2.1	+	1969	162	370082	51004
	585	Ccnyl1	Protein Ccnyl1	0	E9Q226;D3YUJ3;A0A087WPI4	33.709	3	14	By MS/MS	By MS/MS	By MS/MS	NaN	NaN	NaN	NaN	NaN	NaN	27894000	12	9	11	7	23.7		1970;1971;1972;1973;1974;1975;1976;1977;1978;15124;15125;15126	23;25;27;35;42;47;51;52;54;55;274;276	59963;59964;59965;59966;59967;59968;59969;59970;59971;59972;59973;59974;115361;115362;115363;115364;115365;115366;115367;302840;302841;302842;302843;302844;302845;302846;311059;311060;311061;311062;477757;477758;477759;477760;477761;477762;477763;477764;477765;477766;477767;477768;477769;477770;477771;477772;477773;477774;491831;491832;491833;491834;526457;532211;532212;532213;532214;532215;53221…	8045;8046;16364;40898;40899;41842;65994;65995;67761;72147;73028;73667;73668;93442
	586	Cpeb2	Cytoplasmic polyadenylation element-binding protein 2	1	Q812E0;D3YUJ4;E9Q5X2;E9Q969	58.441	4	6	By MS/MS	By MS/MS	By MS/MS	NaN	NaN	NaN	NaN	NaN	NaN	9694800	3	2	2	1	10	+	1979;1980	21;24	20085;20086;20087;20088;20089;304721;304722;430543;492200;492201;492202;492203;514015;577726	3071;41119;59327;67807;70656;79317
	587	Vmn2r27	Protein Vmn2r27	1	D3YUK6	97.325	1	1	By MS/MS	By matching	By matching	NaN	NaN	NaN	NaN	NaN	NaN	0	1	1	0	0	2.1	+	1981	668	452731	62593
	588	Ndufv1	NADH dehydrogenase [ubiquinone] flavoprotein 1, mitochondrial	0	D3YUM1;Q91YT0;D3Z1U9;D3Z0K1;D3YXX5;D6RG60	49.913	6	30	By MS/MS	By MS/MS	By MS/MS	0.9811	0.99878	0.974944	0.94516	1.1332	1.02614	6739600000	30	28	26	12	72.7				8112;111985;112051;112052;112053;151082;151083;151084;151085;151086;153421;153422;157740;157741;157742;157743;157744;161553;161554;161555;161556;161557;161558;161559;161560;161561;164391;164392;164393;180574;180575;180576;198626;198627;198628;198629;198630;198631;198632;200100;200101;200102;200103;200104;200105;200106;200107;200108;201205;201206;201207;201208;201209;201210;201211;201212;201213;20…	1247;15943;15962;21835;22246;22915;22916;23368;23749;25867;28179;28352;28516;41208;43625;44931;44932;44933;45937;45938;55821;59067;65028;65126;65127;79625;81745;91016;92772;92773
	589	Steap2	Metalloreductase STEAP2	0	D3YUM6;D3Z1C4;Q8BWB6	45.805	3	1	By MS/MS	By MS/MS	By matching	NaN	NaN	NaN	NaN	NaN	NaN	19428000	1	1	1	0	2.7				382073;382074	53024
	590	Tnni1	Troponin I, slow skeletal muscle	0	D3YUN3;F6QC77;Q9WUZ5;D3YTL4	19.843	4	34	By MS/MS	By MS/MS	By MS/MS	0.99001	0.96082	1.05841	1.0141	0.77999	0.813339	23693000000	31	31	29	17	90.1		1982;1983;1984;1985;15127	42;103;167;169;170	27771;27772;27773;27774;27775;27776;27777;27778;27779;27780;27781;27782;27783;27784;27785;27786;27787;27788;27789;27790;27791;27792;27793;27794;27795;27796;27797;27798;27799;27800;27801;27802;27803;27804;27805;27806;27807;27808;27809;27810;27811;27812;27813;27814;27815;27816;27817;27818;27819;27820;27821;27822;27823;27824;27825;27826;27827;27828;27829;27830;27831;27832;27833;27834;27835;27836;278…	4044;4045;5151;6144;10454;15175;15216;15918;16646;17629;20099;20100;24437;25354;25355;25356;29185;34327;37126;38762;38763;39844;40061;40062;46149;46150;53128;59558;59559;84383;86336;88478;88494;92714
	591	Carm1	Histone-arginine methyltransferase CARM1	0	Q9WVG6-2;Q9WVG6;D3YUP1;D6RFA7	63.459	4	13	By MS/MS	By MS/MS	By MS/MS	0.9738	0.98902	1.01113	0.97999	0.91192	1.14968	2041400000	13	10	9	6	37.4				253;254;19620;19621;19622;43638;43639;43640;43641;76683;152881;198537;198538;198539;198540;198541;198542;198543;198544;198545;279568;279569;310826;310827;310828;347416;347417;347418;347419;347420;347421;347422;347423;347424;347425;389396;389397;389398;459930;551516;551517;551518;551519;551520	29;2995;6068;10436;22152;28169;38476;41796;47420;47421;54028;63626;75650
	592	Eef1d	Elongation factor 1-delta (Fragment)	0	D3YUQ9	21.549	1	32	By MS/MS	By MS/MS	By MS/MS	1.0691	0.9642	0.950932	0.98132	0.98007	0.903016	9025200000	1	0	1	0	4.6		1986;1987;1988;1989;15128;15129;15130	118;119;129;133;142;147;162	60827;60828;60829;60830;60831;60832;60833;60834;60835;60836;60837;60838;60839;60840;60841;60842;60843;60844;60845;60846;60847;60848;60849;60850;60851;60852;60853;60854;60855;60856;60857;60858;60859;60860;60861;60862;60863;60864;60865;60866;60867;60868;60869;60870;60871;60872;60873;60874;60875;60876;60877;60878;60879;60880;60881;60882;60883;60884;60885;60886;60887;60888;60889;60890;60891;60892;608…	8174;8175;8176;8454;8455;8456;8457;20146;20147;20148;22019;22020;22021;22533;22534;27809;27810;35708;35709;35710;36206;36207;36208;36654;37542;50218;60898;60899;64972;64973;72181;91475
	593	Tmem169	Transmembrane protein 169	0	D3YUR6;Q8BG50	13.428	2	1	By MS/MS	By MS/MS	By MS/MS	NaN	NaN	NaN	NaN	NaN	NaN	0	1	1	1	1	19.2		1990;1991	15;20	380434;380435;380436;380437;380438;380439	52757
	594	Dpysl3	Dihydropyrimidinase-related protein 3 (Fragment)	1	D3YUS0;D3Z567	23.098	2	19	By matching	By matching	By MS/MS	NaN	NaN	NaN	NaN	NaN	NaN	87771000	1	0	0	1	6.9	+			619;620;24667;24668;24669;24670;24671;24672;24673;24674;24675;24676;24677;24678;24679;24680;24681;24682;24683;24684;24685;24686;24687;24688;26897;26898;26899;26900;26901;26902;26903;26904;26905;26906;26907;26908;26909;26910;26911;26912;26913;26914;26915;65527;65528;65529;65530;65531;65532;65533;65534;65535;65536;65537;95884;95885;95886;95887;95888;95889;95890;224611;224612;224613;224614;224615;22…	92;3643;3906;8780;13379;31073;31074;31722;37750;38637;38638;43283;52425;54026;55271;55272;55273;68517;68518
	595	Rasal2	Protein Rasal2	0	D3YUS5;E9PW37;E9PYD8;D3YWZ9	142.01	4	14	By MS/MS	By MS/MS	By MS/MS	NaN	0.99722	NaN	NaN	0.91311	NaN	36056000	13	5	12	8	12.1		1992;1993;1994;1995;1996;1997;1998;1999;2000;2001;2002;15131;15132;15133	113;115;140;742;755;756;757;761;763;766;858;861;863;880	118275;126756;126757;126758;126759;126760;126761;129984;129985;129986;129987;129988;129989;129990;129991;129992;129993;129994;129995;129996;129997;129998;129999;130000;130001;130002;130003;130004;130005;130006;130007;130008;234813;313435;313436;313437;313438;313439;313440;313441;313442;313443;313444;313445;313446;313447;374114;467294;467295;467296;473052;494510;494511;534131;534132;534133;583172;…	16715;18098;18629;32632;42210;42211;51685;64794;65469;68112;73244;80182;82864;82865
	596	Pogz	Pogo transposable element with ZNF domain	0	D3YUW8;D3YUX1;Q0VGT3;Q8BZH4	144.86	4	8	By MS/MS	By MS/MS	By MS/MS	1.1242	1.0055	1.15322	1.1504	1.034	0.885975	176330000	8	6	6	2	7.9				90153;90154;176893;176894;211660;211661;211662;211663;211664;249048;311763;311764;354825;354826;484938;526973;526974;526975;526976;526977	12522;25382;29558;34575;41962;48594;66959;72248
	597	Mpdz	Multiple PDZ domain protein	0	Q8VBX6-2;Q8VBX6;D3YUX2;Q8VBX6-4;Q8VBX6-3;A3KG84;A3KG81	215.06	7	3	By MS/MS	By MS/MS	By MS/MS	NaN	NaN	NaN	NaN	NaN	NaN	40437000	3	2	2	2	2.6		2003;2004	230;231	96532;187424;187425;187426;187427;260179;260180	13445;26850;36132
	598	Dlg2	Disks large homolog 2	0.00032321	D3YUZ8;Q91XM9-3;Q91XM9-6;Q91XM9-8;Q91XM9;Q91XM9-2;E9Q2L2;Q91XM9-4;Q91XM9-7;D3YWU0;Q91XM9-5	83.95	11	7	By MS/MS	By MS/MS	By MS/MS	NaN	NaN	NaN	NaN	NaN	NaN	1900500000	3	2	2	2	4.6		2005;2006;2007	278;283;317	26441;26442;26443;26444;26445;26446;66096;66097;66098;66099;170864;170865;170866;170867;170868;170869;170870;170871;170872;199738;199739;199740;199741;528012;594179;594180;594181;594182;633632	3857;8855;24488;28298;72399;81854;87402
	599	Atp9b	Probable phospholipid-transporting ATPase IIB	0.0004817	P98195-2;D3YV00;P98195	127.91	3	2	By MS/MS	By MS/MS	By matching	0.99254	NaN	NaN	0.9531	NaN	NaN	53349000	2	2	1	0	4				10851;10852;10853;18557	1672;2841
	600	Cnot6l	CCR4-NOT transcription complex subunit 6-like	0.00063563	D3Z2G5;D3YVH6;D3YXZ0;Q8VEG6-3;Q8VEG6-2;Q8VEG6	9.9483	6	1	By MS/MS	By matching	By matching	NaN	NaN	NaN	NaN	NaN	NaN	29738000	1	1	0	0	17.2				329603	44717
	601	Bcl2l12	Protein Bcl2l12 (Fragment)	0.0068452	D3YVK3;D3YYJ3;Q9D3J3	9.0863	3	1	By matching	By matching	By MS/MS	NaN	NaN	NaN	NaN	NaN	NaN	0	1	0	0	1	32.1		2008;2009;15134	29;33;37	469760	65057
	602	Mov10	Putative helicase MOV-10	0	P23249;D3YVL0;E9PW39	113.58	3	4	By MS/MS	By MS/MS	By MS/MS	NaN	1.3216	NaN	NaN	1.0977	NaN	46817000	4	1	2	2	5.8				127082;361891;528096;655910;655911	18156;49588;72415;91143
	603	Bloc1s1	Biogenesis of lysosome-related organelles complex 1 subunit 1	0	D3YVM8;O55102;D3Z4L7	13.9	3	2	By MS/MS	By MS/MS	By matching	0.70383	1.1223	NaN	0.93277	0.8848	NaN	73947000	2	1	2	0	37.2				286003;286004;286005;286006;286007;460284	39027;63687
	604	Fam131a	Protein FAM131A (Fragment)	1	D3YVN0;D3YXU9;D3Z4E4	3.1467	3	1	By matching	By matching	By MS/MS	NaN	NaN	NaN	NaN	NaN	NaN	741490	1	0	0	1	65.5	+			390227	54162
	605	Crem	cAMP-responsive element modulator	0.0017023	D3Z7P7;D3Z326;D3Z0B6;F6VJ22;D3Z6A5;P27699-11;D3YVP3;F6QWT6;D3Z773;F6U9F5;P27699-4;P27699-10;D3Z4K8;P27699-3;P27699-2;D3Z0R0;F6RB97;D3Z011;P27699-9;P27699-8;F6Q346;P27699-7;D3YXV5;F6W4F5;E9PWV9;E9PV35;P27699-6;D3Z7M6;F6XRJ7;F6QKL8;D3Z2U7;P27699-5;P27699	10.92	33	1	By MS/MS	By MS/MS	By matching	NaN	NaN	NaN	NaN	NaN	NaN	0	1	1	1	0	32.6		2010;2011;2012	22;25;28	47347;47348	6569
	606	Dcaf11	DDB1- and CUL4-associated factor 11	0.0042264	D6RCG5;D3YVR5;D3Z2V1;Q91VU6-2;Q91VU6	15.576	5	1	By MS/MS	By MS/MS	By MS/MS	NaN	NaN	NaN	NaN	NaN	NaN	0	1	1	1	1	17.7		2013;2014;2015	73;75;81	152743;152744;152745;152746;152747;152748	22143
	607	Smtn	Smoothelin	0	D3YVS1	47.573	1	23	By MS/MS	By MS/MS	By MS/MS	1.3499	1.0621	1.13599	1.0372	1.1424	1.05371	2639700000	6	5	5	3	17.4		2016;2017;2018;2019;2020;2021;2022;2023;2024;15135;15136	122;123;124;128;131;132;145;275;311;312;313	4286;4287;51013;51014;51015;51016;51017;51018;51019;51020;51021;51022;51023;51024;51025;51026;51027;51028;80504;80505;118632;118633;264562;264563;264564;264565;264566;264567;264568;264569;264570;264571;264572;264573;264574;264575;264576;264577;264578;264579;293278;293279;293280;293281;293282;293283;293284;293285;320421;320422;320423;359140;359141;384648;384649;384650;452886;452887;453785;453786;4…	680;6975;6976;11158;16782;36716;39859;43255;49228;53422;62608;62698;66094;67256;67864;67886;69092;74099;74100;75597;75834;76428;76429
	608	Snx15	Sorting nexin-15	0.0039352	D3YVT2;D3Z479;Q91WE1	13.447	3	2	By MS/MS	By matching	By matching	NaN	NaN	NaN	NaN	NaN	NaN	6055900	2	2	0	0	26.5				197679;476249	28091;65820
	609	Ubash3b	Ubiquitin-associated and SH3 domain-containing protein B	0.00079101	D3YVT5;Q8BGG7	12.918	2	1	By matching	By matching	By MS/MS	NaN	NaN	NaN	NaN	NaN	NaN	9102300	1	0	0	1	12.9				203293	28724
	610	Usp16	Ubiquitin carboxyl-terminal hydrolase 16	0	D3YVU1;Q99LG0;D3Z6E6;D6RHQ6	85.381	4	2	By MS/MS	By MS/MS	By matching	0.90025	1.1091	NaN	0.9951	0.89279	NaN	68228000	2	2	2	0	3.8				499811;499812;499813;499814;664784;664785	68874;92603
	611	Kdm2b	Lysine-specific demethylase 2B	0.0028906	Q6P1G2-2;D3YVU7;D3YVU4;E9QL25;Q6P1G2	88.004	5	1	By matching	By matching	By MS/MS	NaN	NaN	NaN	NaN	NaN	NaN	0	1	0	0	1	1.5		2025	458	217674;217675	30144
	612	Tmem30a	Cell cycle control protein 50A	0.0084021	D3YVV1;Q8VEK0	37.178	2	1	By MS/MS	By MS/MS	By MS/MS	1.1535	1.1518	NaN	1.0404	1.2497	NaN	67852000	1	1	1	1	3.4				166578;166579;166580;166581;166582	23977
	613	Synpo2	Synaptopodin-2	1	D3YVV9;E9Q1U2;F6WWS1	129.63	3	40	By matching	By MS/MS	By MS/MS	NaN	NaN	NaN	NaN	NaN	NaN	1672200	2	0	1	1	2.1	+	2026;2027;2028;2029;2030;2031;2032;2033;2034;2035;2036;2037;2038;2039;2040;2041;2042;2043;2044;2045;2046;2047;2048;2049;2050;2051;15137;15138;15139;15140;15141;15142;15143;18125;18126	218;219;220;540;541;543;545;546;555;566;600;602;603;606;615;618;629;630;653;655;656;661;715;719;725;727;744;767;885;890;895;897;899;903;908	46459;46460;46461;46462;46463;46464;46465;46466;46467;46468;46469;46470;46471;51058;51059;51060;51061;51062;51063;51064;51065;51066;51067;51068;51069;51070;51071;51072;51073;51074;51075;51076;51077;51078;51079;51080;51081;51082;51083;51084;51085;51086;51087;51088;51089;51090;51091;51092;51093;51094;51095;51096;51097;51098;51099;51100;51101;51102;51103;51104;51105;51106;51107;51108;51109;51110;511…	6479;6983;6984;17591;22355;22476;24526;27185;27354;27593;27744;27745;29794;29862;29863;30993;37695;48624;52872;52873;52874;52982;54914;54915;57135;60270;61918;65329;65343;72220;74258;77082;77670;81082;88832;88833;93445;93740;93741;93742
	614	Golim4	Golgi integral membrane protein 4	0	D3YVW2;Q8BXA1;F6RUD1	79.904	3	19	By MS/MS	By MS/MS	By MS/MS	0.80656	1.0885	1.03879	0.98915	0.92389	1.03233	1083400000	19	16	10	14	30.2				23050;23051;23052;23053;27900;27901;27902;27903;27904;27905;27906;27907;81446;81447;81448;81449;81450;114738;114739;114740;114741;263762;263763;263764;263765;263766;263767;263768;263769;263770;297165;329001;329002;329003;329004;335753;335754;335755;335756;358888;358889;358890;358891;358892;358893;358894;358895;367629;367630;367631;367632;367633;367634;367635;367636;367637;418886;444577;444578;455…	3416;4049;11314;16290;36635;36636;36637;40369;44636;45619;49196;50591;57876;61417;63078;63807;64611;74502;93300
	615	Ttll5	Tubulin polyglutamylase TTLL5	0.001555	H3BJC7;H3BLA3;H3BLC0;H3BJ73;D3YVZ5;E9Q425;Q8CHB8	31.639	7	1	By MS/MS	By matching	By matching	NaN	NaN	NaN	NaN	NaN	NaN	660270	1	1	0	0	5.7				254657	35308
	616	Plekha4	Pleckstrin homology domain-containing family A member 4	0	Q8VC98;E9QJX8;D3YW21;D3Z3Y7;Q8VC98-2;E9PUJ9	64.838	6	3	By MS/MS	By MS/MS	By MS/MS	NaN	NaN	NaN	NaN	NaN	NaN	0	3	2	2	3	8.3		2052;2053;2054;2055;2056;2057;2058	237;241;562;569;570;577;578	39074;39075;39076;39077;39078;39079;39080;59555;59556;59557;59558;59559;59560;59561;59562;59563;539243	5541;8000;73962
	617	Rab3d	Ras-related protein Rab-3D	0.00048216	D3YWL1;D3YW33;P35276;P62823	12.054	4	5	By MS/MS	By MS/MS	By matching	1.1203	0.99213	NaN	0.97771	0.99461	NaN	137430000	2	2	2	0	20.8				54648;54649;54650;238236;344851;344852;344853;578769;578770;656366;656367	7419;32989;46965;79515;91259
	618	Ccdc9	Coiled-coil domain-containing protein 9	0	G3X927;D3YW42;Q8VC31;G3UXR7;D6RFU6;D3Z1Q6	61.576	6	8	By MS/MS	By MS/MS	By MS/MS	1.0791	1.015	0.889759	0.98841	1.0346	0.907112	95631000	8	5	3	2	16.7				163421;163422;187754;391056;391057;391058;391059;391060;391061;391062;434019;434020;434021;470176;476947;535340;667221;667222	23621;26904;54319;59809;65107;65912;73400;93051
	619	Capns1	Calpain small subunit 1	0	D3YW48;O88456	25.31	2	22	By MS/MS	By MS/MS	By MS/MS	0.91094	0.97439	1.01024	0.96454	0.9466	1.01206	7575200000	22	14	18	10	97.5				132195;132196;142063;142064;142065;142066;142067;162068;162069;162070;162071;162072;162073;212959;212960;212961;240867;240868;240869;240870;240871;240872;240873;240874;240875;240876;240877;240878;240879;287887;287888;287889;287890;383269;383270;383271;383272;383273;383274;383275;383276;383277;383278;383279;383280;383281;383282;383283;383284;383285;383286;383287;383288;467993;467994;467995;496568;…	19019;19020;20553;23454;29732;33357;39219;39220;53206;64828;68426;70882;70883;71219;71220;71221;73561;78102;89941;90901;90902;91265
	620	Ipmk	Inositol polyphosphate multikinase	1	Q7TT16-2;Q7TT16;D3YWA2	24.012	3	2	By MS/MS	By matching	By MS/MS	NaN	NaN	NaN	NaN	NaN	NaN	31146000	2	1	0	1	11.1	+	2059;2060;15144	15;16;19	360735;360736;375772	49430;52038
	621	Fkbp14	Peptidyl-prolyl cis-trans isomerase FKBP14	0	D3YWB6;P59024	13.527	2	5	By MS/MS	By MS/MS	By MS/MS	1.0958	1.1636	0.964599	1.1556	1.1726	1.02942	95914000	5	2	2	4	50.4				108838;108839;170979;516275;516276;516277;516278;516279;516280;650685	15418;24509;71015;71016;90174
	622	Arl6ip4	ADP-ribosylation factor-like protein 6-interacting protein 4	0	D3YWC2;D3Z6F1;Q9JM93	22.605	3	4	By MS/MS	By MS/MS	By MS/MS	0.89182	1.0736	1.0196	0.91467	1.1389	0.908018	161260000	4	3	2	2	27.5				65596;65597;65598;65599;331707;498310;498311;498312;498313;498314;498315;498316	8791;45082;68684;68685
	623	Thsd7a	Thrombospondin type-1 domain-containing protein 7A	0	D3YWC4;E9QNR5;Q69ZU6;E9Q6P0;E9PWD2	103.27	5	3	By MS/MS	By MS/MS	By MS/MS	NaN	1.0433	NaN	NaN	0.61423	NaN	23386000	3	1	2	1	4.8				148712;148713;338500;592444	21468;45934;81547
	624	Mfsd10	Major facilitator superfamily domain-containing protein 10	0	D3YWD5;Q9D2V8	30.161	2	1	By MS/MS	By matching	By MS/MS	NaN	NaN	1.11674	NaN	NaN	1.56737	19601000	1	1	0	1	5.4				129666;129667;129668;129669	18584
	625	Tm9sf1	Transmembrane 9 superfamily member 1	0	D6RGM8;D3YWH4;D3Z6X7;Q9DBU0;D3YYW1;D3Z279	47.339	6	4	By MS/MS	By MS/MS	By matching	0.94838	1.125	NaN	0.89416	1.2497	NaN	187650000	4	3	2	0	15.1				146249;146250;532639;532640;532641;615011;655143;655144	21071;73091;84982;91011
	626	Mpv17	Protein Mpv17	0	D3YWI4;E9Q1I6;F8WHT5;P19258;G3UVW1;D6RI47	18.049	6	2	By MS/MS	By MS/MS	By matching	NaN	NaN	NaN	NaN	NaN	NaN	95784000	2	1	1	0	25.3				626826;638030	86313;88136
	627	Tnfaip8	Tumor necrosis factor alpha-induced protein 8	0	D3YWJ5;Q921Z5;D3Z325;D3Z312;D3Z205;J3QNA5;D3Z0Q1;Q921Z5-2;J3QM73	21.82	9	2	By matching	By MS/MS	By MS/MS	NaN	NaN	NaN	NaN	NaN	NaN	30917000	2	0	1	1	22.9				518536;634515	71244;87534
	628	Radil	Ras-associating and dilute domain-containing protein	1	Q69Z89-4;Q69Z89-2;Q69Z89-5;D3YWJ9;Q69Z89	52.087	5	3	By matching	By matching	By MS/MS	NaN	NaN	NaN	NaN	NaN	NaN	24972000	1	0	0	1	5.3	+	1953;1954;1955	206;216;219	191091;191092;302000;600403	27284;40794;82823
	629	Fam213a	Redox-regulatory protein FAM213A	0	D3YWL4;D3Z0A8;D3YYG8;D3Z398;D3Z252;Q9CYH2;Q3U125	9.7395	7	2	By matching	By MS/MS	By matching	NaN	NaN	NaN	NaN	NaN	NaN	10195000	2	0	2	0	47.2				119751;262224	16999;36468
	630	Sema6a	Semaphorin-6A	0	O35464-3;O35464-2;K3W4S5;O35464;D3YWM8	108.64	5	2	By MS/MS	By matching	By MS/MS	NaN	NaN	NaN	NaN	NaN	NaN	0	2	1	0	1	3.3		2061;15145;15146	702;705;706	10847;10848;10849;563359	1670;77396
	631	Eml2	Echinoderm microtubule-associated protein-like 2	0	D6RGM3;D3YWS2;Q7TNG5;Q7TNG5-2;E9QK48	46.745	5	1	By MS/MS	By MS/MS	By matching	0.5616	1.9135	NaN	1.3693	NaN	NaN	214910000	1	1	1	0	6.1				48761;48762;48763;48764;48765	6739
	632	Fuom	Fucose mutarotase	0.0020031	Q8R2K1-5;Q8R2K1-4;Q8R2K1-2;D3YWS7;Q8R2K1;F6SJM7	13.72	6	1	By matching	By MS/MS	By MS/MS	NaN	NaN	NaN	NaN	NaN	NaN	60620000	1	1	1	1	9.7				631486;631487;631488	87037
	633	Leng8	Leukocyte receptor cluster member 8 homolog	0.0037948	D3YWS8;D3YXV8;Q8CBY3	88.463	3	4	By MS/MS	By MS/MS	By matching	NaN	1.1575	NaN	NaN	1.215	NaN	70073000	4	1	4	0	6				363940;363941;363942;363943;366897;366898;435176	49957;50470;50471;60006
	634	Hnrnph3	MCG11326, isoform CRA_b	0	D3YWT1;D3Z3N4	35.181	2	6	By MS/MS	By MS/MS	By MS/MS	0.91454	1.0981	0.944644	0.94922	0.96117	0.986582	491720000	6	6	5	3	31.4				61641;86004;86005;86006;86007;86008;86009;86010;111162;111163;111164;111165;111166;111167;111168;178208;178209;178210;178211;178212;178213;178214;178215;178216;178217;178218;178219;178220;178221;505594;505595;505596;555236;555237	8280;11965;15807;25564;69671;76197
	635	Ylpm1	YLP motif-containing protein 1	0	D3YWX2;E9Q803;Q9R0I7;F6YTL8	241.05	4	33	By MS/MS	By MS/MS	By MS/MS	0.97682	0.99139	0.979432	1.0528	0.96324	1.05383	1233600000	33	21	18	14	22.5		2062;2063;2064	824;1099;1103	5550;5551;5552;23905;23906;23907;23908;23909;23910;23911;23912;60604;60605;60606;60607;60608;63207;64492;88905;90172;90173;90174;90175;90176;90177;90178;103546;176047;180508;180509;219399;219400;295077;301995;301996;301997;301998;301999;318610;318611;318612;318613;318614;332555;332556;332557;332558;334432;390554;401004;432150;444424;444425;444426;456013;464324;526326;526327;526328;526329;541779;5…	887;3502;8130;8532;8646;12353;12529;14551;25228;25851;30371;40111;40792;40793;42964;45245;45457;54215;55746;59531;61393;63085;64338;72123;74342;75752;77663;79834;79913;79914;84792;86389;87017
	636	Spsb2	SPRY domain-containing SOCS box protein 2	0.00048247	D3YX10;O88838;D3Z7N7;O88838-2	26.653	4	2	By matching	By MS/MS	By MS/MS	NaN	NaN	NaN	NaN	1.1393	NaN	30048000	2	0	2	1	17.2				171646;494883;494884	24574;68171
	637	Cept1	Choline/ethanolaminephosphotransferase 1	0	D3YX12;Q8BGS7-2;Q8BGS7;D3Z5Y5	19.762	4	3	By MS/MS	By MS/MS	By MS/MS	1.0416	0.87935	1.0027	1.0191	0.85148	1.19322	40448000	3	3	2	1	20.2				74108;320201;320202;320203;320204;320205;320206;479351;479352;479353;479354	10093;43200;66186
	638	Htra2	Serine protease HTRA2, mitochondrial	0	D3YX27;Q9JIY5;F6TCV0;D3YX28;F6XUR8;S4R1B3;S4R1A8	45.822	7	10	By MS/MS	By MS/MS	By MS/MS	1.027	0.95611	0.997307	0.93288	1.1695	1.01313	2878100000	10	9	8	4	37.3				19264;108577;108578;108579;108580;108581;108582;108583;108584;108585;249437;249438;249439;249440;249441;249442;249443;249444;249445;249446;249447;249448;249449;249450;358835;358836;442784;442785;442786;497820;545207;545208;545209;545210;545211;545212;565707;565708;565709;639368;639369;639370;643892;643893;643894	2932;15367;34649;49186;61123;68606;74802;77747;88366;89046
	639	Rhoj	Rho-related GTP-binding protein RhoJ	0.00063432	F2Z463;D3YX61;Q9ER71	18.73	3	2	By MS/MS	By MS/MS	By matching	NaN	NaN	NaN	NaN	NaN	NaN	0	1	1	1	0	11.4		2065	9	80478;80479;80480;80481;80482;80483;80484;80485;80486;124051;124052;124053	11152;17678
	640	Ndufb5	NADH dehydrogenase [ubiquinone] 1 beta subcomplex subunit 5, mitochondrial (Fragment)	1	D3YX99	19.957	1	4	By matching	By MS/MS	By matching	NaN	NaN	NaN	NaN	NaN	NaN	0	1	0	1	0	10.5	+			101149;406348;406349;406350;406351;406352;406353;406354;406355;406356;406357;406358;406359;406360;406361;406362;406363;406364;406365;406366;406367;406368;406369;406370;406371;406372;406373;406374;406375;406376;406377;406378;406379;406380;406381;406382;406383;406384;406385;406386;406387;581557;581558;581559;581560;581561;581562;581563	14110;56515;56516;79880
	641	Rgs12	Regulator of G-protein-signaling 12 (Fragment)	1	D3YXA5	13.173	1	3	By matching	By matching	By MS/MS	NaN	NaN	NaN	NaN	NaN	NaN	4712800	1	0	0	1	19.8	+	2066;2067	48;49	383138;583597;583598;583599;583600	53187;80270;80271
	642	Trim46	Tripartite motif-containing protein 46	0.0011039	Q7TNM2-2;E9PUI3;Q3TC52;D3YXA6;Q7TNM2	49.491	5	1	By MS/MS	By matching	By matching	NaN	NaN	NaN	NaN	NaN	NaN	0	1	1	0	0	7.2		2068;2069;2070;2071;2072;15147;15148	72;73;76;77;83;84;86	128036;128037	18319
	643	C7	Oxidation resistance protein 1	1	D3YXF5	93.337	1	1	By matching	By MS/MS	By matching	1.2866	NaN	NaN	1.3167	NaN	NaN	4970700	1	1	1	0	2	+			431987;431988;431989	59504
	644	Tatdn3	Putative deoxyribonuclease TATDN3	0	Q3U1C6-3;D3Z0V5;Q3U1C6-2;D3YXH9;Q3U1C6;E9QL22	21.261	6	4	By MS/MS	By MS/MS	By MS/MS	1.0017	1.0911	NaN	0.99787	1.0293	NaN	124890000	4	3	3	1	27				244805;264671;264672;264673;341024;480807;480808;480809;480810	33949;36734;46264;66418
	645	Dgkh	Diacylglycerol kinase	0.0012557	D3YXJ0	127.36	1	3	By matching	By MS/MS	By MS/MS	NaN	1.2121	NaN	NaN	1.0846	NaN	27457000	3	1	2	1	5.2				80337;259490;259491;259492;594841	11112;36026;81989
	646	Samd1	Atherin	0	D3YXK1	54.532	1	4	By MS/MS	By MS/MS	By MS/MS	0.636	NaN	NaN	0.56933	NaN	NaN	25224000	4	3	1	2	14.6		2073	150	373;374;375;376;377;378;379;380;381;5069;163258;332451	54;798;23592;45229
	647	Safb	Scaffold attachment factor B1	0	D3YXK2;S4R1M2;S4R2Q5	105.1	3	54	By MS/MS	By MS/MS	By MS/MS	0.98009	1.0473	0.977135	1.0177	1.0253	1.0646	4493100000	43	39	32	21	42.7		2074;2075;2076;2077;2078;2079;2080;2081;15149;15150;15151	24;26;28;366;372;601;602;604;626;824;829	3944;3945;3946;3947;14190;14191;14192;14193;14194;14195;14196;14197;14198;24203;24204;24205;24206;24207;24208;24209;24210;24211;24212;24213;24214;24215;24216;24217;24218;24219;24220;24221;47184;47185;47186;47187;47188;47189;47190;47191;47192;47193;47194;47195;47196;47197;47198;47199;47200;47201;47202;47203;47204;47205;47206;47207;61335;61336;61337;61338;61339;61340;61341;61342;61343;61344;61345;6…	612;613;2168;2169;3560;3561;3562;6559;6560;8231;10303;10783;11192;12119;12120;17593;18650;18651;19574;25247;25248;26635;27672;27673;32354;32355;48419;48420;48421;49700;52998;53533;55249;56514;57646;60840;62916;62917;64237;64238;66164;66516;67096;69784;71829;73465;73466;77111;77112;78077;85356;85357;89636;91595
	648	Ntpcr	Cancer-related nucleoside-triphosphatase homolog	0	D3YXL1;Q9CQA9;D3Z2W9;Q8C373	20.435	4	3	By MS/MS	By MS/MS	By matching	1.0137	1.0424	NaN	1.0623	1.0489	NaN	105050000	3	3	3	0	23.1				171953;171954;452893;452894;615508;615509;615510	24610;62612;85053
	649	Pmvk	Phosphomevalonate kinase	0	D3YXP6;Q9D1G2;Q9D1G2-2;Q9D1G2-3	17.942	4	7	By MS/MS	By MS/MS	By MS/MS	1.1601	1.121	1.17975	1.205	0.86269	0.990197	326640000	7	6	3	2	60.8				95483;279383;279384;279385;341467;363464;363465;363466;363467;371886;437667;437668;437669;593212	13305;38459;46345;49868;51299;60384;81682
	650	Fam98c	Protein Fam98c (Fragment)	0	F6ZXW2;D3YXS7;E9PYD1;F7AR27;D3Z100;F6S0H0	23.108	6	2	By MS/MS	By MS/MS	By MS/MS	NaN	NaN	NaN	NaN	NaN	NaN	37362000	2	1	1	1	14.6		2082	37	100477;100478;100479;175708	14011;25157
	651	Llph	Protein LLP homolog	0	D3YXW1;Q9D945-2;Q9D945	14.693	3	3	By matching	By matching	By MS/MS	NaN	NaN	1.01786	NaN	NaN	1.05116	38568000	3	0	0	3	23.6				519749;608307;608308;608309;608310	71433;83991;83992
	652	Unc50	Protein unc-50 homolog	0	D3YXX4;Q9CQ61	25.222	2	1	By matching	By MS/MS	By MS/MS	NaN	NaN	NaN	NaN	NaN	NaN	32844000	1	0	1	1	9.3				390264;390265;390266	54169
	653	Klc2	Kinesin light chain 2	0	D3YXZ3;Q91YS4;O88448;D3Z5Y7	68.176	4	50	By MS/MS	By MS/MS	By MS/MS	1.0969	0.97676	0.958865	0.99376	1.0487	0.839208	3312600000	36	30	29	20	58.7		2083;2084;2085;2086;2087;2088;2089;2090;2091;2092;2093;2094;2095;2096;2097;2098;2099;15152;15153	506;514;516;528;540;551;576;577;584;594;599;601;603;604;605;606;610;613;614	33611;35814;35815;35816;35817;35818;35819;35820;35821;59489;59490;59491;59492;59493;59494;59495;59496;59497;59498;59499;59500;59501;59502;59503;59504;59505;59506;59507;59508;59509;59510;59511;59512;59513;59514;59515;59516;59517;59518;59519;59520;59521;59522;59523;59524;59525;59526;59527;59528;59529;59530;59531;59532;59533;59534;59535;59536;59537;62670;62671;62672;62673;62674;62675;67429;67430;674…	4751;5106;7992;7993;7994;8445;8446;9045;11410;12176;14221;24728;39549;44296;44297;48620;49565;58343;58344;60527;60528;61198;61204;62455;64506;64507;65309;66646;67207;67728;69789;70778;70779;72332;72483;76637;76638;76639;79747;80063;80093;80094;80427;80428;80429;84138;89597;91609;92279;93034
	654	Drap1	Dr1-associated corepressor	0	F6T9K1;Q9D6N5;D3YY09	19.971	3	5	By MS/MS	By MS/MS	By MS/MS	0.98479	1.143	0.968992	1.0397	1.1352	1.0073	368990000	1	0	0	1	11.5				33788;33789;33790;33791;33792;33793;33794;244814;440571;440572;602660;602661;602662	4774;4775;33952;60767;83162
	655	Phc3	Polyhomeotic-like protein 3	0	D3YY34;B7ZNA5;Q8CHP6;Q8CHP6-2;E9QPT4;F8WIN6	102.14	6	7	By MS/MS	By MS/MS	By MS/MS	NaN	1.0286	NaN	NaN	1.0802	NaN	101320000	7	2	4	4	13.6		2100;2101;2102;2103;2104;2105;15154	228;231;236;241;574;581;807	50145;185615;254530;254531;254532;254533;254534;254535;254536;254537;254538;254539;254540;254541;379209;379210;384825;451239;451240;540639	6877;26557;35288;52563;53466;62339;74198
	656	Cutc	Copper homeostasis protein cutC homolog	0.00047748	D3YY50;Q9D8X1;F8WHX2	27.153	3	4	By MS/MS	By MS/MS	By MS/MS	NaN	0.97609	NaN	NaN	1.0444	NaN	98885000	4	1	3	1	26.4				14913;14914;240346;260255;459865	2280;33292;36152;63617
	657	Setdb1	Histone-lysine N-methyltransferase SETDB1	0.005971	G5E8N3;D3YYC3	144.54	2	1	By MS/MS	By MS/MS	By MS/MS	NaN	NaN	NaN	NaN	NaN	NaN	0	1	1	1	1	0.9		2106;2107	1094;1097	500410;500411;500412;500413;500414;500415;500416;500417	68962
	658	Rnf217	Probable E3 ubiquitin-protein ligase RNF217	1	D3YYI7	56.036	1	2	By MS/MS	By MS/MS	By matching	NaN	NaN	NaN	NaN	NaN	NaN	4597900	2	2	1	0	8.3	+	2108	27	55582;55583;436501	7575;60206
	659	Wbscr22	Uncharacterized methyltransferase WBSCR22	0	D3YYK7;Q9CY21;F6VT90;Q9DCT4	27.773	4	2	By MS/MS	By MS/MS	By MS/MS	1.0127	NaN	1.18206	0.96843	NaN	1.11638	69709000	2	1	1	2	14.6				17886;17887;547224;547225;547226;547227	2742;75050
	660	Mapre2	Microtubule-associated protein RP/EB family member 2	0	D3YYK8;E9Q6X0;Q8R001-2;Q8R001	29.425	4	5	By MS/MS	By matching	By MS/MS	0.91472	NaN	NaN	1.199	NaN	NaN	35781000	2	2	0	1	7.3				143565;143566;143567;143568;143569;143570;143571;143572;143573;320365;320366;320367;320368;320369;320370;551650;551651;551652;551653;551654;551655;551656;551657;623253	20829;43241;75666;75667;85862
	661	Atp1a2	Sodium/potassium-transporting ATPase subunit alpha-2	0	D3YYN7;Q6PIE5;D3YVX6	103.58	3	20	By MS/MS	By MS/MS	By MS/MS	0.75912	0.69689	1.13554	0.70522	1.0551	0.719114	340400000	7	5	5	2	14.3				9050;75148;75149;75150;100897;100898;100899;112111;112112;112113;192639;192640;192641;192642;192643;192644;192645;192646;192647;192648;192649;192650;331191;331628;331629;331630;331631;331632;331633;417209;417210;417211;417212;417213;417214;417215;417216;417217;417218;417219;417220;417221;417222;417223;417224;422004;422005;422006;422007;422008;422009;422010;422011;422012;430319;430320;437255;43725…	1414;10259;14069;15974;27517;44974;45066;57659;58271;59292;60332;60333;61090;61091;68697;74287;83318;84104;85517;86546
	662	Cdc42bpa	Serine/threonine-protein kinase MRCK alpha	0	D3YYN8;Q3UU96;E9PVY0;H7BX44;Q3UU96-2;F6Q5A5;F6S5Z6	192.68	7	11	By MS/MS	By MS/MS	By MS/MS	1.1151	1.0902	NaN	1.0168	1.0025	NaN	116440000	10	7	4	5	8.3		2109;2110;2111;2112;2113;2114;2115;2116;15155;15156	1504;1572;1575;1657;1666;1669;1680;1683;1684;1688	218547;218548;242208;242209;268636;268891;329905;329906;329907;446322;446323;497148;497149;532623;532624;532625;532626;532627;532628;532629;598767;598768;629937	30246;30247;33577;37199;37245;44761;61660;68494;73088;82572;86791
	663	Dfna5	Non-syndromic hearing impairment protein 5 homolog	0	D3YYP5;E9Q5V3;Q9Z2D3;E9Q308	44.277	4	2	By matching	By matching	By MS/MS	NaN	NaN	1.12387	NaN	NaN	1.1877	99607000	2	0	0	2	12				296838;296839;296840;296841;405999	40334;56442
	664	Cdh2	Cadherin-2	0	D3YYT0;P15116;P39038	93.856	3	10	By MS/MS	By MS/MS	By MS/MS	0.93192	1.0924	0.998502	1.0453	0.94821	1.03495	2538100000	10	6	8	7	21.4				130338;130339;130340;130341;130342;130343;235104;235105;235106;235107;235108;235109;251318;251319;251320;251321;251322;251323;251324;251325;251326;251327;251328;251329;251330;285326;318195;318196;318197;362574;383581;383582;383583;383584;383585;383586;383587;383588;450731;478827;478828;478829;478830;478831;478832;478833;478834;478835;478836;478837;478838;478839;478840;638133;638134	18687;32686;34911;38951;42915;49703;53262;62254;66104;88160
	665	Glyr1	Putative oxidoreductase GLYR1	0	Q922P9;D3YYT1	59.715	2	11	By MS/MS	By MS/MS	By MS/MS	1.156	1.2798	1.03142	1.2477	1.0138	1.09854	512360000	11	8	5	3	34.2				3619;33112;33113;144279;144280;144281;185335;185336;185337;185338;185339;185340;185341;185342;185343;230045;230046;230047;230048;230049;259481;313675;323529;326607;326608;383974;654809	570;4666;20949;26527;31937;36023;42243;43890;44373;53326;90951
	666	Obsl1	Obscurin-like protein 1	0	D3YYU8;D3YYU8-2	197.93	2	88	By MS/MS	By MS/MS	By MS/MS	1.2022	0.87466	1.00321	0.88762	1.1343	0.681245	17212000000	73	66	62	16	43.5		2117;2118;2119;2120;2121;2122;2123;2124;15157	5;10;232;1207;1211;1600;1601;1605;1607	12556;17021;17022;17023;17024;17025;20324;20325;20326;20327;20328;20329;20330;20331;20332;20333;20334;20335;20336;20337;20338;20339;20340;20341;20342;20343;20344;20345;20346;54615;54616;54617;54618;54619;54620;54621;54622;54623;54624;54625;54626;54627;54628;54629;54630;54631;54632;67836;67837;67838;67839;67840;67841;67842;72797;72798;72799;72800;73871;73872;73873;80430;80431;80432;80433;80434;804…	1870;2619;3103;3104;7414;7415;7416;9100;9895;10029;11145;11146;11218;11847;11848;12001;13652;13696;15205;15458;15746;15747;17861;18016;18017;20532;21669;22489;22677;22907;23416;23662;25524;28750;29974;30182;30183;31213;33132;34323;41747;41748;44819;44820;45132;45378;47785;48174;48398;49256;49366;49367;49819;49909;49910;50473;50875;51305;51487;52013;53706;55903;55904;56532;57520;57521;58969;60925;…
	667	Rbm42	RNA-binding protein 42	0	D3YYW8;Q91V81;Q91V81-2	47.214	3	2	By MS/MS	By MS/MS	By matching	1.0434	0.91877	NaN	1.0263	0.78459	NaN	185940000	2	1	2	0	10.5				255;16087;16088;16089;16090	30;2478
	668	Arhgef26	Protein Arhgef26	1	D3YYY8	97.387	1	3	By matching	By MS/MS	By MS/MS	NaN	NaN	NaN	NaN	NaN	NaN	5217400	3	0	1	3	5.2	+	2125;15158	95;104	397758;454677;454678;600657	55213;62845;82845
	669	Terf2	Telomeric repeat-binding factor 2	0	D3YZ08;O35144-2;O35144;E9QM06	60.175	4	7	By MS/MS	By MS/MS	By MS/MS	1.0927	NaN	1.98637	1.0416	NaN	2.09886	61003000	7	4	2	4	19.4		2126;2127;15159	398;401;403	2703;2704;37021;37022;37023;94892;94893;94894;108043;266837;266838;266839;266840;266841;266842;266843;266844	426;5263;13234;13235;15263;37006;37007
	670	Gar1	H/ACA ribonucleoprotein complex subunit 1	0	D3YZ09;Q9CY66-3;Q9CY66-2;Q9CY66;F6SL78	20.448	5	4	By MS/MS	By MS/MS	By MS/MS	1.1301	1.0318	NaN	1.1812	1.0436	NaN	889880000	4	3	3	1	20.2				143671;143672;143673;152278;152279;152280;152281;152282;152283;152284;152285;648359;648360	20849;22047;22048;89757
	671	Hacl1	2-hydroxyacyl-CoA lyase 1	0	E9PWM4;D3YZ54;Q9QXE0;D6RDE9;E9Q0K0;E9Q7H7;E9Q9L4	56.52	7	2	By MS/MS	By MS/MS	By MS/MS	0.96825	NaN	0.982704	0.85875	NaN	1.06204	25587000	2	2	1	1	6.7				195242;435407;435408;435409;435410;435411;435412	27807;60064
	672	C1qtnf3	Complement C1q tumor necrosis factor-related protein 3	0	Q9ES30;D3YZ61	26.828	2	4	By MS/MS	By MS/MS	By MS/MS	0.68043	1.279	NaN	1.2613	0.71416	NaN	984540000	4	4	3	1	17.9				72737;148825;148826;148827;148828;148829;148830;148831;148832;148833;148834;148835;148836;148837;148838;148839;148840;148841;313961;313962;313963;313964;313965;313966;313967;313968;313969;313970;313971;313972;384229;384230;384231;384232;384233;384234;384235;384236;384237;384238;384239;384240;384241;384242	9884;21496;42275;53375
	673	Myo5a	Unconventional myosin-Va	0	D3YZ62;D3Z4J3;Q99104;F6TDE5;B8JK05;F6Z2S4;P21271;G5E8G6;P21271-3;G3X9Y9;D6RFU0;E9Q1F5	212.33	12	37	By MS/MS	By MS/MS	By MS/MS	0.87087	0.99089	0.802053	1.0784	1.01	1.07443	1293000000	36	24	19	9	28.2		2128;2129;2130;2131;2132;15160;15161;15162	1113;1115;1116;1118;1119;1623;1624;1625	6020;6021;6022;6023;8607;27921;27922;72349;75358;153233;153234;153235;234020;258450;278566;285694;285695;291725;291726;291727;291728;316225;316226;325193;325194;326074;326075;326076;331857;337926;343064;358596;358597;368550;368551;375188;424920;428709;428710;431459;443073;443074;443075;443076;461972;493426;493427;493428;493429;493430;493431;493432;499862;499863;499864;543457;543458;543459;543460;…	955;1322;4053;9816;10280;22210;32511;35868;38333;38987;39719;42620;44111;44257;45104;45859;46614;49144;50742;51902;58695;59111;59430;61170;63956;67951;67952;68879;74575;78193;78709;81043;81965;86472;87815;89122;93099
	674	Pik3c3	Phosphatidylinositol 3-kinase catalytic subunit type 3	0	D3YZ98;Q6PF93-2;E9QLS6;Q6PF93;E9Q824	86.202	5	4	By MS/MS	By MS/MS	By MS/MS	1.0192	1.075	NaN	0.87407	1.0522	NaN	409480000	4	3	3	1	7.8				440974;514285;514286;594855;594856;654521;654522	60837;70700;81997;90883
	675	Synj2	Synaptojanin-2	0	E9Q4P5;D3YZB4;Q9D2G5-4;Q9D2G5-2;D3YZB2;Q9D2G5;F8WHD8;F6U4I6;F7BI35;Q9D2G5-3;D3YZB3;D3Z6E7;Q9D2G5-6;Q9D2G5-5	123.56	14	5	By MS/MS	By MS/MS	By MS/MS	NaN	NaN	0.729395	NaN	NaN	1.0003	293480000	5	2	2	4	8		2133;2134	759;761	301721;301722;301723;301724;301725;301726;436662;436909;500325;500326;500327;500328;500329;579414	40759;60239;60260;68951;79610
	676	Men1	Menin	0.00063381	F7CJP6;O88559-2;D3YZC2;O88559;F8WHD9	11.093	5	1	By MS/MS	By MS/MS	By matching	NaN	NaN	NaN	NaN	NaN	NaN	0	1	1	1	0	28.7		2135	41	163655;163656	23653
	677	Brd8	Bromodomain-containing protein 8	0	D3YZC7;Q8R3B7;D3YZC8;Q8R3B7-2	95.685	4	4	By MS/MS	By MS/MS	By MS/MS	NaN	0.92958	NaN	NaN	0.99002	NaN	2875800	4	2	4	3	6.2		2136;2137;2138;15163	264;268;386;390	187369;187370;389601;389602;389603;389604;389605;389606;389607;389608;389609;389610;389611;389612;389613;389614;389615;389616;389617;515618;515619	26840;54062;54063;70908
	678	Sf1	Splicing factor 1	0	D3YZC9;Q64213-2;E9Q4Q2;D3YZD0;Q64213-3;Q64213;D3YVH4;F8WHF9;D6RDB7	61.755	9	30	By MS/MS	By MS/MS	By MS/MS	0.90711	0.98299	1.00644	0.95177	0.93095	1.08052	7078800000	29	25	23	19	41.7		2139;2140;2141;18127	80;82;87;89	61856;61857;61858;61859;61860;61861;61862;61863;61864;61865;61866;61867;61868;61869;61870;61871;61872;61873;61874;66571;66572;66573;66574;66575;66576;66577;66578;66579;66580;66581;66582;66583;71524;71525;71526;71527;71528;86297;86298;86299;121670;180108;180109;180110;180111;180112;180113;180114;180115;180116;180117;180118;180119;180120;219223;242838;242839;242840;242841;242842;242843;242844;24284…	8321;8322;8323;8919;8920;9653;12013;12014;17332;25807;30343;33695;39588;47886;47887;48078;49560;49561;57069;61180;75194;78677;78678;78679;82628;82629;85005;88579;90864;91256
	679	Aamdc	Mth938 domain-containing protein	0	Q8R0P4;D3Z442;D3YZD8;D3YWY5;Q8R0P4-2;D3Z1Q3;D3YX09;Q8CF11;D3YY39	13.244	9	14	By MS/MS	By MS/MS	By MS/MS	1.089	0.95861	0.881213	0.96231	1.0951	0.721293	7912300000	14	12	12	7	95.9				70539;70540;70541;70542;70543;70544;70545;70546;70547;70548;70549;70550;70551;70552;70553;70554;70555;70556;70557;70558;70559;70560;70561;70562;70563;70564;70565;70566;70567;70568;70569;70570;70571;70572;70573;70574;70575;70576;70577;70578;70579;70580;70581;126307;126308;129157;178677;178678;178679;178680;178681;178682;178683;178684;178685;178686;178687;178688;178689;178690;178691;194018;194019;1…	9497;9498;9499;18034;18523;25632;25633;27700;31024;84839;86952;86953;87940;87941
	680	Cdca2	Cell division cycle-associated protein 2	1	Q14B71-2;D3YZE8;Q14B71;D3Z5P7	42.257	4	2	By matching	By MS/MS	By MS/MS	NaN	NaN	NaN	NaN	NaN	NaN	4504400	2	0	1	1	9.4	+	2142;15164	178;181	377245;377246;539052	52252;73924
	681	0610011F06Rik	UPF0585 protein C16orf13 homolog	0.00047771	D3YZM4;E9Q5B2;E9Q7K5;G5E8X1;Q9DCS2	9.0151	5	3	By MS/MS	By MS/MS	By matching	0.89186	0.87615	NaN	0.82275	0.97168	NaN	30955000	3	2	3	0	23.5				391023;391024;391346;391347;391348;413137	54312;54364;57292
	682	Spg7	Paraplegin	0	F6W695;D3YZN4;Q3ULF4;D3Z1Z1;D3YXB7;F6VTG4	27.454	6	4	By MS/MS	By MS/MS	By MS/MS	1.16	NaN	NaN	1.1042	NaN	NaN	232720000	4	4	2	1	25.7		2143	210	1706;1707;1708;1709;1710;1711;1712;1713;109277;219957;219958;586279	293;15516;30445;80681
	683	Ccdc6	Coiled-coil domain-containing protein 6	0	D3YZP9;F6SXB0;F7B4D5	52.938	3	25	By MS/MS	By MS/MS	By MS/MS	0.88033	1.102	0.900576	1.0789	1.0122	1.2185	1378300000	25	16	22	8	63.8		2144;2145;2146;2147;2148;2149;2150;2151;2152;2153;2154;2155;2156;2157;2158;2159;15165;15166;15167;15168;15169;18128	233;237;242;316;318;320;321;342;344;345;350;352;354;355;356;360;364;365;367;369;373;376	13722;13723;13724;19399;19400;19401;19402;19403;19404;19405;19406;19407;19408;37593;37594;37595;37596;60584;89120;113691;113692;113693;113694;113695;113696;113697;140947;140948;140949;140950;242584;242585;242586;242587;242588;242589;242590;242591;242592;242593;242594;242595;242596;242597;242598;242599;242600;242601;242602;242603;242604;242605;242606;242607;242608;242609;242610;242611;242612;24261…	2088;2089;2962;5341;5342;8122;12400;16202;16203;20367;33649;33650;39148;39442;42586;43037;43038;52228;52229;62438;62490;66684;70498;82858;86696
	684	Tarbp2	RISC-loading complex subunit TARBP2	0	D3YZS5;P97473;D3Z282;Q3UNH9	26.108	4	3	By MS/MS	By MS/MS	By matching	0.97131	0.90603	NaN	0.86655	1.1244	NaN	52809000	3	2	2	0	30.5		2160;2161	130;134	540296;540297;540298;540299;540300;618218;646185;646186;646187;646188	74142;85283;89431
	685	Eef1d	Elongation factor 1-delta (Fragment)	0	D3YZT9	23.171	1	32	By MS/MS	By MS/MS	By MS/MS	1.2218	NaN	NaN	1.1121	NaN	NaN	376430000	1	1	1	0	20.5		1986;1987;1988;1989;2162;15128;15129;15130;15170	71;79;137;138;148;152;161;166;181	60827;60828;60829;60830;60831;60832;60833;60834;60835;60836;60837;60838;60839;60840;60841;60842;60843;60844;60845;60846;60847;60848;60849;60850;60851;60852;60853;60854;60855;60856;60857;60858;60859;60860;60861;60862;60863;60864;60865;60866;60867;60868;60869;60870;60871;60872;60873;60874;60875;60876;60877;60878;60879;60880;60881;60882;60883;60884;60885;60886;60887;60888;60889;60890;60891;60892;608…	8174;8175;8176;8454;8455;8456;8457;20146;20147;20148;22019;22020;22021;22533;22534;27809;27810;35708;35709;35710;36206;36207;36208;37542;50218;60898;60899;64972;64973;72178;87310;91475
	686	Ccdc8	Coiled-coil domain-containing protein 8 homolog	0	D3YZV8	73.937	1	7	By MS/MS	By MS/MS	By MS/MS	0.9402	0.84375	NaN	0.9879	0.94687	NaN	82886000	7	4	3	3	14.2		2163;2164	142;146	21385;140746;140747;140748;140749;140750;293683;514889;514890;514891;514892;532189;579583;579584;579585;579586	3229;20315;20316;39905;70777;73024;79627
	687	Abcg2	ATP-binding cassette sub-family G member 2	0.0077071	D3YZX5;D3Z150;S4R2E1;Q7TMS5;D3YVG8	12.28	5	2	By matching	By matching	By MS/MS	NaN	NaN	1.4778	NaN	NaN	0.910249	21828000	2	0	0	2	20.9				551218;552901	75593;75879
	688	Tmed7	Protein Tmed7	0	D3YZZ5;E9Q7G1	25.2	2	6	By MS/MS	By MS/MS	By MS/MS	0.81976	0.95522	1.08177	0.95234	0.98733	0.873591	1296000000	6	5	4	3	33.5				131292;131293;131294;131295;131296;131297;131298;298855;298856;298857;298858;298859;320005;508185;508186;558892;558893;558894;558895;558896;558897;558898;558899;558900;558901;558902;558903;640451	18865;40529;43172;69998;76736;88527
	689	Acsl1	Long-chain-fatty-acid--CoA ligase 1	0	P41216;D3Z041;D3Z457;D3YVF6;Q5F2C5;Q91WC3;Q5ICG5;Q91WC3-2;Q8R1X1	77.951	9	21	By MS/MS	By MS/MS	By MS/MS	1.2271	0.8665	0.923873	0.96278	1.2084	0.657505	2049800000	20	15	16	9	37.5				25194;30935;35668;35669;35670;154448;154449;154450;154451;154452;166575;166576;168391;168392;168393;168394;168395;168396;176314;176315;230035;230036;235659;345206;345207;348611;348612;348613;348614;348615;382462;382463;393043;393044;412653;412654;412655;412656;412657;412658;412659;412660;412661;412662;412663;412664;412665;412666;412667;422962;422963;422964;422965;422966;422967;422968;422969;42297…	3714;4353;5074;22409;23975;24227;25287;31934;32752;47036;47641;53100;54639;57251;57252;58408;74513;77564;86051;90739;91708
	690	Arl6	ADP-ribosylation factor-like protein 6	0	O88848;O88848-2;D3Z067	20.959	3	2	By MS/MS	By matching	By MS/MS	NaN	NaN	NaN	NaN	NaN	NaN	46926000	2	1	1	1	12.4				175450;474480;474481	25094;65639
	691	Phldb2	Pleckstrin homology-like domain family B member 2 (Fragment)	0	D3Z069;D3Z231;D3Z1R8	127.17	3	44	By MS/MS	By MS/MS	By MS/MS	0.82884	1.1118	3.10434	1.0137	0.9182	0.74129	370400000	1	1	1	0	0.7		2165;2166;2167;2168;2169;2170;2171;2172;2173;2174;2175;2176;2177;2178;2179;2180;2181;2182;2183;2184;2185;2186;2187;2188;2189;2190;2191;2192;2193;2194;2195;2196;2197;15171;15172;18129;18130;18131	118;201;204;206;240;244;247;248;285;286;288;289;291;296;299;378;425;428;455;456;458;459;461;531;535;555;570;572;579;937;939;948;950;957;973;975;978;1021	22874;22875;22876;22877;22878;22879;22880;22881;22882;22883;22884;22885;22886;22887;22888;74930;74931;74932;74933;74934;74935;74936;109695;109696;109697;109698;109699;188084;206747;206748;206749;206750;206751;245868;245869;273955;273956;273957;273958;273959;273960;273961;273962;273963;273964;273965;273966;273967;273968;273969;284061;284062;284470;284471;284472;293654;293655;293656;293657;293658;3…	3386;3387;3388;10217;15584;26960;29073;34086;37824;37825;38837;38881;39900;40955;40956;41214;41237;41837;41838;48550;48768;49230;52880;56482;57480;57481;58347;60650;60651;66798;66799;67796;67797;70290;70291;72918;77811;78005;78006;80924;81513;82278;85969;93362
	692	Stxbp5	Syntaxin-binding protein 5	0	D3Z079;Q8K400;F6WXQ4;D3Z2Q2	123.6	4	5	By MS/MS	By MS/MS	By MS/MS	0.75326	NaN	NaN	0.56664	NaN	NaN	8253900	1	1	0	0	1.3		2198;2199;2200;2201;2202;2203;2204;2205	724;747;750;865;867;869;870;871	291056;291057;291058;486082;486083;486084;486085;486086;489644;489645;489646;538840;538841;553587	39624;67086;67527;73899;75962
	693	Sorbs2	Sorbin and SH3 domain-containing protein 2	0	Q3UTJ2-5;D3Z080;Q3UTJ2-6;D3Z4W6;D3YTN2;D3YUT0;D3YY43	78.101	7	21	By MS/MS	By MS/MS	By MS/MS	1.0337	1.4548	NaN	1.0209	1.1051	NaN	327500000	1	0	1	0	3.4		2206;2207;2208;2209;2210;2211;2212;2213;2214;2215;2216;2217;2218;2219;2220;2221;2222;2223;2224;2225;15173	27;40;330;332;383;388;389;390;392;403;417;419;421;422;438;441;442;443;445;446;448	51413;97893;97894;97895;174279;174280;191106;277158;277159;295475;477705;477706;477707;477708;477709;477710;477711;477712;477713;477714;477715;477716;477717;477718;477719;489233;506222;508486;508487;508488;508489;508490;508491;508492;508493;508494;508495;508496;508497;508498;508499;508500;508501;508502;508503;508504;508505;508506;508507;508508;508509;508510;508511;508512;508513;527468;527469;5280…	7026;13616;24939;27287;38151;40174;65983;65984;67468;69765;70051;70052;72313;72408;72409;75325;76951;81898;82389;88093;88094
	694	Zc3h3;Gm7353	Zinc finger CCCH domain-containing protein 3	0	Q8CHP0;D3Z081	103.22	2	4	By MS/MS	By MS/MS	By MS/MS	0.49779	0.88997	NaN	0.20765	0.73083	NaN	9594200	4	4	3	1	7.3		2226;2227	851;855	106723;106724;106725;453522;453523;453524;453525;453526;453527;564078;564079;564080;581096	15058;62661;77521;79830
	695	Csf1	Macrophage colony-stimulating factor 1;Processed macrophage colony-stimulating factor 1	0	D3Z090;P07141-2;P07141	21.349	3	3	By MS/MS	By MS/MS	By MS/MS	NaN	NaN	NaN	NaN	NaN	NaN	21718000	3	2	2	1	30.2				15046;15047;354600;391602;391603;391604	2306;48548;54411
	696	Lipt1	Lipoyltransferase 1, mitochondrial	0.0099795	D3Z093;Q8VCM4;D3Z2L3;D3Z7N1	25.754	4	2	By MS/MS	By matching	By matching	1.3498	NaN	NaN	1.5701	NaN	NaN	33735000	2	2	1	0	12.6				214908;214909;214910;565432	29853;77705
	697	Prmt1	Protein arginine N-methyltransferase 1	0	D3Z0A2;Q9JIF0-3;Q9JIF0-2;F8WH01;Q9JIF0;D3Z3N0	36.567	6	19	By MS/MS	By MS/MS	By MS/MS	1.0644	1.0635	0.982608	1.0348	1.0636	0.96637	6603600000	19	17	18	13	60.7				44085;44086;44087;44088;44089;44090;44091;44092;44093;44094;44095;44096;44097;44098;44099;44100;44101;44102;44103;44104;44105;44106;44107;91353;91354;91355;91356;91357;91398;91399;91400;91401;91402;91403;91404;91405;91406;91407;91408;91409;91410;91411;91412;91413;91414;91415;91416;91417;91418;91419;91420;91421;91422;91423;91424;91425;101779;101780;101781;101782;101783;208896;208897;208898;233271;…	6127;6128;12654;12659;12660;14224;29317;32395;35954;41426;59138;59139;62529;63785;66780;67988;78697;78735;89742
	698	Tspan4	Tetraspanin-4	0.0014038	D3Z0B7;D3Z0T3;Q9DCK3	16.617	3	1	By matching	By matching	By MS/MS	NaN	NaN	NaN	NaN	NaN	NaN	22578000	1	0	0	1	16.2				174944;174945	25009
	699	Dcun1d1	DCN1-like protein 1	0	D3Z0B8;D3Z2L7;Q3UT23;Q9QZ73;D3YUG2	24.94	5	5	By MS/MS	By MS/MS	By MS/MS	0.97364	0.8813	0.919202	0.92631	0.93205	0.951203	223560000	5	3	4	2	26.2				125826;125827;140155;282505;282506;282507;282508;282509;282510;282511;282512;282513;282514;282515;282516;282517;282518;282519;287393;287394;287395;423459	17944;20209;38717;39164;58482
	700	Sorbs2	Sorbin and SH3 domain-containing protein 2	0	D3Z0E9;D3Z0N2;D3Z2C7	4.6541	3	4	By MS/MS	By MS/MS	By MS/MS	NaN	NaN	NaN	NaN	NaN	NaN	2126900	1	1	0	0	28.6		2228;2229;2230;15174	3;7;9;12	392465;392466;392467;392468;392469;392470;392471;392472;392473;392474;392475;392476;392477;392478;392479;392480;392481;392482;392483;392484;392485;392486;392487;392488;392489;392490;392491;392492;392493;392494;541478;560324;560325;560326	54574;54575;74283;76951
	701	Cops6	COP9 signalosome complex subunit 6	0	D3Z0F5;O88545;F6QK86	33.591	3	11	By MS/MS	By MS/MS	By MS/MS	1.0063	1.1109	0.910084	1.1268	1.091	1.02556	4087900000	11	8	9	5	48.8				54929;54930;54931;54932;54933;107229;107230;143304;331915;396274;396275;398253;398254;398255;398256;398257;398258;398259;398260;398261;398262;398263;398264;398265;398266;398267;398268;398269;398270;410466;542284;542285;542286;542287;542288;542289;542290;542291;542292;542293;542294;542295;542296;542297;567476;567477;567478;567479;567480;567481;567482;624320;624321;624322;624323;624324;624325;62432…	7471;15132;20769;45112;55049;55304;56950;74408;78011;85989;85990
	702	Nif3l1	NIF3-like protein 1	0	D3Z0G0;Q9EQ80;E9PWJ6;D3YYF0	36.267	4	12	By MS/MS	By MS/MS	By MS/MS	1.0329	0.95687	0.951203	0.90993	1.0299	0.938615	1377800000	12	8	11	4	48.9				45574;45575;45576;174569;174570;174571;174572;174573;174574;174575;174576;174577;174578;192632;239014;239015;239016;239017;239018;262511;262512;262513;452320;542073;542074;542075;542076;542077;542078;569095;569096;583404;583405;583406;601573;607305;607306	6339;24986;24987;27515;33077;36504;62546;74388;78294;80230;82971;83813
	703	Txnrd2	Thioredoxin reductase 2, mitochondrial	0	Q9JLT4-2;J3QMN4;D3Z0K8;Q9JLT4-4;J3QMQ8;Q9JLT4;Q9JLT4-3	53.239	7	4	By MS/MS	By MS/MS	By MS/MS	NaN	NaN	1.04613	NaN	NaN	1.15122	24835000	3	1	1	1	12.8				81656;399084;606779;606780;652477;652478;652479	11347;55459;83746;90477
	704	Dync1i1	Cytoplasmic dynein 1 intermediate chain 1	0	O88485-2;Q3TYJ3;O88485;D3Z0M6	68.51	4	5	By matching	By MS/MS	By matching	NaN	NaN	NaN	NaN	NaN	NaN	46601000	1	0	1	0	5.6				315350;315351;315352;315353;315354;503438;503439;503440;503441;503442;503443;503444;503445;503446;503447;503448;503449;503450;503451;503452;503453;503454;503455;503456;589482	42492;42493;69379;69380;81035
	705	Ddx23	MCG18410, isoform CRA_a	0	D3Z0M9	95.493	1	37	By MS/MS	By MS/MS	By MS/MS	0.89168	1.1134	0.93006	1.0145	0.98225	1.00984	3038100000	37	28	25	18	51.2		2231;2232;2233	105;106;108	16868;16869;16870;16871;16872;16873;74800;74801;88199;88200;88818;88819;88820;88821;88822;116613;116614;116615;123364;123365;160414;160415;160416;160417;160418;160419;160420;160421;166758;166759;166760;166761;215274;215275;215276;215277;215278;215279;215280;215281;228665;228666;228667;228668;228669;240347;240348;249053;249054;249055;249056;249057;285977;285978;285979;301112;301113;301114;301115;3…	2593;10189;12285;12327;16486;17592;23188;23189;24000;29898;31759;33293;33294;34578;39021;40700;44905;44906;46265;53463;53464;56937;60507;60508;60515;66891;67865;75618;77186;77367;77499;79984;79985;82459;82460;84532;90350
	706	Gys1	Glycogen [starch] synthase, muscle	0	D3Z0Q6;Q9Z1E4;Q8VCB3	76.623	3	32	By MS/MS	By MS/MS	By MS/MS	1.1614	0.88507	0.848536	0.88522	1.2542	0.773156	6747900000	32	30	27	16	53.1		2234;2235;2236;2237;2238;2239;2240;2241;2242;2243;2244;15175;15176	634;636;637;638;645;647;650;653;654;664;666;667;668	713;714;715;716;717;718;719;720;24550;24551;31514;31515;31516;31517;31518;31519;45667;45668;45669;45670;45671;45672;45673;45674;53678;53679;53680;147289;147290;147291;147292;147293;147294;147295;147296;147297;147298;147299;147300;147301;147302;147303;147304;147305;147306;230720;230721;230722;230723;230724;230725;230726;230727;230728;270791;270792;270793;270794;270795;270796;270797;270798;270799;2…	109;3620;4428;6359;6360;7299;21221;32032;37464;40426;40427;49696;49697;51807;53998;57145;57146;63436;65577;65924;65925;66457;67774;72253;72254;73831;80775;80776;81424;84819;85403;92461
	707	Snrpa	U1 small nuclear ribonucleoprotein A	0	D3Z0S6;Q62189;D6RI83	27.372	3	7	By MS/MS	By MS/MS	By MS/MS	0.99929	1.0552	0.917347	1.1506	0.96413	1.03475	4589400000	7	7	6	6	36.4				43885;43886;43887;43888;43889;43890;43891;43892;43893;43894;43895;62170;62171;62172;62173;62174;62175;62176;62177;62178;62179;62180;62181;62182;62183;62184;62185;62186;62187;62188;62189;62190;62191;62192;62193;62194;62195;62196;62197;62198;68788;249711;249712;249713;249714;249715;249716;249717;249718;249719;249720;266030;266031;266032;266033;266034;266035;266036;266037;266038;266039;266040;387638…	6094;8366;9251;34686;36882;53801;73502
	708	Sh2b3	SH2B adapter protein 3	0	D3Z0T9;D6RCY9;D3Z3Y5;O09039	17.721	4	2	By matching	By MS/MS	By MS/MS	NaN	NaN	NaN	NaN	NaN	NaN	0	2	1	1	1	25.5		2245;2246;2247;2248	13;17;102;103	53781;53782;391776;391777	7315;54440
	709	Tsc22d1	TSC22 domain family protein 1	0.00016455	P62500-3;D3Z0V7;P62500;E9QLZ1	102.09	4	3	By matching	By matching	By MS/MS	NaN	NaN	NaN	NaN	NaN	NaN	0	1	0	0	1	3.4		2249;2250	267;268	291261;291262;429281;429282;429283;429284;429285;429286;429287;429288;429289;581610	39656;59185;79894
	710	Arid5a	AT-rich interactive domain-containing protein 5A	0.007569	Q3U108-5;Q3U108-4;Q3U108;Q3U108-2;D3Z0W0;Q3U108-3	45.846	6	2	By MS/MS	By matching	By matching	NaN	NaN	NaN	NaN	NaN	NaN	7734700	2	2	0	0	12.1		2251	124	201611;201612;347232	28564;47384
	711	Phldb1	Pleckstrin homology-like domain family B member 1	0	Q6PDH0;D3Z4N0;Q6PDH0-2;D3Z0X5;F6RUK9;E9PWB1;F6RYD0;E9Q307;E9PWW4;F7AWU3;E9Q340;F7B296;D3YVQ3;D3YVB9	150.07	14	44	By MS/MS	By MS/MS	By MS/MS	0.83346	0.95068	0.833472	0.88129	1.1876	0.857633	110190000	43	35	33	33	24.9		2252;2253;2254;2255;2256;2257;2258;2259;2260;2261;2262;2263;2264;2265;2266;2267;2268;2269;2270;2271;2272;2273;2274;2275;2276;2277;2278;2279;2280;2281;2282;2283;2284;2285;2286;2287;2288;2289;15177;15178;15179;15180;15181;15182;15183;15184;18132	325;369;370;374;378;382;387;431;445;463;472;502;503;518;520;522;524;528;535;537;541;545;548;550;553;557;565;580;582;585;594;656;981;983;988;989;990;992;993;995;1003;1007;1009;1012;1020;1021;1022	38835;38836;38837;45790;45791;45792;45793;118881;118882;118883;118884;123088;123089;123090;123091;123092;123093;123094;123095;123096;123097;123098;123099;123100;123101;123102;123103;123104;123105;123106;123107;123108;123109;123110;123111;125619;144528;144529;144530;144531;144532;144533;144534;144535;144536;144537;144538;162412;162413;162414;173589;173590;173591;173592;185664;185665;185666;185667;…	5519;6378;16832;17564;17565;17902;20976;23498;24828;24829;26562;37648;37814;37815;39646;40048;40049;42675;44033;44034;49230;50055;50056;59088;64389;65162;67061;68070;68399;68469;68794;70694;70695;70696;74232;74243;74606;74607;75708;78570;80329;80330;81591;81598
	712	Elovl5	Elongation of very long chain fatty acids protein 5	0	D3Z0Z6;D3Z136;Q8BHI7	8.3538	3	1	By MS/MS	By MS/MS	By MS/MS	NaN	NaN	NaN	NaN	NaN	NaN	512620000	1	1	1	1	18.3				380880;380881;380882	52826
	713	Myeov2	Myeloma-overexpressed gene 2 protein homolog	0	Q3U898;D3Z159	6.1966	2	1	By MS/MS	By MS/MS	By MS/MS	NaN	NaN	NaN	NaN	NaN	NaN	0	1	1	1	1	35.1				67229;67230;67231;67232;67233;67234;67235;67236	9006
	714	Tmem106b	Transmembrane protein 106B	0	D3Z191;Q80X71;D3Z6E0;D3Z0M2	20.839	4	2	By MS/MS	By MS/MS	By matching	1.3974	1.1147	NaN	0.9308	1.1927	NaN	199750000	2	2	1	0	19.4				501504;501505;501506;501507;501508;501509;532566;532567	69116;73077
	715	Whsc1l1	Histone-lysine N-methyltransferase NSD3	0	Q6P2L6-4;Q6P2L6-2;D3Z197;Q6P2L6;D3Z357	70	5	5	By MS/MS	By MS/MS	By MS/MS	NaN	NaN	NaN	NaN	NaN	NaN	44330000	5	2	2	3	9.5		2290;2291;2292;2293;2294	556;557;559;568;571	331621;331622;331623;331624;331625;505721;505722;559399;559400	45063;45064;69693;69694;76809
	716	3425401B19Rik	Protein 3425401B19Rik	1	D3Z1D3	154.48	1	1	By matching	By MS/MS	By matching	NaN	NaN	NaN	NaN	NaN	NaN	0	1	0	1	0	1.3	+	15185	205	495811	68277
	717	4833439L19Rik;P33monox	Putative monooxygenase p33MONOX	0	D3Z1F7;Q9DBN4;Q9DBN4-2;D3Z1U8;D3YTM8;D3YXF2;Q9DBN4-3	30.827	7	6	By MS/MS	By MS/MS	By MS/MS	NaN	NaN	NaN	NaN	NaN	NaN	46122000	6	5	6	4	34.9		2295;2296;2297;2298;2299;15186;15187;15188;18133	13;14;25;33;156;158;159;160;164	93900;93901;337561;337562;337563;337564;337565;337566;357224;357225;357226;357227;357228;357229;357230;357231;357232;357233;357234;357235;357236;357237;357238;357239;357240;357241;464165;464166;464167;464168;464169;464170;613302;613303	13052;45815;48965;48966;64317;84743
	718	Wdr59	WD repeat-containing protein 59	0	Q8C0M0-2;D3Z1F9;Q8C0M0;Q8C0M0-3	109.8	4	3	By MS/MS	By MS/MS	By MS/MS	NaN	NaN	NaN	NaN	NaN	NaN	33194000	3	2	1	1	4.9		2300	564	69169;69170;69171;69172;69173;69174;69175;375473;619780	9313;51969;85460
	719	Mcfd2	Multiple coagulation factor deficiency protein 2 homolog	0	D3Z6A4;D3Z1G3;Q8K5B2	13.341	3	1	By matching	By MS/MS	By MS/MS	NaN	NaN	NaN	NaN	NaN	NaN	19089000	1	0	1	1	29.2				557574;557575	76514
	720	Fam118b	Protein FAM118B	0.00079189	F6Q255;D3Z1L4;Q8C569-2;Q8C569	13.567	4	1	By MS/MS	By matching	By matching	NaN	NaN	NaN	NaN	NaN	NaN	12221000	1	1	0	0	14.6				76713	10449
	721	Mlec	Malectin	0	Q6ZQI3;D3Z1M3	32.342	2	17	By MS/MS	By MS/MS	By MS/MS	1.064	1.0147	0.970874	1.1406	0.94382	1.05075	2978000000	17	11	12	8	50.2				54911;54912;54913;54914;54915;54916;54917;54918;54919;54920;54921;54922;54923;92050;92051;92052;92053;130104;130105;130106;130107;130108;130109;130110;171619;267979;349922;349923;349924;349925;349926;349927;349928;349929;349930;349931;349932;356565;356566;366436;374889;374890;374891;374892;556308;556309;556310;556311;556312;614123;614124;614125;666242;666243;666244;666245	7469;12743;12744;18648;18649;24569;37133;47877;47878;47879;48846;50390;51845;76355;76356;84854;92885
	722	Rnf10	RING finger protein 10	0	H7BX06;Q3UIW5;D3Z1N2;F7AN16;Q3UIW5-2	88.215	5	2	By MS/MS	By MS/MS	By matching	0.8872	0.99344	NaN	0.80803	0.61929	NaN	11100000	2	2	2	0	5.4				344660;344661;436590;436591	46922;60229
	723	Pbrm1	Protein polybromo-1	0	E9Q7L3;D3Z1W6;E9Q7L2;Q8BSQ9;D3Z1N4;E9Q4Y5;F8VQD1;Q8BSQ9-2;D6RIL0;D6RI94;D3YYF2;D3Z3R4;F6THL5;D3Z1M8;D3YYG4	182.12	15	22	By MS/MS	By MS/MS	By MS/MS	0.8876	1.1951	1.35582	1.254	0.97745	1.26416	258160000	22	14	14	10	18.2		2301;2302;2303;2304;2305;2306;2307;2308;2309;2310;15189;15190;18134	9;10;12;13;14;16;39;351;353;355;371;375;377	64013;64014;64015;64016;64017;64018;64019;64020;64021;72205;221726;221727;262932;262933;337705;341315;362053;362054;362055;362056;362057;374001;374002;393196;440488;440489;440490;465578;465579;465580;465581;465582;465583;465584;465585;465586;465587;465588;465589;478974;478975;478976;481733;481734;481735;481736;481737;488362;488363;488364;488365;488366;488367;488368;488369;488370;488371;488424;488…	8580;9770;30645;36555;45838;46320;49624;51655;54674;60747;64531;64532;66128;66548;66549;67371;67388;71785;77830;83095;91555;92967
	724	Cpeb3	Cytoplasmic polyadenylation element-binding protein 3	0	Q7TN99-4;D3Z1R6;Q7TN99-3;Q7TN99-2;Q7TN99;F6T0J8;Q7TN99-5;D3Z5R9	74.658	8	5	By MS/MS	By matching	By MS/MS	NaN	NaN	NaN	NaN	NaN	NaN	0	2	1	0	1	6.1		2311;15191	413;415	20085;20086;20087;20088;20089;304721;304722;539047;551121;551122;577726	3071;41119;73921;75572;79317
	725	Arhgap26	Rho GTPase-activating protein 26	1	D3Z1X5;E9QAQ3;Q6ZQ82	19.526	3	1	By MS/MS	By matching	By matching	NaN	NaN	NaN	NaN	NaN	NaN	0	1	1	0	0	11.8	+			546902	74985
	726	Syvn1	E3 ubiquitin-protein ligase synoviolin	0	E9QQ99;D3Z1Y1;Q9DBY1;Q9DBY1-2	61.446	4	3	By MS/MS	By MS/MS	By matching	1.1437	0.9663	NaN	1.186	0.91172	NaN	120360000	3	3	3	0	6.6				33487;33488;33489;355685;355686;355687;355688;480854;480855;480856;480857;480858;480859;480860;480861;480862	4734;48704;66427
	727	Rfc5	Replication factor C subunit 5	0	D3Z1Y6;Q9D0F6	12.433	2	1	By MS/MS	By MS/MS	By MS/MS	0.77846	NaN	NaN	0.99609	NaN	NaN	71933000	1	1	1	1	12.5				563856;563857;563858;563859	77484
	728	Tab2	TGF-beta-activated kinase 1 and MAP3K7-binding protein 2	0	D3Z216;Q99K90;D3Z564	60.224	3	5	By MS/MS	By MS/MS	By MS/MS	0.81479	NaN	1.0304	1.0082	0.62925	1.09903	453160000	5	2	3	3	15.4		2312;2313	372;524	291067;291068;291069;424610;424611;424612;424613;424614;424615;424616;424617;424618;424619;424620;437160;437161;437162;437163;650591	39626;58662;58663;60316;90152
	729	Nfu1	NFU1 iron-sulfur cluster scaffold homolog, mitochondrial (Fragment)	0	D3Z285	22.028	1	6	By MS/MS	By MS/MS	By MS/MS	0.88441	0.87226	NaN	0.92177	1.2653	NaN	449250000	2	1	2	1	13.1				137055;383120;383121;383122;383123;383124;383125;383126;450034;450035;450036;450037;585548;585549;585550;585551;585552;585553	19815;53182;53183;62137;80573;80574
	730	Xpr1	Xenotropic and polytropic retrovirus receptor 1	0.00048348	D3Z2B4;Q9Z0U0;Q9Z0U0-2	74.034	3	5	By MS/MS	By MS/MS	By MS/MS	NaN	NaN	NaN	NaN	NaN	NaN	9727000	5	2	3	2	9.5		2314;2315	93;94	101209;131150;131151;131152;131153;477333;628747;628748;666740	14124;18818;65945;86642;92950
	731	Aktip	AKT-interacting protein	0	D3Z2J4;D3Z632;Q64362	30.841	3	2	By matching	By MS/MS	By MS/MS	NaN	NaN	NaN	NaN	NaN	NaN	8072700	2	1	2	1	10.6		2316;15192	29;34	392227;581535;581536;581537;581538	54538;79878
	732	Tmx2	Thioredoxin-related transmembrane protein 2	0	D3Z2J6;Q9D710;D3YYX0	29.591	3	5	By MS/MS	By MS/MS	By MS/MS	1.1371	0.72429	NaN	0.83727	0.9613	NaN	340660000	5	4	3	1	28				67730;67731;108654;108655;127850;161657;161658;161659;161660;161661;161662;161663;161664;161665;663645;663646	9080;15376;18287;23389;92411
	733	Mrps14	28S ribosomal protein S14, mitochondrial	0	D3Z2K2;Q9CR88	14.279	2	5	By MS/MS	By MS/MS	By MS/MS	1.1433	0.95781	1.0472	1.0293	1.0906	0.96918	401000000	5	3	3	2	37.7				94094;208139;208140;208141;208142;208143;208144;208145;208146;208147;208148;208149;208150;208151;208152;208153;208154;292797;377733;377734;377735;431187	13092;29206;39803;52293;59399
	734	Mras	Ras-related protein M-Ras	0.0037925	D3Z2V6;O08989	14.735	2	1	By MS/MS	By matching	By matching	NaN	NaN	NaN	NaN	NaN	NaN	6645500	1	1	0	0	10.8				63293	8553
	735	Tnip1	TNFAIP3-interacting protein 1	0	Q9WUU8-2;Q9WUU8-3;D3Z2W0;Q9WUU8;E9QM75;D3Z3B6	67.198	6	5	By MS/MS	By MS/MS	By MS/MS	NaN	NaN	NaN	NaN	NaN	NaN	23529000	5	3	2	2	15.5		2317;2318;2319;2320	226;394;395;402	33337;33338;33339;33340;33341;33342;108098;296727;345294;345295;353012	4711;15285;40326;47053;48418
	736	S100a16	Protein S100a16 (Fragment)	0	D3Z2Y6;Q9D708	8.4556	2	4	By MS/MS	By MS/MS	By MS/MS	0.92743	1.095	0.749232	0.916	0.95933	0.829531	138270000	4	2	2	2	67.1				1523;1524;1525;1526;9279;9280;9281;9282;70388;118687	262;1457;9458;16796
	737	Clip1	CAP-Gly domain-containing linker protein 1	0	Q922J3;D3Z2Z1;F8WIA1;Q922J3-2	155.81	4	45	By MS/MS	By MS/MS	By MS/MS	0.97854	0.99636	1.00377	0.94223	0.88716	0.817327	2124500000	3	2	1	1	3.4		2321;2322;2323;2324;2325;2326;2327;2328;2329;2330;2331;2332;2333;2334;2335	192;194;196;199;203;309;311;313;314;316;317;347;1314;1317;1324	5580;34886;34887;34888;34889;34890;34891;59211;59212;59213;59214;59215;59216;59217;63329;85359;85360;85361;85362;85363;85364;85365;85366;85367;85368;85369;85370;85371;85372;85373;115687;115688;115689;115690;115691;115692;115693;115694;115695;124343;124344;124345;124346;124347;124348;124349;124350;124351;124352;124353;124354;124355;124356;124357;131065;131066;131067;137936;137937;137938;137939;137…	890;4960;7969;8564;11887;11888;16383;17733;18798;19939;32570;33470;33854;38417;41552;46394;48808;49340;53933;57683;57705;62475;62954;67791;71330;71877;72602;73452;74191;74640;76635;77808;77809;77810;77842;79681;80866;81451;81452;84308;86026;91701;91702;91881;93518
	738	St8sia3	Sia-alpha-2,3-Gal-beta-1,4-GlcNAc-R:alpha 2,8-sialyltransferase	1	D3Z320;Q64689	26.561	2	1	By matching	By MS/MS	By matching	NaN	NaN	NaN	NaN	NaN	NaN	0	1	0	1	0	10.9	+	15193;15194;15195;18135	149;152;153;163	304962	41146
	739	Ppp1r2	Protein phosphatase inhibitor 2	0	D3Z3A0;Q9DCL8	21.919	2	13	By MS/MS	By MS/MS	By MS/MS	0.90172	0.92912	0.977135	0.90008	0.96265	0.82672	585900000	13	12	11	7	45.6		2336;2337;2338	122;123;131	6732;6733;6734;6735;6736;6737;6738;6739;121678;121679;121680;121681;121682;121683;121684;121685;121686;121687;121688;121689;121690;121691;121692;285225;285226;285227;285228;288752;288753;288754;288755;288756;288757;330312;330313;330314;330315;330316;330317;330318;330319;330320;476793;476794;592071;592072;592073;592074;592075;592076;592077;592078;592079;592080;592081;592082;592083;592945;592946;59…	1033;1034;17334;17335;38941;39293;44830;65880;81478;81479;81641;81642;93273
	740	Myo9a	Unconventional myosin-IXa	1	Q8C170-2;D3Z3A8	299.86	2	6	By MS/MS	By matching	By matching	NaN	NaN	NaN	NaN	NaN	NaN	376130000	1	1	1	0	0.6	+	2339;2340;2341;2342;2343	1243;1424;1425;2491;2529	5768;5769;5770;5771;99557;99558;185618;185619;185620;185621;185622;298131;298132;313393;313394;568819	925;13844;26559;40448;42204;78232
	741	Nrf1	Nuclear respiratory factor 1	0	G3XA39;D3Z3B4;Q9WU00;E9Q7X0;Q3UXF4;Q99K73;D3YV66;Q9WU00-2	49.126	8	3	By MS/MS	By MS/MS	By MS/MS	0.76686	NaN	NaN	0.71153	NaN	NaN	107840000	3	2	1	1	9.1				300641;615107;615108;643688	40668;85000;89014
	742	Dlg1	Disks large homolog 1	0	D3Z3B8	91.622	1	26	By MS/MS	By MS/MS	By MS/MS	0.85601	1.1293	0.940999	1.042	0.98084	0.992162	1961100000	1	0	0	1	1.6		2344;2345;2346;2347	488;490;492;536	6169;6170;6171;6172;34179;34180;34181;34182;34183;64990;64991;64992;64993;64994;66096;66097;66098;66099;67913;67914;122165;122166;122167;122168;122169;122170;122171;122172;133616;133617;133618;133619;133620;170864;170865;170866;170867;170868;170869;170870;170871;170872;180067;180068;180069;180070;180071;199738;199739;199740;199741;232050;232051;232052;232053;232054;232055;232056;232057;232058;232…	976;4840;8716;8855;9105;17413;17414;19285;24488;25800;28298;32245;32246;32726;32727;37577;48669;59884;60011;64054;64055;64694;65919;73404;87402;87421
	743	Whsc1	Histone-lysine N-methyltransferase NSD2	0.00047855	F6Y765;D3Z3E4;D3Z3E0;Q8BVE8;Q8BVE8-2;D3Z229	59.008	6	2	By matching	By MS/MS	By MS/MS	NaN	NaN	NaN	NaN	NaN	NaN	3845200	2	0	1	1	8.6		2348;2349;2350	388;389;390	167273;552409;552410	24077;75797
	744	Sult1a1	Sulfotransferase	1	D3Z3G5;Q91W19;E9QNL5	29.776	3	1	By matching	By MS/MS	By matching	NaN	NaN	NaN	NaN	NaN	NaN	0	1	0	1	0	10.5	+	2351;15196	247;249	293435	39872
	745	Paip1	Polyadenylate-binding protein-interacting protein 1	0	D3Z3J6;F6Y616;G3UZ67;G3UZH8;G3UZS6	42.06	5	7	By MS/MS	By MS/MS	By MS/MS	0.90497	0.5472	0.959969	0.77783	0.65662	1.03217	513360000	1	1	1	1	3.8				10208;30507;30508;30509;30510;30511;30512;30513;78821;172559;172560;317141;317142;317143;317144;317145;569949	1574;4320;10829;24681;24682;42819;78421
	746	Rhoq	Rho-related GTP-binding protein RhoQ	0	D3Z3L1;Q8R527	16.978	2	2	By MS/MS	By matching	By matching	1.1077	NaN	NaN	0.83326	NaN	NaN	7875500	1	1	0	0	10.5				80478;80479;80480;80481;80482;80483;80484;80485;80486;349465;349466	11152;47812
	747	Clip1	CAP-Gly domain-containing linker protein 1	1	D3Z3M7;F6RCU2;Q8C0S5;F6RAY2	148	4	42	By MS/MS	By MS/MS	By matching	6.3202	NaN	NaN	0.39921	NaN	NaN	140250000	1	1	1	0	1.9	+	2321;2322;2323;2324;2325;2326;2327;2328;2329;2330;2331;2332;2333;2334;2335	192;194;196;199;203;309;311;313;314;316;317;347;1243;1246;1253	5580;34886;34887;34888;34889;34890;34891;59211;59212;59213;59214;59215;59216;59217;63329;85359;85360;85361;85362;85363;85364;85365;85366;85367;85368;85369;85370;85371;85372;85373;115687;115688;115689;115690;115691;115692;115693;115694;115695;124343;124344;124345;124346;124347;124348;124349;124350;124351;124352;124353;124354;124355;124356;124357;131065;131066;131067;137936;137937;137938;137939;137…	890;4960;7969;8564;11887;11888;16383;17733;18798;19939;32570;33470;33854;38417;41552;43192;48808;49340;53933;57683;62954;67791;71330;71877;72602;73452;74191;74640;76635;77808;77809;77810;77842;79681;80866;81451;81452;84308;86026;91701;91702;91881
	748	Tnk2	Activated CDC42 kinase 1	0	D3Z3U7;O54967-2;D3Z3U5;O54967-3;D3Z3U6;O54967;G3X9X7	59.147	7	1	By matching	By MS/MS	By matching	NaN	NaN	NaN	NaN	NaN	NaN	0	1	0	1	0	6		2352;2353;2354;18136	318;319;320;337	365726	50256
	749	Cacnb3	Voltage-dependent L-type calcium channel subunit beta-3	0	D3Z3Z3;P54285	54.395	2	5	By MS/MS	By MS/MS	By MS/MS	NaN	NaN	NaN	NaN	NaN	NaN	81353000	4	2	3	1	11		2355	151	34166;34167;34168;34169;491597;514023;514024;514025;514026;531912;643786;643787	4838;67720;70658;72972;89032
	750	Sh3bgr	SH3 domain-binding glutamic acid-rich protein	0.00048008	D3Z3Z9;Q9WUZ7	19.781	2	1	By matching	By MS/MS	By matching	NaN	NaN	NaN	NaN	NaN	NaN	19053000	1	0	1	0	15.6				504992	69590
	751	Fam126a	Hyccin	0.0015552	Q3TTP7;D3Z481;Q6P9N1	41.686	3	2	By MS/MS	By matching	By MS/MS	NaN	NaN	NaN	NaN	NaN	NaN	0	2	1	0	2	3.2		2356;15197	318;321	403741;403742;403743;403744;403745	56090;56091
	752	Farp2	FERM, RhoGEF and pleckstrin domain-containing protein 2	0	D3Z4C0;Q91VS8	87.861	2	6	By MS/MS	By MS/MS	By MS/MS	0.90284	NaN	NaN	1.0559	NaN	NaN	48847000	6	5	4	2	12.5		2357;2358;2359;2360;2361;2362;15198	370;374;375;491;514;515;520	157802;157803;157804;157805;183658;183659;324601;472941;472942;472943;472944;475681;475682;475683;475684;475685;475686;475687;475688;475689;475690;475691;475692;475693;475694;475695;475696;475697;475698;475699;475700;475701;475702;553709	22933;26293;44035;65449;65769;75993
	753	Celf5	Protein Celf5 (Fragment)	0.0099868	D3Z4K9;D3Z4C5;D3Z588;D3Z580;D3Z4T1	10.207	5	1	By matching	By MS/MS	By matching	NaN	0.89409	NaN	NaN	0.67315	NaN	217810000	1	1	1	0	18.3				322783;322784;322785	43760
	754	Jtb	Protein JTB	0.00032446	D3Z4D1;O88824	10.478	2	2	By MS/MS	By matching	By matching	2.6193	NaN	NaN	1.3094	NaN	NaN	105310000	2	2	0	0	21.1				596616;596617	82258;82259
	755	Tia1	Nucleolysin TIA-1	0	G5E8L2;D3Z4H6;P52912;Q8CII5;Q80ZW7;D3YY02	41.637	6	8	By MS/MS	By MS/MS	By matching	0.96089	0.8465	NaN	0.9885	0.9198	NaN	192780000	4	2	4	0	21.1				102838;148773;379929;379930;386050;386051;460214;460215;585510;588134;588135;588136;588137;635379	14407;21477;52673;53628;63674;80564;80857;87623
	756	Rbm24	RNA-binding protein 24	0	D3Z4I3	24.822	1	9	By MS/MS	By MS/MS	By MS/MS	1.0986	0.99	0.615764	1.0571	1.0136	0.602991	3535200000	1	1	1	1	5.1				8672;8673;8674;8675;8676;8677;8678;8679;8680;8681;8682;8683;8684;45317;45318;45319;196102;196103;196104;196105;196106;228988;228989;228990;228991;228992;228993;228994;228995;228996;228997;228998;228999;229000;229001;229002;229003;264674;264675;264676;264677;264678;264679;264680;264681;264682;264683;264684;264685;264686;385288;385289;385290;385291;385292;385293;385294;385295;385296;385297;546233;5…	1339;1340;6282;27971;31819;31820;36735;53531;74910
	757	Get4	Golgi to ER traffic protein 4 homolog	0	D3Z4J5;Q9D1H7;D3Z7S0;Q9D1H7-2	27.58	4	4	By MS/MS	By MS/MS	By MS/MS	0.97657	0.97739	0.889205	1.0602	1.0299	0.866551	346820000	4	3	3	4	17.5				217;218;219;220;221;222;223;224;225;226;60176;60177;60178;358255;358256;358257;358258;358259;358260;612389;612390	23;8081;49103;84605
	758	Idnk	Probable gluconokinase	0.00048239	D3Z4J6;Q8R0J8	9.1223	2	1	By matching	By MS/MS	By MS/MS	NaN	NaN	NaN	NaN	NaN	NaN	2082100	1	0	1	1	20.2				379805;379806	52652
	759	Eml1	Echinoderm microtubule-associated protein-like 1	0	Q05BC3-2;D3Z4J9;Q05BC3;Q05BC3-3;D6RII3	86.41	5	15	By MS/MS	By MS/MS	By MS/MS	0.80194	0.97628	0.895095	0.86124	0.83769	1.15342	787740000	14	9	10	5	29.8				46690;46691;46692;53437;87050;97957;97958;97959;260470;289248;289249;289250;289251;329178;329179;329180;329181;329182;329183;329184;332944;332945;337445;337446;443256;443257;443258;443259;443260;480704;480705;480706;480707;480708;480709;480710;516915;516916;516917;537135;537136;537137;597848;597849	6519;7259;12086;13629;13630;36195;39361;44662;45293;45795;61208;66402;71091;73654;82431
	760	Prpf40b	Pre-mRNA-processing factor 40 homolog B	0.0099853	E9QMI6;D3Z4N6;Q80W14;E9QP07;Q80W14-3;F6XW22;Q80W14-2	97.037	7	2	By MS/MS	By matching	By MS/MS	NaN	NaN	NaN	NaN	NaN	NaN	16227000	2	1	1	1	3.2		2363	830	438093;460419;460420	60422;63716
	761	Lman2l	VIP36-like protein	0	P59481;D3Z4P2;F6QN75;J3QNZ7	39.881	4	3	By MS/MS	By matching	By MS/MS	NaN	NaN	NaN	NaN	NaN	NaN	35731000	3	1	0	2	11.8				411875;417940;671281	57152;57768;93678
	762	Tmem132a	Transmembrane protein 132A	0	D3Z4S6;Q922P8	74.772	2	3	By matching	By MS/MS	By MS/MS	NaN	0.95168	NaN	NaN	0.77166	NaN	117570000	3	0	3	1	9				12570;69441;540138;540139	1875;9334;74102
	763	Scfd2	Sec1 family domain-containing protein 2	0	Q8BTY8-4;Q8BTY8-3;D3Z4T4;Q8BTY8-2;Q8BTY8	36.592	5	3	By MS/MS	By MS/MS	By MS/MS	1.5369	0.94832	0.895576	1.1054	1.0402	0.808146	143860000	3	2	2	3	13.2				40550;40551;40552;365403;618475;618476;618477	5715;50220;85333
	764	Zranb2	Zinc finger Ran-binding domain-containing protein 2	0	D3Z4U0;Q9R020;D3Z4T9;Q9R020-2;E9PUD0;V9GX51	37.294	6	10	By MS/MS	By MS/MS	By MS/MS	1.0091	0.85623	NaN	0.97464	1.0137	NaN	725610000	10	8	8	3	31.2		2364;2365;2366;2367;15199	130;313;315;317;320	18243;18244;18245;18246;18247;18248;18249;18250;18251;74372;74373;174225;174226;547530;547531;547532;547533;547534;547535;547536;547537;547538;547539;547540;547541;547542;567562;574312;574313;574314;574315;574316;574317;592759;592760;592761;592762;592763;592764;592765;640637;640638	2793;10153;10154;24927;75094;78038;79040;79041;81600;88571
	765	Plrg1	Pleiotropic regulator 1	0	D3Z4V1;Q922V4;F8WI31	56.059	3	22	By MS/MS	By MS/MS	By MS/MS	0.90666	1.0437	0.986291	0.96782	0.95348	1.1161	2428300000	22	21	17	8	49.2				60243;60244;60245;60246;60247;60248;60249;78204;78205;78206;78207;80529;80530;218630;218631;218632;347291;347292;347293;347294;360367;393325;393326;393327;393328;393329;393330;399201;399202;399203;543814;543815;543816;543817;543818;543819;543820;543821;572969;572970;572971;572972;574324;574401;574402;574403;574404;574405;574406;574407;574408;574409;574410;574411;574412;574413;574414;574415;574416…	8092;10711;11165;30265;47400;49388;54706;54707;55477;55478;74629;74630;78861;79045;79056;79057;79058;79575;83943;84228;85147;90204
	766	3632451O06Rik	Uncharacterized protein C14orf37 homolog	1	D3Z566;Q8BT18	83.645	2	1	By MS/MS	By matching	By matching	NaN	NaN	NaN	NaN	NaN	NaN	0	1	1	0	0	2.5	+	15200;15201	527;531	469681	65049
	767	Ndufb5	NADH dehydrogenase [ubiquinone] 1 beta subcomplex subunit 5, mitochondrial	0	D3Z568;Q9CQH3;F6Y6V5;D3Z6W9	14.038	4	6	By MS/MS	By MS/MS	By MS/MS	1.1204	0.98641	1.03075	1.01	1.0674	0.895576	3423100000	3	3	2	3	23.5				52304;52305;52306;52307;52308;52309;52310;52311;52312;52313;52314;52315;52316;52317;52318;52319;52320;52321;52322;52323;52324;52325;156767;156768;156769;406348;406349;406350;406351;406352;406353;406354;406355;406356;406357;406358;406359;406360;406361;406362;406363;406364;406365;406366;406367;406368;406369;406370;406371;406372;406373;406374;406375;406376;406377;406378;406379;406380;406381;406382;4…	7157;7158;22745;56515;56516;79880
	768	Ltbp4	Latent-transforming growth factor beta-binding protein 4	0	D3Z598;Q8K4G1-2;E9QPS5;Q8K4G1-3;Q8K4G1;E9Q6B8;F6W6Z0	166.77	7	6	By MS/MS	By MS/MS	By matching	0.49055	0.98172	NaN	0.49843	0.74398	NaN	99129000	6	2	5	0	5.1				8882;8883;8884;80041;80042;149851;186058;190517;249074	1376;11057;21648;26642;27215;34584
	769	Zc3hav1	Zinc finger CCCH-type antiviral protein 1	0	Q3UPF5;D3Z5I1;Q3UPF5-2;G3X9X5	106.69	4	15	By MS/MS	By MS/MS	By MS/MS	0.84378	0.95688	NaN	0.9751	0.84719	NaN	360480000	15	12	12	3	24.7		2368;2369;2370;2371;2372;2373;2374;2375;2376;2377;2378;2379;15202;15203;15204	269;273;324;342;344;345;346;347;349;350;551;553;559;562;564	2968;3205;3206;3207;110710;110711;110712;110713;110714;110715;135600;179099;179100;179101;232688;297177;297178;297179;297180;329073;329074;378131;378132;426965;426966;426967;426968;426969;426970;426971;426972;426973;426974;426975;426976;426977;426978;426979;426980;426981;426982;426983;426984;426985;426986;426987;426988;426989;426990;426991;426992;426993;504172;504173;504174;504175;504176;504177;5…	466;499;500;15749;19596;25688;32317;40371;44652;52381;58913;69481;75983;78155;83212
	770	Iqsec2	IQ motif and SEC7 domain-containing protein 2	0	D3Z5I6;Q5DU25;A4GZ26;E9QAD8;D3Z6V7	128.02	5	7	By MS/MS	By MS/MS	By MS/MS	NaN	NaN	NaN	NaN	NaN	NaN	0	3	1	3	2	3.9		2380;2381;2382;2383;2384	210;212;213;214;228	154268;155247;155248;155249;168397;168398;230796;230797;230798;230799;230800;452735;452736;552942;552943;552944;552945;552946	22366;22514;24228;32043;32044;62595;75887
	771	Rbm33	RNA-binding protein 33	0	D3Z5I9;Q9CXK9;F6RNF9	132.82	3	6	By MS/MS	By MS/MS	By MS/MS	0.80251	1.0539	0.806517	0.86422	0.90837	0.789391	53906000	6	5	2	3	7.1		2385	752	423849;423850;521085;521086;521087;521088;521089;521090;521091;631011;645953;645954;645955;645956;645957;645958;645959;645960;645961;647139	58554;71623;86956;89386;89387;89578
	772	Slc18b1	MFS-type transporter SLC18B1	0.00047763	D6RGT8;E9PU92;D3Z5L6	13.649	3	1	By matching	By matching	By MS/MS	NaN	NaN	NaN	NaN	NaN	NaN	197730	1	0	0	1	17.7				378306	52408
	773	Gm10110	Protein Gm10110	1	D3Z5M2	67.758	1	53	By matching	By matching	By MS/MS	NaN	NaN	0.422137	NaN	NaN	0.992359	7125400	1	0	0	1	4.1	+	2386	51	22906;22907;24298;24299;24300;24301;24302;24303;24304;24305;24306;24307;24308;24309;24310;24311;24312;24313;24314;27972;27973;27974;27975;27976;27977;27978;27979;27980;27981;27982;27983;27984;27985;27986;27987;27988;27989;27990;27991;27992;27993;27994;27995;27996;27997;27998;27999;28000;28001;28002;28003;28004;28005;28006;28007;28008;28009;28010;28011;28012;28013;28014;28015;28016;28017;28018;280…	3391;3581;3582;3583;4062;4063;4675;5721;14618;15405;15416;21415;23122;23123;23135;23136;33995;33996;35307;35541;35915;35916;35917;36632;37103;37338;40844;43644;54465;54466;54467;56391;57612;57633;62606;65807;67756;70923;71270;71793;71794;71795;72091;72092;72093;72566;83910;83911;83969;89520;89521;90954;93063
	774	Pikfyve	1-phosphatidylinositol 3-phosphate 5-kinase	0	Q9Z1T6-3;Q9Z1T6-1;D3Z5N5;Q9Z1T6	55.999	4	5	By MS/MS	By MS/MS	By MS/MS	NaN	NaN	NaN	NaN	NaN	NaN	31195000	5	3	4	3	11.1		2387;2388;2389;2390;2391;2392;15205;15206	305;307;309;312;316;318;326;329	317002;317003;373369;426962;426963;426964;500382;500383;500384;500385;500386;500387;500388;500389;500390;500391;500392;500393;500394;500395;500396;500397;500398;500399;500400;500401;500402;500403;500404;500405;500406;500407;500408;500409	42786;51531;58912;68960;68961
	775	Dpf2	Zinc finger protein ubi-d4	0	Q61103;D3Z5N6;F8WIP7;F6YKQ9;F7CPB1;Q9QX66-3;D3YYG6;P58269;Q9QX66;Q9QX66-2;D3YY44;Q8BRB7-2;Q8BRB7	44.229	13	7	By MS/MS	By MS/MS	By MS/MS	0.93139	1.0306	1.23544	1.0514	0.98799	1.45662	302110000	6	6	4	4	26.1		2393;2394;15207	142;244;248	7920;7921;7922;7923;7924;7925;7926;7927;154476;154477;154478;154479;154480;215717;215718;215719;215720;215721;215722;343528;426521;426522;426523;426524;426525;426526;426527;654639	1210;22417;29950;29951;46693;58875;90913
	776	Plekhg2	Pleckstrin homology domain-containing family G member 2	0	Q6KAU7-2;Q6KAU7;G5E8T4;E9QKB6;Q6KAU7-3;D3Z5N8;D3YY99	139.19	7	3	By MS/MS	By MS/MS	By MS/MS	NaN	NaN	NaN	NaN	NaN	NaN	0	3	3	3	1	7.3		2395;2396;2397;2398;2399;2400;2401;2402;2403;2404;2405;15208;15209;15210	9;10;11;12;14;15;1169;1173;1177;1179;1181;1226;1227;1235	186869;186870;186871;186872;487097;487098;487099;606619;606620;606621;606622;606623;606624;606625;606626;606627;606628;606629	26767;67212;83738
	777	Brsk1	Serine/threonine-protein kinase BRSK1	0	D3Z5P0;Q5RJI5;G3UXY1;G3UZN4;G3UZ19;G3UYN4;G3UXM5;Q69Z98-4;Q69Z98-2;G3UWV4;Q69Z98-3;Q69Z98	77.196	12	6	By MS/MS	By MS/MS	By MS/MS	NaN	NaN	NaN	NaN	NaN	NaN	0	6	4	4	6	12.1		2406;2407;2408;2409;2410;2411;2412;2413;2414;2415;2416;2417;15211	324;335;338;357;359;367;368;433;488;505;508;511;512	293797;395518;395519;395520;428106;428107;428108;428109;428110;428111;428112;535359;535360;535361;535362;548224;548225;548226;548227;548228;548229;556373;556374;556375;556376	39917;54938;59035;73408;75140;76367
	778	Ighmbp2	DNA-binding protein SMUBP-2	0	D3Z5P5;P40694	97.496	2	1	By MS/MS	By MS/MS	By MS/MS	NaN	NaN	NaN	NaN	NaN	NaN	0	1	1	1	1	3.1		2418;2419;2420	796;797;800	492001;492002;492003;492004;492005;492006;492007;492008;492009	67777
	779	Ppp1r13l	RelA-associated inhibitor (Fragment)	1	D3Z5Q5	12.326	1	5	By matching	By matching	By MS/MS	NaN	NaN	NaN	NaN	NaN	NaN	0	1	0	0	1	15	+	2421;2422;2423;15212	72;73;81;84	93444;134646;134647;379230;670063;670064;670065;670066;670067;670068;670069;670070;670071;670072;670073;670074	12967;19483;52566;93465;93466
	780	Pex5	Peroxisomal targeting signal 1 receptor	0	O09012-2;D3Z600;O09012	66.805	3	11	By MS/MS	By MS/MS	By MS/MS	1.0207	0.98935	0.752219	0.95495	0.96731	0.823927	845290000	11	7	5	6	25.4		2424	244	30944;42861;46554;46555;46556;76636;94397;103111;222029;222030;222031;323374;323375;378226;437546;437547;437548;437549;669547;669548;669549;669550;669551	4357;5942;6496;10425;13140;14469;30696;43854;52393;60369;93395
	781	9330159F19Rik	MCG7194, isoform CRA_a	1	D3Z623	73.956	1	1	By matching	By matching	By MS/MS	NaN	NaN	NaN	NaN	NaN	NaN	0	1	0	0	1	3.1	+	2425;2426;2427;2428	2;3;4;5	553295;553296;553297	75934
	782	Iffo1	Intermediate filament family orphan 1	0	D3Z633;D3Z7B0;Q8BXL9-5;Q8BXL9-6;Q8BXL9;D6RH90;F6VMG1;Q8BXL9-2;Q8BXL9-3;Q8BXL9-4;B1AZL1;J3QJZ1;Q8R2V2	56.029	13	10	By MS/MS	By MS/MS	By MS/MS	1.0922	0.96344	NaN	1.0413	0.97453	NaN	209740000	10	4	7	2	36.5		2429;2430;15213	95;480;482	42522;42523;142449;173691;173692;173693;175811;326341;435140;466654;480024;538803;538804;538805;538806	5900;20630;24837;25177;44304;59996;64665;66295;73888;73889
	783	Tpd52	Tumor protein D52	0	D3Z637;Q62393-2;E9PUA7;Q62393-3;Q62393;F8WHQ1;D3Z125;D3Z7X7;D3Z2U2	17.603	9	5	By MS/MS	By MS/MS	By MS/MS	1.1078	NaN	NaN	1.1788	NaN	NaN	67049000	5	4	2	2	51.2		2431;15214	110;113	54366;195562;429122;429123;429124;429125;429126;429127;429128;610169	7373;27882;59171;59172;84313
	784	Vps29	Vacuolar protein sorting-associated protein 29	0	D3Z645;Q9QZ88;D3YYD5;Q9QZ88-2;D3YW98	16.137	5	15	By MS/MS	By MS/MS	By MS/MS	0.9421	0.95058	1.06475	0.97201	1.0588	1.06087	4916700000	15	14	11	6	70.8				156718;156719;156720;156721;230738;230739;230740;230741;230742;230743;230744;230745;230746;230747;230748;230749;248298;248299;248300;248301;248302;248303;289877;289878;347634;347635;347636;347637;347638;347639;347640;347641;347642;347643;347644;347645;347646;372096;372097;372098;372099;372100;372101;372102;390919;390920;390921;390922;390923;390924;390925;390926;390927;390928;390929;390930;390931;…	22728;22729;32036;34482;34483;39430;47472;47473;51331;51332;54287;54288;79875;79876;79877
	785	Synj1	Synaptojanin-1	0	D3Z656;Q8CHC4;E9Q7S0;F7BQW7;F6VSS8;F7CD11;D3Z1M7	176.33	7	6	By MS/MS	By MS/MS	By MS/MS	1.0159	0.90452	NaN	0.87189	0.96573	NaN	49850000	6	4	5	3	6.3		2432;2433;2434;2435;2436;2437;2438;2439;15215	1115;1120;1121;1124;1215;1333;1336;1338;1339	50481;50482;158999;159000;424603;424604;424605;424606;424607;424608;424609;552268;552269;552270;552271;552272;552273;552274;552275;552276;552277;552278;552279;552280;552281;552282;552283;552284;589151;589152	6906;23077;58661;75773;80977;80978
	786	Gm46	Protein Gm46	1	D3Z660	46.774	1	1	By matching	By MS/MS	By matching	NaN	NaN	NaN	NaN	NaN	NaN	0	1	0	1	0	2.6	+	15216	56	130653	18724
	787	Gemin7	Gem-associated protein 7	0	D3Z684;Q9CWY4	9.0523	2	2	By MS/MS	By matching	By MS/MS	NaN	NaN	NaN	NaN	NaN	NaN	24342000	2	1	1	1	45.7				395203;395204;578171	54912;79405
	788	Nagpa	N-acetylglucosamine-1-phosphodiester alpha-N-acetylglucosaminidase	0.0011041	D3Z6C9;Q8BJ48	40.881	2	1	By matching	By MS/MS	By matching	NaN	NaN	NaN	NaN	NaN	NaN	10009000	1	0	1	0	3.2				175892	25190
	789	Stau2	Double-stranded RNA-binding protein Staufen homolog 2	0	Q8CJ67-4;E2QRQ3;Q8CJ67-3;D3Z6D2;Q8CJ67-2;Q8CJ67	22.34	6	4	By MS/MS	By matching	By matching	0.96883	NaN	NaN	0.86175	NaN	NaN	17919000	3	3	0	0	20.4				188599;268617;488506;488507;488508;488509;488510;614805;614806	27012;37193;67403;84952
	790	Fez2	Fasciculation and elongation protein zeta-2	0.0043734	Q6TYB5;D3Z6D5	39.1	2	2	By MS/MS	By MS/MS	By MS/MS	NaN	NaN	1.28698	NaN	NaN	1.35763	73946000	2	1	2	1	6.9		2440	200	492681;514278;514279;514280;514281	67872;70698
	791	Ino80c	INO80 complex subunit C	0.008273	D3Z6F3;Q8BHA0;F8WIA0	9.9432	3	1	By MS/MS	By MS/MS	By matching	NaN	NaN	NaN	NaN	NaN	NaN	0	1	1	1	0	20.2		2441	26	300626;300627	40664
	792	Mapre3	Microtubule-associated protein RP/EB family member 3	0	D3Z6G3;D3YUY6;Q3TG90	30.364	3	23	By MS/MS	By MS/MS	By MS/MS	0.97332	0.92934	1.01514	1.0094	1.0243	0.91191	32332000	3	3	3	2	10.9		2442;15217;15218	146;147;149	68453;68454;68455;68456;68457;132665;132666;132667;132668;132669;132670;132671;132672;132673;132674;143565;143566;143567;143568;143569;143570;143571;143572;143573;143661;143662;143663;170339;170340;170341;170342;170343;170344;170345;170346;170347;269887;269888;269889;269890;269891;320365;320366;320367;320368;320369;320370;320371;364419;364420;364421;364422;364423;369495;384693;384694;384695;38469…	9195;19107;20829;20846;24445;24446;37348;43241;43242;50046;50047;50915;53436;53437;56597;56598;56599;61263;61264;61265;85862;86900;86901
	793	Il12rb2	Interleukin-12 receptor subunit beta-2	1	D3Z6H5;P97378	61.289	2	1	By matching	By MS/MS	By matching	NaN	NaN	NaN	NaN	NaN	NaN	0	1	0	1	0	4.1	+	15219;15220;15221;15222	53;54;58;59	241227	33415
	794	Lias	Lipoyl synthase, mitochondrial	0	D3Z6I3;Q99M04	32.173	2	3	By MS/MS	By MS/MS	By MS/MS	1.053	0.94915	NaN	1.0593	1.1103	NaN	131360000	3	2	2	1	12.8				17356;243520;423662;423663;423664;423665;423666	2683;33777;58508
	795	Cryzl1	Quinone oxidoreductase-like protein 1	0	D3Z6I4;Q921W4;D3YZD6;F7BGV1;Q921W4-2	37.007	5	10	By MS/MS	By MS/MS	By MS/MS	0.94743	0.90689	1.02356	1.0765	0.96651	1.05382	339790000	7	4	5	3	22.5				155548;284106;284107;284108;284109;360829;360830;362016;436374;559358;617145;617146;617147;617148;617149;617150;621634;621635;621636;621637;621638;621639;621640;642045;643687	22543;38848;49439;49618;60173;76799;85174;85673;88794;89013
	796	Adat1	tRNA-specific adenosine deaminase 1	0	D3Z6J6;Q9JHI2-3;Q9JHI2-2;Q9JHI2	39.043	4	3	By MS/MS	By matching	By matching	0.88222	NaN	NaN	1.5693	NaN	NaN	9838200	3	3	0	0	11.6		2443	191	78202;78203;247525;404007;404008	10710;34378;56125
	797	Krt7	Keratin, type II cytoskeletal 7 (Fragment)	1	D3Z6N5	13.368	1	2	By MS/MS	By matching	By matching	NaN	NaN	NaN	NaN	NaN	NaN	0	1	1	0	0	18.3	+			321034;389401	43382;54030
	798	Tmem214	Transmembrane protein 214	0	D3Z6S1;Q8BM55;Q8BM55-3;Q8BM55-2	71.302	4	9	By MS/MS	By MS/MS	By MS/MS	1.1921	0.92003	1.15268	1.2666	0.73539	1.32968	833330000	9	6	3	4	22.6				34295;34296;34297;34298;63009;63010;63011;63012;63013;63014;91949;186773;186774;211299;211300;211301;260186;454022;550057;626262	4873;8502;12727;26751;29510;36135;62732;75426;86219
	799	Tmem9b;Tmem9	Transmembrane protein 9B;Transmembrane protein 9	0	D3Z6W5;Q9JJR8;Q9CR23	14.43	3	4	By MS/MS	By MS/MS	By MS/MS	1.0229	0.86609	0.930492	1.0521	0.86876	1.0817	112510000	4	4	2	2	20.2				45316;545279;545280;545281;653263;653264;653265;653266;653267;653268;653269;653270;653271;653272	6281;74815;90630;90631
	800	Rasal3	RAS protein activator like-3	1	D3Z6Z7;Q8C2K5;Q8C2K5-2	112.19	3	1	By matching	By matching	By MS/MS	NaN	NaN	NaN	NaN	NaN	NaN	538950	1	0	0	1	1.3	+			441240	60897
	801	Klc3	Kinesin light chain 3	0	D3Z710;Q91W40	55.677	2	5	By MS/MS	By MS/MS	By MS/MS	1.5596	NaN	NaN	1.2643	NaN	NaN	64280000	4	4	3	3	8.9		2444;2445;2446;2447;15223	467;496;498;499;503	42902;42903;42904;42905;42906;42907;42908;42909;42910;438941;464642;464643;560213;560214;584273;584274;584275;584276;584277;584278;584279;584280;584281;584282;584283;584284	5951;60529;64401;76931;80393
	802	Smg9	Protein SMG9	0	D3Z719;Q9DB90-2;Q9DB90	22.553	3	7	By MS/MS	By MS/MS	By MS/MS	1.0288	NaN	NaN	1.0492	NaN	NaN	68984000	7	6	5	4	37.6		2448;2449;2450;2451	2;4;7;32	86669;86670;86671;178273;506493;506494;506495;506496;506497;506498;506499;506500;506501;506502;506503;506504;506505;506506;506507;506508;506509;506510;506511;506512;506513;506514;506515;506516;506517;506518;506519;506520;506521;506522;506523;506524;506525;506526;506527;506528;589214;653142;653143;653144;653145;653146;653147;653148;653149;653150	12043;25572;69822;69823;80993;90605;90606
	803	Foxp4	Forkhead box protein P4	0	Q9DBY0-2;D3Z726;Q9DBY0-3;Q9DBY0	72.758	4	2	By MS/MS	By MS/MS	By matching	NaN	NaN	NaN	NaN	NaN	NaN	3325800	2	2	1	0	7.3		2452;2453;2454	296;297;298	391600;391601;466729;466730	54410;64680
	804	Rad18	E3 ubiquitin-protein ligase RAD18	0	W4VSP9;D3Z734;D3Z733;Q9QXK2;E9Q392	34.801	5	2	By MS/MS	By MS/MS	By MS/MS	NaN	NaN	NaN	NaN	NaN	NaN	653450	2	2	1	1	15.5		2455;2456	99;103	126793;575785;575786;575787;575788;575789	18112;79114
	805	Mb21d2	Protein MB21D2	0	D3Z742;Q8C525	55.656	2	4	By MS/MS	By MS/MS	By MS/MS	NaN	NaN	NaN	NaN	NaN	NaN	19587000	4	4	3	2	9.2		2457;2458;2459;15224;15225	433;434;435;436;439	6255;471926;471927;471928;471929;471930;471931;471932;471933;471934;471935;471936;471937;471938;471939;471940;471941;471942;471943;471944;471945;471946;471947;471948;471949;471950	987;65317;65318;65319
	806	Ugt1a8	Protein Ugt1a8	1	D3Z748	60.115	1	9	By matching	By MS/MS	By matching	NaN	NaN	NaN	NaN	NaN	NaN	66587000	1	0	1	0	2.5	+			15376;15377;41205;41206;41207;41208;41209;124143;153763;153764;153765;153766;153767;153768;153769;153770;153771;153772;153773;153774;153775;153776;153777;153778;247164;247165;563061;563062;563063;563064;654054;654055;654056;654057;654058;654059;654060;654061;654062;670384;670385;670386;670387	2362;5815;17696;22292;22293;34298;77338;90772;93527
	807	Ttc33	Tetratricopeptide repeat protein 33	0	D3Z767;Q9D6K7;D3Z1T8;Q9D6K7-2	18.552	4	4	By MS/MS	By MS/MS	By MS/MS	0.81428	0.98214	1.06968	0.93825	0.91359	1.2458	203170000	4	3	1	3	52.1				64059;483954;483955;543857;543858;543859;543860;543861;543862;543863;543864;543865;543866;543867;543868;662625	8586;66830;74639;92282
	808	Socs6	Suppressor of cytokine signaling 6	1	D3Z776;Q9JLY0	19.88	2	1	By MS/MS	By matching	By matching	NaN	NaN	NaN	NaN	NaN	NaN	0	1	1	0	0	17.2	+	2460;15226	125;138	556881	76443
	809	Mrpl40	39S ribosomal protein L40, mitochondrial	0	D3Z7C0;Q9Z2Q5	19.378	2	10	By MS/MS	By MS/MS	By MS/MS	1.0179	1.0843	1.04308	1.0405	1.1092	0.949127	940380000	10	7	8	4	68.5				58471;58472;101483;101484;101485;101486;101487;101488;101489;101490;101491;101492;101493;109863;455097;455098;457632;457633;457634;457635;457636;457637;457638;457639;457640;457641;535640;535641;535642;651030;651031;651032;651033;651034;651327	7890;14169;14170;15611;62909;63294;63295;73448;90232;90285
	810	Gsk3a	Glycogen synthase kinase-3 alpha	0	D3Z7E5;Q2NL51	51.245	2	15	By MS/MS	By MS/MS	By MS/MS	1.0914	0.95859	1.0382	1.0816	1.0035	0.940291	478610000	7	6	5	4	30.5		2461;2462;2463;2464;2465;2466;2467;2468;15227;18137	19;20;21;39;41;72;77;278;279;282	53884;53885;53886;53887;53888;53889;53890;53891;53892;53893;53894;53895;60185;60186;60187;60188;60189;60190;60191;60192;60193;88726;99606;99607;99608;99609;99610;99611;99612;99613;99614;99615;99616;99617;99618;99619;99620;121972;121973;139375;157989;157990;157991;157992;157993;157994;157995;157996;157997;157998;157999;285992;285993;285994;285995;285996;285997;285998;285999;286000;286001;286002;36…	7329;8084;12309;13857;17375;20068;22974;39026;50078;58788;62524;81071;81961;86604;86605
	811	Midn	Midnolin	0	D3Z7H2;Q3TPJ7;Q3TPJ7-3;Q3TPJ7-2	17.82	4	2	By MS/MS	By MS/MS	By MS/MS	1.1052	NaN	NaN	1.1757	NaN	NaN	9264000	2	2	1	1	25.1		2469;2470;2471	100;101;105	157472;157473;635858;635859;635860	22845;87755
	812	Gtf3c2	General transcription factor 3C polypeptide 2	0	D3Z7I0	104.72	1	7	By MS/MS	By MS/MS	By MS/MS	NaN	NaN	NaN	NaN	NaN	NaN	90258000	3	2	2	3	6.2		2472;2473;2474;2475;2476;2477;2478;2479;2480;2481;15228;15229;15230;15231	163;218;221;223;226;228;229;253;257;261;262;264;934;940	36512;36513;36514;36515;36516;36517;43618;43619;43620;43621;43622;173565;177072;578522;628252;628253;628254;628255;628256;628257;628258;628259;628260;628261;628262;628263	5219;5220;6062;24821;25417;79467;86561
	813	Rad51ap1	RAD51-associated protein 1	0.0029021	D3Z7I5;Q8C551	19.712	2	1	By matching	By matching	By MS/MS	NaN	NaN	NaN	NaN	NaN	NaN	0	1	0	0	1	16.8		2482;2483	14;23	426260	58842
	814	Gls	Glutaminase kidney isoform, mitochondrial	0	D3Z7P3;D3Z7P4;F7B327	73.963	3	25	By MS/MS	By MS/MS	By MS/MS	1.1345	1.034	3.1998	0.94972	0.84568	1.21073	305090000	2	2	2	2	5.2				80385;148545;151055;151056;151057;151058;164373;164374;167374;167375;167376;167377;167378;167379;167380;167381;167382;167383;167384;167385;217530;217531;217532;217533;217534;217535;217536;217537;217538;217539;217540;217541;217542;217543;217544;217545;217546;217547;217548;217549;217550;217551;271158;321987;321988;321989;335036;335037;335038;335039;335040;368334;368335;368336;368337;368338;368339;3…	11130;21424;21827;21828;21829;23745;24099;30125;30126;37513;43595;45526;50718;52129;61215;61334;65818;70910;76748;77681;83281;87036;91322;93662;93663
	815	Gls	Glutaminase kidney isoform, mitochondrial	0	D3Z7P3-2;F6RDM4	65.994	2	26	By MS/MS	By MS/MS	By MS/MS	0.92701	1.0951	1.00347	1.0451	1.0113	1.03551	4724500000	3	3	1	2	8				80385;148545;151055;151056;151057;151058;164373;164374;167374;167375;167376;167377;167378;167379;167380;167381;167382;167383;167384;167385;217270;217271;217272;217273;217274;217530;217531;217532;217533;217534;217535;217536;217537;217538;217539;217540;217541;217542;217543;217544;217545;217546;217547;217548;217549;217550;217551;271158;321987;321988;321989;335036;335037;335038;335039;335040;368334;3…	11130;21424;21827;21828;21829;23745;24099;30098;30125;30126;37513;43595;45526;50718;52129;61215;61334;65818;70910;83281;87036;88823;88824;91322;93662;93663
	816	Smim20	Protein Smim20	0	D3Z7Q2	7.818	1	4	By MS/MS	By MS/MS	By matching	3.9965	0.89355	NaN	1.0419	1.0485	NaN	399260000	4	3	3	0	50.7				18558;18559;18560;320255;320256;650072;650073;650074;650075;650076	2842;2843;43214;90060
	817	Slmap	Sarcolemmal membrane-associated protein	0	D3Z7V3;Q3URD3-2;H7BX64;Q3URD3;F8WIH0;D3YV81;Q3URD3-5;F6YCM8;F6UV57;Q3URD3-4;Q3URD3-3;D3Z0N1;F6WY34	90.72	13	12	By MS/MS	By MS/MS	By MS/MS	1.0618	0.98708	0.905551	1.0333	0.93229	0.900657	443610000	12	7	9	3	24.6		15232;15233	424;425	6032;28379;78706;78707;78708;78709;221043;221044;221045;221046;409344;409345;409346;436673;436674;436675;437194;531975;531976;531977;531978;532832;551510;551511;603649;603650;647152;647153;647154;647155;647156	958;4087;10813;30572;56808;60244;60324;72987;73111;75647;83306;89583
	818	Iscu	Iron-sulfur cluster assembly enzyme ISCU, mitochondrial	0	Q9D7P6;D3Z7W0;D6RE47;D3Z0K9	18.098	4	10	By MS/MS	By MS/MS	By MS/MS	0.93106	0.9871	NaN	0.91074	1.0685	NaN	634070000	10	6	7	6	65.5		2484;2485;2486	15;21;30	5813;5814;5815;5816;5817;5818;5819;5820;5821;5822;5823;5824;5825;5826;5827;139578;139579;351650;351651;355506;355507;355508;432565;432566;432567;463543;463544;463545;463546;598308;598309;646789;646790;646791;646792;646793;646794;646795;646796;646797;646798	932;933;934;20111;48140;48684;59598;64247;82513;89543
	819	Acad12;Acad10	Acyl-CoA dehydrogenase family member 10	0.00079214	D3Z7X0;D3Z2B3;Q8K370	61.389	3	4	By MS/MS	By MS/MS	By MS/MS	1.0837	4.0653	NaN	1.0415	1.4159	NaN	139200000	4	3	2	1	10.3				213420;367372;548539;654196;654197;654198	29785;50547;75168;90812
	820	Maml3	Mastermind-2	1	D4QGC2	121.66	1	1	By MS/MS	By matching	By matching	NaN	NaN	NaN	NaN	NaN	NaN	0	1	1	0	0	2.5	+	2487;2488	169;185	286849	39113
	821	Cuta	Protein CutA	0	D5MCW4;Q9CQ89;Q9CQ89-3	16.453	3	4	By MS/MS	By MS/MS	By MS/MS	0.91278	0.92019	1.06016	0.84217	1.1359	1.14607	977900000	4	3	3	2	56.5				170934;170935;170936;311250;311251;558868;591528;591529;591530;591531;591532	24499;41879;76730;81403
	822	Haus8	HAUS augmin-like complex subunit 8	0	D6RCV2;Q99L00-2;Q99L00	14.968	3	1	By MS/MS	By MS/MS	By matching	NaN	NaN	NaN	NaN	NaN	NaN	15134000	1	1	1	0	14.6				11472;11473	1703
	823	Tyms	Thymidylate synthase	0	D6RCW9;P07607	16.343	2	2	By MS/MS	By matching	By MS/MS	NaN	NaN	NaN	NaN	NaN	NaN	6975900	2	1	0	1	22.9				193014;390993	27568;54299
	824	Osbpl1a	Oxysterol-binding protein-related protein 1	0.00048015	D6RDE4;Q8K2D2;Q91XL9	7.5746	3	1	By MS/MS	By matching	By matching	NaN	NaN	NaN	NaN	NaN	NaN	48552000	1	1	1	0	21.2				392463;392464	54573
	825	Btbd10	BTB/POZ domain-containing protein 10	0.0015526	D6RDQ7;E9Q6L8;Q80X66;E9Q6Y9	22.347	4	2	By MS/MS	By MS/MS	By matching	NaN	NaN	NaN	NaN	NaN	NaN	0	2	1	2	0	14.4		2489;15234	75;91	100455;100456;100457;433852	14003;59771
	826	Grhpr	Glyoxylate reductase/hydroxypyruvate reductase	0.0051105	D6REG4;B1AXQ0	21.262	2	9	By MS/MS	By matching	By matching	0.93523	NaN	NaN	1.1186	NaN	NaN	99487000	1	1	0	0	7.1				3930;3931;3932;231152;231153;231154;267090;267091;267092;267093;267094;267095;338338;338339;338340;338341;341402;341403;341404;341405;341406;341407;388817;388818;480300;480301;480302;480303;480304;480305;480306;480307;612565;612566;612567;621648;621649;621650;621651;621652;621653;621654;621655;621656;621657	608;32105;37043;45913;46336;53935;66345;84646;85675
	827	Gpatch1	G patch domain-containing protein 1	0.0024544	D6RET6;Q9DBM1	97.893	2	3	By MS/MS	By MS/MS	By MS/MS	NaN	0.20321	NaN	NaN	0.19696	NaN	17206000	3	1	1	1	9.7				27063;149634;526850;526851	3935;21611;72211
	828	Asxl2	Putative Polycomb group protein ASXL2	0	Q8BZ32;F6WV21;D6REV1;D6RI62;D3Z112	147.11	5	2	By MS/MS	By MS/MS	By MS/MS	NaN	NaN	NaN	NaN	NaN	NaN	0	2	2	1	2	2.4		2490;2491;2492;2493;15235	143;146;150;152;1254	363588;363589;363590;363591;363592;363593;363594;374822;374823	49900;51831
	829	Alkbh4	Alpha-ketoglutarate-dependent dioxygenase alkB homolog 4	0	D6RFB6;Q9D8F1	8.3589	2	1	By MS/MS	By matching	By matching	NaN	NaN	NaN	NaN	NaN	NaN	9945800	1	1	0	0	20.5				302	39
	830	Ninj1	Ninjurin-1	0.00063422	D6RFN5;O70131;D3YW25	11.846	3	3	By MS/MS	By MS/MS	By MS/MS	0.72183	0.67281	1.88836	0.69151	0.66294	1.07819	58900000	3	2	2	1	55.5				382057;426608;426609;426610;426611;426612;426613;426614;436026	53020;58880;60138
	831	Tmem41b	Transmembrane protein 41B	0	D6RFP3;Q8K1A5;D6RDC1;D6RIR0;Q8K1A5-3;Q8K1A5-2	13.585	6	3	By MS/MS	By MS/MS	By MS/MS	1.0837	NaN	1.03505	1.028	NaN	0.915499	175220000	3	2	1	1	25.2				95306;603326;603327;603328;603329;603330;603331	13273;83272;83273
	832	Fam76b	Protein FAM76B	0	D6RG49;Q80XP8;A2ADS1	26.649	3	6	By MS/MS	By MS/MS	By MS/MS	0.8807	0.82589	1.27913	0.71266	0.84154	0.897585	268670000	5	5	5	3	21.5		2494;2495	184;193	5828;5829;5830;5831;218302;218303;218304;218305;218306;218307;218308;218309;218310;218311;218312;341400;341401;548802;548803;548804;548805;548806;548807;643170;643171;643172;643173;643174;643175;643176;643177;643178;643179;643180	935;30219;30220;46335;75203;88916
	833	Rsbn1	Round spermatid basic protein 1	0.0082657	D6RG56	45.658	1	1	By MS/MS	By MS/MS	By matching	0.90316	0.98811	NaN	0.96643	0.92478	NaN	6865400	1	1	1	0	1.9				5652;5653;5654;5655	898
	834	Lpcat3	Lysophospholipid acyltransferase 5	0	D6RGA3;Q91V01	20.017	2	1	By MS/MS	By MS/MS	By MS/MS	1.183	0.91174	1.21592	1.0234	0.98623	0.877809	214970000	1	1	1	1	9.1				59916;59917;59918;59919;59920;59921;59922;59923	8040
	835	Vps9d1	VPS9 domain-containing protein 1	0	D6RGB6;Q8C190-2;Q8C190;Q3U280	25.638	4	1	By matching	By MS/MS	By matching	NaN	NaN	NaN	NaN	NaN	NaN	2729300	1	0	1	0	7.3				330	43
	836	Pias4	E3 SUMO-protein ligase PIAS4	0	D6RGB7;Q9JM05	33.387	2	2	By matching	By MS/MS	By MS/MS	NaN	0.86182	0.745045	NaN	0.89903	0.823452	57461000	2	1	2	1	7.1				2099;2100;640674;640675;640676	342;88582
	837	Renbp	N-acylglucosamine 2-epimerase	0	P82343-2;D6RHA2;P82343	47.984	3	8	By MS/MS	By MS/MS	By MS/MS	1.1371	0.68786	0.891186	0.59571	1.1405	1.11886	433530000	8	5	7	2	24.3				17978;17979;17980;17981;17982;17983;72289;72290;76171;86426;86427;86428;147104;147105;147106;163293;242639;242640;320689;320690;320691;320692	2754;9799;10385;12026;21178;23599;33656;43302
	838	Aff3	AF4/FMR2 family member 3	1	D6RHR2	5.8846	1	1	By MS/MS	By matching	By matching	NaN	NaN	NaN	NaN	NaN	NaN	0	1	1	0	0	24.5	+	18138	8	427079	58924
	839	Dgkq	Diacylglycerol kinase theta	0	D6RI30;Q6P5E8	27.828	2	2	By MS/MS	By MS/MS	By MS/MS	NaN	NaN	NaN	NaN	NaN	NaN	0	2	2	2	2	9.3		2496;2497;2498;2499	15;17;22;26	326976;326977;326978;326979;601690;601691;601692;601693;601694	44414;82986
	840	Pde7a;Pde7b	High affinity cAMP-specific 3,5-cyclic phosphodiesterase 7A;cAMP-specific 3,5-cyclic phosphodiesterase 7B	1	D6RIM5;P70453;P70453-2;F6VJY9;D3Z6W6;E9PW23;Q9QXQ1;E9PZN2;E9Q0W7	20.057	9	2	By MS/MS	By matching	By MS/MS	NaN	NaN	NaN	NaN	NaN	NaN	0	2	1	0	1	9.7	+	2500	84	471619;471620;471621;480548	65285;66379
	841	Cyp2c66	Protein Cyp2c66	1	D6RJ25	7.3628	1	1	By MS/MS	By MS/MS	By matching	NaN	NaN	NaN	NaN	NaN	NaN	0	1	1	1	0	22.1	+	2501	60	532094;532095;532096;532097	73012
	842	Bud31	Protein BUD31 homolog	0	E0CX20;Q6PGH1	17	2	12	By MS/MS	By MS/MS	By MS/MS	0.99024	0.95932	1.10267	1.0307	0.94283	1.02078	1131100000	12	11	8	2	63.9				101286;101287;101288;101289;101290;101291;101292;101293;101294;101295;101296;110498;119804;119805;119806;233794;233795;233796;233797;233798;233799;233800;233801;297114;297115;297116;297117;297118;307263;307264;307265;307266;307267;395585;444127;444128;653249;653250;661869;661870;661871	14139;15718;17013;32472;32473;40364;41379;54953;61338;90627;92141;92142
	843	Ttc39b	Tetratricopeptide repeat protein 39B	0	E0CY48;E0CX38;Q8BYY4-3;Q8BYY4-2;Q8BYY4	20.042	5	2	By MS/MS	By matching	By matching	0.75302	NaN	NaN	1.2008	NaN	NaN	46626000	2	2	1	0	17.3				280006;280007;450041	38519;62140
	844	Ggact	Gamma-glutamylaminecyclotransferase	0	Q923B0-2;E0CZ04;E0CX39;Q923B0	8.8663	4	2	By matching	By MS/MS	By MS/MS	NaN	NaN	NaN	NaN	NaN	NaN	29663000	2	0	1	1	30.4				22649;632921	3358;87303
	845	Phkb	Phosphorylase b kinase regulatory subunit beta (Fragment)	0	E0CX43	23.563	1	5	By matching	By MS/MS	By MS/MS	NaN	0.98488	NaN	NaN	1.1948	NaN	46222000	1	0	1	1	6.3		2502;2503	25;27	16550;16551;16552;473212;515316;515317;515318;515319;515320;556176;556177;556178	2565;65497;70865;70866;76329
	846	Tbc1d4	TBC1 domain family member 4	0	H7BX82;E0CX53;Q8BYJ6;Q8BYJ6-2;Q8BYJ6-3;F6SUV7;E9Q6Q8;Q8BYJ6-4	92.738	8	8	By MS/MS	By MS/MS	By MS/MS	NaN	NaN	NaN	NaN	NaN	NaN	257790000	7	4	4	4	11.7		2504;2505;2506;2507;2508;2509;2510	348;576;577;595;680;761;764	184741;199211;199212;199213;199214;199215;199216;199217;199218;199219;199220;199221;219688;219689;219690;326973;326974;326975;371598;459624;534212;534213;534214;534215;534216;534217;534218;534219;534220;534221;594853;594854	26457;28246;30417;44413;51262;63577;73257;81996
	847	Pkp2	Protein Pkp2	0	E0CX59;E0CXK9;Q9CQ73	32.909	3	4	By MS/MS	By MS/MS	By MS/MS	NaN	NaN	NaN	NaN	NaN	NaN	10616000	4	2	2	3	15.8		2511;2512;2513;2514	82;151;154;155	68513;479510;479511;479512;479513;479514;479515;479516;479517;479518;479519;594886;594887;594888;594889	9208;66212;66213;82006
	848	Mob4	MOB-like protein phocein	0	E0CXA9;Q6PEB6;E0CYJ0;G8JL35;E0CX17	23.513	5	12	By MS/MS	By MS/MS	By MS/MS	0.98458	0.99122	0.946432	1.0084	1.0157	0.995619	1756200000	12	9	9	6	83.8				9271;9272;9273;9274;9275;9276;9277;9278;96296;96297;107341;219215;219216;219217;219218;219219;219220;219221;219222;228700;228701;228702;228703;228704;228705;228706;228707;228708;228709;228710;228711;357200;357201;441760;441761;445165;445166;445167;632608;632609;632610;632611;632612;632613;641687;641688;641689;641690;641691;666521	1456;13410;15159;30342;31772;48958;60953;61497;87227;87228;88728;92929
	849	Ctnna2	Catenin alpha-2	0.00016426	Q61301-2;Q61301-3;Q61301;E0CXB9;Q8BS72	100.42	5	13	By matching	By MS/MS	By MS/MS	NaN	0.97224	1.3724	NaN	0.96027	1.22855	172660000	1	0	1	1	2		2515;2516;15236;15237	651;653;654;657	36455;36456;45599;60632;60633;60634;123065;147016;147017;223611;223612;223613;223614;223615;223616;223617;223618;223619;223620;223621;223622;223623;257803;257804;257805;257806;257807;265961;265962;265963;265964;265965;342926;342927;342928;342929;386656;452473;452474;452475;452476;452477;452478;452479;452480;452481;548486;548487;548488;548489;548490;548491;548492;548493;548494;548495;548496;548497…	5204;6346;8139;17560;21164;30924;35780;36873;46591;53712;62560;75162;82055
	850	Gulp1	PTB domain-containing engulfment adapter protein 1	0	E0CXC5;Q8K2A1;Q8K2A1-2	34.233	3	12	By MS/MS	By MS/MS	By MS/MS	0.72694	1.4775	0.656297	1.1895	0.73242	1.29732	319780000	12	10	8	6	50.8		2517;2518;2519;2520;2521;15238	208;209;210;231;234;237	140521;140522;140761;140762;140763;140764;205569;221639;221640;228817;252341;252342;252343;252344;252345;252346;280487;280488;280489;280490;280491;280492;280493;280494;280495;361756;361757;361758;361759;361760;361761;408906;408907;408908;408909;579650;579651;579652;579653;579654;579655;596904;596905;596906;596907	20259;20260;20320;28949;30630;31791;35066;38549;49569;56766;79637;82308
	851	Sidt2	SID1 transmembrane family member 2	0	E0CXC7;Q8CIF6;Q8CIF6-2;F7DFH5;F6TVH9;F7B6N2;F7DF36	55.483	7	2	By MS/MS	By matching	By MS/MS	NaN	NaN	NaN	NaN	NaN	NaN	13917000	2	2	0	1	7.3		2522;2523	447;448	319495;319496;634934	43068;87575
	852	Ctc1	CST complex subunit CTC1	0.00016515	E0CXE7;Q5SUQ9-3;Q5SUQ9-2;Q5SUQ9	106.47	4	4	By MS/MS	By MS/MS	By matching	1.0854	1.2456	NaN	1.1316	1.0602	NaN	141860000	4	3	2	0	9.1				34366;34367;549772;605068;670551	4893;75386;83530;93565
	853	Zfpl1	Zinc finger protein-like 1	0	E0CXM9;Q9DB43;E0CZD9;E0CX79;E0CXR3;E0CXA3	29.408	6	10	By MS/MS	By MS/MS	By MS/MS	0.99794	1.0049	0.979816	1.0244	0.8524	1.06548	726760000	10	9	6	2	62.1		2524;2525;2526;15239;18139	172;173;175;180;181	60018;60019;60020;83524;83525;83526;83527;83528;83529;83530;316374;316375;316376;317137;370116;370117;370118;430676;430677;478428;478429;478430;478431;489479;489480;489481;489482;645406	8059;11599;42659;42817;51023;59341;66038;66039;67503;89303
	854	Tle3	Transducin-like enhancer protein 3	0	F6TS96;Q3TY99;E0CXU1;E0CXS2;E0CY14;F8WIE2;E0CXS9;Q08122-2;Q08122-1;Q08122;Q08122-4;J3KMT7;E0CY76;E0CYM5	75.386	14	11	By MS/MS	By MS/MS	By MS/MS	1.038	NaN	NaN	1.1181	NaN	NaN	54818000	10	8	6	6	14.2		2527;2528;2529;2530;2531;2532;2533;2534;2535;2536;2537;15240;15241;15242;15243;15244;15245;15246;15247	150;154;232;233;236;240;241;242;243;257;258;259;264;266;268;275;278;279;281	82321;82322;82323;82324;82325;82326;92764;92765;92766;92767;92768;92769;125688;125689;125690;125691;175192;175193;175194;175195;175196;175197;175198;175199;175200;175201;175202;175203;175204;374270;374271;404555;404556;404557;404558;404559;404560;404561;404562;404563;404564;404565;404566;442305;442306;538501;538502;538503;538504;538505;538506;538507;538508;538509;538510;538511;538512;579378	11447;12858;12859;17916;17917;25051;51732;56199;61037;73851;79600
	855	Grip2	Protein Grip2	1	E0CYS1;E0CXS4;G3XA20;F7BQ55	19.071	4	2	By matching	By MS/MS	By MS/MS	NaN	NaN	NaN	NaN	NaN	NaN	41811000	2	0	1	1	14.9	+	2538	43	389171;487845	53973;67307
	856	Cpsf4	Cleavage and polyadenylation-specificity factor subunit 4	0	E0CXT7;B2LVG5;B2LVG6;F7B6Z5;Q8BQZ5;Q8BQZ5-3;Q8BQZ5-2	30.255	7	3	By MS/MS	By MS/MS	By MS/MS	NaN	NaN	NaN	NaN	NaN	NaN	14872000	3	2	3	1	14.9		2539;2540;2541	200;201;202	165131;165132;236180;236181;552831;552832	23860;32817;75866
	857	Fndc3a	Fibronectin type-III domain-containing protein 3A	0	E0CXY0;F6TLV3;Q8BX90	59.164	3	3	By MS/MS	By MS/MS	By MS/MS	NaN	NaN	NaN	NaN	NaN	NaN	1038900	3	2	2	1	9.3		2542;2543;2544;2545;2546	202;203;207;213;216	223823;397895;397896;397897;397898;397899;397900;397901;397902;397903;397904;397905;397906	30946;55242;55243
	858	Prokr2	Prokineticin receptor 2	1	E0CY28;Q8K458	25.57	2	1	By MS/MS	By matching	By matching	NaN	NaN	NaN	NaN	NaN	NaN	0	1	1	0	0	13.2	+	2547;2548;2549;15248	195;198;205;206	436690	60252
	859	Ubl5;Gm16381	Ubiquitin-like protein 5	0	E0CY91;E0CYW1;E0CY38;Q9EPV8;E0CZB3;E9QJZ1;G3UWR6	5.4004	7	6	By MS/MS	By MS/MS	By MS/MS	0.98235	1.0519	1.17225	1.5302	0.90647	0.850412	316530000	6	4	5	2	93.6				330341;330342;330343;330344;385643;385644;385645;385646;385647;622342;622343;622344;622345;622346;622347;622348;622349;622350;654330;654331;654332;654333;654334	44837;44838;53577;53578;85768;90852
	860	Runx2	Runt-related transcription factor 2	0	E0CY45;E9PUK7;Q08775-3;F8WHN7;Q08775-5;Q08775-2;Q08775;Q08775-7;Q08775-6;Q08775-8;F7CZB5;F6TRA6;E0CZC6;Q08775-4;E0CZ12;Q08775-9	53.495	16	4	By MS/MS	By MS/MS	By MS/MS	NaN	NaN	NaN	NaN	NaN	NaN	45917000	3	2	2	1	11.8		2550;2551;2552;2553;15249	286;287;291;304;305	362516;378454;439522;439523;439524;439525;509874	49693;52433;60625;70253
	861	Zfp91	E3 ubiquitin-protein ligase ZFP91	0	E0CY81;Q62511;Q62511-2	59.203	3	4	By MS/MS	By MS/MS	By MS/MS	0.98241	0.93344	1.01773	1.0943	1.0063	1.00858	40512000	4	4	4	2	10.2		2554;2555;2556;2557	85;86;88;106	283921;283922;283923;283924;283925;283926;492719;492720;492721;492722;492723;492724;492725;492726;492727;492728;492729;492730;492731;492732;492733;492734;492735;492736;492737;492738;492739;665139;665140;670907;670908;670909	38816;67878;92687;93615
	862	Tmem120b	Transmembrane protein 120B	0	E0CYA8;Q3TA38;E0CX33;Q3TA38-2	12.963	4	2	By MS/MS	By MS/MS	By MS/MS	1.3657	0.93647	1.11255	1.1396	0.92958	0.810504	5594100	2	2	2	2	28.4		2558;2559	68;69	209257;209258;209259;209260;209261;209262;209263;209264;218316;218317;218318;218319;218320;218321;218322;218323;218324;218325;218326;218327;218328;218329;218330;218331;218332;218333	29367;30223
	863	Pole4	DNA polymerase epsilon subunit 4	0.00032336	Q9CQ36;E0CYA9	12.24	2	1	By MS/MS	By matching	By MS/MS	NaN	NaN	NaN	NaN	NaN	NaN	441270	1	1	0	1	31.4				175;176	14
	864	Kctd17	Protein Kctd17 (Fragment)	0	F7B6A4;E0CZ97;F6SYN4;E0CYD2;E0CYQ0;F7C1U0	23.641	6	3	By matching	By MS/MS	By MS/MS	NaN	1.2695	NaN	NaN	0.87305	NaN	16668000	3	0	2	1	24.3				117896;117897;317205	16656;16657;42834
	865	Nfya	Nuclear transcription factor Y subunit alpha	0	F6TWX0;F7DFJ2;P23708-2;E0CYF3;P23708;Q9DBV7	22.649	6	4	By MS/MS	By MS/MS	By MS/MS	0.96947	0.85758	NaN	1.0969	0.96714	NaN	44895000	4	2	2	2	32.2		2560	187	29596;29597;113018;247014;299522;299523	4214;16107;34270;40588
	866	Maf1	Repressor of RNA polymerase III transcription MAF1 homolog	0	E0CYK4;E0CYF5;Q9D0U6	22.17	3	4	By MS/MS	By MS/MS	By MS/MS	1.2533	NaN	NaN	1.3509	NaN	NaN	10913000	4	3	2	1	24.8		2561;2562;2563;15250	120;124;125;128	376098;376099;376100;376101;441762;441763;441764;516221;516222	52118;52119;60954;71003
	867	Wdr26	WD repeat-containing protein 26	0	E0CYH4;F8WH48;F7DFQ2;F6UT94	68.879	4	21	By MS/MS	By matching	By matching	0.87085	NaN	NaN	0.98394	NaN	NaN	44538000	1	1	1	0	4.8		2564	101	77194;77195;77196;77197;182578;196627;196628;233197;233198;300428;300429;314418;314419;331425;364899;387365;387366;387367;397759;397760;397761;397762;397763;410026;410027;410028;481429;481866;481867;481868;481869;481870;481871;481872;491380;506070;506071;506072;506073;506074;523858;580486;636384;636385;636386;636387;639122;639123;664475;664476	10551;10552;26160;28033;32388;40648;42346;45014;50140;53771;55214;56884;66504;66564;67690;69731;71900;79742;87858;88322;92532
	868	Filip1l	Filamin A-interacting protein 1-like	0	Q6P6L0-3;E0CYM1;Q6P6L0;E0CYH7	101.85	4	13	By MS/MS	By MS/MS	By MS/MS	0.75976	0.91458	NaN	0.83952	0.95825	NaN	92808000	13	7	9	4	19.4		2565;2566;2567;2568;15251;15252;15253	255;257;266;268;551;557;795	51352;51353;79242;92857;198797;198798;198799;198800;198801;256399;256400;333677;425440;459335;459702;459703;474833;474834;474835;474836;474837;474838;474839;474840;525749;585055	7019;10921;12874;28195;35565;45383;58764;63539;63586;65683;65684;72059;80496
	869	Foxj3	Forkhead box protein J3	0.0012561	H3BKK7;E0CYX1;E0CYS8;Q3TAY5;Q8BUR3-2;Q8BUR3	6.6535	6	1	By matching	By matching	By MS/MS	NaN	NaN	NaN	NaN	NaN	NaN	349700	1	0	0	1	32.3				3577	557
	870	Wnk2	Serine/threonine-protein kinase WNK2	0.0037902	Q3UH66-6;E9Q6Q2;Q3UH66-2;E0CZE3;Q3UH66-7;E9QMI9;Q3UH66-4;E9QJQ9;E0CYT1;Q3UH66-3;Q3UH66;E9QMI8;Q3UH66-5;E9QM73;F6SRP4	211.14	15	6	By matching	By MS/MS	By MS/MS	NaN	NaN	NaN	NaN	NaN	NaN	24061000	1	0	1	0	1.3		2569	352	137906;137907;137908;137909;140937;229498;229499;229500;229501;229502;229503;229504;229505;361742;589663	19932;20362;31870;31871;49566;81075
	871	Arpp21	cAMP-regulated phosphoprotein 21 (Fragment)	0.0077014	E0CYU3	32.264	1	7	By MS/MS	By MS/MS	By MS/MS	NaN	NaN	NaN	NaN	NaN	NaN	0	1	1	1	1	6.8		2570;2571;2572;2573;18140	133;137;140;256;257	131280;136906;136907;136908;136909;136910;136911;136912;136913;136914;251079;390678;390679;390680;390681;390682;390683;390684;390685;390686;390687;390688;390689;390690;390691;390692;390693;390694;390695;390696;390697;526904	18859;19788;34851;54238;54239;54240;72223
	872	Pcmt1	Protein-L-isoaspartate(D-aspartate) O-methyltransferase;Protein-L-isoaspartate O-methyltransferase	0	P23506-2;E0CYV0;P23506;F7D432;E9PWE0;F6TXE3;F6V9F1;E0CYF2	24.677	8	13	By MS/MS	By MS/MS	By MS/MS	0.90478	1.0067	1.01099	0.97467	0.99215	0.977422	7156700000	13	12	12	8	95.2				33153;33154;331988;331989;331990;331991;331992;331993;331994;331995;331996;384787;384788;384789;384790;384791;384792;384793;384794;384795;384796;384797;388201;388202;388203;388204;388205;388206;388207;388208;388209;388210;388211;388212;388213;388214;388215;388216;388217;388218;388219;388220;407609;407610;407611;407612;407613;407614;407615;407616;407617;407618;407619;407620;407621;407622;407623;40…	4678;45128;53457;53876;53877;56638;56639;64116;70476;70477;73761;85420;88373
	873	1110002E22Rik	Protein 1110002E22Rik	0	E0CYV9	189.75	1	36	By MS/MS	By MS/MS	By MS/MS	0.77755	0.98184	1.07768	1.074	0.71293	0.920471	429200000	36	25	24	20	30.5		2574;2575;2576;2577;2578;2579;2580;2581;2582;2583;2584;2585;2586;2587;2588;2589;2590;2591;2592;2593;2594;2595;2596;2597;15254;15255;15256;15257	170;196;199;206;595;598;599;602;671;672;675;721;746;748;751;752;769;772;1026;1110;1111;1115;1117;1178;1179;1338;1346;1413	10583;28233;28234;28235;28236;28237;28238;28239;28240;28241;30758;33484;33485;33486;55787;55788;101107;119586;119587;119588;119589;119590;119591;119592;119593;119594;124614;124615;124616;124617;124618;124619;125694;158181;161670;186684;186685;186686;186687;186688;186689;186690;186691;186692;186693;188459;188460;188461;188462;251052;251053;251054;251055;251056;322418;327194;327195;327196;327197;32…	1613;4076;4345;4733;7610;14106;16967;17782;17919;23019;23391;26743;26999;34842;43687;44452;45086;47093;48952;52802;58513;62156;63016;64781;72232;72233;73343;74787;75205;78752;81351;84342;88876;89934;91057;93648
	874	Ccdc127	Coiled-coil domain-containing protein 127	0	E0CYX9;Q3TC33;Q3TC33-2;E0CYP1	27.735	4	4	By MS/MS	By matching	By MS/MS	1.2746	NaN	0.945537	1.073	NaN	1.04304	211340000	4	2	0	2	30.7				9850;65388;595059;660694	1528;8767;82036;92011
	875	Mroh1	MCG134445, isoform CRA_a	0	G3XA21;E0CZ22	180.82	2	2	By matching	By MS/MS	By MS/MS	NaN	NaN	NaN	NaN	NaN	NaN	202900000	2	1	1	1	3.1				32529;417033;417034	4559;57636
	876	Kif2a	Kinesin-like protein KIF2A	0	P28740;P28740-1;E0CZ72;F8VQ42;F6SUU5;Q9D481;F6RLL5	79.755	7	14	By MS/MS	By matching	By matching	NaN	NaN	NaN	NaN	NaN	NaN	18782000	1	1	0	0	4.1				4249;4250;4251;4252;4253;53488;84352;84353;84354;148007;148008;149154;153144;153145;153146;153147;153148;187326;330612;415289;415290;415291;415292;415293;516170;516171;516172;516173;516174;567447;597841;597842;597843;597844;627285;627286	673;7266;11755;21360;21552;22193;26825;44893;57445;70990;70991;78008;82427;86410
	877	Ppp3cb	Serine/threonine-protein phosphatase 2B catalytic subunit beta isoform;Serine/threonine-protein phosphatase	0	P48453-2;E0CZ78;P48453;G3X8U7;E9Q6P2	58.928	5	19	By MS/MS	By MS/MS	By MS/MS	1.0115	1.0901	NaN	0.95336	0.93527	NaN	680020000	10	7	5	1	28.1				5111;5112;5113;5114;5115;7580;7581;7582;7583;7584;7585;7586;110026;173566;177042;211456;211457;211458;211459;211460;211461;225150;225151;225152;225153;234637;234638;234639;234640;234641;234642;303137;303138;303139;303140;303141;303142;303143;303144;321477;321478;369114;393281;393282;409619;460429;544860;544861;544862;544863;544864;544865;612400;612401;612402;612403;612404;612405;658082;658083;658…	803;804;1165;15647;24822;25412;29530;31203;32614;40936;43492;50845;54694;56849;63720;74755;74756;84609;91590
	878	Nae1	NEDD8-activating enzyme E1 regulatory subunit	0	E0CZE0;Q8VBW6	57.619	2	16	By MS/MS	By MS/MS	By MS/MS	1.0449	0.92581	1.00331	0.96516	0.99309	0.887705	3325000000	16	11	11	8	41.4				29165;29166;29167;29168;29169;29170;29171;29172;29173;29174;35413;35414;35415;35416;35417;35418;35419;35420;50253;50254;87754;109946;109947;109948;110823;113034;241459;241460;341393;341394;346453;346454;346455;346456;346457;346458;346459;346460;420695;460622;460623;460624;460625;460626;563043;563044;563045;563046;563047;563048;563049;563050;563051;563052;563053;563054;563055;563056;563057;563058;…	4179;5044;5045;6896;12185;15632;15763;16114;33456;46333;47247;58126;63748;77337;91737;92455
	879	Piezo1	Piezo-type mechanosensitive ion channel component 1	0	E9PUQ9;E2JF22;F7AC58;F6PYU5	291.99	4	12	By MS/MS	By MS/MS	By MS/MS	1.0374	0.82656	0.758783	0.87512	0.99705	1.08691	117770000	12	10	10	8	7.9		2598;2599;2600;2601;2602;2603;2604;2605;2606;15258;15259;15260;15261	390;395;398;1384;1388;1389;1609;1611;1625;1626;1630;1643;1645	46340;82836;82837;82838;82839;86207;86208;150205;150206;150207;183167;183168;183169;183170;183171;183172;183173;183174;183175;183176;183177;183178;183179;183180;183181;183182;183183;183184;183185;183186;189425;189426;189427;396284;396285;396286;396287;396288;514848;514849;514850;514851;514852;514853;514854;514855;514856;514857;514858;514859;514860;514861;514862;514863;514864;514865;514866;514867;…	6451;11511;11998;21712;26221;26222;27114;55053;70775;71719;77802;77803
	880	Sik3	Serine/threonine-protein kinase SIK3	0	E9PU87;F6U6U5;Q6P4S6;F6S7W6;Q6P4S6-2;F6U8X4	150.66	6	14	By MS/MS	By MS/MS	By MS/MS	1.0263	1.0038	1.02664	0.93786	1.0097	0.997506	197680000	14	12	10	8	17.1		2607;2608;2609;2610;2611;2612;2613;2614;15262;15263	469;551;591;592;674;694;695;1218;1221;1266	227;228;229;230;231;232;233;234;235;181966;181967;181968;181969;181970;181971;181972;204491;212100;212101;212102;212103;231950;323427;323428;384263;384264;384265;384266;416181;416182;416183;458543;465205;465206;465207;465208;465209;465210;465211;465212;465213;465214;465215;465216;465217;465218;465219;465220;465221;465222;465223;465224;465225;465226;465227;465228;465229;465230;465231;465232;465233…	24;26063;28855;29622;32225;43869;53382;57528;63417;64475;64476;64927;65467;65468
	881	Ash2l	Set1/Ash2 histone methyltransferase complex subunit ASH2	0	E9PU93;Q91X20;D3YYA0;D6RI55;D6RET1	60.17	5	7	By MS/MS	By MS/MS	By MS/MS	0.90872	0.9477	0.807559	1.3507	0.9871	0.798594	347740000	7	2	4	2	21.5				88071;89617;327930;398996;398997;450048;459439;629437;629438;629439;629440	12259;12473;44536;55439;62144;63550;86725
	882	Urb1	Nucleolar pre-ribosomal-associated protein 1	0	Q571H0;E9PU96;Q571H0-2	254.61	3	4	By MS/MS	By MS/MS	By MS/MS	1.0445	1.0626	0.959049	1.0742	0.94917	1.06543	154950000	4	2	3	3	3.3				55024;55025;55026;55027;55028;55029;55030;55031;55032;55033;62628;62629;558774;579379;579380	7492;8435;76710;79601
	883	Zcchc6	Terminal uridylyltransferase 7	0	E9PUA2;Q5BLK4	167.15	2	10	By MS/MS	By MS/MS	By MS/MS	0.69662	0.98251	NaN	1.0403	1.4875	NaN	95898000	10	5	4	3	12.9		2615;2616;2617;2618;2619;2620;2621	132;166;172;884;891;1377;1379	94574;94575;94576;94577;97178;223112;254162;407383;431791;546359;583519;632801;656686;656687;656688;656689;656690;656691	13173;13531;30859;35258;56614;59480;74934;80253;87270;91307
	884	Msto1	Protein misato homolog 1	0	Q2YDW2;E9PUB7;D3YX87;Q2YDW2-2	61.23	4	17	By MS/MS	By MS/MS	By MS/MS	1.1351	1.1074	1	0.90596	1.1798	0.742776	1423200000	17	14	9	5	50				56704;73888;73889;173171;183660;183661;183662;183663;183664;315138;315139;315140;315141;315142;315143;331975;331976;332423;350674;350675;375979;375980;518571;518572;518573;518574;518575;518576;582482;582690;582691;582692;582693;582694;605860;605861;631661;631662;649391;651450;651451;651452;660908;660909;660910;660911	7664;10035;24768;26294;42462;45125;45219;47980;52088;71252;80051;80088;83614;87056;89917;90308;92029
	885	Psd3	PH and SEC7 domain-containing protein 3	0	E9PUC5;Q2PFD7-3;Q2PFD7-4;Q2PFD7-5;F6Z9E6;Q2PFD7-2;Q2PFD7	42.299	7	1	By MS/MS	By MS/MS	By MS/MS	NaN	NaN	NaN	NaN	NaN	NaN	0	1	1	1	1	4.5		2622;2623;2624;2625;2626	337;339;340;342;348	517977;517978;517979;517980;517981;517982;517983;517984;517985;517986;517987;517988;517989;517990;517991	71176
	886	Abr	Active breakpoint cluster region-related protein	0	E9PUE7;Q5SSL4;Q5SSL4-2;Q5SSL4-3;Q5SSL4-4;H3BJY3;H3BL84;Z4YN68;H3BKT3	92.486	9	24	By MS/MS	By MS/MS	By MS/MS	1.2556	0.97001	0.923532	1.041	1.0998	0.961908	2168500000	23	12	17	11	46.1		2627;2628;2629;2630	18;24;26;592	66633;118843;150036;150037;150038;166986;166987;166988;182841;219366;219367;219368;219369;219370;219962;251703;251704;251705;251706;251707;251708;251709;251710;251711;251712;251713;251714;251715;251716;252964;252965;252966;254513;254514;254515;254516;254517;254518;254519;382718;431453;440567;440568;440569;440570;494630;531140;531141;531142;531143;531144;531145;542752;542753;542754;556102;556103;5…	8939;16824;21679;24022;26190;30363;30447;34972;35111;35285;53152;59427;60766;68131;72876;74470;74471;76321;76322;77929;81120;82603;87487;91205
	887	Dlgap4	Disks large-associated protein 4	1	E9PUF2;F6YMR0;H3BJW9;H3BKJ0;H3BL90	31.596	5	15	By matching	By MS/MS	By matching	NaN	NaN	NaN	NaN	NaN	NaN	0	1	0	1	0	8.1	+	1546;1547;1548;1549;1550;1551;1552;1553;1556;15034	35;56;81;82;83;261;266;268;270;273	6817;6818;6819;6820;6821;6822;6823;6824;6825;6826;6827;6828;6829;6830;6831;6832;6833;6834;6835;6836;6837;6838;6839;6840;6841;6842;6843;6844;6845;6846;6847;6848;6849;6850;6851;6852;6853;6854;6855;6856;6857;6858;6859;6860;6861;6862;6863;6864;6865;6866;6867;6868;6869;6870;6871;87372;87373;87374;268040;268041;268042;268043;295793;295794;295795;345702;420420;420421;420422;420423;420424;420425;420426;4…	1050;1051;12141;37146;40208;47164;58075;62782;62783;64253;64254;72872;72873;75791;86985
	888	Arhgef1	Rho guanine nucleotide exchange factor 1	0	E9PUF7;Q61210-5;Q61210;Q61210-2;Q61210-4;Q61210-3;F6ZN61;D3YVJ9	108.69	8	26	By MS/MS	By MS/MS	By MS/MS	0.85023	0.95757	1.01927	0.96842	0.88418	1.09815	1713600000	26	21	20	13	36.6		2631;2632	383;961	95332;111969;111970;111971;111972;111973;131245;131246;131247;131248;131249;131250;131806;131807;137197;158140;158141;158142;158143;158144;209371;209372;209373;209374;209375;209376;209377;209378;209379;209380;209381;209382;209383;209384;209385;209386;209387;263187;263188;263189;282917;282918;291839;291840;294817;294818;294819;294820;326602;326603;326604;326605;326606;338551;338552;345316;345317;3…	13280;15939;18848;18957;19839;23008;29384;36581;38745;39734;40073;44372;45944;47062;47630;49424;60914;61580;63552;66131;66487;67184;69832;80624;87635;90866
	889	Rerg	Ras-related and estrogen-regulated growth inhibitor	1	E9PUF8;Q8R367	20.23	2	1	By matching	By matching	By MS/MS	NaN	NaN	NaN	NaN	NaN	NaN	0	1	0	0	1	7.8	+	2633;2634;15264;15265	162;163;164;165	490765	67607
	890	Eif2d	Eukaryotic translation initiation factor 2D	0.00016493	E9PUG7;Q61211;Q61211-2;Q8C8I3	60.877	4	2	By MS/MS	By matching	By matching	0.73546	NaN	NaN	0.77419	NaN	NaN	34763000	2	2	0	0	4.7				74018;417650	10066;57709
	891	Crls1	Cardiolipin synthase	0	E9PUH6;Q80ZM8;E9PUW6;E9PYF8	19.481	4	2	By MS/MS	By MS/MS	By MS/MS	1.1043	1.0567	2.4376	0.99457	1.0737	0.802439	47396000	2	1	2	1	16				5011;5012;5013;5014;5015;5016;5017;5018;658628	784;91689
	892	Fnbp1l	Formin-binding protein 1-like	0	Q8K012-2;E9PUK3;Q8K012;E9PUI5	63.917	4	7	By MS/MS	By MS/MS	By MS/MS	NaN	NaN	15.0634	NaN	NaN	1.28824	146070000	7	4	5	4	17.1		2635;2636;2637;2638;2639;15266;15267;18141	295;429;430;437;442;446;447;448	157402;157403;218258;218259;218260;218261;218262;218263;218264;218265;218266;313055;386799;386800;472951;472952;472953;472954;472955;472956;472957;472958;578605;578606;578607;578608;578609;578610;656716	22828;30212;42136;53728;65453;79481;91312
	893	Wdr62	WD repeat-containing protein 62	0.0020025	Q3U3T8-2;E9PUI7;Q3U3T8-3;Q3U3T8;E9QK36	119.2	5	1	By MS/MS	By MS/MS	By MS/MS	NaN	NaN	NaN	NaN	NaN	NaN	0	1	1	1	1	1.3		2640	33	424970;424971;424972;424973;424974;424975;424976;424977;424978	58705
	894	Mycbp2	Probable E3 ubiquitin-protein ligase MYCBP2	0	F6SMY7;E9PUJ6;Q7TPH6-2;Q7TPH6;F7CZG3;F6T4V9	509.35	6	10	By MS/MS	By MS/MS	By MS/MS	1.1512	NaN	NaN	0.87774	NaN	NaN	32315000	10	5	5	4	2.8		2641;2642;2643;2644;2645;2646;2647;2648;2649;2650	2749;2751;2800;2801;2804;2805;2806;2831;2833;3440	222240;222241;319272;332656;524808;524809;524810;533008;533009;533010;533011;552000;552001;552002;563641;563642;648763	30722;43021;45262;72021;73127;73128;75722;75723;77445;89832
	895	Tln2	Talin-2	0	E9PUM4;Q71LX4	271.66	2	90	By MS/MS	By MS/MS	By MS/MS	0.82579	1.1084	1.03044	1.0895	0.90342	1.22197	7940200000	72	59	58	22	45.4		2651;2652;2653;2654	458;460;461;473	2495;2496;2497;2498;2499;7819;7820;7821;7822;16919;16920;16921;16922;16923;16924;16925;22235;22236;22237;24078;29730;29731;29732;29733;29734;29735;29736;29737;29738;29739;29740;32605;32871;32872;38505;38506;64933;64934;64935;64936;64937;64938;64939;64940;64941;64942;64943;64979;64980;64981;65211;65212;69104;69105;69106;69107;69108;69109;69110;69111;88859;88860;88861;127100;127101;127102;127103;12…	389;390;1186;2598;3304;3535;4230;4571;4623;4624;5476;8705;8712;8752;9299;12340;18164;19250;20439;21244;22150;22891;26933;27325;27400;27401;27523;29135;29136;29843;31735;36025;36886;37359;37687;39163;40981;43338;43812;44797;46213;47454;48356;49156;52029;53786;53997;55444;55473;57593;59519;60323;60533;60869;63787;63801;64032;65809;66462;69261;70843;71222;72182;72638;73198;77849;78560;78680;78779;79…
	896	Lztr1	Leucine-zipper-like transcriptional regulator 1	0	Q9CQ33;E9PUQ1;Q9CQ33-2;F6VJI5	94.475	4	2	By MS/MS	By MS/MS	By MS/MS	0.92251	1.3941	NaN	0.88927	0.90676	NaN	21418000	2	1	1	2	4.4				20347;20348;20349;20350;20351;59773	3105;8021
	897	Golga2	Golgin subfamily A member 2	0	E9PUQ5;Z4YJU8;Q921M4-2;Q921M4;A2AN46;A2AN48;A2AN44;A2AN45;A2AN42	116.28	9	31	By MS/MS	By MS/MS	By MS/MS	0.99811	1.0408	0.999001	0.95246	0.97919	0.899119	2766200000	31	27	19	17	40.3		2655;2656;2657;15268	55;60;62;66	978;979;980;981;38856;38857;38858;38859;38860;38861;38862;51550;51551;51552;51553;51554;51555;51556;51557;51558;51559;51560;51561;51562;51563;51564;51565;51566;51567;51568;51569;82006;105944;118268;208776;208777;208778;208779;208780;208781;208782;208783;208784;208785;208786;208787;208788;208789;238416;238417;238418;238419;238420;238421;238422;238423;238424;238425;238426;238427;238428;238429;23843…	162;5524;7047;11391;14925;16712;29298;33011;39146;39226;39577;40374;42463;43934;46566;46573;50743;50744;50745;51353;56628;59532;60385;62265;63997;73075;73076;73617;74579;88046;88047
	898	Trmt2a	tRNA (uracil-5-)-methyltransferase homolog A	0	Q3UYU2;E9PUQ7;F6ZHN3;Q8BNV1	67.488	4	5	By MS/MS	By MS/MS	By MS/MS	3.0585	NaN	1.12747	2.2833	NaN	1.18563	113560000	5	3	1	2	12.7				8318;8319;36331;320644;347881;365372	1283;5185;43280;47526;50211
	899	Ankhd1	Protein Ankhd1	0	E9Q1M6;E9PUR0;F7DE17;F6RRY0;F7C545	263.4	5	18	By MS/MS	By MS/MS	By MS/MS	1.026	1.3839	NaN	1.1938	0.90803	NaN	251300000	8	7	2	2	4.8		2658;2659;2660;2661;2662;15269	1668;1669;1678;2277;2278;2279	18314;31267;31268;79331;79332;86916;100917;100918;100919;241847;344701;350481;350482;369876;369877;395546;395547;395548;499622;499623;527922;531225;531226;572674;572675;629466;629467;629468;629469;643401;661601	2807;4389;10950;12063;14072;33514;46933;47959;50966;54944;68858;72382;72903;78837;86733;86734;88961;92105
	900	Myo18a	Unconventional myosin-XVIIIa (Fragment)	0	E9PUR2	22.725	1	16	By MS/MS	By MS/MS	By MS/MS	1.1179	0.84086	0.990295	0.92324	1.0367	0.558753	752170000	13	12	10	5	46.6		2663;2664;2665;2666;2667;2668;15270;15271	41;46;51;52;59;124;139;140	7150;7151;7152;7153;7154;7155;7156;7157;7158;7159;7160;7161;46767;46768;86555;86556;86557;86558;86559;86560;86561;86562;86563;86564;86565;86566;86567;86568;86569;86570;86571;86572;86573;86574;86575;86576;86577;86578;86579;86580;103737;103738;130161;130162;130163;130164;130165;172221;172222;172223;172224;172225;172226;172227;172228;172229;172230;172231;172232;172233;172234;172235;172236;172237;172…	1111;1112;6536;12036;14590;18662;24641;37101;62846;70823;70824;73967;74173;86868;86869;86870
	901	Gemin5	Gem-associated protein 5	0	E9PUU4;F7CKD6	166.75	2	26	By MS/MS	By MS/MS	By MS/MS	0.99943	1.0967	0.998104	1.0556	0.80244	0.839067	601610000	1	0	1	0	1.8		2669;15272	1410;1416	83843;156568;156569;184408;257352;257353;330371;341395;341396;341397;341398;341399;360639;360640;360641;363242;363243;364813;370980;372183;373005;374141;475265;478512;478513;498235;498236;498237;512423;522029;535662;563902;583676;583677;595070;626351;654175;654176;654177;654178;663050;663051;663052;663053	11666;22697;26409;35706;44847;46334;49412;49843;50118;51150;51348;51473;51698;65741;66049;68668;70527;71733;73455;77493;80290;82039;86236;90801;90802;92343
	902	Xpo7	Exportin-7	0	Q9EPK7;E9PUW7;Q9EPK7-2	123.81	3	10	By MS/MS	By MS/MS	By MS/MS	1.0107	0.90238	0.63597	0.89636	1.048	1.19038	413250000	10	5	6	3	10.4				10078;28612;40081;40082;61670;78394;141601;347930;354797;354798;354799;354800;430229;452296;452297	1551;4113;5655;8284;10744;20498;47534;48589;59280;62540
	903	Mrps12	28S ribosomal protein S12, mitochondrial	0.0015523	E9PUY1;O35680	13.874	2	2	By MS/MS	By matching	By MS/MS	2.3669	NaN	NaN	1.0424	NaN	NaN	39677000	2	2	0	1	16.8				326418;326440;326441	44321;44327
	904	Gm8994	Protein Gm8994	1	E9PV04	46.854	1	22	By matching	By matching	By MS/MS	NaN	NaN	NaN	NaN	NaN	NaN	0	1	0	0	1	5.1	+			105960;105961;105962;105963;105964;105965;105966;105967;105968;105969;105970;105971;105972;105973;105974;116668;116669;116670;116671;116672;124683;124684;124685;124686;124687;124688;126739;126740;126741;126742;126743;126744;126745;126746;126747;126748;126749;126750;160557;160558;160559;160560;169286;169287;169288;169289;169290;169291;169292;169293;169294;169295;169296;169297;169298;169299;169300;…	14930;16498;17793;18095;18096;23205;24345;24835;24836;26365;27412;37896;39065;39066;41326;41328;43112;54954;66024;84230;84428;86665
	905	Tle2	Transducin-like enhancer protein 2	1	Q3UN01;E9PV07;Q9WVB2	78.9	3	2	By matching	By MS/MS	By matching	NaN	NaN	NaN	NaN	NaN	NaN	0	1	0	1	0	3.1	+	2670;2671	179;183	6677;6678;374270;374271	1019;51732
	906	Cul5	Cullin-5	0	E9Q6Z0;Q9D5V5;E9PV12;G3X914	75.952	4	6	By MS/MS	By MS/MS	By MS/MS	0.39398	1.1197	0.98464	0.97534	0.94662	1.00325	843540000	6	3	4	4	13.2				170957;170958;242127;242128;242129;242130;242131;314452;314453;323762;385943;385944;461930;461931;461932	24506;33561;42349;43912;53609;63951
	907	Epb4.1l1	Band 4.1-like protein 1 (Fragment)	1	E9PV14	117.17	1	14	By MS/MS	By matching	By matching	NaN	NaN	NaN	NaN	NaN	NaN	52028000	1	1	0	0	3.7	+	2672;2673;2674;2675;2676;15273	509;539;540;543;545;549	162884;213421;213422;213423;213424;213425;213426;213427;213428;213429;213430;213431;213432;213433;246336;246337;251150;251151;331550;331551;373222;373223;373224;439639;439640;439641;481054;481055;481056;481057;481058;481059;481060;481061;481062;481063;481064;481065;481066;481067;481068;481069;481070;481071;481072;481073;481074;481075;481076;481077;481078;481079;481080;481081;481082;481083;481084;…	23563;29786;34157;34872;45044;51509;60638;66452;66453;75741;82136;83883;89255;93826
	908	Olfr250	Olfactory receptor	1	E9PV37	37.098	1	1	By MS/MS	By matching	By matching	NaN	NaN	NaN	NaN	NaN	NaN	172080	1	1	0	0	2.7	+			390070	54132
	909	Diaph1;Diap1	Protein diaphanous homolog 1	0	O08808;E9PXV7;E9PV41;Q6NS79;D3Z074	139.34	5	14	By MS/MS	By MS/MS	By MS/MS	1.003	0.95909	0.890551	0.98873	1.0668	0.965531	941490000	14	9	8	10	16.2				17057;122091;209799;263272;286413;291289;291290;291291;302069;302070;302071;302072;302073;302074;309856;309857;309858;309859;309860;309861;309862;381740;381741;381742;381743;381744;381745;513787;513788;539102;539103;539104;539105;539106;539107;565882;622692;622693;622694;622695;622696;622697;622698;622699;622700;622701;622702;622703	2624;17394;29464;36590;39057;39660;40806;41662;52968;52969;70618;73939;77778;85811
	910	Fam53a	Protein Fam53a	0.000479	E9PV65;E9PV82	34.847	2	2	By MS/MS	By MS/MS	By MS/MS	NaN	NaN	NaN	NaN	NaN	NaN	0	2	2	2	1	6.9		2677;2678	119;265	78815;78816;78817;532436;532437;532438;532439;532440;532441;532442;532443	10826;73055
	911	Myo18b	Protein Myo18b	0	E9PV66	288.88	1	12	By MS/MS	By MS/MS	By MS/MS	NaN	NaN	NaN	NaN	NaN	NaN	0	12	7	11	7	6.1		2679;2680;2681;2682;2683;2684;2685;2686;2687;2688;2689;2690;2691;2692;2693;2694;2695;15274;15275;15276;15277	20;24;25;2266;2267;2270;2273;2276;2279;2285;2335;2336;2349;2366;2367;2368;2409;2410;2412;2416;2418	184042;184043;250086;250087;250088;250089;250090;267810;291205;291206;291207;291208;291209;291210;291211;291212;291213;314584;314585;314586;314587;365640;365641;365642;365643;365644;365645;365646;365647;365648;476860;476861;476862;476863;514270;514271;514272;514273;514274;514275;514276;514277;556877;556878;567072;567073;567074;567075;567076;567077;625223	26355;34744;37106;39649;42379;50241;65896;70697;76441;77924;77925;86101
	912	Cacul1	CDK2-associated and cullin domain-containing protein 1	0	Q8R0X2-2;E9PV69;Q8R0X2	33.863	3	1	By MS/MS	By matching	By MS/MS	1.0109	NaN	0.715308	1.1092	NaN	1.46709	17821000	1	1	0	1	6.2				565703;565704;565705;565706	77746
	913	Ncoa2	Nuclear receptor coactivator 2	0	E9PV80;Q61026	151.35	2	7	By MS/MS	By MS/MS	By MS/MS	NaN	NaN	0.898957	NaN	NaN	1.0012	29762000	7	4	5	5	7.5		2696;2697;2698;2699;2700;2701;2702	469;471;487;493;499;565;699	136094;148034;345835;345836;345837;345838;345839;345840;384252;384253;384254;384255;384256;384257;384258;384259;392431;392432;392433;392434;392435;443254;457510;457511;457512	19666;21367;47186;53380;54563;61206;63272
[truncated: 6,324 more rows]

## Sheet: Peptides
	Peptide ID	Protein group IDs	Sequence	Length	Missed cleavages	Mass	Proteins	Start position	End position	Gene names	Protein names	Charges	PEP	Score	Phospho (STY) site IDs	Evidence IDs	Identification type SILAC1	Identification type SILAC2	Identification type SILAC3	Experiment SILAC1	Experiment SILAC2	Experiment SILAC3	Intensity	Ratio H/L normalized IGF 1	Ratio M/L normalized IGF 2	Ratio L/H normalized IGF 3	Ratio M/L normalized LY 1	Ratio H/L normalized LY 2	Ratio M/H normalized LY 3
[truncated: 93,232 more rows]
