# Supplementary material for: Phosphoproteomics identifies dual-site phosphorylation in an extended basophilic motif regulating FILIP1-mediated degradation of filamin-C
Source: Commun Biol. 2020 May 22;3:253. doi: 10.1038/s42003-020-0982-5 (PMC7244511; doi:10.1038/s42003-020-0982-5)
Supplement: Supplementary file 2 — Supplementary Data 2 [file 42003_2020_982_MOESM2_ESM.xlsx]

## Sheet: column header
	Supplementary Data 2: Excerpts from the MaxQuant output file "PhosphoSTY" derived from global IGF-1/LY phosphoproteome dataset before and after Perseus based expand site tables; contains information about phosphopeptide identification and phosphorylation site localization. Reverse hits and potential contaminants have been removed from the list. Sites with a localization probability of < 0.75 were…
	Spreadsheet "phospho sites"
	id	Phosphorylation site ID corresponding to the ID in MaxQuant output file Phospho(STY)Sites.txt; there is one separate ID for each potentially localized phosphorylation site
	Proteins	Uniprot accession numbers of all proteins assigned to the respective protein group
	Positions within proteins	Position of the phosphorylation site in protein sequences assigned to the respective protein group, positions are listed in equal succession than Uniprot accessions, e.g. the second number gives the position of the repective site in the second entry in column "Proteins"
	Protein	Protein name of major protein assigned to the respective group
	Protein names	Protein names of all proteins assigned to the respective group
	Gene names	Gene names of all proteins assigned to the respective group
	Localization prob	Best localization probability observed for the respective phosphorylation site
	PEP	Posterior error probability
	Score	Andromeda Score for peptide identification
	Delta score	The Andromeda delta score of the best identified modified peptide containing this site.
	Diagnostic peak	Identification of diagnostic pY ion
	Number of Phospho (STY)	Number of phosphate moieties observed to be bound to the stated peptide sequence
	Amino acid	Amino acid on which the site is located
	Sequence window	± 15 amino acid sequence around the phosphorylation site
	Phospho (STY) Probabilities	Amino acid sequence including localization probabilities for all considered potential sites within the stated peptide sequence.
	Position in peptide	Position of the phosphorylation site within the given peptide sequence
	Charge	Charge state(s) observed
	Mass error [ppm]	Mass error of the recalibrated mass-over-charge value of the precursor ion in comparison to the predicted monoisotopic mass of the identified peptide sequence.
	Ratio LY/DMSO normalized SILAC1___1	Normalized ratio between two LY and DMSO label partners for singly phosphorylated peptide in experiment 1.
	Ratio LY/DMSO normalized SILAC1___2	Normalized ratio between two LY and DMSO label partners for doubly phosphorylated peptide in experiment 1.
	Ratio LY/DMSO normalized SILAC1___3	Normalized ratio between two LY and DMSO label partners for triply phosphorylated peptide in experiment 1.
	Ratio LY/DMSO count SILAC1	Number of redundant peptides (MS1 features) used for quantitation.
	Ratio IGF/DMSO normalized SILAC1___1	Normalized ratio between two IGF and DMSO label partners for singly phosphorylated peptide in experiment 1.
	Ratio IGF/DMSO normalized SILAC1___2	Normalized ratio between two IGF and DMSO label partners for doubly phosphorylated peptide in experiment 1.
	Ratio IGF/DMSO normalized SILAC1___3	Normalized ratio between two IGF and DMSO label partners for triply phosphorylated peptide in experiment 1.
	Ratio IGF/DMSO count SILAC1	Number of redundant peptides (MS1 features) used for quantitation.
	Ratio IGF/DMSO normalized SILAC2___1	Normalized ratio between two IGF and DMSO label partners for singly phosphorylated peptide in experiment 2.
	Ratio IGF/DMSO normalized SILAC2___2	Normalized ratio between two IGF and DMSO label partners for doubly phosphorylated peptide in experiment 2.
	Ratio IGF/DMSO normalized SILAC2___3	Normalized ratio between two IGF and DMSO label partners for triply phosphorylated peptide in experiment 2.
	Ratio IGF/DMSO count SILAC2	Number of redundant peptides (MS1 features) used for quantitation.
	Ratio LY/DMSO normalized SILAC2___1	Normalized ratio between two LY and DMSO label partners for singly phosphorylated peptide in experiment 2.
	Ratio LY/DMSO normalized SILAC2___2	Normalized ratio between two LY and DMSO label partners for doubly phosphorylated peptide in experiment 2.
	Ratio LY/DMSO normalized SILAC2___3	Normalized ratio between two LY and DMSO label partners for triply phosphorylated peptide in experiment 2.
	Ratio LY/DMSO count SILAC2	Number of redundant peptides (MS1 features) used for quantitation.
	Ratio DMSO/IGF normalized SILAC3___1	Normalized ratio between two DMSO and IGF label partners for singly phosphorylated peptide in experiment 3.
	Ratio DMSO/IGF normalized SILAC3___2	Normalized ratio between two DMSO and IGF label partners for doubly phosphorylated peptide in experiment 3.
	Ratio DMSO/IGF normalized SILAC3___3	Normalized ratio between two DMSO and IGF label partners for triply phosphorylated peptide in experiment 3.
	Ratio DMSO/IGF count SILAC3	Number of redundant peptides (MS1 features) used for quantitation.
	Ratio DMSO/LY normalized SILAC3___1	Normalized ratio between two DMSO and LY label partners for singly phosphorylated peptide in experiment 3.
	Ratio DMSO/LY normalized SILAC3___2	Normalized ratio between two DMSO and LY label partners for doubly phosphorylated peptide in experiment 3.
	Ratio DMSO/LY normalized SILAC3___3	Normalized ratio between two DMSO and LY label partners for triply phosphorylated peptide in experiment 3.
	Ratio DMSO/LY count SILAC3	Number of redundant peptides (MS1 features) used for quantitation.
	Intensity	Summed up eXtracted Ion Current (XIC) of all isotopic clusters associated with the identified AA sequence. In case of a labeled experiment this is the total intensity of all the isotopic patterns in the label cluster.
	Protein group IDs	The identifier of the protein-group this peptide sequence is associated with, which can be used to look up the extended protein information in the file 'proteinGroups.txt'. As a single peptide can be linked to multiple proteins (e.g. in the case of razor-proteins), multiple id’s can be stored here separated by a semicolon. As a protein can be identified by multiple peptides, the same id can be fo…
	Positions	The positions of the modifications in the protein amino acid sequence for the proteins of the protein group.
	Position	The position of the modifications in the major protein amino acid sequence for the proteins of the protein group.
	Peptide IDs	Identifier(s) of the associated peptide sequence(s) summary, which can be found in the file 'peptides.txt'.
	count	Sites with a localization probability of < 0.75 were counted as putative sites given that the aa sequence in combination with the number of phosphate groups was not identified with localized sites elsewhere in the dataset. Sites with a localization probability >0.75 were deemed localized.
	Spreadsheet "expand site tables"
	id	Phosphorylation site ID corresponding to the ID in MaxQuant output file Phospho(STY)Sites.txt; there is one separate ID for each potentially localized phosphorylation site
	IGF log2-fold	log2 transformed ratios of phosphopeptides after for treatment in comparison to DMSO treated control for the 3 biological replicates.
	IGF fold-factor	fold-regulation factor; peptides with a regulation factor > ±1.5 and a adjusted p-value < 0.05 were considered as regulated
	IGF p-value	p-value based on moderated two-tailed student's t-test.
	IGF FDR	False discovery rate for p-values.
	LY log2-fold	log2 transformed ratios of phosphopeptides after for treatment in comparison to DMSO treated control for the 3 biological replicates.
	LY fold-factor	fold-regulation factor; peptides with a regulation factor > ±1.5 and a adjusted p-value < 0.05 were considered as regulated.
	LY p-value	p-value based on moderated two-tailed student's t-test.
	LY FDR	False discovery rate for p-values.
	IFG sig	positive fot peptides with a regulation factor > ±1.5 and a FDR < 0.05.
	LY sig
	PEP	Posterior error probability
	Score	Andromeda Score for peptide identification.
	Localization prob	Best localization probability observed for the respective phosphorylation site.
	Charge	Charge state(s) observed.
	Protein	Uniprot accession numbers of all proteins assigned to the respective protein group.
	Amino acid	Amino acid on which the site is located.
	Multiplicity	Phosphorylation multiplicity of the peptide.
	Number of Phospho STY	Multiplicity that was observed for this peptide
	Protein names	Protein names of all proteins assigned to the respective group.
	Gene names	Gene names of all proteins assigned to the respective group.
	Position	Position of the phosphorylation site within the protein.
	Sequence window	± 15 amino acid sequence around the phosphorylation site.
	Motifs	motif that has been identified in the sequence window
	Phospho STY Probabilities	Amino acid sequence including localization probabilities for all considered potential sites within the stated peptide sequence.
	Position in peptide	Position of the phosphorylation site within the peptide.
	Unique identifier	Unique identifier assigned to phosphopeptide after expand site tables.
	UniProt_site	Combined identifier form Uniprot ID and phosphorlyated position in protein

## Sheet: phospho sites
	id	Proteins	Positions within proteins	Protein	Protein names	Gene names	Localization prob	PEP	Score	Delta score	Diagnostic peak	Number of Phospho (STY)	Amino acid	Sequence window	Phospho (STY) Probabilities	Position in peptide	Charge	Mass error [ppm]	Ratio LY/DMSO normalized SILAC1___1	Ratio LY/DMSO normalized SILAC1___2	Ratio LY/DMSO normalized SILAC1___3	Ratio LY/DMSO count SILAC1	Ratio IGF/DMSO normalized SILAC1___1	Ratio IGF/DMSO normalized SILAC1___2	Ratio IGF/DMSO normalized SILAC1___3	Ratio IGF/DMSO count SILAC1	Ratio IGF/DMSO normalized SILAC2___1	Ratio IGF/DMSO normalized SILAC2___2	Ratio IGF/DMSO normalized SILAC2___3	Ratio IGF/DMSO count SILAC2	Ratio LY/DMSO normalized SILAC2___1	Ratio LY/DMSO normalized SILAC2___2	Ratio LY/DMSO normalized SILAC2___3	Ratio LY/DMSO count SILAC2	Ratio DMSO/IGF normalized SILAC3___1	Ratio DMSO/IGF normalized SILAC3___2	Ratio DMSO/IGF normalized SILAC3___3	Ratio DMSO/IGF count SILAC3	Ratio DMSO/LY normalized SILAC3___1	Ratio DMSO/LY normalized SILAC3___2	Ratio DMSO/LY normalized SILAC3___3	Ratio DMSO/LY count SILAC3	Intensity	Protein group IDs	Positions	Position	Peptide IDs	count
	0	A0A023T672;Q9CWZ3-2;Q9CWZ3	24;24;24	A0A023T672	RNA-binding protein 8A	Rbm8a	1	1.03e-05	66.017	66.017		1	S	EAGGEDFAMDEDGDESIHKLKEKAKKRKGRG	ADVLDLHEAGGEDFAMDEDGDES(1)IHKLKEK	23	4	0.1245	0.95481	NaN	NaN	3	0.90151	NaN	NaN	3	1.0957	NaN	NaN	1	0.84202	NaN	NaN	1									83885000	0	24	24	1764	localized
	1	A0A023T672	42	A0A023T672	RNA-binding protein 8A	RBM8	1	0.000304443	122.66	77.64		1	S	KLKEKAKKRKGRGFGSEEGSRARMREDYDSV	GFGS(1)EEGSRAR	4	2	0.54589	1.0167	NaN	NaN	2	0.88128	NaN	NaN	2	1.1148	NaN	NaN	2	0.90578	NaN	NaN	2									3471400	0	42	42	23168;26401	localized
	2	A0A023T672;Q9CWZ3-2;Q9CWZ3	56;55;56	A0A023T672	RNA-binding protein 8A	Rbm8a	0.999842	3e-12	139.55	107.41		1	S	GSEEGSRARMREDYDSVEQDGDEPGPQRSVE	MREDYDS(1)VEQDGDEPGPQR	7	3	-0.76072									0.95788	NaN	NaN	1	0.90648	NaN	NaN	1									3193300	0	56	56	54958	localized
	3	A0A067XG53;O70589-3	543;569	A0A067XG53	Peripheral plasma membrane protein CASK	Cask	0.592985	8.63e-05	111.66	111.66		2	S	RGSITFKIVPSYRTQSSSCEDLPSTTQPKGR	IVPS(0.067)Y(0.055)RT(0.192)QS(0.593)S(0.589)S(0.501)CEDLPS(0.001)TTQPK	9	3	-0.11636	NaN	1.1381	NaN	1	NaN	1.1392	NaN	1	NaN	1.0924	NaN	1	NaN	1.1384	NaN	1									2668500	2	543	543	36044;81405	count
	5	A0A067XG53;O70589-3	545;571	A0A067XG53	Peripheral plasma membrane protein CASK	Cask	0.987033	1.24e-12	158.15	158.15		1;2	S	SITFKIVPSYRTQSSSCEDLPSTTQPKGRQI	TQSS(0.013)S(0.987)CEDLPSTTQPK	5	2	0.46577	1.1186	1.1381	NaN	2	0.98598	1.1392	NaN	2	1.0883	1.1099	NaN	4	0.99785	1.168	NaN	4	0.91843	NaN	NaN	1	1.0571	NaN	NaN	1	10981000	2	545	545	36044;81405	localized
	6	A0A087WP63;A0A087WNX7;A0A087WNL7;A0A087WQ44;E9Q8G3	3026;3045;3141;3202;362	A0A087WP63	Protein Srcap (Fragment)	Srcap	0.999251	1.95e-07	83.747	63.022		2;3	S	VGSSGMAKRGRLQPPSPLGPEGSVEESEVEA	GRLQPPS(0.999)PLGPEGS(0.212)VEES(0.789)EVEAS(0.999)GDEEEGDGTPR	7	3	0.82167									NaN	NaN	1.1346	1	NaN	NaN	0.92864	1	NaN	0.91309	NaN	3	NaN	0.93226	NaN	3	3377800	5	3026	3026	26468	localized
	7	A0A087WP63;A0A087WNX7;A0A087WNL7;A0A087WQ44;E9Q8G3	3037;3056;3152;3213;373	A0A087WP63	Protein Srcap (Fragment)	Srcap	0.913232	1.95e-07	83.747	63.022		3	S	LQPPSPLGPEGSVEESEVEASGDEEEGDGTP	GRLQPPS(0.999)PLGPEGS(0.088)VEES(0.913)EVEAS(0.999)GDEEEGDGT(0.001)PR	18	3	-1.684									NaN	NaN	1.1346	1	NaN	NaN	0.92864	1									1494500	5	3037	3037	26468	localized
	8	A0A087WP63;A0A087WNX7;A0A087WNL7;A0A087WQ44;E9Q8G3	3042;3061;3157;3218;378	A0A087WP63	Protein Srcap (Fragment)	Srcap	0.9995	1.95e-07	83.747	63.022		2;3	S	PLGPEGSVEESEVEASGDEEEGDGTPRRRTG	GRLQPPS(0.999)PLGPEGS(0.212)VEES(0.789)EVEAS(0.999)GDEEEGDGTPR	23	3	0.82167									NaN	NaN	1.1346	1	NaN	NaN	0.92864	1	NaN	0.91309	NaN	3	NaN	0.93226	NaN	3	3377800	5	3042	3042	26468	localized
	9	A0A087WP63;A0A087WNX7;A0A087WNL7;A0A087WQ44;E9Q8G3	2882;2901;2997;3058;218	A0A087WP63	Protein Srcap (Fragment)	Srcap	0.732209	0.00312364	44.564	23.853		1	S	SPPKRKRGRPPKNPPSPRPSQHPVLDPDSSS	GRPPKNPPS(0.732)PRPS(0.22)QHPVLDPDS(0.015)S(0.017)S(0.017)ILESCGLGVQR	9	4	0.25603									0.66641	NaN	NaN	1	0.60532	NaN	NaN	1									3568700	5	2882	2882	26528	count
	10	A0A087WP63;A0A087WNX7;A0A087WNL7;A0A087WQ44;E9Q8G3	2738;2757;2853;2914;74	A0A087WP63	Protein Srcap (Fragment)	Srcap	0.999999	0.000164751	74.222	61.04		1	S	PAVKRRRGRPPKKNRSPADAGRGVDEVPSSI	NRS(1)PADAGRGVDEVPSSISK	3	3	-0.43614									1.2478	NaN	NaN	2	1.1355	NaN	NaN	2									1887000	5	2738	2738	58918	localized
	11	A0A087WNM1;Q91Z67;A0A087WSQ1;A0A087WS59	492;492;351;107	Q91Z67	SLIT-ROBO Rho GTPase-activating protein 2	Srgap2	0.805022	8.69e-09	112.14	72.868		1	S	TLGESQRTDCSLARRSSTVRKQDSSQAIPLV	RS(0.805)S(0.161)T(0.034)VRKQDSSQAIPLVVESCIR	2	3	-0.54886	1.0239	NaN	NaN	1	1.0421	NaN	NaN	1	1.3601	NaN	NaN	1	1.0159	NaN	NaN	1									23124000	6;5659	492;492	492	67895	localized
	13	A0A087WNU5;G5E8K5-3;G5E8K2;G5E8K3;G5E8K5;S4R2S8;G5E8K5-2;S4R1S2;G3X971;G5E8K5-5;G5E8K5-4;S4R2J6;S4R165;S4R236;S4R2K9;S4R1X7;G5E8K5-6;S4R2C1;S4R187;S4R2F5;S4R162;S4R278	178;1412;1430;1433;1451;1411;1412;1411;524;584;584;583;583;671;1458;579;584;583;583;584;87;42	G5E8K5-3	Ankyrin-3	Ank3	1	0.0015389	106.3	49.731		1;2	S	ESDQDDEAEKADRRQSFASLALRKRYSYLTE;TLPAHKKAEKADRRQSFASLALRKRYSYLTE	RQS(1)FAS(1)LALR	3	2	-0.663	0.91466	NaN	NaN	1	1.018	NaN	NaN	1	1.1566	NaN	NaN	2	1.2145	NaN	NaN	2	0.53084	0.62829	NaN	1	0.76514	1.3554	NaN	1	8225100	9;1633	178;1412	1412	1686;67306	localized
	14	A0A087WNU5;G5E8K5-3;G5E8K2;G5E8K3;G5E8K5;S4R2S8;G5E8K5-2;S4R1S2;G3X971;G5E8K5-5;G5E8K5-4;S4R2J6;S4R165;S4R236;S4R2K9;S4R1X7;G5E8K5-6;S4R2C1;S4R187;S4R2F5;S4R162;S4R278	181;1415;1433;1436;1454;1414;1415;1414;527;587;587;586;586;674;1461;582;587;586;586;587;90;45	G5E8K5-3	Ankyrin-3	Ank3	1	0.0015389	106.3	49.731		2	S	AHKKAEKADRRQSFASLALRKRYSYLTEPSM;QDDEAEKADRRQSFASLALRKRYSYLTEPSM	RQS(1)FAS(1)LALR	6	2	-0.663																	NaN	0.62829	NaN	2	NaN	1.3554	NaN	2	1111500	9;1633	181;1415	1415	1686;67306	localized
	16	A0A087WNV1;Q8K2K6-3;A0A087WSR7;Q8K2K6-2;Q8K2K6-1;Q8K2K6;A0A087WR52;A0A087WRL1	181;181;181;181;181;181;178;112	A0A087WNV1	Arf-GAP domain and FG repeat-containing protein 1	Agfg1	0.999859	3.06e-35	156.51	131.15		1;2	S	ESAPALHLNKGTPSQSPVVGRSQGQQQEKKQ	S(0.025)LLGES(0.01)APALHLNKGT(0.964)PSQS(1)PVVGR	20	2	-0.87268	1.2116	1.0077	NaN	1	1.1718	0.76125	NaN	1	1.2092	0.58962	NaN	1	0.96866	0.92936	NaN	1	NaN	1.5177	NaN	3	NaN	0.82663	NaN	3	6415500000	10	181	181	27310;72723	localized
	17	A0A087WNV1;Q8K2K6-3;A0A087WSR7;Q8K2K6-2;Q8K2K6-1;Q8K2K6;A0A087WR52	253;293;253;293;293;293;314	A0A087WNV1	Arf-GAP domain and FG repeat-containing protein 1	Agfg1	0.675787	0.00251723	51.301	37.354		1	S	VNANFAHFDNFPKSSSADFGTFSTSQSHQTA	S(0.162)S(0.162)S(0.676)ADFGTFSTSQSHQTASTVSK	3	3	-0.55057	1.358	NaN	NaN	1	0.77059	NaN	NaN	1																	303860	10	253	253	75796	count
	18	A0A087WP53	117	A0A087WP53	Thyrotropin receptor (Fragment)	Tshr	0.4768	0.00550077	63.682	34.934			S	SKFGICKRQAQAYQDSESIITRLCLP_____	QAQAY(0.046)QDS(0.477)ES(0.477)IIT(1)RLCLP	8	2	2.1453																									0	12	117	117	60595	count
	19	A0A087WP53	119	A0A087WP53	Thyrotropin receptor (Fragment)	Tshr	0.476802	0.00550077	63.682	34.934			S	FGICKRQAQAYQDSESIITRLCLP_______	QAQAY(0.046)QDS(0.477)ES(0.477)IIT(1)RLCLP	10	2	2.1453																									0	12	119	119	60595	count
	20	A0A087WP69;Q6XUX1-3;Q6XUX1	881;917;926	A0A087WP69	Dual serine/threonine and tyrosine protein kinase	Dstyk	0.87787	2.45e-50	206.13	206.13		1	S	LCKCSSEQPNRGLDDST______________	CSSEQPNRGLDDS(0.878)T(0.122)	13	2	0.12108	1.063	NaN	NaN	1	0.88384	NaN	NaN	1	1.0601	NaN	NaN	1	1.0285	NaN	NaN	1									1029700	13	881	881	10928	localized
	21	Q5DTW7-3;A0A087WP74;Q5DTW7	1480;1480;1482	Q5DTW7-3	Uncharacterized protein KIAA1551	Kiaa1551	0.99495	1.91e-17	141.19	124.04		1	S	SQRDSADSRLSKRSLSADEFEILQNPVKESN	S(0.005)LS(0.995)ADEFEILQNPVKESNIMFR	3	3	0.88141	1.3484	NaN	NaN	2	0.86888	NaN	NaN	2	0.84119	NaN	NaN	1	1.0844	NaN	NaN	1	1.1216	NaN	NaN	6	0.90081	NaN	NaN	6	68394000	14	1480	1480	73027	localized
	22	Q5DTW7-3;A0A087WP74;Q5DTW7	1510;1510;1512	Q5DTW7-3	Uncharacterized protein KIAA1551	Kiaa1551	0.92651	0.00313981	108.23	41.461		1	S	NIMFRTYKKMYLEKRSRSLGSSPVK______	S(0.927)RS(0.073)LGSSPVK	1	2	1.1798									0.945	NaN	NaN	1	1.2507	NaN	NaN	1									629410	14	1510	1510	75080	localized
	24	A0A087WPB2;Q8BX65-2;Q8BX65;A0A087WRH9	141;100;141;223	A0A087WPB2	MyoD family inhibitor domain-containing protein	Mdfic	0.682749	0.00169273	68.625	68.625		1	S	APVSQKMHRKIQSSLSVNNDISKKSKVNAVF	KIQS(0.063)S(0.254)LS(0.683)VNNDISKK	7	3	0.15068									0.76028	NaN	NaN	1	1.1822	NaN	NaN	1									1318600	15	141	141	38404	count
	25	E0CY18;A0A087WPF5;Q91X58	163;157;163	E0CY18	AN1-type zinc finger protein 2B	Zfand2b	0.85759	8.7e-08	104.78	62.151		1;2	S	AISRAQGLASTSTAPSPSRTLPSSSSPSRAT	AQGLASTST(0.016)APS(0.858)PS(0.126)R	12	2	-0.8497	0.75064	0.85275	NaN	1	0.99067	1.0744	NaN	1	NaN	1.0373	NaN	2	NaN	0.59073	NaN	2	0.84423	1.0036	NaN	1	1.0965	1.3498	NaN	1	3846200	17	163	163	6749;6750;6751	localized
	26	E0CY18;A0A087WPF5;Q91X58	165;159;165	E0CY18	AN1-type zinc finger protein 2B	Zfand2b	0.450592	7.35e-06	60.23	60.23			S	SRAQGLASTSTAPSPSRTLPSSSSPSRATPQ	AQGLAS(0.003)T(0.003)S(0.022)T(0.022)APS(0.451)PS(0.451)RT(0.049)LPS(0.119)S(0.119)S(0.316)S(0.316)PS(0.119)RAT(0.006)PQLPT(0.003)R	14	3	-0.80237																									0	17	165	165	6749;6750;6751	count
	27	E0CY18;A0A087WPF5;Q91X58	171;165;171	E0CY18	AN1-type zinc finger protein 2B	Zfand2b	0.278574	0.000799727	67.11	40.391			S	ASTSTAPSPSRTLPSSSSPSRATPQLPTRTA	AQGLAS(0.001)T(0.037)S(0.144)T(0.05)APS(0.72)PS(0.043)RT(0.01)LPS(0.08)S(0.279)S(0.279)S(0.279)PS(0.08)R	20	3	-0.65018																									0	17	171	171	6750;6751;80298	count
	28	E0CY18;A0A087WPF5;Q91X58	172;166;172	E0CY18	AN1-type zinc finger protein 2B	Zfand2b	0.316114	7.35e-06	67.895	45.899			S	STSTAPSPSRTLPSSSSPSRATPQLPTRTAS	AQGLAS(0.003)T(0.003)S(0.022)T(0.022)APS(0.451)PS(0.451)RT(0.049)LPS(0.119)S(0.119)S(0.316)S(0.316)PS(0.119)RAT(0.006)PQLPT(0.003)R	21	3	-0.80237																									0	17	172	172	6750;6751;80298	count
	29	E0CY18;A0A087WPF5;Q91X58	173;167;173	E0CY18	AN1-type zinc finger protein 2B	Zfand2b	0.472524	5.48e-06	124.1	108.77			S	TSTAPSPSRTLPSSSSPSRATPQLPTRTASP	T(0.094)LPS(0.095)S(0.154)S(0.154)S(0.473)PS(0.033)RAT(0.997)PQLPTR	7	2	-1.1695																									0	17	173	173	6750;6751;80298	count
	30	E0CY18;A0A087WPF5;Q91X58	175;169;175	E0CY18	AN1-type zinc finger protein 2B	Zfand2b	0.968594	8.7e-08	93.255	79.39		2	S	TAPSPSRTLPSSSSPSRATPQLPTRTASPVI	AQGLAST(0.001)S(0.003)T(0.044)APS(0.739)PS(0.057)RT(0.155)LPS(0.005)S(0.005)S(0.005)S(0.018)PS(0.969)R	24	3	0.33726									NaN	0.96756	NaN	1	NaN	0.64701	NaN	1									502200	17	175	175	6750;6751;80298	localized
	31	E0CY18;A0A087WPF5;Q91X58	187;181;187	E0CY18	AN1-type zinc finger protein 2B	Zfand2b	0.861351	4.55e-57	195.94	195.94		1	S	SSPSRATPQLPTRTASPVIALQNGLSEDEAL	T(0.139)AS(0.861)PVIALQNGLSEDEALQR	3	2	-0.2008																	0.99287	NaN	NaN	1	0.9864	NaN	NaN	1	1806800	17	187	187	77846	localized
	32	A0A087WPM2;B8QI36;A0A087WPJ3	701;701;418	A0A087WPM2	MCG5343	Ppfia4	0.825472	0.00930656	49.298	49.298		2	S	REENREDKATIKCETSPPSSPRTLRLEKLGH	CET(0.229)S(0.825)PPS(0.741)S(0.201)PRT(0.005)LRLEK	4	3	0.1222	NaN	0.84334	NaN	1	NaN	1.1539	NaN	1																	1208000	19	701	701	10028	localized
	34	A0A087WPM2;B8QI36;A0A087WPJ3	641;641;358	A0A087WPM2	MCG5343	Ppfia4	0.604715	1.47e-05	98.632	79.934		1	S	GSIPTSLTALSLASASPPLSGRSTPKLTSRS	GSIPTS(0.001)LT(0.063)ALS(0.035)LAS(0.296)AS(0.605)PPLSGR	16	2	1.4431																	0.91242	NaN	NaN	2	1.5149	NaN	NaN	2	1495400	19	641	641	26798;26799	count
	35	A0A087WPM2;B8QI36;A0A087WPJ3	648;648;365	A0A087WPM2	MCG5343	Ppfia4	0.436627	0.0067181	40.137	40.137			S	TALSLASASPPLSGRSTPKLTSRSAAQDLDR	GSIPT(0.003)S(0.003)LT(0.019)ALS(0.069)LAS(0.164)AS(0.475)PPLS(0.394)GRS(0.437)T(0.436)PK	23	3	0.19174																									0	19	648	648	26799	count
	37	A0A087WPM2;B8QI36;A0A087WPJ3	744;744;461	A0A087WPM2	MCG5343	Ppfia4	0.865291	4.59e-05	53.096	38.318		2	S	EGQDSNPSSSNSSQDSLHKGAKRKGIKSSIG	LGHPGLSQEEGKSALEGQDS(0.005)NPS(0.056)S(0.056)S(0.236)NS(0.229)S(0.552)QDS(0.865)LHKGAK	31	4	1.0688	NaN	0.7761	NaN	1	NaN	1.1722	NaN	1	NaN	1.0633	NaN	2	NaN	0.62517	NaN	2									2966300	19	744	744	44079	localized
	39	A0A087WPM2;B8QI36;A0A087WPJ3	613;613;330	A0A087WPM2	MCG5343	Ppfia4	0.881985	5.49e-17	148.64	59.212		1	S	TELRAEEIETRVTSGSMEALNLTQLRKRGSI	VT(0.042)S(0.076)GS(0.882)MEALNLTQLR	5	2	-0.32967																	0.42668	NaN	NaN	1	0.72767	NaN	NaN	1	1611100	19	613	613	89378	localized
	40	P62484;A0A087WPP8;Q6AXH6;Q6AXD2;A0A087WNU9	218;218;224;224;77	P62484	Abl interactor 2	Abi2	0.8265	4.04e-07	129.52	94.8		2	S	VPNDYVPSPTRNMAPSQQSPVRTASVNQRNR	NMAPS(0.826)QQS(0.174)PVRT(0.342)AS(0.657)VNQR	5	3	-0.12634									NaN	2.2025	NaN	2	NaN	0.62533	NaN	2	NaN	0.39273	NaN	2	NaN	1.0211	NaN	2	7112100	20	218	218	58169	localized
	41	P62484;A0A087WPP8;Q6AXH6;Q6AXD2;A0A087WNU9	221;221;227;227;80	P62484	Abl interactor 2	Abi2	0.988007	7.01e-07	133.21	133.21		1;2	S	DYVPSPTRNMAPSQQSPVRTASVNQRNRTYS	NMAPS(0.012)QQS(0.988)PVRTASVNQR	8	2	0.47577	0.87542	0.80114	NaN	1	0.82296	1.0218	NaN	1	1.1	2.659	NaN	5	0.79062	0.75904	NaN	5	0.97452	0.36145	NaN	3	0.85185	0.92912	NaN	3	26770000	20	221	221	58169	localized
	42	P62484;A0A087WPP8;Q6AXH6;Q6AXD2;A0A087WNU9	227;227;233;233;86	P62484	Abl interactor 2	Abi2	0.948604	4.04e-07	129.52	94.8		2	S	TRNMAPSQQSPVRTASVNQRNRTYSSSGSSG	NMAPS(0.187)QQS(0.807)PVRT(0.058)AS(0.949)VNQR	14	3	-0.67425	NaN	0.80114	NaN	1	NaN	1.0218	NaN	1	NaN	2.4382	NaN	4	NaN	0.66381	NaN	4	NaN	0.36145	NaN	1	NaN	0.92912	NaN	1	6442900	20	227	227	58169	localized
	43	P62484;A0A087WPP8;Q6AXH6;Q6AXD2;A0A087WRS3;A0A087WR90;A0A087WNU9;A0A087WNT3;A0A087WP64;A0A087WPE6	177;177;183;183;177;127;36;79;32;29	P62484	Abl interactor 2	Abi2	0.983605	0.00310143	73.346	71.894		1	S	MGGLPRTTPPTQKPPSPPMSGKGTLGRHSPY	TTPPT(0.014)QKPPS(0.984)PPMS(0.002)GK	10	2	0.034867	1.0369	NaN	NaN	1	0.818	NaN	NaN	1	0.8891	NaN	NaN	2	0.81322	NaN	NaN	2	1.0652	NaN	NaN	2	0.85376	NaN	NaN	2	2144200	20	177	177	82274;82275	localized
	44	A0A087WPR7;S4R1P5;Q91ZU6-4;Q91ZU6;Q91ZU6-3;E9Q9X1;Q91ZU6-2;A0A087WSP0;S4R2N8;A0A087WRB8;Q91ZU6-5	1056;1559;1381;1381;1381;1381;1381;1055;1559;1421;1055	S4R1P5	Dystonin	Dst	0.999801	8.96e-08	156.67	75.397		1	S	LQTMTYRAMVESQQKSPVKRRRIQSSADLVI	AMVESQQKS(1)PVKR	9	3	-0.32275	0.94033	NaN	NaN	5	1.1188	NaN	NaN	5	1.0367	NaN	NaN	3	1.047	NaN	NaN	3	0.91877	NaN	NaN	2	0.99201	NaN	NaN	2	13256000	21;7411;7417	1056;1559;1559	1559	5980	localized
	45	A0A087WPR7;S4R1P5;Q91ZU6-4;Q91ZU6;Q91ZU6-3;E9Q9X1	2304;2807;2629;2629;2629;2629	S4R1P5	Dystonin	Dst	0.239135	7.64e-05	48.219	33.938			S	ETQNVSDMIPLDKTHSYSPLETQHGAGVFQP	EHGGETQNVSDMIPLDKT(0.098)HS(0.239)Y(0.219)S(0.239)PLET(0.2)QHGAGVFQPES(0.004)AGR	20	5	0.082807																									0	21;7411	2304;2807	2807	15743	count
	46	A0A087WPR7;S4R1P5;Q91ZU6-4;Q91ZU6;Q91ZU6-3;E9Q9X1	2306;2809;2631;2631;2631;2631	S4R1P5	Dystonin	Dst	0.239135	7.64e-05	48.219	33.938			S	QNVSDMIPLDKTHSYSPLETQHGAGVFQPES	EHGGETQNVSDMIPLDKT(0.098)HS(0.239)Y(0.219)S(0.239)PLET(0.2)QHGAGVFQPES(0.004)AGR	22	5	0.082807																									0	21;7411	2306;2809	2809	15743	count
	47	A0A087WPR7;S4R1P5;Q91ZU6-4;Q91ZU6;Q91ZU6-3;E9Q9X1	1916;2419;2241;2241;2241;2241	S4R1P5	Dystonin	Dst	0.876869	0.000156783	85.7	59.339		1	S	STPQNTGYLCEASTLSPSDQRVLADQSTREK	FSDTSTPQNTGYLCEAS(0.001)T(0.001)LS(0.877)PS(0.121)DQR	20	3	-0.68786									2.3555	NaN	NaN	2	1.6027	NaN	NaN	2									579840	21;7411	1916;2419	2419	21263	localized
	48	A0A087WPR7;S4R1P5;Q91ZU6-4;Q91ZU6;Q91ZU6-3;E9Q9X1	1645;2148;1970;1970;1970;1970	S4R1P5	Dystonin	Dst	0.999082	1.08e-19	104.72	104.72		1	S	LQPSTVHDYRQEEGGSDGEEPVTAQSSEQTK	LQPSTVHDY(0.001)RQEEGGS(0.999)DGEEPVTAQSSEQTKK	16	3	0.48432	0.86289	NaN	NaN	4	0.96173	NaN	NaN	4	0.8901	NaN	NaN	3	0.93618	NaN	NaN	3	0.91452	NaN	NaN	3	0.99052	NaN	NaN	3	95309000	21;7411	1645;2148	2148	48862;48863	localized
	49	A0A087WPR7;S4R1P5;Q91ZU6-4;Q91ZU6;Q91ZU6-3;E9Q9X1	1886;2389;2211;2211;2211;2211	S4R1P5	Dystonin	Dst	0.998111	0.0016614	66.784	66.784		1	S	GPSVFDYSPRLSALLSHDELRQSQGRFSDTS	LSALLS(0.998)HDELRQS(0.002)QGR	6	3	-0.17257	1.179	NaN	NaN	2	1.201	NaN	NaN	2	0.90955	NaN	NaN	1	1.7527	NaN	NaN	1									6043000	21;7411	1886;2389	2389	49640	localized
	50	A0A087WPR7;S4R1P5;Q91ZU6-4;Q91ZU6;Q91ZU6-3;E9Q9X1	2392;2895;2717;2717;2717;2717	S4R1P5	Dystonin	Dst	0.998394	6.23e-06	59.536	59.536		2	S	PDSTGILKAEDLENVSPEISPSSDNIVRSEA	LVQGPDS(0.001)T(0.001)GILKAEDLENVS(0.998)PEIS(0.747)PS(0.233)S(0.021)DNIVR	20	3	-0.039008																	NaN	0.84128	NaN	2	NaN	1.1807	NaN	2	1726800	21;7411	2392;2895	2895	51434	localized
	52	Q6NS82-2;A0A087WPR9;Q6NS82-3;Q6NS82	50;225;276;276	Q6NS82-2	Protein FAM134A	Fam134a	0.997948	2.41e-25	105.77	105.77		2;3	S	KSAPPAGDEPLAETESESEAELAGFSPVVDV	S(0.004)APPAGDEPLAET(0.998)ES(0.998)ES(0.999)EAELAGFS(0.001)PVVDVKK	15	3	0.58892	NaN	1.1895	NaN	1	NaN	1.0304	NaN	1	NaN	0.94181	NaN	2	NaN	0.89754	NaN	2	NaN	1.095	1.2259	2	NaN	0.78755	1.0844	2	48733000	22	50	50	68888	localized
	53	Q6NS82-2;A0A087WPR9;Q6NS82-3;Q6NS82	52;227;278;278	Q6NS82-2	Protein FAM134A	Fam134a	0.998799	4.93e-10	83.879	83.879		2;3	S	APPAGDEPLAETESESEAELAGFSPVVDVKK	S(0.004)APPAGDEPLAET(0.998)ES(0.998)ES(0.999)EAELAGFS(0.001)PVVDVKK	17	3	0.58892																	NaN	1.1923	1.2259	1	NaN	0.85445	1.0844	1	7456700	22	52	52	68888	localized
	55	A0A087WQ39;E9PUA3	937;923	A0A087WQ39	IQ motif and SEC7 domain-containing protein 1	Iqsec1	0.857875	8.14e-18	144.55	114.21		2;3	S	SSLRDLSEAGKRGRRSSAGSLESNVEGSIIS	RS(0.858)S(0.13)AGS(0.009)LES(0.003)NVEGSIIS(0.269)S(0.731)PHMR	2	3	-0.50763	NaN	1.2822	NaN	2	NaN	1.0747	NaN	2	NaN	0.85529	1.0809	1	NaN	0.87736	0.86847	1	NaN	1.08	1.1739	1	NaN	0.88921	0.82595	1	119730000	25	937	937	26561;67834;67835;75214	localized
	56	A0A087WQ39;E9PUA3	938;924	A0A087WQ39	IQ motif and SEC7 domain-containing protein 1	Iqsec1	0.9665	4.13e-93	200.95	159.28		1;2;3	S	SLRDLSEAGKRGRRSSAGSLESNVEGSIISS	RS(0.033)S(0.966)AGS(0.682)LES(0.319)NVEGSIIS(0.554)S(0.446)PHMR	3	3	-0.46882	1.1754	1.1669	0.97532	1	1.1118	0.99489	0.88642	1	1.3217	0.93165	0.86245	1	1.312	0.99142	0.97454	1	NaN	1.1052	1.1862	6	NaN	0.99224	0.83231	6	1120500000	25	938	938	26561;67834;67835;75214	localized
	57	A0A087WQ39;E9PUA3	941;927	A0A087WQ39	IQ motif and SEC7 domain-containing protein 1	Iqsec1	0.993559	2.22e-49	161.14	161.14		2;3	S	DLSEAGKRGRRSSAGSLESNVEGSIISSPHM	S(0.001)S(0.001)AGS(0.994)LES(0.005)NVEGSIIS(0.556)S(0.444)PHMR	5	3	0.72068	NaN	0.92112	1.0346	3	NaN	0.91027	0.9332	3	NaN	0.93082	0.83577	3	NaN	0.67448	0.95763	3	NaN	1.0563	1.1442	3	NaN	1.1017	0.86248	3	375090000	25	941	941	26561;67834;67835;75214	localized
	58	A0A087WQ39;E9PUA3	944;930	A0A087WQ39	IQ motif and SEC7 domain-containing protein 1	Iqsec1	0.950902	4.6e-07	111.23	111.23		3	S	EAGKRGRRSSAGSLESNVEGSIISSPHMRRR	RS(0.286)S(0.471)AGS(0.292)LES(0.951)NVEGSIIS(0.36)S(0.64)PHMR	9	3	-0.084429	NaN	NaN	1.1756	1	NaN	NaN	0.99042	1	NaN	NaN	1.0317	1	NaN	NaN	1.0554	1	NaN	NaN	1.0346	3	NaN	NaN	0.67344	3	23025000	25	944	944	26561;67834;67835;75214	localized
	59	A0A087WQ39;E9PUA3	949;935	A0A087WQ39	IQ motif and SEC7 domain-containing protein 1	Iqsec1	0.935454	8.14e-18	144.55	114.21		2	S	GRRSSAGSLESNVEGSIISSPHMRRRATSTR	GRRS(0.53)S(0.12)AGS(0.347)LES(0.002)NVEGS(0.935)IIS(0.013)S(0.051)PHMR	16	3	-0.24289	NaN	0.87961	NaN	1	NaN	0.80168	NaN	1	NaN	0.85529	NaN	1	NaN	0.87736	NaN	1	NaN	1.3841	NaN	1	NaN	1.1376	NaN	1	47199000	25	949	949	26561;67834;67835;75214	localized
	60	A0A087WQ39;E9PUA3	952;938	A0A087WQ39	IQ motif and SEC7 domain-containing protein 1	Iqsec1	0.858779	2.03e-65	200.95	159.28		2;3	S	SSAGSLESNVEGSIISSPHMRRRATSTRECP	RS(0.434)S(0.566)AGSLESNVEGS(0.009)IIS(0.859)S(0.132)PHMR	17	2	-0.89275	NaN	1.2735	1.0102	1	NaN	0.9525	0.95333	1	NaN	0.93469	1.003	2	NaN	1.0881	1.0269	2	NaN	1.1042	1.1144	5	NaN	1.0249	0.82595	5	318040000	25	952	952	26561;67834;67835;75214	localized
	61	A0A087WQ39;E9PUA3	953;939	A0A087WQ39	IQ motif and SEC7 domain-containing protein 1	Iqsec1	0.991552	4.13e-93	168.14	168.14		2;3	S	SAGSLESNVEGSIISSPHMRRRATSTRECPS	RS(0.305)S(0.306)AGS(0.305)LES(0.083)NVEGSIIS(0.008)S(0.992)PHMR	18	3	-0.069646	NaN	1.1816	1.0346	4	NaN	1.0273	0.9332	4	NaN	0.96681	0.91411	4	NaN	0.92261	1.0221	4	NaN	1.1666	1.1213	8	NaN	1.0384	0.83236	8	1411300000	25	953	953	26561;67834;67835;75214	localized
	62	A0A087WQ39;E9PUA3;Q8R0S2;Q8R0S2-2	88;74;88;89	A0A087WQ39	IQ motif and SEC7 domain-containing protein 1	Iqsec1	0.956866	0.000267956	127.78	87.281		1	S	GPQQRTRRPRLQHSTSVLRKQAEEEAIKRSR	LQHS(0.004)T(0.039)S(0.957)VLRK	6	2	-0.49071	0.93828	NaN	NaN	1	1.1421	NaN	NaN	1	0.89164	NaN	NaN	3	1.0249	NaN	NaN	3	0.8616	NaN	NaN	4	1.0902	NaN	NaN	4	71440000	25	88	88	48664;48665;48666	localized
	63	A0A087WQ39;E9PUA3;Q8R0S2;Q8R0S2-2	179;165;179;180	A0A087WQ39	IQ motif and SEC7 domain-containing protein 1	Iqsec1	1	9.36e-25	174.24	111.17		1	S	RMSRRIVLSNMRMQFSFEGPEKVHSSYFEGK	MQFS(1)FEGPEK	4	2	0.11232	0.98962	NaN	NaN	7	1.1291	NaN	NaN	7	0.84783	NaN	NaN	9	0.93952	NaN	NaN	9	1.0058	NaN	NaN	11	1.049	NaN	NaN	11	532360000	25	179	179	54809;54810	localized
	64	A0A087WQ39;E9PUA3;Q8R0S2;Q8R0S2-2	510;496;510;511	A0A087WQ39	IQ motif and SEC7 domain-containing protein 1	Iqsec1	0.999916	3e-39	197.1	171.3		1	S	EQTLSKQTYHKETRNSWDSPAFSNDVIRKRH	NS(1)WDSPAFSNDVIR	2	2	0.1307																	0.96192	NaN	NaN	2	0.86326	NaN	NaN	2	3607200	25	510	510	59309;63799	localized
	65	A0A087WQ39;E9PUA3;Q8R0S2;Q8R0S2-2	513;499;513;514	A0A087WQ39	IQ motif and SEC7 domain-containing protein 1	Iqsec1	0.999991	1.52e-39	201.22	139.78		1	S	LSKQTYHKETRNSWDSPAFSNDVIRKRHYRI	NSWDS(1)PAFSNDVIR	5	2	0.17874	0.86449	NaN	NaN	3	0.82112	NaN	NaN	3	0.79718	NaN	NaN	4	0.69045	NaN	NaN	4	1.1139	NaN	NaN	2	0.79305	NaN	NaN	2	20343000	25	513	513	59309;63799	localized
	67	A0A087WQ39;E9PUA3;Q8R0S2;Q8R0S2-2	922;908;922;923	A0A087WQ39	IQ motif and SEC7 domain-containing protein 1	Iqsec1	0.498968	7.29e-05	87.519	50.343			S	DSYASGEGLKRSALSSSLRDLSEAGKRGRRS	SALS(0.002)S(0.499)S(0.499)LRDLSEAGKR	5	3	-0.25104																									0	25	922	922	68822;68823	count
	68	A0A087WQ39;E9PUA3;Q8R0S2;Q8R0S2-2	923;909;923;924	A0A087WQ39	IQ motif and SEC7 domain-containing protein 1	Iqsec1	0.99079	4.22e-41	147.1	108.88		1	S	SYASGEGLKRSALSSSLRDLSEAGKRGRRSS	SALSS(0.009)S(0.991)LRDLSEAGK	6	2	0.064901	1.0508	NaN	NaN	1	0.99248	NaN	NaN	1	1.0238	NaN	NaN	1	1.0214	NaN	NaN	1	1.0429	NaN	NaN	2	0.891	NaN	NaN	2	46483000	25	923	923	68822;68823	localized
	69	A0A087WQ39;E9PUA3;Q8R0S2;Q8R0S2-2	251;237;251;252	A0A087WQ39	IQ motif and SEC7 domain-containing protein 1	Iqsec1	1	2.28e-12	165.58	125.6		1	S	ELEDAFSRQVKSLAESIDDALNCRSLHSEEV	SLAES(1)IDDALNCR	5	2	0.11642	1.1443	NaN	NaN	5	0.96821	NaN	NaN	5	0.75868	NaN	NaN	3	1.0706	NaN	NaN	3									8610300	25	251	251	72169	localized
	70	A0A087WQ39;E9PUA3;Q8R0S2;Q8R0S2-2	408;394;408;409	A0A087WQ39	IQ motif and SEC7 domain-containing protein 1	Iqsec1	0.989013	1.2e-20	142.22	86.437		1	S	RSDRSSLKRQSAYERSLGGQQGSPKHGPHGG	S(0.989)LGGQQGS(0.011)PKHGPHGGPPK	1	2	0.85534																	0.97473	NaN	NaN	1	1.2115	NaN	NaN	1	973250	25	408	408	72509;72510	localized
	71	A0A087WQ39;E9PUA3;Q8R0S2;Q8R0S2-2	415;401;415;416	A0A087WQ39	IQ motif and SEC7 domain-containing protein 1	Iqsec1	0.99986	4.14e-14	132.24	132.24		1	S	KRQSAYERSLGGQQGSPKHGPHGGPPKGLPR	SLGGQQGS(1)PKHGPHGGPPK	8	3	-0.78479	0.88828	NaN	NaN	6	0.9636	NaN	NaN	6	0.89523	NaN	NaN	3	0.63343	NaN	NaN	3	0.94133	NaN	NaN	3	1.0892	NaN	NaN	3	40420000	25	415	415	72509;72510	localized
	72	A0A087WQ39;E9PUA3;Q8R0S2;Q8R0S2-2	104;90;104;105	A0A087WQ39	IQ motif and SEC7 domain-containing protein 1	Iqsec1	0.819701	2.58e-10	114.58	78.129		2	S	VLRKQAEEEAIKRSRSLSESYELSSDLQDKQ	S(0.185)RS(0.82)LS(0.911)ES(0.034)Y(0.047)ELS(0.003)S(0.001)DLQDKQVEMLER	3	3	1.4974									NaN	0.36178	NaN	1	NaN	0.14219	NaN	1	NaN	0.64092	NaN	2	NaN	2.8416	NaN	2	13204000	25	104	104	73059;75083	localized
	73	A0A087WQ39;E9PUA3;Q8R0S2;Q8R0S2-2	106;92;106;107	A0A087WQ39	IQ motif and SEC7 domain-containing protein 1	Iqsec1	0.992275	2.58e-10	114.58	78.129		1;2	S	RKQAEEEAIKRSRSLSESYELSSDLQDKQVE	S(0.504)RS(0.504)LS(0.992)ES(0.001)YELSSDLQDKQVEMLER	5	3	0.27793									2.0847	0.36178	NaN	1	0.83026	0.14219	NaN	1	NaN	0.64092	NaN	2	NaN	2.8416	NaN	2	15152000	25	106	106	73059;75083	localized
	75	A0A087WQ61;A0A087WQU0;Q8C134;Q9ERD6-2;Q9ERD6-3;Q9ERD6-4;Q9ERD6	350;350;350;315;350;350;350	A0A087WQ61	Ras-specific guanine nucleotide-releasing factor RalGPS2	Ralgps2	1	2.46e-07	163.71	163.71		1	S	PSPRNLIPHGHRKCHSLGYNFIHKMNTAEFK	CHS(1)LGYNFIHK	3	2	0.60809	0.94278	NaN	NaN	5	1.0007	NaN	NaN	5	1.0384	NaN	NaN	4	1.0287	NaN	NaN	4									30114000	26	350	350	10219;36949	localized
	76	A0A087WQ61;A0A087WQU0;Q8C134;Q9ERD6-2;Q9ERD6-3;Q9ERD6-4;Q9ERD6	315;315;315;280;315;315;315	A0A087WQ61	Ras-specific guanine nucleotide-releasing factor RalGPS2	Ralgps2	0.5	5.07e-06	83.602	83.602		2	S	LAGPDIGASPQGGRKSSAAAAAAAAAEGALL	KS(0.5)S(0.5)AAAAAAAAAEGALLPQTPPS(1)PR	2	3	0.71529	NaN	1.5993	NaN	1	NaN	1.025	NaN	1	NaN	1.1769	NaN	1	NaN	1.988	NaN	1	NaN	0.95409	NaN	1	NaN	1.1354	NaN	1	2861800	26	315	315	40943;75202	count
	77	A0A087WQ61;A0A087WQU0;Q8C134;Q9ERD6-2;Q9ERD6-3;Q9ERD6-4;Q9ERD6	316;316;316;281;316;316;316	A0A087WQ61	Ras-specific guanine nucleotide-releasing factor RalGPS2	Ralgps2	0.5	5.07e-06	83.602	83.602		2	S	AGPDIGASPQGGRKSSAAAAAAAAAEGALLP	KS(0.5)S(0.5)AAAAAAAAAEGALLPQTPPS(1)PR	3	3	0.71529	NaN	1.5993	NaN	1	NaN	1.025	NaN	1	NaN	1.1769	NaN	1	NaN	1.988	NaN	1	NaN	0.95409	NaN	1	NaN	1.1354	NaN	1	2861800	26	316	316	40943;75202	count
	78	A0A087WQ61;A0A087WQU0;Q8C134;Q9ERD6-2;Q9ERD6-3;Q9ERD6-4;Q9ERD6	336;336;336;301;336;336;336	A0A087WQ61	Ras-specific guanine nucleotide-releasing factor RalGPS2	Ralgps2	1	5.32e-44	171.83	171.39		1;2	S	AAAAAEGALLPQTPPSPRNLIPHGHRKCHSL	SSAAAAAAAAAEGALLPQT(1)PPS(1)PR	22	3	-0.4541	1.2304	1.0606	NaN	2	1.0924	1.1545	NaN	2	1.0943	1.118	NaN	2	0.91538	1.2417	NaN	2	NaN	0.96586	NaN	4	NaN	1.2885	NaN	4	31096000	26	336	336	40943;75202	localized
	80	A0A087WQ61;A0A087WQU0;Q8C134;Q9ERD6-2;Q9ERD6-3;Q9ERD6-4;Q9ERD6	296;296;296;261;296;296;296	A0A087WQ61	Ras-specific guanine nucleotide-releasing factor RalGPS2	Ralgps2	0.974455	1.63e-11	121.18	82.584		1;2	S	SLKIEPGASTPRSAASREDLAGPDIGASPQG	S(0.026)AAS(0.974)REDLAGPDIGAS(1)PQGGRK	4	3	0.32381	1.0804	1.0447	NaN	1	0.83186	1.2941	NaN	1	NaN	0.95285	NaN	1	NaN	0.98141	NaN	1	NaN	1.1271	NaN	2	NaN	1.1859	NaN	2	54091000	26	296	296	68562;68563	localized
	81	A0A087WQ61;A0A087WQU0;Q8C134;Q9ERD6-2;Q9ERD6-3;Q9ERD6-4;Q9ERD6	308;308;308;273;308;308;308	A0A087WQ61	Ras-specific guanine nucleotide-releasing factor RalGPS2	Ralgps2	1	1.63e-11	121.18	82.584		2	S	SAASREDLAGPDIGASPQGGRKSSAAAAAAA	S(0.026)AAS(0.974)REDLAGPDIGAS(1)PQGGRK	16	3	0.32381	NaN	1.0447	NaN	5	NaN	1.2574	NaN	5	NaN	0.94234	NaN	6	NaN	0.88183	NaN	6	NaN	1.0729	NaN	7	NaN	1.3221	NaN	7	74902000	26	308	308	68562;68563	localized
	82	A0A087WQN2	2	A0A087WQN2	Prothymosin alpha (Fragment)	Ptma	1	6.1e-10	157.37	118.13		1	S	______________MSDAAVDTSSEITTKWG	S(1)DAAVDTSSEITTK	1	2	-0.13481	1.0315	NaN	NaN	2	0.81398	NaN	NaN	2	1.0786	NaN	NaN	3	0.85045	NaN	NaN	3	0.96225	NaN	NaN	2	0.89287	NaN	NaN	2	25012000	33	2	2	69256;69260	localized
	83	A0A087WQS0;E9Q0S6;A0A087WQM0;A0A087WQ94;A0A087WRU0	1054;1054;1010;885;885	A0A087WQS0	Protein Tns1	Tns1	1	1.27e-12	150.34	130.43		1;2;3	S	RQPAEPPGPLRRRAASDGQYENQSPEATSPR	AAS(1)DGQYENQSPEATSPR	3	2	-1.2354	NaN	0.5201	0.64757	4	NaN	1.1203	1.1197	4	1.2963	1.7326	1.5773	1	0.50752	0.56637	0.80826	1	0.62256	0.75477	0.61075	4	1.7951	1.7455	1.8088	4	65338000	35	1054	1054	944;945;64248;64249;67355	localized
	84	A0A087WQS0;E9Q0S6;A0A087WQM0;A0A087WQ94;A0A087WRU0	1062;1062;1018;893;893	A0A087WQS0	Protein Tns1	Tns1	0.999998	8.09e-20	157.3	127.25		1;2;3	S	PLRRRAASDGQYENQSPEATSPRSPGVRSPV	AASDGQYENQS(1)PEATSPR	11	2	-0.074271	NaN	0.54085	0.63072	2	NaN	1.0349	1.1235	2	NaN	0.9428	1.4704	6	NaN	0.58797	0.69284	6	1.7454	1.1722	0.66192	4	0.68369	0.99096	1.5888	4	42503000	35	1062	1062	944;945;64248;64249;67355	localized
	85	A0A087WQS0;E9Q0S6;A0A087WQM0;A0A087WQ94;A0A087WRU0	1067;1067;1023;898;898	A0A087WQS0	Protein Tns1	Tns1	0.99976	8.09e-20	131.32	103.26		2;3	S	AASDGQYENQSPEATSPRSPGVRSPVQCVSP	AASDGQY(0.047)ENQS(0.95)PEAT(0.003)S(1)PRS(1)PGVR	16	3	-0.88206	NaN	0.53746	0.66486	2	NaN	1.0505	1.1158	2	NaN	1.8865	1.4463	5	NaN	0.59433	0.65026	5	NaN	0.46461	0.73411	1	NaN	1.3621	1.1445	1	25881000	35	1067	1067	944;945;64248;64249;67355	localized
	86	A0A087WQS0;E9Q0S6;A0A087WQM0;A0A087WQ94;A0A087WRU0	1070;1070;1026;901;901	A0A087WQS0	Protein Tns1	Tns1	0.999985	5.92e-08	104.45	104.45		1;2;3	S	DGQYENQSPEATSPRSPGVRSPVQCVSPELA	AASDGQY(0.047)ENQS(0.95)PEAT(0.003)S(1)PRS(1)PGVR	19	3	-0.88206	NaN	0.50905	0.63072	2	NaN	1.1039	1.1235	2	NaN	0.87228	1.5411	5	NaN	1.3118	0.80019	5	1.2014	1.1634	0.66433	1	0.69164	0.72718	1.7108	1	36067000	35	1070	1070	945;64249	localized
	87	A0A087WQS0;E9Q0S6;A0A087WQM0;A0A087WQ94;A0A087WRU0	867;867;823;698;698	A0A087WQS0	Protein Tns1	Tns1	0.999847	2.81e-06	63.67	63.67		1;2	S	AETPVAALPEFPRAASQQEIEQSIETLNMLM	AAS(1)QQEIEQS(0.921)IET(0.079)LNMLMLDLEPASAAAPLHK	3	3	-0.21377																	0.92809	0.98636	NaN	1	0.97342	0.86179	NaN	1	20539000	35	867	867	1014	localized
	88	A0A087WQS0;E9Q0S6;A0A087WQM0;A0A087WQ94;A0A087WRU0	874;874;830;705;705	A0A087WQS0	Protein Tns1	Tns1	0.920771	2.81e-06	63.67	63.67		2	S	LPEFPRAASQQEIEQSIETLNMLMLDLEPAS	AAS(1)QQEIEQS(0.921)IET(0.079)LNMLMLDLEPASAAAPLHK	10	3	-0.21377																	NaN	1.0162	NaN	2	NaN	0.86147	NaN	2	10638000	35	874	874	1014	localized
	89	A0A087WQS0;E9Q0S6;A0A087WQM0;A0A087WQ94;A0A087WRU0;Q9DBT6	1533;1554;1489;1385;1372;290	A0A087WQS0	Protein Tns1	Tns1	1	1.34e-12	110.56	110.56		1;2	S	ALPEKRRMSVGDRAGSLPNYATINGKVSSSP	AGS(1)LPNYATINGK	3	2	0.61002	NaN	0.82388	NaN	2	NaN	1.4713	NaN	2	0.59474	1.0109	NaN	1	0.99031	1.2458	NaN	1	1.0561	0.86427	NaN	4	1.0688	1.0781	NaN	4	201480000	35	1533	1533	3114;66761	localized
	90	A0A087WQS0;E9Q0S6;A0A087WQM0;A0A087WQ94;A0A087WRU0;Q9DBT6;A0A087WPC7	1342;1363;1298;1194;1181;99;57	A0A087WQS0	Protein Tns1	Tns1	0.998919	1.82e-50	201.85	201.85		1	S	GFGRRAVNPTMAAPGSPSLSHRQVMGPSGPG	RAVNPTMAAPGS(0.999)PS(0.001)LSHR	12	2	0.10628	0.96615	NaN	NaN	9	1.0009	NaN	NaN	9	0.93655	NaN	NaN	3	0.96166	NaN	NaN	3	1.0225	NaN	NaN	8	0.90568	NaN	NaN	8	336390000	35	1342	1342	9183;64558	localized
	91	A0A087WQS0;E9Q0S6;A0A087WQM0;A0A087WQ94;A0A087WRU0;Q9DBT6;A0A087WPC7	1344;1365;1300;1196;1183;101;59	A0A087WQS0	Protein Tns1	Tns1	0.991147	1.77e-77	216.25	216.25		1	S	GRRAVNPTMAAPGSPSLSHRQVMGPSGPGFH	RAVNPTMAAPGS(0.004)PS(0.991)LS(0.005)HR	14	2	0.2729	0.92086	NaN	NaN	1	1.0213	NaN	NaN	1	1.0124	NaN	NaN	2	1.0228	NaN	NaN	2									12854000	35	1344	1344	9183;64558	localized
	92	A0A087WQS0;E9Q0S6;A0A087WQM0;A0A087WQ94;A0A087WRU0;Q9DBT6;A0A087WPC7	1346;1367;1302;1198;1185;103;61	A0A087WQS0	Protein Tns1	Tns1	0.450065	0.00092618	64.537	64.537			S	RAVNPTMAAPGSPSLSHRQVMGPSGPGFHGN	RAVNPTMAAPGS(0.1)PS(0.45)LS(0.45)HR	16	3	-1.4347																									0	35	1346	1346	9183;64558	count
	93	A0A087WQS0;E9Q0S6;A0A087WQM0;A0A087WQ94;A0A087WRU0;Q9DBT6;Q5SSZ5;Q5SSZ5-2	1622;1643;1578;1474;1461;379;1194;304	A0A087WQS0	Tensin-3	Tns1;Tns3	0.499963	0.0146722	52.372	52.372		1	S	ALLKDQEPGAFIIRDSHSFRGAYGLAMKVSS;AMLKDKAPGSFIVRDSHSFRGAYGLAMKVAT	DS(0.5)HS(0.5)FRGAYGLAMK	2	3	-0.14821																	0.8931	NaN	NaN	1	0.66454	NaN	NaN	1	3998700	35;3625;3626	1622;1194;304	1622	13873	count
	94	A0A087WQS0;E9Q0S6;A0A087WQM0;A0A087WQ94;A0A087WRU0;Q9DBT6;Q5SSZ5;Q5SSZ5-2	1624;1645;1580;1476;1463;381;1196;306	A0A087WQS0	Tensin-3	Tns1;Tns3	0.499963	0.0146722	52.372	52.372		1	S	LKDKAPGSFIVRDSHSFRGAYGLAMKVATPP;LKDQEPGAFIIRDSHSFRGAYGLAMKVSSPP	DS(0.5)HS(0.5)FRGAYGLAMK	4	3	-0.14821																	0.8931	NaN	NaN	1	0.66454	NaN	NaN	1	3998700	35;3625;3626	1624;1196;306	1624	13873	count
	96	A0A087WQS0;E9Q0S6;A0A087WQM0;A0A087WQ94;A0A087WRU0	1126;1126;1082;957;957	A0A087WQS0	Protein Tns1	Tns1	0.763698	0.00390006	40.086	27.064		2	S	MEGTSPSSPPHSVARSPPGLAKTPLSALGLK	EAFEEMEGT(0.062)S(0.062)PS(0.204)S(0.669)PPHS(0.239)VARS(0.764)PPGLAK	21	3	-0.14131																	NaN	0.6814	NaN	1	NaN	1.3899	NaN	1	3612700	35	1126	1126	14725	localized
	97	A0A087WQS0;E9Q0S6;A0A087WQM0;A0A087WQ94;A0A087WRU0	836;836;792;667;667	A0A087WQS0	Protein Tns1	Tns1	1	4.11e-15	87.772	68.385		1;2	S	WQQQQPHPPPRQQERSPLQSLARSKPSPQLS	QQERS(1)PLQS(1)LAR	5	3	0.1491	0.88512	NaN	NaN	3	0.77812	NaN	NaN	3	0.81544	NaN	NaN	3	0.74427	NaN	NaN	3	1.1341	1.2359	NaN	4	0.80706	0.81822	NaN	4	168670000	35	836	836	25197;62928;74094	localized
	98	A0A087WQS0;E9Q0S6;A0A087WQM0;A0A087WQ94;A0A087WRU0	840;840;796;671;671	A0A087WQS0	Protein Tns1	Tns1	1	0.00214455	141.89	77.622		1;2	S	QPHPPPRQQERSPLQSLARSKPSPQLSAETP	SPLQS(1)LAR	5	2	-0.12682	1.0279	NaN	NaN	1	0.89795	NaN	NaN	1	0.95245	NaN	NaN	2	0.7427	NaN	NaN	2	0.87924	1.2359	NaN	3	1.0789	0.81822	NaN	3	2753100	35	840	840	25197;62928;74094	localized
	99	A0A087WQS0;E9Q0S6;A0A087WQM0;A0A087WQ94;A0A087WRU0;Q9DBT6	1460;1481;1416;1312;1299;217	A0A087WQS0	Protein Tns1	Tns1	0.865102	1.28e-07	78.607	47.48		4	S	PGSPSLDRHAAYGGYSTPEDRRPTLSRQSSA	HLGGSGS(0.001)VVPGS(0.207)PS(0.796)LDRHAAY(0.852)GGY(0.413)S(0.865)T(0.865)PEDRR	25	3	-0.091788																									223670	35	1460	1460	28143;29326;29327	localized
	100	A0A087WQS0;E9Q0S6;A0A087WQM0;A0A087WQ94;A0A087WRU0;Q9DBT6	1470;1491;1426;1322;1309;227	A0A087WQS0	Protein Tns1	Tns1	0.839425	2.55e-05	55.051	55.051		2	S	AYGGYSTPEDRRPTLSRQSSASGYQAPSTPS	HLGGS(0.001)GS(0.004)VVPGS(0.711)PS(0.255)LDRHAAY(0.017)GGY(0.01)S(0.01)T(0.01)PEDRRPT(0.141)LS(0.839)R	35	4	0.12821																	NaN	1.0234	NaN	2	NaN	0.78501	NaN	2	17172000	35	1470	1470	28143;29327	localized
	101	A0A087WQS0;E9Q0S6;A0A087WQM0;A0A087WQ94;A0A087WRU0;Q9DBT6	1440;1461;1396;1292;1279;197	A0A087WQS0	Protein Tns1	Tns1	0.999859	1.73e-80	203.75	203.75		2	S	VISPGSPSLGRHLGGSGSVVPGSPSLDRHAA	HLGGS(1)GSVVPGS(0.964)PS(0.036)LDR	5	2	-0.30049									NaN	0.63673	NaN	2	NaN	0.91136	NaN	2	NaN	1.1572	NaN	7	NaN	0.83402	NaN	7	92652000	35	1440	1440	29325;29326;29327	localized
	102	A0A087WQS0;E9Q0S6;A0A087WQM0;A0A087WQ94;A0A087WRU0;Q9DBT6	1442;1463;1398;1294;1281;199	A0A087WQS0	Protein Tns1	Tns1	0.994161	4.23e-16	159.2	127.58		2	S	SPGSPSLGRHLGGSGSVVPGSPSLDRHAAYG	HLGGS(0.006)GS(0.994)VVPGS(0.993)PS(0.007)LDR	7	2	-0.25892	NaN	1.0288	NaN	1	NaN	0.68601	NaN	1	NaN	0.64843	NaN	1	NaN	0.92236	NaN	1	NaN	1.0091	NaN	3	NaN	0.7374	NaN	3	56348000	35	1442	1442	29325;29326;29327	localized
	103	A0A087WQS0;E9Q0S6;A0A087WQM0;A0A087WQ94;A0A087WRU0;Q9DBT6	1447;1468;1403;1299;1286;204	A0A087WQS0	Protein Tns1	Tns1	0.999901	1.73e-80	203.75	203.75		1;2	S	SLGRHLGGSGSVVPGSPSLDRHAAYGGYSTP	HLGGS(0.968)GS(0.032)VVPGS(1)PSLDR	12	2	0.41002	0.90903	0.93605	NaN	1	0.91407	0.76373	NaN	1	1.0192	0.64758	NaN	3	1.0072	0.92236	NaN	3	0.84734	1.1572	NaN	1	0.851	0.83402	NaN	1	233540000	35	1447	1447	29325;29326;29327	localized
	104	A0A087WQS0;E9Q0S6;A0A087WQM0;A0A087WQ94;A0A087WRU0;Q9DBT6	1449;1470;1405;1301;1288;206	A0A087WQS0	Protein Tns1	Tns1	0.891091	1.33e-07	88.983	88.983		1;2;4	S	GRHLGGSGSVVPGSPSLDRHAAYGGYSTPED	HLGGS(0.001)GS(0.001)VVPGS(0.082)PS(0.891)LDRHAAY(0.048)GGY(0.256)S(0.341)T(0.341)PEDRRPT(0.029)LS(0.009)R	14	4	0.46948	NaN	0.63251	NaN	1	NaN	1.0067	NaN	1	NaN	0.9377	NaN	3	NaN	0.57918	NaN	3	0.93742	1.1291	NaN	1	0.80197	0.79537	NaN	1	104460000	35	1449	1449	29325;29326;29327	localized
	105	A0A087WQS0;E9Q0S6;A0A087WQM0;A0A087WQ94;A0A087WRU0;Q9DBT6	1430;1451;1386;1282;1269;187	A0A087WQS0	Protein Tns1	Tns1	0.922598	0.000872869	77.689	46.41		1	S	NLASSLHSNAVISPGSPSLGRHLGGSGSVVP	HPGAHQGNLASSLHSNAVIS(0.012)PGS(0.923)PS(0.065)LGR	23	3	0.53074	0.89893	NaN	NaN	2	2.2497	NaN	NaN	2	0.84506	NaN	NaN	1	1.0811	NaN	NaN	1									18293000	35	1430	1430	29741	localized
	106	A0A087WQS0;E9Q0S6;A0A087WQM0;A0A087WQ94;A0A087WRU0;Q9DBT6;A0A087WPC7	1325;1346;1281;1177;1164;82;40	A0A087WQS0	Protein Tns1	Tns1	1	3.46e-56	189.84	189.84		1;2	S	SPQARHRTVGTNTPPSPGFGRRAVNPTMAAP	TVGTNT(1)PPS(1)PGFGR	9	2	-0.29344	0.95349	0.91702	NaN	14	0.92029	0.89662	NaN	14	0.97865	0.98009	NaN	10	0.98962	0.88199	NaN	10	1.0351	1.0118	NaN	16	0.94592	0.7874	NaN	16	816310000	35	1325	1325	30032;30033;82593;82594	localized
	107	A0A087WQS0;E9Q0S6;A0A087WP40;A0A087WS32	150;150;102;124	A0A087WQS0	Protein Tns1	Tns1	0.996162	2.72e-11	111.18	64.76		2	S	DCRVGSSPKNLEEGGSMRVSPSIQPQPQSQP	NLEEGGS(0.996)MRVS(0.844)PS(0.159)IQPQPQSQPTSLSR	7	3	-0.55613	NaN	0.69678	NaN	1	NaN	0.57945	NaN	1	NaN	0.66335	NaN	1	NaN	0.6901	NaN	1									505460	35	150	150	57663	localized
	108	A0A087WQS0;E9Q0S6;A0A087WP40;A0A087WS32	154;154;106;128	A0A087WQS0	Protein Tns1	Tns1	0.921478	6.73e-23	135.3	111.21		1;2;3	S	GSSPKNLEEGGSMRVSPSIQPQPQSQPTSLS	NLEEGGS(0.025)MRVS(0.921)PS(0.054)IQPQPQSQPTSLSR	11	3	0.16249	0.63661	0.69678	NaN	1	0.84503	0.57945	NaN	1	0.86754	0.66335	NaN	1	0.75827	0.6901	NaN	1	0.96249	NaN	1.3934	2	0.74336	NaN	0.80388	2	13473000	35	154	154	57663;88839;88840	localized
	109	A0A087WQS0;E9Q0S6;A0A087WP40;A0A087WS32	163;163;115;137	A0A087WQS0	Protein Tns1	Tns1	0.999925	6.98e-78	215.89	135.29		2	S	GGSMRVSPSIQPQPQSQPTSLSRNTSVSRAM	VSPSIQPQPQS(1)QPT(0.474)S(0.526)LSR	11	2	-0.069698	NaN	1.0018	NaN	4	NaN	0.73295	NaN	4	NaN	0.70873	NaN	3	NaN	0.87497	NaN	3	NaN	1.5019	NaN	3	NaN	0.62151	NaN	3	17427000	35	163	163	57663;88839;88840	localized
	110	A0A087WQS0;E9Q0S6;A0A087WP40;A0A087WS32	167;167;119;141	A0A087WQS0	Protein Tns1	Tns1	0.800766	6.98e-78	215.89	135.29		2;3	S	RVSPSIQPQPQSQPTSLSRNTSVSRAMEDSC	NLEEGGS(0.191)MRVS(0.676)PS(0.134)IQPQPQS(0.169)QPT(0.5)S(0.801)LS(0.529)R	24	3	1.4369	NaN	1.0524	NaN	2	NaN	0.58872	NaN	2	NaN	0.70336	NaN	1	NaN	0.80283	NaN	1	NaN	1.5062	1.3934	2	NaN	0.64843	0.80388	2	9134000	35	167	167	57663;88839;88840	localized
	111	A0A087WQS0;E9Q0S6;A0A087WP40;A0A087WS32	169;169;121;143	A0A087WQS0	Protein Tns1	Tns1	0.820506	2.98e-07	93.5	93.5		2;3	S	SPSIQPQPQSQPTSLSRNTSVSRAMEDSCEL	VSPSIQPQPQS(0.001)QPT(0.072)S(0.1)LS(0.821)RNT(0.788)S(0.173)VS(0.046)R	17	3	0.25913	NaN	1.035	NaN	3	NaN	0.58075	NaN	3	NaN	1.2577	NaN	1	NaN	0.89686	NaN	1	NaN	NaN	1.3934	1	NaN	NaN	0.80388	1	5486700	35	169	169	57663;88839;88840	localized
	112	A0A087WQS0;E9Q0S6;A0A087WQM0;A0A087WQ94;A0A087WRU0;Q9DBT6	1514;1535;1470;1366;1353;271	A0A087WQS0	Protein Tns1	Tns1	0.99998	0.000220196	110.22	110.22		1	S	PATSPSPDSAAFRQGSPTPALPEKRRMSVGD	QGS(1)PTPALPEKR	3	2	-0.31573	0.85561	NaN	NaN	3	0.89397	NaN	NaN	3	0.85326	NaN	NaN	4	0.89208	NaN	NaN	4	1.269	NaN	NaN	4	0.88438	NaN	NaN	4	56697000	35	1514	1514	61308;61309	localized
	113	A0A087WQS0;E9Q0S6;A0A087WQM0;A0A087WQ94;A0A087WRU0;Q9DBT6	1526;1547;1482;1378;1365;283	A0A087WQS0	Protein Tns1	Tns1	0.999999	1.55e-19	123.03	72.743		1;2	S	RQGSPTPALPEKRRMSVGDRAGSLPNYATIN	RMS(1)VGDRAGSLPNY(0.69)AT(0.31)INGK	3	3	-0.036428	0.9724	0.87941	NaN	4	1.0252	0.9478	NaN	4	1.0236	1.026	NaN	6	1.0912	0.96564	NaN	6	0.86515	0.89902	NaN	2	0.96307	1.1011	NaN	2	628930000	35	1526	1526	66761	localized
	114	A0A087WQS0;E9Q0S6;A0A087WQM0;A0A087WQ94;A0A087WRU0	952;952;908;783;783	A0A087WQS0	Protein Tns1	Tns1	0.412523	0.00115124	50.898	30.943			S	HSLGTPELVSSGRPYSPYDYQLHPAGSNQSF	SGYIPSGHSLGTPELVS(0.03)S(0.03)GRPY(0.364)S(0.413)PY(0.137)DY(0.027)QLHPAGSNQSFHPK	23	4	1.2058																									0	35	952	952	70960	count
	116	A0A087WQS0;E9Q0S6;A0A087WQM0;A0A087WQ94;A0A087WRU0	847;847;803;678;678	A0A087WQS0	Protein Tns1	Tns1	0.988232	6.4e-06	98.978	67.489		1;2	S	QQERSPLQSLARSKPSPQLSAETPVAALPEF	S(0.012)KPS(0.988)PQLS(0.998)AET(0.002)PVAALPEFPR	4	2	1.1371	NaN	1.1509	NaN	2	NaN	0.94312	NaN	2	1.9732	0.59325	NaN	1	3.4326	3.1395	NaN	1	NaN	1.9645	NaN	4	NaN	0.78604	NaN	4	16155000	35	847	847	71962	localized
	117	A0A087WQS0;E9Q0S6;A0A087WQM0;A0A087WQ94;A0A087WRU0	851;851;807;682;682	A0A087WQS0	Protein Tns1	Tns1	0.998465	6.4e-06	98.978	67.489		2	S	SPLQSLARSKPSPQLSAETPVAALPEFPRAA	S(0.012)KPS(0.988)PQLS(0.998)AET(0.002)PVAALPEFPR	8	2	1.1371	NaN	1.1252	NaN	1	NaN	0.9183	NaN	1	NaN	0.59325	NaN	1	NaN	3.1395	NaN	1	NaN	1.904	NaN	3	NaN	0.8053	NaN	3	14092000	35	851	851	71962	localized
	118	A0A087WQS0;E9Q0S6;A0A087WQM0;A0A087WQ94;A0A087WRU0	790;790;746;621;621	A0A087WQS0	Protein Tns1	Tns1	0.977339	1.13e-29	179.17	141.28		1	S	VTSAHCGCDPSGLFRSQSFPDVEPQLPQAPT	S(0.977)QS(0.023)FPDVEPQLPQAPTR	1	2	0.35184	0.89639	NaN	NaN	3	0.84261	NaN	NaN	3	0.82236	NaN	NaN	1	1.0038	NaN	NaN	1	0.9528	NaN	NaN	1	0.96411	NaN	NaN	1	12730000	35	790	790	74679;74680	localized
	119	A0A087WQS0;E9Q0S6;A0A087WQM0;A0A087WQ94;A0A087WRU0	792;792;748;623;623	A0A087WQS0	Protein Tns1	Tns1	0.995069	1.04e-63	213.71	182.2		1	S	SAHCGCDPSGLFRSQSFPDVEPQLPQAPTRG	S(0.005)QS(0.995)FPDVEPQLPQAPTRGGSSR	3	3	-0.17077	0.96337	NaN	NaN	4	0.98156	NaN	NaN	4	0.95835	NaN	NaN	6	1.0218	NaN	NaN	6	1.019	NaN	NaN	3	0.97657	NaN	NaN	3	122430000	35	792	792	74679;74680	localized
	120	A0A087WQS0;E9Q0S6;A0A087WQM0;A0A087WQ94;A0A087WRU0	897;897;853;728;728	A0A087WQS0	Protein Tns1	Tns1	0.5	2.22e-27	143.39	143.39		1	S	MLDLEPASAAAPLHKSQSVPGAWPGASPLSS	S(0.5)QS(0.5)VPGAWPGASPLSSQPLLGSSR	1	2	0.52492	0.99328	NaN	NaN	3	0.99287	NaN	NaN	3	1.0683	NaN	NaN	4	0.98637	NaN	NaN	4	1.0262	NaN	NaN	3	1.131	NaN	NaN	3	13285000	35	897	897	74728;74729	count
	121	A0A087WQS0;E9Q0S6;A0A087WQM0;A0A087WQ94;A0A087WRU0	899;899;855;730;730	A0A087WQS0	Protein Tns1	Tns1	0.738517	2.22e-27	143.39	143.39		1	S	DLEPASAAAPLHKSQSVPGAWPGASPLSSQP	S(0.261)QS(0.739)VPGAWPGASPLSSQPLLGSSR	3	2	0.78519	0.99328	NaN	NaN	3	0.99287	NaN	NaN	3	1.0503	NaN	NaN	3	1.0806	NaN	NaN	3	1.018	NaN	NaN	4	1.1026	NaN	NaN	4	22020000	35	899	899	74728;74729	count
	122	A0A087WQS0;E9Q0S6;A0A087WQM0;A0A087WQ94;A0A087WRU0	911;911;867;742;742	A0A087WQS0	Protein Tns1	Tns1	0.655701	0.00510632	46.668	29.519		2	S	KSQSVPGAWPGASPLSSQPLLGSSRQSHPLT	S(0.01)QS(0.024)VPGAWPGAS(0.056)PLS(0.656)S(0.254)QPLLGS(0.314)S(0.314)RQS(0.314)HPLT(0.028)QS(0.028)R	15	3	-0.22217																	NaN	0.88845	NaN	1	NaN	1.3714	NaN	1	7256000	35	911	911	74728;74729	count
	123	A0A087WQS0;E9Q0S6;A0A087WQM0;A0A087WQ94;A0A087WRU0	918;918;874;749;749	A0A087WQS0	Protein Tns1	Tns1	0.314355	0.00510632	46.668	29.519			S	AWPGASPLSSQPLLGSSRQSHPLTQSRSGYI	S(0.01)QS(0.024)VPGAWPGAS(0.056)PLS(0.656)S(0.254)QPLLGS(0.314)S(0.314)RQS(0.314)HPLT(0.028)QS(0.028)R	22	3	-0.22217																									0	35	918	918	74728;74729	count
	124	A0A087WQS0;E9Q0S6;A0A087WQM0;A0A087WQ94;A0A087WRU0	919;919;875;750;750	A0A087WQS0	Protein Tns1	Tns1	0.314355	0.00510632	46.668	29.519			S	WPGASPLSSQPLLGSSRQSHPLTQSRSGYIP	S(0.01)QS(0.024)VPGAWPGAS(0.056)PLS(0.656)S(0.254)QPLLGS(0.314)S(0.314)RQS(0.314)HPLT(0.028)QS(0.028)R	23	3	-0.22217																									0	35	919	919	74728;74729	count
	125	A0A087WQS0;E9Q0S6;A0A087WQM0;A0A087WQ94;A0A087WRU0	922;922;878;753;753	A0A087WQS0	Protein Tns1	Tns1	0.314355	0.00510632	46.668	29.519			S	ASPLSSQPLLGSSRQSHPLTQSRSGYIPSGH	S(0.01)QS(0.024)VPGAWPGAS(0.056)PLS(0.656)S(0.254)QPLLGS(0.314)S(0.314)RQS(0.314)HPLT(0.028)QS(0.028)R	26	3	-0.22217																									0	35	922	922	74729	count
	126	A0A087WQS0;E9Q0S6;A0A087WP40;A0A087WS32;A0A087WR29	173;173;125;147;65	A0A087WQS0	Protein Tns1	Tns1	0.490399	2.49e-05	79.467	79.467			S	QPQPQSQPTSLSRNTSVSRAMEDSCELDLVY	VSPSIQPQPQSQPT(0.016)S(0.019)LS(0.491)RNT(0.49)S(0.49)VS(0.493)R	21	3	-0.60734																									0	35;41	173;65	173	88840	count
	127	A0A087WQS0;E9Q0S6;A0A087WP40;A0A087WS32;A0A087WR29	175;175;127;149;67	A0A087WQS0	Protein Tns1	Tns1	0.492856	6.23e-07	89.604	89.604			S	QPQSQPTSLSRNTSVSRAMEDSCELDLVYVT	VSPSIQPQPQSQPT(0.016)S(0.019)LS(0.491)RNT(0.49)S(0.49)VS(0.493)R	23	3	-0.60734																									0	35;41	175;67	175	88840	count
	128	A0A087WQS5;P56383	10;12	A0A087WQS5	ATP synthase lipid-binding protein, mitochondrial	Atp5g2	0.921357	0.00199517	59.539	26.197		5	S	______ACSKFVSTRSLIRSTSLRSTSQLLS	S(0.921)LIRS(0.721)T(0.722)S(0.763)LRS(0.82)T(0.048)S(0.004)QLLS(0.138)RPLS(0.862)AVELK	1	3	0.81702									NaN	NaN	0.023381	1	NaN	NaN	0.061371	1									9568400	36	10	10	72632	localized
	130	A0A087WQS5;P56383	16;18	A0A087WQS5	ATP synthase lipid-binding protein, mitochondrial	Atp5g2	0.763198	0.00199517	59.539	26.197		5	S	ACSKFVSTRSLIRSTSLRSTSQLLSRPLSAV	S(0.921)LIRS(0.721)T(0.722)S(0.763)LRS(0.82)T(0.048)S(0.004)QLLS(0.138)RPLS(0.862)AVELK	7	3	0.81702									NaN	NaN	0.023381	1	NaN	NaN	0.061371	1									9568400	36	16	16	72632	localized
	131	A0A087WQS5;P56383	19;21	A0A087WQS5	ATP synthase lipid-binding protein, mitochondrial	Atp5g2	0.819922	0.00199517	59.539	26.197		5	S	KFVSTRSLIRSTSLRSTSQLLSRPLSAVELK	S(0.921)LIRS(0.721)T(0.722)S(0.763)LRS(0.82)T(0.048)S(0.004)QLLS(0.138)RPLS(0.862)AVELK	10	3	0.81702									NaN	NaN	0.023381	1	NaN	NaN	0.061371	1									9568400	36	19	19	72632	localized
	132	A0A087WQS5;P56383	29;31	A0A087WQS5	ATP synthase lipid-binding protein, mitochondrial	Atp5g2	0.862345	0.00199517	59.539	26.197		5	S	STSLRSTSQLLSRPLSAVELKRPQMPTDESL	S(0.921)LIRS(0.721)T(0.722)S(0.763)LRS(0.82)T(0.048)S(0.004)QLLS(0.138)RPLS(0.862)AVELK	20	3	0.81702									NaN	NaN	0.023381	1	NaN	NaN	0.061371	1									9568400	36	29	29	72632	localized
	133	O89110;A0A087WQT6	188;208	O89110	Caspase-8;Caspase-8 subunit p18;Caspase-8 subunit p10	Casp8	1	3.4e-09	116.92	116.92		1	S	GKIEDYERSSTERRMSLEGREELPPSVLDEM	RMS(1)LEGREELPPSVLDEMSLK	3	3	-0.45342	1.3994	NaN	NaN	3	0.68678	NaN	NaN	3	1.173	NaN	NaN	2	1.088	NaN	NaN	2	0.99826	NaN	NaN	3	0.70493	NaN	NaN	3	81958000	38	188	188	66756	localized
	134	A0A087WR00;O35425	8;8	A0A087WR00	Bcl-2-related ovarian killer protein	Bok	0.618291	0.00267194	56.483	36.752		1	S	________MEVLRRSSVFAAEIMDAFDRSPT	RS(0.382)S(0.618)VFAAEIMDAFDRSPTDKELVAQAK	3	4	-0.72318																	1.3234	NaN	NaN	1	0.79484	NaN	NaN	1	8507900	39	8	8	67896	count
	135	A0A087WR29	55	A0A087WR29	Protein Tns1 (Fragment)	Tns1	0.999925	6.98e-78	215.89	135.29		2	S	EGSMRVSPSIQPQPQSQPTSLSRNTSVSRAM	VSPSIQPQPQS(1)QPT(0.474)S(0.526)LSR	11	2	-0.069698	NaN	1.0018	NaN	4	NaN	0.73295	NaN	4	NaN	0.70873	NaN	3	NaN	0.87497	NaN	3	NaN	1.5019	NaN	3	NaN	0.62151	NaN	3	17427000	41	55	55	88839;88840	localized
	137	A0A087WR29	61	A0A087WR29	Protein Tns1 (Fragment)	Tns1	0.820506	2.98e-07	93.5	93.5		2	S	SPSIQPQPQSQPTSLSRNTSVSRAMEDSCEL	VSPSIQPQPQS(0.001)QPT(0.072)S(0.1)LS(0.821)RNT(0.788)S(0.173)VS(0.046)R	17	3	0.25913	NaN	1.035	NaN	3	NaN	0.58075	NaN	3	NaN	1.2577	NaN	1	NaN	0.89686	NaN	1									4441400	41	61	61	88839;88840	localized
	138	Q3UKG2;A0A087WR45	844;848	Q3UKG2	Protein Prob1 (Fragment)	Prob1	0.993892	0.0115796	45.424	45.424		1	S	PATAARAAAPFPRAASAPPTDRLPPASSLGR	AAS(0.994)APPT(0.006)DRLPPASSLGR	3	3	-0.03686																	1.2986	NaN	NaN	1	1.0258	NaN	NaN	1	4953000	42	844	844	938	localized
	139	Q3UKG2;A0A087WR45	372;376	Q3UKG2	Protein Prob1 (Fragment)	Prob1	0.999999	0.0150452	82.774	57.757		1	S	QFPRETPDRTVPRARSPPFHSRGSRVVPSRV	ARS(1)PPFHSR	3	3	-0.65638	1.5671	NaN	NaN	1	1.5232	NaN	NaN	1	1.3472	NaN	NaN	3	1.3966	NaN	NaN	3									4764300	42	372	372	7310	localized
	140	Q3UKG2;A0A087WR45	572;576	Q3UKG2	Protein Prob1 (Fragment)	Prob1	1	7.46e-17	151.58	87.902		1	S	LSLENAGIAVRGGQRSPDVDTPEQPRSHLTS	GGQRS(1)PDVDTPEQPR	5	3	0.66362	1.5119	NaN	NaN	2	1.1268	NaN	NaN	2	1.3419	NaN	NaN	2	0.99091	NaN	NaN	2	1.0574	NaN	NaN	1	1.1125	NaN	NaN	1	2970300	42	572	572	23666;23667	localized
	141	Q3UKG2;A0A087WR45	230;234	Q3UKG2	Protein Prob1 (Fragment)	Prob1	0.999916	3e-11	164.92	119.26		1	S	QDSRAPRPRLLLRTGSLDESLSRLQAAAGIV	TGS(1)LDESLSR	3	2	-0.58915	1.4374	NaN	NaN	2	1.3258	NaN	NaN	2	1.275	NaN	NaN	4	1.2613	NaN	NaN	4	1.1659	NaN	NaN	2	0.98843	NaN	NaN	2	9843900	42	230	230	47014;78939;78940	localized
	142	Q3UKG2;A0A087WR45	436;440	Q3UKG2	Protein Prob1 (Fragment)	Prob1	0.806867	1.36e-05	74.222	74.222		2	S	AFPGGTSSAWENRNASVEEVVSRRTPSPPPL	NAS(0.807)VEEVVS(0.386)RRT(0.403)PS(0.403)PPPLPQWTQGVAR	3	4	-0.42368	NaN	1.2643	NaN	1	NaN	1.2273	NaN	1									NaN	1.1113	NaN	1	NaN	1.0609	NaN	1	45249000	42	436	436	56044	localized
	143	Q3UKG2;A0A087WR45	442;446	Q3UKG2	Protein Prob1 (Fragment)	Prob1	0.386495	0.000124477	62.193	62.193			S	SSAWENRNASVEEVVSRRTPSPPPLPQWTQG	NAS(0.807)VEEVVS(0.386)RRT(0.403)PS(0.403)PPPLPQWTQGVAR	9	4	-0.42368																									0	42	442	442	56044	count
	144	Q3UKG2;A0A087WR45	447;451	Q3UKG2	Protein Prob1 (Fragment)	Prob1	0.999911	9.15e-09	90.041	65.405		2	S	NRNASVEEVVSRRTPSPPPLPQWTQGVARVG	NASVEEVVS(0.005)RRT(0.995)PS(1)PPPLPQWTQGVAR	14	3	-0.49123	NaN	1.2421	NaN	2	NaN	1.1829	NaN	2	NaN	1.1531	NaN	2	NaN	0.98745	NaN	2	NaN	1.0258	NaN	4	NaN	1.0694	NaN	4	105420000	42	447	447	56044;68058	localized
	145	Q3UKG2;A0A087WR45	392;396	Q3UKG2	Protein Prob1 (Fragment)	Prob1	1	2.36e-21	127.9	127.9		2	S	SRGSRVVPSRVVRPRSPSPPQQAPNGSPHNP	VVRPRS(1)PS(1)PPQQAPNGSPHNPPQPSK	6	3	0.035188	NaN	1.2517	NaN	3	NaN	1.1562	NaN	3	NaN	1.1558	NaN	4	NaN	1.0889	NaN	4	NaN	1.0472	NaN	5	NaN	1.0387	NaN	5	171200000	42	392	392	74236;89839;89871	localized
	146	Q3UKG2;A0A087WR45	394;398	Q3UKG2	Protein Prob1 (Fragment)	Prob1	1	2.36e-21	127.9	127.9		2	S	GSRVVPSRVVRPRSPSPPQQAPNGSPHNPPQ	VVRPRS(1)PS(1)PPQQAPNGSPHNPPQPSK	8	3	0.035188	NaN	1.2517	NaN	3	NaN	1.1562	NaN	3	NaN	1.1558	NaN	4	NaN	1.0889	NaN	4	NaN	1.0472	NaN	5	NaN	1.0387	NaN	5	156620000	42	394	394	74236;89839;89871	localized
	147	Q3UKG2;A0A087WR45	403;407	Q3UKG2	Protein Prob1 (Fragment)	Prob1	0.961648	0.000158372	62.765	47.528		2	S	VRPRSPSPPQQAPNGSPHNPPQPSKIVWRRS	VVRPRS(0.979)PS(0.059)PPQQAPNGS(0.962)PHNPPQPSK	17	4	0.46054	NaN	1.1101	NaN	2	NaN	1.0862	NaN	2									NaN	1.0118	NaN	1	NaN	0.98713	NaN	1	25743000	42	403	403	74236;89839;89871	localized
	148	Q3UKG2;A0A087WR45	411;415	Q3UKG2	Protein Prob1 (Fragment)	Prob1	0.98654	0.0110309	63.998	10.137		2	S	PQQAPNGSPHNPPQPSKIVWRRSSPAFPGGT	S(0.5)PS(0.5)PPQQAPNGS(0.013)PHNPPQPS(0.987)K	20	2	-1.7055																									608030	42	411	411	74236;89839;89871	localized
	149	Q3UKG2;A0A087WR45	794;798	Q3UKG2	Protein Prob1 (Fragment)	Prob1	0.996304	7.08e-05	57.902	57.902		1	S	CSPLESTGTRPPRPGSPQACPNSSLRAAPEL	TSTQCSPLESTGTRPPRPGS(0.996)PQACPNS(0.001)S(0.001)LR	20	3	0.093903	1.3073	NaN	NaN	2	1.3316	NaN	NaN	2	1.2003	NaN	NaN	1	0.96828	NaN	NaN	1									9856900	42	794	794	82024	localized
	150	Q3UHL6;A0A087WR50;P11276;A0A087WS56;B9EHT6;A0A087WSN6;B7ZNJ1	2359;2384;2475;2264;2269;2294;2174	Q3UHL6	Fibronectin;Anastellin	Fn1	1	9.88e-37	152.09	147.87		1	S	IECFMPLDVQADRDDSRE_____________	TNTNVNCPIECFMPLDVQADRDDS(1)RE	24	3	0.36185	1.0453	NaN	NaN	7	0.50633	NaN	NaN	7	1.1658	NaN	NaN	8	0.50802	NaN	NaN	8	0.96938	NaN	NaN	2	0.85406	NaN	NaN	2	2778700000	43;54	2359;2269	2359	80844	localized
	151	A0A087WRE8;E9QNY9;Q80TV8-2;A0A087WQ31	552;552;552;552	A0A087WRE8	CLIP-associating protein 1	Clasp1	0.934145	7.7e-19	105.65	105.65		2	S	QSHLKNSDSIVSLPQSDRSSSSSQESLNRPL	NSDSIVSLPQS(0.934)DRS(0.053)S(0.025)S(0.149)S(0.414)S(0.414)QES(0.011)LNRPLSAK	11	3	-0.51928	NaN	1.0032	NaN	1	NaN	1.1616	NaN	1									NaN	1.0738	NaN	1	NaN	0.80943	NaN	1	38598000	44	552	552	5396;59009;59010	localized
	152	A0A087WRE8;E9QNY9;Q80TV8-2;A0A087WQ31	555;555;555;555	A0A087WRE8	CLIP-associating protein 1	Clasp1	0.653578	9.87e-49	118.22	118.22		1	S	LKNSDSIVSLPQSDRSSSSSQESLNRPLSAK	NS(0.008)DS(0.008)IVS(0.014)LPQS(0.162)DRS(0.654)S(0.064)S(0.016)S(0.021)S(0.052)QES(0.001)LNRPLS(0.001)AKR	14	3	-0.078204	0.98277	NaN	NaN	2	1.098	NaN	NaN	2																	14350000	44	555	555	5396;59009;59010;75940	count
	153	A0A087WRE8;E9QNY9;Q80TV8-2;A0A087WQ31	556;556;556;556	A0A087WRE8	CLIP-associating protein 1	Clasp1	0.400584	9.87e-49	118.22	118.22			S	KNSDSIVSLPQSDRSSSSSQESLNRPLSAKR	NSDSIVS(0.002)LPQS(0.126)DRS(0.401)S(0.401)S(0.401)S(0.222)S(0.222)QES(0.222)LNRPLS(0.004)AK	15	3	0.2065																									0	44	556	556	5396;59009;59010;75940	count
	154	A0A087WRE8;E9QNY9;Q80TV8-2;A0A087WQ31	557;557;557;557	A0A087WRE8	CLIP-associating protein 1	Clasp1	0.400647	9.87e-49	118.22	118.22			S	NSDSIVSLPQSDRSSSSSQESLNRPLSAKRS	NSDSIVS(0.002)LPQS(0.126)DRS(0.401)S(0.401)S(0.401)S(0.222)S(0.222)QES(0.222)LNRPLS(0.004)AK	16	3	0.2065																									0	44	557	557	5396;59009;59010;75940	count
	155	A0A087WRE8;E9QNY9;Q80TV8-2;A0A087WQ31	558;558;558;558	A0A087WRE8	CLIP-associating protein 1	Clasp1	0.96359	9.87e-49	118.22	118.22		1;2	S	SDSIVSLPQSDRSSSSSQESLNRPLSAKRSP	NSDSIVSLPQSDRS(0.001)S(0.001)S(0.007)S(0.964)S(0.027)QES(0.001)LNRPLSAK	17	3	-0.39539	0.85367	NaN	NaN	1	1.0789	NaN	NaN	1	0.68987	0.8287	NaN	1	0.96052	0.95375	NaN	1									39999000	44	558	558	5396;59009;59010;75940	localized
	156	A0A087WRE8;E9QNY9;Q80TV8-2;A0A087WQ31	559;559;559;559	A0A087WRE8	CLIP-associating protein 1	Clasp1	0.750941	9.87e-49	122.44	90.854		1;2	S	DSIVSLPQSDRSSSSSQESLNRPLSAKRSPT	NSDSIVSLPQSDRSSS(0.024)S(0.29)S(0.751)QES(0.876)LNRPLS(0.059)AK	18	3	0.33087	0.56784	NaN	NaN	1	0.70858	NaN	NaN	1	NaN	0.71531	NaN	1	NaN	0.94294	NaN	1	1.2986	1.0979	NaN	2	0.97416	1.2863	NaN	2	51055000	44	559	559	5396;59009;59010;75940	localized
	157	A0A087WRE8;E9QNY9;Q80TV8-2;A0A087WQ31	562;562;562;562	A0A087WRE8	CLIP-associating protein 1	Clasp1	0.876134	3.94e-22	122.44	90.854		2	S	VSLPQSDRSSSSSQESLNRPLSAKRSPTGST	NSDSIVSLPQSDRSSS(0.024)S(0.29)S(0.751)QES(0.876)LNRPLS(0.059)AK	21	3	0.33087									NaN	0.71531	NaN	1	NaN	0.94294	NaN	1	NaN	1.0979	NaN	1	NaN	1.2863	NaN	1	32289000	44	562	562	5396;59009;59010;75940	localized
	158	A0A087WRE8;E9QNY9;Q80TV8-2;A0A087WQ31	568;568;568;568	A0A087WRE8	CLIP-associating protein 1	Clasp1	0.763511	3.94e-22	105.61	67.659		1	S	DRSSSSSQESLNRPLSAKRSPTGSTASRGST	NSDSIVS(0.002)LPQS(0.012)DRS(0.015)S(0.016)S(0.016)S(0.054)S(0.054)QES(0.068)LNRPLS(0.764)AK	27	4	-0.46393									0.79895	NaN	NaN	1	1.1278	NaN	NaN	1									34069000	44	568	568	5396;59009;59010;75940	localized
	159	A0A087WRE8;E9QNY9;Q80TV8-2;A0A087WQ31	1211;1211;1210;1237	A0A087WRE8	CLIP-associating protein 1	Clasp1	0.99562	4.22e-21	146.45	86.36		1	S	GKKDCDIVSRDGGAASPATEGRGGSEIEGGR	DGKKDCDIVS(0.003)RDGGAAS(0.996)PAT(0.001)EGR	17	3	-1.2587	0.86717	NaN	NaN	3	1.1781	NaN	NaN	3	0.94346	NaN	NaN	3	0.94317	NaN	NaN	3	0.999	NaN	NaN	5	1.2041	NaN	NaN	5	38602000	44	1211	1211	11863;11915	localized
	160	A0A087WRE8;E9QNY9;Q80TV8-2;A0A087WQ31	1204;1204;1203;1230	A0A087WRE8	CLIP-associating protein 1	Clasp1	0.940675	0.00577986	65.416	39.976		1	S	NEPIKRDGKKDCDIVSRDGGAASPATEGRGG	DGKKDCDIVS(0.941)RDGGAAS(0.057)PAT(0.002)EGR	10	3	-0.79349	0.64252	NaN	NaN	1	1.0303	NaN	NaN	1																	4280800	44	1204	1204	11915	localized
	161	A0A087WRE8;E9QNY9;Q80TV8-2;A0A087WQ31	1181;1181;1180;1207	A0A087WRE8	CLIP-associating protein 1	Clasp1	0.864273	3.6e-10	81.884	71.936		1	S	IYSSLRGVTEAIEKFSFRSQEDLNEPIKRDG	GVT(0.032)EAIEKFS(0.864)FRS(0.103)QEDLNEPIKR	10	4	0.36209	1.0098	NaN	NaN	1	1.1842	NaN	NaN	1									1.1348	NaN	NaN	2	1.1761	NaN	NaN	2	33870000	44	1181	1181	21294;27758	localized
	162	A0A087WRE8;E9QNY9;Q80TV8-2;A0A087WQ31	1184;1184;1183;1210	A0A087WRE8	CLIP-associating protein 1	Clasp1	0.999813	9.89e-103	238.05	183.99		1	S	SLRGVTEAIEKFSFRSQEDLNEPIKRDGKKD	FSFRS(1)QEDLNEPIKR	5	2	0.28222	0.96719	NaN	NaN	2	1.2665	NaN	NaN	2	0.86099	NaN	NaN	5	1.0887	NaN	NaN	5	1.0584	NaN	NaN	4	1.2126	NaN	NaN	4	329460000	44	1184	1184	21294;27758	localized
	163	A0A087WRE8;E9QNY9;Q80TV8-2	779;779;778	A0A087WRE8	CLIP-associating protein 1	Clasp1	0.435161	0.00393607	64.422	46.666			S	PARGFTPLASRRHSRSTSALSTAESVGQSDR	S(0.435)T(0.435)S(0.13)ALSTAESVGQSDR	1	2	-1.3794																									0	44	779	779	30205;76414	count
	164	A0A087WRE8;E9QNY9;Q80TV8-2	781;781;780	A0A087WRE8	CLIP-associating protein 1	Clasp1	0.44152	0.000808185	65.428	50.221			S	RGFTPLASRRHSRSTSALSTAESVGQSDRFG	HS(0.121)RS(0.099)T(0.338)S(0.442)ALSTAESVGQSDR	6	3	0.38652																									0	44	781	781	30205;76414	count
	165	A0A087WRE8;E9QNY9;Q80TV8-2;A0A087WQ31	721;721;720;729	A0A087WRE8	CLIP-associating protein 1	Clasp1	0.993236	0.0038316	64.013	42.064		3	S	PPVTPSSEKRSKIPRSQGCSRETSPNRIGLA	IPRS(0.993)QGCS(0.795)RET(0.852)S(0.36)PNRIGLAR	4	3	-0.08462									NaN	NaN	0.57662	1	NaN	NaN	1.8063	1									2457300	44	721	721	34307;74463	localized
	166	A0A087WRE8;E9QNY9;Q80TV8-2;A0A087WQ31	725;725;724;733	A0A087WRE8	CLIP-associating protein 1	Clasp1	0.989444	0.000675228	77.575	57.402		2;3	S	PSSEKRSKIPRSQGCSRETSPNRIGLARSSR	S(0.01)QGCS(0.989)RET(0.829)S(0.172)PNRIGLAR	5	3	0.10973	NaN	0.72494	NaN	1	NaN	1.6307	NaN	1	NaN	1.0629	0.57662	2	NaN	0.9773	1.8063	2									16767000	44	725	725	34307;74463	localized
	167	A0A087WRE8;E9QNY9;Q80TV8-2;A0A087WQ31	729;729;728;737	A0A087WRE8	CLIP-associating protein 1	Clasp1	0.96111	0.00254903	61.265	61.265		2	S	KRSKIPRSQGCSRETSPNRIGLARSSRIPRP	S(0.463)QGCS(0.463)RET(0.113)S(0.961)PNRIGLAR	9	2	1.194	NaN	0.95438	NaN	1	NaN	1.703	NaN	1	NaN	1.0775	NaN	2	NaN	0.99462	NaN	2									8766700	44	729	729	34307;74463	localized
	168	A0A087WRE8;E9QNY9;Q80TV8-2;A0A087WQ31	1118;1118;1117;1105	A0A087WRE8	CLIP-associating protein 1	Clasp1	0.997729	4.13e-57	209.74	209.74		1;2	S	LLHNHLKNSSNTGVGSPSNTIGRTPSRHPSS	LLHNHLKNSSNTGVGS(0.998)PS(0.499)NT(0.5)IGRT(0.002)PS(0.001)RHPSSR	16	4	0.61549	0.94415	1.1961	NaN	7	1.0746	0.96317	NaN	7	0.75029	0.72892	NaN	7	1.1216	1.2089	NaN	7	1.2495	1.45	NaN	4	1.0943	0.82357	NaN	4	111480000	44	1118	1118	46808;46809;59222;59223;78550	localized
	169	A0A087WRE8;E9QNY9;Q80TV8-2;A0A087WQ31	1120;1120;1119;1107	A0A087WRE8	CLIP-associating protein 1	Clasp1	0.901079	1.31e-23	159.72	143.72		1;2	S	HNHLKNSSNTGVGSPSNTIGRTPSRHPSSRT	NSSNTGVGS(0.07)PS(0.901)NT(0.029)IGR	11	2	-0.63457	0.93185	1.1814	NaN	1	0.9638	0.93922	NaN	1	0.83469	0.72892	NaN	2	1.1159	1.2089	NaN	2	1.2594	1.3843	NaN	1	1.1206	0.77129	NaN	1	72634000	44	1120	1120	46808;46809;59222;59223;78550	localized
	170	A0A087WRE8;E9QNY9;A0A087WQ31	646;646;654	A0A087WRE8	CLIP-associating protein 1	Clasp1	0.999705	4.96e-30	178.23	178.23		1;2	S	PGSYASLGRIRTRRQSSGSTTNVASTPSDSR	RQS(1)SGSTTNVASTPSDSR	3	2	0.31446	0.75991	0.87021	NaN	2	1.0961	1.2046	NaN	2	1.1866	0.91221	NaN	1	1.2085	1.0822	NaN	1	1.8346	NaN	NaN	1	0.82967	NaN	NaN	1	7208700	44	646	646	63561;63562;67317;67318;81584	localized
	171	A0A087WRE8;E9QNY9;A0A087WQ31	647;647;655	A0A087WRE8	CLIP-associating protein 1	Clasp1	0.7679	5.12e-10	131.35	103.29		1	S	GSYASLGRIRTRRQSSGSTTNVASTPSDSRG	QS(0.001)S(0.768)GS(0.167)T(0.049)T(0.015)NVASTPSDSRGR	3	3	-1.5756	1.4443	NaN	NaN	2	1.252	NaN	NaN	2																	1571700	44	647	647	63561;63562;67317;67318;81584	localized
	172	A0A087WRE8;E9QNY9;A0A087WQ31	649;649;657	A0A087WRE8	CLIP-associating protein 1	Clasp1	0.950988	4.96e-30	178.23	178.23		1;2	S	YASLGRIRTRRQSSGSTTNVASTPSDSRGRS	RQS(0.898)S(0.102)GS(0.951)T(0.037)T(0.012)NVASTPSDSR	6	2	-0.040393	NaN	0.86511	NaN	2	NaN	1.0255	NaN	2	0.60375	0.90212	NaN	2	1.7579	1.0855	NaN	2									4887600	44	649	649	63561;63562;67317;67318;81584	localized
	173	A0A087WRE8;E9QNY9;Q80TV8-2	612;612;612	A0A087WRE8	CLIP-associating protein 1	Clasp1	0.274288	0.000867695	48.13	46.832			S	RSRSDIDVNAAASAKSKVSSSSGSPAFSSAA	S(0.274)KVS(0.122)S(0.132)S(0.144)S(0.158)GS(0.163)PAFS(0.004)S(0.004)AAALPPGS(0.543)Y(0.042)AS(0.415)LGR	1	2	-0.05474																									0	44	612	612	72112;72113	count
	174	A0A087WRE8;E9QNY9;Q80TV8-2	615;615;615	A0A087WRE8	CLIP-associating protein 1	Clasp1	0.20213	0.000394171	52.095	52.095			S	SDIDVNAAASAKSKVSSSSGSPAFSSAAALP	S(0.123)KVS(0.202)S(0.101)S(0.111)S(0.123)GS(0.151)PAFS(0.156)S(0.033)AAALPPGS(0.554)Y(0.127)AS(0.318)LGR	4	3	0.09343																									0	44	615	615	72112;72113;88934	count
	175	A0A087WRE8;E9QNY9;Q80TV8-2	618;618;618	A0A087WRE8	CLIP-associating protein 1	Clasp1	0.364917	1.8e-06	76.241	76.241			S	DVNAAASAKSKVSSSSGSPAFSSAAALPPGS	S(0.001)KVS(0.01)S(0.093)S(0.093)S(0.365)GS(0.093)PAFS(0.252)S(0.093)AAALPPGS(0.353)Y(0.294)AS(0.353)LGR	7	3	0.16392																									0	44	618	618	72112;72113;88934	count
	176	A0A087WRE8;E9QNY9;Q80TV8-2	620;620;620	A0A087WRE8	CLIP-associating protein 1	Clasp1	0.261492	0.00538448	61.84	20.126			S	NAAASAKSKVSSSSGSPAFSSAAALPPGSYA	VS(0.153)S(0.17)S(0.189)S(0.21)GS(0.261)PAFS(0.008)S(0.008)AAALPPGS(0.155)Y(0.018)AS(0.827)LGR	7	2	1.0203																									0	44	620	620	72112;72113;88934	count
	177	A0A087WRE8;E9QNY9;Q80TV8-2	624;624;624	A0A087WRE8	CLIP-associating protein 1	Clasp1	0.266878	3.85e-05	65.387	65.387			S	SAKSKVSSSSGSPAFSSAAALPPGSYASLGR	S(0.05)KVS(0.065)S(0.05)S(0.05)S(0.05)GS(0.201)PAFS(0.267)S(0.267)AAALPPGS(0.116)Y(0.353)AS(0.531)LGR	13	3	-0.10527																									0	44	624	624	72112;72113;88934	count
	178	A0A087WRE8;E9QNY9;Q80TV8-2	625;625;625	A0A087WRE8	CLIP-associating protein 1	Clasp1	0.266878	3.85e-05	65.387	65.387			S	AKSKVSSSSGSPAFSSAAALPPGSYASLGRI	S(0.05)KVS(0.065)S(0.05)S(0.05)S(0.05)GS(0.201)PAFS(0.267)S(0.267)AAALPPGS(0.116)Y(0.353)AS(0.531)LGR	14	3	-0.10527																									0	44	625	625	72112;72113;88934	count
	179	A0A087WRE8;E9QNY9;Q80TV8-2	633;633;633	A0A087WRE8	CLIP-associating protein 1	Clasp1	0.554382	1.8e-06	76.241	76.241		2	S	SGSPAFSSAAALPPGSYASLGRIRTRRQSSG	S(0.123)KVS(0.202)S(0.101)S(0.111)S(0.123)GS(0.151)PAFS(0.156)S(0.033)AAALPPGS(0.554)Y(0.127)AS(0.318)LGR	22	3	0.09343																	NaN	1.0297	NaN	3	NaN	1.2124	NaN	3	4755600	44	633	633	72112;72113;88934	count
	180	A0A087WRE8;E9QNY9;Q80TV8-2	636;636;636	A0A087WRE8	CLIP-associating protein 1	Clasp1	0.886655	1.8e-06	93.073	57.285		1;2	S	PAFSSAAALPPGSYASLGRIRTRRQSSGSTT	VSSSSGSPAFSSAAALPPGS(0.093)Y(0.02)AS(0.887)LGR	23	2	-0.81114	1.1786	0.87042	NaN	1	1.4506	1.1634	NaN	1	0.94708	NaN	NaN	1	1.1691	NaN	NaN	1	0.9929	0.69142	NaN	3	1.0705	0.91901	NaN	3	11267000	44	636	636	72112;72113;88934	localized
	181	A0A087WRE8;E9QNY9;Q80TV8-2;A0A087WQ31	598;598;598;598	A0A087WRE8	CLIP-associating protein 1	Clasp1	0.5	0.000100626	103.11	103.11		1	S	TVSTKSVSTTGSLQRSRSDIDVNAAASAKSK	S(0.5)RS(0.5)DIDVNAAASAK	1	3	0.65521	1.0179	NaN	NaN	1	1.1672	NaN	NaN	1	0.92011	NaN	NaN	2	1.1565	NaN	NaN	2									6073600	44	598	598	75060;77031	count
	182	A0A087WRE8;E9QNY9;Q80TV8-2;A0A087WQ31	600;600;600;600	A0A087WRE8	CLIP-associating protein 1	Clasp1	0.998524	1.9e-48	184.68	168.33		1;2	S	STKSVSTTGSLQRSRSDIDVNAAASAKSKVS	S(0.001)RS(0.999)DIDVNAAASAK	3	2	0.2592	1.0373	0.8649	NaN	2	1.1801	0.94272	NaN	2	0.95923	NaN	NaN	5	1.2617	NaN	NaN	5	1.1645	NaN	NaN	3	1.068	NaN	NaN	3	173270000	44	600	600	75060;77031	localized
	184	A0A087WRE8;E9QNY9;Q80TV8-2;A0A087WQ31	688;688;687;696	A0A087WRE8	CLIP-associating protein 1	Clasp1	0.444324	0.000107487	92.096	92.096			S	QRSRSANPAGAGSRSSSPGKLLGSGLAGGSS	S(0.444)S(0.444)S(0.109)PGKLLGS(0.002)GLAGGSSR	2	3	-0.43085																									0	44	688	688	75888	count
	185	A0A087WRE8;E9QNY9;Q80TV8-2;A0A087WQ31	689;689;688;697	A0A087WRE8	CLIP-associating protein 1	Clasp1	0.980564	3.21e-12	149.8	149.8		1	S	RSRSANPAGAGSRSSSPGKLLGSGLAGGSSR	S(0.004)S(0.015)S(0.981)PGKLLGSGLAGGSSR	3	2	-0.27629									1.188	NaN	NaN	3	0.70554	NaN	NaN	3	0.79237	NaN	NaN	1	1.707	NaN	NaN	1	113560000	44	689	689	75888	localized
	186	A0A087WRE8;Q80TV8-2;A0A087WQ31	814;813;801	A0A087WRE8	CLIP-associating protein 1	Clasp1;>tr|A0A087WQ31|A0A087WQ31_MOUSE	0.743935	1.96e-172	258.83	258.83		1	S	QSGRIPGSVNAMRVLSTSTDLEAAVADALLL	VLS(0.744)T(0.134)S(0.103)T(0.019)DLEAAVADALLLGDAR	3	3	0.44129	0.9462	NaN	NaN	1	1.7629	NaN	NaN	1																	1890000	44	814	814	87062	count
	187	A0A087WRE8;Q80TV8-2;A0A087WQ31	816;815;803	A0A087WRE8	CLIP-associating protein 1	Clasp1;>tr|A0A087WQ31|A0A087WQ31_MOUSE	0.582413	1.16e-54	194.89	162.92		1	S	GRIPGSVNAMRVLSTSTDLEAAVADALLLGD	VLS(0.11)T(0.11)S(0.582)T(0.197)DLEAAVADALLLGDAR	5	2	0.13882																	1.4205	NaN	NaN	1	1.018	NaN	NaN	1	6751000	44	816	816	87062	count
	188	A0A087WRF2;Q8BXK8;E9Q3K3	552;605;418	A0A087WRF2	Arf-GAP with GTPase, ANK repeat and PH domain-containing protein 1	Agap1	0.96673	0.000415649	111.09	80.987		1	S	SLQSCESSKNKSRLTSQSEAMALQSIRNMRG	LT(0.012)S(0.967)QS(0.021)EAMALQSIR	3	2	-1.0586									1.9272	NaN	NaN	2	0.53077	NaN	NaN	2	0.45194	NaN	NaN	1	2.7185	NaN	NaN	1	2430900	45	552	552	50865	localized
	189	A0A087WRF2;Q8BXK8;E9Q3K3	796;849;662	A0A087WRF2	Arf-GAP with GTPase, ANK repeat and PH domain-containing protein 1	Agap1	0.997818	0.000363316	129.76	80.572		1	S	MATPNLSRKSNSRNNSSGRAPSVI_______	NNS(0.998)S(0.002)GRAPSVI	3	2	-0.79058	1.1695	NaN	NaN	1	1.138	NaN	NaN	1	1.5359	NaN	NaN	5	0.90932	NaN	NaN	5	0.76716	NaN	NaN	1	1.6761	NaN	NaN	1	2610300	45	796	796	58411	localized
	190	B2Z892;Q6GTL7;P70265;A0A087WRG0;A0A087WRM7	464;485;486;485;485	B2Z892	6-phosphofructo-2-kinase/fructose-2,6-bisphosphatase 2;6-phosphofructo-2-kinase;Fructose-2,6-bisphosphatase	Pfkfb2	0.999981	4.7e-09	154.31	121.8		1;2	S	TPLSSSNTIRRPRNYSVGSRPLKPLSPLRAL	NYS(1)VGSRPLKPLSPLR	3	3	-0.022018	0.36472	NaN	NaN	3	1.4634	NaN	NaN	3	1.4971	NaN	NaN	3	0.3078	NaN	NaN	3	0.65846	0.46028	NaN	2	2.841	2.1155	NaN	2	106390000	46	464	464	59965	localized
	191	B2Z892;Q6GTL7;P70265;A0A087WRG0;A0A087WRM7	467;488;489;488;488	B2Z892	6-phosphofructo-2-kinase/fructose-2,6-bisphosphatase 2;6-phosphofructo-2-kinase;Fructose-2,6-bisphosphatase	Pfkfb2	0.860319	2.71e-07	132.87	83.685		1	S	SSSNTIRRPRNYSVGSRPLKPLSPLRALDMQ	NYS(0.14)VGS(0.86)RPLKPLSPLR	6	2	0.4365	0.4798	NaN	NaN	1	1.711	NaN	NaN	1																	4372500	46	467	467	59965	localized
	192	B2Z892;Q6GTL7;P70265;A0A087WRG0;A0A087WRM7	474;495;496;495;495	B2Z892	6-phosphofructo-2-kinase/fructose-2,6-bisphosphatase 2;6-phosphofructo-2-kinase;Fructose-2,6-bisphosphatase	Pfkfb2	0.997594	0.000607128	67.11	61.645		2	S	RPRNYSVGSRPLKPLSPLRALDMQEGADQPK	NY(0.005)S(0.989)VGS(0.008)RPLKPLS(0.998)PLR	13	3	1.0485																	NaN	0.46028	NaN	1	NaN	2.1155	NaN	1	2836700	46	474	474	59965	localized
	193	B2Z892;Q6GTL7;P70265;A0A087WRG0;A0A087WRM7	447;468;469;468;468	B2Z892	6-phosphofructo-2-kinase/fructose-2,6-bisphosphatase 2;6-phosphofructo-2-kinase;Fructose-2,6-bisphosphatase	Pfkfb2	1	3.22e-152	253.34	154.67		1	S	HNFPKSQTPVRMRRNSFTPLSSSNTIRRPRN	RNS(1)FTPLSSSNTIR	3	2	-0.040439	0.42796	NaN	NaN	1	1.5397	NaN	NaN	1	1.2063	NaN	NaN	2	0.47836	NaN	NaN	2									2617300	46	447	447	66844	localized
	194	A0A087WRI8;Q8R3Y5-2;G5E8E3;Q8R3Y5	269;263;269;269	A0A087WRI8	Uncharacterized protein C19orf47 homolog	2310022A10Rik	0.988429	7.42e-06	58.342	58.342		1;2	S	RLGATPEMDEDLAWDSDNDSSSSSVLQYAGV	LGATPEMDEDLAWDS(0.988)DNDS(0.654)S(0.201)S(0.066)S(0.066)S(0.023)VLQY(0.001)AGVLKK	15	3	0.89668																	1.098	0.80622	NaN	1	0.98233	0.95303	NaN	1	17232000	48	269	269	43855	localized
	195	A0A087WRI8;Q8R3Y5-2;G5E8E3;Q8R3Y5	273;267;273;273	A0A087WRI8	Uncharacterized protein C19orf47 homolog	2310022A10Rik	0.655208	0.000542017	56.986	31.475		2	S	TPEMDEDLAWDSDNDSSSSSVLQYAGVLKKL	LGAT(0.003)PEMDEDLAWDS(0.97)DNDS(0.655)S(0.091)S(0.091)S(0.091)S(0.091)VLQY(0.007)AGVLKK	19	3	0.17578																	NaN	0.80622	NaN	2	NaN	0.95303	NaN	2	1738600	48	273	273	43855	count
	196	A0A087WRI8;Q8R3Y5-2;G5E8E3;Q8R3Y5;A0A087WPA4;Q8R3Y5-3;A0A087WSU8	141;135;141;141;115;135;38	A0A087WRI8	Uncharacterized protein C19orf47 homolog	2310022A10Rik	0.997343	2.8e-07	104.54	75.755		1;2	S	SSAASRMIANSLNHDSPPHTPTRRSDNSTSK	MIANS(0.002)LNHDS(0.997)PPHT(0.051)PT(0.937)RRS(0.012)DNS(0.001)T(0.001)S(0.001)K	10	3	0.35249	1.1021	1.1994	NaN	3	1.154	1.0151	NaN	3	0.85033	1.213	NaN	3	1.0733	1.1308	NaN	3	1.3212	0.94018	NaN	1	1.003	0.86597	NaN	1	64842000	48	141	141	53548;53549;53550	localized
	197	A0A087WRM0;Q4VAA2;A0A087WNP6;Q4VAA2-2	75;155;155;155	Q4VAA2	Protein CDV3	Cdv3	0.999996	7.99e-05	62.799	36.981		1	S	KREDPGDNWEEGGGGSGAEKSSGPWNKTAPV	VQAMQISEKEDDDNEKREDPGDNWEEGGGGS(1)GAEK	31	4	0.853									0.99089	NaN	NaN	1	0.69652	NaN	NaN	1									4924200	49;3519	75;155	155	87843	localized
	198	A0A087WRY3;Q80XU3	180;181	A0A087WRY3	Nuclear ubiquitous casein and cyclin-dependent kinase substrate 1	Nucks1	1	7.63e-28	169.6	169.6		1;2	S	EKKMPKPRLKATVTPSPVKGKAKVGRPTASK	LKATVT(1)PS(1)PVKGK	8	2	-0.084738	1.0348	0.91549	NaN	4	0.71065	0.66185	NaN	4	1.1867	1.046	NaN	5	0.74608	0.6913	NaN	5	0.9615	0.99962	NaN	5	0.73677	0.6248	NaN	5	175390000	50	180	180	8669;45426	localized
	199	A0A087WRY3;Q80XU3	73;73	A0A087WRY3	Nuclear ubiquitous casein and cyclin-dependent kinase substrate 1	Nucks1	0.582061	0.00187869	86.997	53.021		2	S	SEDSEEKDVKTKKDDSHSAEDSEDEKDDHKN	KDDS(0.582)HS(0.892)AEDS(0.525)EDEKDDHKNVR	4	3	0.15322	NaN	1.0279	NaN	1	NaN	0.81103	NaN	1	NaN	0.9222	NaN	1	NaN	0.86679	NaN	1									5843500	50	73	73	11632;37002	count
	200	A0A087WRY3;Q80XU3	75;75	A0A087WRY3	Nuclear ubiquitous casein and cyclin-dependent kinase substrate 1	Nucks1	0.987946	8.26e-43	158.14	125.91		2	S	DSEEKDVKTKKDDSHSAEDSEDEKDDHKNVR	DDS(0.013)HS(0.988)AEDS(0.999)EDEKDDHKNVR	5	3	0.31319	NaN	0.85858	NaN	3	NaN	0.73879	NaN	3	NaN	0.84688	NaN	9	NaN	0.81397	NaN	9									41740000	50	75	75	11632;37002	localized
	201	A0A087WRY3;Q80XU3	79;79	A0A087WRY3	Nuclear ubiquitous casein and cyclin-dependent kinase substrate 1	Nucks1	0.999995	8.26e-43	158.14	125.91		1;2	S	KDVKTKKDDSHSAEDSEDEKDDHKNVRQQRQ	KDDS(0.154)HS(0.846)AEDS(1)EDEKDDHKNVR	10	3	0.46813	1.2093	0.88151	NaN	1	0.94914	0.77406	NaN	1	0.94147	0.8301	NaN	1	0.94292	0.81057	NaN	1									43453000	50	79	79	11632;37002	localized
	202	A0A087WRY3;Q80XU3	14;14	A0A087WRY3	Nuclear ubiquitous casein and cyclin-dependent kinase substrate 1	Nucks1	0.834051	1.85e-20	124.2	87.694		1;2	S	__MSRPVRNRKVVDYSQFQESDDADEDYGRD	NRKVVDY(0.092)S(0.834)QFQES(0.074)DDADEDYGRDSGPPAK	8	3	0.85381									1.0737	1.2107	NaN	2	0.8062	1.0703	NaN	2									11413000	50	14	14	41618;41619;41620;58843;89574;89575;89576	localized
	203	A0A087WRY3;Q80XU3	19;19	A0A087WRY3	Nuclear ubiquitous casein and cyclin-dependent kinase substrate 1	Nucks1	1	3.21e-45	186.05	147.16		1;2	S	PVRNRKVVDYSQFQESDDADEDYGRDSGPPA	VVDYSQFQES(1)DDADEDYGR	10	2	-0.8402	0.9721	NaN	NaN	10	0.82186	NaN	NaN	10	1.0483	1.1896	NaN	21	0.8994	0.81969	NaN	21	0.92878	0.79737	NaN	18	0.84998	0.79788	NaN	18	6790300000	50	19	19	41618;41619;41620;58843;89574;89575;89576	localized
	204	A0A087WRY3;Q80XU3	30;30	A0A087WRY3	Nuclear ubiquitous casein and cyclin-dependent kinase substrate 1	Nucks1	0.996257	6.12e-12	110.6	80.359		2	S	QFQESDDADEDYGRDSGPPAKKIRSSPREAK	KVVDYS(0.005)QFQES(0.995)DDADEDY(0.004)GRDS(0.996)GPPAK	22	3	0.34183									NaN	1.2107	NaN	3	NaN	0.84393	NaN	3	NaN	0.79737	NaN	1	NaN	0.79788	NaN	1	28963000	50	30	30	41619;41620;58843;89575;89576	localized
	205	A0A087WRZ5;Q8R0B4;Q8BLD4;Q6VYI5;Q6VYI4;A0A087WQA5;A0A087WSH7;A0A087WRP4;H3BJV1;A0A087WS74;A0A087WQX8;A0A087WNY6;A0A087WSC6;Q921F2;A0A087WR97	266;266;266;266;266;182;146;117;118;92;63;59;22;266;209	Q921F2	TAR DNA-binding protein 43	Tardbp	0.97104	0.00489232	45.436	45.436		1	S	KGISVHISNAEPKHNSNRQLERSGRFGGKSP;KGISVHISNAEPKHNSNRQLERSGRFGGNPG	GISVHIS(0.029)NAEPKHNS(0.971)NRQLER	15	3	-0.68586	1.0359	NaN	NaN	2	0.80202	NaN	NaN	2	1.055	NaN	NaN	2	1.1314	NaN	NaN	2									2138000	51;5694	266;266	266	24276	localized
	206	A0A087WRZ5;Q8R0B4;Q8BLD4;Q6VYI5;Q6VYI4;A0A087WQA5;A0A087WSH7;A0A087WRP4;H3BJV1;Q921F2	180;180;180;180;180;96;60;31;32;180	Q921F2	TAR DNA-binding protein 43	Tardbp	0.981193	6.5e-07	108.55	69.209		1	S	RHMIDGRWCDCKLPNSKQSPDEPLRSRKVFV	WCDCKLPNS(0.981)KQS(0.019)PDEPLRSR	9	3	0.3582	0.85022	NaN	NaN	1	0.95386	NaN	NaN	1	1.1466	NaN	NaN	1	0.88938	NaN	NaN	1									7677900	51;5694	180;180	180	90326;90327	localized
	207	A0A087WRZ5;Q8R0B4;Q8BLD4;Q6VYI5;Q6VYI4;A0A087WQA5;A0A087WSH7;A0A087WRP4;H3BJV1;Q921F2	183;183;183;183;183;99;63;34;35;183	Q921F2	TAR DNA-binding protein 43	Tardbp	0.999661	7.42e-07	125.33	125.33		1	S	IDGRWCDCKLPNSKQSPDEPLRSRKVFVGRC	WCDCKLPNSKQS(1)PDEPLRSR	12	3	0.20799	0.87767	NaN	NaN	4	0.81781	NaN	NaN	4	1.0076	NaN	NaN	1	1.0393	NaN	NaN	1									23250000	51;5694	183;183	183	90326;90327	localized
	208	A0A087WSE3;Q62407;E9QQ25;Q62407-4;Q62407-3	1862;2114;2114;1260;1260	A0A087WSE3	Striated muscle-specific serine/threonine-protein kinase	Speg	0.995304	8.68e-52	188.54	188.54		1	S	SLGGRARDPRMARAASSEAAPHHQPPPESRG	AAS(0.995)S(0.005)EAAPHHQPPPESR	3	3	-0.55952	1.1236	NaN	NaN	3	1.2531	NaN	NaN	3	1.0083	NaN	NaN	3	1.408	NaN	NaN	3	1.0675	NaN	NaN	3	1.368	NaN	NaN	3	31843000	53	1862	1862	1023	localized
	209	A0A087WSE3;Q62407;E9QQ25;Q62407-4;Q62407-3	1790;2042;2042;1188;1188	A0A087WSE3	Striated muscle-specific serine/threonine-protein kinase	Speg	1	0.000859662	93.529	93.529		1;2;3	S	RVGSREPGRSLHKAASVELPQRRSPSPGATR	AAS(1)VELPQRR	3	2	-1.5637	1.234	NaN	0.91631	5	1.3526	NaN	1.4091	5	1.0126	0.7988	0.90361	9	1.5775	1.1244	1.2194	9	1.2443	NaN	1.0915	2	1.7265	NaN	1.7785	2	71889000	53	1790	1790	1045;1046;1047;1048;72581;72582;72583	localized
	210	A0A087WSE3;Q62407;E9QQ25;Q62407-4;Q62407-3	1798;2050;2050;1196;1196	A0A087WSE3	Striated muscle-specific serine/threonine-protein kinase	Speg	0.999816	1.07e-05	76.492	76.492		2;3	S	RSLHKAASVELPQRRSPSPGATRLTRGGLGE	AAS(1)VELPQRRS(1)PS(0.969)PGAT(0.031)R	11	3	-0.49909	NaN	NaN	0.91631	3	NaN	NaN	1.4091	3	NaN	NaN	0.90897	4	NaN	NaN	1.2121	4	NaN	1.1231	NaN	2	NaN	1.6971	NaN	2	59234000	53	1798	1798	1047;1048;72583	localized
	211	A0A087WSE3;Q62407;E9QQ25;Q62407-4;Q62407-3	1800;2052;2052;1198;1198	A0A087WSE3	Striated muscle-specific serine/threonine-protein kinase	Speg	0.991132	1.07e-05	93.529	93.529		2;3	S	LHKAASVELPQRRSPSPGATRLTRGGLGEGE	SLHKAAS(0.999)VELPQRRS(0.996)PS(0.991)PGAT(0.014)R	17	3	-0.17648	NaN	NaN	0.91631	3	NaN	NaN	1.4091	3	NaN	0.7988	0.90897	1	NaN	1.1244	1.2121	1	NaN	1.1231	1.0915	2	NaN	1.6971	1.7785	2	65735000	53	1800	1800	1047;1048;72583	localized
	212	A0A087WSE3;Q62407;E9QQ25;Q62407-2;D3Z7T0	150;402;402;296;247	A0A087WSE3	Striated muscle-specific serine/threonine-protein kinase	Speg	1	6.38e-05	76.176	51.244		1	S	RLSALGRSPRLVRAGSRILDKLQFFEERRRS	AGS(1)RILDKLQFFEER	3	3	-0.2238	1.1986	NaN	NaN	1	1.2762	NaN	NaN	1	0.81772	NaN	NaN	2	0.83265	NaN	NaN	2	1.036	NaN	NaN	2	1.1193	NaN	NaN	2	37123000	53	150	150	3134	localized
	213	A0A087WSE3;Q62407;E9QQ25;Q62407-2	279;531;531;425	A0A087WSE3	Striated muscle-specific serine/threonine-protein kinase	Speg	0.999994	5.78e-06	66.925	66.925		2;3	S	VRSHESLRATLQRAPSPREPGEPPLFSRPST	APS(1)PREPGEPPLFS(0.393)RPS(0.303)T(0.303)PK	3	3	-0.65743																	NaN	0.90631	1.9972	2	NaN	1.3563	0.65426	2	12672000	53	279	279	6531	localized
	214	A0A087WSE3;Q62407;E9QQ25;Q62407-2	290;542;542;436	A0A087WSE3	Striated muscle-specific serine/threonine-protein kinase	Speg	0.919005	5.78e-06	66.925	66.925		3	S	QRAPSPREPGEPPLFSRPSTPKTSRAVSPAA	APS(1)PREPGEPPLFS(0.919)RPS(0.541)T(0.541)PK	14	3	-0.84994																	NaN	NaN	1.9972	2	NaN	NaN	0.65426	2	1041600	53	290	290	6531	localized
	216	A0A087WSE3;Q62407;E9QQ25;Q62407-2	187;439;439;333	A0A087WSE3	Striated muscle-specific serine/threonine-protein kinase	Speg	0.99411	0.00151084	65.801	38.633		2;3	S	PPAPLRPWVPLRKARSLEQPKSEGGAAWGTP	ARS(0.994)LEQPKS(0.029)EGGAAWGT(0.923)PEAS(0.026)QEELRS(0.028)PR	3	4	0.19909	NaN	0.83459	NaN	1	NaN	1.0159	NaN	1	NaN	0.92474	0.71194	1	NaN	0.73737	0.8538	1									24594000	53	187	187	7305	localized
	217	A0A087WSE3;Q62407;E9QQ25;Q62407-2	193;445;445;339	A0A087WSE3	Striated muscle-specific serine/threonine-protein kinase	Speg	0.929121	0.00151084	56.108	25.84		3	S	PWVPLRKARSLEQPKSEGGAAWGTPEASQEE	ARS(0.962)LEQPKS(0.929)EGGAAWGT(0.113)PEAS(0.974)QEELRS(0.022)PR	9	4	0.071008									NaN	NaN	0.80698	1	NaN	NaN	0.90814	1									5868000	53	193	193	7305;69628	localized
	218	A0A087WSE3;Q62407;E9QQ25;Q62407-2	205;457;457;351	A0A087WSE3	Striated muscle-specific serine/threonine-protein kinase	Speg	0.974276	0.000114512	74.618	74.618		2;3	S	QPKSEGGAAWGTPEASQEELRSPRGSVAERR	ARS(0.962)LEQPKS(0.929)EGGAAWGT(0.113)PEAS(0.974)QEELRS(0.022)PR	21	4	0.071008									NaN	0.84245	0.80698	2	NaN	0.92414	0.90814	2	NaN	1.2703	NaN	1	NaN	1.1369	NaN	1	10546000	53	205	205	7305;69628	localized
	219	A0A087WSE3;Q62407;E9QQ25;Q62407-4;Q62407-3	2070;2322;2322;1468;1468	A0A087WSE3	Striated muscle-specific serine/threonine-protein kinase	Speg	0.868076	1.65e-06	87.958	65.196		2	S	LAEKARVPTVPPRPGSSLSGSIENLESEAVF	ARVPT(0.045)VPPRPGS(0.868)S(0.868)LS(0.135)GS(0.08)IENLES(0.003)EAVFEAK	12	3	-0.70702	NaN	0.82873	NaN	1	NaN	0.78544	NaN	1	NaN	1.0492	NaN	1	NaN	1.12	NaN	1									18739000	53	2070	2070	7347;87805	localized
	220	A0A087WSE3;Q62407;E9QQ25;Q62407-4;Q62407-3	2071;2323;2323;1469;1469	A0A087WSE3	Striated muscle-specific serine/threonine-protein kinase	Speg	0.972299	2.53e-05	80.02	61.475		2	S	AEKARVPTVPPRPGSSLSGSIENLESEAVFE	ARVPTVPPRPGS(0.631)S(0.972)LS(0.11)GS(0.284)IENLES(0.003)EAVFEAK	13	3	-0.48675	NaN	1.9477	NaN	3	NaN	1.1012	NaN	3	NaN	0.87343	NaN	1	NaN	1.2778	NaN	1									80503000	53	2071	2071	7347;87805	localized
	221	A0A087WSE3;Q62407;E9QQ25;Q62407-4;Q62407-3	2073;2325;2325;1471;1471	A0A087WSE3	Striated muscle-specific serine/threonine-protein kinase	Speg	0.794147	0.00469449	55.662	33.82		2	S	KARVPTVPPRPGSSLSGSIENLESEAVFEAK	ARVPTVPPRPGS(0.202)S(0.798)LS(0.794)GS(0.201)IENLES(0.006)EAVFEAK	15	3	0.82871	NaN	3.2352	NaN	1	NaN	1.1012	NaN	1																	14422000	53	2073	2073	7347;87805	localized
	222	A0A087WSE3;Q62407;E9QQ25;Q62407-4;Q62407-3	2075;2327;2327;1473;1473	A0A087WSE3	Striated muscle-specific serine/threonine-protein kinase	Speg	0.938257	1.65e-06	87.958	65.196		2	S	RVPTVPPRPGSSLSGSIENLESEAVFEAKFK	VPTVPPRPGS(0.222)S(0.758)LS(0.06)GS(0.938)IENLES(0.022)EAVFEAK	15	3	1.4574	NaN	1.9477	NaN	1	NaN	7.8087	NaN	1	NaN	1.0804	NaN	4	NaN	1.1225	NaN	4									58413000	53	2075	2075	7347;87805	localized
	223	A0A087WSE3;Q62407;E9QQ25;Q62407-2	302;554;554;448	A0A087WSE3	Striated muscle-specific serine/threonine-protein kinase	Speg	0.999479	0.00146469	70.538	55.376		1	S	PLFSRPSTPKTSRAVSPAATQPPPPSGAGKS	AVS(0.999)PAAT(0.001)QPPPPSGAGK	3	2	-0.23411									0.93321	NaN	NaN	1	1.0295	NaN	NaN	1	0.90546	NaN	NaN	1	1.1274	NaN	NaN	1	124650	53	302	302	9304	localized
	224	A0A087WSE3;Q62407;E9QQ25;Q62407-4;Q62407-3	2310;2562;2562;1708;1708	A0A087WSE3	Striated muscle-specific serine/threonine-protein kinase	Speg	0.986616	6.95e-06	62.295	62.034		1;2	S	RHRWGLSRLRKDKGLSQPNLSSSVQEDLGHQ	DKGLS(0.987)QPNLS(0.004)S(0.005)S(0.005)VQEDLGHQYVPSESDFPPVFHIK	5	4	0.36964	1.1234	NaN	NaN	2	1.0613	NaN	NaN	2	1.4466	0.75584	NaN	1	2.4086	1.0814	NaN	1									50384000	53	2310	2310	12517	localized
	225	A0A087WSE3;Q62407;E9QQ25;Q62407-4;Q62407-3	2315;2567;2567;1713;1713	A0A087WSE3	Striated muscle-specific serine/threonine-protein kinase	Speg	0.499384	7.72e-06	62.295	49.187			S	LSRLRKDKGLSQPNLSSSVQEDLGHQYVPSE	DKGLS(0.499)QPNLS(0.499)S(0.499)S(0.499)VQEDLGHQY(0.002)VPSESDFPPVFHIK	10	4	0.49477																									0	53	2315	2315	12517	count
	226	A0A087WSE3;Q62407;E9QQ25;Q62407-4;Q62407-3	2316;2568;2568;1714;1714	A0A087WSE3	Striated muscle-specific serine/threonine-protein kinase	Speg	0.499384	7.72e-06	62.295	49.187			S	SRLRKDKGLSQPNLSSSVQEDLGHQYVPSES	DKGLS(0.499)QPNLS(0.499)S(0.499)S(0.499)VQEDLGHQY(0.002)VPSESDFPPVFHIK	11	4	0.49477																									0	53	2316	2316	12517	count
	227	A0A087WSE3;Q62407;E9QQ25;Q62407-4;Q62407-3	2317;2569;2569;1715;1715	A0A087WSE3	Striated muscle-specific serine/threonine-protein kinase	Speg	0.617754	7.72e-06	62.295	60.029		2	S	RLRKDKGLSQPNLSSSVQEDLGHQYVPSESD	DKGLS(0.892)QPNLS(0.225)S(0.225)S(0.618)VQEDLGHQY(0.039)VPS(0.001)ES(0.001)DFPPVFHIK	12	4	-0.24046									NaN	0.75584	NaN	1	NaN	1.0814	NaN	1									11608000	53	2317	2317	12517	count
	228	A0A087WSE3;Q62407;E9QQ25;Q62407-4;Q62407-3	1767;2019;2019;1165;1165	A0A087WSE3	Striated muscle-specific serine/threonine-protein kinase	Speg	0.999932	6.91e-06	130.21	67.752		2	S	SPDGPSPRRPELRRGSSAESALPRVGSREPG	RGS(1)S(0.984)AES(0.016)ALPR	3	2	-0.28128	NaN	0.65048	NaN	1	NaN	0.50914	NaN	1	NaN	0.66494	NaN	1	NaN	1.2434	NaN	1									1208000	53	1767	1767	26968;65311	localized
	229	A0A087WSE3;Q62407;E9QQ25;Q62407-4;Q62407-3	1768;2020;2020;1166;1166	A0A087WSE3	Striated muscle-specific serine/threonine-protein kinase	Speg	0.984327	6.91e-06	130.21	67.752		1;2	S	PDGPSPRRPELRRGSSAESALPRVGSREPGR	RGS(1)S(0.984)AES(0.016)ALPR	4	2	-0.28128	NaN	0.65048	NaN	1	NaN	0.50914	NaN	1	0.94208	0.66494	NaN	1	1.1504	1.2434	NaN	1									2018300	53	1768	1768	26968;65311	localized
	230	A0A087WSE3;Q62407;E9QQ25;Q62407-4;Q62407-3	2525;2777;2777;1923;1923	A0A087WSE3	Striated muscle-specific serine/threonine-protein kinase	Speg	1	9.41e-06	133.9	133.9		1;2	S	FSNPSEKVFIRGTPDSPAQPAAAPRDAPVTS	VFIRGT(1)PDS(1)PAQPAAAPR	9	3	-0.19504	0.91353	0.83583	NaN	2	1.1758	1.0605	NaN	2	1.1492	0.96249	NaN	3	0.73365	1.0087	NaN	3	0.84316	1.0403	NaN	2	1.7365	1.9798	NaN	2	9911900	53	2525	2525	27286;84505	localized
	231	A0A087WSE3;Q62407;E9QQ25;Q62407-4;Q62407-3	2272;2524;2524;1670;1670	A0A087WSE3	Striated muscle-specific serine/threonine-protein kinase	Speg	0.96582	8.58e-32	108.86	108.86		2	S	VPHNQLGSQTGATTPSAESLGSEASGTSGSS	LGVPHNQLGSQTGAT(0.001)T(0.002)PS(0.966)AES(0.27)LGS(0.522)EAS(0.204)GT(0.021)S(0.009)GS(0.004)S(0.001)APGESR	18	3	0.60539									NaN	1.0119	NaN	2	NaN	1.2378	NaN	2	NaN	1.1361	NaN	1	NaN	1.8043	NaN	1	32989000	53	2272	2272	44506	localized
	234	A0A087WSE3;Q62407;E9QQ25;Q62407-4;Q62407-3	1919;2171;2171;1317;1317	A0A087WSE3	Striated muscle-specific serine/threonine-protein kinase	Speg	0.925144	8.07e-05	82.302	48.96		1;2	S	IPVARLGARRLQESPSLSALSETQPPSPARP	LQES(0.008)PS(0.925)LS(0.054)ALS(0.004)ET(0.008)QPPSPARPSVPK	6	3	0.35362	0.99126	0.95412	NaN	1	1.2081	1.2167	NaN	1	1.1672	1.0601	NaN	2	1.2242	1.154	NaN	2									7874300	53	1919	1919	48574;66478	localized
	235	A0A087WSE3;Q62407;E9QQ25;Q62407-4;Q62407-3	1924;2176;2176;1322;1322	A0A087WSE3	Striated muscle-specific serine/threonine-protein kinase	Speg	0.659629	3.89e-05	73.672	44.997		2	S	LGARRLQESPSLSALSETQPPSPARPSVPKL	LQES(0.002)PS(0.035)LS(0.095)ALS(0.66)ET(0.208)QPPS(0.8)PARPS(0.199)VPK	11	3	0.18091									NaN	0.98415	NaN	1	NaN	0.92659	NaN	1									635040	53	1924	1924	48574;66478	count
	236	A0A087WSE3;Q62407;E9QQ25;Q62407-4;Q62407-3	1930;2182;2182;1328;1328	A0A087WSE3	Striated muscle-specific serine/threonine-protein kinase	Speg	0.998629	3.89e-05	82.302	48.96		2	S	QESPSLSALSETQPPSPARPSVPKLSITKSP	RLQES(0.043)PS(0.675)LS(0.142)ALS(0.059)ET(0.081)QPPS(0.999)PARPS(0.001)VPK	18	3	-0.86763									NaN	1.0214	NaN	4	NaN	1.0852	NaN	4									5583500	53	1930	1930	48574;66478	localized
	237	A0A087WSE3;Q62407;E9QQ25;Q62407-4;Q62407-3	1935;2187;2187;1333;1333	A0A087WSE3	Striated muscle-specific serine/threonine-protein kinase	Speg	0.543039	8.07e-05	69.088	69.088		2	S	LSALSETQPPSPARPSVPKLSITKSPEPSAV	LQES(0.01)PS(0.882)LS(0.097)ALS(0.005)ET(0.006)QPPS(0.457)PARPS(0.543)VPK	22	3	-0.27565	NaN	0.95412	NaN	1	NaN	1.2167	NaN	1																	623550	53	1935	1935	48574;66478	count
	238	A0A087WSE3;Q62407;E9QQ25;Q62407-2;D3Z7T0	142;394;394;288;239	A0A087WSE3	Striated muscle-specific serine/threonine-protein kinase	Speg	0.999999	0.0106701	100.04	31.251		1	S	TPLSEASGRLSALGRSPRLVRAGSRILDKLQ	LSALGRS(1)PR	7	2	1.7582	1.2732	NaN	NaN	1	0.99003	NaN	NaN	1									1.0469	NaN	NaN	1	1.0288	NaN	NaN	1	2661100	53	142	142	49637	localized
	239	A0A087WSE3;Q62407;E9QQ25;Q62407-4;Q62407-3	925;1177;1177;323;323	A0A087WSE3	Striated muscle-specific serine/threonine-protein kinase	Speg	1	1.62e-21	125.78	101.9		1	S	RTAASGPSSKLEKMPSIPEEPEHGDLERLSI	MPS(1)IPEEPEHGDLER	3	3	-0.49484	1.2781	NaN	NaN	1	1.2805	NaN	NaN	1	1.0014	NaN	NaN	2	1.462	NaN	NaN	2	1.0605	NaN	NaN	4	1.3164	NaN	NaN	4	31333000	53	925	925	54714;77529	localized
	240	A0A087WSE3;Q62407;E9QQ25;Q62407-4;Q62407-3	2247;2499;2499;1645;1645	A0A087WSE3	Striated muscle-specific serine/threonine-protein kinase	Speg	0.500147	0.0113138	70.438	70.438			S	SGRSTPLFGRLRRATSEGESLRRLGVPHNQL	RAT(0.5)S(0.5)EGES(1)LRR	4	2	0.78363									NaN	0.80487	NaN	1	NaN	0.82073	NaN	1									109910	53	2247	2247	64530	count
	241	A0A087WSE3;Q62407;E9QQ25;Q62407-4;Q62407-3	2251;2503;2503;1649;1649	A0A087WSE3	Striated muscle-specific serine/threonine-protein kinase	Speg	0.999707	0.00162901	123.1	123.1		1	S	TPLFGRLRRATSEGESLRRLGVPHNQLGSQT	RAT(0.5)S(0.5)EGES(1)LRR	8	2	0.78363									1.0152	0.80487	NaN	2	1.4651	0.82073	NaN	2									2081300	53	2251	2251	64530	localized
	242	A0A087WSE3;Q62407;E9QQ25;Q62407-4;Q62407-3	2161;2413;2413;1559;1559	A0A087WSE3	Striated muscle-specific serine/threonine-protein kinase	Speg	0.995316	7.67e-20	187.78	130.25		1;2	S	QDLRVAGEPGLVRRLSLSLSQKLRRTPPGQR	RLS(0.995)LS(0.009)LS(0.995)QK	3	2	0.20453	NaN	1.0826	NaN	1	NaN	1.2376	NaN	1	NaN	1.0865	NaN	3	NaN	1.1215	NaN	3	0.83229	1.0045	NaN	2	1.7196	1.7165	NaN	2	107700000	53	2161	2161	66539;66540	localized
	243	A0A087WSE3;Q62407;E9QQ25;Q62407-4;Q62407-3	2165;2417;2417;1563;1563	A0A087WSE3	Striated muscle-specific serine/threonine-protein kinase	Speg	0.99999	9.21e-05	109.99	65.954		2	S	VAGEPGLVRRLSLSLSQKLRRTPPGQRHPAW	RLS(0.751)LS(0.249)LS(1)QKLR	7	3	-0.042075	NaN	1.1644	NaN	2	NaN	1.2444	NaN	2	NaN	1.1424	NaN	2	NaN	1.1285	NaN	2	NaN	1.0135	NaN	6	NaN	1.6529	NaN	6	81498000	53	2165	2165	66539;66540	localized
	244	A0A087WSE3;Q62407;E9QQ25;Q62407-2;D3Z7T0	64;316;316;210;161	A0A087WSE3	Striated muscle-specific serine/threonine-protein kinase	Speg	0.999999	0.0030343	64.73	36.033		1	S	PALPPPSKSALLPPPSPRVGKRALPGPSTQP	SALLPPPS(1)PR	8	2	0.03926																	1.0143	NaN	NaN	2	0.99689	NaN	NaN	2	1540800	53	64	64	68803	localized
	245	A0A087WSE3;Q62407;E9QQ25;Q62407-2	241;493;493;387	A0A087WSE3	Striated muscle-specific serine/threonine-protein kinase	Speg	0.992102	0.00639401	87.667	48.885		1	S	KAASLDERTRQRSATSDLELRFAQELGRIRR	SAT(0.008)S(0.992)DLELR	4	2	0.0059037									1.0723	NaN	NaN	1	1.0566	NaN	NaN	1	1.1614	NaN	NaN	2	1.1067	NaN	NaN	2	1134100	53	241	241	69053	localized
	246	A0A087WSE3;Q62407;E9QQ25;Q62407-4;Q62407-3	2190;2442;2442;1588;1588	A0A087WSE3	Striated muscle-specific serine/threonine-protein kinase	Speg	0.95354	3.88e-05	80.608	80.608		3	S	QRHPAWESRSGDGESSEGGSSARASPVLAVR	S(0.001)GDGES(0.049)S(0.954)EGGS(0.97)S(0.97)ARAS(0.056)PVLAVR	7	3	-0.18379																	NaN	NaN	1.5675	1	NaN	NaN	1.4596	1	2212000	53	2190	2190	70356;70357	localized
	247	A0A087WSE3;Q62407;E9QQ25;Q62407-4;Q62407-3	2194;2446;2446;1592;1592	A0A087WSE3	Striated muscle-specific serine/threonine-protein kinase	Speg	0.970426	8.46e-10	119.68	119.68		2;3	S	AWESRSGDGESSEGGSSARASPVLAVRRRLS	S(0.001)GDGES(0.049)S(0.954)EGGS(0.97)S(0.97)ARAS(0.056)PVLAVR	11	3	-0.18379	NaN	1.156	NaN	1	NaN	1.1041	NaN	1									NaN	1.379	1.5675	4	NaN	1.3028	1.4596	4	49742000	53	2194	2194	70356;70357	localized
	248	A0A087WSE3;Q62407;E9QQ25;Q62407-4;Q62407-3	2195;2447;2447;1593;1593	A0A087WSE3	Striated muscle-specific serine/threonine-protein kinase	Speg	0.970425	3.4e-29	163.09	163.09		2;3	S	WESRSGDGESSEGGSSARASPVLAVRRRLSS	S(0.001)GDGES(0.049)S(0.954)EGGS(0.97)S(0.97)ARAS(0.056)PVLAVR	12	3	-0.18379	NaN	1.2414	NaN	1	NaN	1.3855	NaN	1	NaN	0.79047	NaN	3	NaN	1.1983	NaN	3	NaN	1.2975	1.5669	2	NaN	1.2328	1.448	2	52317000	53	2195	2195	70356;70357	localized
	249	A0A087WSE3;Q62407;E9QQ25;Q62407-4;Q62407-3	2199;2451;2451;1597;1597	A0A087WSE3	Striated muscle-specific serine/threonine-protein kinase	Speg	0.999995	3.4e-29	163.09	163.09		2;3	S	SGDGESSEGGSSARASPVLAVRRRLSSTLER	SGDGES(0.007)S(0.006)EGGS(0.214)S(0.773)ARAS(1)PVLAVR	16	2	0.24667	NaN	1.2255	NaN	4	NaN	1.1148	NaN	4	NaN	0.82066	NaN	7	NaN	1.2609	NaN	7	NaN	1.3721	1.5664	7	NaN	1.3279	1.4366	7	78752000	53	2199	2199	70356;70357	localized
	250	A0A087WSE3;Q62407;E9QQ25;Q62407-4;Q62407-3	2222;2474;2474;1620;1620	A0A087WSE3	Striated muscle-specific serine/threonine-protein kinase	Speg	0.799089	5.79e-14	125.42	86.87		2	S	RLSSTLERLSSRLQRSGSSEDSGGASGRSTP	S(0.799)GS(0.166)S(0.035)EDS(0.001)GGAS(0.002)GRS(0.458)T(0.539)PLFGR	1	2	-0.065668	NaN	0.96344	NaN	2	NaN	1.1286	NaN	2									NaN	0.86253	NaN	1	NaN	1.1384	NaN	1	2560800	53	2222	2222	70842	localized
	251	A0A087WSE3;Q62407;E9QQ25;Q62407-4;Q62407-3	2224;2476;2476;1622;1622	A0A087WSE3	Striated muscle-specific serine/threonine-protein kinase	Speg	0.931108	1.42e-14	132.37	78.783		2;3	S	SSTLERLSSRLQRSGSSEDSGGASGRSTPLF	SGS(0.931)S(0.069)EDS(0.003)GGAS(0.341)GRS(0.328)T(0.328)PLFGR	3	3	0.44458	NaN	0.81325	NaN	1	NaN	1.0366	NaN	1	NaN	0.83645	0.5269	4	NaN	0.73182	1.0889	4	NaN	0.92977	1.8087	1	NaN	1.7416	1.2408	1	18971000	53	2224	2224	70842	localized
	252	A0A087WSE3;Q62407;E9QQ25;Q62407-4;Q62407-3	2225;2477;2477;1623;1623	A0A087WSE3	Striated muscle-specific serine/threonine-protein kinase	Speg	0.405889	0.00344481	89.723	35.651			S	STLERLSSRLQRSGSSEDSGGASGRSTPLFG	S(0.244)GS(0.342)S(0.406)EDS(0.175)GGAS(0.91)GRS(0.571)T(0.352)PLFGR	4	2	-1.5801																									0	53	2225	2225	70842	count
	253	A0A087WSE3;Q62407;E9QQ25;Q62407-4;Q62407-3	2228;2480;2480;1626;1626	A0A087WSE3	Striated muscle-specific serine/threonine-protein kinase	Speg	0.776936	0.00344481	89.723	35.651		3	S	ERLSSRLQRSGSSEDSGGASGRSTPLFGRLR	S(0.26)GS(0.346)S(0.402)EDS(0.777)GGAS(0.635)GRS(0.305)T(0.275)PLFGR	7	2	-0.92344																	NaN	NaN	1.5621	1	NaN	NaN	1.1406	1	2356000	53	2228	2228	70842	localized
	254	A0A087WSE3;Q62407;E9QQ25;Q62407-4;Q62407-3	2232;2484;2484;1630;1630	A0A087WSE3	Striated muscle-specific serine/threonine-protein kinase	Speg	0.910395	1.03e-08	89.723	35.651		2;3	S	SRLQRSGSSEDSGGASGRSTPLFGRLRRATS	S(0.244)GS(0.342)S(0.406)EDS(0.175)GGAS(0.91)GRS(0.571)T(0.352)PLFGR	11	2	-1.5801									NaN	NaN	0.5269	1	NaN	NaN	1.0889	1	NaN	0.82645	1.7143	1	NaN	0.8797	1.2044	1	11321000	53	2232	2232	70842	localized
	256	A0A087WSE3;Q62407;E9QQ25;Q62407-4;Q62407-3	2682;2934;2934;2080;2080	A0A087WSE3	Striated muscle-specific serine/threonine-protein kinase	Speg	0.523928	1.47e-08	124.86	96.832		1	S	PAPEPPPEPTKVTVRSLSPAKEVVSSPTPES	S(0.524)LS(0.417)PAKEVVS(0.055)S(0.004)PTPESTTLR	1	3	0.58718	0.94988	NaN	NaN	2	1.1221	NaN	NaN	2	1.2741	NaN	NaN	1	1.1874	NaN	NaN	1	0.83101	NaN	NaN	2	1.7405	NaN	NaN	2	13977000	53	2682	2682	73112	count
	257	A0A087WSE3;Q62407;E9QQ25;Q62407-4;Q62407-3	2684;2936;2936;2082;2082	A0A087WSE3	Striated muscle-specific serine/threonine-protein kinase	Speg	0.945359	4.61e-15	133.91	88.022		1;2	S	PEPPPEPTKVTVRSLSPAKEVVSSPTPESTT	S(0.053)LS(0.945)PAKEVVS(0.001)SPTPESTTLR	3	3	-0.0043574	0.94988	0.95652	NaN	2	1.1221	1.1725	NaN	2	1.4643	1.7389	NaN	1	0.93184	1.2862	NaN	1	0.98459	0.64588	NaN	1	1.5947	1.6924	NaN	1	15770000	53	2684	2684	73112	localized
	258	A0A087WSE3;Q62407;E9QQ25;Q62407-4;Q62407-3	2691;2943;2943;2089;2089	A0A087WSE3	Striated muscle-specific serine/threonine-protein kinase	Speg	0.886651	0.000614907	62.781	43.775		2	S	TKVTVRSLSPAKEVVSSPTPESTTLRQGPPQ	S(0.148)LS(0.852)PAKEVVS(0.887)S(0.087)PT(0.026)PESTTLR	10	3	-0.10691	NaN	0.95652	NaN	1	NaN	1.1725	NaN	1	NaN	1.7389	NaN	1	NaN	1.5953	NaN	1	NaN	0.61616	NaN	1	NaN	1.3322	NaN	1	2142900	53	2691	2691	73112	localized
	259	A0A087WSE3;Q62407;E9QQ25;Q62407-2;D3Z7T0	123;375;375;269;220	A0A087WSE3	Striated muscle-specific serine/threonine-protein kinase	Speg	0.965917	6.05e-07	89.831	75.312		2	S	KKPKSSGPSLAGTVESRPQTPLSEASGRLSA	SSGPSLAGT(0.034)VES(0.966)RPQT(0.978)PLS(0.02)EAS(0.002)GR	12	3	0.030811									NaN	0.73928	NaN	1	NaN	1.0818	NaN	1	NaN	1.2042	NaN	1	NaN	0.86374	NaN	1	2682100	53	123	123	75445	localized
	260	A0A087WSE3;Q62407;E9QQ25;Q62407-2;D3Z7T0	133;385;385;279;230	A0A087WSE3	Striated muscle-specific serine/threonine-protein kinase	Speg	0.390825	0.000175976	67.728	56.684			S	AGTVESRPQTPLSEASGRLSALGRSPRLVRA	S(0.003)S(0.005)GPS(0.008)LAGT(0.059)VES(0.842)RPQT(0.423)PLS(0.269)EAS(0.391)GR	22	3	-0.36538																									0	53	133	133	75445	count
	261	A0A087WSE3;Q62407;E9QQ25;Q62407-4;Q62407-3	1881;2133;2133;1279;1279	A0A087WSE3	Striated muscle-specific serine/threonine-protein kinase	Speg	0.467806	0.000151036	123.76	88.989			S	APHHQPPPESRGLQKSSSFSQGEAEPRGRHR	S(0.468)S(0.468)S(0.064)FSQGEAEPR	1	2	0.22204																									0	53	1881	1881	75827	count
	262	A0A087WSE3;Q62407;E9QQ25;Q62407-4;Q62407-3	1882;2134;2134;1280;1280	A0A087WSE3	Striated muscle-specific serine/threonine-protein kinase	Speg	0.467806	0.000151036	123.76	88.989			S	PHHQPPPESRGLQKSSSFSQGEAEPRGRHRR	S(0.468)S(0.468)S(0.064)FSQGEAEPR	2	2	0.22204																									0	53	1882	1882	75827	count
	263	A0A087WSE3;Q62407;E9QQ25;Q62407-4;Q62407-3	1883;2135;2135;1281;1281	A0A087WSE3	Striated muscle-specific serine/threonine-protein kinase	Speg	0.977545	0.000809856	57.288	53.784		1	S	HHQPPPESRGLQKSSSFSQGEAEPRGRHRRA	S(0.01)S(0.01)S(0.978)FS(0.003)QGEAEPR	3	2	0.19248	1.1199	NaN	NaN	2	1.3325	NaN	NaN	2	0.9966	NaN	NaN	1	1.4098	NaN	NaN	1									7605500	53	1883	1883	75827	localized
	264	A0A087WSE3;Q62407;E9QQ25;Q62407-4;Q62407-3	2036;2288;2288;1434;1434	A0A087WSE3	Striated muscle-specific serine/threonine-protein kinase	Speg	0.999997	0.00247087	69.345	69.345		1	S	PSEPKPHAAVFARVASPPPGVSEKRVPSART	VAS(1)PPPGVSEK	3	2	0.47225	0.98164	NaN	NaN	4	1.2035	NaN	NaN	4	1.0196	NaN	NaN	6	1.2743	NaN	NaN	6									5340600	53	2036	2036	83696	localized
	265	A0JNY3;Q8BUV3	330;327	A0JNY3	Gephyrin;Molybdopterin adenylyltransferase;Molybdopterin molybdenumtransferase	Gphn	0.949113	0.000128542	131.37	96.184		2	S	LSTASCPTPKVQSRCSSKENILRASHSAVDI	VQS(1)RCS(0.949)S(0.051)KENILR	6	2	0.091537									NaN	0.57429	NaN	2	NaN	2.2911	NaN	2									1531900	55	330	330	10931;88091	localized
	266	A0JNY3;Q8BUV3	331;328	A0JNY3	Gephyrin;Molybdopterin adenylyltransferase;Molybdopterin molybdenumtransferase	Gphn	0.994641	0.000231586	99.343	99.343		1;2	S	STASCPTPKVQSRCSSKENILRASHSAVDIT	CS(0.005)S(0.995)KENILR	3	2	0.91874	1.4392	1.6021	NaN	1	1.3951	0.87689	NaN	1	0.63327	NaN	NaN	1	1.5746	NaN	NaN	1									8802500	55	331	331	10931;88091	localized
	267	A0JNY3;Q8BUV3	304;268	A0JNY3	Gephyrin;Molybdopterin adenylyltransferase;Molybdopterin molybdenumtransferase	Gphn	0.480342	0.0116642	40.693	40.693			S	VQVLPRDTASLSTTPSESPRAQATSRLSTAS	DT(0.003)AS(0.004)LS(0.038)T(0.101)T(0.353)PS(0.48)ES(0.4)PRAQAT(0.308)S(0.313)R	10	3	0.065699																									0	55	304	304	14074	count
	268	A0JNY3;Q8BUV3	306;270	A0JNY3	Gephyrin;Molybdopterin adenylyltransferase;Molybdopterin molybdenumtransferase	Gphn	0.399919	0.0116642	40.693	40.693			S	VLPRDTASLSTTPSESPRAQATSRLSTASCP	DT(0.003)AS(0.004)LS(0.038)T(0.101)T(0.353)PS(0.48)ES(0.4)PRAQAT(0.308)S(0.313)R	12	3	0.065699																									0	55	306	306	14074	count
	269	A0JNY3;Q8BUV3	188;188	A0JNY3	Gephyrin;Molybdopterin adenylyltransferase;Molybdopterin molybdenumtransferase	Gphn	0.999186	0.000122058	61.039	61.039		2	S	IVKVKEVHDELEDLPSPPPPLSPPPTTSPHK	VKEVHDELEDLPS(0.999)PPPPLS(0.996)PPPT(0.002)T(0.002)S(0.002)PHK	13	4	-0.45159	NaN	0.91854	NaN	1	NaN	1.3308	NaN	1	NaN	1.051	NaN	1	NaN	1.4198	NaN	1	NaN	0.97968	NaN	1	NaN	1.1503	NaN	1	33240000	55	188	188	85853	localized
	270	A0JNY3;Q8BUV3	194;194	A0JNY3	Gephyrin;Molybdopterin adenylyltransferase;Molybdopterin molybdenumtransferase	Gphn	0.995592	0.000122058	61.039	61.039		2	S	VHDELEDLPSPPPPLSPPPTTSPHKQTEDKG	VKEVHDELEDLPS(0.999)PPPPLS(0.996)PPPT(0.002)T(0.002)S(0.002)PHK	19	4	-0.45159	NaN	0.91854	NaN	1	NaN	1.3308	NaN	1	NaN	1.051	NaN	1	NaN	1.4198	NaN	1	NaN	0.97968	NaN	1	NaN	1.1503	NaN	1	33240000	55	194	194	85853	localized
	271	A0JNY3;Q8BUV3	327;324	A0JNY3	Gephyrin;Molybdopterin adenylyltransferase;Molybdopterin molybdenumtransferase	Gphn	0.999962	0.000128542	131.37	96.184		2	S	TSRLSTASCPTPKVQSRCSSKENILRASHSA	VQS(1)RCS(0.949)S(0.051)KENILR	3	2	0.091537	NaN	1.5707	NaN	2	NaN	0.88259	NaN	2	NaN	0.57429	NaN	2	NaN	2.2911	NaN	2									8290200	55	327	327	88091	localized
	272	A1A5B6;S4R2S6;E9PWX7	560;378;541	A1A5B6	TBC1 domain family member 25	Tbc1d25	1	5.42e-24	193.51	118.81		1	S	SSQGPSGGGRLLRQASLDGLQQLRDNMGLRK	QAS(1)LDGLQQLR	3	2	0.16534	1.0349	NaN	NaN	2	1.0499	NaN	NaN	2	0.9304	NaN	NaN	4	1.0342	NaN	NaN	4	0.95131	NaN	NaN	3	1.0179	NaN	NaN	3	19336000	56	560	560	60658	localized
	273	A1BN54;E9Q2W9;P57780;Q7TPR4	348;368;368;348	P57780	Alpha-actinin-4;Alpha-actinin-1	Actn1;Actn4	0.999997	0.000376781	70.335	70.335		1	S	QLEINFNTLQTKLRLSNRPAFMPSEGRMVSD	LRLS(1)NRPAFMPSEGR	4	3	0.068866	1.1946	NaN	NaN	3	0.81518	NaN	NaN	3	1.0847	NaN	NaN	2	0.8407	NaN	NaN	2	1.0462	NaN	NaN	2	0.81786	NaN	NaN	2	60974000	57;1062;2681;4258	348;368;368;348	368	49373	localized
	274	A1L341;Q61214	520;529	A1L341	Dual specificity tyrosine-phosphorylation-regulated kinase 1A	Dyrk1a	0.811835	0.0001581	48.226	48.226		1	S	SSGGSSGTSNSGRARSDPTHQHRHSGGHFAA	ARS(0.812)DPT(0.12)HQHRHS(0.068)GGHFAAAVQAMDCETHSPQVR	3	4	-0.6737	1.2989	NaN	NaN	1	1.1526	NaN	NaN	1																	567370	58	520	520	7304;69428	localized
	275	A1L341;Q61214	529;538	A1L341	Dual specificity tyrosine-phosphorylation-regulated kinase 1A	Dyrk1a	0.971368	2.92e-21	75.103	75.103		1;2	S	NSGRARSDPTHQHRHSGGHFAAAVQAMDCET	ARS(0.202)DPT(0.827)HQHRHS(0.971)GGHFAAAVQAMDCETHSPQVR	12	5	-0.26951	0.94909	1.1554	NaN	4	1.0396	1.0318	NaN	4	1.1745	1.0203	NaN	1	0.75743	0.70904	NaN	1									79330000	58	529	529	7304;30103;69428	localized
	276	A1L341;Q61214	546;555	A1L341	Dual specificity tyrosine-phosphorylation-regulated kinase 1A	Dyrk1a	0.775586	7.36e-13	120.15	91.987		1	S	GHFAAAVQAMDCETHSPQVRQQFPAPLGWSG	HSGGHFAAAVQAMDCET(0.224)HS(0.776)PQVR	19	4	0.2667	0.88297	NaN	NaN	3	0.99336	NaN	NaN	3	0.85861	NaN	NaN	2	0.76221	NaN	NaN	2									24530000	58	546	546	7304;30103;69428	localized
	277	A1L341;Q61214	739;748	A1L341	Dual specificity tyrosine-phosphorylation-regulated kinase 1A	Dyrk1a	0.992205	0.000506145	60.454	33.855		1;2	S	TEGHLAMRQGADREESPMTGVCVQQSPVASS	QGADREES(0.992)PMT(0.01)GVCVQQS(0.854)PVAS(0.076)S(0.068)	8	2	-0.75168	0.96424	1.0505	NaN	1	1.17	1.057	NaN	1	0.98781	1.1015	NaN	2	1.1259	0.89902	NaN	2	NaN	1.3992	NaN	2	NaN	1.1783	NaN	2	26061000	58	739	739	61084	localized
	278	A1L341;Q61214	749;758	A1L341	Dual specificity tyrosine-phosphorylation-regulated kinase 1A	Dyrk1a	0.987986	0.000506145	58.479	58.479		1;2	S	ADREESPMTGVCVQQSPVASS__________	QGADREES(0.758)PMT(0.242)GVCVQQS(0.988)PVAS(0.007)S(0.004)	18	3	0.24098	0.8318	1.0505	NaN	1	1.3207	1.057	NaN	1	1.2775	1.1015	NaN	1	1.7079	0.89902	NaN	1	NaN	1.3992	NaN	2	NaN	1.1783	NaN	2	26567000	58	749	749	61084	localized
	279	B0QZV3;A1L3P4	655;687	B0QZV3	Sodium/hydrogen exchanger	Slc9a6	0.820532	8.06e-05	76.817	55.453		2	S	ELVIRGTRLVLPMDDSEPALNSLDDTRHSPA	LVLPMDDS(0.821)EPALNS(0.18)LDDT(0.521)RHS(0.478)PA	8	3	-0.19374	NaN	0.96089	NaN	1	NaN	1.1258	NaN	1	NaN	0.9617	NaN	2	NaN	0.8617	NaN	2	NaN	1.0351	NaN	1	NaN	1.2158	NaN	1	6299800	59	655	655	51309	localized
	280	B0QZV3;A1L3P4	661;693	B0QZV3	Sodium/hydrogen exchanger	Slc9a6	0.998983	2.25e-07	98.391	80.01		2	S	TRLVLPMDDSEPALNSLDDTRHSPA______	LVLPMDDSEPALNS(0.999)LDDT(0.5)RHS(0.5)PA	14	3	-0.018759	NaN	1.1489	NaN	3	NaN	0.95003	NaN	3	NaN	1.1274	NaN	2	NaN	1.0929	NaN	2	NaN	0.89795	NaN	2	NaN	0.99189	NaN	2	9215800	59	661	661	51309	localized
	281	B0QZV3;A1L3P4	668;700	B0QZV3	Sodium/hydrogen exchanger	Slc9a6	0.858835	4.92e-13	98.391	80.01		2	S	DDSEPALNSLDDTRHSPA_____________	LVLPMDDS(0.446)EPALNS(0.551)LDDT(0.144)RHS(0.859)PA	21	3	0.15704	NaN	0.90357	NaN	1	NaN	0.94918	NaN	1	NaN	1.1274	NaN	2	NaN	1.0929	NaN	2	NaN	0.93897	NaN	1	NaN	1.0285	NaN	1	4966600	59	668	668	51309	localized
	282	A2A432-2;A2A432;E9PXY1;J3QJX0	147;147;73;73	A2A432-2	Cullin-4B	Cul4b	0.499756	0.000110955	79.993	56.003			S	FDSTSSSSTPPQPRDSASPSTSSFCLGVPVA	DS(0.5)AS(0.5)PSTSSFCLGVPVATSSHVPIQKK	2	3	0.34232																									0	60	147	147	13794;13795	count
	283	A2A432-2;A2A432;E9PXY1;J3QJX0	149;149;75;75	A2A432-2	Cullin-4B	Cul4b	0.82327	2.85e-22	129.37	96.18		1	S	STSSSSTPPQPRDSASPSTSSFCLGVPVATS	DS(0.176)AS(0.823)PS(0.001)TSSFCLGVPVATSSHVPIQKK	4	3	0.26194	1.497	NaN	NaN	1	0.89891	NaN	NaN	1	1.2646	NaN	NaN	1	0.92066	NaN	NaN	1									25298000	60	149	149	13794;13795	localized
	284	A2A432-2;A2A432;E9PXY1;J3QJX0	196;196;122;122	A2A432-2	Cullin-4B	Cul4b	0.418711	3.87e-41	149.8	124.64			S	FVGIDTKMAEESSSSSSSSSPTAATSQQQQQ	MAEESSS(0.001)S(0.074)S(0.419)S(0.419)S(0.087)S(0.08)S(0.815)PT(0.106)AATSQQQQQQQLK	9	3	0.22417																									0	60	196	196	52094	count
	285	A2A432-2;A2A432;E9PXY1;J3QJX0	197;197;123;123	A2A432-2	Cullin-4B	Cul4b	0.418711	3.87e-41	149.8	124.64			S	VGIDTKMAEESSSSSSSSSPTAATSQQQQQQ	MAEESSS(0.001)S(0.074)S(0.419)S(0.419)S(0.087)S(0.08)S(0.815)PT(0.106)AATSQQQQQQQLK	10	3	0.22417																									0	60	197	197	52094	count
	286	A2A432-2;A2A432;E9PXY1;J3QJX0	199;199;125;125	A2A432-2	Cullin-4B	Cul4b	0.473153	2.31e-28	137.87	137.87			S	IDTKMAEESSSSSSSSSPTAATSQQQQQQQL	MAEESSSS(0.001)S(0.014)S(0.019)S(0.019)S(0.473)S(0.473)PT(0.001)AATSQQQQQQQLK	12	3	0.41017																									0	60	199	199	52094	count
	287	A2A432-2;A2A432;E9PXY1;J3QJX0	200;200;126;126	A2A432-2	Cullin-4B	Cul4b	0.965432	1.92e-153	240.91	240.91		1;2	S	DTKMAEESSSSSSSSSPTAATSQQQQQQQLK	MAEESSSSSSSS(0.002)S(0.965)PT(0.032)AATSQQQQQQQLK	13	3	0.74691									1.2925	0.59553	NaN	1	0.90012	2.2968	NaN	1									1633400	60	200	200	52094	localized
	288	Q8R4D1-4;A2A464;Q8R4D1-2;Q8R4D1	277;535;539;566	Q8R4D1-4	Sodium/hydrogen exchanger 8	Slc9a8	1	3.51e-10	113.73	93.438		2	S	KSLTNKWYEEVRQGPSGSEDDEQELF_____	WYEEVRQGPS(1)GS(1)EDDEQELF	10	2	-0.38309	NaN	1.1833	NaN	2	NaN	0.89854	NaN	2	NaN	1.1369	NaN	3	NaN	1.0196	NaN	3	NaN	1.0356	NaN	3	NaN	1.1707	NaN	3	195180000	61	277	277	73243;91198	localized
	289	Q8R4D1-4;A2A464;Q8R4D1-2;Q8R4D1	279;537;541;568	Q8R4D1-4	Sodium/hydrogen exchanger 8	Slc9a8	1	3.51e-10	113.73	93.438		2	S	LTNKWYEEVRQGPSGSEDDEQELF_______	WYEEVRQGPS(1)GS(1)EDDEQELF	12	2	-0.38309	NaN	1.1833	NaN	2	NaN	0.89854	NaN	2	NaN	1.1369	NaN	3	NaN	1.0196	NaN	3	NaN	1.0356	NaN	3	NaN	1.1707	NaN	3	195180000	61	279	279	73243;91198	localized
	290	A2A482;A2A484;Q3UH28;Q3U1M7;A2A483;E9Q8D1;A2A485	684;713;684;704;709;729;704	A2A482	Protein Zmynd8	Zmynd8	0.994028	1.21e-12	82.508	70.577		2	S	GKDETDSPTVHLGLDSDSESELVIDLGEDPS	GKDETDSPTVHLGLDS(0.994)DS(0.798)ES(0.207)ELVIDLGEDPSGREGR	16	4	0.9289									NaN	1.0903	NaN	1	NaN	0.69194	NaN	1	NaN	1.0568	NaN	1	NaN	0.72044	NaN	1	36510000	62	684	684	24379;24380	localized
	291	A2A482;A2A484;Q3UH28;Q3U1M7;A2A483;E9Q8D1;A2A485	686;715;686;706;711;731;706	A2A482	Protein Zmynd8	Zmynd8	0.79849	1.21e-12	82.508	70.577		2	S	DETDSPTVHLGLDSDSESELVIDLGEDPSGR	GKDETDSPTVHLGLDS(0.994)DS(0.798)ES(0.207)ELVIDLGEDPSGREGR	18	4	0.9289									NaN	1.0903	NaN	1	NaN	0.69194	NaN	1	NaN	0.95487	NaN	2	NaN	0.80445	NaN	2	36510000	62	686	686	24379;24380	localized
	293	A2A482;A2A484;Q3UH28;Q3U1M7;A2A483;E9Q8D1;A2A485;A2A481;A2A480	381;410;381;401;406;426;401;381;401	A2A482	Protein Zmynd8	Zmynd8	0.998876	2.49e-05	112.57	60.077		1	S	TDKQEKVKLNFDMTASPKILLSKPLLSGGAG	VKLNFDMT(0.001)AS(0.999)PK	10	2	-1.2049	0.88784	NaN	NaN	1	0.71894	NaN	NaN	1	1.2767	NaN	NaN	1	0.72149	NaN	NaN	1	1.3979	NaN	NaN	1	1.1856	NaN	NaN	1	4380200	62	381	381	85996	localized
	294	A2A482;A2A484;Q3UH28;Q3U1M7;A2A483;E9Q8D1;A2A485	714;743;714;734;739;759;734	A2A482	Protein Zmynd8	Zmynd8	0.9986	2.91e-13	86.933	86.933		2	S	SGREGRKNKKDPKVPSPKQDAIGKPPPSSTS	VPS(0.999)PKQDAIGKPPPS(0.022)S(0.48)T(0.176)S(0.176)AGNQS(0.143)PPET(0.004)PVLT(0.001)R	3	3	-0.17301	NaN	0.99941	NaN	2	NaN	0.83509	NaN	2	NaN	1.1014	NaN	3	NaN	0.90265	NaN	3	NaN	0.99938	NaN	1	NaN	0.85368	NaN	1	56463000	62	714	714	87782	localized
	295	A2A482;A2A484;Q3UH28;Q3U1M7;A2A483;E9Q8D1;A2A485	727;756;727;747;752;772;747	A2A482	Protein Zmynd8	Zmynd8	0.479868	0.000115973	51.066	36.222			S	VPSPKQDAIGKPPPSSTSAGNQSPPETPVLT	VPS(0.999)PKQDAIGKPPPS(0.022)S(0.48)T(0.176)S(0.176)AGNQS(0.143)PPET(0.004)PVLT(0.001)R	16	3	-0.17301																									0	62	727	727	87782	count
	296	A2A482;A2A484;Q3UH28;Q3U1M7;A2A483;E9Q8D1;A2A485	734;763;734;754;759;779;754	A2A482	Protein Zmynd8	Zmynd8	0.999105	2.91e-13	86.933	86.933		2	S	AIGKPPPSSTSAGNQSPPETPVLTRSATQAP	VPS(0.844)PKQDAIGKPPPS(0.037)S(0.097)T(0.011)S(0.011)AGNQS(0.999)PPETPVLTR	23	4	0.21605	NaN	0.99941	NaN	2	NaN	0.83509	NaN	2	NaN	1.1014	NaN	3	NaN	0.90265	NaN	3	NaN	0.94957	NaN	1	NaN	0.81226	NaN	1	39054000	62	734	734	87782	localized
	297	Q99PI4;A2A4B1;A2A4B3	198;198;198	Q99PI4	Phosphatidate phosphatase LPIN3	Lpin3	0.919332	6.22e-08	73.299	73.299		2	S	EAEEPSSQPKDIHPYSDGECTPQANLSSGDL	DIHPY(0.077)S(0.919)DGECT(0.004)PQANLSS(0.004)GDLMS(0.088)PKS(0.789)DS(0.119)ELELR	6	3	1.9297	NaN	0.92079	NaN	1	NaN	0.8298	NaN	1	NaN	1.0781	NaN	2	NaN	0.77322	NaN	2									28216000	65	198	198	12275	localized
	298	Q99PI4;A2A4B1;A2A4B3	218;218;218	Q99PI4	Phosphatidate phosphatase LPIN3	Lpin3	0.789207	6.22e-08	73.299	73.299		2	S	TPQANLSSGDLMSPKSDSELELRSLEPSPLR	DIHPY(0.077)S(0.919)DGECT(0.004)PQANLSS(0.004)GDLMS(0.088)PKS(0.789)DS(0.119)ELELR	26	3	1.9297	NaN	0.92079	NaN	1	NaN	0.8298	NaN	1	NaN	1.0781	NaN	2	NaN	0.77322	NaN	2									28216000	65	218	218	12275	localized
	299	Q99PI4;A2A4B1;A2A4B3	559;569;528	Q99PI4	Phosphatidate phosphatase LPIN3	Lpin3	0.842481	0.0011285	55.425	32.875		2	S	KAATRKQQGEKTEVLSSDDDVPDSPVILEVP	QQGEKT(0.286)EVLS(0.842)S(0.871)DDDVPDSPVILEVPPLPSSTPGYVPTYKK	10	4	0.27667	NaN	1.118	NaN	1	NaN	0.92815	NaN	1									NaN	1.2657	NaN	1	NaN	0.94067	NaN	1	10569000	65	559	559	62949	localized
	300	Q99PI4;A2A4B1;A2A4B3	560;570;529	Q99PI4	Phosphatidate phosphatase LPIN3	Lpin3	0.87135	0.0011285	55.425	32.875		2	S	AATRKQQGEKTEVLSSDDDVPDSPVILEVPP	QQGEKT(0.286)EVLS(0.842)S(0.871)DDDVPDSPVILEVPPLPSSTPGYVPTYKK	11	4	0.27667	NaN	1.118	NaN	1	NaN	0.92815	NaN	1									NaN	1.2657	NaN	1	NaN	0.94067	NaN	1	10569000	65	560	560	62949	localized
	301	A2A4N8;P97432;K3W4P1;F6S397;Q05BC8;A2A4N5	637;674;674;434;674;674	A2A4N8	Next to BRCA1 gene 1 protein	Nbr1	0.999069	0.012303	63.979	33.486		1	S	TLDAAPDHNPPCRQRSPQRELQLYSTEGQQP	QRS(0.999)PQRELQLY(0.001)STEGQQPLVLPGFCR	3	3	0.59687	0.89819	NaN	NaN	1	0.89709	NaN	NaN	1																	9410600	66	637	637	63358	localized
	302	A2A4N9;A2A4P0	431;484	A2A4N9	ATP-dependent RNA helicase DHX8	Dhx8	0.999941	7.54e-05	68.625	34.193		1	S	EPPFLRGHTKQSMDMSPIKIVKNPDGSLSQA	QSMDMS(1)PIKIVK	6	3	-0.31928	1.8752	NaN	NaN	1	1.1507	NaN	NaN	1									1.0062	NaN	NaN	2	1.0234	NaN	NaN	2	33842000	67	431	431	23923;63507	localized
	303	A2A4P4;A2A4P3;Q3THG9	219;201;88	A2A4P4	Alanyl-tRNA editing protein Aarsd1	Aarsd1	0.999415	5.26e-67	205.07	205.07		1	S	TRRGAQADHFTESPLSPGSQVQVRVDWERRF	RGAQADHFTESPLS(0.999)PGS(0.001)QVQVR	14	3	-0.5001	1.1199	NaN	NaN	2	0.91797	NaN	NaN	2	1.0783	NaN	NaN	3	1.391	NaN	NaN	3	0.79519	NaN	NaN	1	0.91416	NaN	NaN	1	24963000	68	219	219	22466;64990	localized
	304	A2A4P4;A2A4P3;Q3THG9	540;522;409	A2A4P4	Alanyl-tRNA editing protein Aarsd1	Aarsd1	0.999999	1.6e-69	209.29	209.29		1	S	RAEAQALLQDYVSTQSAEE____________	RAEAQALLQDYVSTQS(1)AEE	16	2	0.59779	1.1221	NaN	NaN	3	1.0047	NaN	NaN	3	1.0579	NaN	NaN	4	0.9417	NaN	NaN	4	1.0859	NaN	NaN	1	1.0465	NaN	NaN	1	53677000	68	540	540	64280	localized
	305	A2A4P5	147	A2A4P5	Putative protein PTGES3L	Ptges3l	0.997378	7.45e-103	244.54	219.83		1	S	STKRPPPAMDDLDDDSDS_____________	RPPPAMDDLDDDS(0.997)DS(0.003)	13	2	-0.28355	0.87001	NaN	NaN	6	1.1608	NaN	NaN	6	0.79487	NaN	NaN	10	1.0731	NaN	NaN	10	0.95809	NaN	NaN	10	1.5729	NaN	NaN	10	235260000	69	147	147	67021;88952	localized
	306	A2A4P5	149	A2A4P5	Putative protein PTGES3L	Ptges3l	0.866861	5.94e-70	222.09	201.49		1	S	KRPPPAMDDLDDDSDS_______________	RPPPAMDDLDDDS(0.133)DS(0.867)	15	2	-0.075563	0.90632	NaN	NaN	1	1.1027	NaN	NaN	1	0.76655	NaN	NaN	2	1.1182	NaN	NaN	2	1.0243	NaN	NaN	3	1.5402	NaN	NaN	3	34789000	69	149	149	67021;88952	localized
	307	A2A545;Q8R3Z5-3;A2A542;Q8R3Z5-2;Q8R3Z5-4;Q8R3Z5;A2A543	461;416;414;461;461;416;416	A2A545	Voltage-dependent L-type calcium channel subunit beta-1	Cacnb1	0.354737	0.000335755	88.637	60.87			S	LAEYLEAYWKATHPPSSTPPNPLLNRTMATA	AT(0.011)HPPS(0.355)S(0.355)T(0.279)PPNPLLNR	6	3	-0.2982																									0	70;5336	461;461	461	8362	count
	308	A2A545;Q8R3Z5-3;A2A542;Q8R3Z5-2;Q8R3Z5-4;Q8R3Z5;A2A543	462;417;415;462;462;417;417	A2A545	Voltage-dependent L-type calcium channel subunit beta-1	Cacnb1	0.354737	0.000335755	88.637	60.87			S	AEYLEAYWKATHPPSSTPPNPLLNRTMATAA	AT(0.011)HPPS(0.355)S(0.355)T(0.279)PPNPLLNR	7	3	-0.2982																									0	70;5336	462;462	462	8362	count
	309	A2A545;Q8R3Z5-3;Q8R3Z5-2;Q8R3Z5-4;Q8R3Z5;A2A543;Q8CC27	41;41;41;41;41;41;51	A2A545	Voltage-dependent L-type calcium channel subunit beta-1;Voltage-dependent L-type calcium channel subunit beta-2	Cacnb1;Cacnb2	0.758462	5.77e-27	185.2	150.08		1;2	S	SPQGKYSKRKGRFKRSDGSTSSDTTSNSFVR	FKRS(0.758)DGS(0.169)T(0.073)S(0.119)S(0.486)DT(0.253)T(0.118)S(0.02)NS(0.003)FVR	4	3	0.18744	1.1867	1.02	NaN	1	1.2621	1.0986	NaN	1	NaN	1.0572	NaN	1	NaN	1.5728	NaN	1									9385300	70;5336	41;41	41	20102;67667;69334	localized
	310	A2A545;Q8R3Z5-3;Q8R3Z5-2;Q8R3Z5-4;Q8R3Z5;A2A543;Q8CC27	44;44;44;44;44;44;54	A2A545	Voltage-dependent L-type calcium channel subunit beta-1;Voltage-dependent L-type calcium channel subunit beta-2	Cacnb1;Cacnb2	0.966493	5.77e-27	185.2	150.08		1;2	S	GKYSKRKGRFKRSDGSTSSDTTSNSFVRQGS	S(0.006)DGS(0.966)T(0.028)SSDTTSNSFVR	4	2	0.43605	1.2169	NaN	NaN	1	1.323	NaN	NaN	1	0.9206	0.9996	NaN	1	0.87845	1.4211	NaN	1	1.1116	1.1719	NaN	1	1.3121	1.422	NaN	1	22226000	70;5336	44;44	44	20102;67667;69334	localized
	311	A2A545;Q8R3Z5-3;Q8R3Z5-2;Q8R3Z5-4;Q8R3Z5;A2A543;Q8CC27	46;46;46;46;46;46;56	A2A545	Voltage-dependent L-type calcium channel subunit beta-1;Voltage-dependent L-type calcium channel subunit beta-2	Cacnb1;Cacnb2	0.354544	6.05e-06	108.22	49.297			S	YSKRKGRFKRSDGSTSSDTTSNSFVRQGSAE	FKRS(0.035)DGS(0.263)T(0.366)S(0.355)S(0.502)DT(0.246)T(0.175)S(0.057)NS(0.001)FVR	9	3	-0.38033																									0	70;5336	46;46	46	20102;67667;69334	count
	312	A2A545;Q8R3Z5-3;Q8R3Z5-2;Q8R3Z5-4;Q8R3Z5;A2A543;Q8CC27	47;47;47;47;47;47;57	A2A545	Voltage-dependent L-type calcium channel subunit beta-1;Voltage-dependent L-type calcium channel subunit beta-2	Cacnb1;Cacnb2	0.948186	1.46e-06	97.271	93.521		2	S	SKRKGRFKRSDGSTSSDTTSNSFVRQGSAES	S(0.005)DGS(0.962)T(0.033)S(0.011)S(0.948)DT(0.033)T(0.006)S(0.001)NSFVR	7	2	-1.6807									NaN	0.9996	NaN	3	NaN	1.4211	NaN	3	NaN	1.1719	NaN	1	NaN	1.422	NaN	1	32900000	70;5336	47;47	47	20102;67667;69334	localized
	313	A2A545;Q8R3Z5-3;A2A542;Q8R3Z5-2;Q8R3Z5-4;Q8R3Z5;A2A543	183;183;136;183;183;183;183	A2A545	Voltage-dependent L-type calcium channel subunit beta-1	Cacnb1	0.495409	0.000699553	57.188	33.852			S	LRLLQEQTLRQNRLSSSKSGDNSSSSLGDVV	LS(0.495)S(0.495)S(0.493)KS(0.496)GDNS(0.014)S(0.004)S(0.001)S(0.001)LGDVVTGTR	3	3	1.3593																									0	70;5336	183;183	183	50254	count
	314	A2A545;Q8R3Z5-3;A2A542;Q8R3Z5-2;Q8R3Z5-4;Q8R3Z5;A2A543	184;184;137;184;184;184;184	A2A545	Voltage-dependent L-type calcium channel subunit beta-1	Cacnb1	0.492836	0.000699553	57.188	33.852			S	RLLQEQTLRQNRLSSSKSGDNSSSSLGDVVT	LS(0.495)S(0.495)S(0.493)KS(0.496)GDNS(0.014)S(0.004)S(0.001)S(0.001)LGDVVTGTR	4	3	1.3593																									0	70;5336	184;184	184	50254	count
	315	A2A545;Q8R3Z5-3;A2A542;Q8R3Z5-2;Q8R3Z5-4;Q8R3Z5;A2A543	186;186;139;186;186;186;186	A2A545	Voltage-dependent L-type calcium channel subunit beta-1	Cacnb1	0.495973	0.000699553	57.188	33.852			S	LQEQTLRQNRLSSSKSGDNSSSSLGDVVTGT	LS(0.495)S(0.495)S(0.493)KS(0.496)GDNS(0.014)S(0.004)S(0.001)S(0.001)LGDVVTGTR	6	3	1.3593																									0	70;5336	186;186	186	50254;70371	count
	316	A2A545;Q8R3Z5-3;A2A542;Q8R3Z5-2;Q8R3Z5-4;Q8R3Z5;A2A543	190;190;143;190;190;190;190	A2A545	Voltage-dependent L-type calcium channel subunit beta-1	Cacnb1	0.356629	0.000270584	67.76	54.962			S	TLRQNRLSSSKSGDNSSSSLGDVVTGTRRPT	LS(0.062)S(0.062)S(0.062)KS(0.054)GDNS(0.357)S(0.357)S(0.033)S(0.016)LGDVVTGTR	10	3	0.0746																									0	70;5336	190;190	190	50254;70371	count
	317	A2A545;Q8R3Z5-3;A2A542;Q8R3Z5-2;Q8R3Z5-4;Q8R3Z5;A2A543	191;191;144;191;191;191;191	A2A545	Voltage-dependent L-type calcium channel subunit beta-1	Cacnb1	0.356629	0.000270584	67.76	54.962			S	LRQNRLSSSKSGDNSSSSLGDVVTGTRRPTP	LS(0.062)S(0.062)S(0.062)KS(0.054)GDNS(0.357)S(0.357)S(0.033)S(0.016)LGDVVTGTR	11	3	0.0746																									0	70;5336	191;191	191	50254;70371	count
	318	A2A545;Q8R3Z5-3;A2A542;Q8R3Z5-2;Q8R3Z5-4;Q8R3Z5;A2A543	192;192;145;192;192;192;192	A2A545	Voltage-dependent L-type calcium channel subunit beta-1	Cacnb1	0.599348	0.00125831	71.946	52.784		1	S	RQNRLSSSKSGDNSSSSLGDVVTGTRRPTPP	SGDNS(0.001)S(0.003)S(0.599)S(0.396)LGDVVTGTR	7	2	-0.38718																	1.3139	NaN	NaN	2	1.6159	NaN	NaN	2	1114800	70;5336	192;192	192	50254;70371	count
	319	A2A545;Q8R3Z5-3;A2A542;Q8R3Z5-2;Q8R3Z5-4;Q8R3Z5;A2A543	193;193;146;193;193;193;193	A2A545	Voltage-dependent L-type calcium channel subunit beta-1	Cacnb1	0.939088	0.000699553	78.272	32.658		1;2	S	QNRLSSSKSGDNSSSSLGDVVTGTRRPTPPA	LS(0.078)S(0.267)S(0.267)KS(0.268)GDNS(0.111)S(0.017)S(0.052)S(0.939)LGDVVT(0.001)GTR	13	3	0.13924									9.299	0.9235	NaN	1	1.6899	1.4636	NaN	1									2390700	70;5336	193;193	193	50254;70371	localized
	320	A2A545;Q8R3Z5-3;Q8R3Z5-2;Q8R3Z5-4;Q8R3Z5;A2A543	15;15;15;15;15;15	A2A545	Voltage-dependent L-type calcium channel subunit beta-1	Cacnb1	0.883484	0.00823369	58.938	6.1834		2	S	_MVQKSGMSRGPYPPSQEIPMEVFDPSPQGK	MVQKS(0.069)GMS(0.009)RGPY(0.043)PPS(0.883)QEIPMEVFDPS(0.996)PQGK	15	3	-0.37209																									0	70;5336	15;15	15	55587	localized
	321	A2A545;Q8R3Z5-3;Q8R3Z5-2;Q8R3Z5-4;Q8R3Z5;A2A543	26;26;26;26;26;26	A2A545	Voltage-dependent L-type calcium channel subunit beta-1	Cacnb1	0.995855	0.00823369	58.938	6.1834		2	S	PYPPSQEIPMEVFDPSPQGKYSKRKGRFKRS	MVQKS(0.069)GMS(0.009)RGPY(0.043)PPS(0.883)QEIPMEVFDPS(0.996)PQGK	26	3	-0.37209																									0	70;5336	26;26	26	55587	localized
	322	A2A545;Q8R3Z5-3;A2A542	501;456;454	A2A545	Voltage-dependent L-type calcium channel subunit beta-1	Cacnb1	1	8.19e-20	185.2	153.52		1;2	S	SNLQVQVLTSLRRNLSFWGGLEASPRGGDAV	NLS(1)FWGGLEAS(1)PRGGDAVAQPQEHAM	3	3	-2.723	0.67847	NaN	NaN	4	1.0776	NaN	NaN	4	0.70061	1.1438	NaN	5	1.2469	0.86228	NaN	5	1.0453	0.73359	NaN	4	1.4805	2.0049	NaN	4	162730000	70	501	501	58043;58044	localized
	323	A2A545;Q8R3Z5-3;A2A542	509;464;462	A2A545	Voltage-dependent L-type calcium channel subunit beta-1	Cacnb1	1	0.0123561	51.858	26.852		2	S	TSLRRNLSFWGGLEASPRGGDAVAQPQEHAM	NLS(1)FWGGLEAS(1)PRGGDAVAQPQEHAM	11	3	-2.723									NaN	1.1438	NaN	2	NaN	0.86228	NaN	2	NaN	0.73359	NaN	1	NaN	2.0049	NaN	1	1641000	70	509	509	58043;58044	localized
	324	A2A545;Q8R3Z5-3;Q8R3Z5-2;Q8R3Z5-4;Q8R3Z5;A2A543	59;59;59;59;59;59	A2A545	Voltage-dependent L-type calcium channel subunit beta-1	Cacnb1	0.991944	0.000124528	44.158	38.811		1	S	STSSDTTSNSFVRQGSAESYTSRPSDSDVSL	QGS(0.992)AES(0.004)Y(0.002)T(0.001)S(0.001)RPSDSDVSLEEDREALRK	3	4	0.37724																	0.92802	NaN	NaN	1	1.1501	NaN	NaN	1	5406000	70;5336	59;59	59	61290	localized
	325	A2A5R2;F6YCJ0	214;125	A2A5R2	Brefeldin A-inhibited guanine nucleotide-exchange protein 2	Arfgef2	0.999998	0.000149988	68.489	68.489		2;3	S	NQVLQEARELEKPMQSKPQSPVIQATAGSPK	ELEKPMQS(1)KPQS(1)PVIQAT(0.087)AGS(0.914)PK	8	3	-0.27472	NaN	NaN	1.1397	1	NaN	NaN	0.62761	1	NaN	NaN	0.46308	2	NaN	NaN	1.4394	2	NaN	1.516	1.8905	1	NaN	1.6854	0.67991	1	32197000	73	214	214	16578;16579;52926	localized
	326	A2A5R2;F6YCJ0	218;129	A2A5R2	Brefeldin A-inhibited guanine nucleotide-exchange protein 2	Arfgef2	0.999999	1.38e-22	133.07	133.07		2;3	S	QEARELEKPMQSKPQSPVIQATAGSPKFSRL	ELEKPMQSKPQS(1)PVIQAT(0.003)AGS(0.997)PK	12	3	-0.046586	NaN	0.94524	1.1397	3	NaN	1.2089	0.62761	3	NaN	1.0526	0.46308	5	NaN	0.98601	1.4394	5	NaN	0.99452	1.8905	4	NaN	1.1483	0.67991	4	431390000	73	218	218	16578;16579;52926	localized
	327	A2A5R2;F6YCJ0	227;138	A2A5R2	Brefeldin A-inhibited guanine nucleotide-exchange protein 2	Arfgef2	0.999216	1.38e-22	133.07	133.07		1;2;3	S	MQSKPQSPVIQATAGSPKFSRLKQSQAQSKP	ELEKPMQSKPQS(1)PVIQAT(0.001)AGS(0.999)PK	21	3	0.3021	0.90113	0.94524	1.1397	2	1.0386	1.2089	0.62761	2	0.80759	1.0526	0.46308	3	1.0583	0.98601	1.4394	3	1.0233	0.99452	1.8905	1	1.0699	1.2214	0.67991	1	504450000	73	227	227	16578;16579;52926	localized
	328	A2A5R2	1518	A2A5R2	Brefeldin A-inhibited guanine nucleotide-exchange protein 2	Arfgef2	0.816758	0.00912196	41.53	41.53		2	S	EEVSDRHLDVDLDRQSLSSIDRNASERGQSQ	HLDVDLDRQS(0.817)LS(0.298)S(0.88)IDRNAS(0.005)ER	10	4	0.21781																	NaN	0.95569	NaN	1	NaN	0.99431	NaN	1	20850000	73	1518	1518	29276	localized
	329	A2A5R2	1521	A2A5R2	Brefeldin A-inhibited guanine nucleotide-exchange protein 2	Arfgef2	0.880406	0.00912196	41.53	41.53		2	S	SDRHLDVDLDRQSLSSIDRNASERGQSQLSN	HLDVDLDRQS(0.817)LS(0.298)S(0.88)IDRNAS(0.005)ER	13	4	0.21781																	NaN	0.95569	NaN	1	NaN	0.99431	NaN	1	20850000	73	1521	1521	29276	localized
	330	A2A5R2;F6YCJ0	236;147	A2A5R2	Brefeldin A-inhibited guanine nucleotide-exchange protein 2	Arfgef2	0.626622	0.000146765	70.718	52.506		2	S	IQATAGSPKFSRLKQSQAQSKPTTPEKAELP	LKQS(0.627)QAQS(0.383)KPT(0.495)T(0.495)PEKAELPNGDHAQSGLGK	4	4	0.084823									NaN	0.65402	NaN	1	NaN	1.1177	NaN	1									4258000	73	236	236	46019	count
	331	A2A5R2;F6YCJ0	240;151	A2A5R2	Brefeldin A-inhibited guanine nucleotide-exchange protein 2	Arfgef2	0.665673	4.65e-05	73.934	45.933		2	S	AGSPKFSRLKQSQAQSKPTTPEKAELPNGDH	LKQS(0.312)QAQS(0.666)KPT(0.283)T(0.74)PEKAELPNGDHAQSGLGK	8	4	0.14318	NaN	0.99104	NaN	2	NaN	0.68136	NaN	2	NaN	0.70756	NaN	1	NaN	1.1045	NaN	1									9196600	73	240	240	46019	count
	332	A2A5R2	621	A2A5R2	Brefeldin A-inhibited guanine nucleotide-exchange protein 2	Arfgef2	0.989466	9.64e-20	113.02	91.993		2;3	S	QEMGDGKGLDMARRCSVTSVESTVSSGTQTA	RCS(0.989)VT(0.109)S(0.848)VES(0.024)T(0.024)VS(0.003)S(0.003)GT(0.001)QTAIQDDPEQFEVIK	3	3	0.16648	NaN	0.88315	NaN	5	NaN	0.80307	NaN	5	NaN	1.0484	1.1655	4	NaN	1.6561	1.2069	4	NaN	1.4758	NaN	1	NaN	1.014	NaN	1	48032000	73	621	621	64592;64593	localized
	333	A2A5R2	624	A2A5R2	Brefeldin A-inhibited guanine nucleotide-exchange protein 2	Arfgef2	0.862576	9.64e-20	113.02	91.993		2;3	S	GDGKGLDMARRCSVTSVESTVSSGTQTAIQD	RCS(0.817)VT(0.243)S(0.863)VES(0.029)T(0.025)VS(0.012)S(0.008)GT(0.002)QTAIQDDPEQFEVIKQQK	6	3	0.0863	NaN	0.83077	NaN	2	NaN	1.1694	NaN	2	NaN	1.0251	1.1089	3	NaN	2.4203	1.2907	3									28900000	73	624	624	64592;64593	localized
	334	A2A5R2	627	A2A5R2	Brefeldin A-inhibited guanine nucleotide-exchange protein 2	Arfgef2	0.291797	9.48e-07	89.08	67.349			S	KGLDMARRCSVTSVESTVSSGTQTAIQDDPE	RCS(0.905)VT(0.316)S(0.775)VES(0.292)T(0.256)VS(0.255)S(0.153)GT(0.046)QT(0.001)AIQDDPEQFEVIK	9	3	0.34093																									0	73	627	627	64592;64593	count
	335	A2A5R2	630	A2A5R2	Brefeldin A-inhibited guanine nucleotide-exchange protein 2	Arfgef2	0.346054	1e-05	84.452	56.237			S	DMARRCSVTSVESTVSSGTQTAIQDDPEQFE	RCS(0.966)VT(0.235)S(0.69)VES(0.189)T(0.17)VS(0.346)S(0.305)GT(0.097)QT(0.002)AIQDDPEQFEVIK	12	3	0.055179																									0	73	630	630	64592;64593	count
	336	A2A5V4;A2A5V3;A2A5V2;S4R2D3;P55194	535;535;535;535;456	A2A5V4	SH3 domain-binding protein 1	Sh3bp1	0.739086	3.17e-21	182.28	182.28		1	S	MAVRERTEADLPKPTSPKVSRNPTETAASAE	ERTEADLPKPT(0.261)S(0.739)PK	12	3	1.2061									1.1111	NaN	NaN	2	0.79547	NaN	NaN	2	1.3606	NaN	NaN	2	0.90205	NaN	NaN	2	13952000	75	535	535	17679	count
	337	Q80TG1;A2A5Y4	759;822	Q80TG1	KAT8 regulatory NSL complex subunit 1	Kansl1	0.93722	7.45e-09	89.47	69.438		2	S	TATHHPPHSPLVRQLSTSSDTSTPTSSGSQV	QLS(0.937)T(0.064)S(0.156)S(0.756)DT(0.059)S(0.012)T(0.012)PT(0.003)SSGSQVAASTSQPVRR	3	3	0.25189									NaN	0.87642	NaN	1	NaN	1.427	NaN	1									944390	76	759	759	62477	localized
	338	Q80TG1;A2A5Y4	762;825	Q80TG1	KAT8 regulatory NSL complex subunit 1	Kansl1	0.756368	7.45e-09	89.47	69.438		2	S	HHPPHSPLVRQLSTSSDTSTPTSSGSQVAAS	QLS(0.937)T(0.064)S(0.156)S(0.756)DT(0.059)S(0.012)T(0.012)PT(0.003)SSGSQVAASTSQPVRR	6	3	0.25189									NaN	0.87642	NaN	1	NaN	1.427	NaN	1									944390	76	762	762	62477	localized
	339	E9Q6A7;A2A655;A2A654	1197;1249;1312	E9Q6A7	Protein Bptf	Bptf	0.999984	0.000493087	107.35	69.84		1	S	DVSIQSPGPNCQRQNSVESDLDARISEPAGK	QNS(1)VESDLDAR	3	2	0.44731									1.1188	NaN	NaN	2	1.0362	NaN	NaN	2	1.0225	NaN	NaN	2	0.85545	NaN	NaN	2	1139800	77	1197	1197	62801	localized
	340	E9Q6A7;A2A655;A2A654	228;228;228	E9Q6A7	Protein Bptf	Bptf	1	0.00301562	66.264	39.328		1	S	SSTPGRRKPRVHRPRSPILEEKDIPPLEFPK	VHRPRS(1)PILEEKDIPPLEFPK	6	4	1.2334	0.92613	NaN	NaN	1	0.83688	NaN	NaN	1																	2437400	77	228	228	85261	localized
	341	A2A690;A2A690-2;F6VP19	1462;1472;605	A2A690	Protein TANC2	Tanc2	0.755104	6.62e-08	100.23	78.176		1	S	PPSSPAHRDSAYISSSPLGSHQVFDFRSNSS	DSAY(0.001)IS(0.122)S(0.122)S(0.755)PLGS(0.001)HQVFDFR	8	3	0.52332																	0.69186	NaN	NaN	1	0.98455	NaN	NaN	1	8593200	78	1462	1462	13800	localized
	342	A2A690;A2A690-2	421;421	A2A690	Protein TANC2	Tanc2	0.575756	0.00595109	45.137	41.852		1	S	KHVDANRELPLTQAPSAHSSITSGSCPGTPE	HVDANRELPLT(0.001)QAPS(0.576)AHS(0.198)S(0.072)IT(0.028)S(0.011)GS(0.011)CPGT(0.103)PEMRR	15	4	-0.073087									0.90325	NaN	NaN	1	1.1941	NaN	NaN	1									4429300	78	421	421	16828;30412;30413	count
	343	A2A690;A2A690-2	424;424	A2A690	Protein TANC2	Tanc2	0.249768	0.00595109	45.137	41.852			S	DANRELPLTQAPSAHSSITSGSCPGTPEMRR	HVDANRELPLT(0.001)QAPS(0.236)AHS(0.25)S(0.252)IT(0.255)S(0.252)GS(0.241)CPGT(0.512)PEMRR	18	4	1.5248																									0	78	424	424	16828;30412;30413	count
	344	A2A690;A2A690-2	425;425	A2A690	Protein TANC2	Tanc2	0.252431	0.00595109	45.137	41.852			S	ANRELPLTQAPSAHSSITSGSCPGTPEMRRR	HVDANRELPLT(0.001)QAPS(0.236)AHS(0.25)S(0.252)IT(0.255)S(0.252)GS(0.241)CPGT(0.512)PEMRR	19	4	1.5248																									0	78	425	425	16828;30412;30413	count
	345	A2A690;A2A690-2	428;428	A2A690	Protein TANC2	Tanc2	0.663944	2.86e-08	92.136	92.136		2	S	ELPLTQAPSAHSSITSGSCPGTPEMRRRQEE	HVDANRELPLT(0.001)QAPS(0.002)AHS(0.097)S(0.097)IT(0.267)S(0.664)GS(0.781)CPGT(0.091)PEMR	22	3	1.4682									NaN	0.66656	NaN	1	NaN	1.2678	NaN	1									3076700	78	428	428	16828;30412;30413	count
	346	A2A690;A2A690-2	430;430	A2A690	Protein TANC2	Tanc2	0.999644	8.91e-22	133.51	111.95		2	S	PLTQAPSAHSSITSGSCPGTPEMRRRQEEAM	ELPLTQAPSAHSSITSGS(1)CPGT(1)PEMR	18	3	0.15821	NaN	1.0777	NaN	2	NaN	0.61707	NaN	2	NaN	0.58891	NaN	3	NaN	0.90754	NaN	3									54950000	78	430	430	16828;30412;30413	localized
	347	A2A690;A2A690-2;F6VP19	1534;1544;677	A2A690	Protein TANC2	Tanc2	1	0.000240059	145.86	145.86		2	S	RFSPPPVGGQSKEYPSPPPSPLRRGPQYRAS	EYPS(1)PPPS(1)PLR	4	2	-0.22556	NaN	0.97474	NaN	2	NaN	0.69591	NaN	2	NaN	1.1098	NaN	3	NaN	0.865	NaN	3	NaN	0.81414	NaN	3	NaN	0.85904	NaN	3	17568000	78	1534	1534	18529;18530;21437	localized
	348	A2A690;A2A690-2;F6VP19	1538;1548;681	A2A690	Protein TANC2	Tanc2	1	0.000240059	145.86	145.86		2	S	PPVGGQSKEYPSPPPSPLRRGPQYRASPPAE	EYPS(1)PPPS(1)PLR	8	2	-0.22556	NaN	0.97474	NaN	2	NaN	0.69591	NaN	2	NaN	1.1098	NaN	3	NaN	0.865	NaN	3	NaN	0.81414	NaN	3	NaN	0.85904	NaN	3	17568000	78	1538	1538	18529;18530;21437	localized
	349	A2A690;A2A690-2;E9Q2K2	15;15;15	A2A690	Protein TANC2	Tanc2	0.917961	0.00838478	78.674	17.025		1	S	_MFRNSLKMLLTGGKSSRKNRSSDGGSEEPP	FRNSLKMLLT(0.001)GGKS(0.918)S(0.081)R	14	2	0.11155																									0	78;1058	15;15	15	21146	localized
	350	A2A690;A2A690-2	400;400	A2A690	Protein TANC2	Tanc2	0.993619	6.78e-11	162.44	138.23		2	S	ALSCHGTRMRQIASDSPHASPKHVDANRELP	MRQIAS(0.006)DS(0.994)PHAS(1)PK	8	2	-0.094928	NaN	0.92419	NaN	1	NaN	0.80413	NaN	1	NaN	0.96715	NaN	3	NaN	0.70779	NaN	3	NaN	1.0769	NaN	2	NaN	0.89459	NaN	2	6636200	78	400	400	55032	localized
	351	A2A690;A2A690-2	404;404	A2A690	Protein TANC2	Tanc2	1	6.78e-11	162.44	138.23		2	S	HGTRMRQIASDSPHASPKHVDANRELPLTQA	MRQIAS(0.006)DS(0.994)PHAS(1)PK	12	2	-0.094928	NaN	0.92419	NaN	1	NaN	0.80413	NaN	1	NaN	0.96715	NaN	3	NaN	0.70779	NaN	3	NaN	1.0769	NaN	2	NaN	0.89459	NaN	2	6636200	78	404	404	55032	localized
	352	A2A690;A2A690-2;F6VP19	1981;1991;1124	A2A690	Protein TANC2	Tanc2	0.833826	0.00382443	53.168	53.168		1	S	NLYRQLSRDSRQGQTSPIKPKRPFVESNV__	QGQT(0.166)S(0.834)PIKPKRPFVESNV	5	3	-0.44833	0.8832	NaN	NaN	1	0.79338	NaN	NaN	1	1.0897	NaN	NaN	1	0.63079	NaN	NaN	1									10491000	78	1981	1981	61282	localized
	353	A2A690;A2A690-2;F6VP19	1494;1504;637	A2A690	Protein TANC2	Tanc2	0.46329	0.000840264	41.9	27.321			S	GSPTRQGYQSTSPALSPTHQNSHYRPSPPHT	QGY(0.014)QS(0.09)T(0.207)S(0.207)PALS(0.463)PT(0.573)HQNS(0.135)HY(0.137)RPS(0.146)PPHT(0.022)S(0.005)PAHQGAS(0.001)YR	11	4	-0.062549																									0	78	1494	1494	61346	count
	354	A2A690;A2A690-2;F6VP19	1549;1559;692	A2A690	Protein TANC2	Tanc2	0.99286	0.01505	43.463	43.463		1	S	SPPPSPLRRGPQYRASPPAESMSVYRSQSGS	RGPQY(0.003)RAS(0.993)PPAES(0.001)MS(0.001)VY(0.001)R	8	3	0.31299																	1.0226	NaN	NaN	2	1.0358	NaN	NaN	2	7350800	78	1549	1549	65240	localized
	355	A2A690;A2A690-2;F6VP19	1564;1574;707	A2A690	Protein TANC2	Tanc2	0.913231	1.54e-08	100.82	68.018		2	S	SPPAESMSVYRSQSGSPVRYQQETNVSQLPG	SQS(0.084)GS(0.913)PVRY(0.002)QQET(0.001)NVS(0.005)QLPGRPKS(0.902)PLS(0.092)K	5	4	0.39449	NaN	0.82264	NaN	1	NaN	0.77485	NaN	1	NaN	0.96953	NaN	4	NaN	0.58347	NaN	4	NaN	0.74624	NaN	1	NaN	0.95529	NaN	1	130200000	78	1564	1564	74685	localized
	356	A2A690;A2A690-2;F6VP19	1583;1593;726	A2A690	Protein TANC2	Tanc2	0.940695	1.54e-08	100.82	68.018		1;2	S	YQQETNVSQLPGRPKSPLSKMAQRPYQMPQL	YQQETNVSQLPGRPKS(0.941)PLS(0.059)K	16	3	0.38038	1.0828	0.82264	NaN	1	1.2062	0.77485	NaN	1	0.9075	1.0374	NaN	3	1.1249	0.52928	NaN	3	1.1852	0.74624	NaN	2	0.98072	0.95529	NaN	2	238250000	78	1583	1583	74685;93105	localized
	357	A2A690;A2A690-2;F6VP19	1586;1596;729	A2A690	Protein TANC2	Tanc2	0.771913	0.00176023	62.035	35.621		2	S	ETNVSQLPGRPKSPLSKMAQRPYQMPQLPVA	S(0.186)QS(0.231)GS(0.359)PVRY(0.033)QQET(0.184)NVS(0.007)QLPGRPKS(0.227)PLS(0.772)K	27	3	-0.021529									NaN	0.8821	NaN	1	NaN	0.46706	NaN	1	NaN	0.7895	NaN	1	NaN	0.87392	NaN	1	17331000	78	1586	1586	74685;93105	localized
	358	A2A699;A2A699-2	475;291	A2A699	Protein FAM171A2	Fam171a2	0.997605	2.41e-07	56.488	56.488		1	S	RRGPAGAAAFLHEPPSPPPSFDHYLGHKGAA	GPAGAAAFLHEPPS(0.998)PPPS(0.001)FDHY(0.001)LGHK	14	4	0.030112	0.88535	NaN	NaN	2	1.179	NaN	NaN	2	1.1137	NaN	NaN	1	1.1592	NaN	NaN	1	0.93236	NaN	NaN	2	1.168	NaN	NaN	2	78156000	79	475	475	25832;25833	localized
	359	A2A699;A2A699-2	442;258	A2A699	Protein FAM171A2	Fam171a2	0.49999	0.00365396	47.68	33.739		1	S	AEPPGARTVEGAGLKSARSVEGPGGLEPSLD	S(0.5)ARS(0.5)VEGPGGLEPSLDEYRR	1	4	-0.25433																	1.0946	NaN	NaN	2	0.87895	NaN	NaN	2	8432600	79	442	442	68936	count
	360	A2A699;A2A699-2	445;261	A2A699	Protein FAM171A2	Fam171a2	1	1.11e-08	145.71	110.41		1	S	PGARTVEGAGLKSARSVEGPGGLEPSLDEYR	S(1)VEGPGGLEPSLDEYRR	1	3	0.24524	1.1006	NaN	NaN	2	1.0688	NaN	NaN	2	0.79088	NaN	NaN	4	1.2172	NaN	NaN	4	1.2183	NaN	NaN	7	1.1589	NaN	NaN	7	82156000	79	445	445	68936;76642;76643	localized
	361	A2A6A1	1013	A2A6A1	G patch domain-containing protein 8	Gpatch8	1	0.00230086	69.111	69.111		2	S	RSTRSPSQRSGSRKGSWGHESPEERRSGRRD	KGS(1)WGHES(1)PEERR	3	3	0.18697	NaN	0.80754	NaN	1	NaN	1.0471	NaN	1	NaN	1.2255	NaN	4	NaN	1.1066	NaN	4	NaN	0.85455	NaN	1	NaN	0.98728	NaN	1	4249300	80	1013	1013	37855;37856	localized
	362	A2A6A1	1018	A2A6A1	G patch domain-containing protein 8	Gpatch8	1	0.00230086	69.111	69.111		1;2	S	PSQRSGSRKGSWGHESPEERRSGRRDFIRSK	KGS(1)WGHES(1)PEERR	8	3	0.18697	NaN	0.80754	NaN	1	NaN	1.0471	NaN	1	1.3181	1.2255	NaN	1	0.9838	1.1066	NaN	1	NaN	0.85455	NaN	1	NaN	0.98728	NaN	1	4510800	80	1018	1018	37855;37856	localized
	363	A2A6A1	1039	A2A6A1	G patch domain-containing protein 8	Gpatch8	0.766979	0.0101966	45.424	13.828		1;2	S	SGRRDFIRSKIYRSQSPHYFQSGRGEGPGKK	S(0.228)QS(0.767)PHY(0.002)FQS(0.003)GRGEGPGKK	3	3	-1.5704	1.3091	NaN	NaN	1	1.1378	NaN	NaN	1	0.91817	1.0473	NaN	2	0.84111	1.3048	NaN	2									5441600	80	1039	1039	71853;74702	localized
	365	A2A6A1	980	A2A6A1	G patch domain-containing protein 8	Gpatch8	0.839971	0.00093114	118.52	84.416		1	S	RSSSCSRSRSKRRSRSTTAHSWQRSRSYSRD	S(0.037)RS(0.84)T(0.118)T(0.006)AHSWQR	3	2	-0.40069	0.955	NaN	NaN	1	0.81641	NaN	NaN	1																	766580	80	980	980	75135	localized
	366	Q9QZ47-12;A2A6I8;Q9QZ47-13;A2A6I5;A2A6J0;Q9QZ47-10;Q9QZ47-6;A2A6H6;Z4YKF8;Q9QZ47-5;Z4YKG3;Q9QZ47-4;Z4YKG8;Q9QZ47-3;Z4YJU0;Q9QZ47-2;Z4YNB2;Q9QZ47;Z4YKH8;Z4YKE7;J3QP61;F6RL36;Q9QZ47-11;A2A6I3;Q9QZ47-7;Z4YKD9;Q9QZ47-14;Q9QZ47-8;A2A6J1;Q9QZ47-9;A2A6I0	129;129;129;129;134;138;145;145;149;149;152;152;153;153;158;158;162;162;149;152;162;135;138;138;144;149;162;140;140;140;140	Q9QZ47-12	Troponin T, fast skeletal muscle	Tnnt3	0.998534	8.69e-11	153.36	153.36		1	S	AKRRAEDDMKKKKALSSMGANYSSYLAKADQ	ALS(0.999)S(0.001)MGANYSSYLAK	3	2	-0.44737	0.93152	NaN	NaN	1	0.87307	NaN	NaN	1	0.858	NaN	NaN	1	0.8468	NaN	NaN	1	1.0404	NaN	NaN	2	2.0192	NaN	NaN	2	2951900	82;83;84	129;134;140	129	5538	localized
	367	Q9QZ47-12;A2A6I8;Q9QZ47-13;A2A6I5;A2A6J0;Q9QZ47-10;Q9QZ47-6;A2A6H6;Z4YKF8;Q9QZ47-5;Z4YKG3;Q9QZ47-4;Z4YKG8;Q9QZ47-3;Z4YJU0;Q9QZ47-2;Z4YNB2;Q9QZ47;Z4YKH8;Z4YKE7;J3QP61;F6RL36;Q9QZ47-11;A2A6I3;Q9QZ47-7;Z4YKD9;Q9QZ47-14;Q9QZ47-8;A2A6J1;Q9QZ47-9;A2A6I0	137;137;137;137;142;146;153;153;157;157;160;160;161;161;166;166;170;170;157;160;170;143;146;146;152;157;170;148;148;148;148	Q9QZ47-12	Troponin T, fast skeletal muscle	Tnnt3	0.921501	3.07e-07	144.75	108.17		1	S	MKKKKALSSMGANYSSYLAKADQKRGKKQTA	ALSSMGANYS(0.078)S(0.922)YLAK	11	2	-0.46323	1.5703	NaN	NaN	1	1.7593	NaN	NaN	1									1.0045	NaN	NaN	1	1.5885	NaN	NaN	1	1060800	82;83;84	137;142;148	137	5538	localized
	368	Q9QZ47-12;A2A6I8;Q9QZ47-13;A2A6I5	2;2;2;2	Q9QZ47-12	Troponin T, fast skeletal muscle	Tnnt3	0.999995	1.46e-22	152.27	152.27		1	S	______________MSDEETEQVEEEAQEEE	S(1)DEETEQVEEEAQEEEEKPRPK	1	3	-0.16597	1.3323	NaN	NaN	2	0.93789	NaN	NaN	2	0.98233	NaN	NaN	2	0.71155	NaN	NaN	2	0.86928	NaN	NaN	2	1.1416	NaN	NaN	2	147910000	82	2	2	69290	localized
	369	A2A6J0	2	A2A6J0	Troponin T, fast skeletal muscle	Tnnt3	0.999965	5.17e-32	141.12	126.89		1	S	______________MSDEETEQVEEEAQEEE	S(1)DEETEQVEEEAQEEEEVQEEEKPRPK	1	3	0.13191	1.2163	NaN	NaN	3	1.0538	NaN	NaN	3	1.0444	NaN	NaN	3	0.94741	NaN	NaN	3	0.8001	NaN	NaN	1	0.43565	NaN	NaN	1	439740000	83	2	2	69291	localized
	370	Q9QZ47-8;A2A6J1;Q9QZ47-9;A2A6I0	2;2;2;2	Q9QZ47-8	Troponin T, fast skeletal muscle	Tnnt3	0.984759	5.37e-09	85.448	63.012		1	S	______________MSDEETEQVEEQYEEEE	S(0.985)DEET(0.015)EQVEEQYEEEEEAQEEEEVQEEEKPRPK	1	3	0.68126	1.0762	NaN	NaN	1	0.79246	NaN	NaN	1	0.86553	NaN	NaN	1	0.76959	NaN	NaN	1	0.68653	NaN	NaN	1	0.77132	NaN	NaN	1	32068000	84	2	2	69293	localized
	371	A2A6J2	2	A2A6J2	Troponin T, fast skeletal muscle (Fragment)	Tnnt3	0.998305	6.16e-41	117.21	117.21		1	S	______________MSDEETEQVEEQYEEEE	S(0.998)DEET(0.002)EQVEEQYEEEEEAQEEEEKPRPK	1	3	0.040296									0.87442	NaN	NaN	1	0.76962	NaN	NaN	1	0.77924	NaN	NaN	2	0.85576	NaN	NaN	2	53088000	85	2	2	69292	localized
	372	A2A6P4	62	A2A6P4	Protein Fam104a	Fam104a	1	4.88e-11	173.77	173.77		2	S	TAPTVRCRRGAAPRRSPSPAAMSERLRPRKR	RS(1)PS(1)PAAMSER	2	2	-0.41435	NaN	1.0214	NaN	4	NaN	1.0341	NaN	4	NaN	1.0216	NaN	11	NaN	1.0605	NaN	11	NaN	1.0459	NaN	4	NaN	0.90733	NaN	4	148300000	86	62	62	22146;64981;67792	localized
	373	A2A6P4	64	A2A6P4	Protein Fam104a	Fam104a	1	4.88e-11	173.77	173.77		1;2	S	PTVRCRRGAAPRRSPSPAAMSERLRPRKRRR	RS(1)PS(1)PAAMSER	4	2	-0.41435	NaN	1.0214	NaN	4	NaN	1.0341	NaN	4	NaN	1.0185	NaN	9	NaN	1.0793	NaN	9	NaN	1.0588	NaN	3	NaN	1.0031	NaN	3	149640000	86	64	64	22146;64981;67792	localized
	374	A2A6P4	69	A2A6P4	Protein Fam104a	Fam104a	0.997328	2.12e-05	126.62	126.62		2	S	RRGAAPRRSPSPAAMSERLRPRKRRRNGSDD	RGAAPRRS(0.707)PS(0.296)PAAMS(0.997)ER	15	2	-1.2174	NaN	1.0203	NaN	1	NaN	0.9336	NaN	1	NaN	1.137	NaN	4	NaN	1.0034	NaN	4	NaN	1.0583	NaN	3	NaN	0.97342	NaN	3	23437000	86	69	69	22146;64981;67792	localized
	375	A2A6P4	82	A2A6P4	Protein Fam104a	Fam104a	1	0.0047005	84.195	43.472		1	S	AMSERLRPRKRRRNGSDDDNHPPPQTKRSSR	RRNGS(1)DDDNHPPPQTKR	5	3	-1.4749	1.0099	NaN	NaN	3	1.0682	NaN	NaN	3	1.0726	NaN	NaN	2	1.1261	NaN	NaN	2									22195000	86	82	82	67498	localized
	376	A2A6Q2;Q9JM96;A2A6Q3	64;64;64	A2A6Q2	Cdc42 effector protein 4	Cdc42ep4	0.999839	0.000124933	92.766	49.41		1;2	S	DTSFLTSKAREADDESLDEQASASKLSLLSR	AREADDES(1)LDEQAS(0.933)AS(0.067)KLSLLSR	8	3	0.048278	0.80582	NaN	NaN	1	0.82235	NaN	NaN	1	NaN	1.2821	NaN	1	NaN	0.76518	NaN	1	NaN	0.2335	NaN	1	NaN	0.86842	NaN	1	19420000	87	64	64	7110;14648	localized
	377	A2A6Q2;Q9JM96;A2A6Q3	70;70;70	A2A6Q2	Cdc42 effector protein 4	Cdc42ep4	0.933386	0.000124933	92.766	49.41		2	S	SKAREADDESLDEQASASKLSLLSRKFRGSK	AREADDES(1)LDEQAS(0.933)AS(0.067)KLSLLSR	14	3	0.048278									NaN	1.2821	NaN	1	NaN	0.76518	NaN	1	NaN	0.2335	NaN	1	NaN	0.86842	NaN	1	19057000	87	70	70	7110;14648	localized
	378	A2A6Q2;Q9JM96	116;116	A2A6Q2	Cdc42 effector protein 4	Cdc42ep4	1	0.00100057	99.711	67.095		1	S	LGSLRDSALFVKNAMSLPQLNEKEAAEKDSS	NAMS(1)LPQLNEK	4	2	0.17691									0.83067	NaN	NaN	3	0.83669	NaN	NaN	3	1.2063	NaN	NaN	1	0.76913	NaN	NaN	1	16794000	87	116	116	55972;55973	localized
	379	A2A6Q2;Q9JM96;A2A6Q3	18;18;18	A2A6Q2	Cdc42 effector protein 4	Cdc42ep4	0.9996	0.000122836	88.637	88.637		1	S	ILKQLVSSSVNSKRRSRADLTAEMISAPLGD	RRS(1)RADLTAEMISAPLGDFR	3	3	2.6011	0.59227	NaN	NaN	1	0.49669	NaN	NaN	1																	4091300	87	18	18	67600;74805	localized
	380	A2A6Q2;Q9JM96	136;136	A2A6Q2	Cdc42 effector protein 4	Cdc42ep4	0.856437	0.0138915	57.173	57.173		2	S	NEKEAAEKDSSKLPKSLSSSPVKKADARDGG	S(0.856)LS(0.505)S(0.509)S(0.129)PVKKADAR	1	2	-0.64055									NaN	0.96592	NaN	1	NaN	0.78498	NaN	1									282200	87	136	136	73176	localized
	383	A2A6T1	179	A2A6T1	Cerebellar degeneration-related protein 2-like	Cdr2l	0.96523	1.9e-05	56.768	56.768		1	S	LCTSSRCEDAFRLHSSSLELGPRPLEQENER	LHS(0.015)S(0.965)S(0.02)LELGPRPLEQENER	4	3	-0.46787	0.4167	NaN	NaN	1	0.63267	NaN	NaN	1									1.1252	NaN	NaN	1	1.1166	NaN	NaN	1	18246000	90	179	179	44788	localized
	384	A2A6U3;Q80UG5-3;Q80UG5	40;51;58	A2A6U3	Septin-9	2019-09-09	0.482605	3.62e-54	166.36	118.16			S	PPRRVQTPLLRATVASSSQKFQDLGVKNSEP	AT(0.005)VAS(0.483)S(0.483)S(0.029)QKFQDLGVKNSEPAAR	5	3	-0.92696																									0	91;4323	40;51	40	8629;8630	count
	385	A2A6U3;Q80UG5-3;Q80UG5	41;52;59	A2A6U3	Septin-9	2019-09-09	0.994079	2.46e-86	224.12	224.12		1	S	PRRVQTPLLRATVASSSQKFQDLGVKNSEPA	ATVAS(0.004)S(0.994)S(0.002)QKFQDLGVK	6	2	0.012692									0.91061	NaN	NaN	2	0.97409	NaN	NaN	2	1.1651	NaN	NaN	1	0.98539	NaN	NaN	1	23394000	91;4323	41;52	41	8629;8630	localized
	386	A2A6U3;Q80UG5-3;Q80UG5	42;53;60	A2A6U3	Septin-9	2019-09-09	0.958009	2.8e-34	188.34	148.1		1	S	RRVQTPLLRATVASSSQKFQDLGVKNSEPAA	ATVAS(0.002)S(0.04)S(0.958)QKFQDLGVKNSEPAAR	7	3	-1.0901	0.90374	NaN	NaN	1	0.8298	NaN	NaN	1	0.83119	NaN	NaN	2	0.85766	NaN	NaN	2	1.1359	NaN	NaN	3	1.0063	NaN	NaN	3	52812000	91;4323	42;53	42	8629;8630	localized
	387	A2A6U3;Q80UG5-3;Q80UG5;Q80UG5-2;A2A6U5	307;318;325;76;95	A2A6U3	Septin-9	2019-09-09	0.991842	0.0126607	74.966	21.83		1	S	STLINTLFKSKISRKSVQPTSEERIPKTIEI	S(0.992)VQPT(0.006)S(0.002)EERIPK	1	2	-1.2842	1.1027	NaN	NaN	1	0.91487	NaN	NaN	1	1.4029	NaN	NaN	2	0.68397	NaN	NaN	2	0.70482	NaN	NaN	2	0.88604	NaN	NaN	2	16084000	91;4323	307;318	307	35300;76925	localized
	388	A2A6U3	12	A2A6U3	Septin-9	2019-09-09	1	5.73e-45	195.55	195.55		1	S	____MERDRITALKRSFEVEEIEPPNSTPPR	S(1)FEVEEIEPPNSTPPRR	1	3	0.07563	0.95614	NaN	NaN	3	1.1174	NaN	NaN	3	0.797	NaN	NaN	3	1.3139	NaN	NaN	3	1.0499	NaN	NaN	7	0.8465	NaN	NaN	7	255920000	91	12	12	35434;35435;69977;69978;69979	localized
	389	A2A6U3	23	A2A6U3	Septin-9	2019-09-09	0.82614	8.71e-05	86.179	61.898		1;2	S	ALKRSFEVEEIEPPNSTPPRRVQTPLLRATV	SFEVEEIEPPNS(0.826)T(0.174)PPRR	12	3	1.1329	0.89477	0.76094	NaN	1	0.99975	0.99684	NaN	1	NaN	0.97943	NaN	1	NaN	0.41479	NaN	1	0.96217	0.88135	NaN	2	1.1368	0.73559	NaN	2	33014000	91	23	23	35434;35435;69977;69978;69979	localized
	390	A2A6U3;Q80UG5-3;Q80UG5	62;73;80	A2A6U3	Septin-9	2019-09-09	0.996919	3.65e-05	110.33	66.503		1;2	S	DLGVKNSEPAARLVDSLSQRSPKPSLRRVEL	LVDS(0.997)LS(0.577)QRS(0.417)PKPS(0.01)LR	4	3	-0.082525	NaN	1.0156	NaN	3	NaN	1.2143	NaN	3	NaN	1.0018	NaN	2	NaN	1.1957	NaN	2	1.0282	1.2547	NaN	2	0.91562	1.1245	NaN	2	47830000	91;4323	62;73	62	51055;51056	localized
	391	A2A6U3;Q80UG5-3;Q80UG5	64;75;82	A2A6U3	Septin-9	2019-09-09	0.908175	5.06e-27	126.26	126.26		1;2	S	GVKNSEPAARLVDSLSQRSPKPSLRRVELAG	LVDS(0.948)LS(0.908)QRS(0.077)PKPS(0.067)LR	6	3	-0.10087	0.98029	1.2065	NaN	2	0.86009	1.4586	NaN	2	NaN	0.87577	NaN	1	NaN	1.0997	NaN	1	0.9468	1.1419	NaN	2	0.82692	1.0455	NaN	2	277090000	91;4323	64;75	64	51055;51056	localized
	392	A2A6U3;Q80UG5-3;Q80UG5	67;78;85	A2A6U3	Septin-9	2019-09-09	0.997492	3.51e-34	135.09	135.09		1;2	S	NSEPAARLVDSLSQRSPKPSLRRVELAGAKA	LVDS(0.001)LS(0.002)QRS(0.997)PKPS(1)LR	9	2	-0.54303	0.99988	1.0098	NaN	1	0.95817	1.1153	NaN	1	0.96433	NaN	NaN	4	0.92937	NaN	NaN	4	1.0658	1.1904	NaN	4	0.89077	1.1564	NaN	4	3988600000	91;4323	67;78	67	51055;51056	localized
	393	A2A6U3;Q80UG5-3;Q80UG5	71;82;89	A2A6U3	Septin-9	2019-09-09	0.999996	5.06e-27	148.52	102.64		1;2	S	AARLVDSLSQRSPKPSLRRVELAGAKAPEPM	LVDS(0.001)LS(0.039)QRS(0.961)PKPS(1)LR	13	2	-0.43895	0.98853	1.0156	NaN	2	0.86265	1.1153	NaN	2	0.96371	1.0608	NaN	2	0.87293	1.2603	NaN	2	0.99563	1.1396	NaN	1	0.89004	1.0659	NaN	1	2487300000	91;4323	71;82	71	51055;51056	localized
	394	A2A6U3;Q80UG5-3;Q80UG5	143;154;161	A2A6U3	Septin-9	2019-09-09	0.999995	0.00347754	62.861	45.315		1	S	PVPRRTEITIVKPQESVLRRVETPASKIPEG	RTEITIVKPQES(1)VLR	12	3	-0.48509	1.2524	NaN	NaN	1	1.2687	NaN	NaN	1	0.99752	NaN	NaN	2	1.1404	NaN	NaN	2	1.115	NaN	NaN	1	0.96571	NaN	NaN	1	16225000	91;4323	143;154	143	67967	localized
	395	F8VQM4;A2A716	222;393	F8VQM4	Oxysterol-binding protein	Osbpl7	0.999748	0.00538258	67.997	47.477		1	S	FAKDDTIGRVGRLHGSVPNLSRYLESRDTSG	LHGS(1)VPNLSR	4	2	-0.10814	0.80966	NaN	NaN	1	0.87472	NaN	NaN	1	0.87421	NaN	NaN	1	1.1444	NaN	NaN	1	0.90187	NaN	NaN	1	0.83647	NaN	NaN	1	5550800	92	222	222	44642	localized
	396	A2A791-2;A2A791	121;121	A2A791-2	Zinc finger MYM-type protein 4	Zmym4	1	1.04e-12	121.39	102.46		1	S	TDGSLEVERRAAHQESDNENEIQIQNQLKKD	RAAHQES(1)DNENEIQIQNQLKK	7	3	-0.72171	1.0453	NaN	NaN	3	0.94772	NaN	NaN	3	1.0174	NaN	NaN	5	0.96742	NaN	NaN	5	0.93255	NaN	NaN	5	1.0061	NaN	NaN	5	208800000	93	121	121	521;522;523;64235	localized
	397	A2A791-2;A2A791;F6VYE2	1153;1242;902	A2A791-2	Zinc finger MYM-type protein 4	Zmym4	0.788954	0.0147051	45.749	21.235		1	S	EQGDLKCGGGELASASPCSDSLGSAQDHALS	CGGGELAS(0.095)AS(0.789)PCS(0.083)DS(0.013)LGS(0.007)AQDHALS(0.004)QES(0.005)S(0.005)EQGCK	10	3	-0.88294									1.5285	NaN	NaN	1	0.96249	NaN	NaN	1									155910	93	1153	1153	10113	localized
	398	A2A791-2;A2A791;F6VYE2	1451;1540;1200	A2A791-2	Zinc finger MYM-type protein 4	Zmym4	0.957282	5.21e-06	58.924	58.924		2	S	ILMVREVHEELAKAKSEDSDAELSD______	EVHEELAKAKS(0.957)EDS(0.043)DAELS(1)D	11	3	1.555									NaN	1.1072	NaN	1	NaN	1.0415	NaN	1	NaN	1.346	NaN	1	NaN	0.99361	NaN	1	43194000	93	1451	1451	18264	localized
	400	A2A791-2;A2A791;F6VYE2	1459;1548;1208	A2A791-2	Zinc finger MYM-type protein 4	Zmym4	0.999991	5.21e-06	60.347	60.347		2	S	EELAKAKSEDSDAELSD______________	EVHEELAKAKS(0.5)EDS(0.5)DAELS(1)D	19	3	1.3728	NaN	1.1573	NaN	1	NaN	1.0607	NaN	1	NaN	1.1072	NaN	1	NaN	1.0415	NaN	1	NaN	1.2543	NaN	2	NaN	0.98062	NaN	2	46964000	93	1459	1459	18264	localized
	401	A2A7B5	734	A2A7B5	Protein Prdm2	Prdm2	0.927585	3.16e-05	88.071	58.585		2	S	ASMLAVTSSRFKRRTSSPPSSPQHSPALRDF	RT(0.069)S(0.928)S(0.006)PPS(0.806)S(0.184)PQHS(0.008)PALR	3	2	0.75079																	NaN	0.91979	NaN	2	NaN	0.71908	NaN	2	1232600	95	734	734	68092;68093;81985;81986	localized
	402	A2A7B5	735	A2A7B5	Protein Prdm2	Prdm2	0.989143	4.93e-12	96.016	86.818		2;3	S	SMLAVTSSRFKRRTSSPPSSPQHSPALRDFG	T(0.005)S(0.006)S(0.989)PPS(0.008)S(0.987)PQHS(0.005)PALRDFGK	3	3	-0.25175	NaN	1.3369	NaN	2	NaN	1.1732	NaN	2	NaN	1.0105	0.58926	1	NaN	1.0737	0.74128	1	NaN	1.0329	NaN	1	NaN	0.76689	NaN	1	33281000	95	735	735	68092;68093;81985;81986	localized
	403	A2A7B5	738	A2A7B5	Protein Prdm2	Prdm2	0.880344	3.16e-05	88.071	58.585		2;3	S	AVTSSRFKRRTSSPPSSPQHSPALRDFGKQS	T(0.171)S(0.19)S(0.646)PPS(0.88)S(0.878)PQHS(0.235)PALRDFGK	6	3	1.2927	NaN	1.201	NaN	1	NaN	1.0915	NaN	1	NaN	0.934	0.58926	2	NaN	1.0112	0.74128	2	NaN	0.91981	NaN	3	NaN	0.77131	NaN	3	47249000	95	738	738	68092;68093;81985;81986	localized
	404	A2A7B5	739	A2A7B5	Protein Prdm2	Prdm2	0.987072	4.93e-12	96.016	86.818		2;3	S	VTSSRFKRRTSSPPSSPQHSPALRDFGKQSD	T(0.005)S(0.006)S(0.989)PPS(0.008)S(0.987)PQHS(0.005)PALRDFGK	7	3	-0.25175	NaN	1.386	NaN	1	NaN	0.85152	NaN	1	NaN	0.96528	0.58926	1	NaN	0.71979	0.74128	1	NaN	1.0356	NaN	3	NaN	0.78114	NaN	3	65219000	95	739	739	68092;68093;81985;81986	localized
	405	A2A7B5	327	A2A7B5	Protein Prdm2	Prdm2	0.859978	1.2e-05	109.17	75.863		2	S	PEDLLEEPRSVPTETSEGSPGATPPPHAPRA	S(0.003)VPT(0.014)ET(0.023)S(0.86)EGS(0.458)PGAT(0.643)PPPHAPR	7	2	-0.39319									NaN	0.98071	NaN	1	NaN	1.3347	NaN	1	NaN	1.1669	NaN	2	NaN	0.64225	NaN	2	2064500	95	327	327	76894	localized
	407	A2A7B5	638	A2A7B5	Protein Prdm2	Prdm2	0.999996	0.00137289	111.27	80.441		1	S	SPSSTNCESKKRRTASPPVLPKIKAETDSDS	TAS(1)PPVLPK	3	2	0.73874	1.3959	NaN	NaN	4	1.2794	NaN	NaN	4	1.0377	NaN	NaN	4	1.0014	NaN	NaN	4	0.9957	NaN	NaN	4	0.87699	NaN	NaN	4	13422000	95	638	638	77844	localized
	408	E9Q532;A2A7F4	521;631	E9Q532	Insulin-like 3	Rlf	0.438778	0.00115315	52.069	33.408			S	KKLLLKSAQRGIYPKSPTGSLEQNPEQARGE	GIY(0.393)PKS(0.439)PT(0.133)GS(0.035)LEQNPEQARGESHEYVTFSKLEDR	6	4	0.68844																									0	96	521	521	24353	count
	409	A2A7S8-2;A2A7S8-3;A2A7S8;A2A7S8-4	895;725;838;850	A2A7S8-2	Uncharacterized protein KIAA1522	Kiaa1522	0.999988	4.82e-17	139.25	106.96		1;2	S	SPGSSAPQKPLRRALSGRASPVTAPSSGLHA	ALS(1)GRAS(1)PVTAPSSGLHAAVR	3	3	0.33782	0.86843	0.90611	NaN	1	1.0927	1.095	NaN	1	NaN	0.89548	NaN	3	NaN	0.65638	NaN	3	0.89162	1.0449	NaN	1	0.66678	0.95458	NaN	1	236920000	101	895	895	5485	localized
	410	A2A7S8-2;A2A7S8-3;A2A7S8;A2A7S8-4	899;729;842;854	A2A7S8-2	Uncharacterized protein KIAA1522	Kiaa1522	0.999743	4.82e-17	139.25	106.96		1;2	S	SAPQKPLRRALSGRASPVTAPSSGLHAAVRL	ALS(1)GRAS(1)PVTAPSSGLHAAVR	7	3	0.33782	NaN	0.90611	NaN	4	NaN	1.095	NaN	4	NaN	0.89548	NaN	3	NaN	0.65638	NaN	3	0.99175	1.0449	NaN	1	1.0123	0.95458	NaN	1	237980000	101	899	899	5485	localized
	411	A2A7S8-2	17	A2A7S8-2	Uncharacterized protein KIAA1522	Kiaa1522	1	1.72e-16	148.33	148.33		1	S	AARAPPAAPAADEPGSPGGPPRRKKSRSGLR	APPAAPAADEPGS(1)PGGPPR	13	2	-0.60583	0.92266	NaN	NaN	1	0.80154	NaN	NaN	1	1.2419	NaN	NaN	3	0.92909	NaN	NaN	3	0.88347	NaN	NaN	3	0.67979	NaN	NaN	3	1728300	101	17	17	6457	localized
	412	A2A7S8-2;A2A7S8-3;A2A7S8;A2A7S8-4	940;770;883;895	A2A7S8-2	Uncharacterized protein KIAA1522	Kiaa1522	0.997886	2.86e-64	160.83	129.89		2	S	PASALPTGIPEAEPRSPQSPASKASFIFSKG	LKASSLAASESPASALPTGIPEAEPRS(0.998)PQS(0.929)PAS(0.073)K	27	3	0.64013	NaN	1.1602	NaN	3	NaN	0.91328	NaN	3	NaN	2.4512	NaN	4	NaN	1.1142	NaN	3	NaN	0.52086	NaN	3	NaN	0.69456	NaN	3	71264000	101	940	940	7986;45422	localized
	413	A2A7S8-2;A2A7S8-3;A2A7S8;A2A7S8-4	943;773;886;898	A2A7S8-2	Uncharacterized protein KIAA1522	Kiaa1522	0.9467	2.86e-64	160.83	129.89		2	S	ALPTGIPEAEPRSPQSPASKASFIFSKGTKK	ASSLAASESPASALPTGIPEAEPRS(0.947)PQS(0.947)PAS(0.107)K	28	3	-0.90514	NaN	1.1602	NaN	3	NaN	0.91328	NaN	3	NaN	2.4512	NaN	4	NaN	1.1142	NaN	3	NaN	0.5163	NaN	2	NaN	0.69228	NaN	2	71264000	101	943	943	7986;45422	localized
	415	A2A7S8-2;A2A7S8-3;A2A7S8;A2A7S8-4	380;210;323;335	A2A7S8-2	Uncharacterized protein KIAA1522	Kiaa1522	0.936961	0.000152826	98.077	57.461		2	S	LGRSSLRTLSRCSLLSASPASVRSLGRFSSA	CSLLS(0.937)AS(0.988)PAS(0.075)VR	5	2	0.36637	NaN	0.77555	NaN	1	NaN	0.76959	NaN	1	NaN	1.2009	NaN	2	NaN	0.63409	NaN	2									2699000	101	380	380	10897;10898;80416	localized
	416	A2A7S8-2;A2A7S8-3;A2A7S8;A2A7S8-4	382;212;325;337	A2A7S8-2	Uncharacterized protein KIAA1522	Kiaa1522	0.999137	3.37e-13	155.06	118.65		1;2	S	RSSLRTLSRCSLLSASPASVRSLGRFSSASS	CSLLSAS(0.999)PASVR	7	2	0.30191	0.78597	0.80614	NaN	1	0.81722	0.75025	NaN	1	0.8655	1.2009	NaN	4	0.82135	0.63409	NaN	4	1.0635	NaN	NaN	4	0.71171	NaN	NaN	4	20426000	101	382	382	10897;10898;80416	localized
	417	A2A7S8-2;A2A7S8-3;A2A7S8;A2A7S8-4	385;215;328;340	A2A7S8-2	Uncharacterized protein KIAA1522	Kiaa1522	0.929201	0.000152826	89.231	73.171		2	S	LRTLSRCSLLSASPASVRSLGRFSSASSPRP	CSLLS(0.628)AS(0.374)PAS(0.929)VRS(0.069)LGR	10	3	-0.56939									NaN	1.2084	NaN	1	NaN	0.90543	NaN	1									1054900	101	385	385	10897;10898;80416	localized
	419	A2A7S8-2;A2A7S8-3;A2A7S8;A2A7S8-4	394;224;337;349	A2A7S8-2	Uncharacterized protein KIAA1522	Kiaa1522	0.332418	0.0108051	61.524	61.524			S	LSASPASVRSLGRFSSASSPRPRSRNASSSS	FS(0.212)S(0.332)AS(0.332)S(0.123)PRPRS(1)R	3	2	0.60015																									0	101	394	394	21465	count
	421	A2A7S8-2;A2A7S8-3;A2A7S8;A2A7S8-4	402;232;345;357	A2A7S8-2	Uncharacterized protein KIAA1522	Kiaa1522	0.999921	0.0108051	61.524	61.524		2	S	RSLGRFSSASSPRPRSRNASSSSDNWSHSQS	FS(0.212)S(0.332)AS(0.332)S(0.123)PRPRS(1)R	11	2	0.60015									NaN	0.95486	NaN	2	NaN	0.81616	NaN	2	NaN	1.2318	NaN	1	NaN	1.4896	NaN	1	2095700	101	402	402	21465	localized
	422	A2A7S8-2;A2A7S8-3;A2A7S8;A2A7S8-4	966;796;909;921	A2A7S8-2	Uncharacterized protein KIAA1522	Kiaa1522	1	5.95e-05	98.76	95.361		1	S	IFSKGTKKLQLERPVSPEAQADLQRNLVAEL	LQLERPVS(1)PEAQADLQR	8	3	-1.889	0.89067	NaN	NaN	1	0.76137	NaN	NaN	1	1.2575	NaN	NaN	2	1.114	NaN	NaN	2	0.86737	NaN	NaN	2	0.73592	NaN	NaN	2	43175000	101	966	966	39558;48732	localized
	423	A2A7S8-2;A2A7S8-3;A2A7S8;A2A7S8-4	1009;839;952;964	A2A7S8-2	Uncharacterized protein KIAA1522	Kiaa1522	1	3.15e-05	131.35	100.46		2	S	QKKPSKAPPPVARKPSVGVPPPSPSLPRTES	KPS(1)VGVPPPS(0.994)PS(0.006)LPR	3	2	0.50412	NaN	0.86752	NaN	2	NaN	0.79606	NaN	2	NaN	1.0226	NaN	2	NaN	1.0624	NaN	2	NaN	0.79444	NaN	3	NaN	0.73583	NaN	3	4337100	101	1009	1009	40242	localized
	424	A2A7S8-2;A2A7S8-3;A2A7S8;A2A7S8-4	1016;846;959;971	A2A7S8-2	Uncharacterized protein KIAA1522	Kiaa1522	0.993905	3.15e-05	131.35	100.46		2	S	PPPVARKPSVGVPPPSPSLPRTESLTAPSTN	KPS(1)VGVPPPS(0.994)PS(0.006)LPR	10	2	0.50412	NaN	0.84464	NaN	1	NaN	0.77467	NaN	1	NaN	0.95109	NaN	1	NaN	0.93887	NaN	1	NaN	0.79444	NaN	3	NaN	0.73583	NaN	3	4026800	101	1016	1016	40242	localized
	425	A2A7S8-2;A2A7S8-3;A2A7S8;A2A7S8-4	667;497;610;622	A2A7S8-2	Uncharacterized protein KIAA1522	Kiaa1522	0.995556	0.00307683	82.202	61.502		1	S	DRFVIPPHPKVPAPFSPPPSKSKSSNQAAPV	VPAPFS(0.996)PPPS(0.004)K	6	2	0.088197									0.59764	NaN	NaN	1	0.73882	NaN	NaN	1	0.9733	NaN	NaN	2	0.55732	NaN	NaN	2	1369700	101	667	667	87637	localized
	426	A2A7T3;Q80TZ9	388;656	A2A7T3	Arginine-glutamic acid dipeptide repeats protein	Rere	0.980961	4.21e-24	155.06	117.42		1	S	ASPLKSTKRQREKVASDTEDTDRITSKKTKT	VAS(0.981)DT(0.018)EDT(0.001)DRITSK	3	2	0.24687	0.60266	NaN	NaN	1	0.47522	NaN	NaN	1	1.217	NaN	NaN	1	1.1069	NaN	NaN	1	1.0171	NaN	NaN	7	0.94768	NaN	NaN	7	29936000	102	388	388	16398;16399;83667	localized
	427	A2A7T3;Q80TZ9	326;594	A2A7T3	Arginine-glutamic acid dipeptide repeats protein	Rere	0.988195	8.35e-21	140.81	95.241		2	S	GSMSTLRSGRKKQPTSPDGRASPINEDIRSS	KKQPT(0.012)S(0.988)PDGRAS(1)PINEDIR	6	2	-0.036233	NaN	0.86336	NaN	2	NaN	0.89209	NaN	2	NaN	1.0883	NaN	1	NaN	1.08	NaN	1	NaN	0.92799	NaN	4	NaN	0.98526	NaN	4	97752000	102	326	326	38846;40459	localized
	428	A2A7T3;Q80TZ9	332;600	A2A7T3	Arginine-glutamic acid dipeptide repeats protein	Rere	1	6.49e-44	172.67	118.91		2	S	RSGRKKQPTSPDGRASPINEDIRSSGRNSPS	KKQPT(0.012)S(0.988)PDGRAS(1)PINEDIR	12	2	-0.036233	NaN	0.86336	NaN	2	NaN	0.89209	NaN	2	NaN	1.2244	NaN	3	NaN	1.08	NaN	3	NaN	0.97569	NaN	3	NaN	0.9892	NaN	3	103050000	102	332	332	38846;40459	localized
	429	A2A7T3;Q80TZ9	340;608	A2A7T3	Arginine-glutamic acid dipeptide repeats protein	Rere	0.357003	1.36e-06	67.11	61.295			S	TSPDGRASPINEDIRSSGRNSPSAASTSSND	S(0.357)S(0.357)GRNS(0.266)PS(0.02)AASTSSNDSKAETVKK	1	3	-0.4028																									0	102	340	340	75455	count
	430	A2A7T3;Q80TZ9	341;609	A2A7T3	Arginine-glutamic acid dipeptide repeats protein	Rere	0.357003	1.36e-06	67.11	61.295			S	SPDGRASPINEDIRSSGRNSPSAASTSSNDS	S(0.357)S(0.357)GRNS(0.266)PS(0.02)AASTSSNDSKAETVKK	2	3	-0.4028																									0	102	341	341	75455	count
	431	A2A7T3;Q80TZ9	407;675	A2A7T3	Arginine-glutamic acid dipeptide repeats protein	Rere	0.996689	3.37e-05	81.197	81.197		2	S	DTDRITSKKTKTQEISRPNSPSEGEGESSDS	T(0.004)QEIS(0.997)RPNS(0.982)PS(0.017)EGEGESSDSR	5	3	-0.57053	NaN	1.2016	NaN	1	NaN	0.49407	NaN	1	NaN	0.37006	NaN	5	NaN	1.3068	NaN	5	NaN	2.2931	NaN	3	NaN	0.63455	NaN	3	1791200	102	407	407	81246	localized
	432	A2A7T3;Q80TZ9	411;679	A2A7T3	Arginine-glutamic acid dipeptide repeats protein	Rere	0.987667	3.37e-05	81.197	81.197		2	S	ITSKKTKTQEISRPNSPSEGEGESSDSRSVN	T(0.001)QEIS(0.985)RPNS(0.988)PS(0.027)EGEGESSDSR	9	3	-0.10658	NaN	1.2016	NaN	1	NaN	0.49407	NaN	1	NaN	0.4641	NaN	2	NaN	1.2818	NaN	2	NaN	2.2931	NaN	3	NaN	0.63455	NaN	3	1791200	102	411	411	81246	localized
	434	A2A870	366	A2A870	Fas-binding factor 1	Fbf1	0.75869	0.00250489	40.208	40.208		2	S	GGPDPKGESLGFKQSSPPASSPIHPRKGGAD	FLGEGGPDPKGES(0.013)LGFKQS(0.221)S(0.759)PPAS(0.504)S(0.504)PIHPR	20	4	-0.10913									NaN	0.98445	NaN	1	NaN	0.65195	NaN	1									3936400	104	366	366	20301	localized
	437	A2A870;Z4YLK3	172;172	A2A870	Fas-binding factor 1	Fbf1	0.999913	0.00631638	53.606	30.243		2	S	PPPSSSKTGLQYKKFSFEDFEDPLAGLLSDE	KFS(1)FEDFEDPLAGLLS(0.971)DEEEET(0.024)AT(0.006)KLPAVER	3	3	0.56055																	NaN	1.0649	NaN	1	NaN	0.84875	NaN	1	3516300	104	172	172	37469	localized
	438	A2A870;Z4YLK3	185;185	A2A870	Fas-binding factor 1	Fbf1	0.970554	0.00631638	53.606	30.243		2	S	KFSFEDFEDPLAGLLSDEEEETATKLPAVER	KFS(1)FEDFEDPLAGLLS(0.971)DEEEET(0.024)AT(0.006)KLPAVER	16	3	0.56055																	NaN	1.0649	NaN	1	NaN	0.84875	NaN	1	3516300	104	185	185	37469	localized
	439	A8Y5G5;A2A8R0;A0S860	1132;1191;500	A8Y5G5	Protein Zfyve9	Zfyve9	0.999999	0.000723488	69.03	16.31		3	S	VFSGALKSSSGYLAKSSIVEDGVMVQITAEN	S(1)S(1)IVEDGVMVQIT(0.002)AENMDS(0.998)LRQALR	1	3	-0.40822																									2437200	107	1132	1132	75538	localized
	440	A8Y5G5;A2A8R0;A0S860	1133;1192;501	A8Y5G5	Protein Zfyve9	Zfyve9	0.999999	0.000723488	69.03	16.31		3	S	FSGALKSSSGYLAKSSIVEDGVMVQITAENM	S(1)S(1)IVEDGVMVQIT(0.002)AENMDS(0.998)LRQALR	2	3	-0.40822																									2437200	107	1133	1133	75538	localized
	441	A8Y5G5;A2A8R0;A0S860	1150;1209;518	A8Y5G5	Protein Zfyve9	Zfyve9	0.998333	0.000723488	69.03	16.31		3	S	VEDGVMVQITAENMDSLRQALREMKDFTITC	S(1)S(1)IVEDGVMVQIT(0.002)AENMDS(0.998)LRQALR	19	3	-0.40822																									2437200	107	1150	1150	75538	localized
	442	A2A8U2-3;A2A8U2	441;441	A2A8U2-3	Transmembrane protein 201	Tmem201	0.999521	0.00190431	101.72	79.92		1;2	S	LPLTKQQLFRSPRRVSPSSLPGRLSRALSLG	RVS(1)PS(0.909)S(0.092)LPGR	3	2	-0.58638	NaN	1.0069	NaN	1	NaN	0.96326	NaN	1	0.98924	0.86311	NaN	3	0.91254	0.89828	NaN	3	0.90143	NaN	NaN	1	1.2478	NaN	NaN	1	7874400	108	441	441	68344;68345	localized
	443	A2A8U2-3;A2A8U2	443;443	A2A8U2-3	Transmembrane protein 201	Tmem201	0.908773	0.00190431	101.72	79.92		2	S	LTKQQLFRSPRRVSPSSLPGRLSRALSLGTI	RVS(1)PS(0.909)S(0.092)LPGR	5	2	-0.58638	NaN	1.0069	NaN	1	NaN	0.96326	NaN	1	NaN	0.95461	NaN	2	NaN	0.94498	NaN	2									2700200	108	443	443	68344;68345	localized
	444	A2A8V9;E9PUK6;E9QKA4;Q52KI8;A2A8V8;Q52KI8-2;F6UK16	804;809;809;832;795;809;239	A2A8V9	Serine/arginine repetitive matrix protein 1	Srrm1	0.999703	0.000345193	96.153	57.892		2	S	PSTNWSPAVPAKKAKSPTPSLSPARNSDQEG	AKS(1)PT(0.005)PS(0.038)LS(0.957)PAR	3	2	0.20873									NaN	1.2958	NaN	2	NaN	1.0421	NaN	2	NaN	0.70841	NaN	1	NaN	2.3982	NaN	1	1395500	109	804	804	4376;36659;74282	localized
	445	A2A8V9;E9PUK6;E9QKA4;Q52KI8;A2A8V8;Q52KI8-2;F6UK16	808;813;813;836;799;813;243	A2A8V9	Serine/arginine repetitive matrix protein 1	Srrm1	0.782553	0.00325183	64.827	64.827		2	S	WSPAVPAKKAKSPTPSLSPARNSDQEGGGKK	KAKS(0.952)PT(0.051)PS(0.783)LS(0.215)PAR	8	3	-1.1664									NaN	1.3558	NaN	1	NaN	1.1058	NaN	1									285570	109	808	808	4376;36659;74282	localized
	446	A2A8V9;E9PUK6;E9QKA4;Q52KI8;A2A8V8;Q52KI8-2;F6UK16	810;815;815;838;801;815;245	A2A8V9	Serine/arginine repetitive matrix protein 1	Srrm1	0.961226	0.000345193	96.153	57.892		1;2	S	PAVPAKKAKSPTPSLSPARNSDQEGGGKKKK	SPTPS(0.039)LS(0.961)PAR	7	2	3.7319									NaN	1.2384	NaN	1	NaN	0.98213	NaN	1	0.83876	0.70841	NaN	1	1.9376	2.3982	NaN	1	1419900	109	810	810	4376;36659;74282	localized
	447	A2A8V9;E9PUK6;E9QKA4;Q52KI8;A2A8V8;Q52KI8-2;F7BWM1	260;260;260;260;260;260;50	A2A8V9	Serine/arginine repetitive matrix protein 1	Srrm1	0.845035	4.31e-11	123.63	84.897		1	S	LKAPKPEPVPEPKEPSPEKNSKKEKEKTRPR	APKPEPVPEPKEPS(0.845)PEKNS(0.155)K	14	3	1.3354									0.837	NaN	NaN	1	1.0152	NaN	NaN	1	0.89075	NaN	NaN	1	1.0151	NaN	NaN	1	17240000	109	260	260	6417	localized
	448	A2A8V9;E9PUK6;E9QKA4;Q52KI8;A2A8V8;Q52KI8-2;F7BWM1	265;265;265;265;265;265;55	A2A8V9	Serine/arginine repetitive matrix protein 1	Srrm1	0.984267	0.00104257	84.159	57.224		1	S	PEPVPEPKEPSPEKNSKKEKEKTRPRSRSRS	APKPEPVPEPKEPS(0.016)PEKNS(0.984)K	19	3	-1.1321	0.97692	NaN	NaN	2	0.80703	NaN	NaN	2									0.83687	NaN	NaN	2	0.86959	NaN	NaN	2	16186000	109	265	265	6417	localized
	449	A2A8V9;E9PUK6;E9QKA4;Q52KI8;A2A8V8;Q52KI8-2;F6UK16	708;713;713;713;699;713;159	A2A8V9	Serine/arginine repetitive matrix protein 1	Srrm1	0.771476	9.71e-06	115.83	57.558		1;2;3	S	NKRHSPSPRPRAPQTSSPPPVRRGASASPQG	APQT(0.214)S(0.771)S(0.015)PPPVRR	5	2	-0.062307	1.0068	NaN	1.0507	1	0.83915	NaN	0.81715	1	NaN	1.0288	0.96355	1	NaN	0.84115	0.83263	1	0.99177	NaN	NaN	1	0.85153	NaN	NaN	1	12189000	109	708	708	6498;6499;6500;65452	localized
	450	A2A8V9;E9PUK6;E9QKA4;Q52KI8;A2A8V8;Q52KI8-2;F6UK16	709;714;714;714;700;714;160	A2A8V9	Serine/arginine repetitive matrix protein 1	Srrm1	0.994224	5.98e-16	154.13	111.29		1;3	S	KRHSPSPRPRAPQTSSPPPVRRGASASPQGR	APQTS(0.006)S(0.994)PPPVR	6	2	-0.48413	1.0717	NaN	NaN	6	0.89143	NaN	NaN	6	1.0728	NaN	1.036	7	0.98237	NaN	0.85907	6									39984000	109	709	709	6498;6499;6500;65452	localized
	451	A2A8V9;E9PUK6;E9QKA4;Q52KI8;A2A8V8;Q52KI8-2;F6UK16	718;723;723;723;709;723;169	A2A8V9	Serine/arginine repetitive matrix protein 1	Srrm1	1	4.58e-08	112.75	79.951		2;3;4	S	RAPQTSSPPPVRRGASASPQGRQSPSPSTRP	RGAS(1)AS(1)PQGRQS(0.999)PS(0.844)PS(0.146)T(0.011)RPIR	4	3	-0.98976	NaN	0.90149	1.0314	1	NaN	0.81766	0.97563	1	NaN	1.0791	1.0266	3	NaN	0.92654	1.0721	3	NaN	1.0181	0.9606	3	NaN	0.93201	0.97029	3	837770000	109	718	718	6500;22485;22486;64993	localized
	452	A2A8V9;E9PUK6;E9QKA4;Q52KI8;A2A8V8;Q52KI8-2;F6UK16	720;725;725;725;711;725;171	A2A8V9	Serine/arginine repetitive matrix protein 1	Srrm1	0.999999	4.58e-08	112.75	79.951		2;3;4	S	PQTSSPPPVRRGASASPQGRQSPSPSTRPIR	RGAS(1)AS(1)PQGRQS(0.999)PS(0.844)PS(0.146)T(0.011)RPIR	6	3	-0.98976	NaN	1.0692	1.0314	1	NaN	0.97002	0.97563	1	NaN	1.1505	1.0266	4	NaN	0.97146	1.0734	4	NaN	0.94554	0.9606	1	NaN	0.84324	0.98103	1	606220000	109	720	720	6500;22485;22486;64993	localized
	453	A2A8V9;E9PUK6;E9QKA4;Q52KI8;A2A8V8;Q52KI8-2;F7BWM1	220;220;220;220;220;220;10	A2A8V9	Serine/arginine repetitive matrix protein 1	Srrm1	1	3.04e-23	147.7	96.561		1;2	S	TKSRSPSPAPEKKEKSPELPEPSVRMKDSSV	S(1)PELPEPSVR	1	2	-0.072389	1.167	1.3269	NaN	4	0.95094	1.3123	NaN	4	0.97386	0.80983	NaN	2	1.0382	1.3808	NaN	2	0.93111	NaN	NaN	5	1.0082	NaN	NaN	5	181440000	109	220	220	16381;37197;73963;74223	localized
	454	A2A8V9;E9PUK6;E9QKA4;Q52KI8;A2A8V8;F6UK16	726;731;731;731;717;177	A2A8V9	Serine/arginine repetitive matrix protein 1	Srrm1	0.999922	4.58e-08	112.75	79.951		1;2;3;4	S	PPVRRGASASPQGRQSPSPSTRPIRRVSRTP	RGAS(1)AS(1)PQGRQS(1)PS(0.424)PS(0.452)T(0.124)RPIR	12	3	-0.12638	NaN	1.3312	1.0379	2	NaN	0.91603	1.0011	2	0.97551	1.0209	1.0188	1	0.89681	0.97778	1.0387	1	0.96467	1.0462	0.98644	2	0.96442	0.93201	0.97564	2	611890000	109	726	726	22485;22486;63526;63527;64993	localized
	455	A2A8V9;E9PUK6;E9QKA4;Q52KI8;A2A8V8;F6UK16	728;733;733;733;719;179	A2A8V9	Serine/arginine repetitive matrix protein 1	Srrm1	0.995902	4.78e-08	111.49	84.63		1;2;3;4	S	VRRGASASPQGRQSPSPSTRPIRRVSRTPEP	GAS(0.807)AS(0.195)PQGRQS(0.998)PS(0.996)PS(0.003)T(0.001)RPIR	13	3	0.049444	NaN	1.0692	1.0403	1	NaN	0.97002	0.80819	1	NaN	1.2765	1.0583	1	NaN	0.59577	0.89652	1	0.88879	1.1656	0.93233	1	0.50935	1.1364	0.84857	1	584930000	109	728	728	22485;22486;63526;63527;64993	localized
	456	A2A8V9;E9PUK6;E9QKA4;Q52KI8;A2A8V8;F6UK16	730;735;735;735;721;181	A2A8V9	Serine/arginine repetitive matrix protein 1	Srrm1	0.96746	4.58e-08	112.75	79.951		2;3;4	S	RGASASPQGRQSPSPSTRPIRRVSRTPEPKK	RGAS(0.301)AS(0.709)PQGRQS(0.021)PS(0.022)PS(0.967)T(0.979)RPIR	16	2	0.59347	NaN	1.3712	1.0937	1	NaN	0.94087	1.3794	1	NaN	1.2267	1.0278	1	NaN	0.95046	0.84372	1	NaN	NaN	0.8678	1	NaN	NaN	0.90609	1	44193000	109	730	730	22485;22486;63526;63527;64993	localized
	457	A2A8V9;E9PUK6;E9QKA4;Q52KI8;A2A8V8;Q52KI8-2	443;448;448;448;448;448	A2A8V9	Serine/arginine repetitive matrix protein 1	Srrm1	0.999737	3.55e-08	130.95	79.82		1;2	S	TSGKVTKHKGTEKRESPSPAPKPRKVELSES	GTEKRES(1)PSPAPKPR	7	3	0.56488	0.93402	0.86177	NaN	4	0.90821	0.90039	NaN	4	1.0086	0.89999	NaN	2	1.004	0.81234	NaN	2									44735000	109	443	443	27148	localized
	458	A2A8V9;E9PUK6;E9QKA4;Q52KI8;A2A8V8;Q52KI8-2	445;450;450;450;450;450	A2A8V9	Serine/arginine repetitive matrix protein 1	Srrm1	0.999581	3.39e-24	162.81	98.219		1;2	S	GKVTKHKGTEKRESPSPAPKPRKVELSESEE	GT(0.998)EKRES(0.002)PS(1)PAPKPR	9	3	-0.18003	0.95128	0.91876	NaN	1	0.90581	0.90039	NaN	1	0.90735	0.85569	NaN	1	0.97047	0.84998	NaN	1									13463000	109	445	445	27148	localized
	459	A2A8V9;E9PUK6;E9QKA4;Q52KI8;A2A8V8;Q52KI8-2	395;400;400;400;400;400	A2A8V9	Serine/arginine repetitive matrix protein 1	Srrm1	0.91524	0.000335422	103.6	46.257		1;2;3;4	S	RLSPSASPPRRRHRPSSPATPPPKTRHSPTP	HRPS(0.915)S(0.884)PAT(0.842)PPPKT(0.264)RHS(0.285)PT(0.801)PQQS(0.009)NR	4	3	-0.11346	1.3071	1.1085	1.0002	1	0.93093	1.0081	0.79989	1	0.9915	1.1602	0.62388	1	0.86175	0.94864	0.75165	1	NaN	NaN	0.79236	6	NaN	NaN	0.81894	6	386360000	109	395	395	30010;30011;30012	localized
	460	A2A8V9;E9PUK6;E9QKA4;Q52KI8;A2A8V8;Q52KI8-2	396;401;401;401;401;401	A2A8V9	Serine/arginine repetitive matrix protein 1	Srrm1	0.965266	5.82e-08	110.74	79.005		1;2;3;4	S	LSPSASPPRRRHRPSSPATPPPKTRHSPTPQ	HRPS(0.035)S(0.965)PAT(0.984)PPPKT(0.187)RHS(0.157)PT(0.666)PQQS(0.005)NR	5	3	0.68764	0.91549	1.1976	1.0322	1	0.68787	1.0252	0.75515	1	1.029	1.0419	1.1105	2	0.83554	1.0014	0.83457	2	NaN	0.71157	0.81246	1	NaN	0.62475	0.79412	1	583140000	109	396	396	30010;30011;30012	localized
	461	A2A8V9;E9PUK6;E9QKA4;Q52KI8;A2A8V8;Q52KI8-2	407;412;412;412;412;412	A2A8V9	Serine/arginine repetitive matrix protein 1	Srrm1	0.988045	0.000335422	91.67	68.205		2;3;4	S	HRPSSPATPPPKTRHSPTPQQSNRTRKSRVS	HRPS(0.205)S(0.793)PAT(0.037)PPPKT(0.977)RHS(0.988)PT(0.987)PQQS(0.014)NR	16	3	-0.70982	NaN	1.205	0.8304	1	NaN	0.83261	0.92259	1	NaN	1.1462	0.70242	1	NaN	0.82316	0.82831	1	NaN	0.73545	1.0052	1	NaN	0.69123	1.1736	1	245850000	109	407	407	30012	localized
	462	A2A8V9;E9PUK6;E9QKA4;A2A8V8	751;756;756;742	A2A8V9	Serine/arginine repetitive matrix protein 1	Srrm1	0.999955	4.34e-05	138.82	138.82		1;2	S	RVSRTPEPKKIKKAASPSPQSVRRVSSSRSV	IKKAAS(1)PS(0.994)PQS(0.006)VR	6	2	0.018426	0.91807	1.1349	NaN	1	0.71381	0.99296	NaN	1	0.85662	1.1512	NaN	1	0.88393	1.0747	NaN	1	NaN	0.92371	NaN	1	NaN	0.90692	NaN	1	4753700	109	751	751	32952;32953;36482	localized
	463	A2A8V9;E9PUK6;E9QKA4;A2A8V8	753;758;758;744	A2A8V9	Serine/arginine repetitive matrix protein 1	Srrm1	0.99799	4.34e-05	138.82	138.82		2	S	SRTPEPKKIKKAASPSPQSVRRVSSSRSVSG	IKKAAS(1)PS(0.998)PQS(0.002)VRR	8	3	-0.56739	NaN	1.1245	NaN	2	NaN	0.97559	NaN	2	NaN	1.1512	NaN	4	NaN	1.0747	NaN	4	NaN	0.92371	NaN	1	NaN	0.90692	NaN	1	4089100	109	753	753	32952;32953;36482	localized
	464	A2A8V9;E9PUK6;E9QKA4;A2A8V8	756;761;761;747	A2A8V9	Serine/arginine repetitive matrix protein 1	Srrm1	0.972853	0.000129037	130.09	94.097		2	S	PEPKKIKKAASPSPQSVRRVSSSRSVSGSPE	IKKAAS(0.998)PS(0.03)PQS(0.973)VR	11	2	0.42574	NaN	1.1349	NaN	1	NaN	1.024	NaN	1																	332060	109	756	756	32952;32953;36482	localized
	465	A2A8V9;E9PUK6;Q52KI8;A2A8V8	887;892;915;878	A2A8V9	Serine/arginine repetitive matrix protein 1	Srrm1	1	6.09e-252	295.97	260.95		1;2	S	QEEPAAAPEPRKETESEAEDDNLDDLERHLR	KET(1)ES(1)EAEDDNLDDLERHLREK	5	4	-0.18482	0.8762	1.1164	NaN	1	0.72566	0.88199	NaN	1	1.4202	1.0838	NaN	1	0.69126	0.97842	NaN	1	0.94513	0.95174	NaN	4	0.94314	0.97122	NaN	4	3325600000	109	887	887	37254;37255;37256	localized
	466	A2A8V9;E9PUK6;E9QKA4;Q52KI8;A2A8V8;Q52KI8-2;F6UK16	782;787;787;810;773;787;217	A2A8V9	Serine/arginine repetitive matrix protein 1	Srrm1	0.999826	7.43e-16	118.46	100.4		2;3	S	SGSPEPAAKKPPAPPSPVQSQSPSTNWSPAV	KPPAPPS(1)PVQS(0.799)QS(0.203)PS(0.139)T(0.433)NWS(0.427)PAVPAKK	7	3	-0.35368	NaN	1.0496	0.88773	5	NaN	0.90255	0.86975	5	NaN	1.1218	0.91141	7	NaN	1.1003	0.88619	7	NaN	0.94872	1.0873	10	NaN	0.96545	1.0215	10	798210000	109	782	782	40194;40195;76982	localized
	467	A2A8V9;E9PUK6;E9QKA4;Q52KI8;A2A8V8;Q52KI8-2;F6UK16	786;791;791;814;777;791;221	A2A8V9	Serine/arginine repetitive matrix protein 1	Srrm1	0.954878	9.75e-12	102.19	102.19		2;3	S	EPAAKKPPAPPSPVQSQSPSTNWSPAVPAKK	KPPAPPS(1)PVQS(0.955)QS(0.043)PS(0.015)T(0.01)NWS(0.978)PAVPAKK	11	3	-0.091081	NaN	NaN	0.85109	3	NaN	NaN	0.67788	3	NaN	1.1743	0.80131	1	NaN	1.1858	0.81769	1	NaN	NaN	1.0871	2	NaN	NaN	1.0347	2	212940000	109	786	786	40194;40195;76982	localized
	468	A2A8V9;E9PUK6;E9QKA4;Q52KI8;A2A8V8;Q52KI8-2;F6UK16	788;793;793;816;779;793;223	A2A8V9	Serine/arginine repetitive matrix protein 1	Srrm1	0.997877	7.43e-16	114.66	113.71		2;3	S	AAKKPPAPPSPVQSQSPSTNWSPAVPAKKAK	KPPAPPS(0.999)PVQS(0.001)QS(0.998)PS(0.001)TNWSPAVPAK	13	3	0.45447	NaN	1.0317	0.8382	2	NaN	0.89797	0.89647	2	NaN	1.1398	0.93052	3	NaN	1.1015	0.86979	3	NaN	0.97332	1.1237	2	NaN	0.97095	0.99792	2	569460000	109	788	788	40194;40195;76982	localized
	469	A2A8V9;E9PUK6;E9QKA4;Q52KI8;A2A8V8;Q52KI8-2;F6UK16	790;795;795;818;781;795;225	A2A8V9	Serine/arginine repetitive matrix protein 1	Srrm1	0.76945	2.16e-05	74.321	74.321		3	S	KKPPAPPSPVQSQSPSTNWSPAVPAKKAKSP	KPPAPPS(0.998)PVQS(0.195)QS(0.811)PS(0.769)T(0.159)NWS(0.068)PAVPAKK	15	3	0.037448	NaN	NaN	0.79256	1	NaN	NaN	0.88527	1	NaN	NaN	0.93052	1	NaN	NaN	0.97926	1	NaN	NaN	1.1791	1	NaN	NaN	1.1704	1	42849000	109	790	790	40194;40195;76982	localized
	470	A2A8V9;E9PUK6;E9QKA4;Q52KI8;A2A8V8;Q52KI8-2;F6UK16	794;799;799;822;785;799;229	A2A8V9	Serine/arginine repetitive matrix protein 1	Srrm1	0.999884	1.41e-12	118.46	100.4		2;3	S	APPSPVQSQSPSTNWSPAVPAKKAKSPTPSL	KPPAPPS(0.986)PVQS(0.014)QSPSTNWS(1)PAVPAK	19	3	-0.33892	NaN	1.0496	0.85109	1	NaN	0.95208	0.84409	1	NaN	NaN	0.89207	6	NaN	NaN	0.8223	6	NaN	0.93288	1.1213	2	NaN	0.96218	1.0158	2	346340000	109	794	794	40194;40195;76982	localized
	471	A2A8V9;E9PUK6;E9QKA4;Q52KI8;A2A8V8;Q52KI8-2	422;427;427;427;427;427	A2A8V9	Serine/arginine repetitive matrix protein 1	Srrm1	0.999871	1.08e-11	143	86.922		2	S	SPTPQQSNRTRKSRVSVSPGRTSGKVTKHKG	SRVS(1)VS(0.477)PGRT(0.464)S(0.059)GK	4	2	0.28215	NaN	0.92785	NaN	5	NaN	1.0022	NaN	5	NaN	0.99116	NaN	5	NaN	1.0382	NaN	5	NaN	0.94216	NaN	5	NaN	1.099	NaN	5	144610000	109	422	422	40942;75178;75179;88999	localized
	472	A2A8V9;E9PUK6;E9QKA4;Q52KI8;A2A8V8;Q52KI8-2	424;429;429;429;429;429	A2A8V9	Serine/arginine repetitive matrix protein 1	Srrm1	0.999494	2.5e-11	140.88	78.139		1;2	S	TPQQSNRTRKSRVSVSPGRTSGKVTKHKGTE	SRVS(0.999)VS(0.999)PGRTSGKVTK	6	3	-0.37543	1.1773	0.94268	NaN	2	1.0461	1.0022	NaN	2	1.1717	0.99116	NaN	1	0.96949	1.0382	NaN	1	1.0862	0.99957	NaN	3	0.78355	1.072	NaN	3	141770000	109	424	424	40942;75178;75179;88999	localized
	473	A2A8V9;E9PUK6;E9QKA4;Q52KI8;A2A8V8;Q52KI8-2	429;434;434;434;434;434	A2A8V9	Serine/arginine repetitive matrix protein 1	Srrm1	0.852852	1.08e-11	143	86.922		2	S	NRTRKSRVSVSPGRTSGKVTKHKGTEKRESP	VS(0.116)VS(0.855)PGRT(0.175)S(0.853)GKVT(0.001)K	9	3	-0.3713	NaN	0.77526	NaN	1	NaN	0.95464	NaN	1	NaN	0.89426	NaN	1	NaN	0.9895	NaN	1	NaN	0.97524	NaN	1	NaN	0.97911	NaN	1	3264800	109	429	429	40942;75178;75179;88999	localized
	474	A2A8V9;E9PUK6;E9QKA4;Q52KI8;A2A8V8;Q52KI8-2	456;461;461;461;461;461	A2A8V9	Serine/arginine repetitive matrix protein 1	Srrm1	1	2.83e-50	208.4	208.4		1;2	S	RESPSPAPKPRKVELSESEEDKGSKMAAADS	KVELS(1)ES(1)EEDKGSK	5	2	-0.27053	0.94585	1.036	NaN	4	1.0038	0.98181	NaN	4	0.90419	1.0206	NaN	7	0.94552	1.1072	NaN	8	1.0962	0.97882	NaN	6	1.0992	1.2307	NaN	6	1325900000	109	456	456	41365;41366	localized
	475	A2A8V9;E9PUK6;E9QKA4;Q52KI8;A2A8V8;Q52KI8-2	458;463;463;463;463;463	A2A8V9	Serine/arginine repetitive matrix protein 1	Srrm1	0.99999	1.54e-39	200.4	200.4		1;2	S	SPSPAPKPRKVELSESEEDKGSKMAAADSVQ	KVELS(1)ES(1)EEDKGSKMAAADSVQQR	7	3	0.26546	0.94565	1.036	NaN	1	0.77826	0.98181	NaN	1	0.78969	1.0206	NaN	1	0.86339	1.1072	NaN	1	NaN	0.97882	NaN	4	NaN	1.2307	NaN	4	1209500000	109	458	458	41365;41366	localized
	476	A2A8V9;E9PUK6;E9QKA4;Q52KI8;A2A8V8;Q52KI8-2	464;469;469;469;469;469	A2A8V9	Serine/arginine repetitive matrix protein 1	Srrm1	0.966793	5.03e-05	79.27	39.172		2	S	KPRKVELSESEEDKGSKMAAADSVQQRRQYR	KVELS(0.514)ES(0.514)EEDKGS(0.967)KMAAADS(0.004)VQQR	13	4	0.5085	NaN	0.96769	NaN	1	NaN	0.59199	NaN	1	NaN	1.1898	NaN	2	NaN	0.95481	NaN	2	NaN	0.59144	NaN	1	NaN	1.0913	NaN	1	76186000	109	464	464	41365;41366	localized
	477	A2A8V9;E9PUK6;E9QKA4;Q52KI8;A2A8V8;Q52KI8-2;A2A983	10;10;10;10;10;10;10	A2A8V9	Serine/arginine repetitive matrix protein 1	Srrm1	0.821833	0.000611144	59.539	37.838		1	S	______MDAGFFRGTSAEQDNRFSNKQKKLL	MDAGFFRGT(0.178)S(0.822)AEQDNRFSNK	10	3	1.233									0.88873	NaN	NaN	1	0.71027	NaN	NaN	1	1.2016	NaN	NaN	1	1.3489	NaN	NaN	1	5665500	109	10	10	52348	localized
	478	A2A8V9;E9PUK6;E9QKA4;Q52KI8;Q52KI8-2	545;550;550;550;550	A2A8V9	Serine/arginine repetitive matrix protein 1	Srrm1	0.999981	0.000694979	128.88	72.782		1;2	S	QKETSPRMQMGKRWQSPVTKSSRRRRSPSPP	WQS(1)PVT(0.137)KS(0.862)S(0.001)RR	3	2	0.8833	0.93251	0.74136	NaN	1	0.96934	0.8566	NaN	1	1.0049	1.0018	NaN	2	0.99708	0.76362	NaN	2									12618000	109	545	545	54855;68418;90961;90962	localized
	479	A2A8V9;E9PUK6;E9QKA4;Q52KI8;Q52KI8-2	550;555;555;555;555	A2A8V9	Serine/arginine repetitive matrix protein 1	Srrm1	0.961601	0.000694979	101.9	91.789		2	S	PRMQMGKRWQSPVTKSSRRRRSPSPPPARRR	WQS(1)PVT(0.02)KS(0.962)S(0.018)RR	8	2	0.55312	NaN	0.76956	NaN	1	NaN	0.81681	NaN	1	NaN	1.0293	NaN	1	NaN	0.76896	NaN	1									468880	109	550	550	54855;90961;90962	localized
	480	A2A8V9;E9PUK6;E9QKA4;Q52KI8;A2A8V8;Q52KI8-2	382;387;387;387;387;387	A2A8V9	Serine/arginine repetitive matrix protein 1	Srrm1	1	3.84e-05	132.15	132.15		2;3	S	PPKRTSSPPRKTRRLSPSASPPRRRHRPSSP	RLS(1)PS(1)AS(1)PPRRR	3	2	-0.20092	NaN	1.0982	1.0303	5	NaN	0.9361	0.88351	5	NaN	1.1339	1.0259	6	NaN	1.0397	0.9829	6	NaN	0.9412	0.99662	5	NaN	0.84721	1.0599	5	879080000	109	382	382	66556;66557;66558	localized
	481	A2A8V9;E9PUK6;E9QKA4;Q52KI8;A2A8V8;Q52KI8-2	384;389;389;389;389;389	A2A8V9	Serine/arginine repetitive matrix protein 1	Srrm1	1	3.84e-05	107.63	56.493		2;3	S	KRTSSPPRKTRRLSPSASPPRRRHRPSSPAT	RLS(1)PS(1)AS(1)PPRRR	5	2	-0.20092	NaN	1.0279	1.0303	1	NaN	0.86349	0.88351	1	NaN	0.87432	1.0259	2	NaN	0.73897	0.9829	2	NaN	0.89678	0.99662	1	NaN	0.86539	1.0599	1	629530000	109	384	384	66556;66557;66558	localized
	482	A2A8V9;E9PUK6;E9QKA4;Q52KI8;A2A8V8;Q52KI8-2	386;391;391;391;391;391	A2A8V9	Serine/arginine repetitive matrix protein 1	Srrm1	1	3.84e-05	132.15	132.15		2;3	S	TSSPPRKTRRLSPSASPPRRRHRPSSPATPP	RLS(1)PS(1)AS(1)PPRRR	7	2	-0.20092	NaN	1.1044	1.0303	3	NaN	0.93865	0.88351	3	NaN	1.1339	1.0259	4	NaN	1.0397	0.9829	4	NaN	0.96172	0.99662	3	NaN	0.90764	1.0599	3	871800000	109	386	386	66556;66557;66558	localized
	483	A2A8V9;E9PUK6;E9QKA4;Q52KI8;A2A8V8;Q52KI8-2;F6UK16	567;572;572;572;558;572;18	A2A8V9	Serine/arginine repetitive matrix protein 1	Srrm1	1	2.35e-35	179.66	158.98		2	S	RRRRSPSPPPARRRRSPSPAPPPPPPPPPPR	S(1)PS(1)PAPPPPPPPPPPRR	1	3	-0.27132	NaN	1.0264	NaN	18	NaN	0.88769	NaN	18	NaN	1.0437	NaN	23	NaN	0.96999	NaN	23	NaN	0.97144	NaN	33	NaN	0.97184	NaN	33	7865100000	109	567	567	67564;67594;67595;67793;67794;74224;74225	localized
	484	A2A8V9;E9PUK6;E9QKA4;Q52KI8;A2A8V8;Q52KI8-2;F6UK16	569;574;574;574;560;574;20	A2A8V9	Serine/arginine repetitive matrix protein 1	Srrm1	1	2.35e-35	179.66	158.98		1;2	S	RRSPSPPPARRRRSPSPAPPPPPPPPPPRRR	S(1)PS(1)PAPPPPPPPPPPRR	3	3	-0.27132	1.7994	1.0264	NaN	1	1.403	0.88769	NaN	1	NaN	1.0437	NaN	23	NaN	0.96999	NaN	23	NaN	0.97144	NaN	33	NaN	0.97184	NaN	33	7866300000	109	569	569	67564;67594;67595;67793;67794;74224;74225	localized
	485	A2A8V9;E9PUK6;E9QKA4;Q52KI8;A2A8V8;Q52KI8-2;F6UK16	630;635;635;635;621;635;81	A2A8V9	Serine/arginine repetitive matrix protein 1	Srrm1	1	0.00216839	78.264	63.164		1;2	S	QRRYSPSPPPKRRTASPPPPPKRRASPSPPP	RRT(1)AS(1)PPPPPK	5	3	-0.30452	1.0352	NaN	NaN	2	0.89159	NaN	NaN	2	1.0114	0.80263	NaN	1	1.0839	0.67169	NaN	1									727580	109	630	630	67611;77843	localized
	486	A2A8V9;E9PUK6;E9QKA4;Q52KI8;A2A8V8;Q52KI8-2;F6UK16	650;655;655;655;641;655;101	A2A8V9	Serine/arginine repetitive matrix protein 1	Srrm1	1	0.000105092	117.02	107.92		2;3	S	PKRRASPSPPPKRRVSHSPPPKQRSPTVTKR	RVS(1)HS(1)PPPKQRS(0.933)PT(0.048)VT(0.02)K	3	2	0.88836	NaN	1.0945	0.94279	2	NaN	0.94634	1.0053	2	NaN	1.0063	0.95068	1	NaN	0.99687	0.90976	1	NaN	1.1203	0.93495	2	NaN	0.89997	1.0027	2	72811000	109	650	650	68336;88713	localized
	487	A2A8V9;E9PUK6;E9QKA4;Q52KI8;A2A8V8;Q52KI8-2;F6UK16	652;657;657;657;643;657;103	A2A8V9	Serine/arginine repetitive matrix protein 1	Srrm1	0.999975	6.22e-11	106.58	39.213		2;3	S	RRASPSPPPKRRVSHSPPPKQRSPTVTKRRS	RVS(1)HS(1)PPPKQRS(0.933)PT(0.048)VT(0.02)K	5	2	0.88836	NaN	1.0922	0.85879	6	NaN	0.94568	0.90729	6	NaN	1.0329	0.95068	3	NaN	1.0111	0.90976	3	NaN	1.0663	0.94603	3	NaN	0.87096	1.0019	3	251830000	109	652	652	68336;88713	localized
	488	A2A8V9;E9PUK6;E9QKA4;Q52KI8;A2A8V8;Q52KI8-2;F6UK16	659;664;664;664;650;664;110	A2A8V9	Serine/arginine repetitive matrix protein 1	Srrm1	0.988922	6.22e-11	106.58	39.213		2;3	S	PPKRRVSHSPPPKQRSPTVTKRRSPSLSSKH	VSHS(1)PPPKQRS(0.989)PT(0.009)VT(0.002)K	11	3	0.4374	NaN	1.093	0.85879	5	NaN	0.94827	0.90729	5	NaN	0.99767	0.95068	1	NaN	0.94846	0.90976	1	NaN	1.0927	0.90001	3	NaN	0.8833	0.99617	3	252360000	109	659	659	68336;88713	localized
	489	A2A8V9;E9PUK6;E9QKA4;Q52KI8;A2A8V8;Q52KI8-2;F6UK16	765;770;770;793;756;770;200	A2A8V9	Serine/arginine repetitive matrix protein 1	Srrm1	0.630611	0.000120528	63.559	63.559		2	S	ASPSPQSVRRVSSSRSVSGSPEPAAKKPPAP	RVS(0.036)S(0.149)S(0.15)RS(0.631)VS(0.236)GS(0.798)PEPAAK	7	3	0.29709	NaN	1.1542	NaN	3	NaN	0.78802	NaN	3	NaN	0.9324	NaN	2	NaN	1.0624	NaN	2									677330	109	765	765	68354;76982;88933	count
	490	A2A8V9;E9PUK6;E9QKA4;Q52KI8;A2A8V8;Q52KI8-2;F6UK16	767;772;772;795;758;772;202	A2A8V9	Serine/arginine repetitive matrix protein 1	Srrm1	0.414107	0.000120528	57.326	28.27			S	PSPQSVRRVSSSRSVSGSPEPAAKKPPAPPS	S(0.169)VS(0.414)GS(0.414)PEPAAKKPPAPPS(0.378)PVQS(0.378)QS(0.189)PS(0.036)T(0.014)NWS(0.007)PAVPAKK	3	4	0.6231																									0	109	767	767	68354;76982;88933	count
	491	A2A8V9;E9PUK6;E9QKA4;Q52KI8;A2A8V8;Q52KI8-2;F6UK16	769;774;774;797;760;774;204	A2A8V9	Serine/arginine repetitive matrix protein 1	Srrm1	0.941391	0.00117449	63.559	63.559		2	S	PQSVRRVSSSRSVSGSPEPAAKKPPAPPSPV	VS(0.118)S(0.15)S(0.15)RS(0.572)VS(0.067)GS(0.941)PEPAAK	10	2	0.54262	NaN	1.1542	NaN	3	NaN	0.78802	NaN	3	NaN	0.9324	NaN	2	NaN	1.0624	NaN	2									2651800	109	769	769	68354;76982;88933	localized
	492	A2A8V9;E9PUK6;E9QKA4;Q52KI8;A2A8V8;Q52KI8-2;F6UK16	611;616;616;616;602;616;62	A2A8V9	Serine/arginine repetitive matrix protein 1	Srrm1	1	0.00304902	133.42	95.703		1	S	PSPPPRRRSPSPRRYSPPIQRRYSPSPPPKR	RYS(1)PPIQR	3	2	0.30822	1.0943	NaN	NaN	4	0.95678	NaN	NaN	4	1.0332	NaN	NaN	3	1.0598	NaN	NaN	3	0.96303	NaN	NaN	1	0.98947	NaN	NaN	1	352640000	109	611	611	68496	localized
	493	A2A8V9;E9PUK6;E9QKA4;Q52KI8;A2A8V8;Q52KI8-2;F6UK16	619;624;624;624;610;624;70	A2A8V9	Serine/arginine repetitive matrix protein 1	Srrm1	0.999999	0.00110521	122.12	92.189		2	S	SPSPRRYSPPIQRRYSPSPPPKRRTASPPPP	RYS(1)PS(1)PPPK	3	2	0.40966	NaN	0.93532	NaN	4	NaN	0.89883	NaN	4	NaN	1.0076	NaN	8	NaN	1.0079	NaN	8	NaN	0.84626	NaN	2	NaN	0.8637	NaN	2	120720000	109	619	619	68497;68498;68499	localized
	494	A2A8V9;E9PUK6;E9QKA4;Q52KI8;A2A8V8;Q52KI8-2;F6UK16	621;626;626;626;612;626;72	A2A8V9	Serine/arginine repetitive matrix protein 1	Srrm1	1	0.00110521	122.12	92.189		2	S	SPRRYSPPIQRRYSPSPPPKRRTASPPPPPK	RYS(1)PS(1)PPPK	5	2	0.40966	NaN	0.93532	NaN	4	NaN	0.89883	NaN	4	NaN	1.0076	NaN	8	NaN	1.0079	NaN	8	NaN	0.84626	NaN	2	NaN	0.8637	NaN	2	120720000	109	621	621	68497;68498;68499	localized
	495	A2A8W8;O08605	384;396	A2A8W8	MAP kinase-interacting serine/threonine-protein kinase 1	Mknk1	0.916246	5.74e-06	69.71	36.589		1	S	EEQEALAEGLCSMKLSPPSKSRLARRRALAQ	QLSQHEENELAEEQEALAEGLCS(0.01)MKLS(0.916)PPS(0.037)KS(0.037)R	27	4	-0.0055571									0.92028	NaN	NaN	2	0.75163	NaN	NaN	2									9252500	110	384	384	62461;62462	localized
	496	A2A9A2	204	A2A9A2	Doublesex- and mab-3-related transcription factor A2	Dmrta2	0.999752	2.91e-12	95.444	82.536		2	S	FDLFPKTLLQAGRPDSPQPPPGKPLSPDGAD	TLLQAGRPDS(1)PQPPPGKPLS(0.833)PDGADS(0.167)GPR	10	3	-0.91562	NaN	0.88418	NaN	1	NaN	0.87979	NaN	1									NaN	0.90299	NaN	2	NaN	0.85588	NaN	2	6558000	112	204	204	80186	localized
	497	A2A9A2	214	A2A9A2	Doublesex- and mab-3-related transcription factor A2	Dmrta2	0.984915	2.91e-12	95.444	82.536		2	S	AGRPDSPQPPPGKPLSPDGADSGPRTSSPEV	T(0.008)LLQAGRPDS(0.992)PQPPPGKPLS(0.985)PDGADS(0.015)GPR	20	3	-0.26414	NaN	0.88418	NaN	1	NaN	0.87979	NaN	1									NaN	0.90299	NaN	2	NaN	0.85588	NaN	2	6558000	112	214	214	80186	localized
	500	A2A9C3-2;A2A9C3	1646;1646	A2A9C3-2	Protein SZT2	Szt2	0.790982	0.0108329	41.257	30.559		2	S	ASDPQHHRSTSESSASFPRSPGQPSSLRSDD	S(0.179)T(0.179)S(0.63)ES(0.092)S(0.092)AS(0.791)FPRS(0.029)PGQPS(0.003)S(0.006)LR	8	3	0.601	NaN	0.60182	NaN	1	NaN	1.7273	NaN	1																	576950	114	1646	1646	76426	localized
	501	Q8C1L6;A2A9K3;Q8BMK0	16;16;16	Q8C1L6	Centrosomal protein of 85 kDa	Cep85	0.863532	0.000156553	123.08	123.08		1	S	MAMQEKYPNDRSHATSPGSNVIQKGSSLGTE	SHAT(0.079)S(0.864)PGS(0.058)NVIQK	5	2	0.043208									0.9902	NaN	NaN	2	0.87176	NaN	NaN	2	1.0871	NaN	NaN	1	1.297	NaN	NaN	1	4644000	117	16	16	70988	localized
	502	Q8R1A4-2;A2A9M5;Q8R1A4	945;945;945	Q8R1A4-2	Dedicator of cytokinesis protein 7	Dock7	0.992126	4.72e-29	174.53	156.61		1	S	WVNTGPKAAPWGSNPSPSAESTQAMDRSCNR	AAPWGSNPS(0.992)PS(0.008)AESTQAMDR	9	2	-0.39256	1.0478	NaN	NaN	2	0.93455	NaN	NaN	2									1.1079	NaN	NaN	2	1.8024	NaN	NaN	2	3248100	118	945	945	832	localized
	504	Q8R1A4-2;A2A9M5;Q8R1A4;E9PX48;A2A9M4	2117;2117;2119;2087;716	Q8R1A4-2	Dedicator of cytokinesis protein 7	Dock7	0.964035	4.24e-21	155.24	112.04		1	S	PQLYKAVLPVTCHRDSFSRMSLRKMEL____	AVLPVTCHRDS(0.964)FS(0.036)R	11	2	-0.77537									3.2653	NaN	NaN	3	0.49787	NaN	NaN	3	0.30969	NaN	NaN	2	1.7513	NaN	NaN	2	49827000	118	2117	2117	9140;13843	localized
	506	Q8R1A4-2;A2A9M5;Q8R1A4;E9PX48;A2A9M4	1445;1445;1445;1415;42	Q8R1A4-2	Dedicator of cytokinesis protein 7	Dock7	0.991421	0.00619206	59.634	51.726		1	S	ENLRWRKDMTHWRQNSEKLDKSRAEIEHEAL	DMT(0.009)HWRQNS(0.991)EKLDK	9	3	0.51092	0.97521	NaN	NaN	2	1.268	NaN	NaN	2	0.91215	NaN	NaN	1	1.26	NaN	NaN	1									2006600	118	1445	1445	13356	localized
	507	Q8R1A4-2;A2A9M5;Q8R1A4;E9PX48;A2A9M4	2122;2122;2124;2092;721	Q8R1A4-2	Dedicator of cytokinesis protein 7	Dock7	0.997439	0.00681393	82.505	82.505		1	S	AVLPVTCHRDSFSRMSLRKMEL_________	DSFS(0.003)RMS(0.997)LR	7	2	-0.28127	0.94169	NaN	NaN	1	0.879	NaN	NaN	1	0.54641	NaN	NaN	1	0.94918	NaN	NaN	1	1.6492	NaN	NaN	2	0.94527	NaN	NaN	2	19002000	118	2122	2122	13843	localized
	508	Q8R1A4-2;A2A9M5;Q8R1A4;A2AW79	927;927;927;194	Q8R1A4-2	Dedicator of cytokinesis protein 7	Dock7	0.582064	0.000448325	62.203	58.625		1	S	DDEVRSIIGSKGLDRSNSWVNTGPKAAPWGS	GLDRS(0.582)NS(0.418)WVNTGPK	5	2	0.4879																	1.1133	NaN	NaN	1	1.2141	NaN	NaN	1	1811100	118	927	927	24825;73837	count
	509	Q8R1A4-2;A2A9M5;Q8R1A4;A2AW79	929;929;929;196	Q8R1A4-2	Dedicator of cytokinesis protein 7	Dock7	0.999944	0.000255434	128.72	103.39		1	S	EVRSIIGSKGLDRSNSWVNTGPKAAPWGSNP	SNS(1)WVNTGPK	3	2	0.65501	1.0576	NaN	NaN	2	1.1424	NaN	NaN	2	0.93179	NaN	NaN	3	1.2296	NaN	NaN	3	0.87928	NaN	NaN	3	1.0619	NaN	NaN	3	10520000	118	929	929	24825;73837	localized
	510	Q8R1A4-2;A2A9M5;Q8R1A4;E9PX48;A2A9M4	1420;1420;1420;1390;17	Q8R1A4-2	Dedicator of cytokinesis protein 7	Dock7	0.999302	5.38e-17	151.06	147.52		1;2	S	ARQEMVRRSRGQLERSPSGSAFGSQENLRWR	SRGQLERS(0.999)PS(0.001)GSAFGSQENLR	8	3	-2.0303	0.99589	0.97486	NaN	2	0.76138	1.3034	NaN	2	0.62631	0.8425	NaN	1	1.1646	0.96733	NaN	1	1.314	1.1823	NaN	2	0.83877	0.86489	NaN	2	93462000	118	1420	1420	26207;26208;74209;74210;74903	localized
	511	Q8R1A4-2;A2A9M5;Q8R1A4;E9PX48;A2A9M4	1422;1422;1422;1392;19	Q8R1A4-2	Dedicator of cytokinesis protein 7	Dock7	0.999981	3e-157	273.44	255.23		1;2	S	QEMVRRSRGQLERSPSGSAFGSQENLRWRKD	SPS(1)GSAFGSQENLR	3	2	0.056075	1.0563	0.92877	NaN	7	1.2081	1.2573	NaN	7	0.93954	0.93786	NaN	4	1.1066	0.89679	NaN	4	0.98219	1.0291	NaN	6	1.0039	1.073	NaN	6	312010000	118	1422	1422	26207;26208;74209;74210;74903	localized
	512	Q8R1A4-2;A2A9M5;Q8R1A4;E9PX48;A2A9M4	1424;1424;1424;1394;21	Q8R1A4-2	Dedicator of cytokinesis protein 7	Dock7	0.999188	5.2e-10	133.32	104.68		1;2	S	MVRRSRGQLERSPSGSAFGSQENLRWRKDMT	SPS(0.001)GS(0.999)AFGS(1)QENLR	5	2	-0.50772	1.056	0.97486	NaN	1	0.78851	1.3034	NaN	1	1.0534	0.89768	NaN	1	1.3613	0.95097	NaN	1	0.78774	1.4952	NaN	1	0.83315	0.61951	NaN	1	97927000	118	1424	1424	26207;26208;74209;74210;74903	localized
	513	Q8R1A4-2;A2A9M5;Q8R1A4;E9PX48;A2A9M4	1428;1428;1428;1398;25	Q8R1A4-2	Dedicator of cytokinesis protein 7	Dock7	1	1.48e-115	238.88	232.1		1;2	S	SRGQLERSPSGSAFGSQENLRWRKDMTHWRQ	GQLERS(0.001)PS(0.209)GS(0.79)AFGS(1)QENLR	14	3	0.39818	0.93402	0.90907	NaN	6	0.80062	1.2379	NaN	6	1.2419	0.92237	NaN	6	0.77851	0.91124	NaN	6	0.87492	1.0772	NaN	4	0.86579	1.0492	NaN	4	335210000	118	1428	1428	26207;26208;74209;74210;74903	localized
	514	Q8R1A4-2;A2A9M5;Q8R1A4;E9PX48	24;24;24;24	Q8R1A4-2	Dedicator of cytokinesis protein 7	Dock7	0.999821	0.000200841	100.39	83.247		2	S	QKISRTVAAEVRKQISGQYSGSPQLLKNLNI	KQIS(1)GQYS(0.063)GS(0.937)PQLLK	4	2	-1.2056									NaN	0.71003	NaN	1	NaN	0.91992	NaN	1	NaN	1.1488	NaN	2	NaN	1.2677	NaN	2	1346500	118	24	24	40383;61644	localized
	515	Q8R1A4-2;A2A9M5;Q8R1A4;E9PX48	28;28;28;28	Q8R1A4-2	Dedicator of cytokinesis protein 7	Dock7	0.502432	0.000867804	116.27	116.27		1	S	RTVAAEVRKQISGQYSGSPQLLKNLNIVGNI	QISGQYS(0.502)GS(0.498)PQLLK	7	2	-1.5899																	0.95194	NaN	NaN	1	1.033	NaN	NaN	1	1275000	118	28	28	40383;61644	count
	516	Q8R1A4-2;A2A9M5;Q8R1A4;E9PX48	30;30;30;30	Q8R1A4-2	Dedicator of cytokinesis protein 7	Dock7	0.994417	4.91e-40	186.58	186.58		1;2	S	VAAEVRKQISGQYSGSPQLLKNLNIVGNISH	KQIS(0.98)GQY(0.02)S(0.005)GS(0.994)PQLLK	10	3	-0.18658	0.54445	NaN	NaN	1	1.0397	NaN	NaN	1	0.86079	0.71003	NaN	3	0.50078	0.91992	NaN	3	0.97277	1.1488	NaN	7	0.99789	1.2677	NaN	7	37347000	118	30	30	40383;61644	localized
	517	Q8R1A4-2;A2A9M5;Q8R1A4;E9PX48;A2AW79;F6ZJ55	862;862;862;862;129;147	Q8R1A4-2	Dedicator of cytokinesis protein 7	Dock7	0.998802	1.26e-08	92.416	75.549		2	S	SYIYYVFRLPNTYPNSPSPGPGGLGGSVHYA	LPNT(0.001)Y(0.002)PNS(0.999)PS(0.998)PGPGGLGGSVHYATMAR	8	3	0.28901																	NaN	0.94034	NaN	3	NaN	1.3039	NaN	3	2191300	118	862	862	48268	localized
	518	Q8R1A4-2;A2A9M5;Q8R1A4;E9PX48;A2AW79;F6ZJ55	864;864;864;864;131;149	Q8R1A4-2	Dedicator of cytokinesis protein 7	Dock7	0.998362	1.26e-08	92.416	75.549		2	S	IYYVFRLPNTYPNSPSPGPGGLGGSVHYATM	LPNT(0.001)Y(0.002)PNS(0.999)PS(0.998)PGPGGLGGSVHYATMAR	10	3	0.28901																	NaN	0.94034	NaN	3	NaN	1.3039	NaN	3	2191300	118	864	864	48268	localized
	519	Q8R1A4-2;A2A9M5;Q8R1A4;E9PX48	1382;1382;1382;1352	Q8R1A4-2	Dedicator of cytokinesis protein 7	Dock7	0.999187	0.00839398	111.5	73.685		1	S	SCFEYKGKKVFERMNSLTFKKSKDMRAKLEE	MNS(0.999)LT(0.001)FK	3	2	0.54966	0.97311	NaN	NaN	1	1.2678	NaN	NaN	1	1.5934	NaN	NaN	1	1.1506	NaN	NaN	1	0.67765	NaN	NaN	3	1.0568	NaN	NaN	3	69640000	118	1382	1382	54560;54561	localized
	520	Q8R1A4-2;A2A9M5;Q8R1A4;E9PX48	962;962;962;932	Q8R1A4-2	Dedicator of cytokinesis protein 7	Dock7	0.493401	1.11e-07	108.71	78.224			S	SAESTQAMDRSCNRMSSHTETSSFLQTLTGR	MS(0.493)S(0.493)HT(0.01)ET(0.001)S(0.001)S(0.001)FLQTLTGRLPTK	2	3	0.058391																									0	118	962	962	55231;55232	count
	521	Q8R1A4-2;A2A9M5;Q8R1A4;E9PX48	963;963;963;933	Q8R1A4-2	Dedicator of cytokinesis protein 7	Dock7	0.849619	1.45e-08	108.71	78.224		1	S	AESTQAMDRSCNRMSSHTETSSFLQTLTGRL	MS(0.102)S(0.85)HT(0.012)ET(0.012)S(0.012)S(0.012)FLQTLTGRLPTK	3	3	-0.0033489																	0.96213	NaN	NaN	1	0.93204	NaN	NaN	1	5792500	118	963	963	55231;55232	localized
	522	Q8R1A4-2;A2A9M5;Q8R1A4;E9PX48	440;440;440;440	Q8R1A4-2	Dedicator of cytokinesis protein 7	Dock7	0.996272	0.00451438	58.246	41.005		2	S	STGERKGSWSERRNSSLVGRRSLERTTSGDD	NS(0.004)S(0.996)LVGRRS(1)LER	3	3	0.48184																	NaN	10.915	NaN	2	NaN	9.7618	NaN	2	33890000	118	440	440	59221	localized
	523	Q8R1A4-2;A2A9M5;Q8R1A4;E9PX48	446;446;446;446	Q8R1A4-2	Dedicator of cytokinesis protein 7	Dock7	0.999992	4.44e-05	71.98	71.98		1;2	S	GSWSERRNSSLVGRRSLERTTSGDDACNLTS	NS(0.004)S(0.996)LVGRRS(1)LER	9	3	0.48184	1.2282	NaN	NaN	2	1.1276	NaN	NaN	2	1.059	NaN	NaN	2	1.0844	NaN	NaN	2	1.0775	10.915	NaN	2	0.87679	9.7618	NaN	2	66225000	118	446	446	59221	localized
	524	Q8R1A4-2;A2A9M5;Q8R1A4;E9PX48;A2AW79;F6ZJ55	888;888;888;888;155;173	Q8R1A4-2	Dedicator of cytokinesis protein 7	Dock7	1	3.02e-10	118.71	75.116		1	S	SVHYATMARSAVRPASLNLNRSRSLSNSNPD	SAVRPAS(1)LNLNR	7	3	-1.4147	0.83688	NaN	NaN	1	0.86459	NaN	NaN	1	1.7393	NaN	NaN	2	0.77215	NaN	NaN	2	0.79993	NaN	NaN	3	1.0897	NaN	NaN	3	38350000	118	888	888	69089	localized
	525	Q8R1A4-2;A2A9M5;Q8R1A4;E9PX48;A2AW79;F6ZJ55	896;896;896;896;163;181	Q8R1A4-2	Dedicator of cytokinesis protein 7	Dock7	0.921202	5.24e-109	208.53	208.53		1;2;3	S	RSAVRPASLNLNRSRSLSNSNPDISGTPTSP	S(0.057)RS(0.921)LS(0.818)NS(0.204)NPDISGTPTSPDDEVR	3	3	0.36517	0.8821	1.135	1.0148	1	0.86673	1.0953	0.7806	1	NaN	0.96087	1.2442	7	NaN	1.0454	1.2471	7	NaN	1.0661	0.85817	3	NaN	1.0454	0.7581	3	936250000	118	896	896	73109;73110;75084;75085	localized
	526	Q8R1A4-2;A2A9M5;Q8R1A4;E9PX48;A2AW79;F6ZJ55	898;898;898;898;165;183	Q8R1A4-2	Dedicator of cytokinesis protein 7	Dock7	0.943046	3.77e-150	224.91	165.35		1;2;3	S	AVRPASLNLNRSRSLSNSNPDISGTPTSPDD	S(0.028)RS(0.028)LS(0.943)NS(0.999)NPDIS(0.001)GTPTSPDDEVR	5	2	-0.45065	NaN	1.0859	NaN	2	NaN	1.0346	NaN	2	0.99534	0.96868	0.83549	2	0.80223	1.0454	1.149	2	NaN	1.1953	0.62347	4	NaN	1.1121	1.0725	4	604960000	118	898	898	73109;73110;75084;75085	localized
	527	Q8R1A4-2;A2A9M5;Q8R1A4;E9PX48;A2AW79;F6ZJ55	900;900;900;900;167;185	Q8R1A4-2	Dedicator of cytokinesis protein 7	Dock7	0.999844	2.95e-221	281.65	244.78		1;2;3	S	RPASLNLNRSRSLSNSNPDISGTPTSPDDEV	S(0.273)RS(0.273)LS(0.453)NS(1)NPDISGTPTSPDDEVR	7	2	-0.72209	1.0057	1.1038	1.1514	3	0.83593	1.0365	0.66296	3	0.94414	0.98673	1.1318	4	0.81405	1.0431	1.256	4	1.1438	1.055	0.72433	4	0.7613	1.0251	0.86281	4	763830000	118	900	900	73109;73110;75084;75085	localized
	528	Q8R1A4-2;A2A9M5;Q8R1A4;E9PX48;A2AW79;F6ZJ55	905;905;905;905;172;190	Q8R1A4-2	Dedicator of cytokinesis protein 7	Dock7	0.745053	2.25e-24	150.62	131.3		3	S	NLNRSRSLSNSNPDISGTPTSPDDEVRSIIG	S(0.084)LS(0.399)NS(0.517)NPDIS(0.745)GT(0.263)PT(0.889)S(0.102)PDDEVRSIIGSK	10	3	-1.038																	NaN	NaN	0.67543	2	NaN	NaN	0.66224	2	2093800	118	905	905	73109;73110;75084;75085	count
	529	Q8R1A4-2;A2A9M5;Q8R1A4;E9PX48;A2AW79;F6ZJ55	910;910;910;910;177;195	Q8R1A4-2	Dedicator of cytokinesis protein 7	Dock7	0.970026	1.73e-38	155.4	155.4		2;3	S	RSLSNSNPDISGTPTSPDDEVRSIIGSKGLD	S(0.123)RS(0.403)LS(0.237)NS(0.237)NPDISGTPT(0.03)S(0.97)PDDEVR	17	3	-0.4105	NaN	0.92473	NaN	1	NaN	0.56836	NaN	1	NaN	1.3477	NaN	4	NaN	1.0932	NaN	4	NaN	1.1269	0.91164	2	NaN	0.67824	0.74785	2	50156000	118	910	910	73109;73110;75084;75085	localized
	530	Q8R1A4-2;A2A9M5;Q8R1A4;E9PX48;A2AW79;F6ZJ55	917;917;917;917;184;202	Q8R1A4-2	Dedicator of cytokinesis protein 7	Dock7	0.901065	0.0011586	64.6	27.32		2	S	PDISGTPTSPDDEVRSIIGSKGLDRSNSWVN	S(0.172)LS(0.683)NS(0.14)NPDIS(0.003)GT(0.003)PT(0.001)S(0.002)PDDEVRS(0.901)IIGS(0.095)K	22	3	0.16675	NaN	0.64734	NaN	1	NaN	0.95173	NaN	1																	358280	118	917	917	73110;75085	localized
	531	Q8R1A4-2;A2A9M5;Q8R1A4;E9PX48	180;180;180;180	Q8R1A4-2	Dedicator of cytokinesis protein 7	Dock7	0.997103	6.96e-10	155.33	90.177		1;2	S	DGSSYQDEQDDLKRRSMSIDDTPRGSWACSI	S(0.997)MS(0.003)IDDTPR	1	2	-0.3032	0.75338	NaN	NaN	2	1.1162	NaN	NaN	2	1.4162	2.6584	NaN	3	0.62598	0.9951	NaN	3	0.66469	NaN	NaN	2	1.1695	NaN	NaN	2	18901000	118	180	180	73522;73523	localized
	532	Q8R1A4-2;A2A9M5;Q8R1A4;E9PX48	182;182;182;182	Q8R1A4-2	Dedicator of cytokinesis protein 7	Dock7	0.999733	0.00102187	91.961	56.809		1	S	SSYQDEQDDLKRRSMSIDDTPRGSWACSIFD	SMS(1)IDDTPR	3	2	-0.011324	1.3591	NaN	NaN	4	1.2716	NaN	NaN	4	0.73117	NaN	NaN	3	1.402	NaN	NaN	3									25300000	118	182	182	73522;73523	localized
	533	Q8R1A4-2;A2A9M5;Q8R1A4;E9PX48	190;190;190;190	Q8R1A4-2	Dedicator of cytokinesis protein 7	Dock7	0.861152	4.7e-05	98.491	65.131		2	S	DLKRRSMSIDDTPRGSWACSIFDLKNSLPDA	S(0.959)MS(0.041)IDDT(0.137)PRGS(0.861)WACS(0.002)IFDLK	11	3	-0.13468									NaN	2.6768	NaN	1	NaN	1.0512	NaN	1									952890	118	190	190	73523	localized
	535	Q8R516-3;A2A9P8;Q8R516-2;Q8R516	251;76;251;251	Q8R516-3	E3 ubiquitin-protein ligase MIB2	Mib2	1	0.00126042	115.38	86.826		1	S	HLPKLGKPAELQRRVSADGQPFQRGDKVKCL	RVS(1)ADGQPFQRGDKVK	3	3	-0.18581	1.0422	NaN	NaN	2	0.98493	NaN	NaN	2	1.0376	NaN	NaN	1	1.286	NaN	NaN	1									3834000	119	251	251	68322;68323	localized
	536	A6PWC3;Q8BHG1;A2A9Q2	57;57;57	A6PWC3	Nardilysin	Nrd1	0.829608	7.86e-05	76.614	59.179		2	S	KPFPTLTMPGRNKAKSTCSCPDLQPNGQDLG	AKS(0.83)T(0.643)CS(0.527)CPDLQPNGQDLGESGR	3	3	-0.38804	NaN	0.52217	NaN	1	NaN	1.5972	NaN	1	NaN	2.0328	NaN	1	NaN	0.2671	NaN	1									4082200	120	57	57	4381;76124	localized
	537	A6PWC3;Q8BHG1;A2A9Q2	60;60;60	A6PWC3	Nardilysin	Nrd1	0.833969	0.00302889	78.755	39.405		1;2	S	PTLTMPGRNKAKSTCSCPDLQPNGQDLGESG	AKS(0.552)T(0.614)CS(0.834)CPDLQPNGQDLGESGR	6	3	-0.16227	NaN	0.52217	NaN	1	NaN	1.5972	NaN	1	1.5326	1.9311	NaN	1	0.68461	0.31585	NaN	1									4158200	120	60	60	4381;76124	localized
	538	A6PWC3;Q8BHG1;A2A9Q2	85;85;85	A6PWC3	Nardilysin	Nrd1	0.998975	1.08e-15	127.17	127.17		1	S	DLGESGRLARLGADESEEEGRSFSNVGDPEI	LGADES(0.999)EEEGRS(0.001)FSNVGDPEIIK	6	3	-0.15284	0.99253	NaN	NaN	1	1.2183	NaN	NaN	1	0.90216	NaN	NaN	2	1.191	NaN	NaN	2	0.92322	NaN	NaN	5	1.1236	NaN	NaN	5	107340000	120	85	85	43814;43815;43816	localized
	539	A6PWC3;Q8BHG1;A2A9Q2	91;91;91	A6PWC3	Nardilysin	Nrd1	0.691939	0.000379923	58.712	25.6		1	S	RLARLGADESEEEGRSFSNVGDPEIIKSPSD	LGADES(0.168)EEEGRS(0.692)FS(0.14)NVGDPEIIKSPSDPKQYR	12	4	0.25032									0.74968	NaN	NaN	1	0.90874	NaN	NaN	1									18437000	120	91	91	43814;43815;43816	count
	540	A6PWC3;Q8BHG1;A2A9Q2	93;93;93	A6PWC3	Nardilysin	Nrd1	0.489169	4.6e-07	81.346	45.714			S	ARLGADESEEEGRSFSNVGDPEIIKSPSDPK	LGADES(0.021)EEEGRS(0.489)FS(0.489)NVGDPEIIKSPSDPKQYR	14	4	0.071353																									0	120	93	93	43814;43815;43816	count
	541	A2AA85;Q6NXN1-2;Q6NXN1	99;86;105	A2AA85	SUZ domain-containing protein 1	Szrd1	0.999999	0.00623677	73.072	39.416		2	S	QREAEYAEARRRILGSASPEEEQEKPILDRP	ILGS(1)AS(1)PEEEQEKPILDRPTR	4	3	1.575									NaN	1.4273	NaN	2	NaN	1.3754	NaN	2									2229000	123	99	99	33381	localized
	542	A2AA85;Q6NXN1-2;Q6NXN1	101;88;107	A2AA85	SUZ domain-containing protein 1	Szrd1	0.999997	1.44e-05	82.761	61.328		1;2	S	EAEYAEARRRILGSASPEEEQEKPILDRPTR	ILGS(1)AS(1)PEEEQEKPILDRPTR	6	3	-0.12655	1.1829	NaN	NaN	1	0.91358	NaN	NaN	1	1.0951	1.4273	NaN	1	1.0414	1.3754	NaN	1	0.99733	NaN	NaN	1	1.0145	NaN	NaN	1	26920000	123	101	101	33381	localized
	544	A2AA85;Q6NXN1-2;Q6NXN1	33;20;39	A2AA85	SUZ domain-containing protein 1	Szrd1	0.918992	1.13e-29	153.76	145.77		1	S	LEKKLKITQKERKSKSPPKVPIVIQDDSLPT	S(0.076)KS(0.919)PPKVPIVIQDDS(0.005)LPTGPPPQIR	3	3	0.13166	0.91121	NaN	NaN	4	0.87178	NaN	NaN	4	1.0732	NaN	NaN	3	0.98634	NaN	NaN	3	0.9675	NaN	NaN	3	0.96651	NaN	NaN	3	286480000	123	33	33	40862;72050	localized
	545	A2AAE1-4;A2AAE1-6;A2AAE1;A2AAE1-2;A2AAE1-3;A2AB97;F6YAT5;F6RPM4	3737;4089;4124;4145;4177;626;705;830	A2AAE1-4	Uncharacterized protein KIAA1109	Kiaa1109;4932438A13Rik	0.949491	0.00550668	94.958	58.512		1	S	TSASKAGMPGSSGLGSPLGRSRHSSSQSDLT	AGMPGS(0.004)S(0.046)GLGS(0.949)PLGR	11	2	0.52613																	0.93776	NaN	NaN	1	1.2719	NaN	NaN	1	545100	124	3737	3737	2960	localized
	546	A2AAE1-4;A2AAE1-6;A2AAE1;A2AAE1-2;A2AAE1-3	2368;2755;2755;2755;2755	A2AAE1-4	Uncharacterized protein KIAA1109	Kiaa1109	0.966538	6.36e-10	147.28	147.28		1	S	EPTCRVVFENEQDNNSLTKTQRKRSLVTSEP	VVFENEQDNNS(0.967)LT(0.033)K	11	2	-0.24979									0.98206	NaN	NaN	2	0.86886	NaN	NaN	2	1.0535	NaN	NaN	1	1.4515	NaN	NaN	1	1111300	124	2368	2368	89622	localized
	547	A2AAE1-4;A2AAE1-6;A2AAE1;A2AAE1-2;A2AAE1-3	2216;2603;2603;2603;2603	A2AAE1-4	Uncharacterized protein KIAA1109	Kiaa1109	0.778315	0.000250957	102.72	62.551		1	S	TQTDIKLSRYTAGSASPTPTFKTRKHRDFRS	YTAGS(0.012)AS(0.778)PT(0.179)PT(0.03)FK	7	2	0.18526	0.87792	NaN	NaN	1	1.1856	NaN	NaN	1	0.7309	NaN	NaN	1	0.79698	NaN	NaN	1	0.89599	NaN	NaN	3	1.4225	NaN	NaN	3	2844700	124	2216	2216	93495	localized
	548	A2AAN0;O35250	283;283	A2AAN0	Exocyst complex component 7	Exoc7	0.998411	0.000661019	71.842	71.842		1	S	RPGTIRKAQNLLKQYSQHGLDGKKGGSNLIP	KAQNLLKQY(0.002)S(0.998)QHGLDGK	10	3	-0.29326	1.2788	NaN	NaN	2	1.7752	NaN	NaN	2	0.74374	NaN	NaN	2	1.034	NaN	NaN	2									4203900	125	283	283	36788	localized
	549	A2AAN0;O35250;O35250-2;A2AAN3	242;242;242;235	A2AAN0	Exocyst complex component 7	Exoc7	0.399075	7.84e-06	124.66	78.408			S	LDRSIKGLKEHFRKSSSSSGVPYSPAIPNKR	KS(0.177)S(0.399)S(0.147)S(0.27)S(0.008)GVPY(0.587)S(0.412)PAIPNK	3	2	-0.041604																									0	125	242	242	40973;75938	count
	550	A2AAN0;O35250;O35250-2;A2AAN3	243;243;243;236	A2AAN0	Exocyst complex component 7	Exoc7	0.729579	4.01e-12	150.36	150.36		2	S	DRSIKGLKEHFRKSSSSSGVPYSPAIPNKRK	KS(0.087)S(0.079)S(0.73)S(0.036)S(0.069)GVPY(0.34)S(0.66)PAIPNK	4	2	-0.57682																	NaN	1.0745	NaN	2	NaN	1.6945	NaN	2	845140	125	243	243	40973;75938	count
	551	A2AAN0;O35250;O35250-2;A2AAN3	250;250;250;243	A2AAN0	Exocyst complex component 7	Exoc7	0.982585	4.01e-12	150.36	150.36		1;2	S	KEHFRKSSSSSGVPYSPAIPNKRKDTPTKKP	SSSSS(0.002)GVPY(0.015)S(0.983)PAIPNK	10	2	0.16058																	1.3521	1.0745	NaN	1	1.0931	1.6945	NaN	1	1416600	125	250	250	40973;75938	localized
	553	A2AAY5	291	A2AAY5	SH3 and PX domain-containing protein 2B	Sh3pxd2b	0.81766	3.54e-12	100.83	100.83		1	S	KKNSGEPLPPKLGPSSPAHSGALDLDGVSRH	NSGEPLPPKLGPS(0.182)S(0.818)PAHSGALDLDGVSR	14	3	0.74824									1.1465	NaN	NaN	1	0.50567	NaN	NaN	1	0.83619	NaN	NaN	1	1.0214	NaN	NaN	1	17975000	126	291	291	44325;59052	localized
	554	A2AAY5	672	A2AAY5	SH3 and PX domain-containing protein 2B	Sh3pxd2b	0.999998	3.39e-14	107.59	66.421		1	S	HVDIYNLRSKLRPAKSQEKALLDGESHHAAG	LRPAKS(1)QEKALLDGESHHAAGSHDTALSR	6	4	0.86443	1.0448	NaN	NaN	5	1.1095	NaN	NaN	5	0.70084	NaN	NaN	1	0.99436	NaN	NaN	1	1.0186	NaN	NaN	2	0.83898	NaN	NaN	2	80330000	126	672	672	49405	localized
	555	A2AAY5	339	A2AAY5	SH3 and PX domain-containing protein 2B	Sh3pxd2b	1	6.11e-18	178.99	178.99		1	S	RFEGRLVPDGDVKQRSPKMRQRPPPRRDMTI	LVPDGDVKQRS(1)PKMR	11	4	-0.38721	1.168	NaN	NaN	3	0.9716	NaN	NaN	3	1.077	NaN	NaN	2	0.92085	NaN	NaN	2	0.9156	NaN	NaN	6	0.86257	NaN	NaN	6	154150000	126	339	339	51371;51372	localized
	556	A2AAY5	550	A2AAY5	SH3 and PX domain-containing protein 2B	Sh3pxd2b	0.563055	0.00134377	67.579	36.92		1	S	ELLERERQKMEPLRGSSPKPPGMILPMIPAK	QKMEPLRGS(0.563)S(0.437)PKPPGMILPMIPAK	9	3	0.22378	0.94163	NaN	NaN	4	1.0337	NaN	NaN	4	1.2322	NaN	NaN	2	0.91261	NaN	NaN	2									59848000	126	550	550	61844	count
	557	A2AAY5	551	A2AAY5	SH3 and PX domain-containing protein 2B	Sh3pxd2b	0.667723	0.00134377	67.579	36.92		1	S	LLERERQKMEPLRGSSPKPPGMILPMIPAKH	QKMEPLRGS(0.332)S(0.668)PKPPGMILPMIPAK	10	3	1.594	0.94163	NaN	NaN	4	1.0337	NaN	NaN	4	1.1505	NaN	NaN	1	0.74563	NaN	NaN	1	0.92059	NaN	NaN	1	1.0636	NaN	NaN	1	58499000	126	551	551	61844	count
	558	Q9JL26-2;A2AB60;Q9JL26;G3UWI1	995;1021;1021;78	Q9JL26-2	Formin-like protein 1	Fmnl1	0.999991	4.71e-08	107.72	54.279		1	S	AAADTSGREEPPTPKSPPKARRQQMDLISEL	EAAADTSGREEPPTPKS(1)PPKAR	17	3	-0.18723	0.94907	NaN	NaN	5	1.0611	NaN	NaN	5	0.89202	NaN	NaN	1	0.99844	NaN	NaN	1	1.0844	NaN	NaN	8	1.1478	NaN	NaN	8	42056000	127	995	995	14567	localized
	559	Q9JL26-2;A2AB60;Q9JL26	158;184;184	Q9JL26-2	Formin-like protein 1	Fmnl1	0.999005	6.22e-05	77.137	57.557		1	S	DSVASGAEKSKPLDQSVEDLSKAPPSSVPKS	S(0.001)KPLDQS(0.999)VEDLSKAPPSSVPK	7	3	-2.2181									0.86631	NaN	NaN	1	1.2318	NaN	NaN	1									4786400	127	158	158	71951	localized
	560	A2AB66;A2AB67;Q3TVI4	75;75;75	A2AB66	Protein HEXIM2	Hexim2	0.99951	1.58e-24	161.55	91.749		1;2	S	AGDGSSCNIRGSRTQSPGGCSVEAVLARKKH	TQS(1)PGGCSVEAVLAR	3	2	-0.1365	1.1991	1.0054	NaN	7	1.2471	1.1417	NaN	7	0.92946	NaN	NaN	3	1.0885	NaN	NaN	3	0.99306	NaN	NaN	2	1.0268	NaN	NaN	2	8872400	128	75	75	81398	localized
	561	A2ABU4	6	A2ABU4	Myomesin-3	Myom3	0.9942	3.53e-06	102.69	102.69		1;2	S	__________MTLPHSPGSAGEPQASQTVQV	T(0.006)LPHS(0.994)PGS(0.999)AGEPQASQTVQVHR	5	3	0.62295	NaN	1.2984	NaN	1	NaN	2.5624	NaN	1	NaN	0.92747	NaN	2	NaN	1.2888	NaN	2	1.1484	NaN	NaN	1	3.7466	NaN	NaN	1	6502400	129	6	6	80281	localized
	562	A2ABU4	9	A2ABU4	Myomesin-3	Myom3	0.99945	3.53e-06	102.69	102.69		2	S	_______MTLPHSPGSAGEPQASQTVQVHRL	T(0.006)LPHS(0.994)PGS(0.999)AGEPQASQTVQVHR	8	3	0.62295	NaN	1.2984	NaN	1	NaN	2.5624	NaN	1	NaN	0.92747	NaN	2	NaN	1.2888	NaN	2									2796200	129	9	9	80281	localized
	563	A2ABV5;A2BDP0	983;344	A2ABV5	Mediator of RNA polymerase II transcription subunit 14	Med14	0.996916	0.00241078	54.711	36.559		2	S	FLNMFVDSNQDARRRSVNEDDNPPSPIGGDM	RRS(0.997)VNEDDNPPS(0.878)PIGGDMMDS(0.109)LIS(0.016)QLQPPQQQPFPK	3	4	0.0080272									NaN	1.6824	NaN	1	NaN	1.037	NaN	1									1854700	130	983	983	67609	localized
	564	A2ABV5;A2BDP0	992;353	A2ABV5	Mediator of RNA polymerase II transcription subunit 14	Med14	0.878099	0.00241078	54.711	36.559		2	S	QDARRRSVNEDDNPPSPIGGDMMDSLISQLQ	RRS(0.997)VNEDDNPPS(0.878)PIGGDMMDS(0.109)LIS(0.016)QLQPPQQQPFPK	12	4	0.0080272									NaN	1.6824	NaN	1	NaN	1.037	NaN	1									1854700	130	992	992	67609	localized
	565	Q8K4Q0;A2ACM0;F7CN67	877;877;172	Q8K4Q0	Regulatory-associated protein of mTOR	Rptor	0.999762	1.16e-09	92.38	59.01		1;2	S	ASPTNKGMHMHQVGGSPPASSTSSCSLTNDV	GMHMHQVGGS(1)PPASS(0.001)T(0.005)S(0.015)S(0.046)CS(0.636)LT(0.297)NDVAK	10	3	-0.11364	1.2103	NaN	NaN	6	0.99427	NaN	NaN	6	1.0737	2.641	NaN	2	1.2031	1.3279	NaN	2									17757000	135	877	877	25577;25578	localized
	566	Q8K4Q0;A2ACM0;F7CN67	887;887;182	Q8K4Q0	Regulatory-associated protein of mTOR	Rptor	0.635952	3.06e-06	92.38	59.01		2	S	HQVGGSPPASSTSSCSLTNDVAKQTVSRDLP	GMHMHQVGGS(1)PPASS(0.001)T(0.005)S(0.015)S(0.046)CS(0.636)LT(0.297)NDVAK	20	3	-0.11364									NaN	2.641	NaN	1	NaN	1.3279	NaN	1									813820	135	887	887	25577;25578	count
	567	Q8K4Q0;A2ACM0;F7CN67	859;859;154	Q8K4Q0	Regulatory-associated protein of mTOR	Rptor	0.999776	4.15e-174	270.54	200.18		1;2	S	NARPQRILDTSSLTQSAPASPTNKGMHMHQV	ILDTSSLTQS(1)APAS(0.998)PT(0.002)NK	10	2	0.26636	1.2105	0.89617	NaN	1	0.6351	0.88592	NaN	1	NaN	0.88637	NaN	3	NaN	1.0432	NaN	3	NaN	1.0981	NaN	4	NaN	1.1887	NaN	4	40250000	135	859	859	33256	localized
	568	Q8K4Q0;A2ACM0;F7CN67	863;863;158	Q8K4Q0	Regulatory-associated protein of mTOR	Rptor	0.999848	4.15e-174	270.54	200.18		1;2	S	QRILDTSSLTQSAPASPTNKGMHMHQVGGSP	ILDTSSLT(0.009)QS(0.991)APAS(1)PTNK	14	2	0.20287	0.64087	0.89617	NaN	2	1.3757	0.88592	NaN	2	1.046	0.87039	NaN	4	0.55387	1.0289	NaN	4	0.74158	1.0818	NaN	4	2.0173	1.2599	NaN	4	52122000	135	863	863	33256	localized
	569	Q8K4Q0;A2ACM0;Q8K4Q0-2	719;719;534	Q8K4Q0	Regulatory-associated protein of mTOR	Rptor	0.999998	0.000166001	141.1	107.42		2	S	SLTPVRDSPCTPRLRSVSSYGNIRAVTTARN	LRS(1)VS(0.934)S(0.066)YGNIR	3	2	0.085159	NaN	0.7487	NaN	1	NaN	1.1884	NaN	1	NaN	1.9251	NaN	2	NaN	1.3592	NaN	2	NaN	0.48915	NaN	2	NaN	1.4001	NaN	2	8472400	135	719	719	49552;77026	localized
	570	Q8K4Q0;A2ACM0;Q8K4Q0-2	721;721;536	Q8K4Q0	Regulatory-associated protein of mTOR	Rptor	0.934274	0.000166001	141.1	107.42		1;2	S	TPVRDSPCTPRLRSVSSYGNIRAVTTARNLN	LRS(1)VS(0.934)S(0.066)YGNIR	5	2	0.085159	1.0174	NaN	NaN	1	1.0996	NaN	NaN	1	0.88579	1.9251	NaN	1	1.0941	1.3592	NaN	1	NaN	0.49608	NaN	1	NaN	1.4827	NaN	1	9131100	135	721	721	49552;77026	localized
	571	Q8K4Q0;A2ACM0;Q8K4Q0-2	722;722;537	Q8K4Q0	Regulatory-associated protein of mTOR	Rptor	0.998133	1.3e-15	176.43	176.43		1;2	S	PVRDSPCTPRLRSVSSYGNIRAVTTARNLNK	SVS(0.002)S(0.998)YGNIR	4	2	0.92933	0.86111	0.7487	NaN	4	1.015	1.1884	NaN	4	0.76931	NaN	NaN	8	1.0088	NaN	NaN	8	1.098	NaN	NaN	5	0.96128	NaN	NaN	5	90841000	135	722	722	49552;77026	localized
	572	A2ACV6;E1U8D0	1536;1300	A2ACV6	Protein SOGA1;N-terminal form;C-terminal 80 kDa form	Soga1	0.60733	7.96e-06	70.264	51.08		1	S	GIVQEFFRNVCGRAPSPTTAAGEESCKKPEP	NVCGRAPS(0.607)PT(0.194)T(0.194)AAGEES(0.004)CKKPEPLSPASYHQPEGVSR	8	4	1.2639	0.9477	NaN	NaN	1	0.93066	NaN	NaN	1																	1932000	137	1536	1536	59527	count
	573	A2ACV6;E1U8D0	1553;1317	A2ACV6	Protein SOGA1;N-terminal form;C-terminal 80 kDa form	Soga1	0.830148	0.000263608	56.709	36.725		2	S	TTAAGEESCKKPEPLSPASYHQPEGVSRILN	NVCGRAPS(0.403)PT(0.396)T(0.191)AAGEES(0.148)CKKPEPLS(0.83)PAS(0.016)Y(0.017)HQPEGVS(0.001)R	25	4	0.88107	NaN	1.2365	NaN	2	NaN	1.0658	NaN	2																	5262100	137	1553	1553	59527	localized
	574	A2ACV6	139	A2ACV6	Protein SOGA1	Soga1	0.999997	5.75e-24	150.44	116.73		2	S	CASEEARQLGLELALSSDAESAAGGPAGTRT	QLGLELALS(1)S(1)DAESAAGGPAGTR	9	2	-1.267																	NaN	0.88445	NaN	1	NaN	1.0262	NaN	1	1408400	137	139	139	62151	localized
	575	A2ACV6	140	A2ACV6	Protein SOGA1	Soga1	0.999914	5.75e-24	150.44	116.73		2	S	ASEEARQLGLELALSSDAESAAGGPAGTRTG	QLGLELALS(1)S(1)DAESAAGGPAGTR	10	2	-1.267																	NaN	0.88445	NaN	1	NaN	1.0262	NaN	1	1408400	137	140	140	62151	localized
	576	A2ACV6	173	A2ACV6	Protein SOGA1	Soga1	0.996101	3.75e-14	87.372	87.372		1	S	PQPAQSGQQPPRPPASPDEPSVAASSVGSSR	TGQPPQPAQSGQQPPRPPAS(0.996)PDEPS(0.002)VAAS(0.001)SVGSSR	20	3	0.7687	0.68413	NaN	NaN	1	0.54144	NaN	NaN	1	0.96589	NaN	NaN	2	0.97724	NaN	NaN	2									847240	137	173	173	78910	localized
	577	A2ACV6;E1U8D0	1160;924	A2ACV6	Protein SOGA1;N-terminal form;C-terminal 80 kDa form	Soga1	0.586293	2.4e-30	135.49	95.827		2	S	VSEAELGGTGLKRTKSVSSMSEFESLLDCSP	T(0.586)KS(0.586)VS(0.257)S(0.377)MS(0.192)EFES(0.002)LLDCSPYLAGGDAR	3	3	-0.97181									NaN	0.79795	NaN	2	NaN	0.89632	NaN	2									2036500	137	1160	1160	79808	count
	578	A2ACV6;E1U8D0	1162;926	A2ACV6	Protein SOGA1;N-terminal form;C-terminal 80 kDa form	Soga1	0.471061	2.4e-30	135.49	95.827			S	EAELGGTGLKRTKSVSSMSEFESLLDCSPYL	T(0.371)KS(0.505)VS(0.471)S(0.342)MS(0.289)EFES(0.022)LLDCSPYLAGGDAR	5	3	-0.43888																									0	137	1162	1162	79808	count
	579	A2ACV6;E1U8D0	1163;927	A2ACV6	Protein SOGA1;N-terminal form;C-terminal 80 kDa form	Soga1	0.373875	1.7e-18	125.54	95.54			S	AELGGTGLKRTKSVSSMSEFESLLDCSPYLA	T(0.374)KS(0.374)VS(0.374)S(0.374)MS(0.407)EFES(0.098)LLDCSPYLAGGDAR	6	3	-1.2299																									0	137	1163	1163	79808	count
	580	A2ACV6;E1U8D0	1165;929	A2ACV6	Protein SOGA1;N-terminal form;C-terminal 80 kDa form	Soga1	0.655594	1.7e-18	125.54	95.54		2	S	LGGTGLKRTKSVSSMSEFESLLDCSPYLAGG	T(0.451)KS(0.451)VS(0.207)S(0.193)MS(0.656)EFES(0.042)LLDCSPYLAGGDAR	8	3	0.21811	NaN	1.0989	NaN	1	NaN	0.71072	NaN	1																	1191100	137	1165	1165	79808	count
	581	A2ACV6;E1U8D0	1251;1015	A2ACV6	Protein SOGA1;N-terminal form;C-terminal 80 kDa form	Soga1	0.999968	0.0013282	84.188	84.188		1	S	RSYTAPDKTGIRVYYSPPVARRLGVPVVHDK	VYYS(1)PPVAR	4	2	-0.026998	1.0124	NaN	NaN	2	0.67737	NaN	NaN	2	1.2324	NaN	NaN	2	0.87276	NaN	NaN	2	1.1269	NaN	NaN	3	0.92089	NaN	NaN	3	17903000	137	1251	1251	90255	localized
	582	A2AD72;Q3V341	7;7	A2AD72	Protein kinase C zeta type (Fragment)	Prkcz	0.903072	0.0122173	60.55	60.55			S	_________MDSVMPSQEPPVDDKNDGVDLP	MDS(0.097)VMPS(0.903)QEPPVDDK	7	2	-0.06035																	1.0523	NaN	NaN	1	1.0266	NaN	NaN	1	7155700	141	7	7	52588	localized
	584	Q62504-3;A2ADB1;Q62504-2;A2ADB0;Q62504	852;830;829;853;852	Q62504-3	Msx2-interacting protein	Spen	0.963581	8.77e-05	69.088	54.278		2	S	EKDKAERQKRKGKAHSPSSQPSETEQENDRE	AHS(0.964)PS(0.018)S(0.018)QPS(0.036)ET(0.036)EQENDREQS(0.928)PEKPR	3	3	0.31393									NaN	0.87967	NaN	1	NaN	0.74613	NaN	1	NaN	0.88134	NaN	1	NaN	0.78568	NaN	1	1148700	144	852	852	3457	localized
	585	Q62504-3;A2ADB1;Q62504-2;A2ADB0;Q62504	855;833;832;856;855	Q62504-3	Msx2-interacting protein	Spen	0.460765	0.00102174	49.967	49.967			S	KAERQKRKGKAHSPSSQPSETEQENDREQSP	AHS(0.112)PS(0.425)S(0.461)QPS(0.795)ET(0.201)EQENDREQS(0.006)PEKPR	6	3	0.18944																									0	144	855	855	3457	count
	586	Q62504-3;A2ADB1;Q62504-2;A2ADB0;Q62504	858;836;835;859;858	Q62504-3	Msx2-interacting protein	Spen	0.794716	0.00102174	49.967	49.967		2	S	RQKRKGKAHSPSSQPSETEQENDREQSPEKP	AHS(0.112)PS(0.425)S(0.461)QPS(0.795)ET(0.201)EQENDREQS(0.006)PEKPR	9	3	0.18944																	NaN	0.94118	NaN	1	NaN	0.95816	NaN	1	399650	144	858	858	3457	localized
	587	Q62504-3;A2ADB1;Q62504-2;A2ADB0;Q62504	869;847;846;870;869	Q62504-3	Msx2-interacting protein	Spen	0.999167	8.77e-05	69.088	54.278		2	S	SSQPSETEQENDREQSPEKPRGSTKLSRDRA	AHS(0.695)PS(0.135)S(0.135)QPS(0.028)ET(0.008)EQENDREQS(0.999)PEKPR	20	3	0.50492									NaN	0.87967	NaN	1	NaN	0.74613	NaN	1	NaN	0.88134	NaN	1	NaN	0.78568	NaN	1	1148700	144	869	869	3457	localized
	588	Q62504-3;A2ADB1;Q62504-2;A2ADB0;Q62504	1283;1261;1260;1284;1283	Q62504-3	Msx2-interacting protein	Spen	1	0.000202732	88.57	64.541		2	S	EDSERTSCSPSVRHGSFHDDDDPRGSPRLVS	HGS(1)FHDDDDPRGS(1)PR	3	3	0.40067									NaN	1.5761	NaN	2	NaN	1.2394	NaN	2	NaN	0.5827	NaN	1	NaN	1.1212	NaN	1	1481200	144	1283	1283	28727	localized
	589	Q62504-3;A2ADB1;Q62504-2;A2ADB0;Q62504	1293;1271;1270;1294;1293	Q62504-3	Msx2-interacting protein	Spen	1	2.62e-06	137.86	114.77		1;2	S	SVRHGSFHDDDDPRGSPRLVSVKGSPKGDEK	HGS(1)FHDDDDPRGS(1)PR	13	3	0.40067	1.0705	NaN	NaN	3	0.91906	NaN	NaN	3	0.92542	1.5761	NaN	2	0.91137	1.2394	NaN	2	1.517	0.5827	NaN	1	1.1046	1.1212	NaN	1	11770000	144	1293	1293	28727	localized
	590	Q62504-3;A2ADB1;Q62504-2;A2ADB0;Q62504	1581;1559;1558;1582;1581	Q62504-3	Msx2-interacting protein	Spen	0.999534	4.27e-13	119.88	72.323		2	S	EESDFPPGRLYGRQASEGANSTSDSVQEPVV	QAS(1)EGANS(0.839)T(0.139)S(0.022)DSVQEPVVLFHSR	3	3	-0.12561	NaN	1.5743	NaN	1	NaN	0.75939	NaN	1	NaN	0.75021	NaN	2	NaN	0.90113	NaN	2	NaN	0.75725	NaN	1	NaN	0.81868	NaN	1	8314900	144	1581	1581	60642	localized
	591	Q62504-3;A2ADB1;Q62504-2;A2ADB0;Q62504	1586;1564;1563;1587;1586	Q62504-3	Msx2-interacting protein	Spen	0.839154	4.27e-13	119.88	72.323		2	S	PPGRLYGRQASEGANSTSDSVQEPVVLFHSR	QAS(1)EGANS(0.839)T(0.139)S(0.022)DSVQEPVVLFHSR	8	3	-0.12561	NaN	1.5743	NaN	1	NaN	0.75939	NaN	1	NaN	0.68061	NaN	1	NaN	0.84395	NaN	1	NaN	0.75725	NaN	1	NaN	0.81868	NaN	1	8314900	144	1586	1586	60642	localized
	592	Q62504-3;A2ADB1;Q62504-2;A2ADB0;Q62504	758;736;735;759;758	Q62504-3	Msx2-interacting protein	Spen	0.999999	8.81e-05	74.525	74.525		3	S	PIERSQSPVHLRRPQSPGVSPAHSERLPSDS	RPQS(1)PGVS(1)PAHS(0.991)ERLPS(0.007)DS(0.002)ER	4	3	-0.21288	NaN	NaN	1.2702	1	NaN	NaN	0.9698	1	NaN	NaN	0.92781	2	NaN	NaN	0.87922	2									1909500	144	758	758	67039	localized
	593	Q62504-3;A2ADB1;Q62504-2;A2ADB0;Q62504	762;740;739;763;762	Q62504-3	Msx2-interacting protein	Spen	0.999994	8.81e-05	74.525	74.525		3	S	SQSPVHLRRPQSPGVSPAHSERLPSDSERRL	RPQS(1)PGVS(1)PAHS(0.991)ERLPS(0.007)DS(0.002)ER	8	3	-0.21288	NaN	NaN	1.2702	1	NaN	NaN	0.9698	1	NaN	NaN	0.92781	2	NaN	NaN	0.87922	2									1909500	144	762	762	67039	localized
	594	Q62504-3;A2ADB1;Q62504-2;A2ADB0;Q62504	766;744;743;767;766	Q62504-3	Msx2-interacting protein	Spen	0.990827	8.81e-05	74.525	74.525		3	S	VHLRRPQSPGVSPAHSERLPSDSERRLYRRS	RPQS(1)PGVS(1)PAHS(0.991)ERLPS(0.007)DS(0.002)ER	12	3	-0.21288	NaN	NaN	1.2702	1	NaN	NaN	0.9698	1	NaN	NaN	0.92781	2	NaN	NaN	0.87922	2									1909500	144	766	766	67039	localized
	595	Q62504-3;A2ADB1;Q62504-2;A2ADB0;Q62504	190;190;190;190;190	Q62504-3	Msx2-interacting protein	Spen	0.822765	0.000403255	102.39	44.267		1	S	ERTLQHGLYYTSRSRSPNRFDAHDPRYEPRA	S(0.177)RS(0.823)PNRFDAHDPRYEPR	3	3	0.057676	1.1037	NaN	NaN	1	0.82971	NaN	NaN	1	0.98998	NaN	NaN	1	0.84952	NaN	NaN	1									6147600	144	190	190	75103	localized
	596	Q80TQ5-3;A2ADE0;Q80TQ5;Q80TQ5-2;Z4YJW6	278;423;423;443;443	Q80TQ5-3	Pleckstrin homology domain-containing family M member 2	Plekhm2	0.999974	0.000205226	57.21	57.21		1	S	WCSHADPPEQSFRAGSPGEAPEKPPFCDFSE	AGS(1)PGEAPEKPPFCDFSEGLPAPMDFYR	3	3	-0.49682	0.83107	NaN	NaN	1	1.0019	NaN	NaN	1	0.95899	NaN	NaN	1	0.88408	NaN	NaN	1									25486000	145	278	278	3122	localized
	597	A2ADR8;Q8R3G1	199;199	A2ADR8	Nuclear inhibitor of protein phosphatase 1	Ppp1r8	0.742192	2.35e-08	105.56	68.689		1	S	EGNLDIQRPKRKRKNSRVTFSEDDEIINPED	KNS(0.742)RVT(0.16)FS(0.098)EDDEIINPEDVDPSVGR	3	3	-0.67818									1.655	NaN	NaN	1	1.0766	NaN	NaN	1									4378900	147	199	199	40052;40053	count
	598	B1B0X6;Q62012;L7N278;L7MU67;E9QA14;B1B0X0;B1AV09;A2BI72;A2BI02;A2ADW8;A2AJU2	368;384;384;384;384;384;384;384;384;384;368	B1B0X6	Protein Gm15114	Gm15114;Ott;Luzp4;Gm15097;Gm15107;Gm15093;Gm15080;Gm15128;Gm10439	1	2.02e-28	158.83	96.962		1;2	S	ERYHGPRGRNGPRDASPPGSEPEIDRSSAIR	NGPRDAS(1)PPGS(1)EPEIDRSSAIR	7	3	0.60928	1.9312	1.1128	NaN	1	1.4258	0.8012	NaN	1	1.2356	1.1485	NaN	2	1.085	0.73295	NaN	2	NaN	0.94658	NaN	1	NaN	1.0185	NaN	1	21251000	148	368	368	56718;56719;56720	localized
	599	B1B0X6;Q62012;L7N278;L7MU67;E9QA14;B1B0X0;B1AV09;A2BI72;A2BI02;A2ADW8;A2AJU2	372;388;388;388;388;388;388;388;388;388;372	B1B0X6	Protein Gm15114	Gm15114;Ott;Luzp4;Gm15097;Gm15107;Gm15093;Gm15080;Gm15128;Gm10439	1	2.02e-28	158.83	96.962		2	S	GPRGRNGPRDASPPGSEPEIDRSSAIRERTD	NGPRDAS(1)PPGS(1)EPEIDR	11	2	-1.0393	NaN	1.0818	NaN	4	NaN	0.69683	NaN	4	NaN	1.1485	NaN	5	NaN	0.73295	NaN	5	NaN	0.94658	NaN	1	NaN	1.0185	NaN	1	16587000	148	372	372	56718;56719;56720	localized
	600	B1B0X6;Q62012;L7N278;L7MU67;E9QA14;B1B0X0;B1AV09;A2BI72;A2BI02;A2ADW8	379;395;395;395;395;395;395;395;395;395	B1B0X6	Protein Gm15114	Gm15114;Ott;Luzp4;Gm15097;Gm15107;Gm15093;Gm15080;Gm15128	0.807778	0.00248684	67.799	33.148		2	S	PRDASPPGSEPEIDRSSAIRERTDYLWVQEH	NGPRDAS(0.787)PPGS(0.214)EPEIDRS(0.808)S(0.192)AIRER	18	3	0.82791	NaN	1.1349	NaN	1	NaN	1.2207	NaN	1																	3713000	148	379	379	56719;56720	localized
	601	B1B0X6;Q62012;L7N278;L7MU67;E9QA14;B1B0X0;B1AV09;A2BI72;A2BI02;A2ADW8;A2AJU2;L7N236;E9Q1L3;B1AVZ5	19;19;19;19;19;19;19;19;19;19;19;19;19;19	B1B0X6	Protein Gm15114	Gm15114;Ott;Luzp4;Gm15097;Gm15107;Gm15093;Gm15080;Gm15128;Gm10439;Gm15127	0.997237	7.51e-27	135.23	88.267		1	S	HEDEIRQLRYLEAANSEEEYNEENDIQSESS	Y(0.002)LEAANS(0.997)EEEY(0.001)NEENDIQSESSR	7	3	-0.35125									1.0275	NaN	NaN	2	0.83007	NaN	NaN	2									354900	148	19	19	92490	localized
	602	A2ADY9	121	A2ADY9	Protein DDI1 homolog 2	Ddi2	0.53312	7.38e-05	71.427	58.516		2	S	NPQQRQLPRTQAQHSSPGEMASSPQGLDNPA	T(0.077)QAQHS(0.375)S(0.533)PGEMAS(0.278)S(0.737)PQGLDNPALLR	7	3	0.32606																	NaN	1.1161	NaN	2	NaN	1.2297	NaN	2	1371200	149	121	121	81212	count
	603	A2ADY9	128	A2ADY9	Protein DDI1 homolog 2	Ddi2	0.737275	7.38e-05	71.427	58.516		2	S	PRTQAQHSSPGEMASSPQGLDNPALLRDMLL	T(0.077)QAQHS(0.375)S(0.533)PGEMAS(0.278)S(0.737)PQGLDNPALLR	14	3	0.32606																	NaN	1.1161	NaN	2	NaN	1.2297	NaN	2	1371200	149	128	128	81212	count
	604	Q9DBT5;A2AE27	37;63	Q9DBT5	AMP deaminase 2	Ampd2	0.5	0.00130017	56.817	56.817		1	S	GNAPCLKHFPLDLRTSMDGKCKEIAEELFSR	HFPLDLRT(0.5)S(0.5)MDGK	9	3	0.23421																	1.2371	NaN	NaN	2	1.098	NaN	NaN	2	17553000	150	37	37	28507	count
	605	Q9DBT5;A2AE27	87;113	Q9DBT5	AMP deaminase 2	Ampd2	1	1.81e-06	139.12	108.55		1	S	IEQLEERRQRLERQISQDVKLEPDILLRAKQ	QIS(1)QDVKLEPDILLR	3	3	0.10567	1.153	NaN	NaN	2	0.99274	NaN	NaN	2	1.1109	NaN	NaN	2	1.0749	NaN	NaN	2	1.0398	NaN	NaN	6	1.093	NaN	NaN	6	293700000	150	87	87	61649	localized
	606	F7BHW1;Q9R0M0-2;A2AEE7;Q9R0M0	836;2848;2847;2848	F7BHW1	Cadherin EGF LAG seven-pass G-type receptor 2	Celsr2	0.562947	0.0132617	55.744	23.501		1	S	KGILKKKCLPTISEKSSLLRLPLEQGTGSSR	KCLPTIS(0.032)EKS(0.563)S(0.404)LLRLPLEQGTGSSR	10	3	3.0437																									1719600	152	836	836	36960	count
	607	Q80Z25;A2AEG2	664;666	Q80Z25	Oral-facial-digital syndrome 1 protein homolog	Ofd1	0.859241	2.91e-09	107.39	61.257		1;2	S	AFRTYYQRATQNPSTSPQPAKSPPSVNSVAA	ATQNPS(0.077)T(0.083)S(0.859)PQPAKS(0.957)PPS(0.017)VNS(0.006)VAALR	8	3	-0.10813	NaN	1.1367	NaN	3	NaN	0.74167	NaN	3	1.2101	1.1355	NaN	1	0.59232	0.71453	NaN	1	NaN	0.80938	NaN	1	NaN	0.69141	NaN	1	18757000	153	664	664	8523	localized
	608	Q80Z25;A2AEG2	670;672	Q80Z25	Oral-facial-digital syndrome 1 protein homolog	Ofd1	0.999608	2.91e-09	107.39	61.257		2	S	QRATQNPSTSPQPAKSPPSVNSVAALRSIAS	ATQNPS(0.022)T(0.181)S(0.797)PQPAKS(1)PPSVNSVAALR	14	3	0.11928	NaN	1.1367	NaN	3	NaN	0.74167	NaN	3	NaN	1.281	NaN	3	NaN	0.78781	NaN	3	NaN	0.82737	NaN	4	NaN	0.6789	NaN	4	24578000	153	670	670	8523	localized
	610	Q99LI2;A2AEM2	429;434	Q99LI2	Chloride channel CLIC-like protein 1	Clcc1	1	2.32e-10	147.6	105.41		1;2	S	KMHASKRDALRQRFHSGNKSPEVLRAFDLPD	QRFHS(1)GNKS(1)PEVLR	5	3	0.27375	0.54822	0.70215	NaN	7	0.79552	1.0646	NaN	7	0.90808	1.9697	NaN	4	0.52671	0.83544	NaN	4	1.0005	0.55958	NaN	4	1.7658	2.0788	NaN	4	76284000	154	429	429	19652;63219	localized
	611	Q99LI2;A2AEM2	433;438	Q99LI2	Chloride channel CLIC-like protein 1	Clcc1	1	2.32e-10	147.6	105.41		1;2	S	SKRDALRQRFHSGNKSPEVLRAFDLPDTEAQ	QRFHS(1)GNKS(1)PEVLR	9	3	0.27375	1.9817	0.70215	NaN	1	2.8385	1.0646	NaN	1	2.0532	1.9697	NaN	1	1.4097	0.83544	NaN	1	0.63041	0.55958	NaN	4	0.81898	2.0788	NaN	4	39632000	154	433	433	19652;63219	localized
	612	Q3U2S4;A2AES5;A2AES4	165;165;165	Q3U2S4	OTU domain-containing protein 5	Otud5	1	5.09e-24	107.17	107.17		2	S	KRRRQAPGVGAVGGASPEREEVGAGYNSEDE	QAPGVGAVGGAS(1)PEREEVGAGY(0.541)NS(0.446)EDEY(0.013)EAAAAR	12	3	-1.1469	NaN	0.86914	NaN	3	NaN	0.96508	NaN	3	NaN	1.0766	NaN	4	NaN	1.0019	NaN	4	NaN	0.92091	NaN	2	NaN	0.91817	NaN	2	19273000	156	165	165	60580;67112	localized
	613	Q64092-4;A2AEW0;Q64092;A2AEW1;Q64092-3;Q64092-2	510;510;545;545;405;440	Q64092-4	Transcription factor E3	Tfe3	0.999997	2.89e-05	127.3	98.957		2	S	VGGLSGGALSPLRAASDPLLSSVSPAVSKAS	AAS(1)DPLLSS(0.003)VS(0.997)PAVSK	3	2	-0.033844																	NaN	0.68982	NaN	2	NaN	1.0772	NaN	2	2108600	157	510	510	947;948	localized
	614	Q64092-4;A2AEW0;Q64092;A2AEW1;Q64092-3;Q64092-2	518;518;553;553;413;448	Q64092-4	Transcription factor E3	Tfe3	0.996686	2.89e-05	127.3	98.957		2	S	LSPLRAASDPLLSSVSPAVSKASSRRSSFSM	AAS(1)DPLLSS(0.003)VS(0.997)PAVSK	11	2	-0.033844																	NaN	0.68982	NaN	2	NaN	1.0772	NaN	2	3571500	157	518	518	947;948	localized
	615	Q64092-4;A2AEW0;Q64092;A2AEW1;Q64092-3;Q64092-2	522;522;557;557;417;452	Q64092-4	Transcription factor E3	Tfe3	0.411669	0.0063507	44.299	44.299			S	RAASDPLLSSVSPAVSKASSRRSSFSMEEES	AASDPLLS(0.016)S(0.075)VS(0.674)PAVS(0.412)KAS(0.412)S(0.412)R	15	3	1.5076																									0	157	522	522	947;948	count
	616	Q64092-4;A2AEW0;Q64092;A2AEW1;Q64092-3;Q64092-2	525;525;560;560;420;455	Q64092-4	Transcription factor E3	Tfe3	0.499551	0.0063507	58.268	58.268			S	SDPLLSSVSPAVSKASSRRSSFSMEEES___	AS(0.5)S(0.516)RRS(0.738)S(0.231)FS(0.016)MEEES	2	2	-0.2425																									0	157	525	525	948;8017	count
	617	Q64092-4;A2AEW0;Q64092;A2AEW1;Q64092-3;Q64092-2	526;526;561;561;421;456	Q64092-4	Transcription factor E3	Tfe3	0.805891	0.0063507	98.077	53.778		2	S	DPLLSSVSPAVSKASSRRSSFSMEEES____	AS(0.194)S(0.806)RRS(0.166)S(0.833)FS(0.001)MEEES	3	2	-0.6148	NaN	0.85929	NaN	1	NaN	0.76763	NaN	1	NaN	1.6121	NaN	2	NaN	0.80406	NaN	2	NaN	0.60609	NaN	1	NaN	1.3958	NaN	1	1641100	157	526	526	948;8017	localized
	619	A2AEW9;Q8VD04;A2AEW8	639;653;684	A2AEW9	GRIP1-associated protein 1	Gripap1	0.981684	8.24e-20	96.945	96.945		2	S	REILKEKESSAIPARSLSSSPQAQPPRPAEL	ES(0.008)S(0.01)AIPARS(0.982)LS(0.517)S(0.444)S(0.038)PQAQPPRPAELSDEEVAELFQR	9	3	0.076648	NaN	1.1284	NaN	1	NaN	0.95285	NaN	1	NaN	0.63729	NaN	3	NaN	1.4253	NaN	3	NaN	1.289	NaN	1	NaN	0.86486	NaN	1	79024000	158	639	639	17903;73175	localized
	620	A2AEW9;Q8VD04;A2AEW8	641;655;686	A2AEW9	GRIP1-associated protein 1	Gripap1	0.824553	8.24e-20	96.945	96.945		2	S	ILKEKESSAIPARSLSSSPQAQPPRPAELSD	S(0.132)LS(0.825)S(0.119)S(0.924)PQAQPPRPAELSDEEVAELFQR	3	3	0.047445	NaN	0.82828	NaN	3	NaN	1.2855	NaN	3	NaN	1.01	NaN	5	NaN	1.0103	NaN	5	NaN	0.75116	NaN	1	NaN	1.1837	NaN	1	105850000	158	641	641	17903;73175	localized
	622	A2AEW9;Q8VD04;A2AEW8	643;657;688	A2AEW9	GRIP1-associated protein 1	Gripap1	0.932062	7.81e-14	91.603	89.392		1;2	S	KEKESSAIPARSLSSSPQAQPPRPAELSDEE	S(0.146)LS(0.79)S(0.131)S(0.932)PQAQPPRPAELSDEEVAELFQR	5	3	0.098854	0.88269	0.82967	NaN	1	1.3213	0.9965	NaN	1	1.2396	1.01	NaN	1	0.82447	0.84339	NaN	1	0.80425	0.81082	NaN	1	1.3548	1.1837	NaN	1	171760000	158	643	643	17903;73175	localized
	623	A2AEW9;Q8VD04;A2AEW8	655;669;700	A2AEW9	GRIP1-associated protein 1	Gripap1	0.999526	0.000822685	47.616	47.616		2	S	LSSSPQAQPPRPAELSDEEVAELFQRLAETQ	S(0.089)LS(0.295)S(0.295)S(0.322)PQAQPPRPAELS(1)DEEVAELFQR	17	3	-0.87164																	NaN	0.63192	NaN	1	NaN	1.3331	NaN	1	1064800	158	655	655	17903;73175	localized
	624	A2AF47;A2AF67	1237;1066	A2AF47	Dedicator of cytokinesis protein 11	Dock11	0.999238	6.02e-13	107.75	107.75		1;2	S	AYGSFQNGHGIKREDSRGSLIPEGATGFPDP	EDS(0.999)RGS(0.999)LIPEGAT(0.001)GFPDPGSTSENTR	3	3	0.011915									1.0255	1.2169	NaN	1	1.2526	1.0805	NaN	1	1.0804	0.77279	NaN	3	1.0334	0.84994	NaN	3	252820000	161;162	1237;1066	1237	15212	localized
	625	A2AF47;A2AF67	1240;1069	A2AF47	Dedicator of cytokinesis protein 11	Dock11	0.999427	6.02e-13	107.75	107.75		1;2	S	SFQNGHGIKREDSRGSLIPEGATGFPDPGST	EDS(0.999)RGS(0.999)LIPEGAT(0.001)GFPDPGSTSENTR	6	3	0.011915									1.0255	1.2169	NaN	1	1.2526	1.0805	NaN	1	1.0804	0.77279	NaN	3	1.0334	0.84994	NaN	3	252820000	161;162	1240;1069	1240	15212	localized
	626	O35638;A2AFF6	1058;1058	O35638	Cohesin subunit SA-2	Stag2	0.99988	6.34e-128	226.93	226.93		1;2;3	S	SYRNSLLAGGDDDTMSVISGMSSRGSTVRSK	NSLLAGGDDDTMS(1)VIS(0.999)GMSSR	13	2	-0.12258	NaN	NaN	1.0829	1	NaN	NaN	1.0883	1									0.96797	1.1385	0.88016	1	0.88807	0.99218	0.92857	1	23478000	163	1058	1058	59119;59120	localized
	627	O35638;A2AFF6	1061;1061	O35638	Cohesin subunit SA-2	Stag2	0.999649	2.22e-110	226.93	226.93		2;3	S	NSLLAGGDDDTMSVISGMSSRGSTVRSKKSK	NSLLAGGDDDT(0.637)MS(0.364)VIS(1)GMS(0.816)S(0.161)RGS(0.012)T(0.012)VR	16	3	-0.031048	NaN	1.0162	1.1006	3	NaN	0.83656	1.1192	3	NaN	0.92319	0.89479	4	NaN	0.83611	0.98262	4	NaN	0.86691	0.88016	2	NaN	0.81064	0.92857	2	37995000	163	1061	1061	59119;59120	localized
	628	O35638;A2AFF6	1064;1064	O35638	Cohesin subunit SA-2	Stag2	0.815724	8.15e-17	124.1	58.344		2;3	S	LAGGDDDTMSVISGMSSRGSTVRSKKSKPST	NSLLAGGDDDT(0.637)MS(0.364)VIS(1)GMS(0.816)S(0.161)RGS(0.012)T(0.012)VR	19	3	-0.031048	NaN	1.0162	1.1006	1	NaN	0.83656	1.1192	1	NaN	0.96308	0.89479	1	NaN	0.9274	0.98262	1	NaN	0.66009	0.88016	1	NaN	0.66231	0.92857	1	30082000	163	1064	1064	59119;59120	localized
	629	O35638;A2AFF6	1065;1065	O35638	Cohesin subunit SA-2	Stag2	0.508797	1.19e-07	104.5	58.344		2	S	AGGDDDTMSVISGMSSRGSTVRSKKSKPSTG	NSLLAGGDDDTMSVIS(0.982)GMS(0.509)S(0.509)R	20	2	-0.95983																	NaN	0.66009	NaN	1	NaN	0.66231	NaN	1	3056400	163	1065	1065	59119;59120	count
	630	O35638;A2AFF6	1068;1068	O35638	Cohesin subunit SA-2	Stag2	0.385837	1.4e-16	121.65	106.12			S	DDDTMSVISGMSSRGSTVRSKKSKPSTGKRK	NSLLAGGDDDTMS(0.002)VIS(0.613)GMS(0.375)S(0.238)RGS(0.386)T(0.386)VR	23	3	-0.85078																									0	163	1068	1068	59120	count
	631	A2AFP5	2	A2AFP5	Ras-related protein Rab-9A (Fragment)	Rab9	0.999999	2.52e-08	115.26	31.212		2	S	______________MSALDSKSKLTLLIMAG	MS(1)ALDS(0.5)KS(0.5)KLTLLIMAGK	2	2	4.3855									NaN	0.92299	NaN	1	NaN	1.0317	NaN	1									2963400	164	2	2	55079;55080	localized
	634	Q7TMY8;A2AFQ0;Q7TMY8-3;Q7TMY8-4	3663;3664;3663;3663	Q7TMY8	E3 ubiquitin-protein ligase HUWE1	Huwe1	0.930051	0.000179428	75.483	53.768		1	S	EYNLEQQRRAQCETLSPDGLPEEQPQTTKLK	AQCET(0.07)LS(0.93)PDGLPEEQPQTTK	7	3	0.071907									1.5884	NaN	NaN	2	1.2225	NaN	NaN	2									486050	165	3663	3663	6636	localized
	635	Q7TMY8;A2AFQ0;Q7TMY8-3;Q7TMY8-4;Q7TMY8-2;F6XP90	1368;1368;1368;1368;1368;872	Q7TMY8	E3 ubiquitin-protein ligase HUWE1	Huwe1	0.984578	0.000502316	101.42	61.335		1	S	LTHPPPIIGGVVRDLSMSEEDQMMRAIAMSL	DLS(0.985)MS(0.015)EEDQMMR	3	2	-1.1853																	0.8917	NaN	NaN	2	0.97711	NaN	NaN	2	666920	165	1368	1368	13165	localized
	636	Q7TMY8;A2AFQ0;Q7TMY8-3;Q7TMY8-4;Q7TMY8-2	2918;2919;2918;2918;2918	Q7TMY8	E3 ubiquitin-protein ligase HUWE1	Huwe1	0.874632	1.48e-13	98.76	71.234		1	S	RPDVSRESNQPPEDSSPPASSESSSTRDSAV	ESNQPPEDS(0.092)S(0.875)PPAS(0.03)S(0.003)ESSSTR	10	2	0.33883									1.0309	NaN	NaN	2	0.90537	NaN	NaN	2	1.055	NaN	NaN	1	0.97827	NaN	NaN	1	2853500	165	2918	2918	17851;17852	localized
	637	Q7TMY8;A2AFQ0;Q7TMY8-3;Q7TMY8-4;Q7TMY8-2	2922;2923;2922;2922;2922	Q7TMY8	E3 ubiquitin-protein ligase HUWE1	Huwe1	0.344402	3.19e-07	67.641	67.641			S	SRESNQPPEDSSPPASSESSSTRDSAVAISG	ES(0.03)NQPPEDS(0.263)S(0.263)PPAS(0.344)S(0.088)ES(0.008)S(0.001)S(0.001)TRDSAVAISGADSR	14	3	1.1556																									0	165	2922	2922	17851;17852	count
	638	Q7TMY8;A2AFQ0;Q7TMY8-3	3922;3923;3907	Q7TMY8	E3 ubiquitin-protein ligase HUWE1	Huwe1	0.999156	5.94e-09	76.006	76.006		3	S	RESQLAHIKDEPPPLSPAPLTPATPSSLDPF	ES(0.001)QLAHIKDEPPPLS(0.999)PAPLT(0.991)PAT(0.701)PS(0.133)S(0.123)LDPFFS(0.051)R	15	3	0.12101																	NaN	NaN	0.85554	2	NaN	NaN	0.9342	2	7429000	165	3922	3922	17876	localized
	639	Q7TMY8;A2AFQ0;Q7TMY8-3;Q7TMY8-4;Q7TMY8-2	1903;1903;1903;1903;1903	Q7TMY8	E3 ubiquitin-protein ligase HUWE1	Huwe1	0.954304	6.29e-06	92.897	92.897		2	S	VANCCIRIALPAPRGSGTASDDEFENLRIKG	IALPAPRGS(0.954)GT(0.43)AS(0.616)DDEFENLR	9	2	-1.326									NaN	1.4892	NaN	2	NaN	1.1592	NaN	2	NaN	1.0379	NaN	1	NaN	0.82327	NaN	1	9273400	165	1903	1903	26772;26773;30917	localized
	640	Q7TMY8;A2AFQ0;Q7TMY8-3;Q7TMY8-4;Q7TMY8-2	1907;1907;1907;1907;1907	Q7TMY8	E3 ubiquitin-protein ligase HUWE1	Huwe1	0.999982	1.19e-53	200.71	144.73		1;2	S	CIRIALPAPRGSGTASDDEFENLRIKGPNAV	GSGTAS(1)DDEFENLR	6	2	0.48969	1.0474	1.1483	NaN	6	0.96027	1.0342	NaN	6	0.97883	1.4892	NaN	8	0.97099	1.1592	NaN	8	1.0153	0.8097	NaN	11	1.0301	1.0112	NaN	11	404840000	165	1907	1907	26772;26773;30917	localized
	641	Q7TMY8;A2AFQ0;Q7TMY8-3;Q7TMY8-4	3557;3558;3557;3557	Q7TMY8	E3 ubiquitin-protein ligase HUWE1	Huwe1	0.990495	4.2e-24	143	143		1	S	TATTTVSTSTTKGSKSPAKVGEGGSGIDFKM	GS(0.01)KS(0.99)PAKVGEGGSGIDFK	4	3	0.23603	1.0413	NaN	NaN	1	0.9391	NaN	NaN	1	0.95127	NaN	NaN	2	1.2121	NaN	NaN	2	1.1649	NaN	NaN	3	1.022	NaN	NaN	3	57301000	165	3557	3557	26813	localized
	642	Q7TMY8;A2AFQ0;Q7TMY8-3;Q7TMY8-4;Q7TMY8-2	2534;2535;2534;2534;2534	Q7TMY8	E3 ubiquitin-protein ligase HUWE1	Huwe1	0.409481	0.00466857	58.824	58.824			S	MVRHADHSSLTLGSGSSTTRLTQGIGRSQRT	HADHSSLTLGS(0.148)GS(0.409)S(0.148)T(0.148)T(0.148)R	13	3	0.13012																									0	165	2534	2534	28149	count
	643	Q7TMY8;A2AFQ0;Q7TMY8-3;Q7TMY8-4	3753;3754;3753;3753	Q7TMY8	E3 ubiquitin-protein ligase HUWE1	Huwe1	0.95925	0.000238297	104.18	69.533		1	S	TRRANKKAKQTGRLGSSGLGSASSIQAAVRQ	LGS(0.959)S(0.041)GLGSASSIQAAVR	3	2	-0.30466																	0.43837	NaN	NaN	1	0.82062	NaN	NaN	1	740950	165	3753	3753	44429	localized
	644	Q7TMY8;A2AFQ0;Q7TMY8-3;Q7TMY8-4	3754;3755;3754;3754	Q7TMY8	E3 ubiquitin-protein ligase HUWE1	Huwe1	0.756535	3.95e-10	145.19	145.19		1	S	RRANKKAKQTGRLGSSGLGSASSIQAAVRQL	LGS(0.243)S(0.757)GLGSASSIQAAVR	4	2	0.17523	0.99718	NaN	NaN	1	1.0594	NaN	NaN	1	1.7349	NaN	NaN	1	1.7425	NaN	NaN	1									1038000	165	3754	3754	44429	localized
	645	Q7TMY8;A2AFQ0;Q7TMY8-3;Q7TMY8-4	3758;3759;3758;3758	Q7TMY8	E3 ubiquitin-protein ligase HUWE1	Huwe1	0.9974	3.19e-22	171.29	171.29		1;2	S	KKAKQTGRLGSSGLGSASSIQAAVRQLEAEA	LGS(0.001)S(0.001)GLGS(0.997)AS(0.501)S(0.501)IQAAVR	8	2	0.049331	0.52013	1.1684	NaN	1	0.56407	1.0022	NaN	1	0.99327	1.1408	NaN	3	1.1549	1.0091	NaN	3	1.0831	1.0318	NaN	1	0.87603	0.88547	NaN	1	25318000	165	3758	3758	44429	localized
	647	Q7TMY8;A2AFQ0;Q7TMY8-3;Q7TMY8-4	3761;3762;3761;3761	Q7TMY8	E3 ubiquitin-protein ligase HUWE1	Huwe1	0.940226	7.2e-22	167.87	113.86		2	S	KQTGRLGSSGLGSASSIQAAVRQLEAEADAI	LGS(0.001)S(0.001)GLGS(0.839)AS(0.219)S(0.94)IQAAVR	11	2	-0.72504	NaN	1.0731	NaN	1	NaN	1.0356	NaN	1	NaN	1.1408	NaN	2	NaN	1.0091	NaN	2	NaN	0.99301	NaN	1	NaN	0.86937	NaN	1	17423000	165	3761	3761	44429	localized
	648	Q7TMY8;A2AFQ0;Q7TMY8-3;Q7TMY8-4;Q7TMY8-2	2595;2596;2595;2595;2595	Q7TMY8	E3 ubiquitin-protein ligase HUWE1	Huwe1	0.93269	2.22e-35	165.77	165.77		1	S	LLGPSAAADILQLSSSLPLQSRGRARLLVGN	LLGPSAAADILQLSS(0.067)S(0.933)LPLQSR	16	2	-1.0698									0.99027	NaN	NaN	1	1.3047	NaN	NaN	1	1.4937	NaN	NaN	1	1.3529	NaN	NaN	1	1217800	165	2595	2595	46749	localized
	649	Q7TMY8;A2AFQ0;Q7TMY8-3;Q7TMY8-4;Q7TMY8-2;F6XP90	648;648;648;648;648;152	Q7TMY8	E3 ubiquitin-protein ligase HUWE1	Huwe1	0.5	2.51e-96	219.61	219.61		1	S	VLLSPDYLPAMRRRRSSDPLGDTASNLGSAV	RRS(0.5)S(0.5)DPLGDTASNLGSAVDELMR	3	3	0.16436									0.88154	NaN	NaN	1	1.1349	NaN	NaN	1									5197500	165	648	648	67602	count
	650	Q7TMY8;A2AFQ0;Q7TMY8-3;Q7TMY8-4;Q7TMY8-2;F6XP90	649;649;649;649;649;153	Q7TMY8	E3 ubiquitin-protein ligase HUWE1	Huwe1	0.5	2.51e-96	219.61	219.61		1	S	LLSPDYLPAMRRRRSSDPLGDTASNLGSAVD	RRS(0.5)S(0.5)DPLGDTASNLGSAVDELMR	4	3	0.16436									0.88154	NaN	NaN	1	1.1349	NaN	NaN	1									5197500	165	649	649	67602	count
	652	A2AFQ9;Q8BX17	1409;1410	A2AFQ9	Gem-associated protein 5	Gemin5	0.983846	0.00258199	45.327	31.398		2	S	EPSRDEPSQEAERAPSQPPSPTEERNAPVSL	AT(0.001)T(0.001)NGPS(0.002)RDEPS(0.005)RDEPS(0.013)QEAERAPS(0.984)QPPS(0.931)PT(0.063)EER	25	4	-0.35667									NaN	0.84885	NaN	1	NaN	0.82493	NaN	1									8954000	166	1409	1409	8616	localized
	653	A2AFQ9;Q8BX17	1413;1414	A2AFQ9	Gem-associated protein 5	Gemin5	0.930705	0.00258199	48.865	28.833		2	S	DEPSQEAERAPSQPPSPTEERNAPVSLPELT	AT(0.001)T(0.001)NGPS(0.002)RDEPS(0.005)RDEPS(0.013)QEAERAPS(0.984)QPPS(0.931)PT(0.063)EER	29	4	-0.35667									NaN	0.89066	NaN	2	NaN	0.80614	NaN	2									10132000	166	1413	1413	8616	localized
	654	A2AG58-2;A2AG58	78;78	A2AG58-2	Uncharacterized protein CXorf23 homolog		0.998719	0.000350969	77.1	62.528		2	S	IPPRVNSYHRSYVNRSPSPNVKPVEKFDTYK	S(0.001)Y(0.001)VNRS(0.999)PS(1)PNVKPVEK	6	3	0.98721	NaN	0.98981	NaN	1	NaN	0.80978	NaN	1	NaN	1.0567	NaN	1	NaN	0.75449	NaN	1	NaN	0.98294	NaN	1	NaN	0.97204	NaN	1	3119000	169	78	78	77468	localized
	655	A2AG58-2;A2AG58	80;80	A2AG58-2	Uncharacterized protein CXorf23 homolog		0.99975	0.000350969	77.1	62.528		2	S	PRVNSYHRSYVNRSPSPNVKPVEKFDTYKPH	S(0.005)Y(0.004)VNRS(0.991)PS(1)PNVKPVEK	8	3	-0.13671	NaN	0.98981	NaN	1	NaN	0.80978	NaN	1	NaN	1.0567	NaN	1	NaN	0.75449	NaN	1	NaN	0.98294	NaN	1	NaN	0.97204	NaN	1	3119000	169	80	80	77468	localized
	656	A2AG58-2;A2AG58	205;205	A2AG58-2	Uncharacterized protein CXorf23 homolog		1	1.92e-05	154.65	127.88		1	S	DELRHQRVQEESYPQSPRRGSEDFGTRNPFQ	VQEESYPQS(1)PR	9	2	0.24159	1.0186	NaN	NaN	1	0.8214	NaN	NaN	1	0.99516	NaN	NaN	2	0.87053	NaN	NaN	2	0.96827	NaN	NaN	2	0.87093	NaN	NaN	2	966360	169	205	205	87895	localized
	657	A2AG58-2;A2AG58;A2AG55;Z4YLY4	15;15;15;15	A2AG58-2	Uncharacterized protein CXorf23 homolog	A830080D01Rik	0.993425	0.00552509	42.314	42.314		2	S	_MARSRSRSPRWKQRSLSPQSRNFEYHEERH	WKQRS(0.993)LS(0.93)PQS(0.076)R	5	3	0.067831																	NaN	0.98643	NaN	1	NaN	1.0031	NaN	1	7091300	169	15	15	90650	localized
	658	A2AG58-2;A2AG58;A2AG55;Z4YLY4	17;17;17;17	A2AG58-2	Uncharacterized protein CXorf23 homolog	A830080D01Rik	0.965334	0.00042356	130.47	130.47		2	S	ARSRSRSPRWKQRSLSPQSRNFEYHEERHFH	WKQRS(0.038)LS(0.965)PQS(0.996)R	7	2	-0.057655	NaN	0.94047	NaN	1	NaN	0.91324	NaN	1	NaN	1.0607	NaN	2	NaN	1.0942	NaN	2	NaN	0.98643	NaN	1	NaN	1.0031	NaN	1	13037000	169	17	17	90650	localized
	659	A2AG58-2;A2AG58;A2AG55;Z4YLY4	20;20;20;20	A2AG58-2	Uncharacterized protein CXorf23 homolog	A830080D01Rik	0.997085	0.00042356	130.47	130.47		2	S	RSRSPRWKQRSLSPQSRNFEYHEERHFHGHY	WKQRS(0.048)LS(0.954)PQS(0.997)R	10	2	-0.85117	NaN	0.94047	NaN	1	NaN	0.91324	NaN	1	NaN	1.0607	NaN	2	NaN	1.0942	NaN	2									5945300	169	20	20	90650	localized
	661	Q64430;A2AG68	1454;1455	Q64430	Copper-transporting ATPase 1	Atp7a	0.903007	0.000181852	43.861	43.861		2	S	PRLGLLDRIVNYSRASINSLLSDKRSLNSVV	IVNY(0.035)S(0.078)RAS(0.903)INS(0.93)LLS(0.054)DKR	8	3	-0.053527	NaN	0.89718	NaN	1	NaN	1.4583	NaN	1									NaN	1.1525	NaN	1	NaN	1.1887	NaN	1	17023000	170	1454	1454	36030	localized
	662	Q64430;A2AG68	1457;1458	Q64430	Copper-transporting ATPase 1	Atp7a	0.98498	0.000411001	73.831	73.831		2	S	GLLDRIVNYSRASINSLLSDKRSLNSVVTSE	IVNY(0.037)S(0.64)RAS(0.335)INS(0.985)LLS(0.003)DKR	11	3	-0.35813	NaN	0.89718	NaN	1	NaN	1.4583	NaN	1	NaN	1.2117	NaN	1	NaN	1.4344	NaN	1	NaN	1.1671	NaN	2	NaN	1.2296	NaN	2	19960000	170	1457	1457	36030	localized
	663	Q64430;A2AG68	270;270	Q64430	Copper-transporting ATPase 1	Atp7a	0.38261	2.88e-05	54.824	50.534			S	LKNTPVKSSEGSQQKSPSYPSDSTTMFTIEG	NT(0.002)PVKS(0.003)S(0.003)EGS(0.003)QQKS(0.383)PS(0.383)Y(0.171)PS(0.024)DS(0.009)T(0.009)T(0.009)MFTIEGMHCK	14	4	-0.039369																									0	170	270	270	59445	count
	664	Q64430;A2AG68	272;272	Q64430	Copper-transporting ATPase 1	Atp7a	0.38261	2.88e-05	54.824	50.534			S	NTPVKSSEGSQQKSPSYPSDSTTMFTIEGMH	NT(0.002)PVKS(0.003)S(0.003)EGS(0.003)QQKS(0.383)PS(0.383)Y(0.171)PS(0.024)DS(0.009)T(0.009)T(0.009)MFTIEGMHCK	16	4	-0.039369																									0	170	272	272	59445	count
	665	Q64430;A2AG68	1421;1422	Q64430	Copper-transporting ATPase 1	Atp7a	0.957203	7.18e-16	123.45	92.914		2	S	YDNYELHPRSHTGQRSPSEISVHVGIDDTSR	S(0.006)HT(0.02)GQRS(0.957)PS(0.017)EISVHVGIDDT(0.333)S(0.333)RNS(0.333)PR	7	4	-0.24933	NaN	0.84107	NaN	3	NaN	0.70874	NaN	3	NaN	0.55491	NaN	1	NaN	0.52747	NaN	1	NaN	0.81842	NaN	1	NaN	0.89715	NaN	1	12657000	170	1421	1421	71187;74202	localized
	666	Q64430;A2AG68	1423;1424	Q64430	Copper-transporting ATPase 1	Atp7a	0.999596	4.87e-35	133.15	129.61		2;3	S	NYELHPRSHTGQRSPSEISVHVGIDDTSRNS	SPS(1)EISVHVGIDDT(0.333)S(0.333)RNS(0.333)PR	3	3	0.12123	NaN	1.4761	1.4452	1	NaN	1.1724	1.1775	1	NaN	1.0664	0.98599	2	NaN	1.1099	0.81016	2	NaN	1.094	1.0436	2	NaN	0.9516	1.1719	2	55605000	170	1423	1423	71187;74202	localized
	667	Q64430;A2AG68	1426;1427	Q64430	Copper-transporting ATPase 1	Atp7a	0.999435	0.00088104	63.701	42.353		3	S	LHPRSHTGQRSPSEISVHVGIDDTSRNSPRL	S(0.436)PS(0.564)EIS(0.999)VHVGIDDT(0.308)S(0.27)RNS(0.422)PR	6	3	-0.26913	NaN	NaN	1.4452	1	NaN	NaN	1.1775	1	NaN	NaN	0.98599	3	NaN	NaN	0.81016	3	NaN	NaN	1.0436	3	NaN	NaN	1.1719	3	24798000	170	1426	1426	71187;74202	localized
	668	Q64430;A2AG68	1435;1436	Q64430	Copper-transporting ATPase 1	Atp7a	0.638906	4.87e-35	133.15	129.61		2	S	RSPSEISVHVGIDDTSRNSPRLGLLDRIVNY	S(0.142)PS(0.856)EIS(0.001)VHVGIDDT(0.2)S(0.639)RNS(0.161)PR	15	3	0.70842	NaN	1.4761	NaN	1	NaN	1.1724	NaN	1	NaN	1.1428	NaN	1	NaN	1.2378	NaN	1									5871000	170	1435	1435	71187;74202	count
	669	Q64430;A2AG68	1438;1439	Q64430	Copper-transporting ATPase 1	Atp7a	0.997528	3.57e-45	135.62	135.62		1;2;3	S	SEISVHVGIDDTSRNSPRLGLLDRIVNYSRA	SPSEISVHVGIDDTS(0.002)RNS(0.998)PR	18	3	0.62366	0.94208	0.6872	1.4452	2	1.0087	0.6799	1.1775	2	0.72362	NaN	1.1019	2	0.66405	NaN	0.97978	2	1.042	NaN	NaN	1	1.0905	NaN	NaN	1	32656000	170	1438	1438	71187;74202	localized
	670	Q64430;A2AG68	353;353	Q64430	Copper-transporting ATPase 1	Atp7a	0.503457	2.75e-09	122.67	122.67		2	S	ISPGQYRVSIASEVESTASSPSSSSLQKMPL	VSIASEVES(0.503)T(0.378)AS(0.369)S(0.15)PS(0.138)S(0.341)S(0.073)S(0.048)LQK	9	2	0.36076																	NaN	0.93591	NaN	2	NaN	1.5748	NaN	2	2179100	170	353	353	88719	count
	671	Q64430;A2AG68	356;356	Q64430	Copper-transporting ATPase 1	Atp7a	0.368659	2.75e-09	122.67	122.67			S	GQYRVSIASEVESTASSPSSSSLQKMPLNIV	VSIASEVES(0.503)T(0.378)AS(0.369)S(0.15)PS(0.138)S(0.341)S(0.073)S(0.048)LQK	12	2	0.36076																									0	170	356	356	88719	count
	672	Q64430;A2AG68	357;357	Q64430	Copper-transporting ATPase 1	Atp7a	0.743862	8.22e-17	140.13	121.55		1	S	QYRVSIASEVESTASSPSSSSLQKMPLNIVS	VSIASEVES(0.003)T(0.003)AS(0.033)S(0.744)PS(0.084)S(0.084)S(0.035)S(0.015)LQK	13	3	0.6043	0.94012	NaN	NaN	1	0.99364	NaN	NaN	1	1.4527	NaN	NaN	4	0.93637	NaN	NaN	4									1963100	170	357	357	88719	count
	673	Q64430;A2AG68	359;359	Q64430	Copper-transporting ATPase 1	Atp7a	0.402626	2.11e-06	110.64	85.961			S	RVSIASEVESTASSPSSSSLQKMPLNIVSQP	VSIASEVEST(0.022)AS(0.133)S(0.403)PS(0.403)S(0.026)S(0.009)S(0.004)LQK	15	2	0.41777																									0	170	359	359	88719	count
	674	A2AGD9;Q8VCT9	427;456	A2AGD9	Dual specificity testis-specific protein kinase 2	Tesk2	0.99986	5.23e-08	80.68	58.033		2	S	ADCQEPLAMSSRRWRSLPGSPEFLHQACPFM	WRS(1)LPGS(1)PEFLHQACPFMGCEESLSDGPPPR	3	4	0.12236									NaN	0.86557	NaN	2	NaN	0.92982	NaN	2									12368000	171	427	427	68419;90994	localized
	675	A2AGD9;Q8VCT9	431;460	A2AGD9	Dual specificity testis-specific protein kinase 2	Tesk2	0.99986	5.23e-08	80.68	58.033		2	S	EPLAMSSRRWRSLPGSPEFLHQACPFMGCEE	WRS(1)LPGS(1)PEFLHQACPFMGCEESLSDGPPPR	7	4	0.12236									NaN	0.86557	NaN	2	NaN	0.92982	NaN	2									12368000	171	431	431	68419;90994	localized
	676	A2AGD9;Q8VCT9	340;369	A2AGD9	Dual specificity testis-specific protein kinase 2	Tesk2	0.992062	0.000706042	79.089	62.739		1	S	KSPRPRRTIWLSRSQSDIFSHKPPRTVSVLD	S(0.005)QS(0.992)DIFS(0.002)HKPPR	3	3	-0.72407	0.96095	NaN	NaN	2	0.71184	NaN	NaN	2	0.9128	NaN	NaN	2	0.83245	NaN	NaN	2	1.2305	NaN	NaN	2	0.71414	NaN	NaN	2	18733000	171	340	340	74669	localized
	677	Q60575-3;A2AH75	1066;1066	Q60575-3	Kinesin-like protein KIF1B	Kif1b	0.64736	0.000631484	68.9	35.306		1	S	LNNGQPKTTRCQATASSESLNSHSGHPTADL	CQAT(0.14)AS(0.647)S(0.183)ES(0.007)LNS(0.017)HS(0.005)GHPTADLQTFQAKR	6	3	-0.56208	1.226	NaN	NaN	1	1.2109	NaN	NaN	1																	971560	175	1066	1066	10718	count
	678	Q60575-3;A2AH75	1138;1138	Q60575-3	Kinesin-like protein KIF1B	Kif1b	1	4.14e-07	151.38	106.76		1	S	HCNQFVTPPRMRRQFSAPNLKAGRETTV___	RQFS(1)APNLKAGR	4	2	1.436	1.0847	NaN	NaN	10	1.0736	NaN	NaN	10	0.94224	NaN	NaN	12	0.8938	NaN	NaN	12	0.98068	NaN	NaN	9	1.2195	NaN	NaN	9	224580000	175	1138	1138	61051;61052;67198;67199;67200	localized
	679	Q60575-3;A2AH75	727;727	Q60575-3	Kinesin-like protein KIF1B	Kif1b	0.660069	0.0119657	78.985	47.072		1	S	IKMYQIPQRRRLSKDSKWVTISDLKIQAVKE	RLS(0.337)KDS(0.66)KWVT(0.001)IS(0.002)DLK	6	3	0.31411									0.7405	NaN	NaN	1	1.5487	NaN	NaN	1									3066800	175	727	727	66531	count
	681	Q60575-3;A2AH75	1050;1050	Q60575-3	Kinesin-like protein KIF1B	Kif1b	0.967934	0.00134941	120.99	79.167		1	S	ISNQQPPPQLRWRSNSLNNGQPKTTRCQATA	WRS(0.032)NS(0.968)LNNGQPK	5	2	-0.70782	0.7995	NaN	NaN	1	1.171	NaN	NaN	1	1.4068	NaN	NaN	1	0.7951	NaN	NaN	1	0.77858	NaN	NaN	1	1.596	NaN	NaN	1	7755700	175	1050	1050	90997	localized
	682	A2AHC3;A2AHC4;A2AHC3-2	858;878;878	A2AHC3	Calmodulin-regulated spectrin-associated protein 1	Camsap1	0.836127	6.75e-05	59.372	59.372		1	S	SCPAPLTTWRQKREQSPGRHSKDPASLLASE	EQS(0.836)PGRHS(0.162)KDPAS(0.002)LLASELVQLHMQLEEK	3	4	-0.095425	1.1317	NaN	NaN	1	0.83149	NaN	NaN	1																	26099000	177	858	858	17446	localized
	683	A2AHC3;A2AHC4;A2AHC3-2	863;883;883	A2AHC3	Calmodulin-regulated spectrin-associated protein 1	Camsap1	0.838537	1.21e-05	69.284	69.284		1	S	LTTWRQKREQSPGRHSKDPASLLASELVQLH	EQS(0.159)PGRHS(0.839)KDPAS(0.002)LLASELVQLHMQLEEK	8	4	0.011855									1.0198	NaN	NaN	2	0.92172	NaN	NaN	2									41015000	177	863	863	17446	localized
	684	A2AHC3;A2AHC4;A2AHC3-2	823;843;843	A2AHC3	Calmodulin-regulated spectrin-associated protein 1	Camsap1	0.99848	0.00513169	111.81	52.135		1	S	VKMTSFAERKLQRLNSCETKSSTSSSQKTTP	KLQRLNS(0.998)CET(0.002)K	7	2	0.096826	1.0677	NaN	NaN	2	1.0035	NaN	NaN	2	0.98332	NaN	NaN	3	1.0733	NaN	NaN	3									1235300	177	823	823	39565;48945	localized
	685	A2AHC3;A2AHC4;A2AHC3-2	469;489;489	A2AHC3	Calmodulin-regulated spectrin-associated protein 1	Camsap1	0.610982	3.95e-21	58.122	58.122		1	S	RGAIGAWPDKKNRPVSQPTSFALHHAASCDV	NRPVS(0.611)QPT(0.192)S(0.192)FALHHAAS(0.005)CDVDPSSGDSVSLAR	5	4	-0.42187	0.88358	NaN	NaN	1	1.3567	NaN	NaN	1																	6773300	177	469	469	58898	count
	686	A2AHC3;A2AHC4;A2AHC3-2	473;493;493	A2AHC3	Calmodulin-regulated spectrin-associated protein 1	Camsap1	0.330101	6.3e-05	53.522	53.522			S	GAWPDKKNRPVSQPTSFALHHAASCDVDPSS	NRPVS(0.33)QPT(0.33)S(0.33)FALHHAAS(0.01)CDVDPSSGDSVSLAR	9	4	-0.26998																									0	177	473	473	58898	count
	687	A2AHC3;A2AHC4;A2AHC3-2	481;501;501	A2AHC3	Calmodulin-regulated spectrin-associated protein 1	Camsap1	0.565806	1.06e-05	56.366	35.232		1	S	RPVSQPTSFALHHAASCDVDPSSGDSVSLAR	NRPVS(0.144)QPT(0.144)S(0.144)FALHHAAS(0.566)CDVDPS(0.002)S(0.001)GDSVSLAR	17	4	-0.25176									1.2564	NaN	NaN	1	0.80792	NaN	NaN	1									20189000	177	481	481	58898	count
	688	A2AHC3;A2AHC4;A2AHC3-2	370;390;390	A2AHC3	Calmodulin-regulated spectrin-associated protein 1	Camsap1	0.499799	0.000281174	61.25	40.114			S	KSSRPPVPISNATKRSFLGSPAAMSPADQPP	S(0.5)FLGS(0.499)PAAMS(0.001)PADQPPSTQPLAEGSHR	1	3	-0.2629																									0	177	370	370	70085	count
	689	A2AHC3;A2AHC4;A2AHC3-2	374;394;394	A2AHC3	Calmodulin-regulated spectrin-associated protein 1	Camsap1	0.963791	9.16e-06	87.498	62.418		2	S	PPVPISNATKRSFLGSPAAMSPADQPPSTQP	S(0.036)FLGS(0.964)PAAMS(1)PADQPPSTQPLAEGSHR	5	3	0.18419	NaN	0.53304	NaN	1	NaN	0.59272	NaN	1									NaN	0.56176	NaN	2	NaN	2.0912	NaN	2	2641900	177	374	374	70085	localized
	690	A2AHC3;A2AHC4;A2AHC3-2	379;399;399	A2AHC3	Calmodulin-regulated spectrin-associated protein 1	Camsap1	0.99971	9.16e-06	87.498	62.418		2	S	SNATKRSFLGSPAAMSPADQPPSTQPLAEGS	S(0.036)FLGS(0.964)PAAMS(1)PADQPPSTQPLAEGSHR	10	3	0.18419	NaN	0.53304	NaN	1	NaN	0.59272	NaN	1									NaN	0.56176	NaN	2	NaN	2.0912	NaN	2	2641900	177	379	379	70085	localized
	691	A2AHC3;A2AHC4;A2AHC3-2	497;517;517	A2AHC3	Calmodulin-regulated spectrin-associated protein 1	Camsap1	0.499919	4.44e-08	90.211	75.526		1	S	CDVDPSSGDSVSLARSISKDSLASNIIHLTP	S(0.5)IS(0.5)KDSLASNIIHLTPQNQPHPSAGK	1	3	0.45688									1.1035	NaN	NaN	1	0.81949	NaN	NaN	1									11746000	177	497	497	71554	count
	692	A2AHC3;A2AHC4;A2AHC3-2	499;519;519	A2AHC3	Calmodulin-regulated spectrin-associated protein 1	Camsap1	0.805476	2.39e-17	106.32	63.699		1;2	S	VDPSSGDSVSLARSISKDSLASNIIHLTPQN	S(0.187)IS(0.805)KDS(0.813)LAS(0.195)NIIHLTPQNQPHPSAGK	3	3	1.6571	1.2591	1.2616	NaN	1	1.2309	1.5556	NaN	1	1.1035	0.63487	NaN	1	0.81949	1.0674	NaN	1	0.95417	NaN	NaN	1	0.97577	NaN	NaN	1	29633000	177	499	499	71554	localized
	693	A2AHC3;A2AHC4;A2AHC3-2	502;522;522	A2AHC3	Calmodulin-regulated spectrin-associated protein 1	Camsap1	0.812874	3.09e-06	92.136	58.389		2	S	SSGDSVSLARSISKDSLASNIIHLTPQNQPH	S(0.187)IS(0.805)KDS(0.813)LAS(0.195)NIIHLTPQNQPHPSAGK	6	3	1.6571									NaN	0.63487	NaN	1	NaN	1.0674	NaN	1									2837900	177	502	502	71554	localized
	694	A2AHC3;A2AHC4;A2AHC3-2	505;525;525	A2AHC3	Calmodulin-regulated spectrin-associated protein 1	Camsap1	0.885667	1.1e-10	106.32	63.699		2	S	DSVSLARSISKDSLASNIIHLTPQNQPHPSA	S(0.407)IS(0.587)KDS(0.121)LAS(0.886)NIIHLTPQNQPHPSAGK	9	3	-1.5885	NaN	1.2616	NaN	1	NaN	1.5556	NaN	1																	4530600	177	505	505	71554	localized
	695	A2AHC3;A2AHC4;A2AHC3-2	443;463;463	A2AHC3	Calmodulin-regulated spectrin-associated protein 1	Camsap1	0.872885	0.000335247	123.63	123.63		1	S	QKVSQTEEIPDQRHRSNSLTRVDGQPRGAIG	S(0.873)NS(0.127)LTRVDGQPR	1	2	-0.21056																	0.84445	NaN	NaN	1	1.2684	NaN	NaN	1	5386500	177	443	443	73810	localized
	696	A2AHC3;A2AHC4;A2AHC3-2	550;570;570	A2AHC3	Calmodulin-regulated spectrin-associated protein 1	Camsap1	0.998575	1.46e-06	98.572	62.799		2;3	S	EDEDEELVAIIRTDVSPPSPQMPRTSPQAPG	T(0.001)DVS(0.999)PPS(1)PQMPR	4	2	-0.99547	NaN	NaN	1.0929	1	NaN	NaN	0.82389	1	NaN	NaN	0.87684	1	NaN	NaN	0.83064	1	NaN	1.0217	NaN	1	NaN	1.1735	NaN	1	6419500	177	550	550	78212;78213;78214	localized
	697	A2AHC3;A2AHC4;A2AHC3-2	553;573;573	A2AHC3	Calmodulin-regulated spectrin-associated protein 1	Camsap1	1	4.19e-12	111.98	111.98		1;2;3	S	DEELVAIIRTDVSPPSPQMPRTSPQAPGLVA	T(0.001)DVS(0.999)PPS(1)PQMPR	7	2	-0.99547	NaN	0.98197	1.1371	5	NaN	0.95504	0.86369	5	NaN	1.0579	0.98178	7	NaN	0.995	0.85873	7	1.0542	1.0578	0.87358	1	0.95007	1.0757	1.1151	1	285740000	177	553	553	78212;78213;78214	localized
	698	A2AHC3;A2AHC4;A2AHC3-2	560;580;580	A2AHC3	Calmodulin-regulated spectrin-associated protein 1	Camsap1	0.934498	1.76e-08	112.91	89.014		1;2;3	S	IRTDVSPPSPQMPRTSPQAPGLVASIRSPQR	T(0.402)DVS(0.599)PPS(1)PQMPRT(0.055)S(0.934)PQAPGLVAS(0.011)IR	14	3	0.47057	1.2496	NaN	1.0929	2	0.98491	NaN	0.82389	2	0.91687	1.0522	0.87684	3	0.97022	0.995	0.83064	3	0.97949	1.0578	0.87358	1	0.89791	1.1273	1.1151	1	135340000	177	560	560	78213;78214;81910;81911	localized
	699	A2AHC3;A2AHC4;A2AHC3-2	569;589;589	A2AHC3	Calmodulin-regulated spectrin-associated protein 1	Camsap1	0.953565	0.000111249	62.082	62.082		2;3	S	PQMPRTSPQAPGLVASIRSPQRQADTLESKP	T(0.5)S(0.5)PQAPGLVAS(0.954)IRS(0.046)PQR	11	3	-0.2488																	NaN	1.1897	0.78544	1	NaN	1.3766	1.4968	1	4013600	177	569	569	78213;78214;81910;81911	localized
	700	A2AHG0-2;A2AHG0	560;674	A2AHG0-2	Leucine zipper putative tumor suppressor 3	Lzts3	0.458311	0.000351636	40.533	34.701			S	QLERRLRERGAAGGSSTPTPQHGEEKKAWTP	GAAGGS(0.046)S(0.458)T(0.458)PT(0.108)PQHGEEKKAWT(0.699)PS(0.231)RLER	7	4	0.4753																									0	178	560	560	22128	count
	701	A2AHJ4	684	A2AHJ4	Bromodomain and WD repeat-containing protein 3	Brwd3	0.499995	3.11e-08	96.379	96.379		2	S	PHFPINRSYSVNGALSSPNMDIPSSPNIGLR	SYSVNGALS(0.5)S(0.5)PNMDIPS(0.5)S(0.5)PNIGLRR	9	3	1.0657																	NaN	0.75965	NaN	2	NaN	1.1776	NaN	2	1462600	180	684	684	77444	count
	702	A2AHJ4	685	A2AHJ4	Bromodomain and WD repeat-containing protein 3	Brwd3	0.499995	3.11e-08	96.379	96.379		2	S	HFPINRSYSVNGALSSPNMDIPSSPNIGLRR	SYSVNGALS(0.5)S(0.5)PNMDIPS(0.5)S(0.5)PNIGLRR	10	3	1.0657																	NaN	0.75965	NaN	2	NaN	1.1776	NaN	2	1462600	180	685	685	77444	count
	703	A2AHJ4	692	A2AHJ4	Bromodomain and WD repeat-containing protein 3	Brwd3	0.500002	3.11e-08	96.379	96.379		2	S	YSVNGALSSPNMDIPSSPNIGLRRSGQIEGV	SYSVNGALS(0.5)S(0.5)PNMDIPS(0.5)S(0.5)PNIGLRR	17	3	1.0657									NaN	1.5446	NaN	1	NaN	0.9405	NaN	1	NaN	0.75965	NaN	2	NaN	1.1776	NaN	2	2650600	180	692	692	77444	count
	704	A2AHJ4	693	A2AHJ4	Bromodomain and WD repeat-containing protein 3	Brwd3	0.500001	3.11e-08	96.379	96.379		2	S	SVNGALSSPNMDIPSSPNIGLRRSGQIEGVR	SYSVNGALS(0.5)S(0.5)PNMDIPS(0.5)S(0.5)PNIGLRR	18	3	1.0657									NaN	1.5446	NaN	1	NaN	0.9405	NaN	1	NaN	0.75965	NaN	2	NaN	1.1776	NaN	2	2650600	180	693	693	77444	count
	705	A2AHQ7;Q8BWJ3;Q6PE66;A2AI89;P18826-2;A2AI88;P18826;A2AI87;A2AI91;A2AHQ8	3;3;3;3;3;3;3;3;3;3	A2AHQ7	Phosphorylase b kinase regulatory subunit alpha, liver isoform;Phosphorylase b kinase regulatory subunit alpha, skeletal muscle isoform	Phka2;Phka1	0.779511	0.000699189	53.444	48.133		2	S	_____________MRSRSNSGVRLDGYARLV	MRS(0.78)RS(0.241)NS(0.979)GVRLDGYAR	3	4	-0.40366																	NaN	1.0166	NaN	1	NaN	1.0726	NaN	1	18544000	183;192	3;3	3	55050	localized
	706	A2AHQ7;Q8BWJ3;Q6PE66;A2AI89;P18826-2;A2AI88;P18826;A2AI87;A2AI91;A2AHQ8	5;5;5;5;5;5;5;5;5;5	A2AHQ7	Phosphorylase b kinase regulatory subunit alpha, liver isoform;Phosphorylase b kinase regulatory subunit alpha, skeletal muscle isoform	Phka2;Phka1	0.889943	0.012446	71.316	42.613		1	S	___________MRSRSNSGVRLDGYARLVHQ;___________MRSRSNSGVRLDGYARLVQQ	S(0.89)NS(0.11)GVRLDGYAR	1	2	0.35371	0.96048	NaN	NaN	1	1.282	NaN	NaN	1									1.1098	NaN	NaN	1	1.5684	NaN	NaN	1	66973000	183;192	5;5	5	55050;73794	localized
	707	A2AHQ7;Q8BWJ3;Q6PE66;A2AI89;P18826-2;A2AI88;P18826;A2AI87;A2AI91;A2AHQ8	7;7;7;7;7;7;7;7;7;7	A2AHQ7	Phosphorylase b kinase regulatory subunit alpha, liver isoform;Phosphorylase b kinase regulatory subunit alpha, skeletal muscle isoform	Phka2;Phka1	0.999987	5.52e-06	113.67	72.627		1;2	S	_________MRSRSNSGVRLDGYARLVHQTI;_________MRSRSNSGVRLDGYARLVQQTI	SNS(1)GVRLDGYAR	3	3	-1.3169	1.0664	NaN	NaN	1	1.2418	NaN	NaN	1	0.91373	NaN	NaN	4	1.0801	NaN	NaN	4	1.1278	1.0166	NaN	4	1.4035	1.0726	NaN	4	169850000	183;192	7;7	7	55050;73794	localized
	708	A2AHQ7;Q8BWJ3	1015;1015	A2AHQ7	Phosphorylase b kinase regulatory subunit alpha, liver isoform	Phka2	1	4.27e-46	175.64	161.05		1	S	ITRLRSEMKQMNRRASADEQFFPLGQTMSNS	RAS(1)ADEQFFPLGQTMSNSLHSIK	3	3	0.44182	1.275	NaN	NaN	2	1.2243	NaN	NaN	2	1.1714	NaN	NaN	5	1.3492	NaN	NaN	5	1.1142	NaN	NaN	2	0.89411	NaN	NaN	2	143230000	183	1015	1015	62630;64465	localized
	709	A2AHQ7;Q8BWJ3	729;729	A2AHQ7	Phosphorylase b kinase regulatory subunit alpha, liver isoform	Phka2	1	6.17e-09	163.44	163.44		1;2	S	FPMILPTKVLSGHRKSLNLVDSPQPLLKTTP	S(1)LNLVDS(1)PQPLLK	1	2	1.5988	1.7511	NaN	NaN	1	1.2458	NaN	NaN	1	0.96036	NaN	NaN	3	1.4991	NaN	NaN	3	1.2235	0.53329	NaN	3	0.72407	1.0245	NaN	3	13743000	183	729	729	72828;87002	localized
	710	A2AHQ7;Q8BWJ3	735;735	A2AHQ7	Phosphorylase b kinase regulatory subunit alpha, liver isoform	Phka2	1	0.000151395	132.5	90.811		1;2	S	TKVLSGHRKSLNLVDSPQPLLKTTPEYDYQW	S(1)LNLVDS(1)PQPLLK	7	2	1.5988	1.1164	NaN	NaN	1	2.1521	NaN	NaN	1									0.63679	0.53329	NaN	2	1.4171	1.0245	NaN	2	5718800	183	735	735	72828;87002	localized
	711	A2AHQ7;Q8BWJ3	1039;1039	A2AHQ7	Phosphorylase b kinase regulatory subunit alpha, liver isoform	Phka2	0.44266	4.31e-08	89.297	66.642			S	GQTMSNSLHSIKSVRSSTPSSPTGTSSTDSG	S(0.443)S(0.443)T(0.104)PS(0.165)S(0.146)PT(0.633)GT(0.035)S(0.01)S(0.01)T(0.01)DS(0.002)GGQHLGWGEQQGQWLR	1	3	-0.061342																									0	183	1039	1039	76000;76954;76955	count
	714	A2AHQ7;Q8BWJ3	1044;1044	A2AHQ7	Phosphorylase b kinase regulatory subunit alpha, liver isoform	Phka2	0.59212	1.13e-19	105.03	68.729		2	S	NSLHSIKSVRSSTPSSPTGTSSTDSGGQHLG	S(0.288)S(0.324)T(0.359)PS(0.308)S(0.592)PT(0.12)GT(0.006)S(0.001)S(0.001)T(0.001)DSGGQHLGWGEQQGQWLR	6	3	-0.60219	NaN	1.6819	NaN	1	NaN	1.2181	NaN	1	NaN	0.75999	NaN	1	NaN	0.89723	NaN	1	NaN	1.1941	NaN	1	NaN	1.015	NaN	1	21161000	183	1044	1044	76000;76954;76955	count
	715	A2AHQ7;Q8BWJ3	978;978	A2AHQ7	Phosphorylase b kinase regulatory subunit alpha, liver isoform	Phka2	0.792464	1.19e-05	69.71	59.555		2	S	EFGVERSVRPIHSSMSSPAISIHEVGHTGAT	SVRPIHS(0.008)S(0.117)MS(0.792)S(0.792)PAIS(0.289)IHEVGHT(0.001)GATKTER	10	4	0.79981	NaN	1.0427	NaN	1	NaN	0.78941	NaN	1	NaN	1.0015	NaN	3	NaN	0.88465	NaN	3									11817000	183	978	978	76950	localized
	716	A2AHQ7;Q8BWJ3	979;979	A2AHQ7	Phosphorylase b kinase regulatory subunit alpha, liver isoform	Phka2	0.792464	1.19e-05	69.71	59.555		2	S	FGVERSVRPIHSSMSSPAISIHEVGHTGATK	SVRPIHS(0.008)S(0.117)MS(0.792)S(0.792)PAIS(0.289)IHEVGHT(0.001)GATKTER	11	4	0.79981	NaN	1.0427	NaN	1	NaN	0.78941	NaN	1	NaN	1.0015	NaN	3	NaN	0.88465	NaN	3									11817000	183	979	979	76950	localized
	717	A2AHY8	428	A2AHY8	Pet2 protein	Pet2	0.666667	0.00451768	46.069	14.472		2	S	LAMCGRDGQVRVAQLSAVAGTHMTKRLVKHG	VAQLS(0.667)AVAGT(0.667)HMT(0.667)K	5	3	1.6687									NaN	18.719	NaN	1	NaN	0.96249	NaN	1									4328600	187	428	428	83642	count
	718	Q80U87;A2AI52	678;689	Q80U87	Ubiquitin carboxyl-terminal hydrolase 8	Usp8	0.914718	2.63e-08	129.98	91.864		1	S	QVPAERDREPSKLKRSYSSPDITQALQEEEK	S(0.915)YS(0.085)SPDITQALQEEEK	1	2	-0.2076									0.54783	NaN	NaN	1	0.56875	NaN	NaN	1									269960	189	678	678	77442;77443	localized
	719	Q80U87;A2AI52	680;691	Q80U87	Ubiquitin carboxyl-terminal hydrolase 8	Usp8	0.974938	9.52e-09	147.08	114.72		1	S	PAERDREPSKLKRSYSSPDITQALQEEEKRR	S(0.014)YS(0.975)S(0.011)PDITQALQEEEK	3	2	-0.77927																	0.92128	NaN	NaN	2	0.9644	NaN	NaN	2	11678000	189	680	680	77442;77443	localized
	720	A2AI57;Q923J1	1386;1386	A2AI57	Transient receptor potential cation channel subfamily M member 7	Trpm7	0.505796	1.66e-05	70.003	70.003		2	S	VEMLKIFNKNQKLGSSPNSSPHMSSPPTKFS	LGS(0.456)S(0.506)PNS(0.032)S(0.006)PHMS(0.002)S(0.003)PPT(0.019)KFS(0.235)VS(0.157)T(0.455)PS(0.117)QPS(0.012)CK	4	3	0.1323	NaN	1.0903	NaN	1	NaN	0.8528	NaN	1	NaN	0.93397	NaN	1	NaN	0.87615	NaN	1									2788800	190	1386	1386	44432	count
	721	A2AI57;Q923J1	1401;1401	A2AI57	Transient receptor potential cation channel subfamily M member 7	Trpm7	0.385971	8.94e-05	56.654	56.654			S	SPNSSPHMSSPPTKFSVSTPSQPSCKSHLES	LGS(0.398)S(0.447)PNS(0.098)S(0.049)PHMS(0.009)S(0.006)PPT(0.054)KFS(0.386)VS(0.041)T(0.037)PS(0.377)QPS(0.098)CK	19	3	0.30388																									0	190	1401	1401	44432	count
	722	A2AI89;P18826-2;A2AI88;P18826;A2AI87;A2AI91	736;736;736;736;736;677	A2AI89	Phosphorylase b kinase regulatory subunit alpha, skeletal muscle isoform	Phka1	0.947677	0.00425214	49.432	29.193		2	S	TKLFQPSRPSLNLLDSPESPQDSQVPSVHVE	LFQPS(0.027)RPS(0.051)LNLLDS(0.948)PES(0.941)PQDS(0.03)QVPS(0.003)VHVEVHLPR	14	4	0.99014									NaN	1.27	NaN	1	NaN	1.2882	NaN	1									5052900	192	736	736	43671	localized
	723	A2AI89;P18826-2;A2AI88;P18826;A2AI87;A2AI91	739;739;739;739;739;680	A2AI89	Phosphorylase b kinase regulatory subunit alpha, skeletal muscle isoform	Phka1	0.94134	0.00425214	49.432	29.193		2	S	FQPSRPSLNLLDSPESPQDSQVPSVHVEVHL	LFQPS(0.027)RPS(0.051)LNLLDS(0.948)PES(0.941)PQDS(0.03)QVPS(0.003)VHVEVHLPR	17	4	0.99014									NaN	1.27	NaN	1	NaN	1.2882	NaN	1									5052900	192	739	739	43671	localized
	724	A2AI89;P18826-2;A2AI88;P18826;A2AI87;A2AI91	743;743;743;743;743;684	A2AI89	Phosphorylase b kinase regulatory subunit alpha, skeletal muscle isoform	Phka1	0.45823	0.00705565	48.607	19.113			S	RPSLNLLDSPESPQDSQVPSVHVEVHLPRDQ	LFQPSRPSLNLLDS(0.006)PES(0.367)PQDS(0.458)QVPS(0.169)VHVEVHLPR	21	4	0.02817																									0	192	743	743	43671	count
	725	A2AIR9;O55017;A2AIR7	745;745;746	A2AIR9	Voltage-dependent N-type calcium channel subunit alpha-1B	Cacna1b	0.999969	0.00888746	54.66	13.169		2	S	NQKLALQKAKEVAEVSPMSAANISIAARQQN	EVAEVS(1)PMS(1)AANISIAARQQNSAK	6	3	2.3721	NaN	0.95933	NaN	1	NaN	1.2131	NaN	1																	708150	193	745	745	18158	localized
	726	A2AIR9;O55017;A2AIR7	748;748;749	A2AIR9	Voltage-dependent N-type calcium channel subunit alpha-1B	Cacna1b	0.999938	0.00888746	54.66	13.169		2	S	LALQKAKEVAEVSPMSAANISIAARQQNSAK	EVAEVS(1)PMS(1)AANISIAARQQNSAK	9	3	2.3721	NaN	0.95933	NaN	1	NaN	1.2131	NaN	1																	708150	193	748	748	18158	localized
	728	A2AIV2;E9PZY8;A2AIV2-2	173;173;173	A2AIV2	Protein virilizer homolog	Kiaa1429;1110037F02Rik	1	5.39e-14	124.1	89.081		1	S	NLKHADGEKEDQFNGSPPRPQPRGPRTPPGP	NLKHADGEKEDQFNGS(1)PPRPQPR	16	4	-0.42453	1.098	NaN	NaN	3	0.93098	NaN	NaN	3	1.0493	NaN	NaN	5	0.92784	NaN	NaN	5	1.0138	NaN	NaN	8	0.88214	NaN	NaN	8	112220000	195	173	173	28148;57818	localized
	730	A2AIV2;E9PZY8	1578;1628	A2AIV2	Protein virilizer homolog	Kiaa1429;1110037F02Rik	0.977766	8.46e-07	139.86	94.743		1	S	DLHSELERSFLSEPSSPGRSKTTKGFKLGKH	SFLSEPS(0.022)S(0.978)PGR	8	2	0.27773	1.2001	NaN	NaN	2	0.83237	NaN	NaN	2	1.0691	NaN	NaN	3	0.95162	NaN	NaN	3	0.93397	NaN	NaN	3	0.88624	NaN	NaN	3	8430100	195	1578	1578	70102	localized
	731	A2AIV2;E9PZY8;A2AIV2-2	133;133;133	A2AIV2	Protein virilizer homolog	Kiaa1429;1110037F02Rik	0.547916	2.26e-08	88.418	87.457		1	S	NCLTLAIYGSVDRVISHDRDSPPPPPPPPPP	VIS(0.548)HDRDS(0.452)PPPPPPPPPPPQPQPTLKR	3	4	0.076063	1.0823	NaN	NaN	1	0.89619	NaN	NaN	1	0.94078	NaN	NaN	1	0.85967	NaN	NaN	1	0.91766	NaN	NaN	3	0.85658	NaN	NaN	3	19919000	195	133	133	85645	count
	732	A2AIV2;E9PZY8;A2AIV2-2	138;138;138	A2AIV2	Protein virilizer homolog	Kiaa1429;1110037F02Rik	0.712436	2.26e-08	88.418	87.457		1	S	AIYGSVDRVISHDRDSPPPPPPPPPPPQPQP	VIS(0.288)HDRDS(0.712)PPPPPPPPPPPQPQPTLKR	8	4	-0.19672	1.0823	NaN	NaN	1	0.89619	NaN	NaN	1									0.86873	NaN	NaN	2	0.80697	NaN	NaN	2	12094000	195	138	138	85645	count
	733	A2AIW0-3;A2AIW0-5;A2AIW0-4;A2AIW0-2;A2AIW3;A2AIW0	168;241;183;191;218;241	A2AIW0-3	Serologically defined colon cancer antigen 3 homolog	Sdccag3	0.99734	1.81e-16	128.59	97.888		2	S	PPWTLSDTDSRISPASPAGSPNADFAAHEES	IS(0.003)PAS(0.997)PAGS(1)PNADFAAHEESLGDR	5	3	1.1231	NaN	0.69671	NaN	2	NaN	0.91854	NaN	2	NaN	1.1666	NaN	4	NaN	0.77992	NaN	4	NaN	0.83758	NaN	3	NaN	1.0283	NaN	3	55486000	196	168	168	35251;35252	localized
	734	A2AIW0-3;A2AIW0-5;A2AIW0-4;A2AIW0-2;A2AIW3;A2AIW0	172;245;187;195;222;245	A2AIW0-3	Serologically defined colon cancer antigen 3 homolog	Sdccag3	1	1.81e-16	128.59	97.888		2	S	LSDTDSRISPASPAGSPNADFAAHEESLGDR	IS(0.186)PAS(0.814)PAGS(1)PNADFAAHEESLGDR	9	2	1.4225	NaN	0.69671	NaN	2	NaN	0.91854	NaN	2	NaN	1.1666	NaN	4	NaN	0.77992	NaN	4	NaN	0.83758	NaN	3	NaN	1.0283	NaN	3	55486000	196	172	172	35251;35252	localized
	735	A2AIX0;Q9JII1	236;236	A2AIX0	72 kDa inositol polyphosphate 5-phosphatase	Inpp5e	0.96973	4.81e-05	73.088	73.088		2	S	TDYKLRMQTRLVRAHSNLGPSRPRSPLAGDD	AHS(0.97)NLGPS(0.644)RPRS(0.385)PLAGDDHS(0.001)IHSAR	3	3	0.92403	NaN	0.98962	NaN	4	NaN	1.1958	NaN	4	NaN	0.86078	NaN	1	NaN	0.92039	NaN	1									14687000	197	236	236	3454	localized
	737	A2AIX0;Q9JII1	245;245	A2AIX0	72 kDa inositol polyphosphate 5-phosphatase	Inpp5e	0.881542	4.81e-05	73.088	73.088		2	S	RLVRAHSNLGPSRPRSPLAGDDHSIHSARSF	AHS(0.691)NLGPS(0.426)RPRS(0.882)PLAGDDHS(0.001)IHSAR	12	3	0.099577	NaN	0.98962	NaN	4	NaN	1.1958	NaN	4	NaN	0.94002	NaN	1	NaN	0.84781	NaN	1									10060000	197	245	245	3454	localized
	738	A2AIX1;E9QAT4	1242;1242	A2AIX1	Protein Sec16a	Sec16a	0.986965	1.5e-06	107.63	107.63		2;3	S	ENHRYSEPERPSSRASHYSDQLAPRQGYPEG	YSEPERPS(0.464)S(0.54)RAS(0.987)HY(0.092)S(0.915)DQLAPR	12	3	-0.50418	NaN	1.1304	1.0051	2	NaN	1.5989	1.0718	2	NaN	0.97475	0.93109	1	NaN	1.0217	1.011	1	NaN	NaN	1.0766	2	NaN	NaN	1.0665	2	93994000	198	1242	1242	7665;93338	localized
	739	A2AIX1;E9QAT4	1245;1245	A2AIX1	Protein Sec16a	Sec16a	0.99993	1.5e-06	127.57	91.807		1;3	S	RYSEPERPSSRASHYSDQLAPRQGYPEGYYN	ASHYS(1)DQLAPR	5	2	-0.14304	1.0208	NaN	1.068	1	0.86077	NaN	1.0844	1	1.1078	NaN	0.90994	2	0.99957	NaN	0.99131	2	0.97909	NaN	1.0521	1	0.80282	NaN	0.95438	1	77592000	198	1245	1245	7665;93338	localized
	740	A2AIX1	2315	A2AIX1	Protein Sec16a	Sec16a	0.986559	6.82e-09	138.81	69.354		1	S	SKPDGSQGGELSRCSSLSSLSQEVSRHFHQA	CS(0.013)S(0.987)LSSLSQEVSR	3	2	-0.65846									1.3236	NaN	NaN	3	0.81156	NaN	NaN	3									752070	198	2315	2315	10934	localized
	741	A2AIX1;E9QAT4	1362;1362	A2AIX1	Protein Sec16a	Sec16a	0.966895	0.00369884	51.619	23.752		2	S	AEIHRDPYGEEADRRSIHSEHSARSLRSTHS	FT(0.001)GS(0.001)FDDDAEIHRDPY(0.028)GEEADRRS(0.967)IHS(0.934)EHS(0.068)AR	24	4	0.81432	NaN	1.1353	NaN	1	NaN	1.0037	NaN	1																	7149200	198	1362	1362	21607	localized
	742	A2AIX1;E9QAT4	1365;1365	A2AIX1	Protein Sec16a	Sec16a	0.934183	0.00369884	51.619	23.752		2	S	HRDPYGEEADRRSIHSEHSARSLRSTHSLPS	FT(0.001)GS(0.001)FDDDAEIHRDPY(0.028)GEEADRRS(0.967)IHS(0.934)EHS(0.068)AR	27	4	0.81432	NaN	1.1353	NaN	1	NaN	1.0037	NaN	1																	7149200	198	1365	1365	21607	localized
	743	A2AIX1;E9QAT4	544;544	A2AIX1	Protein Sec16a	Sec16a	0.369306	9.76e-06	64.422	64.422			S	EAPDTPLHPTRPDSVSSSYSSHSHRSPPGSA	GGGLNLEAPDT(0.002)PLHPT(0.006)RPDS(0.124)VS(0.369)S(0.369)S(0.369)Y(0.641)S(0.076)S(0.036)HS(0.008)HR	22	4	0.049509																									0	198	544	544	23477	count
	744	A2AIX1;E9QAT4	545;545	A2AIX1	Protein Sec16a	Sec16a	0.369306	9.76e-06	64.422	64.422			S	APDTPLHPTRPDSVSSSYSSHSHRSPPGSAR	GGGLNLEAPDT(0.002)PLHPT(0.006)RPDS(0.124)VS(0.369)S(0.369)S(0.369)Y(0.641)S(0.076)S(0.036)HS(0.008)HR	23	4	0.049509																									0	198	545	545	23477	count
	745	A2AIX1;E9QAT4	546;546	A2AIX1	Protein Sec16a	Sec16a	0.45959	9.76e-06	64.422	64.422			S	PDTPLHPTRPDSVSSSYSSHSHRSPPGSARP	GGGLNLEAPDT(0.034)PLHPT(0.107)RPDS(0.205)VS(0.319)S(0.319)S(0.46)Y(0.245)S(0.189)S(0.086)HS(0.037)HR	24	4	-0.66408																									0	198	546	546	23477	count
	746	A2AIX1;E9QAT4;F7BPW6	2058;2058;608	A2AIX1	Protein Sec16a	Sec16a	0.732531	2.6e-08	90.268	57.115		1	S	SPDPEMVPRGSPVRHSPPELSQEEFGESFAD	GS(0.239)PVRHS(0.733)PPELS(0.028)QEEFGESFADPGSSR	7	3	-0.041132	0.96378	NaN	NaN	1	0.61968	NaN	NaN	1	0.92894	NaN	NaN	3	1.0093	NaN	NaN	3									84764000	198	2058	2058	26928;73946	count
	747	A2AIX1;E9QAT4;F7BPW6	2063;2063;613	A2AIX1	Protein Sec16a	Sec16a	0.417636	0.000948751	40.155	40.155			S	MVPRGSPVRHSPPELSQEEFGESFADPGSSR	S(0.017)PDPEMVPRGS(0.282)PVRHS(0.282)PPELS(0.418)QEEFGESFADPGSSR	21	4	-0.67983																									0	198	2063	2063	26928;73946	count
	748	A2AIX1;E9QAT4	1028;1028	A2AIX1	Protein Sec16a	Sec16a	0.997987	5.12e-43	163.92	131.94		1;2	S	DFTLNRTLENPVRMYSPSPSDGPASQQPLPN	MYS(0.998)PS(0.002)PSDGPASQQPLPNHPR	3	3	0.055749	0.76655	1.0324	NaN	3	0.88656	1.0141	NaN	3	0.96738	0.91269	NaN	1	1.0331	0.94596	NaN	1	0.98274	1.0491	NaN	3	0.97213	1.134	NaN	3	165630000	198	1028	1028	55762;80006	localized
	749	A2AIX1;E9QAT4	1030;1030	A2AIX1	Protein Sec16a	Sec16a	0.747406	1.05e-06	110.44	110.44		1;2	S	TLNRTLENPVRMYSPSPSDGPASQQPLPNHP	T(0.001)LENPVRMY(0.048)S(0.292)PS(0.747)PS(0.9)DGPAS(0.011)QQPLPNHPR	12	4	-1.7458									NaN	0.93029	NaN	3	NaN	1.0425	NaN	3	1.069	0.97515	NaN	1	1.0532	1.0147	NaN	1	41807000	198	1030	1030	55762;80006	count
	750	A2AIX1;E9QAT4	1032;1032	A2AIX1	Protein Sec16a	Sec16a	0.999907	5.12e-43	163.92	131.94		2	S	NRTLENPVRMYSPSPSDGPASQQPLPNHPRQ	MY(0.004)S(0.979)PS(0.017)PS(1)DGPASQQPLPNHPR	7	2	2.5927	NaN	1.0121	NaN	1	NaN	1.0944	NaN	1	NaN	0.89375	NaN	3	NaN	0.94189	NaN	3	NaN	1.1035	NaN	3	NaN	1.1403	NaN	3	77882000	198	1032	1032	55762;80006	localized
	751	A2AIX1;E9QAT4	1232;1232	A2AIX1	Protein Sec16a	Sec16a	0.763106	0.00230202	67.88	42.268		1	S	PYDSSASAYAENHRYSEPERPSSRASHYSDQ	YRPYDSSASAYAENHRY(0.218)S(0.763)EPERPS(0.009)S(0.009)R	18	3	0.33749	1.0258	NaN	NaN	1	0.75564	NaN	NaN	1																	577020	198	1232	1232	60312;93244;93338	localized
	752	A2AIX1;E9QAT4	1238;1238	A2AIX1	Protein Sec16a	Sec16a	0.753757	1.5e-06	107.63	107.63		2;3;5	S	SAYAENHRYSEPERPSSRASHYSDQLAPRQG	Y(0.011)S(0.013)EPERPS(0.754)S(0.343)RAS(0.875)HY(0.453)S(0.551)DQLAPR	8	3	0.034141	NaN	1.1304	1.0187	2	NaN	1.5989	1.1245	2	NaN	0.97475	0.93109	1	NaN	1.0217	1.011	1	NaN	NaN	1.1016	1	NaN	NaN	1.1918	1	63430000	198	1238	1238	60312;93244;93338	localized
	753	A2AIX1;E9QAT4	1239;1239	A2AIX1	Protein Sec16a	Sec16a	0.752391	1.5e-06	107.63	107.63		2;3;5	S	AYAENHRYSEPERPSSRASHYSDQLAPRQGY	Y(0.006)S(0.007)EPERPS(0.752)S(0.752)RAS(0.459)HY(0.48)S(0.543)DQLAPR	9	3	-0.18841	NaN	1.1304	0.96502	2	NaN	1.5989	1.166	2	NaN	0.97475	0.92045	1	NaN	1.0217	1.0011	1	NaN	NaN	1.0521	1	NaN	NaN	0.95438	1	75952000	198	1239	1239	60312;93244;93338	localized
	755	A2AIX1;E9QAT4	1384;1384	A2AIX1	Protein Sec16a	Sec16a	0.91501	2e-57	194.15	131.98		1;2	S	ARSLRSTHSLPSRRSSLSSHSHQSQIYRSHH	RS(0.055)S(0.915)LS(0.029)SHSHQSQIYR	3	2	0.13355	0.91094	2.0151	NaN	1	1.0363	1.0082	NaN	1	1.3688	0.69714	NaN	3	0.97553	1.6494	NaN	3	0.57372	1.2511	NaN	1	1.1961	0.80259	NaN	1	39421000	198	1384	1384	67866;76249	localized
	756	A2AIX1;E9QAT4	1386;1386	A2AIX1	Protein Sec16a	Sec16a	0.793216	0.00634662	42.682	28.598		2	S	SLRSTHSLPSRRSSLSSHSHQSQIYRSHHVT	RS(0.03)S(0.241)LS(0.793)S(0.793)HS(0.139)HQS(0.003)QIY(0.001)R	5	3	-0.0065944	NaN	2.0972	NaN	1	NaN	0.95874	NaN	1	NaN	1.3984	NaN	1	NaN	0.9585	NaN	1									1269700	198	1386	1386	67866;76249	localized
	757	A2AIX1;E9QAT4	1387;1387	A2AIX1	Protein Sec16a	Sec16a	0.809018	0.000471789	59.975	59.975		2	S	LRSTHSLPSRRSSLSSHSHQSQIYRSHHVTG	RS(0.017)S(0.706)LS(0.406)S(0.809)HS(0.049)HQS(0.006)QIY(0.006)R	6	3	-0.27543									NaN	1.4524	NaN	2	NaN	0.91639	NaN	2									1416100	198	1387	1387	67866;76249	localized
	758	A2AIX1;E9QAT4;F7BPW6	2043;2043;593	A2AIX1	Protein Sec16a	Sec16a	0.626513	1.77e-05	57.533	53.97		1	S	TLSLQESGLPPQEAKSPDPEMVPRGSPVRHS	S(0.627)PDPEMVPRGS(0.206)PVRHS(0.084)PPELS(0.084)QEEFGESFADPGSSR	1	4	0.91703	0.87013	NaN	NaN	1	0.88274	NaN	NaN	1																	18376000	198	2043	2043	73946	count
	759	A2AIX1;E9QAT4	1380;1380	A2AIX1	Protein Sec16a	Sec16a	0.768484	4.54e-07	92.897	92.897		2	S	SEHSARSLRSTHSLPSRRSSLSSHSHQSQIY	S(0.004)T(0.005)HS(0.109)LPS(0.768)RRS(0.5)S(0.602)LS(0.012)S(0.001)HSHQSQIYR	7	3	0.075087	NaN	2.0151	NaN	1	NaN	0.99284	NaN	1	NaN	0.68696	NaN	2	NaN	1.6715	NaN	2	NaN	1.2511	NaN	2	NaN	0.80259	NaN	2	8633800	198	1380	1380	76249	localized
	760	A2AJ15;A2AJ14	102;119	A2AJ15	Endoplasmic reticulum mannosyl-oligosaccharide 1,2-alpha-mannosidase	Man1b1	0.999996	8.8e-15	106.06	78.758		1	S	MKQEVLPVLPAPQKESAEQEGFADILSQKRQ	MKQEVLPVLPAPQKES(1)AEQEGFADILSQKR	16	4	1.4312	0.91304	NaN	NaN	5	0.87018	NaN	NaN	5	0.93328	NaN	NaN	7	0.81011	NaN	NaN	7	0.84871	NaN	NaN	9	0.94549	NaN	NaN	9	432130000	199	102	102	53896	localized
	762	A2AJ72;F6W2V3	566;101	A2AJ72	MCG130458	Fubp3	1	6.12e-120	223.9	165.58		1	S	QAAFYGQTLGQAQAHSQEQ____________	QQAAFYGQTLGQAQAHS(1)QEQ	17	2	-1.04																									0	200	566	566	62871	localized
	764	A2AJ72;F6W2V3;Q3TIX6;F6S444	536;71;536;146	A2AJ72	MCG130458	Fubp3	0.920351	1.7e-07	101.42	77.006		1	S	YKKQSHPTSAAPQASSPPDYTMAWAEYYRQQ	QSHPTSAAPQAS(0.079)S(0.92)PPDYTMAWAEYYR	13	3	-1.082									1.194	NaN	NaN	1	0.88082	NaN	NaN	1	0.88728	NaN	NaN	1	1.3967	NaN	NaN	1	16280000	200;3234	536;536	536	63457	localized
	765	A2AJ88-2;A2AJ88	1280;1280	A2AJ88-2	Patatin-like phospholipase domain-containing protein 7	Pnpla7	0.809401	0.00171814	45.042	45.042		2	S	VSRIEPAKVAAVDDESDYQTEYEEELPAIPK	IEPAKVAAVDDES(0.809)DY(0.25)QT(0.839)EY(0.102)EEELPAIPK	13	3	-0.59412																	NaN	0.43953	NaN	1	NaN	0.71097	NaN	1	967770	201	1280	1280	31557	localized
	766	A2AJ88-2;A2AJ88;B0R011;A2AJ88-3	341;341;49;341	A2AJ88-2	Patatin-like phospholipase domain-containing protein 7	Pnpla7	1	2.52e-05	128.85	89.265		1	S	LLSVASVAGRAKRQMSYGPEEQLERSLRPSE	QMS(1)YGPEEQLER	3	2	-0.53528	1.3026	NaN	NaN	3	1.2892	NaN	NaN	3	0.99339	NaN	NaN	3	1.221	NaN	NaN	3	0.84639	NaN	NaN	4	1.1113	NaN	NaN	4	11369000	201	341	341	62662	localized
	767	A2AJI0;A2AJI0-2;F6WF36;A8Y5P4;A2AJI1	544;507;289;512;472	A2AJI0	MAP7 domain-containing protein 1	Map7d1	1	1.43e-28	136.26	136.26		2;3	S	RKSRAAEEKEPAAPASPAPSPVPSPTPAQPQ	AAEEKEPAAPAS(1)PAPS(1)PVPS(0.281)PT(0.719)PAQPQK	12	3	-0.19892	NaN	1.0954	1.1349	3	NaN	1.1207	0.9935	3	NaN	0.88141	0.93375	3	NaN	0.79437	0.82277	3	NaN	0.74457	0.89473	3	NaN	1.009	1.0061	3	28636000	203;364	544;512	544	309	localized
	768	A2AJI0;A2AJI0-2;F6WF36;A8Y5P4;A2AJI1	548;511;293;516;476	A2AJI0	MAP7 domain-containing protein 1	Map7d1	0.999999	1.43e-28	136.26	136.26		2;3	S	AAEEKEPAAPASPAPSPVPSPTPAQPQKEQS	AAEEKEPAAPAS(1)PAPS(1)PVPS(0.955)PT(0.045)PAQPQK	16	3	-0.07743	NaN	1.0184	1.1349	1	NaN	1.0621	0.9935	1	NaN	0.80938	0.93375	2	NaN	0.79227	0.82277	2	NaN	0.74457	0.89473	3	NaN	1.009	1.0061	3	28197000	203;364	548;516	548	309	localized
	769	A2AJI0;A2AJI0-2;F6WF36;A8Y5P4;A2AJI1	552;515;297;520;480	A2AJI0	MAP7 domain-containing protein 1	Map7d1	0.955211	1.43e-28	136.26	136.26		3	S	KEPAAPASPAPSPVPSPTPAQPQKEQSSTQI	AAEEKEPAAPAS(1)PAPS(1)PVPS(0.955)PT(0.045)PAQPQK	20	3	-0.07743	NaN	NaN	1.1349	3	NaN	NaN	1.1976	3	NaN	NaN	0.93375	3	NaN	NaN	0.82277	3	NaN	NaN	0.89147	1	NaN	NaN	1.0061	1	14743000	203;364	552;520	552	309	localized
	770	A2AJI0;A2AJI0-2;F6WF36	366;329;111	A2AJI0	MAP7 domain-containing protein 1	Map7d1	0.958759	1.06e-22	184.87	109.55		1;2	S	PDRTHPSAAVPVCPRSASASPLTPCSAPRSA	S(0.959)AS(0.053)AS(0.988)PLTPCSAPR	1	2	0.30258	NaN	0.91723	NaN	3	NaN	0.90169	NaN	3	0.66797	0.72731	NaN	1	1.0285	0.62336	NaN	1	NaN	1.1618	NaN	1	NaN	0.95428	NaN	1	17105000	203	366	366	2610;68944	localized
	771	A2AJI0;A2AJI0-2;F6WF36	368;331;113	A2AJI0	MAP7 domain-containing protein 1	Map7d1	0.959674	1.06e-22	184.87	109.55		1;2	S	RTHPSAAVPVCPRSASASPLTPCSAPRSAHR	S(0.039)AS(0.96)AS(0.001)PLTPCSAPR	3	2	-0.73048	1.1915	1.0964	NaN	3	1.3225	1.2814	NaN	3	0.68656	0.63397	NaN	1	1.0691	0.62511	NaN	1	1.1758	1.188	NaN	1	1.0709	0.97304	NaN	1	16596000	203	368	368	2610;68944	localized
	772	A2AJI0;A2AJI0-2;F6WF36	370;333;115	A2AJI0	MAP7 domain-containing protein 1	Map7d1	0.999519	3.45e-05	133.16	101		1;2	S	HPSAAVPVCPRSASASPLTPCSAPRSAHRCT	S(0.5)AS(0.5)AS(1)PLTPCSAPR	5	2	-0.13023	1.3171	1.1348	NaN	2	1.6684	1.1202	NaN	2	1.3047	0.67904	NaN	2	0.41756	0.62423	NaN	2	NaN	1.188	NaN	2	NaN	0.97304	NaN	2	18868000	203	370	370	2610;68944	localized
	773	A2AJI0;A2AJI0-2;F6WF36;A8Y5P4;A2AJI1	468;431;213;436;396	A2AJI0	MAP7 domain-containing protein 1	Map7d1	0.469975	0.000550969	58.122	36.911			S	LSTGSELSPKSKARPSSPSTTWHRPASPCPS	ARPS(0.47)S(0.336)PS(0.137)T(0.06)T(0.054)WHRPAS(0.895)PCPS(0.049)PGPGHALPPKPPS(0.998)PR	4	5	-0.56684																									0	203;364	468;436	468	7267	count
	774	A2AJI0;A2AJI0-2;F6WF36;A8Y5P4;A2AJI1	469;432;214;437;397	A2AJI0	MAP7 domain-containing protein 1	Map7d1	0.736415	0.000271462	61.844	41.292		2;3	S	STGSELSPKSKARPSSPSTTWHRPASPCPSP	ARPS(0.115)S(0.736)PS(0.211)T(0.211)T(0.219)WHRPAS(0.494)PCPS(0.013)PGPGHALPPKPPSPR	5	3	0.30532	NaN	NaN	1.1013	2	NaN	NaN	1.1054	2	NaN	0.87738	NaN	1	NaN	0.70664	NaN	1									24071000	203;364	469;437	469	7267	count
	775	A2AJI0;A2AJI0-2;F6WF36;A8Y5P4;A2AJI1	471;434;216;439;399	A2AJI0	MAP7 domain-containing protein 1	Map7d1	0.467443	0.00237858	56.963	27.952			S	GSELSPKSKARPSSPSTTWHRPASPCPSPGP	ARPS(0.175)S(0.23)PS(0.467)T(0.547)T(0.522)WHRPAS(0.075)PCPS(0.438)PGPGHALPPKPPS(0.544)PR	7	3	0.5203																									0	203;364	471;439	471	7267	count
	776	A2AJI0;A2AJI0-2;F6WF36;A8Y5P4;A2AJI1	479;442;224;447;407	A2AJI0	MAP7 domain-containing protein 1	Map7d1	0.934712	2.23e-09	86.577	63.547		1;2;3;4	S	KARPSSPSTTWHRPASPCPSPGPGHALPPKP	ARPS(0.006)S(0.058)PS(0.044)T(0.54)T(0.404)WHRPAS(0.935)PCPS(0.013)PGPGHALPPKPPSPR	15	3	0.010185	1.449	1.1929	0.89832	1	1.1028	1.092	1.1154	1	0.72473	1.1297	0.93163	1	1.0659	1.1217	0.71117	1									318070000	203;364	479;447	479	7267	localized
	777	A2AJI0;A2AJI0-2;F6WF36;A8Y5P4;A2AJI1	483;446;228;451;411	A2AJI0	MAP7 domain-containing protein 1	Map7d1	0.966173	0.000105529	69.088	39.878		2;3;4	S	SSPSTTWHRPASPCPSPGPGHALPPKPPSPR	ARPS(0.13)S(0.468)PS(0.247)T(0.514)T(0.524)WHRPAS(0.118)PCPS(0.966)PGPGHALPPKPPS(0.032)PR	19	3	0.22734	NaN	NaN	0.90413	3	NaN	NaN	1.1174	3	NaN	0.83645	0.92282	2	NaN	0.71166	0.36379	2									156080000	203;364	483;451	483	7267	localized
	778	A2AJI0;A2AJI0-2;F6WF36;A8Y5P4;A2AJI1	496;459;241;464;424	A2AJI0	MAP7 domain-containing protein 1	Map7d1	0.999972	0.000115772	64.213	49.079		2;3;4	S	CPSPGPGHALPPKPPSPRGTTASPKGRVRRK	ARPS(0.33)S(0.33)PS(0.209)T(0.209)T(0.306)WHRPAS(0.67)PCPS(0.944)PGPGHALPPKPPS(1)PR	32	4	0.038896	NaN	NaN	0.89832	3	NaN	NaN	1.1154	3	NaN	1.1302	0.92722	2	NaN	1.0968	0.50864	2									87244000	203;364	496;464	496	7267	localized
	779	A2AJI0;A8Y5P4	254;254	A2AJI0	MAP7 domain-containing protein 1	Map7d1	0.834103	0.000519243	76.015	30.171		2	S	LHHSSPGRKTSGSRCSVSAVNLPKHVDSIIN	T(0.286)S(0.358)GS(0.474)RCS(0.834)VS(0.048)AVNLPK	7	2	-0.7914	NaN	1.4652	NaN	1	NaN	1.3934	NaN	1	NaN	0.85855	NaN	1	NaN	0.93689	NaN	1									365630	203;364	254;254	254	10967;10968;81789	localized
	780	A2AJI0;A8Y5P4	256;256	A2AJI0	MAP7 domain-containing protein 1	Map7d1	0.999997	6.12e-16	179.83	114.14		1;2	S	HSSPGRKTSGSRCSVSAVNLPKHVDSIINKR	CSVS(1)AVNLPK	4	2	0.62154	1.4563	NaN	NaN	6	1.4898	NaN	NaN	6	0.75238	0.80884	NaN	5	1.1717	0.90349	NaN	5	1.1578	NaN	NaN	3	1.0527	NaN	NaN	3	41604000	203;364	256;256	256	10967;10968;81789	localized
	781	A2AJI0;A2AJI0-2;A8Y5P4;A2AJI1	28;28;28;28	A2AJI0	MAP7 domain-containing protein 1	Map7d1	0.958413	3.33e-05	67.345	52.581		1;2;3	S	APAAVLARIPQEPRPSPEGDPSPPPPPTPMS	IPQEPRPS(0.958)PEGDPS(0.954)PPPPPT(0.048)PMS(0.036)ALVPDT(0.003)PPDTPPALK	8	3	0.51474	1.0275	NaN	NaN	1	0.77654	NaN	NaN	1	NaN	NaN	1.0876	1	NaN	NaN	0.85623	1	NaN	1.0451	NaN	1	NaN	1.1268	NaN	1	8345600	203;364	28;28	28	34295	localized
	782	A2AJI0;A2AJI0-2;A8Y5P4;A2AJI1	34;34;34;34	A2AJI0	MAP7 domain-containing protein 1	Map7d1	0.953618	3.33e-05	57.325	39.633		2	S	ARIPQEPRPSPEGDPSPPPPPTPMSALVPDT	IPQEPRPS(0.958)PEGDPS(0.954)PPPPPT(0.048)PMS(0.036)ALVPDT(0.003)PPDTPPALK	14	3	0.51474																	NaN	1.0451	NaN	3	NaN	1.1261	NaN	3	10602000	203;364	34;34	34	34295	localized
	783	A2AJI0;A2AJI0-2;F6WF36;A8Y5P4;A2AJI1	401;364;146;369;329	A2AJI0	MAP7 domain-containing protein 1	Map7d1	1	6.76e-06	114.06	114.06		1	S	PSGERPERRKPGAGGSPALARRRLEATPVQK	RKPGAGGS(1)PALARR	8	3	-0.52091	1.1498	NaN	NaN	13	1.4073	NaN	NaN	13	0.85396	NaN	NaN	9	0.90023	NaN	NaN	9	0.99921	NaN	NaN	2	0.98572	NaN	NaN	2	219980000	203;364	401;369	401	40124;40125;65929;65930	localized
	784	A2AJI0;A8Y5P4	273;273	A2AJI0	MAP7 domain-containing protein 1	Map7d1	0.631657	9.1e-05	106.14	106.14		1	S	VNLPKHVDSIINKRLSKSSATLWNSPSRNRS	RLS(0.632)KS(0.345)S(0.023)ATLWNSPSR	3	3	-0.077291																	1.0459	NaN	NaN	1	1.0551	NaN	NaN	1	14243000	203;364	273;273	273	49949;66533	count
	785	A2AJI0;A8Y5P4	275;275	A2AJI0	MAP7 domain-containing protein 1	Map7d1	0.999888	3.38e-99	225.29	191.97		1;2	S	LPKHVDSIINKRLSKSSATLWNSPSRNRSLQ	LSKS(1)SATLWNSPSR	4	2	0.057541	1.142	1.6507	NaN	3	1.5868	1.0957	NaN	3	0.77229	0.94355	NaN	3	1.0105	1.248	NaN	3	1.0965	1.3143	NaN	2	0.99116	0.89492	NaN	2	426890000	203;364	275;275	275	49949;66533;75252	localized
	786	A2AJI0;A8Y5P4	276;276	A2AJI0	MAP7 domain-containing protein 1	Map7d1	0.773444	1.94e-10	168	118.78		1;2	S	PKHVDSIINKRLSKSSATLWNSPSRNRSLQL	S(0.227)S(0.773)ATLWNSPSR	2	2	0.25984	1.3765	1.7929	NaN	1	1.5683	1.1035	NaN	1	0.84106	0.60498	NaN	1	1.0291	0.69876	NaN	1	1.1707	1.2164	NaN	2	1.2606	0.83967	NaN	2	48244000	203;364	276;276	276	49949;66533;75252	localized
	787	A2AJI0;A2AJI0-2;F6WF36;A8Y5P4;A2AJI1	460;423;205;428;388	A2AJI0	MAP7 domain-containing protein 1	Map7d1	0.99868	0.000289272	88.075	60.394		1	S	LPASIRPRLSTGSELSPKSKARPSSPSTTWH	LSTGS(0.001)ELS(0.999)PK	8	2	0.28818	0.88012	NaN	NaN	1	1.0559	NaN	NaN	1																	1296400	203;364	460;428	460	50302	localized
	788	A2AJI0;A2AJI0-2;A8Y5P4;A2AJI1	78;78;78;78	A2AJI0	MAP7 domain-containing protein 1	Map7d1	0.999398	2.04e-64	174.76	174.76		1	S	PKQLPLEPGNPTGQISPQPAPPQEECPSSEA	QLPLEPGNPT(0.001)GQIS(0.999)PQPAPPQEECPSSEAK	14	3	-0.33514	1.4262	NaN	NaN	4	1.0822	NaN	NaN	4	1.1122	NaN	NaN	4	0.87802	NaN	NaN	4									29379000	203;364	78;78	78	62340	localized
	789	A2AJI0;A2AJI0-2;F6WF36;A8Y5P4	234;234;16;234	A2AJI0	MAP7 domain-containing protein 1	Map7d1	0.999999	0.00111242	67.655	67.655		1	S	RSVKKTWAEIRQQRWSWAGALHHSSPGRKTS	QQRWS(1)WAGALHHSSPGR	5	3	-0.076696	1.5153	NaN	NaN	2	1.4562	NaN	NaN	2																	1812700	203;364	234;234	234	63090;91068;91069	localized
	790	A2AJI0;A2AJI0-2;F6WF36;A8Y5P4	242;242;24;242	A2AJI0	MAP7 domain-containing protein 1	Map7d1	0.566837	4.64e-05	79.492	55.067		1	S	EIRQQRWSWAGALHHSSPGRKTSGSRCSVSA	WSWAGALHHS(0.567)S(0.433)PGRK	10	3	-0.2438	1.2253	NaN	NaN	2	1.1778	NaN	NaN	2	1.0333	NaN	NaN	3	0.71738	NaN	NaN	3	1.0402	NaN	NaN	4	0.93375	NaN	NaN	4	36421000	203;364	242;242	242	63090;91068;91069	count
	791	A2AJI0;A2AJI0-2;F6WF36;A8Y5P4	243;243;25;243	A2AJI0	MAP7 domain-containing protein 1	Map7d1	0.5	4.64e-05	65.477	65.477		1	S	IRQQRWSWAGALHHSSPGRKTSGSRCSVSAV	WSWAGALHHS(0.5)S(0.5)PGR	11	3	0.024731																	1.0402	NaN	NaN	4	0.93375	NaN	NaN	4	21045000	203;364	243;243	243	63090;91068;91069	count
	792	A2AJI0;A2AJI0-2;F6WF36;A8Y5P4;A2AJI1	444;407;189;412;372	A2AJI0	MAP7 domain-containing protein 1	Map7d1	0.992758	0.00170458	81.278	53.101		1	S	EKSALARERNLKKRQSLPASIRPRLSTGSEL	RQS(0.993)LPAS(0.007)IRPR	3	3	-0.53409	1.4262	NaN	NaN	2	0.9686	NaN	NaN	2									1.2747	NaN	NaN	1	1.0454	NaN	NaN	1	6270400	203;364	444;412	444	67311	localized
	793	A2AJI0;A2AJI0-2;F6WF36;A8Y5P4;A2AJI1	315;278;60;315;275	A2AJI0	MAP7 domain-containing protein 1	Map7d1	0.764292	0.00205077	126.32	46.079		1	S	DRLMTPTLSFLARSRSAVTLPRNGRDQAVPV;DRLMTPTLSFLARSRSAVTLPRNGRDQGRGS	S(0.236)RS(0.764)AVTLPR	3	2	-0.43485	1.4756	NaN	NaN	1	1.4554	NaN	NaN	1	0.67458	NaN	NaN	1	1.2926	NaN	NaN	1									4166900	203;364	315;315	315	75058	localized
	795	A2AJI0;A8Y5P4	251;251	A2AJI0	MAP7 domain-containing protein 1	Map7d1	0.474297	0.000519243	76.015	30.171			S	AGALHHSSPGRKTSGSRCSVSAVNLPKHVDS	T(0.286)S(0.358)GS(0.474)RCS(0.834)VS(0.048)AVNLPK	4	2	-0.7914																									0	203;364	251;251	251	81789	count
	796	A2AJK6;A2AJK6-3	2261;2261	A2AJK6	Chromodomain-helicase-DNA-binding protein 7	Chd7	0.511327	5.56e-09	81.133	64.676		2	S	PEAGAVSRGKTFDEESNASLSTARDETRDGF	GKT(0.026)FDEES(0.511)NAS(0.421)LS(0.46)T(0.548)ARDET(0.027)RDGFY(0.007)MEDGDASVAQLLHER	8	4	-0.71424	NaN	1.3526	NaN	1	NaN	1.0612	NaN	1																	18645000	204	2261	2261	24687	count
	797	A2AJK6;A2AJK6-3	2264;2264	A2AJK6	Chromodomain-helicase-DNA-binding protein 7	Chd7	0.437989	0.00422659	42.192	27.031			S	GAVSRGKTFDEESNASLSTARDETRDGFYME	GKT(0.061)FDEES(0.105)NAS(0.438)LS(0.438)T(0.438)ARDET(0.441)RDGFY(0.077)MEDGDAS(0.002)VAQLLHER	11	4	-1.0666																									0	204	2264	2264	24687	count
	798	A2AJK6;A2AJK6-3	2266;2266	A2AJK6	Chromodomain-helicase-DNA-binding protein 7	Chd7	0.437989	0.00422659	42.192	27.031			S	VSRGKTFDEESNASLSTARDETRDGFYMEDG	GKT(0.061)FDEES(0.105)NAS(0.438)LS(0.438)T(0.438)ARDET(0.441)RDGFY(0.077)MEDGDAS(0.002)VAQLLHER	13	4	-1.0666																									0	204	2266	2266	24687	count
	799	A2AJK6;A2AJK6-3	1567;1567	A2AJK6	Chromodomain-helicase-DNA-binding protein 7	Chd7	0.997727	1.23e-05	77.231	53.483		2	S	TRLYSAVKEDELMEFSDLESDSEEKPCAKPR	LYSAVKEDELMEFS(0.998)DLES(0.848)DS(0.154)EEKPCAKPR	14	4	-0.16559	NaN	0.94317	NaN	1	NaN	0.86572	NaN	1	NaN	0.74379	NaN	2	NaN	0.72857	NaN	2									27483000	204	1567	1567	51961	localized
	800	A2AJK6;A2AJK6-3	1571;1571	A2AJK6	Chromodomain-helicase-DNA-binding protein 7	Chd7	0.848174	1.23e-05	77.231	53.483		2	S	SAVKEDELMEFSDLESDSEEKPCAKPRRPQD	LYSAVKEDELMEFS(0.998)DLES(0.848)DS(0.154)EEKPCAKPR	18	4	-0.16559	NaN	0.94317	NaN	1	NaN	0.86572	NaN	1	NaN	0.74379	NaN	2	NaN	0.72857	NaN	2									27483000	204	1571	1571	51961	localized
	801	A2AJK6	2548	A2AJK6	Chromodomain-helicase-DNA-binding protein 7	Chd7	0.999898	0.000194736	66.467	49.312		1	S	AFEEDIETPPIRNIPSPGQLDPDTRIPVINL	NIPS(1)PGQLDPDTRIPVINLEDGTR	4	3	-0.77741	1.1147	NaN	NaN	1	1.247	NaN	NaN	1	0.92742	NaN	NaN	1	0.76344	NaN	NaN	1	1.0057	NaN	NaN	1	1.1021	NaN	NaN	1	14375000	204	2548	2548	57130	localized
	802	A2AJT4;A2AJT5;A2AJT3	211;211;211	A2AJT4	Arginine/serine-rich protein PNISR	Pnisr;Sfrs18	1	7.1e-58	145.71	130.67		1	S	QNRRERPPSFRDRQRSPIALPVKQEPPQIDA	QRS(1)PIALPVKQEPPQIDAVKR	3	3	0.17534	0.96012	NaN	NaN	3	1.069	NaN	NaN	3	0.9704	NaN	NaN	3	1.1895	NaN	NaN	3	1.3004	NaN	NaN	4	1.2038	NaN	NaN	4	223910000	208	211	211	13732;63356;63357	localized
	803	A2AJT4;A2AJT5;A2AJT3	311;311;311	A2AJT4	Arginine/serine-rich protein PNISR	Pnisr;Sfrs18	0.770744	8.47e-06	54.172	50.997		3	S	DAENLEAVSSGKVTRSPSPAPQEEHSEPEMT	VT(0.265)RS(0.771)PS(0.955)PAPQEEHS(0.924)EPEMT(0.083)EEEKEY(0.003)QMMLLTK	4	4	-0.73782																	NaN	NaN	0.48883	1	NaN	NaN	5.1291	1	12878000	208	311	311	89366	localized
	804	A2AJT4;A2AJT5;A2AJT3	313;313;313	A2AJT4	Arginine/serine-rich protein PNISR	Pnisr;Sfrs18	0.95473	8.47e-06	54.172	50.997		3	S	ENLEAVSSGKVTRSPSPAPQEEHSEPEMTEE	VT(0.265)RS(0.771)PS(0.955)PAPQEEHS(0.924)EPEMT(0.083)EEEKEY(0.003)QMMLLTK	6	4	-0.73782																	NaN	NaN	0.48883	1	NaN	NaN	5.1291	1	12878000	208	313	313	89366	localized
	805	A2AJT4;A2AJT5;A2AJT3	321;321;321	A2AJT4	Arginine/serine-rich protein PNISR	Pnisr;Sfrs18	0.923692	8.47e-06	54.172	50.997		3	S	GKVTRSPSPAPQEEHSEPEMTEEEKEYQMML	VT(0.265)RS(0.771)PS(0.955)PAPQEEHS(0.924)EPEMT(0.083)EEEKEY(0.003)QMMLLTK	14	4	-0.73782																	NaN	NaN	0.48883	1	NaN	NaN	5.1291	1	12878000	208	321	321	89366	localized
	806	A2AKA9;Q8K2F0;Q8K2F0-2	253;253;253	A2AKA9	Bromodomain-containing protein 3	Brd3	0.205345	4.44e-09	46.656	44.608			S	KKGVKRKADTTTPTTSAITASRSESPPPLSE	KADT(0.001)T(0.002)T(0.007)PT(0.062)T(0.062)S(0.205)AIT(0.162)AS(0.162)RS(0.162)ES(0.162)PPPLS(0.01)EPK	10	3	-0.25189																									0	210	253	253	36527;65729	count
	807	A2AKA9;Q8K2F0;Q8K2F0-2	258;258;258	A2AKA9	Bromodomain-containing protein 3	Brd3	0.645274	3.87e-09	94.72	94.72		1	S	RKADTTTPTTSAITASRSESPPPLSEPKQAK	KADTTTPT(0.033)T(0.033)S(0.033)AIT(0.237)AS(0.645)RS(0.014)ES(0.004)PPPLSEPK	15	3	-0.096507	1.1597	NaN	NaN	1	0.90714	NaN	NaN	1									1.1392	NaN	NaN	1	0.92559	NaN	NaN	1	10465000	210	258	258	36527;65729	count
	808	A2AKA9;Q8K2F0;Q8K2F0-2	260;260;260	A2AKA9	Bromodomain-containing protein 3	Brd3	0.441787	1.54e-05	72.935	48.033			S	ADTTTPTTSAITASRSESPPPLSEPKQAKVV	RKADTTTPTTSAIT(0.019)AS(0.09)RS(0.442)ES(0.442)PPPLS(0.007)EPK	18	4	-0.27926																									0	210	260	260	36527;65729;69846	count
	809	A2AKA9;Q8K2F0;Q8K2F0-2	262;262;262	A2AKA9	Bromodomain-containing protein 3	Brd3	0.999913	3.38e-26	146.67	119		1	S	TTTPTTSAITASRSESPPPLSEPKQAKVVAR	SES(1)PPPLSEPK	3	2	-0.23965	1.0772	NaN	NaN	3	0.93972	NaN	NaN	3	1.159	NaN	NaN	4	1.0401	NaN	NaN	4	0.92836	NaN	NaN	3	0.85593	NaN	NaN	3	47183000	210	262	262	36527;65729;69846	localized
	810	A2AKA9;Q8K2F0;Q8K2F0-2	581;564;581	A2AKA9	Bromodomain-containing protein 3	Brd3	0.894158	0.00044373	57.798	57.798		1	S	RQLKKGGKQASASYDSEEEEEGLPMSYDEKR	QAS(0.002)AS(0.055)Y(0.048)DS(0.894)EEEEEGLPMS(0.001)Y(0.001)DEKR	8	3	-0.70834																	1.0079	NaN	NaN	1	0.77933	NaN	NaN	1	7781400	210	581	581	60639	localized
	811	A2AKB9;A2AKB9-4;A2AKB9-2	89;89;89	A2AKB9	DDB1- and CUL4-associated factor 10	Dcaf10	0.407215	9.8e-05	70.145	46.659			S	EFAAPGALELSAATASASQAKLSPSSSPRRR	AGEFAAPGALELSAAT(0.001)AS(0.407)AS(0.289)QAKLS(0.293)PS(0.231)S(0.231)S(0.548)PR	18	3	2.0458																									0	211	89	89	2681;2682	count
	813	A2AKB9;A2AKB9-4;A2AKB9-2	96;96;96	A2AKB9	DDB1- and CUL4-associated factor 10	Dcaf10	0.864859	0.000135577	68.207	41.004		2	S	LELSAATASASQAKLSPSSSPRRRSRPDWRA	AGEFAAPGALELSAATAS(0.056)AS(0.056)QAKLS(0.865)PS(0.341)S(0.341)S(0.341)PR	25	3	-0.37801	NaN	0.89142	NaN	1	NaN	0.70102	NaN	1	NaN	0.90949	NaN	1	NaN	0.97357	NaN	1									12891000	211	96	96	2681;2682	localized
	814	A2AKB9;A2AKB9-4;A2AKB9-2	98;98;98	A2AKB9	DDB1- and CUL4-associated factor 10	Dcaf10	0.45498	0.000135577	68.207	41.004			S	LSAATASASQAKLSPSSSPRRRSRPDWRAGG	AGEFAAPGALELS(0.001)AAT(0.013)AS(0.04)AS(0.29)QAKLS(0.291)PS(0.455)S(0.455)S(0.455)PR	27	3	-0.95393																									0	211	98	98	2681;2682	count
	815	A2AKB9;A2AKB9-4;A2AKB9-2	99;99;99	A2AKB9	DDB1- and CUL4-associated factor 10	Dcaf10	0.45498	0.000135577	68.207	41.004			S	SAATASASQAKLSPSSSPRRRSRPDWRAGGR	AGEFAAPGALELS(0.001)AAT(0.013)AS(0.04)AS(0.29)QAKLS(0.291)PS(0.455)S(0.455)S(0.455)PR	28	3	-0.95393																									0	211	99	99	2681;2682	count
	817	A2AKD7;Q61234	173;173	A2AKD7	Alpha-1-syntrophin	Snta1	0.799105	8.22e-05	98.133	81.055		2	S	LEVKYMKEVSPYFKNSAGGTSVGWDSPPASP	NS(0.799)AGGT(0.056)S(0.145)VGWDS(1)PPASPLQR	2	2	0.89358																	NaN	1.0993	NaN	1	NaN	1.0691	NaN	1	1561100	212	173	173	58966;58967	localized
	818	A2AKD7;Q61234	178;178	A2AKD7	Alpha-1-syntrophin	Snta1	0.892458	3.98e-36	184.12	149.16		2;3	S	MKEVSPYFKNSAGGTSVGWDSPPASPLQRQP	NS(0.002)AGGT(0.02)S(0.892)VGWDS(0.086)PPAS(0.999)PLQRQPSSPGPQPR	7	3	-0.13936	NaN	NaN	0.93783	2	NaN	NaN	1.2939	2									NaN	0.93371	NaN	1	NaN	1.0173	NaN	1	32961000	212	178	178	58966;58967	localized
	819	A2AKD7;Q61234	183;183	A2AKD7	Alpha-1-syntrophin	Snta1	1	7.15e-185	267.24	267.24		1;2;3;4	S	PYFKNSAGGTSVGWDSPPASPLQRQPSSPGP	NSAGGTSVGWDS(1)PPAS(1)PLQR	12	2	-0.06156	1.3416	0.96151	0.92631	5	0.75368	1.0404	1.0993	5	0.88378	1.0356	1.1868	4	1.0251	0.95673	1.0353	4	1.1323	1.0382	0.79635	3	1.01	1.0571	1.0912	3	1673800000	212	183	183	58966;58967	localized
	820	A2AKD7;Q61234	187;187	A2AKD7	Alpha-1-syntrophin	Snta1	1	3.51e-57	199.57	199.57		2;3;4	S	NSAGGTSVGWDSPPASPLQRQPSSPGPQPRN	NSAGGTSVGWDS(1)PPAS(1)PLQR	16	2	-0.13454	NaN	0.99809	0.90765	6	NaN	1.1192	1.0999	6	NaN	1.0792	1.3273	8	NaN	1.1857	0.89975	8	NaN	0.94697	0.79635	6	NaN	1.035	1.0912	6	1273200000	212	187	187	58966;58967	localized
	821	A2AKD7;Q61234	194;194	A2AKD7	Alpha-1-syntrophin	Snta1	0.99994	1.57e-35	143.47	143.47		1;2;3;4	S	VGWDSPPASPLQRQPSSPGPQPRNLSEAKHV	NS(0.001)AGGT(0.001)S(0.007)VGWDS(0.995)PPAS(0.997)PLQRQPS(1)S(1)PGPQPR	23	3	-0.87963	0.81423	0.85129	1.0103	1	0.87403	1.0515	1.0916	1	0.40563	0.86449	0.83649	1	0.57386	1.2216	1.368	1	1.4815	1.1148	1.055	1	1.1802	0.96835	0.81329	1	1675200000	212	194	194	58967	localized
	822	A2AKD7;Q61234	195;195	A2AKD7	Alpha-1-syntrophin	Snta1	0.999993	1.57e-35	143.47	143.47		1;2;3;4	S	GWDSPPASPLQRQPSSPGPQPRNLSEAKHVS	NSAGGTSVGWDSPPASPLQRQPS(1)S(1)PGPQPR	24	3	-0.82569	NaN	0.90488	1.016	1	NaN	0.83751	1.078	1	0.59768	0.87711	0.83649	1	0.6777	1.264	1.368	1	NaN	1.1148	1.0394	3	NaN	0.96835	0.78015	3	1117100000	212	195	195	58967	localized
	823	A2AL12;Q8BG05;A2AL13;Q8BG05-2;J3QNY1;E9Q7H5;B2RXM2	295;356;171;334;334;277;328	A2AL12	Heterogeneous nuclear ribonucleoprotein A3	Hnrnpa3;Gm9242;Gm8991;Gm6793	0.541893	4.29e-173	263.95	224.76		2	S	QSNYGPMKGGSFGGRSSGSPYGGGYGSGGGS	GGS(0.004)FGGRS(0.542)S(0.542)GS(0.861)PY(0.052)GGGYGSGGGSGGYGSR	8	3	1.0013									NaN	1.1191	NaN	1	NaN	1.0516	NaN	1	NaN	0.95319	NaN	1	NaN	0.91996	NaN	1	2316600	219;1725	295;334	295	23691;75464	count
	824	A2AL12;Q8BG05;A2AL13;Q8BG05-2;J3QNY1;E9Q7H5;B2RXM2	296;357;172;335;335;278;329	A2AL12	Heterogeneous nuclear ribonucleoprotein A3	Hnrnpa3;Gm9242;Gm8991;Gm6793	0.541893	4.29e-173	263.95	224.76		2	S	SNYGPMKGGSFGGRSSGSPYGGGYGSGGGSG	GGS(0.004)FGGRS(0.542)S(0.542)GS(0.861)PY(0.052)GGGYGSGGGSGGYGSR	9	3	1.0013	NaN	1.1718	NaN	1	NaN	1.3455	NaN	1	NaN	1.1191	NaN	1	NaN	1.0516	NaN	1	NaN	0.95319	NaN	1	NaN	0.91996	NaN	1	2600800	219;1725	296;335	296	23691;75464	count
	825	A2AL12;Q8BG05;A2AL13;Q8BG05-2;J3QNY1;E9Q7H5;B2RXM2	298;359;174;337;337;280;331	A2AL12	Heterogeneous nuclear ribonucleoprotein A3	Hnrnpa3;Gm9242;Gm8991;Gm6793	0.997865	0	331.61	331.61		1;2	S	YGPMKGGSFGGRSSGSPYGGGYGSGGGSGGY	S(0.001)S(0.001)GS(0.998)PYGGGYGSGGGSGGYGSR	4	2	0.26083	0.92811	1.1718	NaN	2	0.94221	1.3455	NaN	2	0.93937	1.1191	NaN	5	0.97639	1.0516	NaN	5	1.0146	0.95319	NaN	5	1.0673	0.91996	NaN	5	174040000	219;1725	298;337	298	23691;75464	localized
	826	A2AL12;Q8BG05;A2AL13;Q8BG05-2;J3QNY1;E9Q7H5;B2RXM2	306;367;182;345;345;288;339	A2AL12	Heterogeneous nuclear ribonucleoprotein A3	Hnrnpa3;Gm9242;Gm8991;Gm6793	0.983697	5.28e-17	138.46	138.46		1;2	S	FGGRSSGSPYGGGYGSGGGSGGYGSRRF___	SSGS(0.001)PYGGGY(0.001)GS(0.984)GGGS(0.01)GGYGS(0.003)R	12	2	0.2529	0.79816	NaN	NaN	1	0.88831	NaN	NaN	1	0.95403	NaN	NaN	1	0.95711	NaN	NaN	1	0.96409	NaN	NaN	1	1.0723	NaN	NaN	1	1683000	219;1725	306;345	306	23691;75464	localized
	827	A2AL12;Q8BG05;A2AL13;Q8BG05-2;J3QNY1;E9Q7H5;B2RXM2	315;376;191;354;354;297;348	A2AL12	Heterogeneous nuclear ribonucleoprotein A3	Hnrnpa3;Gm9242;Gm8991;Gm6793	0.951199	1.29e-13	129.37	129.37		1	S	YGGGYGSGGGSGGYGSRRF____________	SSGSPYGGGYGS(0.027)GGGS(0.022)GGYGS(0.951)R	21	2	0.80111									1.0491	NaN	NaN	3	0.95296	NaN	NaN	3									910050	219;1725	315;354	315	23691;75464	localized
	828	A2AL12;Q8BG05;Q8BG05-2;J3QNY1;E9Q7H5;B2RXM2	112;112;90;90;90;90	A2AL12	Heterogeneous nuclear ribonucleoprotein A3	Hnrnpa3;Gm9242;Gm8991;Gm6793	0.990852	0.00396521	83.891	57.343		1	S	PHKVDGRVVEPKRAVSREDSVKPGAHLTVKK	RAVS(0.991)REDS(0.007)VKPGAHLT(0.002)VK	4	3	0.38805	0.79115	NaN	NaN	1	0.77131	NaN	NaN	1	0.82903	NaN	NaN	1	0.86877	NaN	NaN	1	0.92826	NaN	NaN	1	0.81141	NaN	NaN	1	6096800	219;1725	112;90	112	64563	localized
	829	A2AL78;A2AL85;Q8BSY0;A2AL83;Q3TU40;A2AL81;A2AL79;Q6P8S1	25;25;25;25;25;25;25;25	A2AL85	Aspartyl/asparaginyl beta-hydroxylase	Asph	0.265452	5.97e-05	52.48	52.48			S	GGGNSSSSGSGSGSGSGSPSTGSSGSSSSPG	GGGGNS(0.001)S(0.013)S(0.026)S(0.064)GS(0.203)GS(0.129)GS(0.208)GS(0.265)GS(0.08)PS(0.009)T(0.002)GSSGSSSSPGARR	17	3	0.48631																									0	222;223	25;25	25	23466	count
	830	A2AL78;A2AL85;Q8BSY0;A2AL83;Q3TU40;A2AL81;A2AL79;Q6P8S1	27;27;27;27;27;27;27;27	A2AL85	Aspartyl/asparaginyl beta-hydroxylase	Asph	0.559715	0.000290198	44.721	44.721		1	S	GNSSSSGSGSGSGSGSPSTGSSGSSSSPGAR	GGGGNS(0.003)S(0.007)S(0.007)S(0.007)GS(0.019)GS(0.007)GS(0.025)GS(0.06)GS(0.56)PS(0.229)T(0.068)GS(0.004)S(0.002)GS(0.001)SSSPGARR	19	3	0.48556	1.119	NaN	NaN	2	1.0112	NaN	NaN	2																	392300	222;223	27;27	27	23466	count
	831	A2ALK8	357	A2ALK8	Tyrosine-protein phosphatase non-receptor type 3	Ptpn3	1	0.000244776	134.37	105.19		2	S	KKVIGGMVWNPVMRRSLSVERLETKSLPSRS	S(1)LS(1)VERLETK	1	2	-0.33328									NaN	2.4102	NaN	1	NaN	1.2856	NaN	1	NaN	0.77143	NaN	3	NaN	1.2732	NaN	3	2925800	227	357	357	73200	localized
	832	A2ALK8	359	A2ALK8	Tyrosine-protein phosphatase non-receptor type 3	Ptpn3	1	0.000244776	134.37	105.19		2	S	VIGGMVWNPVMRRSLSVERLETKSLPSRSPP	S(1)LS(1)VERLETK	3	2	-0.33328									NaN	2.4102	NaN	1	NaN	1.2856	NaN	1	NaN	0.77143	NaN	3	NaN	1.2732	NaN	3	2925800	227	359	359	73200	localized
	833	A2ALU3	83	A2ALU3	DENN domain-containing protein 1A (Fragment)	Dennd1a	0.995828	0.000113987	115.87	96.596		2	S	VRRPKSNITVEGRRTSVSSPEHLVKPLRHYA	RT(0.003)S(0.996)VS(0.575)S(0.426)PEHLVKPLR	3	3	-0.90009	NaN	0.85742	NaN	1	NaN	1.1457	NaN	1	NaN	1.3515	NaN	2	NaN	0.88386	NaN	2	NaN	0.67286	NaN	2	NaN	0.82883	NaN	2	42629000	229	83	83	68095	localized
	835	A2ALU3;Q8K382	198;592	Q8K382	DENN domain-containing protein 1A	Dennd1a	1	0.00296017	83.045	44.263		1	S	SLDVEAPLQPLGQAKSLEDLRAPKDLREQPG	S(1)LEDLRAPK	1	2	0.37229																	0.89964	NaN	NaN	1	0.98974	NaN	NaN	1	2084200	229;5179	198;592	592	72349	localized
	836	A2ALU3;Q8K382	36;473	Q8K382	DENN domain-containing protein 1A	Dennd1a	0.996059	0.000541985	79.332	39.751		1	S	GCVSSAEDPLPKTMPSPQAETQDPRLREDRR	T(0.002)MPS(0.996)PQAET(0.001)QDPR	4	2	0.13567	1.0218	NaN	NaN	2	0.9474	NaN	NaN	2	0.88106	NaN	NaN	2	0.88724	NaN	NaN	2	1.2696	NaN	NaN	2	0.94916	NaN	NaN	2	3523000	229;5179	36;473	473	80636	localized
	837	A2ALU4-2	6	A2ALU4-2	Protein Shroom2	Shroom2	0.888913	0.000753222	99.569	34.385		2	S	__________METSRSPSPQFAPQKLTDKPP	MET(0.023)S(0.098)RS(0.889)PS(0.99)PQFAPQK	6	2	0.035709																	NaN	0.9377	NaN	1	NaN	1.4432	NaN	1	759300	230	6	6	53079	localized
	838	A2ALU4-2	8	A2ALU4-2	Protein Shroom2	Shroom2	0.990061	0.000753222	99.569	34.385		2	S	________METSRSPSPQFAPQKLTDKPPLL	MET(0.023)S(0.098)RS(0.889)PS(0.99)PQFAPQK	8	2	0.035709																	NaN	0.9377	NaN	1	NaN	1.4432	NaN	1	759300	230	8	8	53079	localized
	839	A2AM05-4;A2AM05;A2AM05-2	5;5;5	A2AM05-4	Centlein	Cntln	0.999912	1.55e-17	147.1	81.728		2	S	___________MAARSPSSSPPPPPVRRSSR	AARS(1)PS(0.003)S(0.31)S(0.687)PPPPPVR	4	2	-0.37046	NaN	0.60515	NaN	3	NaN	0.39914	NaN	3	NaN	0.73132	NaN	4	NaN	0.57009	NaN	4	NaN	0.68844	NaN	4	NaN	0.71254	NaN	4	13520000	232	5	5	913;914	localized
	840	A2AM05-4;A2AM05;A2AM05-2	7;7;7	A2AM05-4	Centlein	Cntln	0.79676	0.000270669	80.277	80.277		2	S	_________MAARSPSSSPPPPPVRRSSRRS	AARS(0.852)PS(0.797)S(0.176)S(0.176)PPPPPVRR	6	3	-0.092941	NaN	0.60515	NaN	2	NaN	0.39914	NaN	2	NaN	0.73132	NaN	2	NaN	0.5632	NaN	2	NaN	1.0208	NaN	1	NaN	0.69112	NaN	1	4081500	232	7	7	913;914	localized
	842	A2AM05-4;A2AM05;A2AM05-2	9;9;9	A2AM05-4	Centlein	Cntln	0.965792	1.55e-17	147.1	81.728		2	S	_______MAARSPSSSPPPPPVRRSSRRSLR	AARS(0.218)PS(0.579)S(0.237)S(0.966)PPPPPVRR	8	2	-0.11041									NaN	0.64813	NaN	1	NaN	0.52275	NaN	1	NaN	0.94824	NaN	3	NaN	0.7345	NaN	3	6130600	232	9	9	913;914	localized
	843	A2AM29;Q9D2P1;Q3UIA3	484;77;77	A2AM29	Protein AF-9	Mllt3	0.999972	8.35e-05	94.922	94.922		1	S	PPLLKTNNNQILEVKSPIKQSKSDKQIKNGE	TNNNQILEVKS(1)PIKQSK	11	3	-0.39729	0.91548	NaN	NaN	2	1.042	NaN	NaN	2	1.1654	NaN	NaN	1	1.162	NaN	NaN	1									4507400	233	484	484	80777	localized
	844	A2AMH5	651	A2AMH5	Choline transporter-like protein 1	Slc44a1	0.999828	0.00329004	69.258	52.005		2	S	GKGGAADARELKPMASGASSA__________	ELKPMAS(1)GAS(0.99)S(0.01)A	7	2	-0.019821									NaN	1.6403	NaN	1	NaN	1.5276	NaN	1	NaN	0.61426	NaN	1	NaN	0.76187	NaN	1	389830	235	651	651	16725	localized
	845	A2AMH5	654	A2AMH5	Choline transporter-like protein 1	Slc44a1	0.990179	0.00329004	69.258	52.005		2	S	GAADARELKPMASGASSA_____________	ELKPMAS(1)GAS(0.99)S(0.01)A	10	2	-0.019821									NaN	1.6403	NaN	1	NaN	1.5276	NaN	1	NaN	0.61426	NaN	1	NaN	0.76187	NaN	1	389830	235	654	654	16725	localized
	846	Q80XI3;A2AMI2;Q80XI3-3;Q80XI3-2;Z4YKC4;Q80XI3-4;A2AMI7	1126;1126;1137;1107;1114;1125;549	Q80XI3	Eukaryotic translation initiation factor 4 gamma 3	Eif4g3	0.999996	0.00799809	81.713	46.94		1	S	TPLEFDSRRALTSRGSMGREKSDKPIPAGTA	ALTSRGS(1)MGREK	7	2	0.013835	1.7449	NaN	NaN	1	0.92223	NaN	NaN	1	0.37433	NaN	NaN	2	2.459	NaN	NaN	2									7979700	236	1126	1126	5615	localized
	847	Q80XI3;A2AMI2;Q80XI3-3;Q80XI3-2;Z4YKC4;Q80XI3-4;A2AMI6	470;470;481;470;477;488;480	Q80XI3	Eukaryotic translation initiation factor 4 gamma 3	Eif4g3	1	1.13e-30	137.36	95.319		2	S	TCLSKDAKEMQDKAESESDGQAEETADPQSL	EMQDKAES(1)ES(1)DGQAEETADPQSLHSGR	8	3	-0.71181	NaN	0.9562	NaN	1	NaN	0.95578	NaN	1	NaN	1.031	NaN	2	NaN	1.0529	NaN	2									5406200	236	470	470	17115;17116	localized
	848	Q80XI3;A2AMI2;Q80XI3-3;Q80XI3-2;Z4YKC4;Q80XI3-4;A2AMI6	472;472;483;472;479;490;482	Q80XI3	Eukaryotic translation initiation factor 4 gamma 3	Eif4g3	1	1.13e-30	137.36	95.319		2	S	LSKDAKEMQDKAESESDGQAEETADPQSLHS	EMQDKAES(1)ES(1)DGQAEETADPQSLHSGR	10	3	-0.71181	NaN	0.9562	NaN	1	NaN	0.95578	NaN	1	NaN	1.031	NaN	2	NaN	1.0529	NaN	2									5406200	236	472	472	17115;17116	localized
	849	Q80XI3;A2AMI2;Q80XI3-3;Q80XI3-2;Z4YKC4;Q80XI3-4;A2AMI6	266;266;277;266;273;284;276	Q80XI3	Eukaryotic translation initiation factor 4 gamma 3	Eif4g3	0.449338	2.96e-11	74.237	28.408			S	PETAAGEPTPEPPRTSSPTSLPPLARSSLPS	T(0.449)S(0.449)S(0.101)PTSLPPLAR	2	2	0.29798																									0	236	266	266	17307;51319;81987	count
	850	Q80XI3;A2AMI2;Q80XI3-3;Q80XI3-2;Z4YKC4;Q80XI3-4;A2AMI6	267;267;278;267;274;285;277	Q80XI3	Eukaryotic translation initiation factor 4 gamma 3	Eif4g3	0.991672	9.06e-25	106.38	106.38		1	S	ETAAGEPTPEPPRTSSPTSLPPLARSSLPSP	T(0.004)S(0.004)S(0.992)PTSLPPLAR	3	2	-0.11425																	0.98921	NaN	NaN	1	1.127	NaN	NaN	1	2304500	236	267	267	17307;51319;81987	localized
	851	Q80XI3;A2AMI2;Q80XI3-3;Q80XI3-2;Z4YKC4;Q80XI3-4;A2AMI6	270;270;281;270;277;288;280	Q80XI3	Eukaryotic translation initiation factor 4 gamma 3	Eif4g3	0.290047	0.000839811	49.504	29.831			S	AGEPTPEPPRTSSPTSLPPLARSSLPSPMSA	LVLS(0.951)GEKKEQAGQMPET(0.049)AAGEPT(0.006)PEPPRT(0.099)S(0.081)S(0.233)PT(0.29)S(0.29)LPPLAR	34	4	0.76528																									0	236	270	270	17307;51319;81987	count
	853	Q80XI3;A2AMI2;Q80XI3-3;Q80XI3-2;Z4YKC4;Q80XI3-4;A2AMI7	1151;1151;1162;1132;1139;1150;574	Q80XI3	Eukaryotic translation initiation factor 4 gamma 3	Eif4g3	0.839277	2.21e-05	109.42	47.944		1	S	IPAGTARPNTFLRGSSKDLLDNQSQEEQRRE	GS(0.161)S(0.839)KDLLDNQSQEEQRR	3	2	-0.1858	0.93129	NaN	NaN	3	1.1207	NaN	NaN	3	0.72594	NaN	NaN	4	1.0675	NaN	NaN	4	1.1529	NaN	NaN	1	1.2366	NaN	NaN	1	34761000	236	1151	1151	26997;26998	localized
	854	Q80XI3;A2AMI2;Q80XI3-3;Q80XI3-2;Z4YKC4;Q80XI3-4;A2AMI6	240;240;251;240;247;258;250	Q80XI3	Eukaryotic translation initiation factor 4 gamma 3	Eif4g3	0.992191	0.000839811	49.504	29.831		2	S	DPVFQSPSTVLRLVLSGEKKEQAGQMPETAA	LVLS(0.992)GEKKEQAGQMPET(0.008)AAGEPT(0.016)PEPPRT(0.327)S(0.277)S(0.236)PT(0.103)S(0.04)LPPLAR	4	4	-0.23958									NaN	0.801	NaN	2	NaN	1.253	NaN	2									10033000	236	240	240	51319	localized
	855	Q80XI3;A2AMI2;Q80XI3-3;Q80XI3-2;Z4YKC4;Q80XI3-4;A2AMI7	1576;1576;1587;1557;1564;1575;999	Q80XI3	Eukaryotic translation initiation factor 4 gamma 3	Eif4g3	1	2.32e-27	167.04	129.91		1	S	SVTAFFTWLREAEEESEDN____________	SVTAFFTWLREAEEES(1)EDN	16	2	-0.9026																	1.2888	NaN	NaN	1	1.2096	NaN	NaN	1	2915500	236	1576	1576	77045	localized
	856	A2AMM0	171	A2AMM0	Muscle-related coiled-coil protein	Murc	0.992721	2.01e-25	119.35	98.497		2	S	NQEEAEEVFDPPIELSSDEEYYVEESRSARL	DRSLPENQEEAEEVFDPPIELS(0.993)S(0.993)DEEY(0.011)Y(0.003)VEESR	22	4	0.5864	NaN	0.8467	NaN	1	NaN	1.179	NaN	1	NaN	0.81669	NaN	4	NaN	1.2377	NaN	4	NaN	0.98124	NaN	2	NaN	1.2035	NaN	2	41187000	237	171	171	13742;72882	localized
	857	A2AMM0	172	A2AMM0	Muscle-related coiled-coil protein	Murc	0.992718	2.01e-25	119.35	98.497		2	S	QEEAEEVFDPPIELSSDEEYYVEESRSARLR	DRSLPENQEEAEEVFDPPIELS(0.993)S(0.993)DEEY(0.011)Y(0.003)VEESR	23	4	0.5864	NaN	0.8467	NaN	1	NaN	1.179	NaN	1	NaN	0.81669	NaN	4	NaN	1.2377	NaN	4	NaN	0.98124	NaN	2	NaN	1.2035	NaN	2	45405000	237	172	172	13742;72882	localized
	858	A2AMM0	272	A2AMM0	Muscle-related coiled-coil protein	Murc	1	0.000584286	84.352	23.661		1	S	SISSAAPSKEAFKIRSLRKAKDPKAEGQEVD	EAFKIRS(1)LRK	7	3	0.15137	0.62183	NaN	NaN	1	0.93356	NaN	NaN	1	0.77195	NaN	NaN	3	0.96302	NaN	NaN	3	0.97401	NaN	NaN	4	1.6714	NaN	NaN	4	78847000	237	272	272	14728;14729;71574	localized
	859	A2AMM0	257	A2AMM0	Muscle-related coiled-coil protein	Murc	0.999578	1.02e-86	205.55	138.57		1	S	QSGERLRQSGERFKKSISSAAPSKEAFKIRS	FKKS(1)ISSAAPSKEAFK	4	2	0.50304	0.61487	NaN	NaN	7	0.88008	NaN	NaN	7	0.54635	NaN	NaN	7	0.93054	NaN	NaN	7	0.95723	NaN	NaN	5	2.7501	NaN	NaN	5	180810000	237	257	257	20004;20005;71572;71574	localized
	860	A2AMM0	264	A2AMM0	Muscle-related coiled-coil protein	Murc	0.757443	0.000584286	57.366	37.196		1	S	QSGERFKKSISSAAPSKEAFKIRSLRKAKDP	SIS(0.001)S(0.002)AAPS(0.757)KEAFKIRS(0.24)LR	8	3	0.80549																	0.95364	NaN	NaN	1	1.3632	NaN	NaN	1	7617800	237	264	264	20004;20005;71572;71574	localized
	861	A2AMM0	325	A2AMM0	Muscle-related coiled-coil protein	Murc	0.999754	1.68e-21	153.27	111.74		1;2	S	DEFSETEKEVTKGGYSPQEGGDPPTPEPLKV	GGYS(1)PQEGGDPPT(0.998)PEPLKVT(0.002)FKPQVR	4	3	0.14948	0.69609	0.72664	NaN	1	0.77619	0.95021	NaN	1	NaN	0.95044	NaN	3	NaN	0.99647	NaN	3	0.85335	0.88797	NaN	1	0.98683	0.99503	NaN	1	392860000	237	325	325	23798;23799	localized
	862	A2AMM0	309	A2AMM0	Muscle-related coiled-coil protein	Murc	0.994728	1.53e-13	88.413	88.413		2	S	IISGSLALGPIHEFHSDEFSETEKEVTKGGY	GMGVDIISGSLALGPIHEFHS(0.995)DEFS(0.924)ET(0.08)EKEVT(0.001)K	21	3	-0.058512	NaN	0.78759	NaN	2	NaN	0.78794	NaN	2	NaN	0.8819	NaN	3	NaN	0.94983	NaN	3	NaN	1.0584	NaN	1	NaN	1.2572	NaN	1	282150000	237	309	309	25574	localized
	863	A2AMM0	313	A2AMM0	Muscle-related coiled-coil protein	Murc	0.92435	1.53e-13	88.413	88.413		2	S	SLALGPIHEFHSDEFSETEKEVTKGGYSPQE	GMGVDIISGSLALGPIHEFHS(0.995)DEFS(0.924)ET(0.08)EKEVT(0.001)K	25	3	-0.058512	NaN	0.8213	NaN	3	NaN	0.90613	NaN	3	NaN	0.92667	NaN	2	NaN	0.93852	NaN	2	NaN	1.0584	NaN	1	NaN	1.2572	NaN	1	210150000	237	313	313	25574	localized
	864	A2AMM0	19	A2AMM0	Muscle-related coiled-coil protein	Murc	0.999999	2.74e-197	256.23	256.23		1;2;3	S	NGSASNAGKIHQNRLSSVTEDEDQDAALTIV	IHQNRLS(1)S(1)VT(1)EDEDQDAALTIVTVLDR	7	3	0.11468	0.68927	0.77763	NaN	3	1.2569	1.1394	NaN	3	1.2502	1.2263	NaN	2	1.2029	0.82193	NaN	2	0.55425	0.68033	0.50568	1	1.2901	0.86911	1.4781	1	255390000	237	19	19	32346;32347;32348;50281;50282;50283;52828	localized
	865	A2AMM0	20	A2AMM0	Muscle-related coiled-coil protein	Murc	0.999999	2.74e-197	256.23	256.23		1;2;3	S	GSASNAGKIHQNRLSSVTEDEDQDAALTIVT	IHQNRLS(1)S(1)VT(1)EDEDQDAALTIVTVLDR	8	3	0.11468	0.72925	0.77763	NaN	2	1.2503	1.1394	NaN	2	1.3147	1.4881	NaN	2	0.98129	0.81164	NaN	2	0.64449	0.6242	0.50568	2	1.5364	1.0534	1.4781	2	293750000	237	20	20	32346;32347;32348;50281;50282;50283;52828	localized
	866	A2AMM0	97	A2AMM0	Muscle-related coiled-coil protein	Murc	1	2.69e-15	178.22	152.24		1	S	TGYVVNKLFEKTRKVSAHIKDVKARVEKQQV	KVS(1)AHIKDVK	3	2	0.70099	0.72347	NaN	NaN	3	1.3677	NaN	NaN	3	1.0885	NaN	NaN	2	0.83046	NaN	NaN	2	0.96123	NaN	NaN	1	1.9555	NaN	NaN	1	7165800	237	97	97	41570	localized
	867	A2AMM0	189	A2AMM0	Muscle-related coiled-coil protein	Murc	1	8.48e-29	153.72	122.64		1	S	EEYYVEESRSARLRKSGKEHIDHIKKAFSRE	S(1)GKEHIDHIKK	1	2	0.35227	0.63173	NaN	NaN	7	0.97046	NaN	NaN	7	0.75727	NaN	NaN	8	1.2349	NaN	NaN	8	0.96475	NaN	NaN	3	2.6116	NaN	NaN	3	63659000	237	189	189	49334;70557	localized
	868	A2AMM0	353	A2AMM0	Muscle-related coiled-coil protein	Murc	1	4.54e-06	139.74	90.205		1;2	S	LKVTFKPQVRVEDDESLLLELKQSS______	VEDDES(1)LLLELKQS(0.5)S(0.5)	6	2	0.44241																	1.1337	0.85854	NaN	1	1.3746	1.5935	NaN	1	1780700	237	353	353	84195	localized
	869	A2AMM0	361	A2AMM0	Muscle-related coiled-coil protein	Murc	1	3.64e-87	235.37	235.37		1;2	S	VRVEDDESLLLELKQSS______________	VEDDESLLLELKQS(1)S(1)	14	2	0.21357	0.81382	NaN	NaN	1	1.126	NaN	NaN	1	1.0865	NaN	NaN	1	1.0547	NaN	NaN	1	1.0515	1.0597	NaN	1	1.1317	1.1168	NaN	1	70685000	237	361	361	84195	localized
	870	A2AMM0	362	A2AMM0	Muscle-related coiled-coil protein	Murc	1	3.64e-87	235.37	235.37		1;2	S	RVEDDESLLLELKQSS_______________	VEDDESLLLELKQS(1)S(1)	15	2	0.21357	0.98147	NaN	NaN	2	0.99929	NaN	NaN	2	1.0028	NaN	NaN	2	1.1242	NaN	NaN	2	1.0122	1.0597	NaN	2	1.1295	1.1168	NaN	2	72247000	237	362	362	84195	localized
	871	A2AN08-3;A2AN08;A2AN08-5	619;619;619	A2AN08-3	E3 ubiquitin-protein ligase UBR4	Ubr4	0.5	9.64e-05	93.716	76.429		1	S	EKAAPPPPPPPPPLESSPRVKSPNKQASGEK	AAPPPPPPPPPLES(0.5)S(0.5)PR	14	2	0.22628	0.93014	NaN	NaN	2	0.94881	NaN	NaN	2	0.89315	NaN	NaN	2	0.96806	NaN	NaN	2	1.0338	NaN	NaN	2	1.1324	NaN	NaN	2	9067100	238	619	619	802	count
	872	A2AN08-3;A2AN08;A2AN08-5	620;620;620	A2AN08-3	E3 ubiquitin-protein ligase UBR4	Ubr4	0.5	9.64e-05	93.716	76.429		1	S	KAAPPPPPPPPPLESSPRVKSPNKQASGEKG	AAPPPPPPPPPLES(0.5)S(0.5)PR	15	2	0.22628	0.93014	NaN	NaN	2	0.94881	NaN	NaN	2	0.89315	NaN	NaN	2	0.96806	NaN	NaN	2	1.0338	NaN	NaN	2	1.1324	NaN	NaN	2	9067100	238	620	620	802	count
	874	A2AN08-3;A2AN08;A2AN08-5;F6SSP6	2727;2716;2744;1439	A2AN08-3	E3 ubiquitin-protein ligase UBR4	Ubr4	0.812363	6.73e-07	136.81	109.66		1;2	S	VLRPRNKRRHVTLPSSPRSNTPMGDKDDDDD	HVTLPS(0.188)S(0.812)PR	7	2	0.35292	1.1195	NaN	NaN	2	1.0578	NaN	NaN	2	1.0693	NaN	NaN	2	1.0416	NaN	NaN	2	0.98709	1.3593	NaN	2	1.0183	2.4316	NaN	2	27827000	238	2727	2727	30550	localized
	875	A2AN08-3;A2AN08;A2AN08-5	679;679;679	A2AN08-3	E3 ubiquitin-protein ligase UBR4	Ubr4	0.875288	0.00142145	50.226	31.203		2	S	NSRNSFIRSYLSASLSEHHMATLASIIKEVD	S(0.006)Y(0.005)LS(0.006)AS(0.062)LS(0.875)EHHMAT(0.047)LAS(0.999)IIKEVDK	8	3	0.69379	NaN	1.0876	NaN	1	NaN	0.90513	NaN	1																	26101000	238	679	679	77368	localized
	876	A2AN08-3;A2AN08;A2AN08-5	688;688;688	A2AN08-3	E3 ubiquitin-protein ligase UBR4	Ubr4	0.998609	0.00142145	50.226	31.203		2	S	YLSASLSEHHMATLASIIKEVDKDGLKGSSD	S(0.006)Y(0.005)LS(0.006)AS(0.062)LS(0.875)EHHMAT(0.047)LAS(0.999)IIKEVDK	17	3	0.69379	NaN	1.0876	NaN	1	NaN	0.90513	NaN	1																	26101000	238	688	688	77368	localized
	877	A2AN08-3;A2AN08;A2AN08-5;A2AN08-4	362;362;362;362	A2AN08-3	E3 ubiquitin-protein ligase UBR4	Ubr4	0.74815	5.81e-79	214.61	173.45		1	S	MAILHVGSAQQVRTGSTSSKEDDYESDAATI	T(0.12)GS(0.748)T(0.12)S(0.006)S(0.005)KEDDYESDAATIVQK	3	2	0.31849																	0.57849	NaN	NaN	2	1.4362	NaN	NaN	2	9051700	238	362	362	78962	count
	878	A2AN08-3;A2AN08;A2AN08-5;A2AN08-4	364;364;364;364	A2AN08-3	E3 ubiquitin-protein ligase UBR4	Ubr4	0.48724	1.02e-06	110.85	93.099			S	ILHVGSAQQVRTGSTSSKEDDYESDAATIVQ	T(0.365)GS(0.365)T(0.365)S(0.487)S(0.417)KEDDYESDAATIVQK	5	2	-0.56089																									0	238	364	364	78962	count
	879	A2AN08-3;A2AN08;A2AN08-5;A2AN08-4	365;365;365;365	A2AN08-3	E3 ubiquitin-protein ligase UBR4	Ubr4	0.926892	1.02e-06	110.85	93.099		2	S	LHVGSAQQVRTGSTSSKEDDYESDAATIVQK	T(0.25)GS(0.25)T(0.25)S(0.324)S(0.927)KEDDYESDAATIVQK	6	2	1.1735									NaN	1.0657	NaN	1	NaN	1.0731	NaN	1									118950	238	365	365	78962	localized
	880	A2AN08-3;A2AN08;A2AN08-5;A2AN08-4	178;178;178;178	A2AN08-3	E3 ubiquitin-protein ligase UBR4	Ubr4	0.99728	0.000261276	95.153	67.828		1	S	TVKTLSDVEDQKELASPVSPELRQKEVQMNF	TLSDVEDQKELAS(0.997)PVS(0.002)PELR	13	3	2.1734																	7.6197	NaN	NaN	2	8.4876	NaN	NaN	2	18495000	238	178	178	80371	localized
	881	A2AN08-3;A2AN08;A2AN08-5;F6SSP6	2865;2889;2917;1577	A2AN08-3	E3 ubiquitin-protein ligase UBR4	Ubr4	0.895102	4.69e-23	91.507	73.682		2	S	TDGSTLRTSPADHGGSVGSESGGSAVDSVAG	T(0.001)S(0.001)PADHGGS(0.895)VGS(0.565)ES(0.348)GGS(0.191)AVDSVAGEHSVSGR	9	3	0.67882	NaN	0.93317	NaN	2	NaN	1.2083	NaN	2	NaN	1.3813	NaN	1	NaN	0.82897	NaN	1	NaN	0.89516	NaN	1	NaN	1.8418	NaN	1	19603000	238	2865	2865	81883	localized
	883	A2AN08-3;A2AN08;A2AN08-5;A2AN08-4	212;212;212;212	A2AN08-3	E3 ubiquitin-protein ligase UBR4	Ubr4	0.971442	2.38e-34	135.84	135.84		2	S	LTSVFNPRTVPSPPISPQALVEGENDEQSSP	T(0.85)VPS(0.179)PPIS(0.971)PQALVEGENDEQSSPDQVSAAK	8	3	-0.18581	NaN	0.94242	NaN	2	NaN	1.0541	NaN	2	NaN	0.99735	NaN	1	NaN	1.0379	NaN	1									15877000	238	212	212	82764	localized
	884	A2AN08-3;A2AN08;A2AN08-5	625;625;625	A2AN08-3	E3 ubiquitin-protein ligase UBR4	Ubr4	0.999998	2.78e-55	181.65	118.27		1	S	PPPPPPPLESSPRVKSPNKQASGEKGNILAS	VKS(1)PNKQASGEKGNILASR	3	3	-0.98112	0.87139	NaN	NaN	6	1.0691	NaN	NaN	6	0.87145	NaN	NaN	5	0.92156	NaN	NaN	5	0.93826	NaN	NaN	16	1.1723	NaN	NaN	16	354110000	238	625	625	86102	localized
	885	Q3UUV0;A2AN61;Q8VEH2;F7D5G9;F6S5B6	257;238;262;102;87	Q3UUV0	Protein Ciz1	Ciz1	0.598444	0.000369231	71.735	54.41		1	S	PEPFETLEPPAKRCRSSEESTEKGPTGQPQA	CRS(0.598)S(0.134)EES(0.134)T(0.134)EKGPTGQPQAR	3	3	-0.57341	0.95616	NaN	NaN	1	1.0207	NaN	NaN	1	1.1884	NaN	NaN	1	1.226	NaN	NaN	1									305910	239	257	257	10827	count
	886	Q6NZA9;A2AP82	147;191	Q6NZA9	Transcription initiation factor TFIID subunit 9B	Taf9b	0.333063	6e-07	95.16	95.16			S	LVKKGPNQGRLVPRLSAVSSRPTTPPVAPPQ	LS(0.333)AVS(0.333)S(0.333)RPT(0.349)T(0.653)PPVAPPQAVSGPNK	2	2	0.23713																									0	242	147	147	49662;49663	count
	889	A2APB8	737	A2APB8	Targeting protein for Xklp2	Tpx2	0.999794	0.000198539	110.38	110.38		1	S	AVEVKSSELPLTVPVSPKFSTRFQ_______	SSELPLTVPVS(1)PK	11	2	-1.1374									1.7032	NaN	NaN	2	0.80854	NaN	NaN	2	0.76965	NaN	NaN	2	0.47479	NaN	NaN	2	2919000	243	737	737	75342	localized
	890	P15379-2;Q3U8S1;A2APM5;P15379-3;A2APM3;P15379-6;A2APM4;P15379-11;P15379-5;E9QKM8;Q80X37;P15379-10;P15379-9;P15379-4;A2APM1;P15379-8;P15379-7;P15379;A2APM2	327;329;398;425;428;460;462;539;540;541;544;580;581;618;621;661;700;742;744	P15379-2	CD44 antigen	Cd44	0.688895	5.07e-06	71.891	51.285		1	S	VEDRKPSELNGEASKSQEMVHLVNKEPSETP	KPS(0.012)ELNGEAS(0.299)KS(0.689)QEMVHLVNKEPSETPDQCMTADETR	12	4	-0.15741	1.6764	NaN	NaN	1	0.98871	NaN	NaN	1	0.96809	NaN	NaN	1	0.66063	NaN	NaN	1									4344000	245	327	327	40226	count
	891	P15379-2;Q3U8S1;A2APM5;P15379-3;A2APM3;P15379-6;A2APM4;P15379-11;P15379-5;E9QKM8;Q80X37;P15379-10;P15379-9;P15379-4;A2APM1;P15379-8;P15379-7;P15379;A2APM2	356;358;427;454;457;489;491;568;569;570;573;609;610;647;650;690;729;771;773	P15379-2	CD44 antigen	Cd44	1	0.00104954	122.63	99.943		1	S	TPDQCMTADETRNLQSVDMKIGV________	NLQS(1)VDMKIGV	4	2	0.8034																	0.69491	NaN	NaN	1	0.72904	NaN	NaN	1	1098600	245	356	356	58000	localized
	892	A2APV2-2;E9PXE6;F8VPR2;A2APV2;A2APV2-3	171;171;171;171;171	A2APV2-2	Formin-like protein 2	Fmnl2	0.999965	7.33e-05	64.589	55.39		1	S	STMESTVDKSKPWSRSIEDLHRGSNLPSPVG	S(1)IEDLHRGSNLPSPVGNSVSR	1	3	-0.61658																	0.65399	NaN	NaN	2	0.79595	NaN	NaN	2	9903800	246	171	171	71280	localized
	893	A2AQ25;E9QAU4;A2AQ25-2;D3Z781;A2AQ25-4;A2AQ25-3;A2AQ25-8	1895;1946;1578;1296;1290;1301;989	A2AQ25	Sickle tail protein	Skt;Etl4	0.175159	0.00154251	52.095	52.095			S	SFALQTQNGRAAPTTSSSSSPPSPASPTSLN	AAPT(0.029)T(0.047)S(0.175)S(0.175)S(0.175)S(0.175)S(0.175)PPS(0.047)PAS(0.001)PTSLNQGAR	6	3	0.29252																									0	252	1895	1895	827	count
	894	A2AQ25;E9QAU4;A2AQ25-2;D3Z781;A2AQ25-4;A2AQ25-3;A2AQ25-8	1896;1947;1579;1297;1291;1302;990	A2AQ25	Sickle tail protein	Skt;Etl4	0.175159	0.00154251	52.095	52.095			S	FALQTQNGRAAPTTSSSSSPPSPASPTSLNQ	AAPT(0.029)T(0.047)S(0.175)S(0.175)S(0.175)S(0.175)S(0.175)PPS(0.047)PAS(0.001)PTSLNQGAR	7	3	0.29252																									0	252	1896	1896	827	count
	895	A2AQ25;E9QAU4;A2AQ25-2;D3Z781;A2AQ25-4;A2AQ25-3;A2AQ25-8	1897;1948;1580;1298;1292;1303;991	A2AQ25	Sickle tail protein	Skt;Etl4	0.300092	3.99e-05	76.492	76.492			S	ALQTQNGRAAPTTSSSSSPPSPASPTSLNQG	AAPT(0.003)T(0.003)S(0.064)S(0.064)S(0.3)S(0.3)S(0.254)PPS(0.012)PASPTSLNQGAR	8	3	0.5166																									0	252	1897	1897	827	count
	896	A2AQ25;E9QAU4;A2AQ25-2;D3Z781;A2AQ25-4;A2AQ25-3;A2AQ25-8	1898;1949;1581;1299;1293;1304;992	A2AQ25	Sickle tail protein	Skt;Etl4	0.300092	3.99e-05	76.492	76.492			S	LQTQNGRAAPTTSSSSSPPSPASPTSLNQGA	AAPT(0.003)T(0.003)S(0.064)S(0.064)S(0.3)S(0.3)S(0.254)PPS(0.012)PASPTSLNQGAR	9	3	0.5166																									0	252	1898	1898	827	count
	898	A2AQ25;E9QAU4;A2AQ25-2;D3Z781;A2AQ25-4;A2AQ25-3;A2AQ25-8	1902;1953;1585;1303;1297;1308;996	A2AQ25	Sickle tail protein	Skt;Etl4	0.989275	2.46e-17	133.02	133.02		2	S	NGRAAPTTSSSSSPPSPASPTSLNQGARGIR	AAPTTSS(0.001)S(0.002)S(0.002)S(0.003)PPS(0.989)PAS(0.926)PT(0.038)S(0.038)LNQGAR	13	3	0.72672	NaN	1.1271	NaN	1	NaN	0.99526	NaN	1	NaN	1.5915	NaN	3	NaN	0.95735	NaN	3	NaN	0.53835	NaN	1	NaN	2.3198	NaN	1	8922300	252	1902	1902	827	localized
	899	A2AQ25;E9QAU4;A2AQ25-2;D3Z781;A2AQ25-4;A2AQ25-3;A2AQ25-8	1905;1956;1588;1306;1300;1311;999	A2AQ25	Sickle tail protein	Skt;Etl4	0.974997	1.83e-10	114.75	112.14		1;2	S	AAPTTSSSSSPPSPASPTSLNQGARGIRTIH	AAPTTSSSSSPPS(0.019)PAS(0.975)PT(0.006)SLNQGAR	16	3	0.96038									1.2448	2.1708	NaN	1	0.8892	0.95735	NaN	1	0.65179	0.53835	NaN	3	1.1774	2.3198	NaN	3	4218700	252	1905	1905	827	localized
	901	A2AQ25;E9QAU4;A2AQ25-2;D3Z781;A2AQ25-4;A2AQ25-3;A2AQ25-8;A2AQ25-9;A2AQ25-6;A2AQ25-5;Q8BHR1	357;408;75;357;357;357;357;75;75;75;277	A2AQ25	Sickle tail protein	Skt;Etl4	0.774558	0.000370028	92.39	71.469		2	S	GNATIPRDRLSSLPVSRSISPSPSAILERRD	LS(0.007)S(0.024)LPVS(0.775)RS(0.267)IS(0.898)PS(0.03)PSAILERR	7	3	-0.21135	NaN	0.24014	NaN	1	NaN	1.4163	NaN	1	NaN	1.2205	NaN	1	NaN	0.23012	NaN	1	NaN	0.45427	NaN	1	NaN	6.7859	NaN	1	12849000	252	357	357	50228;50229	localized
	902	A2AQ25;E9QAU4;A2AQ25-2;D3Z781;A2AQ25-4;A2AQ25-3;A2AQ25-8;A2AQ25-9;A2AQ25-6;A2AQ25-5;Q8BHR1	359;410;77;359;359;359;359;77;77;77;279	A2AQ25	Sickle tail protein	Skt;Etl4	0.999979	3.99e-05	101.3	60.575		2	S	ATIPRDRLSSLPVSRSISPSPSAILERRDVK	S(1)IS(1)PSPSAILER	1	2	0.17898	NaN	0.16663	NaN	2	NaN	1.1682	NaN	2	NaN	1.8138	NaN	1	NaN	0.33336	NaN	1	NaN	0.47425	NaN	4	NaN	3.2497	NaN	4	29288000	252	359	359	50228;50229;71568;71569	localized
	903	A2AQ25;E9QAU4;A2AQ25-2;D3Z781;A2AQ25-4;A2AQ25-3;A2AQ25-8;A2AQ25-9;A2AQ25-6;A2AQ25-5;Q8BHR1	361;412;79;361;361;361;361;79;79;79;281	A2AQ25	Sickle tail protein	Skt;Etl4	0.999913	3.99e-05	123.68	123.68		1;2	S	IPRDRLSSLPVSRSISPSPSAILERRDVKPD	S(1)IS(1)PSPSAILER	3	2	0.17898	NaN	0.19313	NaN	4	NaN	1.5636	NaN	4	NaN	1.7446	NaN	3	NaN	0.30797	NaN	3	1.8717	0.51237	NaN	2	1.0535	2.8814	NaN	2	36956000	252	361	361	50228;50229;71568;71569	localized
	904	A2AQ25;E9QAU4;A2AQ25-2;D3Z781;A2AQ25-4;A2AQ25-3;A2AQ25-8	1843;1894;1526;1244;1238;1249;937	A2AQ25	Sickle tail protein	Skt;Etl4	0.993547	2.45e-41	135.1	107.92		1	S	PNAPATKPSIASTPLSPQAGRSAHSASLIPS	SSSLPSASGDSSNLPNAPATKPSIAS(0.001)T(0.005)PLS(0.994)PQAGR	30	3	-1.6405	0.72768	NaN	NaN	1	0.82697	NaN	NaN	1	0.95535	NaN	NaN	2	1.0223	NaN	NaN	2	0.61692	NaN	NaN	1	1.0117	NaN	NaN	1	12475000	252	1843	1843	75869	localized
	905	A2AQ53	2704	A2AQ53	Fibrillin-1	Fbn1	0.946423	1.07e-15	103.78	70.549		1	S	VSGMGMGRGGPEPPASSEMDDNSLSPEACYE	GGPEPPAS(0.946)S(0.053)EMDDNSLSPEACYECKINGYPK	8	3	-1.1011	0.61616	NaN	NaN	2	0.48709	NaN	NaN	2	0.71803	NaN	NaN	2	0.74481	NaN	NaN	2									18574000	253	2704	2704	23597;23598	localized
	906	A2AQ53	2705	A2AQ53	Fibrillin-1	Fbn1	0.831926	1.07e-15	104.3	71.47		1	S	SGMGMGRGGPEPPASSEMDDNSLSPEACYEC	GGPEPPAS(0.168)S(0.832)EMDDNSLSPEACYECK	9	3	1.6442																									0	253	2705	2705	23597;23598	localized
	907	A2AQ88;F7AIV2;A2AQ87	34;136;144	A2AQ88	SH2 domain-containing adapter protein F (Fragment)	Shf	0.994374	7.86e-24	100.83	82.99		1	S	STPAVPGPTPPPRHGSPPHRLIRVETPGPPA	DRDFEDPYSGGPSASAALSTPAVPGPT(0.005)PPPRHGS(0.994)PPHR	34	4	-0.015605	0.89434	NaN	NaN	2	0.89481	NaN	NaN	2	1.2642	NaN	NaN	2	0.70817	NaN	NaN	2									37697000	254	34	34	13651	localized
	908	A2AQA9;A2AQB2;E9Q1W3;F6X9B6	6783;2918;7026;642	E9Q1W3	Protein Neb	Neb	0.999523	7.49e-40	125	121.78		1;2	S	AQRRSRDQSRSASALSISGGEEKSEHSEAAD	SASALS(1)ISGGEEKSEHSEAADQR	6	3	-0.48301	0.84732	NaN	NaN	2	1.2235	NaN	NaN	2	0.85297	0.98457	NaN	2	1.1246	1.067	NaN	2	0.99443	NaN	NaN	1	1.8496	NaN	NaN	1	23020000	255;256;1047	6783;2918;7026	7026	68942	localized
	909	A2AQA9;A2AQB2;E9Q1W3;F6X9B6	6785;2920;7028;644	E9Q1W3	Protein Neb	Neb	0.9974	7.28e-05	74.325	68.024		2	S	RRSRDQSRSASALSISGGEEKSEHSEAADQR	S(0.004)AS(0.005)ALS(0.991)IS(0.997)GGEEKS(0.002)EHSEAADQR	8	3	-0.55338									NaN	0.98457	NaN	1	NaN	1.067	NaN	1									5301000	255;256;1047	6785;2920;7028	7028	68942	localized
	910	A2AQA9;A2AQB2;E9Q1W3;F6X9B6	6791;2926;7034;650	E9Q1W3	Protein Neb	Neb	0.998281	2.09e-17	98.804	98.804		2	S	SRSASALSISGGEEKSEHSEAADQRLSTYSD	SASALSIS(0.002)GGEEKS(0.998)EHS(1)EAADQR	14	3	-0.47184	NaN	0.98178	NaN	1	NaN	1.2788	NaN	1	NaN	0.95338	NaN	1	NaN	1.5014	NaN	1	NaN	1.0829	NaN	2	NaN	1.9125	NaN	2	12713000	255;256;1047	6791;2926;7034	7034	68942	localized
	911	A2AQA9;A2AQB2;E9Q1W3;F6X9B6	6794;2929;7037;653	E9Q1W3	Protein Neb	Neb	0.999871	2.09e-17	98.804	98.804		2	S	ASALSISGGEEKSEHSEAADQRLSTYSDGGA	SASALSIS(0.002)GGEEKS(0.998)EHS(1)EAADQR	17	3	-0.47184	NaN	0.98178	NaN	1	NaN	1.2788	NaN	1	NaN	0.95338	NaN	1	NaN	1.5014	NaN	1	NaN	1.0829	NaN	2	NaN	1.9125	NaN	2	12713000	255;256;1047	6794;2929;7037	7037	68942	localized
	912	A2AQA9;A2AQB2;E9Q1W3;F6X9B6	6831;2966;7074;690	E9Q1W3	Protein Neb	Neb	0.332663	3.53e-08	106.36	76.319			S	TAYKHVKTTQLPQQRSSSVATQQTTLSSIPS	S(0.333)S(0.333)S(0.333)VAT(0.002)QQTTLSSIPSHPSTAGK	1	2	-1.0698																									0	255;256;1047	6831;2966;7074	7074	75954;75955	count
	913	A2AQA9;A2AQB2;E9Q1W3;F6X9B6	6832;2967;7075;691	E9Q1W3	Protein Neb	Neb	0.332663	3.53e-08	106.36	76.319			S	AYKHVKTTQLPQQRSSSVATQQTTLSSIPSH	S(0.333)S(0.333)S(0.333)VAT(0.002)QQTTLSSIPSHPSTAGK	2	2	-1.0698																									0	255;256;1047	6832;2967;7075	7075	75954;75955	count
	914	A2AQA9;A2AQB2;E9Q1W3;F6X9B6	6833;2968;7076;692	E9Q1W3	Protein Neb	Neb	0.723359	3.53e-08	106.36	76.319		1	S	YKHVKTTQLPQQRSSSVATQQTTLSSIPSHP	S(0.138)S(0.138)S(0.723)VAT(0.001)QQTTLSSIPSHPSTAGK	3	3	-0.10268									0.95536	NaN	NaN	2	1.1122	NaN	NaN	2	1.3319	NaN	NaN	1	1.7921	NaN	NaN	1	5978200	255;256;1047	6833;2968;7076	7076	75954;75955	count
	915	A2AQA9;A2AQB2;E9Q1W3;F6X9B6	6843;2978;7086;702	E9Q1W3	Protein Neb	Neb	0.880774	3.19e-06	85.814	62.605		2;3	S	QQRSSSVATQQTTLSSIPSHPSTAGKIFRAI	SSSVAT(0.006)QQT(0.003)T(0.002)LS(0.107)S(0.881)IPS(0.837)HPS(0.082)T(0.082)AGK	13	3	-0.046154									NaN	0.90898	NaN	1	NaN	1.2469	NaN	1	NaN	0.91896	0.93531	1	NaN	2.0378	2.2342	1	13090000	255;256;1047	6843;2978;7086	7086	75954;75955	localized
	916	A2AQA9;A2AQB2;E9Q1W3;F6X9B6	6846;2981;7089;705	E9Q1W3	Protein Neb	Neb	0.99453	3.19e-06	85.814	62.605		2;3	S	SSSVATQQTTLSSIPSHPSTAGKIFRAIYDY	S(0.001)S(0.001)S(0.001)VAT(0.045)QQT(0.056)T(0.261)LS(0.261)S(0.375)IPS(0.995)HPS(0.002)T(0.002)AGKIFR	16	3	0.17031	NaN	1.2459	NaN	2	NaN	1.2669	NaN	2	NaN	0.95647	NaN	4	NaN	1.3901	NaN	4	NaN	0.89341	1.0505	3	NaN	1.8923	2.2218	3	19886000	255;256;1047	6846;2981;7089	7089	75954;75955	localized
	917	A2AQA9;A2AQB2;E9Q1W3;F6X9B6	6849;2984;7092;708	E9Q1W3	Protein Neb	Neb	0.797006	8.63e-05	74.657	61.488		2;3	S	VATQQTTLSSIPSHPSTAGKIFRAIYDYIAA	SSSVATQQTTLSSIPS(0.797)HPS(0.797)T(0.406)AGK	19	3	-0.61218	NaN	1.2459	NaN	2	NaN	1.2669	NaN	2	NaN	1.0064	NaN	1	NaN	1.5497	NaN	1	NaN	NaN	0.96588	3	NaN	NaN	2.2199	3	11308000	255;256;1047	6849;2984;7092	7092	75954;75955	localized
	918	A2AQA9;A2AQB2;E9Q1W3;F6X9B6	6745;2880;6988;604	E9Q1W3	Protein Neb	Neb	0.999964	1.11e-35	178.05	178.05		1	S	QDTITGLRVWRTNPGSVFDYDPAEDNIQSRS	TNPGS(1)VFDYDPAEDNIQSR	5	2	-0.018763	0.92404	NaN	NaN	6	0.98652	NaN	NaN	6	0.8788	NaN	NaN	7	0.92002	NaN	NaN	7	1.0246	NaN	NaN	4	2.1103	NaN	NaN	4	64723000	255;256;1047	6745;2880;6988	6988	80784	localized
	919	A2AQD6;A2AQD5;Q922B9;Q922B9-3	736;736;736;585	A2AQD6	Sperm-specific antigen 2 homolog	Ssfa2	1	4.44e-06	151.58	139.12		1;2	S	KQRYLLAKAGYPLRRSQSLPTTLLSPVRVVS	S(1)QS(1)LPTTLLSPVR	1	2	-0.43822	NaN	0.72151	NaN	1	NaN	0.84299	NaN	1	1.0118	0.78978	NaN	1	0.81634	0.81038	NaN	1	NaN	1.3007	NaN	2	NaN	0.69116	NaN	2	13237000	257	736	736	3268;74690;74691	localized
	920	A2AQD6;A2AQD5;Q922B9;Q922B9-3	738;738;738;587	A2AQD6	Sperm-specific antigen 2 homolog	Ssfa2	1	8.38e-13	171.87	128.31		1;2	S	RYLLAKAGYPLRRSQSLPTTLLSPVRVVSSV	S(1)QS(1)LPTTLLSPVR	3	2	-0.43822	1.0619	0.72151	NaN	5	0.78578	0.84299	NaN	5	1.0381	1.0687	NaN	3	0.87111	0.68245	NaN	3	0.97725	1.09	NaN	4	0.8533	0.72247	NaN	4	48748000	257	738	738	3268;74690;74691	localized
	921	A2AQD6;A2AQD5;Q922B9;Q922B9-3	745;745;745;594	A2AQD6	Sperm-specific antigen 2 homolog	Ssfa2	0.894166	0.00196646	52.97	31.771		2	S	GYPLRRSQSLPTTLLSPVRVVSSVNVRLSPG	S(0.211)QS(0.784)LPT(0.029)T(0.069)LLS(0.894)PVRVVS(0.007)S(0.006)VNVR	10	3	0.72148									NaN	1.4461	NaN	1	NaN	0.57472	NaN	1	NaN	0.88745	NaN	2	NaN	0.87015	NaN	2	2528200	257	745	745	3268;74690;74691	localized
	922	A2AQD6;A2AQD5;Q922B9;Q922B9-3	268;268;268;117	A2AQD6	Sperm-specific antigen 2 homolog	Ssfa2	0.989777	6.58e-14	130.57	130.57		2;3	S	SLYSQVSGTPLQRIGSMSSVTSTKEVADSPP	IGS(0.99)MS(0.056)S(0.788)VT(0.256)S(0.498)T(0.412)KEVADSPPPLTR	3	3	0.42054	NaN	1.4596	0.71685	1	NaN	1.7992	0.85573	1	NaN	0.92839	0.91061	2	NaN	0.75853	0.89104	2	NaN	NaN	1.2098	1	NaN	NaN	0.8996	1	19527000	257	268	268	32153	localized
	923	A2AQD6;A2AQD5;Q922B9;Q922B9-3	270;270;270;119	A2AQD6	Sperm-specific antigen 2 homolog	Ssfa2	0.791415	6.58e-14	130.57	130.57		2;3	S	YSQVSGTPLQRIGSMSSVTSTKEVADSPPPL	IGS(0.967)MS(0.791)S(0.189)VT(0.343)S(0.403)T(0.307)KEVADSPPPLTR	5	3	0.089561	NaN	0.82961	NaN	1	NaN	0.77735	NaN	1	NaN	NaN	0.91061	1	NaN	NaN	0.89104	1									6041100	257	270	270	32153	localized
	924	A2AQD6;A2AQD5;Q922B9;Q922B9-3	271;271;271;120	A2AQD6	Sperm-specific antigen 2 homolog	Ssfa2	0.787923	1.24e-09	115.69	64.913		3	S	SQVSGTPLQRIGSMSSVTSTKEVADSPPPLT	IGS(0.99)MS(0.056)S(0.788)VT(0.256)S(0.498)T(0.412)KEVADSPPPLTR	6	3	0.42054	NaN	NaN	0.71685	1	NaN	NaN	0.85573	1									NaN	NaN	1.1182	2	NaN	NaN	0.87006	2	12473000	257	271	271	32153	localized
	925	A2AQD6;A2AQD5;Q922B9;Q922B9-3	274;274;274;123	A2AQD6	Sperm-specific antigen 2 homolog	Ssfa2	0.783048	6.58e-14	130.57	130.57		2;3	S	SGTPLQRIGSMSSVTSTKEVADSPPPLTRSN	IGS(0.742)MS(0.286)S(0.714)VT(0.258)S(0.783)T(0.217)KEVADSPPPLTR	9	2	0.38752	NaN	0.82961	NaN	1	NaN	0.77735	NaN	1									NaN	NaN	1.0335	1	NaN	NaN	0.84149	1	4725600	257	274	274	32153	localized
	926	A2AQD6;A2AQD5;Q922B9	109;109;109	A2AQD6	Sperm-specific antigen 2 homolog	Ssfa2	0.998554	1.18e-09	79.283	73.442		1	S	QSSGTPKGVLVRNGGSFEDDLSLGAEANHLH	NGGS(0.999)FEDDLS(0.001)LGAEANHLHEPDAQVENCNNILAK	4	3	-0.27497									1.132	NaN	NaN	1	1.2025	NaN	NaN	1									9060400	257	109	109	56619	localized
	927	A2AQD6;A2AQD5;Q922B9;Q922B9-3	667;667;667;516	A2AQD6	Sperm-specific antigen 2 homolog	Ssfa2	0.997947	0.000124242	114.87	114.87		1	S	EFAQYTTHHILRSLASFEAQGSGMSSEKKTG	S(0.002)LAS(0.998)FEAQGSGMSSEK	4	2	-0.47505									1.0578	NaN	NaN	2	0.75763	NaN	NaN	2	0.92709	NaN	NaN	2	0.83688	NaN	NaN	2	2003100	257	667	667	72213	localized
	929	A2AQD6;A2AQD5;Q922B9;Q922B9-3	866;866;866;715	A2AQD6	Sperm-specific antigen 2 homolog	Ssfa2	0.990051	2.98e-05	82.702	55.128		2	S	QDRPLCEHMRTLSAHSVPNISGAACSAFSPF	T(0.428)LS(0.577)AHS(0.99)VPNIS(0.005)GAACSAFSPFGCPYSHR	6	3	1.1255	NaN	1.1714	NaN	1	NaN	0.92167	NaN	1	NaN	0.63458	NaN	1	NaN	2.2062	NaN	1									7926200	257	866	866	80358	localized
	930	A2AQD6;A2AQD5;Q922B9;Q922B9-3	326;326;326;175	A2AQD6	Sperm-specific antigen 2 homolog	Ssfa2	0.499859	0.00720585	81.904	27.846			S	GEGGSSPATEKGRTLSISLSEDGGGGKSDPK	T(0.5)LS(0.5)IS(0.377)LS(0.605)EDGGGGKS(0.018)DPK	3	2	-0.81199																									0	257	326	326	80392	count
	931	A2AQD6;A2AQD5;Q922B9;Q922B9-3	330;330;330;179	A2AQD6	Sperm-specific antigen 2 homolog	Ssfa2	0.60521	0.00720585	81.904	27.846		2	S	SSPATEKGRTLSISLSEDGGGGKSDPKLQKV	T(0.5)LS(0.5)IS(0.377)LS(0.605)EDGGGGKS(0.018)DPK	7	2	-0.81199																	NaN	0.81797	NaN	3	NaN	1.0741	NaN	3	2342500	257	330	330	80392	count
	932	A2AQD6;A2AQD5;Q922B9	90;90;90	A2AQD6	Sperm-specific antigen 2 homolog	Ssfa2	0.999985	2.86e-35	144.3	119.38		1	S	KIAIWLKDCRTPLGASLDEQSSGTPKGVLVR	TPLGAS(1)LDEQSSGTPK	6	2	-0.40557	0.9986	NaN	NaN	2	0.85658	NaN	NaN	2	0.93977	NaN	NaN	3	0.74324	NaN	NaN	3	0.75464	NaN	NaN	1	0.94551	NaN	NaN	1	6257400	257	90	90	81021	localized
	933	Q8BXN9;Q8BXN9-2;A2AQJ5;A2AQJ6	540;541;544;545	Q8BXN9	Transmembrane protein 87A	Tmem87a	0.999998	2.26e-20	113.47	85.253		1	S	VPSSVTDVALPALLDSDEERMITHFERSKME	VNKAQEDDLKWVEENVPSSVTDVALPALLDS(1)DEER	31	4	0.19444	0.87386	NaN	NaN	1	0.8802	NaN	NaN	1	0.91326	NaN	NaN	2	0.8064	NaN	NaN	2	0.91642	NaN	NaN	3	0.94612	NaN	NaN	3	293920000	258	540	540	6666;6667;87484	localized
	934	A2AQN4	263	A2AQN4	Acetyl-coenzyme A synthetase, cytoplasmic	Acss2	0.975995	1.56e-08	101.08	82.422		2	S	IVVKHLGRAELGMNDSPSQSPPVKRPCPDVQ	AELGMNDS(0.976)PS(0.184)QS(0.84)PPVKRPCPDVQGK	8	3	1.2206	NaN	1.1341	NaN	3	NaN	1.3709	NaN	3	NaN	0.86805	NaN	1	NaN	1.3824	NaN	1									12723000	260	263	263	1993;29333	localized
	936	A2AQN4	267	A2AQN4	Acetyl-coenzyme A synthetase, cytoplasmic	Acss2	0.961709	1.56e-08	101.08	82.422		1;2	S	HLGRAELGMNDSPSQSPPVKRPCPDVQGKLR	AELGMNDS(0.967)PS(0.072)QS(0.962)PPVKRPCPDVQGK	12	3	-0.38606	0.9027	1.0901	NaN	2	1.3422	1.415	NaN	2	0.78007	0.86805	NaN	1	1.0228	1.3824	NaN	1									17276000	260	267	267	1993;29333	localized
	937	A2AQN4;Q9QXG4;A2AQN5;D6RHA7	30;30;30;30	A2AQN4	Acetyl-coenzyme A synthetase, cytoplasmic	Acss2	1	0.000103363	93.495	73.854		1	S	RAREETGAEGRVRGWSPPPEVRRSAHVPSLQ	VRGWS(1)PPPEVRR	5	3	-0.0077586	1.0606	NaN	NaN	9	1.2347	NaN	NaN	9	0.91391	NaN	NaN	10	1.0658	NaN	NaN	10	1.071	NaN	NaN	6	1.3831	NaN	NaN	6	330530000	260	30	30	27891;27892;88320;88321	localized
	938	A2AR02	354	A2AR02	Peptidyl-prolyl cis-trans isomerase G	Ppig	1	0.00161639	108.57	57.804		1;2	S	YRTPSRSRSRDRFRRSETPPHWRQEMQRAQR	FRRS(1)ET(1)PPHWRQEMQR	4	3	0.12124	1.4067	0.99423	NaN	2	0.83789	0.90546	NaN	2	1.0882	0.97574	NaN	1	0.82447	0.97459	NaN	1	NaN	0.95446	NaN	4	NaN	0.94725	NaN	4	496060000	265	354	354	21175;21176;67700;67701;69877	localized
	939	A2AR02	411	A2AR02	Peptidyl-prolyl cis-trans isomerase G	Ppig	1	4.98e-07	134.08	58.013		1;2	S	PVRVKEKKITDHRHMSESPNRKVEKEKKAKD	HMS(1)ES(1)PNRKVEKEK	3	3	-0.6425	0.86904	0.9115	NaN	1	0.6488	0.92517	NaN	1	1.3503	0.98733	NaN	1	1.0051	1.0259	NaN	1	NaN	0.91794	NaN	1	NaN	1.064	NaN	1	35329000	265	411	411	29635;29636;35457;35458;38440	localized
	940	A2AR02	413	A2AR02	Peptidyl-prolyl cis-trans isomerase G	Ppig	1	4.98e-07	146.27	111.72		1;2	S	RVKEKKITDHRHMSESPNRKVEKEKKAKDHK	HMS(1)ES(1)PNRKVEKEK	5	3	-0.6425	0.96495	0.9115	NaN	2	0.96862	0.92517	NaN	2	0.84553	0.98055	NaN	1	0.92493	1.0295	NaN	1	NaN	0.91794	NaN	1	NaN	1.064	NaN	1	35582000	265	413	413	29635;29636;35457;35458;38440	localized
	941	A2AR02	252	A2AR02	Peptidyl-prolyl cis-trans isomerase G	Ppig	0.897094	8.61e-64	165.96	165.96		3	S	RKHKKEKKKRKKSKKSPSSESEAENVDAQPQ	KS(0.897)PS(0.897)S(0.54)ES(0.666)EAENVDAQPQSTVRPEEIPPIPENR	2	4	0.089575									NaN	NaN	1.0366	1	NaN	NaN	0.94742	1	NaN	NaN	0.91038	2	NaN	NaN	0.73092	2	56980000	265	252	252	40917;74254	localized
	942	A2AR02	254	A2AR02	Peptidyl-prolyl cis-trans isomerase G	Ppig	0.897094	8.61e-64	165.96	165.96		3	S	HKKEKKKRKKSKKSPSSESEAENVDAQPQST	KS(0.897)PS(0.897)S(0.54)ES(0.666)EAENVDAQPQSTVRPEEIPPIPENR	4	4	0.089575	NaN	NaN	0.87683	2	NaN	NaN	0.73295	2	NaN	NaN	1.0224	5	NaN	NaN	0.94961	5	NaN	NaN	0.8535	3	NaN	NaN	0.75159	3	77045000	265	254	254	40917;74254	localized
	943	A2AR02	255	A2AR02	Peptidyl-prolyl cis-trans isomerase G	Ppig	0.985206	8.61e-64	165.96	165.96		2;3	S	KKEKKKRKKSKKSPSSESEAENVDAQPQSTV	KS(0.183)PS(0.833)S(0.985)ES(0.998)EAENVDAQPQSTVRPEEIPPIPENR	5	3	-0.37024	NaN	NaN	0.87683	2	NaN	NaN	0.73295	2	NaN	0.69371	1.0064	1	NaN	0.83842	0.76404	1	NaN	NaN	0.8293	2	NaN	NaN	0.82471	2	81576000	265	255	255	40917;74254	localized
	944	A2AR02	257	A2AR02	Peptidyl-prolyl cis-trans isomerase G	Ppig	0.997949	8.61e-64	165.96	165.96		2;3	S	EKKKRKKSKKSPSSESEAENVDAQPQSTVRP	KS(0.183)PS(0.833)S(0.985)ES(0.998)EAENVDAQPQSTVRPEEIPPIPENR	7	3	-0.37024	NaN	0.89105	0.87683	1	NaN	0.69082	0.73295	1	NaN	0.69371	1.1197	1	NaN	0.83842	0.77841	1	NaN	0.96078	0.86035	1	NaN	0.77781	0.89386	1	95924000	265	257	257	40917;74254	localized
	945	A2AR02	693	A2AR02	Peptidyl-prolyl cis-trans isomerase G	Ppig	0.752847	2.11e-08	111.56	77.389		1	S	KKADREQSPVSKTKQSSQDNEVKSSTLKNQE	QS(0.753)S(0.247)QDNEVKSSTLKNQEDEKTR	2	3	0.013721									1.004	NaN	NaN	1	1.0976	NaN	NaN	1									1930500	265	693	693	63575	localized
	947	Q8BKH7-2;A2AR12;Q8BKH7;Q8BKH7-3	474;510;510;318	Q8BKH7-2	Target of rapamycin complex 2 subunit MAPKAP1	Mapkap1	0.989473	3.42e-05	134.4	134.4		1	S	ADYLAQKQRKLNRRTSFSFQKEKKSGQQ___	RT(0.005)S(0.989)FS(0.005)FQK	3	2	-0.086662	1.0296	NaN	NaN	3	0.97235	NaN	NaN	3	1.1767	NaN	NaN	3	0.97763	NaN	NaN	3	0.76801	NaN	NaN	3	1.0806	NaN	NaN	3	46116000	266	474	474	68078;68079	localized
	948	A2ARF0;Q6KAU4	153;182	Q6KAU4	Multivesicular body subunit 12B	Mvb12b	0.999993	0.00259282	63.488	12.631		3	S	TKQAPPQYTFIGELNSMGIWYRMGRVPRNHD	T(0.403)KQAPPQY(0.479)T(0.118)FIGELNS(1)MGIWY(1)R	16	3	-4.2418																									794340	270;3999	153;182	182	79776	localized
	949	Q9QYR6;Q9QYR6-2;A2ARP8	500;724;738	Q9QYR6	Microtubule-associated protein 1A;MAP1A heavy chain;MAP1 light chain LC2	Map1a	0.821044	7.13e-07	129.98	76.769		1;2	S	KVDKGRAARGEKELSSEPRTPPAQKGAAPPP	AARGEKELS(0.179)S(0.821)EPRT(1)PPAQK	10	3	0.36414																	0.74736	0.61466	NaN	1	1.4954	1.3661	NaN	1	5543100	271	500	500	908;16930;22942	localized
	950	Q9QYR6;Q9QYR6-2;A2ARP8	319;543;557	Q9QYR6	Microtubule-associated protein 1A;MAP1A heavy chain;MAP1 light chain LC2	Map1a	1	2.22e-05	126.43	86.872		1;2	S	VPANLKPSKIKHRADSKESLKAAPKTAMSKL	HRADS(1)KES(1)LKAAPK	5	3	-0.17367	0.82266	0.80056	NaN	6	1.39	1.161	NaN	6	0.63255	0.61845	NaN	7	1.1635	0.99141	NaN	7	0.95447	NaN	NaN	3	1.4524	NaN	NaN	3	92351000	271	319	319	1699;29909	localized
	951	Q9QYR6;Q9QYR6-2;A2ARP8	322;546;560	Q9QYR6	Microtubule-associated protein 1A;MAP1A heavy chain;MAP1 light chain LC2	Map1a	1	0.000213243	120.32	63.498		2	S	NLKPSKIKHRADSKESLKAAPKTAMSKLAKR	HRADS(1)KES(1)LKAAPK	8	3	-0.17367	NaN	0.80056	NaN	6	NaN	1.161	NaN	6	NaN	0.61845	NaN	6	NaN	0.99141	NaN	6									32388000	271	322	322	1699;29909	localized
	952	Q9QYR6;Q9QYR6-2;A2ARP8	2054;2278;2292	Q9QYR6	Microtubule-associated protein 1A;MAP1A heavy chain;MAP1 light chain LC2	Map1a	0.364136	0.000240056	57.156	32.544			S	APISLSQDPSPPLNGSTTSCGPDRRTPSPKE	APISLSQDPS(0.007)PPLNGS(0.364)T(0.294)T(0.294)S(0.193)CGPDRRT(0.256)PS(0.593)PKEAGR	16	4	1.005																									0	271	2054	2054	6401;6402	count
	953	Q9QYR6;Q9QYR6-2;A2ARP8	2057;2281;2295	Q9QYR6	Microtubule-associated protein 1A;MAP1A heavy chain;MAP1 light chain LC2	Map1a	0.285407	0.000146935	63.625	43.215			S	SLSQDPSPPLNGSTTSCGPDRRTPSPKEAGR	APISLSQDPS(0.001)PPLNGS(0.087)T(0.087)T(0.285)S(0.285)CGPDRRT(0.305)PS(0.95)PKEAGR	19	4	0.42277																									0	271	2057	2057	6401;6402	count
	954	Q9QYR6;Q9QYR6-2;A2ARP8	2066;2290;2304	Q9QYR6	Microtubule-associated protein 1A;MAP1A heavy chain;MAP1 light chain LC2	Map1a	0.955893	0.000146935	63.625	43.215		2	S	LNGSTTSCGPDRRTPSPKEAGRSHWDDGTND	APISLSQDPS(0.003)PPLNGS(0.07)T(0.146)T(0.146)S(0.146)CGPDRRT(0.533)PS(0.956)PKEAGR	28	4	0.28094	NaN	0.82581	NaN	3	NaN	1.007	NaN	3	NaN	0.82316	NaN	1	NaN	1.0421	NaN	1									71647000	271	2066	2066	6401;6402	localized
	955	Q9QYR6;Q9QYR6-2;A2ARP8	981;1205;1219	Q9QYR6	Microtubule-associated protein 1A;MAP1A heavy chain;MAP1 light chain LC2	Map1a	0.999994	0.000463998	103.46	47.448		1	S	HPGEPALGEVEERCLSPDDSTVKMASPPPSG	CLS(1)PDDSTVK	3	2	-1.1121	0.98664	NaN	NaN	3	1.4092	NaN	NaN	3	0.89286	NaN	NaN	4	1.0991	NaN	NaN	4									6125000	271	981	981	10519	localized
	956	Q9QYR6;Q9QYR6-2;A2ARP8	526;750;764	Q9QYR6	Microtubule-associated protein 1A;MAP1A heavy chain;MAP1 light chain LC2	Map1a	0.999999	8.95e-10	132.14	132.14		2	S	AAPPPAASGHRELALSSPEDLTQDFEELKRE	ELALS(1)S(1)PEDLTQDFEELKR	5	3	-0.35872	NaN	0.99988	NaN	4	NaN	1.1197	NaN	4	NaN	0.98164	NaN	4	NaN	1.173	NaN	4	NaN	0.9743	NaN	15	NaN	1.1781	NaN	15	1196100000	271	526	526	16471;16472;22145	localized
	957	Q9QYR6;Q9QYR6-2;A2ARP8	527;751;765	Q9QYR6	Microtubule-associated protein 1A;MAP1A heavy chain;MAP1 light chain LC2	Map1a	0.999993	8.95e-10	132.14	132.14		2	S	APPPAASGHRELALSSPEDLTQDFEELKREE	ELALS(1)S(1)PEDLTQDFEELKR	6	3	-0.35872	NaN	0.99988	NaN	4	NaN	1.1197	NaN	4	NaN	0.98164	NaN	4	NaN	1.173	NaN	4	NaN	0.9743	NaN	15	NaN	1.1781	NaN	15	2013300000	271	527	527	16471;16472;22145	localized
	958	Q9QYR6;Q9QYR6-2;A2ARP8	1580;1804;1818	Q9QYR6	Microtubule-associated protein 1A;MAP1A heavy chain;MAP1 light chain LC2	Map1a	0.997718	0.00066317	52.372	52.372		1	S	EDKSTTPKEMTLDQKSPEKAKGVEQQDGAVP	EMT(0.002)LDQKS(0.998)PEKAK	8	3	-0.45464																	0.98338	NaN	NaN	2	0.99446	NaN	NaN	2	3102400	271	1580	1580	17137	localized
	960	Q9QYR6;Q9QYR6-2;A2ARP8	1648;1872;1886	Q9QYR6	Microtubule-associated protein 1A;MAP1A heavy chain;MAP1 light chain LC2	Map1a	0.999998	5.19e-10	64.726	59.377		2	S	TSPTRGEPVPAWEGKSPEQEVRYWRDRDITL	ET(0.392)S(0.441)PT(0.168)RGEPVPAWEGKS(1)PEQEVR	17	3	-0.25772																	NaN	0.76475	NaN	2	NaN	1.3346	NaN	2	66943000	271	1648	1648	17324;18115	localized
	961	Q9QYR6;Q9QYR6-2;A2ARP8	518;742;756	Q9QYR6	Microtubule-associated protein 1A;MAP1A heavy chain;MAP1 light chain LC2	Map1a	0.758711	2.61e-07	58.168	39.475		2	S	RTPPAQKGAAPPPAASGHRELALSSPEDLTQ	GAAPPPAAS(0.759)GHRELALS(0.439)S(0.548)PEDLT(0.253)QDFEELKREER	9	3	-0.29079									NaN	0.8646	NaN	1	NaN	1.0736	NaN	1	NaN	0.91636	NaN	1	NaN	1.1862	NaN	1	63101000	271	518	518	22145	localized
	962	Q9QYR6;Q9QYR6-2;A2ARP8	2603;2827;2841	Q9QYR6	Microtubule-associated protein 1A;MAP1A heavy chain;MAP1 light chain LC2	Map1a	1	1.25e-29	167.97	106.02		1;2	S	KPASPARRLDIRGKRSPTPGKGPVDRTSRAL	GKRS(1)PT(1)PGKGPVDR	4	3	-0.069398	0.73493	0.84729	NaN	4	1.15	1.0483	NaN	4	0.82828	0.80806	NaN	2	1.3355	1.0082	NaN	2									235570000	271	2603	2603	24648;67804	localized
	963	Q9QYR6;Q9QYR6-2;A2ARP8	2082;2306;2320	Q9QYR6	Microtubule-associated protein 1A;MAP1A heavy chain;MAP1 light chain LC2	Map1a	0.999996	2.73e-92	207.54	143.86		1	S	PKEAGRSHWDDGTNDSDLEKGAREQPEKETQ	SHWDDGTNDS(1)DLEKGAR	10	3	0.20763	0.96158	NaN	NaN	1	0.93779	NaN	NaN	1	0.9242	NaN	NaN	1	1.0383	NaN	NaN	1	1.055	NaN	NaN	3	1.2176	NaN	NaN	3	76153000	271	2082	2082	71206	localized
	964	Q9QYR6;Q9QYR6-2;A2ARP8	1768;1992;2006	Q9QYR6	Microtubule-associated protein 1A;MAP1A heavy chain;MAP1 light chain LC2	Map1a	0.999999	1.37e-26	138.46	86.303		2;3	S	PEEEDKLTRSPFEIISPPASPPEMTGQRVPS	SPFEIIS(1)PPAS(1)PPEMTGQR	7	2	-2.123	NaN	0.9261	1.0946	5	NaN	1.0814	1.216	6	NaN	0.92297	0.94699	10	NaN	1.0699	1.0406	10	NaN	1.0008	1.057	3	NaN	1.1001	1.1946	3	519300000	271	1768	1768	73977;73978;73979;90668	localized
	965	Q9QYR6;Q9QYR6-2;A2ARP8	1772;1996;2010	Q9QYR6	Microtubule-associated protein 1A;MAP1A heavy chain;MAP1 light chain LC2	Map1a	0.999995	1.37e-26	138.46	86.303		2;3	S	DKLTRSPFEIISPPASPPEMTGQRVPSAPGQ	S(0.001)PFEIIS(0.999)PPAS(1)PPEMTGQR	11	3	0.27563	NaN	0.97431	1.1552	6	NaN	1.0646	1.2935	7	NaN	0.94889	0.94699	10	NaN	1.0699	1.0406	10	NaN	1.0008	1.057	3	NaN	1.1001	1.1946	3	513350000	271	1772	1772	73977;73978;73979;90668	localized
	966	Q9QYR6;Q9QYR6-2;A2ARP8	1783;2007;2021	Q9QYR6	Microtubule-associated protein 1A;MAP1A heavy chain;MAP1 light chain LC2	Map1a	0.795579	4.54e-05	50.224	50.224		3	S	SPPASPPEMTGQRVPSAPGQESPVPDTKSTP	S(0.006)PFEIIS(0.647)PPAS(0.388)PPEMT(0.525)GQRVPS(0.796)APGQES(0.535)PVPDT(0.028)KS(0.02)T(0.021)PPT(0.036)R	22	4	1.3841	NaN	NaN	0.81444	1	NaN	NaN	1.0872	1																	5950100	271	1783	1783	73978;73979;87771	localized
	967	Q9QYR6;Q9QYR6-2;A2ARP8	1789;2013;2027	Q9QYR6	Microtubule-associated protein 1A;MAP1A heavy chain;MAP1 light chain LC2	Map1a	1	3.33e-18	172.55	172.55		1;3	S	PEMTGQRVPSAPGQESPVPDTKSTPPTRNEP	VPSAPGQES(1)PVPDTK	9	2	-0.17071	0.84449	NaN	0.97739	3	1.0368	NaN	1.2935	3	0.86803	NaN	0.93563	4	1.0669	NaN	1.071	4	0.92058	NaN	1.057	3	1.2449	NaN	1.1946	3	327100000	271	1789	1789	73978;73979;87771	localized
	968	Q9QYR6;Q9QYR6-2;A2ARP8	2623;2847;2861	Q9QYR6	Microtubule-associated protein 1A;MAP1A heavy chain;MAP1 light chain LC2	Map1a	0.456179	0.00180068	59.537	59.537			S	KGPVDRTSRALPRPRSTPSQVTSEEKDGHSP	S(0.456)T(0.456)PS(0.087)QVTSEEKDGHSPMSK	1	3	1.7265																									0	271	2623	2623	76377	count
	969	Q9QYR6;Q9QYR6-2;A2ARP8	2637;2861;2875	Q9QYR6	Microtubule-associated protein 1A;MAP1A heavy chain;MAP1 light chain LC2	Map1a	0.968399	5.71e-05	47.916	14.159		1	S	RSTPSQVTSEEKDGHSPMSKGLVNGLKAGST	STPS(0.002)QVT(0.014)S(0.008)EEKDGHS(0.968)PMS(0.007)K	15	3	-0.30435									0.84578	NaN	NaN	2	0.88006	NaN	NaN	2									6419400	271	2637	2637	76377	localized
	970	Q9QYR6;Q9QYR6-2;A2ARP8	2640;2864;2878	Q9QYR6	Microtubule-associated protein 1A;MAP1A heavy chain;MAP1 light chain LC2	Map1a	0.908923	5.24e-16	145.67	145.67		1	S	PSQVTSEEKDGHSPMSKGLVNGLKAGSTALG	STPSQVTSEEKDGHS(0.091)PMS(0.909)K	18	2	-1.0699																	1.0692	NaN	NaN	1	1.2682	NaN	NaN	1	742700	271	2640	2640	76377	localized
	971	Q9QYR6;Q9QYR6-2;A2ARP8	895;1119;1133	Q9QYR6	Microtubule-associated protein 1A;MAP1A heavy chain;MAP1 light chain LC2	Map1a	0.968168	5e-06	84.291	60.929		2	S	EATQGLDYVPSAGTISPTSSLEEDKGFKSPP	TEATQGLDY(0.002)VPS(0.014)AGT(0.011)IS(0.968)PT(0.655)S(0.175)S(0.175)LEEDKGFK	17	3	-0.44281	NaN	0.77086	NaN	1	NaN	1.1725	NaN	1	NaN	0.7276	NaN	3	NaN	1.0571	NaN	3	NaN	0.97653	NaN	1	NaN	1.1876	NaN	1	7890700	271	895	895	78236	localized
	972	Q9QYR6;Q9QYR6-2;A2ARP8	898;1122;1136	Q9QYR6	Microtubule-associated protein 1A;MAP1A heavy chain;MAP1 light chain LC2	Map1a	0.355511	8.52e-05	60.951	60.951			S	QGLDYVPSAGTISPTSSLEEDKGFKSPPCED	TEATQGLDY(0.007)VPS(0.074)AGT(0.072)IS(0.78)PT(0.356)S(0.356)S(0.356)LEEDKGFK	20	3	0.084639																									0	271	898	898	78236	count
	973	Q9QYR6;Q9QYR6-2;A2ARP8	899;1123;1137	Q9QYR6	Microtubule-associated protein 1A;MAP1A heavy chain;MAP1 light chain LC2	Map1a	0.355506	8.52e-05	60.951	60.951			S	GLDYVPSAGTISPTSSLEEDKGFKSPPCEDF	TEATQGLDY(0.007)VPS(0.074)AGT(0.072)IS(0.78)PT(0.356)S(0.356)S(0.356)LEEDKGFK	21	3	0.084639																									0	271	899	899	78236	count
	974	Q9QYR6;Q9QYR6-2;A2ARP8	181;405;419	Q9QYR6	Microtubule-associated protein 1A;MAP1A heavy chain;MAP1 light chain LC2	Map1a	0.999384	0.0137323	43.696	16.277		3	S	LNRLGIQAEPLYRVVSNTIEPLTLFHKMGVG	VVS(0.999)NT(0.999)IEPLT(0.012)LFHKMGVGRLDMY(0.989)VLNPVK	3	4	2.4199																									4313000	271	181	181	89899	localized
	975	Q9QYR6;Q9QYR6-2;A2ARP8	1747;1971;1985	Q9QYR6	Microtubule-associated protein 1A;MAP1A heavy chain;MAP1 light chain LC2	Map1a	1	1.2e-08	126.55	126.55		1;3	S	PLPQKGLEVERWLAESPVGLPPEEEDKLTRS	WLAES(1)PVGLPPEEEDKLTR	5	2	-0.18841	0.86543	NaN	1.3653	2	1.2139	NaN	NaN	2	0.6889	NaN	1.345	2	0.97831	NaN	0.497	2	1.0808	NaN	NaN	2	1.2469	NaN	NaN	2	79111000	271	1747	1747	90667;90668	localized
	976	A2AS44;Q68FH0-2;A2AS45;Q68FH0	272;272;272;272	A2AS44	Plakophilin-4	Pkp4	0.999887	6.3e-05	115.01	84.517		2	S	PSAYSSSTLPAQRAASPYSQRPASPTAVRRV	AAS(1)PYSQRPAS(0.935)PT(0.065)AVR	3	2	0.14935	NaN	0.99506	NaN	1	NaN	1.0362	NaN	1	NaN	1.0872	NaN	5	NaN	0.90851	NaN	4	NaN	0.92031	NaN	6	NaN	0.94767	NaN	6	40404000	273	272	272	1009;1010	localized
	977	A2AS44;Q68FH0-2;A2AS45;Q68FH0	280;280;280;280	A2AS44	Plakophilin-4	Pkp4	0.987529	6.3e-05	115.01	84.517		2	S	LPAQRAASPYSQRPASPTAVRRVGSVTSRQT	AAS(0.782)PY(0.008)S(0.214)QRPAS(0.988)PT(0.008)AVR	11	2	0.47167	NaN	0.99506	NaN	1	NaN	1.0362	NaN	1	NaN	1.1072	NaN	4	NaN	0.90851	NaN	4	NaN	0.8569	NaN	5	NaN	0.94519	NaN	5	39518000	273	280	280	1009;1010	localized
	978	A2AS44;Q68FH0-2;A2AS45;Q68FH0	220;220;220;220	A2AS44	Plakophilin-4	Pkp4	0.981075	0.00242208	63.701	42.863		2	S	NRAMRRVSSVPSRAQSPSYVTSTGVSPSRGS	AQS(0.981)PS(0.015)Y(0.003)VT(0.006)S(0.004)T(0.017)GVS(0.07)PS(0.195)RGS(0.709)LR	3	3	0.038041	NaN	0.63937	NaN	1	NaN	1.2063	NaN	1	NaN	0.88735	NaN	2	NaN	0.59745	NaN	2	NaN	0.39591	NaN	1	NaN	1.8022	NaN	1	2540700	273	220	220	6982	localized
	979	A2AS44;Q68FH0-2;A2AS45;Q68FH0	230;230;230;230	A2AS44	Plakophilin-4	Pkp4	0.888487	0.00784119	63.701	42.863		2	S	PSRAQSPSYVTSTGVSPSRGSLRTSLGSGFG	AQS(0.961)PS(0.004)Y(0.002)VT(0.01)S(0.033)T(0.027)GVS(0.888)PS(0.066)RGS(0.008)LR	13	3	0.031869																	NaN	0.39591	NaN	1	NaN	1.8022	NaN	1	1505600	273	230	230	6982	localized
	981	A2AS44;Q68FH0-2;A2AS45;Q68FH0;Q68FH0-3;A2AS47	446;446;446;446;105;105	A2AS44	Plakophilin-4	Pkp4	0.999287	0.000117663	142.39	85.823		1	S	TVELQGSQTALYRTGSVGIGNLQRTSSQRST	T(0.001)GS(0.999)VGIGNLQR	3	2	0.16571									1.2312	NaN	NaN	1	0.70248	NaN	NaN	1	0.64008	NaN	NaN	2	1.114	NaN	NaN	2	2825500	273	446	446	78963	localized
	982	A2AS44;Q68FH0-2;A2AS45;Q68FH0;Q68FH0-3;A2AS47	456;456;456;456;115;115	A2AS44	Plakophilin-4	Pkp4	0.443324	0.0142994	69.379	69.379			S	LYRTGSVGIGNLQRTSSQRSTLTYQRNNYAL	T(0.443)S(0.443)S(0.119)QRS(0.612)T(0.38)LT(0.002)YQR	2	2	-0.046094																									0	273	456	456	81990	count
	983	A2AS44;Q68FH0-2;A2AS45;Q68FH0;Q68FH0-3;A2AS47	460;460;460;460;119;119	A2AS44	Plakophilin-4	Pkp4	0.611785	0.0142994	69.379	69.379		2	S	GSVGIGNLQRTSSQRSTLTYQRNNYALNTAA	T(0.443)S(0.443)S(0.119)QRS(0.612)T(0.38)LT(0.002)YQR	6	2	-0.046094	NaN	0.89675	NaN	1	NaN	0.79865	NaN	1	NaN	1.1778	NaN	1	NaN	0.8296	NaN	1									225140	273	460	460	81990	count
	984	A2AS44;Q68FH0-2;A2AS45;Q68FH0	335;335;335;335	A2AS44	Plakophilin-4	Pkp4	0.718332	0.00139928	88.486	55.628		1	S	AQTRVASPSQGQVGSSSPKRSGMTAVPQHLG	VASPSQGQVGS(0.032)S(0.718)S(0.249)PKR	12	2	-0.43486																	1.017	NaN	NaN	1	0.95022	NaN	NaN	1	381330	273	335	335	83698;83699	count
	985	A2AS44;Q68FH0-2;A2AS45;Q68FH0	336;336;336;336	A2AS44	Plakophilin-4	Pkp4	0.479264	0.000549135	45.137	31.73			S	QTRVASPSQGQVGSSSPKRSGMTAVPQHLGP	VAS(0.008)PS(0.008)QGQVGS(0.263)S(0.262)S(0.479)PKRS(0.415)GMT(0.563)AVPQHLGPS(0.001)LQR	13	4	-0.63275																									0	273	336	336	83698;83699	count
	986	A2AS44;Q68FH0-2;A2AS45;Q68FH0	340;340;340;340	A2AS44	Plakophilin-4	Pkp4	0.415198	0.000549135	45.137	31.73			S	ASPSQGQVGSSSPKRSGMTAVPQHLGPSLQR	VAS(0.008)PS(0.008)QGQVGS(0.263)S(0.262)S(0.479)PKRS(0.415)GMT(0.563)AVPQHLGPS(0.001)LQR	17	4	-0.63275																									0	273	340	340	83699	count
	987	A2AS44;Q68FH0-2;A2AS45;Q68FH0	313;313;313;313	A2AS44	Plakophilin-4	Pkp4	0.999933	0.000209676	108.77	93.778		1	S	PNGPVPQYQTTTRVGSPLTLTDAQTRVASPS	VGS(1)PLTLTDAQTR	3	2	0.09136	1.0953	NaN	NaN	1	0.89	NaN	NaN	1	1.0675	NaN	NaN	3	0.82822	NaN	NaN	3	0.81342	NaN	NaN	2	0.82907	NaN	NaN	2	2174200	273	313	313	85049	localized
	989	A2AS72;A2AS70;O54826	148;613;691	A2AS72	Protein AF-10	Mllt10	0.976953	0.0102821	49.62	49.62		2	S	LGGRGSSPRGSLSPRSPVSNLQLRYDQPSNS	GS(0.4)LS(0.621)PRS(0.977)PVS(0.002)NLQLR	7	3	0.19123																	NaN	0.97609	NaN	3	NaN	0.98897	NaN	3	794090	274	148	148	26854	localized
	990	A2ASS6;A2ASS6-3;E9Q8K5;E9Q8N1	2080;2034;2080;2080	A2ASS6	Titin	Ttn	0.999987	3.14e-31	179.84	179.84		1	S	ITIPTFKPERIELSPSMEAPKIFERIQSQTV	IELSPS(1)MEAPK	6	2	0.54561	0.84056	NaN	NaN	6	1.1048	NaN	NaN	6	0.84813	NaN	NaN	12	1.1724	NaN	NaN	12	0.90527	NaN	NaN	5	1.7839	NaN	NaN	5	206250000	277;278;1167	2080;2034;2080	2080	4492;31546;31547	localized
	991	A2ASS6;A2ASS6-3;Q8BUJ6;E9Q8K5;E9Q8N1	301;301;301;301;301	A2ASS6	Titin	Ttn	1	9.13e-46	205.25	205.25		1;2;3;4;5	S	RHSPSPVRHVRAPTPSPVRSVSPAGRISTSP	HVRAPT(1)PS(1)PVR	8	3	-0.89257	0.71593	0.99719	0.88331	1	1.1543	0.96414	0.88901	1	0.75592	0.85792	0.85393	1	0.775	0.93004	0.77451	1	1.1071	1.065	1.0744	1	1.8893	1.7806	1.7146	1	1843000000	277;278;1167	301;301;301	301	6566;6567;30529;30530	localized
	992	A2ASS6;A2ASS6-3;Q8BUJ6;E9Q8K5;E9Q8N1	305;305;305;305;305	A2ASS6	Titin	Ttn	1	1.74e-12	157.53	113.48		2;3;4;5	S	SPVRHVRAPTPSPVRSVSPAGRISTSPIRSV	APT(1)PS(1)PVRS(1)VS(1)PAGR	9	3	1.5704	NaN	0.85116	0.96209	4	NaN	0.95422	0.96375	4	NaN	0.85028	0.91422	6	NaN	0.94553	0.8009	6	NaN	0.91072	1.1096	7	NaN	1.7459	1.716	7	941620000	277;278;1167	305;305;305	305	6566;6567;30530;77005;77006;77007	localized
	993	A2ASS6;A2ASS6-3;Q8BUJ6;E9Q8K5;E9Q8N1	307;307;307;307;307	A2ASS6	Titin	Ttn	1	9.13e-46	205.25	205.25		2;3;4;5	S	VRHVRAPTPSPVRSVSPAGRISTSPIRSVKS	APT(1)PS(1)PVRS(1)VS(1)PAGR	11	3	1.5704	NaN	0.91291	0.85731	10	NaN	1.0592	0.85151	10	NaN	0.90459	0.86068	17	NaN	0.90402	0.64609	17	NaN	1.0847	1.0573	17	NaN	1.9122	1.6409	17	1955400000	277;278;1167	307;307;307	307	6566;6567;30530;77005;77006;77007	localized
	994	A2ASS6;A2ASS6-3;Q8BUJ6;E9Q8K5;E9Q8N1	313;313;313;313;313	A2ASS6	Titin	Ttn	0.904052	1.85e-09	153.6	119.33		2;3	S	PTPSPVRSVSPAGRISTSPIRSVKSPLLIRK	S(0.183)VS(0.817)PAGRIS(0.904)T(0.048)S(0.048)PIRS(0.004)VKS(0.996)PLLIR	9	3	0.0027569									NaN	1.2529	0.8089	1	NaN	1.3212	0.82571	1	NaN	0.96215	1.0191	2	NaN	1.7038	1.79	2	56506000	277;278;1167	313;313;313	313	6567;35350;35351;35352;77005;77006;77007	localized
	995	A2ASS6;A2ASS6-3;Q8BUJ6;E9Q8K5;E9Q8N1	315;315;315;315;315	A2ASS6	Titin	Ttn	0.99235	2.48e-18	168.86	121.77		1;2;3;4;5	S	PSPVRSVSPAGRISTSPIRSVKSPLLIRKTQ	SVSPAGRIS(0.691)T(0.316)S(0.992)PIR	11	2	-0.68945	0.89467	0.86117	0.86529	1	1.0742	1.1011	0.967	1	0.76325	1.0121	0.90594	1	0.88245	0.96517	0.73516	1	1.2047	1.118	1.0191	2	1.7925	1.8914	1.725	2	2432900000	277;278;1167	315;315;315	315	6567;35350;35351;35352;77005;77006;77007	localized
	996	A2ASS6;E9Q8K5;E9Q8N1	34488;32742;32742	A2ASS6	Titin	Ttn	0.99975	1.19e-11	121.26	121.26		1;2	S	RVKSPEPVTSHPKAVSPTETKPTEKGQHLPV	AVS(1)PTETKPTEK	3	2	0.03363	0.89	NaN	NaN	3	1.4285	NaN	NaN	3	0.82308	0.87075	NaN	2	1.4298	1.3588	NaN	2	0.94884	NaN	NaN	1	2.5663	NaN	NaN	1	43022000	277;1167	34488;32742	34488	9314;9315;86097	localized
	997	A2ASS6;E9Q8K5;E9Q8N1	34451;32705;32705	A2ASS6	Titin	Ttn	0.994705	5.66e-62	185.09	135.56		2	S	TLTVQKARVIEKAVTSPPRVKSPEPRVKSPE	VIEKAVT(0.005)S(0.995)PPRVKS(1)PEPR	8	2	0.2571	NaN	0.9085	NaN	2	NaN	1.3469	NaN	2	NaN	0.80975	NaN	2	NaN	1.3399	NaN	2	NaN	0.98745	NaN	3	NaN	2.4755	NaN	3	865450000	277;1167	34451;32705	34451	9403;85385	localized
	998	A2ASS6;E9Q8K5;E9Q8N1	34457;32711;32711	A2ASS6	Titin	Ttn	1	5.66e-62	185.09	135.56		1;2	S	ARVIEKAVTSPPRVKSPEPRVKSPETVKSPK	VIEKAVT(0.005)S(0.995)PPRVKS(1)PEPR	14	2	0.2571	0.77882	0.8927	NaN	3	1.2491	1.439	NaN	3	0.84325	0.84346	NaN	1	1.2728	1.4491	NaN	1	0.96877	0.98079	NaN	1	2.6714	2.7027	NaN	1	1642000000	277;1167	34457;32711	34457	9403;85385	localized
	999	A2ASS6;E9Q8K5;E9Q8N1;F6RSJ3	10281;9390;9390;653	A2ASS6	Titin	Ttn	1	9.44e-26	149.52	123.53		1	S	VVTEEKIAIITQREESPPPAVPEIPKKKVPE	EES(1)PPPAVPEIPK	3	2	0.57939	0.75274	NaN	NaN	5	1.0903	NaN	NaN	5	0.74521	NaN	NaN	8	0.96866	NaN	NaN	8	0.93368	NaN	NaN	3	2.212	NaN	NaN	3	460200000	277;1167	10281;9390	10281	15298;30861;30862;30863;89924;89925	localized
	1000	A2ASS6;E9Q8K5;E9Q8N1;A2AT70	8700;7806;7806;1715	A2ASS6	Titin	Ttn	0.948366	6.41e-06	85.496	69.181		1	S	IVKGSPPFTVSWFKGSTELVPGARCNVSLQD	GSPPFT(0.001)VS(0.022)WFKGS(0.948)T(0.029)ELVPGAR	13	3	0.55413																	1.1533	NaN	NaN	1	1.9319	NaN	NaN	1	7544200	277;1167	8700;7806	8700	26919	localized
	1001	A2ASS6;A2ASS6-3;Q8BUJ6;E9Q8K5;E9Q8N1	288;288;288;288;288	A2ASS6	Titin	Ttn	1	6.78e-13	164.82	164.82		1;2;3;4	S	KAQLARQQSPSPIRHSPSPVRHVRAPTPSPV	QQS(1)PS(1)PIRHS(1)PS(1)PVRHVR	10	3	0.43516	0.89218	0.88118	0.86106	3	1.2091	1.0663	0.9092	3	0.78239	0.73483	0.75699	1	1.1776	0.70508	0.53139	1	0.96785	1.0459	1.0015	1	0.95441	2.4413	1.7548	1	711320000	277;278;1167	288;288;288	288	30186;63114;63115	localized
	1002	A2ASS6;A2ASS6-3;Q8BUJ6;E9Q8K5;E9Q8N1	290;290;290;290;290	A2ASS6	Titin	Ttn	1	7.57e-05	122.46	122.46		1;2;3;4	S	QLARQQSPSPIRHSPSPVRHVRAPTPSPVRS	QQS(1)PS(1)PIRHS(1)PS(1)PVRHVR	12	3	0.43516	0.85402	0.89642	0.84851	3	1.156	1.1094	0.87866	3	0.78997	0.78824	0.76711	3	0.86973	0.75664	0.57271	3	NaN	1.1039	1.0632	3	NaN	1.9223	1.6604	3	576660000	277;278;1167	290;290;290	290	30186;63114;63115	localized
	1003	A2ASS6;A2ASS6-3;Q8BUJ6;E9Q8K5;E9Q8N1	262;262;262;262;262	A2ASS6	Titin	Ttn	1	1.16e-07	145.79	120.48		1;2;3	S	QLPHKTPPRIPPKPKSRSPTPPSIAAKAQLA	S(1)RS(1)PT(0.998)PPS(0.002)IAAK	1	2	0.22933	0.69438	0.85403	NaN	1	1.2574	0.93359	NaN	1	NaN	0.94143	0.67854	5	NaN	0.87661	0.84575	5	NaN	1.0067	1.1328	6	NaN	2.1641	1.6321	6	176080000	277;278;1167	262;262;262	262	34288;75111	localized
	1004	A2ASS6;A2ASS6-3;Q8BUJ6;E9Q8K5;E9Q8N1	264;264;264;264;264	A2ASS6	Titin	Ttn	0.999998	7.38e-28	176.29	158.66		1;2;3	S	PHKTPPRIPPKPKSRSPTPPSIAAKAQLARQ	S(1)RS(1)PT(0.998)PPS(0.002)IAAK	3	2	0.22933	0.76886	0.8119	NaN	2	1.2334	1.0477	NaN	2	0.86897	1.0323	0.67854	5	1.0693	0.54721	0.84575	5	0.98277	0.92698	1.1328	2	2.4681	2.3982	1.6321	2	353380000	277;278;1167	264;264;264	264	34288;74281;75111	localized
	1005	A2ASS6;A2ASS6-3;Q8BUJ6;E9Q8K5;E9Q8N1	269;269;269;269;269	A2ASS6	Titin	Ttn	0.997007	1.03e-11	167.95	133.03		2;3	S	PRIPPKPKSRSPTPPSIAAKAQLARQQSPSP	IPPKPKS(0.887)RS(0.809)PT(0.307)PPS(0.997)IAAK	14	2	-0.29662	NaN	0.58892	NaN	1	NaN	1.2549	NaN	1	NaN	1.0774	0.60202	1	NaN	0.51393	0.79982	1	NaN	0.70841	0.72542	1	NaN	2.3982	1.4104	1	32204000	277;278;1167	269;269;269	269	34288;74281;75111	localized
	1006	A2ASS6;A2ASS6-3;Q8BUJ6;E9Q8K5;E9Q8N1	319;319;319;319;319	A2ASS6	Titin	Ttn	0.98643	0.00074915	84.125	35.569		2;3	S	RSVSPAGRISTSPIRSVKSPLLIRKTQTTTM	IS(0.016)T(0.499)S(0.499)PIRS(0.986)VKS(1)PLLIR	8	3	-0.62752	NaN	0.79034	1.0007	1	NaN	1.0116	0.46077	1	NaN	NaN	0.87492	1	NaN	NaN	0.40205	1	NaN	1.1041	NaN	1	NaN	1.6941	NaN	1	31511000	277;278;1167	319;319;319	319	35350;35351;35352;76775;76776;77006;77007	localized
	1007	A2ASS6;A2ASS6-3;Q8BUJ6;E9Q8K5;E9Q8N1	322;322;322;322;322	A2ASS6	Titin	Ttn	1	2.48e-18	168.86	121.77		1;2;3	S	SPAGRISTSPIRSVKSPLLIRKTQTTTMATG	SVKS(1)PLLIR	4	2	-0.0015464	0.9069	0.88832	1.0007	7	1.1549	1.0835	0.46077	7	0.82717	0.88194	0.84126	8	0.99554	0.8834	0.57617	8	1.0763	1.1129	NaN	9	2.2237	1.9086	NaN	9	4959500000	277;278;1167	322;322;322	322	35351;35352;76775;76776;77007	localized
	1008	A2ASS6;E9Q8K5;E9Q8N1	33174;31428;31428	A2ASS6	Titin	Ttn	0.774025	0.000179299	91.845	75.119		1	S	FDIRPENIIYQTRKNSTIKIIEFGQARQLKP	KNS(0.774)T(0.226)IKIIEFGQAR	3	3	-0.53083	1.1584	NaN	NaN	1	1.5095	NaN	NaN	1	0.97435	NaN	NaN	2	1.3261	NaN	NaN	2	0.78358	NaN	NaN	1	2.0981	NaN	NaN	1	10417000	277;1167	33174;31428	33174	40056	localized
	1009	A2ASS6;E9Q8K5;E9Q8N1;A2AT70;A2AT68;A2AT65;A2AT66;A2AT67;A2AT64	12871;11125;11125;3352;1014;664;633;583;498	A2ASS6	Titin	Ttn	0.999989	0.00550192	109.99	64.558		1	S	AKPKGPIKGVAKKTPSPIEAERKKLRPGSGG	KTPS(1)PIEAER	4	2	2.9525	0.79385	NaN	NaN	3	1.0143	NaN	NaN	3	0.92114	NaN	NaN	3	1.2516	NaN	NaN	3	0.87348	NaN	NaN	1	1.9661	NaN	NaN	1	7129000	277;1167	12871;11125	12871	41171;41173	localized
	1010	A2ASS6;E9Q8K5;E9Q8N1	33913;32167;32167	A2ASS6	Titin	Ttn	0.917682	0.000239104	56.211	55.662		2	S	EEERLRLEEELELGFSASPPSRSPPRFELSS	LEEELELGFS(0.918)AS(0.08)PPS(0.461)RS(0.39)PPRFELS(0.078)S(0.073)LR	10	3	0.52456	NaN	0.71726	NaN	1	NaN	1.0194	NaN	1	NaN	0.89025	NaN	1	NaN	1.2814	NaN	1	NaN	0.80039	NaN	1	NaN	2.2246	NaN	1	46663000	277;1167	33913;32167	33913	43191;49342	localized
	1011	A2ASS6;E9Q8K5;E9Q8N1	33915;32169;32169	A2ASS6	Titin	Ttn	0.918944	0.000239104	56.211	50.036		2	S	ERLRLEEELELGFSASPPSRSPPRFELSSLR	LEEELELGFS(0.012)AS(0.919)PPS(0.419)RS(0.419)PPRFELS(0.115)S(0.115)LR	12	4	-0.58617	NaN	0.94043	NaN	1	NaN	1.5401	NaN	1	NaN	0.6302	NaN	1	NaN	1.233	NaN	1	NaN	0.86509	NaN	1	NaN	2.2279	NaN	1	67864000	277;1167	33915;32169	33915	43191;49342	localized
	1012	A2ASS6;E9Q8K5;E9Q8N1	33918;32172;32172	A2ASS6	Titin	Ttn	0.568665	0.000855888	47.648	47.648		2	S	RLEEELELGFSASPPSRSPPRFELSSLRYSS	LRLEEELELGFS(0.104)AS(0.21)PPS(0.569)RS(0.168)PPRFELS(0.304)S(0.645)LR	17	4	-0.33507	NaN	0.87047	NaN	1	NaN	1.1647	NaN	1	NaN	0.6302	NaN	1	NaN	1.233	NaN	1									24586000	277;1167	33918;32172	33918	43191;49342	count
	1013	A2ASS6;E9Q8K5;E9Q8N1	33920;32174;32174	A2ASS6	Titin	Ttn	0.957082	0.000239104	56.211	55.662		2	S	EEELELGFSASPPSRSPPRFELSSLRYSSPP	LEEELELGFS(0.626)AS(0.36)PPS(0.036)RS(0.957)PPRFELS(0.011)S(0.01)LR	17	3	0.29801	NaN	0.71726	NaN	1	NaN	1.0194	NaN	1	NaN	0.89025	NaN	1	NaN	1.2814	NaN	1									17225000	277;1167	33920;32174	33920	43191;49342	localized
	1014	A2ASS6;E9Q8K5;E9Q8N1	33927;32181;32181	A2ASS6	Titin	Ttn	0.385633	0.000863108	47.554	47.554			S	FSASPPSRSPPRFELSSLRYSSPPAHVKVED	LEEELELGFS(0.085)AS(0.658)PPS(0.326)RS(0.159)PPRFELS(0.386)S(0.386)LR	24	4	-0.27943																									0	277;1167	33927;32181	33927	43191;49342	count
	1015	A2ASS6;E9Q8K5;E9Q8N1	33928;32182;32182	A2ASS6	Titin	Ttn	0.644986	0.000863108	47.554	47.554		2	S	SASPPSRSPPRFELSSLRYSSPPAHVKVEDR	LRLEEELELGFS(0.104)AS(0.21)PPS(0.569)RS(0.168)PPRFELS(0.304)S(0.645)LR	27	4	-0.33507	NaN	0.87047	NaN	1	NaN	1.1647	NaN	1																	21523000	277;1167	33928;32182	33928	43191;49342	count
	1016	A2ASS6;E9Q8K5;E9Q8N1;A2AT70;A2AT68;A2AT65;A2AT66;A2AT67;A2AT64	12884;11138;11138;3365;1027;677;646;596;511	A2ASS6	Titin	Ttn	1	1.31e-05	98.804	98.804		1	S	TPSPIEAERKKLRPGSGGEKPPDEAPFTYQL	LRPGS(1)GGEKPPDEAPFTYQLK	5	3	0.042251	0.53792	NaN	NaN	1	1.2366	NaN	NaN	1	0.90033	NaN	NaN	1	1	NaN	NaN	1									14642000	277;1167	12884;11138	12884	49416	localized
	1017	A2ASS6;E9Q8K5;E9Q8N1	34009;32263;32263	A2ASS6	Titin	Ttn	0.967936	0.00758974	95.429	39.179		1	S	LLRPVTTTQRLSEYKSELDYMSKEEKSKKKS	LS(0.032)EYKS(0.968)ELDYMSKEEK	6	3	-0.15245																	0.7095	NaN	NaN	1	1.7799	NaN	NaN	1	4453100	277;1167	34009;32263	34009	49803	localized
	1018	A2ASS6;A2ASS6-3;E9Q8K5;E9Q8N1	814;768;814;814	A2ASS6	Titin	Ttn	0.999999	8.43e-05	151.16	95.387		1;2	S	STERLVHVDKRPRTASPHFTVSKISVPKTEH	T(1)AS(1)PHFTVSK	3	2	0.15651	0.7505	0.88275	NaN	4	1.1167	0.74822	NaN	4	0.79566	0.75703	NaN	3	0.75123	0.51772	NaN	3	1.0072	0.95618	NaN	1	2.5602	1.5935	NaN	1	396490000	277;278;1167	814;768;814	814	51224;77839	localized
	1019	A2ASS6;A2ASS6-3;E9Q8K5;E9Q8N1	820;774;820;820	A2ASS6	Titin	Ttn	0.668063	0.000623205	102.46	56.583		2	S	HVDKRPRTASPHFTVSKISVPKTEHGYEASI	LVHVDKRPRT(0.058)AS(0.754)PHFT(0.52)VS(0.668)K	18	3	0.88373	NaN	0.76945	NaN	1	NaN	0.72097	NaN	1	NaN	0.82959	NaN	2	NaN	0.78846	NaN	2									24037000	277;278;1167	820;774;820	820	51224;77839	count
	1020	A2ASS6;A2ASS6-3;E9Q8K5;E9Q8N1	1420;1374;1420;1420	A2ASS6	Titin	Ttn	0.998905	0.000926913	75.764	39.55		2	S	RSVSPRSLSRSPIRMSPAMSPARMSPARMSP	S(0.001)PIRMS(0.999)PAMS(1)PAR	6	3	0.22072	NaN	0.87437	NaN	3	NaN	1.0508	NaN	3	NaN	0.72182	NaN	2	NaN	1.1736	NaN	2	NaN	2.0788	NaN	1	NaN	1.758	NaN	1	12736000	277;278;1167	1420;1374;1420	1420	55189;55190;55191;73151;74052	localized
	1021	A2ASS6;A2ASS6-3;E9Q8K5;E9Q8N1	1424;1378;1424;1424	A2ASS6	Titin	Ttn	0.999997	0.000109433	116.69	68.311		1;2;3	S	PRSLSRSPIRMSPAMSPARMSPARMSPARMS	S(0.001)PIRMS(0.999)PAMS(1)PAR	10	3	0.22072	0.7362	0.74852	0.83812	1	1.1345	1.0075	0.9323	1	NaN	0.98305	NaN	2	NaN	0.64702	NaN	2	NaN	1.5805	1.1067	2	NaN	1.7672	2.3269	2	8039000	277;278;1167	1424;1378;1424	1424	55189;55190;55191;73151;74052	localized
	1022	A2ASS6;A2ASS6-3;E9Q8K5;E9Q8N1	1429;1383;1429;1429	A2ASS6	Titin	Ttn	1	0.000109433	116.69	68.311		2;3	S	RSPIRMSPAMSPARMSPARMSPARMSPARMS	MS(1)PARMS(1)PARMS(1)PAR	2	3	0.047461	NaN	0.758	0.78094	1	NaN	0.86387	0.85275	1	NaN	0.77976	NaN	1	NaN	0.5905	NaN	1	NaN	1.0655	1.1067	2	NaN	1.8748	2.3269	2	6157700	277;278;1167	1429;1383;1429	1429	55190;55191;55192;55193	localized
	1023	A2ASS6;A2ASS6-3;E9Q8K5;E9Q8N1	1434;1388;1434;1434	A2ASS6	Titin	Ttn	1	0.000489895	73.36	48.522		1;2;3	S	MSPAMSPARMSPARMSPARMSPARMSPGRRL	MS(1)PARMS(1)PARMS(1)PAR	7	3	0.047461	0.70749	0.74187	0.78094	1	1.2215	1.0967	0.85275	1	0.83737	0.83354	NaN	3	0.86684	0.59227	NaN	3	1.0628	0.9448	1.1067	1	2.54	1.9786	2.3269	1	28811000	277;278;1167	1434;1388;1434	1434	55191;55192;55193	localized
	1024	A2ASS6;A2ASS6-3;E9Q8K5;E9Q8N1	1434;1388;1434;1434	A2ASS6	Titin	Ttn	1	0.00706629	51.726	28.364		2	S	SPARMSPARMSPARMSPARMSPGRRLEETDE	MS(1)PARMS(1)PARMS(1)PAR	12	3	0.047461	NaN	0.72608	0.72765	5	NaN	1.1634	0.77999	5	NaN	0.89102	NaN	3	NaN	0.59405	NaN	3									4424200	277;278;1167	1439;1393;1439	1439	55193	localized
	1025	A2ASS6;A2ASS6-3;E9Q8K5;E9Q8N1	1444;1398;1444;1444	A2ASS6	Titin	Ttn	0.999972	2.34e-08	139.2	94.199		1	S	SPARMSPARMSPARMSPGRRLEETDESQLER	MS(1)PGRRLEETDESQLER	2	3	0.13978	0.76535	NaN	NaN	3	1.1662	NaN	NaN	3	0.68989	NaN	NaN	2	0.76654	NaN	NaN	2									29361000	277;278;1167	1444;1398;1444	1444	55195	localized
	1026	A2ASS6;E9Q8K5;E9Q8N1;A2AT70	7858;6964;6964;873	A2ASS6	Titin	Ttn	0.982907	2.81e-08	135.38	103.97		1	S	PISVSWMKNEYPLSQSPNCGITTTEKSSILE	NEYPLS(0.001)QS(0.983)PNCGIT(0.011)T(0.004)T(0.001)EK	8	2	-1.0499									0.85037	NaN	NaN	3	1.1169	NaN	NaN	3									1288200	277;1167	7858;6964	7858	56337	localized
	1027	A2ASS6;A2ASS6-3;Q8BUJ6;E9Q8K5;E9Q8N1	281;281;281;281;281	A2ASS6	Titin	Ttn	1	6.78e-13	164.82	164.82		1;2;3;4	S	TPPSIAAKAQLARQQSPSPIRHSPSPVRHVR	QQS(1)PS(1)PIRHS(1)PS(1)PVRHVR	3	3	0.43516	0.88814	0.85079	0.8769	4	1.2259	1.1181	0.93504	4	0.8888	0.74654	0.77558	5	1.1237	0.76072	0.56648	5	1.0863	1.093	1.0343	3	2.0697	1.9008	1.7392	3	1021400000	277;278;1167	281;281;281	281	63114;63115	localized
	1028	A2ASS6;A2ASS6-3;Q8BUJ6;E9Q8K5;E9Q8N1	283;283;283;283;283	A2ASS6	Titin	Ttn	1	6.78e-13	164.82	164.82		1;2;3;4	S	PSIAAKAQLARQQSPSPIRHSPSPVRHVRAP	QQS(1)PS(1)PIRHS(1)PS(1)PVRHVR	5	3	0.43516	0.87782	0.70833	0.86921	2	1.2791	0.84601	0.93504	2	NaN	0.80813	0.77558	3	NaN	0.68721	0.56648	3	0.99572	0.91099	1.0483	1	4.3497	1.7663	1.7555	1	449560000	277;278;1167	283;283;283	283	63114;63115	localized
	1029	A2ASS6;E9Q8K5;E9Q8N1	33875;32129;32129	A2ASS6	Titin	Ttn	1	2.36e-66	203.75	177.74		1;2	S	PSPDYDLYYYRRRRRSLGDMSDEELLLPIDD	S(1)LGDMS(1)DEELLLPIDDYLAMKRTEEER	1	3	-0.66179	0.92073	0.82881	NaN	2	1.1575	1.1443	NaN	2	0.811	0.77873	NaN	8	1.3448	1.1626	NaN	8	0.87453	0.93011	NaN	12	2.3891	2.1885	NaN	12	4461000000	277;1167	33875;32129	33875	67563;67582;67583;67754;67755;72489;72490;72491	localized
	1030	A2ASS6;E9Q8K5;E9Q8N1	33880;32134;32134	A2ASS6	Titin	Ttn	1	2.36e-66	203.75	177.74		1;2	S	DLYYYRRRRRSLGDMSDEELLLPIDDYLAMK	S(1)LGDMS(1)DEELLLPIDDYLAMKR	6	2	0.027466	0.8471	0.82881	NaN	4	1.5962	1.1443	NaN	4	0.76688	0.77873	NaN	2	1.5429	1.1626	NaN	2	1.0309	0.93011	NaN	5	3.6098	2.1885	NaN	5	4378000000	277;1167	33880;32134	33880	67563;67582;67583;67754;67755;72489;72490;72491	localized
	1031	A2ASS6;E9Q8K5;E9Q8N1	34063;32317;32317	A2ASS6	Titin	Ttn	0.999998	6.04e-64	209.74	209.74		2;3	S	RESSSSVSRLLRRRRSLSPTYIELMRPVSEL	S(1)LS(0.999)PTYIELMRPVSELIR	1	3	-0.68475	NaN	0.83713	NaN	11	NaN	1.3215	NaN	11	NaN	0.85247	0.74728	12	NaN	1.3404	1.0458	12	NaN	0.94449	1.0045	33	NaN	2.488	2.196	33	6514800000	277;1167	34063;32317	34063	67586;67762;73136	localized
	1032	A2ASS6;E9Q8K5;E9Q8N1	34065;32319;32319	A2ASS6	Titin	Ttn	0.999635	6.04e-64	209.74	209.74		1;2;3	S	SSSSVSRLLRRRRSLSPTYIELMRPVSELIR	S(1)LS(1)PTYIELMRPVSELIR	3	3	-0.070633	0.79796	0.84444	NaN	1	1.7791	1.3436	NaN	1	NaN	0.85247	0.74728	10	NaN	1.3404	1.0458	10	0.73149	0.945	1.0045	2	3.4274	2.5351	2.196	2	6099900000	277;1167	34065;32319	34065	67586;67762;73136	localized
	1033	A2ASS6;E9Q8K5;E9Q8N1	34076;32330;32330	A2ASS6	Titin	Ttn	1	1.08e-09	137.11	137.11		2;3	S	RRSLSPTYIELMRPVSELIRSHPRPAEEYED	S(0.984)LS(0.989)PT(0.027)YIELMRPVS(1)ELIR	14	2	0.038215	NaN	0.94106	NaN	1	NaN	1.2836	NaN	1	NaN	NaN	0.74728	1	NaN	NaN	1.0458	1	NaN	NaN	1.0045	3	NaN	NaN	2.196	3	147540000	277;1167	34076;32330	34076	67586;67762;73136	localized
	1034	A2ASS6;E9Q8K5;E9Q8N1	33861;32115;32115	A2ASS6	Titin	Ttn	1	3.16e-51	203.53	150.66		1;2	S	QDDLEMVRPARRRTPSPDYDLYYYRRRRRSL	RRT(1)PS(1)PDYDLYYYR	5	3	0.1182	0.85955	0.9166	NaN	2	1.601	1.3481	NaN	2	0.83037	0.81169	NaN	3	1.6055	1.3529	NaN	3	NaN	0.9476	NaN	14	NaN	2.4379	NaN	14	3721200000	277;1167	33861;32115	33861	67623;67624;68056;68057;81129;81130	localized
	1035	A2ASS6;E9Q8K5;E9Q8N1	34476;32730;32730	A2ASS6	Titin	Ttn	1	2.02e-16	156.29	149.19		1;2	S	RVKSPETVKSPKRVKSPEPVTSHPKAVSPTE	RVKS(1)PEPVTSHPK	4	3	0.39483	0.80503	NaN	NaN	13	1.3529	NaN	NaN	13	0.79677	0.83108	NaN	12	1.2829	1.3522	NaN	12	0.9052	NaN	NaN	5	2.5949	NaN	NaN	5	333410000	277;1167	34476;32730	34476	68237;86096;86097	localized
	1036	A2ASS6;E9Q8K5;E9Q8N1	34482;32736;32736	A2ASS6	Titin	Ttn	0.461179	2.75e-06	101.51	62.788			S	TVKSPKRVKSPEPVTSHPKAVSPTETKPTEK	VKS(0.283)PEPVT(0.256)S(0.461)HPKAVS(0.93)PT(0.042)ET(0.028)KPT(0.001)EK	9	3	0.14653																									0	277;1167	34482;32736	34482	68237;86096;86097	count
	1037	A2ASS6;E9Q8K5;E9Q8N1	34097;32351;32351	A2ASS6	Titin	Ttn	0.999986	2.06e-08	87.772	79.878		1;2	S	HPRPAEEYEDDAERRSPTPERTRPRSPSPVS	SHPRPAEEYEDDAERRS(1)PT(1)PER	17	3	-0.10083	0.9893	0.84513	NaN	2	1.4279	1.149	NaN	2	0.991	0.79487	NaN	1	1.3899	1.1293	NaN	1	NaN	0.77518	NaN	6	NaN	2.1849	NaN	6	987000000	277;1167	34097;32351	34097	71108	localized
	1038	A2ASS6;A2ASS6-3;E9Q8K5;E9Q8N1	1411;1365;1411;1411	A2ASS6	Titin	Ttn	0.998752	0.000926913	100.14	59.903		2	S	PTPEAVSRIRSVSPRSLSRSPIRMSPAMSPA	S(0.127)VS(0.874)PRS(0.999)LSR	6	2	0.1926	NaN	0.70303	NaN	1	NaN	1.1237	NaN	1	NaN	0.74912	NaN	4	NaN	1.0257	NaN	4	NaN	1.6529	NaN	1	NaN	2.699	NaN	1	11924000	277;278;1167	1411;1365;1411	1411	73150;73151;77013;77014	localized
	1039	A2ASS6;A2ASS6-3;E9Q8K5;E9Q8N1	1413;1367;1413;1413	A2ASS6	Titin	Ttn	0.989549	6.79e-05	76.341	76.341		1;2	S	PEAVSRIRSVSPRSLSRSPIRMSPAMSPARM	S(0.077)LS(0.99)RS(0.933)PIR	3	2	-0.18699	NaN	0.77894	NaN	5	NaN	1.0075	NaN	5	0.78311	0.80171	NaN	1	0.85201	0.71189	NaN	1	NaN	1.0867	NaN	1	NaN	1.9441	NaN	1	147180000	277;278;1167	1413;1367;1413	1413	73150;73151;77013;77014	localized
	1040	A2ASS6;A2ASS6-3;E9Q8K5;E9Q8N1	1415;1369;1415;1415	A2ASS6	Titin	Ttn	0.996783	6.79e-05	119.27	42.992		1;2	S	AVSRIRSVSPRSLSRSPIRMSPAMSPARMSP	SLS(0.003)RS(0.997)PIR	5	2	-0.1174	0.81106	0.78097	NaN	3	1.0789	1.0719	NaN	3	0.67423	0.8338	NaN	1	0.74586	0.72788	NaN	1	NaN	1.3402	NaN	2	NaN	2.2907	NaN	2	179020000	277;278;1167	1415;1369;1415	1415	73150;73151;74052;77014	localized
	1041	A2ASS6;A2ASS6-3;E9Q8K5;E9Q8N1	1408;1362;1408;1408	A2ASS6	Titin	Ttn	0.999068	0.00265501	94.781	42.803		2	S	TYMPTPEAVSRIRSVSPRSLSRSPIRMSPAM	S(0.001)VS(0.999)PRS(0.957)LS(0.043)R	3	2	0.59334	NaN	0.70303	NaN	1	NaN	1.1237	NaN	1	NaN	0.77882	NaN	3	NaN	1.031	NaN	3									2855200	277;278;1167	1408;1362;1408	1408	77013;77014	localized
	1042	A2ASS6;E9Q8K5;E9Q8N1	34107;32361;32361	A2ASS6	Titin	Ttn	0.999847	0.000211928	102.79	95.988		2	S	DAERRSPTPERTRPRSPSPVSSERSLSRFER	TRPRS(1)PS(0.995)PVS(0.004)S(0.001)ER	5	3	-0.22337	NaN	0.93315	NaN	3	NaN	1.6377	NaN	3	NaN	0.8581	NaN	5	NaN	1.5898	NaN	5									17305000	277;1167	34107;32361	34107	81567	localized
	1043	A2ASS6;E9Q8K5;E9Q8N1	34109;32363;32363	A2ASS6	Titin	Ttn	0.995007	0.000686582	82.349	82.349		2	S	ERRSPTPERTRPRSPSPVSSERSLSRFERSA	TRPRS(1)PS(0.995)PVS(0.004)S(0.001)ER	7	3	-0.22337	NaN	0.93315	NaN	1	NaN	1.6807	NaN	1	NaN	0.8581	NaN	3	NaN	1.5914	NaN	3									12868000	277;1167	34109;32363	34109	81567	localized
	1044	A2ASS6;E9Q8K5;E9Q8N1	34113;32367;32367	A2ASS6	Titin	Ttn	0.998294	0.000211928	102.79	95.988		2	S	PTPERTRPRSPSPVSSERSLSRFERSARFDI	TRPRS(0.993)PS(0.006)PVS(0.001)S(0.998)ER	11	2	0.090547	NaN	0.91989	NaN	1	NaN	1.6377	NaN	1	NaN	0.85253	NaN	2	NaN	1.5575	NaN	2									4437000	277;1167	34113;32367	34113	81567	localized
	1045	A2ASS6;E9Q8K5;E9Q8N1	34464;32718;32718	A2ASS6	Titin	Ttn	0.999998	1.66e-13	150.9	47.894		1;2	S	VTSPPRVKSPEPRVKSPETVKSPKRVKSPEP	VKS(1)PET(0.06)VKS(0.94)PKR	3	2	0.38869	0.61421	0.69409	NaN	6	1.2012	1.2667	NaN	6	0.65683	0.66708	NaN	5	1.2622	1.2533	NaN	5									51310000	277;1167	34464;32718	34464	86098;86099	localized
	1046	A2ASS6;E9Q8K5;E9Q8N1	34470;32724;32724	A2ASS6	Titin	Ttn	0.999992	1.66e-13	150.9	47.894		1;2	S	VKSPEPRVKSPETVKSPKRVKSPEPVTSHPK	VKSPETVKS(1)PK	9	3	-0.36431	0.63911	0.69409	NaN	3	1.411	1.2667	NaN	3	0.71179	0.65971	NaN	2	2.353	1.241	NaN	2									30048000	277;1167	34470;32724	34470	86098;86099	localized
	1047	A2ASS6;A2ASS6-3;E9Q8K5;E9Q8N1	879;833;879;879	A2ASS6	Titin	Ttn	1	4.53e-05	80.752	61.06		2	S	TVKPGETRVRAEPTPSPQFPFADMPPPDTYK	VRAEPT(1)PS(1)PQFPFADMPPPDTYK	8	3	0.55777	NaN	0.79623	NaN	1	NaN	0.50067	NaN	1									NaN	1.0265	NaN	2	NaN	2.058	NaN	2	2212400	277;278;1167	879;833;879	879	88182	localized
	1049	A2ASS6;E9Q8K5;E9Q8N1	33933;32187;32187	A2ASS6	Titin	Ttn	0.999897	4.27e-12	167.18	114.1		1	S	SRSPPRFELSSLRYSSPPAHVKVEDRRRDFR	YSS(1)PPAHVKVEDRR	3	3	0.15473	0.88091	NaN	NaN	8	1.3572	NaN	NaN	8	0.88674	NaN	NaN	9	1.3208	NaN	NaN	9	0.95704	NaN	NaN	10	2.3734	NaN	NaN	10	583720000	277;1167	33933;32187	33933	93446;93447	localized
	1050	A2ASS6;E9Q8K5;E9Q8N1	33961;32215;32215	A2ASS6	Titin	Ttn	0.920913	1.36e-25	139.46	113.48		2	S	DFRYSTYHVPTKEETSTSYAELRERHAQASY	YSTYHVPTKEET(0.062)S(0.921)T(0.67)S(0.271)Y(0.076)AELRER	13	3	-0.33373	NaN	0.9362	NaN	2	NaN	1.3023	NaN	2	NaN	0.85365	NaN	1	NaN	1.3574	NaN	1	NaN	0.84013	NaN	1	NaN	3.9128	NaN	1	19339000	277;1167	33961;32215	33961	93469	localized
	1051	A2ASS6;E9Q8K5;E9Q8N1	33963;32217;32217	A2ASS6	Titin	Ttn	0.942753	3.4e-05	97.94	70.457		2	S	RYSTYHVPTKEETSTSYAELRERHAQASYRQ	YSTYHVPT(0.003)KEET(0.022)S(0.644)T(0.339)S(0.943)Y(0.049)AELRER	15	3	0.36714									NaN	0.88607	NaN	2	NaN	1.4185	NaN	2									7701300	277;1167	33963;32217	33963	93469	localized
	1052	A2ASS6-3	4098	A2ASS6-3	Titin	Ttn	0.780673	0.00578888	50.869	33.72		1	S	FELEPEVTPRDQAIQSPKHKFIFSSDITNEP	DQAIQS(0.781)PKHKFIFS(0.105)S(0.105)DIT(0.009)NEPPKMLQEMPR	6	5	-1.9671									1.0765	NaN	NaN	1	0.77633	NaN	NaN	1									5760300	278	4098	4098	13504	localized
	1055	A2ASS6-3	5000	A2ASS6-3	Titin	Ttn	0.532957	0.000143211	73.213	33.248		2	S	LERFSTPPGEALERYSTPPGEALERFSTPPG	FS(0.224)T(0.776)PPGEALERY(0.012)S(0.533)T(0.455)PPGEALER	13	3	1.6324	NaN	1.828	NaN	1	NaN	1.7632	NaN	1																	2260300	278	5000	5000	21502;93463	count
	1056	A2ASS6-3	3432	A2ASS6-3	Titin	Ttn	0.999778	6.45e-05	103.99	64.078		1	S	FEGEADGSGDARGAFSDSEDIDHHSLMARRY	GAFS(1)DSEDIDHHSLMARR	4	3	-0.036327	1.0237	NaN	NaN	3	1.2174	NaN	NaN	3	1.0775	NaN	NaN	4	1.2969	NaN	NaN	4	1.0463	NaN	NaN	2	1.6818	NaN	NaN	2	123020000	278	3432	3432	22237;22238	localized
	1057	A2ASS6-3	5046	A2ASS6-3	Titin	Ttn	0.563462	0.000125706	55.9	55.9		2	S	ARNVSRNLSELEREDSTANEHFHTPTDERSS	NLS(0.064)ELEREDS(0.563)T(0.25)ANEHFHT(0.114)PT(0.014)DERS(0.321)S(0.3)PY(0.364)ET(0.01)WR	10	4	0.60074	NaN	1.2505	NaN	2	NaN	1.3538	NaN	2	NaN	1.2382	NaN	1	NaN	1.0099	NaN	1									14970000	278	5046	5046	58031	count
	1058	A2ASS6-3	3620	A2ASS6-3	Titin	Ttn	0.750866	0.00927997	52.99	31.088		1	S	QDVEEKGMVRTIHFRSASPVRRADYVYNDEW	S(0.751)AS(0.246)PVRRADY(0.003)VYNDEWSESKFDIR	1	4	-0.29093	0.9817	NaN	NaN	1	1.2007	NaN	NaN	1																	4469000	278	3620	3620	68991	localized
	1059	A2ASS6-3	3453	A2ASS6-3	Titin	Ttn	0.828866	8.58e-22	147.22	147.22		2	S	DHHSLMARRYANRTSSTSSWPEYFKPTFTQK	T(0.024)S(0.136)S(0.829)T(0.017)S(0.393)S(0.601)WPEYFKPTFTQK	3	3	-0.69971									NaN	1.7038	NaN	1	NaN	0.95456	NaN	1	NaN	0.7045	NaN	2	NaN	3.0932	NaN	2	16844000	278	3453	3453	82000;91356	localized
	1060	A2ASS6-3	3455	A2ASS6-3	Titin	Ttn	0.483603	8.58e-22	147.22	147.22			S	HSLMARRYANRTSSTSSWPEYFKPTFTQKLT	T(0.245)S(0.297)S(0.449)T(0.042)S(0.484)S(0.484)WPEYFKPTFTQK	5	3	-0.064383																									0	278	3455	3455	82000;91356	count
	1061	A2ASS6-3	3456	A2ASS6-3	Titin	Ttn	0.99358	8.58e-22	147.22	147.22		2	S	SLMARRYANRTSSTSSWPEYFKPTFTQKLTF	T(0.18)S(0.222)S(0.274)T(0.095)S(0.236)S(0.994)WPEYFKPTFTQK	6	2	0.28807	NaN	1.1003	NaN	1	NaN	2.5633	NaN	1	NaN	1.3586	NaN	2	NaN	1.1262	NaN	2	NaN	0.98248	NaN	3	NaN	3.4875	NaN	3	39913000	278	3456	3456	82000;91356	localized
	1062	A2ASS6-3	4945	A2ASS6-3	Titin	Ttn	0.497842	0.0249506	63.701	50.404			S	PERYSTPSGEALERYSTPPGEALERYSTPPG	Y(0.004)S(0.498)T(0.498)PPGEALERY(0.534)S(0.207)T(0.259)PPGEALER	2	3	-0.32009																									0	278	4945	4945	93461;93464	count
	1063	A2ASS6-3	4956	A2ASS6-3	Titin	Ttn	0.469072	0.00593322	73.072	37.446			S	LERYSTPPGEALERYSTPPGEALERYSTPPG	YS(0.183)T(0.817)PPGEALERY(0.462)S(0.469)T(0.069)PPGEALER	13	3	-0.45395																									0	278	4956	4956	93464	count
	1064	A2AST1;E9Q8Q6	1266;1266	A2AST1	Coiled-coil protein associated with myosin II and DISC1	Ccdc141	1	6.8e-09	126.45	104.39		2	S	YRMHPGTGGLGKAQESALPSPIAFADGGHSK	AQES(1)ALPS(1)PIAFADGGHSK	4	2	-0.020248																	NaN	1.8639	NaN	5	NaN	0.80769	NaN	5	17997000	279	1266	1266	6705;6706	localized
	1065	A2AST1;E9Q8Q6	1270;1270	A2AST1	Coiled-coil protein associated with myosin II and DISC1	Ccdc141	1	6.8e-09	126.45	104.39		2	S	PGTGGLGKAQESALPSPIAFADGGHSKKDTF	AQES(1)ALPS(1)PIAFADGGHSK	8	2	-0.020248																	NaN	1.8639	NaN	5	NaN	0.80769	NaN	5	17997000	279	1270	1270	6705;6706	localized
	1066	A2ASY0;Q5HZG4	138;291	A2ASY0	Transcription initiation factor TFIID subunit 3	Taf3	1	0.000138555	82.761	82.761		2;3	S	ASSPGQKTKSPKAALSPARLGSPIRSPKTIP	AALS(1)PARLGS(1)PIRS(1)PK	4	2	0.58342	NaN	0.85832	0.84718	2	NaN	0.81095	0.87035	2	NaN	1.0192	1.0519	2	NaN	0.73761	0.84005	2	NaN	0.94906	NaN	1	NaN	0.82449	NaN	1	21475000	280	138	138	691	localized
	1067	A2ASY0;Q5HZG4	144;297	A2ASY0	Transcription initiation factor TFIID subunit 3	Taf3	1	0.000138555	67.234	43.418		2;3	S	KTKSPKAALSPARLGSPIRSPKTIPKEKKSP	LGS(1)PIRS(1)PK	3	2	0.3378	NaN	0.90221	0.84718	1	NaN	0.8414	0.87035	1	NaN	0.95037	1.0519	2	NaN	0.85978	0.84005	2	NaN	0.94906	NaN	1	NaN	0.82449	NaN	1	18484000	280	144	144	691;44418	localized
	1068	A2ASY0;Q5HZG4	148;301	A2ASY0	Transcription initiation factor TFIID subunit 3	Taf3	1	0.000537562	82.761	82.761		2;3	S	PKAALSPARLGSPIRSPKTIPKEKKSPGRSK	LGS(1)PIRS(1)PK	7	2	0.3378	NaN	0.90221	0.84718	3	NaN	0.8414	0.87035	3	NaN	1.0164	1.0519	4	NaN	0.80981	0.84005	4									8367500	280	148	148	691;44418	localized
	1069	A2ATL1;A2ATL0;A2ATK9	233;353;358	A2ATL1	MCG17280	Fam171a1	0.998412	2.69e-33	166.38	110.47		1;2	S	QLPPALESSKRDQATSMSHINLLFSRRASDY	DQAT(0.002)S(0.998)MS(1)HINLLFSR	5	2	0.62878	NaN	1.1612	NaN	3	NaN	0.87799	NaN	3	NaN	1.1983	NaN	4	NaN	0.88486	NaN	4	0.87767	0.91181	NaN	1	0.73682	0.67209	NaN	1	38635000	283	233	233	13518;13519	localized
	1070	A2ATL1;A2ATL0;A2ATK9	235;355;360	A2ATL1	MCG17280	Fam171a1	0.999963	2.69e-33	166.38	110.47		2	S	PPALESSKRDQATSMSHINLLFSRRASDYPG	DQAT(0.002)S(0.998)MS(1)HINLLFSR	7	2	-0.0031488	NaN	1.0484	NaN	2	NaN	0.83866	NaN	2	NaN	1.1983	NaN	4	NaN	0.88486	NaN	4	NaN	0.91181	NaN	3	NaN	0.67209	NaN	3	34516000	283	235	235	13518;13519	localized
	1071	A2ATL1;A2ATL0;A2ATK9	598;718;723	A2ATL1	MCG17280	Fam171a1	0.998652	4.53e-05	136.34	117.76		1	S	WFVSLDGRSNAHVRHSYIDLQRAGRNGSNDA	SNAHVRHS(0.999)Y(0.001)IDLQR	8	3	-0.41552	1.2877	NaN	NaN	2	0.61501	NaN	NaN	2	1.1825	NaN	NaN	2	0.79192	NaN	NaN	2	1.1606	NaN	NaN	2	0.7167	NaN	NaN	2	12759000	283	598	598	73591	localized
	1072	Q64012-2;A2AU62;Q64012;A2AU61;A2AU60	119;135;135;119;119	Q64012-2	RNA-binding protein Raly	Raly	1	4.57e-06	121.42	86.723		1	S	AATAIYRLFDYRGRLSPVPVPRAVPVKRPRV	GRLS(1)PVPVPR	4	3	-0.005464	0.89714	NaN	NaN	4	0.94486	NaN	NaN	4	0.97345	NaN	NaN	6	0.81612	NaN	NaN	6	1.0262	NaN	NaN	9	1.1043	NaN	NaN	9	1117600000	285	119	119	26476;43449	localized
	1073	Q64012-2;A2AU62;Q64012	254;270;270	Q64012-2	RNA-binding protein Raly	Raly	0.997282	3.51e-21	147.71	147.71		2	S	CSSSSRLPAPQEDTASEAGTPQGEVQTRDDG	LPAPQEDT(0.003)AS(0.997)EAGT(1)PQGEVQTR	10	2	0.036476	NaN	0.94687	NaN	2	NaN	0.72035	NaN	2	NaN	1.0908	NaN	2	NaN	0.90775	NaN	2	NaN	0.9666	NaN	3	NaN	0.9448	NaN	3	6188100	285	254	254	48139	localized
	1074	P70399;A2AU91;P70399-3;A2AU89;P70399-2	1103;1115;1109;1115;160	P70399	Tumor suppressor p53-binding protein 1	Tp53bp1;Trp53bp1	0.99994	8.82e-49	116.51	114.99		1	S	SASPVSQQRASQEPFSPAEDVMETDLLEGLA	ASQEPFS(1)PAEDVMETDLLEGLAANQDRPSK	7	3	-0.9104	1.1405	NaN	NaN	3	1.2659	NaN	NaN	3	1.0023	NaN	NaN	1	1.2522	NaN	NaN	1	0.99945	NaN	NaN	2	1.1041	NaN	NaN	2	124850000	286	1103	1103	7891	localized
	1075	P70399;A2AU91;P70399-3;A2AU89;A2AU90	75;80;75;80;80	P70399	Tumor suppressor p53-binding protein 1	Tp53bp1;Trp53bp1	0.847173	9.14e-10	91.556	50.762		2	S	DIVSNPEQSAVEQGDSNSSFNEHLKEKKASD	ENPVLDIVSNPEQS(0.017)AVEQGDS(0.847)NS(0.568)S(0.568)FNEHLKEK	21	3	-0.57315	NaN	0.83614	NaN	1	NaN	0.83339	NaN	1	NaN	0.93222	NaN	1	NaN	1.1085	NaN	1	NaN	0.81826	NaN	1	NaN	0.76168	NaN	1	46851000	286	75	75	17234;29441	localized
	1076	P70399;A2AU91;P70399-3;A2AU89;A2AU90	77;82;77;82;82	P70399	Tumor suppressor p53-binding protein 1	Tp53bp1;Trp53bp1	0.800944	9.14e-10	91.556	50.762		2	S	VSNPEQSAVEQGDSNSSFNEHLKEKKASDPV	HLPNLQMHKENPVLDIVS(0.007)NPEQS(0.013)AVEQGDS(0.409)NS(0.801)S(0.77)FNEHLK	32	4	-1.2443	NaN	0.83614	NaN	1	NaN	0.83339	NaN	1	NaN	0.92991	NaN	1	NaN	0.71204	NaN	1	NaN	0.81826	NaN	1	NaN	0.76168	NaN	1	53175000	286	77	77	17234;29441	localized
	1077	P70399;A2AU91;P70399-3;A2AU89;A2AU90	78;83;78;83;83	P70399	Tumor suppressor p53-binding protein 1	Tp53bp1;Trp53bp1	0.770006	9.14e-10	91.556	50.762		2	S	SNPEQSAVEQGDSNSSFNEHLKEKKASDPVE	HLPNLQMHKENPVLDIVS(0.007)NPEQS(0.013)AVEQGDS(0.409)NS(0.801)S(0.77)FNEHLK	33	4	-1.2443	NaN	0.83614	NaN	1	NaN	0.83339	NaN	1	NaN	0.92991	NaN	1	NaN	0.71204	NaN	1									27446000	286	78	78	17234;29441	localized
	1078	P70399;A2AU91;P70399-3;A2AU89;P70399-2	1411;1423;1367;1373;468	P70399	Tumor suppressor p53-binding protein 1	Tp53bp1;Trp53bp1	0.998866	2.53e-21	126.62	108.62		2	S	TRETVVSGPLGVEDISPSMSPDDKSFTRIMP	ETVVSGPLGVEDIS(0.999)PS(0.009)MS(0.952)PDDKS(0.011)FT(0.029)R	14	3	-0.002592	NaN	1.4892	NaN	3	NaN	1.0213	NaN	3	NaN	1.0696	NaN	5	NaN	2.2833	NaN	5	NaN	1.483	NaN	2	NaN	0.58124	NaN	2	35137000	286	1411	1411	18146;82177	localized
	1079	P70399;A2AU91;P70399-3;A2AU89;P70399-2	1413;1425;1369;1375;470	P70399	Tumor suppressor p53-binding protein 1	Tp53bp1;Trp53bp1	0.527803	0.00279967	57.287	32.346		2	S	ETVVSGPLGVEDISPSMSPDDKSFTRIMPRV	TTGT(0.001)RET(0.001)VVS(0.001)GPLGVEDIS(0.925)PS(0.528)MS(0.528)PDDKS(0.012)FT(0.005)R	21	3	-0.4024																	NaN	1.3877	NaN	1	NaN	0.60948	NaN	1	8554000	286	1413	1413	18146;82177	count
	1080	P70399;A2AU91;P70399-3;A2AU89;P70399-2	1415;1427;1371;1377;472	P70399	Tumor suppressor p53-binding protein 1	Tp53bp1;Trp53bp1	0.952393	2.53e-21	126.62	108.62		2	S	VVSGPLGVEDISPSMSPDDKSFTRIMPRVPD	ETVVSGPLGVEDIS(0.999)PS(0.009)MS(0.952)PDDKS(0.011)FT(0.029)R	18	3	-0.002592	NaN	1.6552	NaN	2	NaN	1.1709	NaN	2	NaN	1.0696	NaN	5	NaN	2.2833	NaN	5	NaN	1.483	NaN	2	NaN	0.58124	NaN	2	33084000	286	1415	1415	18146;82177	localized
	1081	P70399;A2AU91;P70399-3;A2AU89;P70399-2	1187;1199;1193;1199;244	P70399	Tumor suppressor p53-binding protein 1	Tp53bp1;Trp53bp1	0.94958	2.3e-06	62.116	62.116		2	S	QNSGKQDATVQTERGSGEKPASAPVDDTESL	GS(0.95)GEKPAS(0.08)APVDDT(0.351)ES(0.351)LHS(0.269)QGEEEFEMPQPPHGHVLHR	2	5	-0.42084	NaN	1.0426	NaN	1	NaN	1.0864	NaN	1																	24263000	286	1187	1187	26749	localized
	1083	P70399;A2AU91;P70399-3;A2AU89;P70399-2	1201;1213;1207;1213;258	P70399	Tumor suppressor p53-binding protein 1	Tp53bp1;Trp53bp1	0.887575	1.34e-24	78.485	78.485		2	S	GSGEKPASAPVDDTESLHSQGEEEFEMPQPP	GS(0.002)GEKPAS(0.016)APVDDT(0.892)ES(0.888)LHS(0.202)QGEEEFEMPQPPHGHVLHR	16	3	3.139	NaN	1.1801	NaN	3	NaN	1.027	NaN	3	NaN	1.0056	NaN	8	NaN	1.0397	NaN	8	NaN	1.017	NaN	5	NaN	1.1832	NaN	5	2609600000	286	1201	1201	26749	localized
	1084	P70399;A2AU91;P70399-3;A2AU89;P70399-2	1204;1216;1210;1216;261	P70399	Tumor suppressor p53-binding protein 1	Tp53bp1;Trp53bp1	0.979837	1.34e-24	78.485	78.485		1;2	S	EKPASAPVDDTESLHSQGEEEFEMPQPPHGH	GS(0.001)GEKPAS(0.039)APVDDT(0.239)ES(0.742)LHS(0.98)QGEEEFEMPQPPHGHVLHR	19	4	-0.37344	0.98139	1.1051	NaN	4	0.9233	1.0421	NaN	4	1.1015	1.0024	NaN	4	1.1962	1.0048	NaN	4	NaN	1.0103	NaN	8	NaN	1.1563	NaN	8	2219300000	286	1204	1204	26749	localized
	1085	P70399;A2AU91;P70399-3;A2AU89;P70399-2	1743;1755;1699;1705;800	P70399	Tumor suppressor p53-binding protein 1	Tp53bp1;Trp53bp1	0.992335	1.59e-11	91.617	91.617		2	S	DKLASRSKLLDGPTGSSEEEEEFLEIPPFNK	LLDGPT(0.017)GS(0.992)S(0.991)EEEEEFLEIPPFNKQYTECQLR	8	3	1.4155	NaN	1.7037	NaN	1	NaN	0.98073	NaN	1	NaN	0.93351	NaN	3	NaN	0.8813	NaN	3									6770900	286	1743	1743	46383;71898;71899	localized
	1086	P70399;A2AU91;P70399-3;A2AU89;P70399-2	1744;1756;1700;1706;801	P70399	Tumor suppressor p53-binding protein 1	Tp53bp1;Trp53bp1	0.991128	1.59e-11	91.617	91.617		2	S	KLASRSKLLDGPTGSSEEEEEFLEIPPFNKQ	LLDGPT(0.017)GS(0.992)S(0.991)EEEEEFLEIPPFNKQYTECQLR	9	3	1.4155	NaN	1.7037	NaN	1	NaN	0.98073	NaN	1	NaN	1.0076	NaN	2	NaN	0.84733	NaN	2									5578700	286	1744	1744	46383;71898;71899	localized
	1087	P70399;A2AU91;P70399-3;A2AU89;P70399-2	1088;1094;1088;1094;145	P70399	Tumor suppressor p53-binding protein 1	Tp53bp1;Trp53bp1	0.989502	5.46e-27	132.94	83.986		1;2	S	VKPVGPVMDDAAPEDSASPVSQQRASQEPFS	QSEQPVKPVGPVMDDAAPEDS(0.99)AS(0.837)PVS(0.173)QQR	21	3	0.98001	1.0773	NaN	NaN	1	1.1762	NaN	NaN	1	NaN	2.7042	NaN	3	NaN	1.1184	NaN	3	NaN	0.73727	NaN	1	NaN	0.18526	NaN	1	15489000	286	1088	1088	63427	localized
	1088	P70399;A2AU91;P70399-3;A2AU89;P70399-2	1090;1096;1090;1096;147	P70399	Tumor suppressor p53-binding protein 1	Tp53bp1;Trp53bp1	0.976333	2.24e-43	148.17	139		1;2	S	PVGPVMDDAAPEDSASPVSQQRASQEPFSPA	QSEQPVKPVGPVMDDAAPEDS(0.019)AS(0.976)PVS(0.004)QQR	23	3	0.12945	1.1646	NaN	NaN	1	1.1328	NaN	NaN	1	1.0899	2.7042	NaN	2	1.3766	1.1184	NaN	2	0.59649	0.73727	NaN	2	1.0418	0.18526	NaN	2	106800000	286	1090	1090	63427	localized
	1089	P70399;A2AU91;P70399-3;A2AU89;P70399-2	1445;1457;1401;1407;502	P70399	Tumor suppressor p53-binding protein 1	Tp53bp1;Trp53bp1	0.551449	1.32e-15	102.13	102.13		1;2	S	DSTKRTDASSSTLRRSDSPEIPFQAATGSSD	RS(0.551)DS(0.449)PEIPFQAAT(0.052)GS(0.726)S(0.218)DGLDS(0.002)S(0.001)S(0.001)SGNSFVGLR	2	3	0.21414	0.8291	NaN	NaN	2	0.8173	NaN	NaN	2	1.1306	NaN	NaN	1	1.1904	NaN	NaN	1	1.0201	0.91277	NaN	2	1.1504	1.1622	NaN	2	25192000	286	1445	1445	67677;69471	count
	1090	P70399;A2AU91;P70399-3;A2AU89;P70399-2	1447;1459;1403;1409;504	P70399	Tumor suppressor p53-binding protein 1	Tp53bp1;Trp53bp1	0.781717	7.81e-63	158.8	158.8		1	S	TKRTDASSSTLRRSDSPEIPFQAATGSSDGL	RS(0.214)DS(0.782)PEIPFQAAT(0.004)GSSDGLDSSSSGNSFVGLR	4	3	-0.0040964	0.88682	NaN	NaN	3	0.8601	NaN	NaN	3	1.0449	NaN	NaN	3	0.99503	NaN	NaN	3	0.9698	NaN	NaN	2	1.0948	NaN	NaN	2	290620000	286	1447	1447	67677;69471	localized
	1091	P70399;A2AU91;P70399-3;A2AU89;P70399-2	1458;1470;1414;1420;515	P70399	Tumor suppressor p53-binding protein 1	Tp53bp1;Trp53bp1	0.726345	1.37e-09	80.36	80.36		2	S	RRSDSPEIPFQAATGSSDGLDSSSSGNSFVG	RS(0.551)DS(0.449)PEIPFQAAT(0.052)GS(0.726)S(0.218)DGLDS(0.002)S(0.001)S(0.001)SGNSFVGLR	15	3	0.21414																	NaN	0.91277	NaN	1	NaN	1.1622	NaN	1	2874800	286	1458	1458	67677;69471	count
	1093	P70399;A2AU91;P70399-3;A2AU89;A2AU90	262;268;262;268;268	P70399	Tumor suppressor p53-binding protein 1	Tp53bp1;Trp53bp1	0.796707	5.9e-44	195.31	177.24		1	S	EEQNLPLVRSEDRPSSPQVSVAAVETKEQVP	S(0.001)EDRPS(0.202)S(0.797)PQVSVAAVETK	7	3	-0.9687	1.0123	NaN	NaN	1	1.0597	NaN	NaN	1	1.1114	NaN	NaN	1	1.1227	NaN	NaN	1	1.0831	NaN	NaN	1	1.0479	NaN	NaN	1	38567000	286	262	262	69574;69575	localized
	1094	P70399;A2AU91;P70399-3;A2AU89;A2AU90	375;381;375;381;381	P70399	Tumor suppressor p53-binding protein 1	Tp53bp1;Trp53bp1	0.53248	0.000867323	76.301	55.743		1	S	APSPDAFRSTPFIVPSSPTEQGGRKDEPMDM	S(0.001)T(0.001)PFIVPS(0.532)S(0.375)PT(0.091)EQGGR	8	2	1.1609																	1.1112	NaN	NaN	1	0.83283	NaN	NaN	1	682390	286	375	375	76361	count
	1095	P70399;A2AU91;P70399-3;A2AU89;A2AU90	376;382;376;382;382	P70399	Tumor suppressor p53-binding protein 1	Tp53bp1;Trp53bp1	0.658101	0.000110926	101.38	101.38		1	S	PSPDAFRSTPFIVPSSPTEQGGRKDEPMDMS	STPFIVPS(0.133)S(0.658)PT(0.209)EQGGR	9	2	0.99091									1.175	NaN	NaN	2	0.94749	NaN	NaN	2									357490	286	376	376	76361	count
	1096	Q9CYZ2;A2AUD5;Q3TAI4;Q8BKP1;Q3TUJ9	200;209;186;180;166	Q9CYZ2	Tumor protein D54	Tpd52l2	0.999528	0.000725506	49.141	47.208		2	S	VGTIKSKVVGGRENGSDNLPPSPGSGDQTLP	VVGGRENGS(1)DNLPPS(0.177)PGS(0.11)GDQT(0.713)LPDHAPF	9	3	0.42655									NaN	1.0064	NaN	1	NaN	0.92897	NaN	1									843060	288;4589	200;180	200	17184;72118;89649	localized
	1097	Q9CYZ2;A2AUD5;Q3TAI4;Q8BKP1;Q3TUJ9	206;215;192;186;172	Q9CYZ2	Tumor protein D54	Tpd52l2	0.999987	1.46e-15	122.65	69.934		1;2	S	KVVGGRENGSDNLPPSPGSGDQTLPDHAPF_	SKVVGGRENGSDNLPPS(1)PGS(0.914)GDQT(0.086)LPDHAPF	17	3	-0.19973	0.88976	0.99206	NaN	2	0.9591	0.95542	NaN	2	1.2682	1.0465	NaN	3	0.91975	1.071	NaN	3	0.71904	0.99956	NaN	1	1.1367	1.1757	NaN	1	354390000	288;4589	206;186	206	17184;72118;89649	localized
	1098	Q9CYZ2;A2AUD5;Q3TAI4;Q8BKP1;Q3TUJ9	209;218;195;189;175	Q9CYZ2	Tumor protein D54	Tpd52l2	0.99656	1.46e-15	101.29	98.924		1;2	S	GGRENGSDNLPPSPGSGDQTLPDHAPF____	ENGSDNLPPS(0.998)PGS(0.997)GDQT(0.005)LPDHAPF	13	3	0.11749	1.1468	0.99206	NaN	1	1.0259	0.95542	NaN	1	NaN	1.0465	NaN	4	NaN	1.071	NaN	4	NaN	0.99956	NaN	5	NaN	1.1757	NaN	5	206300000	288;4589	209;189	209	17184;72118;89649	localized
	1099	Q9CYZ2;A2AUD5;Q8BKP1;F6VQ81	168;177;148;151	Q9CYZ2	Tumor protein D54	Tpd52l2	0.999918	0.00080148	129	129		1	S	RKLGDMSSYSIRHSISMPVMRNSATFKSFED	HSIS(1)MPVMR	4	2	0.27272	1.2699	NaN	NaN	2	1.553	NaN	NaN	2	0.5328	NaN	NaN	2	1.3086	NaN	NaN	2	0.96484	NaN	NaN	2	1.2723	NaN	NaN	2	19337000	288;4589	168;148	168	30132	localized
	1100	Q9CYZ2;A2AUD5;Q3TAI4;Q8BKP1;Q3TUJ9	12;12;12;12;12	Q9CYZ2	Tumor protein D54	Tpd52l2	0.994399	1.51e-21	99.822	99.822		1	S	____MDSASQDINLNSPNKGVLSDFMTDVPV	MDSASQDINLNS(0.994)PNKGVLS(0.005)DFMTDVPVDPGVVHR	12	3	0.53923	1.3439	NaN	NaN	1	1.1683	NaN	NaN	1	1.5419	NaN	NaN	3	1.0703	NaN	NaN	3	0.71945	NaN	NaN	2	1.0326	NaN	NaN	2	62766000	288;4589	12;12	12	52565	localized
	1101	Q9CYZ2;A2AUD5;Q3TAI4;V9GWU5;Q8BKP1;Q3TUJ9	180;189;166;145;160;146	Q9CYZ2	Tumor protein D54	Tpd52l2	0.999988	6.37e-70	216.61	150.35		1;2	S	HSISMPVMRNSATFKSFEDRVGTIKSKVVGG	NSATFKS(1)FEDRVGTIK	7	2	-0.027648	1.0328	1.1679	NaN	8	1.3501	0.97864	NaN	8	0.84452	NaN	NaN	10	1.1575	NaN	NaN	10	1.165	NaN	NaN	6	1.1861	NaN	NaN	6	3698700000	288;4589	180;160	180	58985;58986	localized
	1102	A2AUE1;G5E8T0;P60904	8;8;8	A2AUE1	DnaJ homolog subfamily C member 5	Dnajc5	0.746158	2.32e-27	140.03	140.03		1	S	________MADQRQRSLSTSGESLYHVLGLD	S(0.746)LS(0.207)T(0.023)S(0.023)GES(0.001)LYHVLGLDKNATSDDIKK	1	4	-0.2958									1.1056	NaN	NaN	1	0.96526	NaN	NaN	1									540360000	289	8	8	63349;63350;73192;73193;73194;73195	count
	1103	A2AUE1;G5E8T0;P60904	10;10;10	A2AUE1	DnaJ homolog subfamily C member 5	Dnajc5	0.988124	2.03e-50	147.17	147.17		1;2	S	______MADQRQRSLSTSGESLYHVLGLDKN	SLS(0.988)T(0.011)SGESLYHVLGLDKNATSDDIKK	3	4	-0.21069	1.0105	NaN	NaN	4	1.0091	NaN	NaN	4	0.94361	1.4151	NaN	4	0.9868	1.2471	NaN	4	0.94913	NaN	NaN	6	1.0219	NaN	NaN	6	1614900000	289	10	10	63349;63350;73192;73193;73194;73195	localized
	1105	A2AUE1;G5E8T0;P60904	15;15;15	A2AUE1	DnaJ homolog subfamily C member 5	Dnajc5	0.925588	2.32e-27	140.03	140.03		2	S	_MADQRQRSLSTSGESLYHVLGLDKNATSDD	S(0.042)LS(0.291)T(0.288)S(0.392)GES(0.926)LY(0.061)HVLGLDKNATSDDIKK	8	3	0.4633	NaN	1.4735	NaN	1	NaN	1.0629	NaN	1	NaN	1.1463	NaN	2	NaN	1.4433	NaN	2									64749000	289	15	15	63349;63350;73192;73193;73194;73195	localized
	1106	Q3UHC7-2;F6RK07;A2AUX5;Q3UHC7-4;A2AUX3;B7ZD29;Q3UHC7;Q3UHC7-3;F6QQP6	847;865;906;943;914;914;971;971;575	Q3UHC7-2	Disabled homolog 2-interacting protein	Dab2ip	0.301962	0.000430832	95.834	59.998			S	ASPDWAGPGTRLRQQSSSSKGDSPELKPRAM	LRQQS(0.302)S(0.302)S(0.302)S(0.094)KGDS(1)PELKPR	5	3	-0.30841																									0	293	847	847	49483;63116	count
	1107	Q3UHC7-2;F6RK07;A2AUX5;Q3UHC7-4;A2AUX3;B7ZD29;Q3UHC7;Q3UHC7-3;F6QQP6	848;866;907;944;915;915;972;972;576	Q3UHC7-2	Disabled homolog 2-interacting protein	Dab2ip	0.381352	0.000104506	102.9	64.521			S	SPDWAGPGTRLRQQSSSSKGDSPELKPRAMH	LRQQS(0.303)S(0.381)S(0.142)S(0.178)KGDS(0.995)PELKPR	6	3	0.78812																									0	293	848	848	49483;63116	count
	1108	Q3UHC7-2;F6RK07;A2AUX5;Q3UHC7-4;A2AUX3;B7ZD29;Q3UHC7;Q3UHC7-3;F6QQP6	849;867;908;945;916;916;973;973;577	Q3UHC7-2	Disabled homolog 2-interacting protein	Dab2ip	0.405697	5.83e-12	127.07	77.408			S	PDWAGPGTRLRQQSSSSKGDSPELKPRAMHK	LRQQS(0.095)S(0.339)S(0.406)S(0.16)KGDS(1)PELKPR	7	3	-1.2479																									0	293	849	849	49483;63116	count
	1109	Q3UHC7-2;F6RK07;A2AUX5;Q3UHC7-4;A2AUX3;B7ZD29;Q3UHC7;Q3UHC7-3;F6QQP6	850;868;909;946;917;917;974;974;578	Q3UHC7-2	Disabled homolog 2-interacting protein	Dab2ip	0.310997	0.00126275	90.378	55.996			S	DWAGPGTRLRQQSSSSKGDSPELKPRAMHKQ	LRQQS(0.206)S(0.224)S(0.264)S(0.311)KGDS(0.995)PELKPR	8	3	-0.64769																									0	293	850	850	49483;63116	count
	1110	Q3UHC7-2;F6RK07;A2AUX5;Q3UHC7-4;A2AUX3;B7ZD29;Q3UHC7;Q3UHC7-3;F6QQP6	854;872;913;950;921;921;978;978;582	Q3UHC7-2	Disabled homolog 2-interacting protein	Dab2ip	1	1.18e-12	133.65	103.54		1;2	S	PGTRLRQQSSSSKGDSPELKPRAMHKQGPSP	LRQQS(0.304)S(0.304)S(0.362)S(0.03)KGDS(1)PELKPR	12	3	-0.0096328	1.1441	0.74142	NaN	3	0.68323	0.93592	NaN	3	0.65412	0.86914	NaN	2	0.96456	0.82958	NaN	2	1.1966	0.88583	NaN	2	0.7249	1.1087	NaN	2	38474000	293	854	854	49483;63116	localized
	1111	Q3UHC7-2;F6RK07;A2AUX5;Q3UHC7-4;A2AUX3;B7ZD29;Q3UHC7	868;886;927;964;935;935;992	Q3UHC7-2	Disabled homolog 2-interacting protein	Dab2ip	1	4.82e-05	124.04	61.361		2	S	DSPELKPRAMHKQGPSPVSPNALDRTAAWLL	QGPS(1)PVS(1)PNALDR	4	2	0.32845																	NaN	0.70885	NaN	2	NaN	1.6171	NaN	2	1135700	293	868	868	61253	localized
	1112	Q3UHC7-2;F6RK07;A2AUX5;Q3UHC7-4;A2AUX3;B7ZD29;Q3UHC7	871;889;930;967;938;938;995	Q3UHC7-2	Disabled homolog 2-interacting protein	Dab2ip	1	4.82e-05	124.04	61.361		1;2	S	ELKPRAMHKQGPSPVSPNALDRTAAWLLTMN	QGPS(1)PVS(1)PNALDR	7	2	0.32845									1.7005	NaN	NaN	1	1.0121	NaN	NaN	1	NaN	0.70885	NaN	2	NaN	1.6171	NaN	2	1240200	293	871	871	61253	localized
	1113	Q3UHC7-2;F6RK07;A2AUX5;Q3UHC7-4;A2AUX3;B7ZD29;Q3UHC7;Q3UHC7-3;F6QQP6	771;789;830;867;838;838;895;895;499	Q3UHC7-2	Disabled homolog 2-interacting protein	Dab2ip	0.948268	0.000150267	92.098	61.609		1	S	EELARRPGELARRQMSLTEKGGQPTVPRQNS	RQMS(0.948)LT(0.052)EKGGQPTVPR	4	3	-0.2881									1.0229	NaN	NaN	1	1.0504	NaN	NaN	1									2701600	293	771	771	67255	localized
	1114	Q3UHC7-2;F6RK07;A2AUX5;Q3UHC7-4;A2AUX3;B7ZD29;Q3UHC7;Q3UHC7-3;F6QQP6	623;641;682;719;690;690;747;747;351	Q3UHC7-2	Disabled homolog 2-interacting protein	Dab2ip	0.999189	7.97e-05	126.07	85.551		1	S	ANEPDLQMANGSKSLSMVDLQDARTLDGEAG	S(0.001)LS(0.999)MVDLQDAR	3	2	1.7016	0.98041	NaN	NaN	3	0.79985	NaN	NaN	3	1.0156	NaN	NaN	5	0.9059	NaN	NaN	5	0.8778	NaN	NaN	3	1.099	NaN	NaN	3	10620000	293	623	623	73103	localized
	1115	Q3UHC7-2;F6RK07;A2AUX5;Q3UHC7-4;A2AUX3;B7ZD29;Q3UHC7;Q3UHC7-3;F6QQP6	602;620;661;698;669;669;726;726;330	Q3UHC7-2	Disabled homolog 2-interacting protein	Dab2ip	0.445263	5.85e-09	125.79	82.832			S	FFVTRSSGVQPSPARSSSYSEANEPDLQMAN	SSGVQPS(0.001)PARS(0.445)S(0.445)S(0.164)Y(0.229)S(0.716)EANEPDLQMANGSK	11	3	0.53324																									0	293	602	602	75481;75967	count
	1117	Q3UHC7-2;F6RK07;A2AUX5;Q3UHC7-4;A2AUX3;B7ZD29;Q3UHC7;Q3UHC7-3;F6QQP6	604;622;663;700;671;671;728;728;332	Q3UHC7-2	Disabled homolog 2-interacting protein	Dab2ip	0.480472	1.4e-17	154.95	154.95			S	VTRSSGVQPSPARSSSYSEANEPDLQMANGS	S(0.259)S(0.259)S(0.48)Y(0.002)SEANEPDLQMANGSK	3	2	0.4447																									0	293	604	604	75481;75967	count
	1118	Q3UHC7-2;F6RK07;A2AUX5;Q3UHC7-4;A2AUX3;B7ZD29;Q3UHC7;Q3UHC7-3;F6QQP6	606;624;665;702;673;673;730;730;334	Q3UHC7-2	Disabled homolog 2-interacting protein	Dab2ip	0.832874	1.22e-07	88.856	58.856		2	S	RSSGVQPSPARSSSYSEANEPDLQMANGSKS	S(0.003)S(0.006)GVQPS(0.392)PARS(0.16)S(0.16)S(0.119)Y(0.326)S(0.833)EANEPDLQMANGS(0.001)K	15	3	0.23482									NaN	1.1531	NaN	1	NaN	0.78085	NaN	1									962970	293	606	606	75481;75967	localized
	1119	B0R103;B0R102;B0R105;B0R106;A2AVJ5	28;28;28;28;28	B0R103	Proline-rich protein 5-like	Prr5l	0.965671	0.000130906	119.45	88.871		1	S	FHKMGSFRRPRPRFMSSPVLSELPR______	FMS(0.966)S(0.034)PVLSELPR	3	2	0.57239																	0.79649	NaN	NaN	2	0.72163	NaN	NaN	2	1182200	294	28	28	20649	localized
	1120	A2AVJ7;Q99PL5;Q99PL5-3;Q99PL5-2;Q99PL5-4;Q99PL5-5;Q99PL5-6;Q99PL5-7;Q99PL5-8;Q99PL5-9	645;786;645;786;585;342;324;324;274;228	A2AVJ7	Ribosome-binding protein 1	Rrbp1	0.993963	0.00824316	66.122	43.131		1	S	KKAEGAPNQGKKKDGSPSQAKKVDAAANQGK	DGS(0.994)PS(0.006)QAKKVDAAANQGKK	3	3	-0.19063	0.89514	NaN	NaN	1	1.1733	NaN	NaN	1	0.96393	NaN	NaN	2	0.94351	NaN	NaN	2	0.88356	NaN	NaN	4	0.98758	NaN	NaN	4	15549000	295	645	645	12059;12060	localized
	1121	A2AVJ7;Q99PL5;Q99PL5-3;Q99PL5-2;Q99PL5-4;Q99PL5-5;Q99PL5-6;Q99PL5-7;Q99PL5-8;Q99PL5-9	187;187;187;187;187;187;187;187;187;187	A2AVJ7	Ribosome-binding protein 1	Rrbp1	0.833223	7.67e-17	128.25	95.891		2	S	ATPKEVPMVAVPPVGSKASSPATSSQGKKGQ	SAILEATPKEVPMVAVPPVGS(0.833)KAS(0.493)S(0.452)PAT(0.079)S(0.074)S(0.069)QGK	21	3	0.023685	NaN	1.108	NaN	1	NaN	0.66765	NaN	1									NaN	1.0891	NaN	4	NaN	0.90001	NaN	4	7394200	295	187	187	18361;68746	localized
	1122	A2AVJ7;Q99PL5;Q99PL5-3;Q99PL5-2;Q99PL5-4;Q99PL5-5;Q99PL5-6;Q99PL5-7;Q99PL5-8;Q99PL5-9	190;190;190;190;190;190;190;190;190;190	A2AVJ7	Ribosome-binding protein 1	Rrbp1	0.627505	0.000672006	62.406	26.764		2	S	KEVPMVAVPPVGSKASSPATSSQGKKGQGAQ	EVPMVAVPPVGS(0.183)KAS(0.628)S(0.37)PAT(0.306)S(0.398)S(0.115)QGK	15	3	0.50731																	NaN	1.1122	NaN	2	NaN	0.83093	NaN	2	3214000	295	190	190	18361;68746	count
	1123	A2AVJ7;Q99PL5;Q99PL5-3;Q99PL5-2;Q99PL5-4;Q99PL5-5;Q99PL5-6;Q99PL5-7;Q99PL5-8;Q99PL5-9	191;191;191;191;191;191;191;191;191;191	A2AVJ7	Ribosome-binding protein 1	Rrbp1	0.559796	7.67e-17	128.25	95.891		2	S	EVPMVAVPPVGSKASSPATSSQGKKGQGAQN	EVPMVAVPPVGS(0.793)KAS(0.464)S(0.56)PAT(0.062)S(0.085)S(0.036)QGK	16	2	0.030735																	NaN	1.3031	NaN	3	NaN	0.8233	NaN	3	4144300	295	191	191	18361;68746	count
	1124	A2AVJ7;Q99PL5;Q99PL5-3;Q99PL5-2;Q99PL5-4;Q99PL5-5;Q99PL5-6;Q99PL5-7;Q99PL5-8;Q99PL5-9	195;195;195;195;195;195;195;195;195;195	A2AVJ7	Ribosome-binding protein 1	Rrbp1	0.398198	0.00112601	50.237	50.237			S	VAVPPVGSKASSPATSSQGKKGQGAQNQAKK	EVPMVAVPPVGS(0.183)KAS(0.628)S(0.37)PAT(0.306)S(0.398)S(0.115)QGK	20	3	0.50731																									0	295	195	195	18361;68746	count
	1125	A2AVJ7;Q99PL5;Q99PL5-3;Q99PL5-2;Q99PL5-4;Q99PL5-5;Q99PL5-6;Q99PL5-7;Q99PL5-8;Q99PL5-9	196;196;196;196;196;196;196;196;196;196	A2AVJ7	Ribosome-binding protein 1	Rrbp1	0.375275	0.00112601	50.237	50.237			S	AVPPVGSKASSPATSSQGKKGQGAQNQAKKG	EVPMVAVPPVGS(0.071)KAS(0.447)S(0.447)PAT(0.285)S(0.375)S(0.375)QGK	21	3	0.4325																									0	295	196	196	18361;68746	count
	1126	A2AVQ9;Q8R3H9;A2AVR1	51;51;51	A2AVQ9	Tetratricopeptide repeat protein 4	Ttc4	1	2.02e-06	77.03	51.95		1	S	EEEFDKIPLFMKKAPSEIDPEEFPDLACLQS	KAPS(1)EIDPEEFPDLACLQSMIFDDDRYPEEQAK	4	4	-0.23124									1.0706	NaN	NaN	2	0.81674	NaN	NaN	2									3478800	296	51	51	36756	localized
	1127	Q3UVR3-2;Q3UVR3;A2AW15;A2AW14;A2AW13	407;407;476;372;407	Q3UVR3-2	Tau-tubulin kinase 2	Ttbk2	1	1.44e-12	106.72	78.397		2	S	KIKLGICKAATEEENSHGQVNGILNAPSLGS	AAT(1)EEENS(1)HGQVNGILNAPSLGSPIR	8	3	1.5483									NaN	1.1449	NaN	2	NaN	1.219	NaN	2	NaN	1.1243	NaN	1	NaN	1.0085	NaN	1	5207400	297	407	407	1068	localized
	1128	Q3UVR3-2;Q3UVR3;A2AW15	957;957;1026	Q3UVR3-2	Tau-tubulin kinase 2	Ttbk2	0.292846	0.0138464	44.625	11.046			S	SRIPVLAQEIDSTFESSSAISAKEKLLQKKA	IPVLAQEIDS(0.114)T(0.114)FES(0.293)S(0.293)S(0.093)AIS(0.093)AKEKLLQKK	14	4	0.63436																									0	297	957	957	34337	count
	1129	Q3UVR3-2;Q3UVR3;A2AW15	958;958;1027	Q3UVR3-2	Tau-tubulin kinase 2	Ttbk2	0.292846	0.0138464	44.625	11.046			S	RIPVLAQEIDSTFESSSAISAKEKLLQKKAY	IPVLAQEIDS(0.114)T(0.114)FES(0.293)S(0.293)S(0.093)AIS(0.093)AKEKLLQKK	15	4	0.63436																									0	297	958	958	34337	count
	1130	A2AWA9;A2AWA9-2;A2AWA7;A2AWA9-3	37;37;37;19	A2AWA9	Rab GTPase-activating protein 1	Rabgap1	0.324181	0.0148167	42.044	27.386			S	SEDFVLVSRQGDETPSTNNGSDDEKTGLKIV	QGDET(0.131)PS(0.324)T(0.233)NNGS(0.31)DDEKT(0.001)GLK	7	3	0.49446																									0	298	37	37	61105;61106	count
	1131	A2AWA9;A2AWA9-2;A2AWA7;A2AWA9-3	42;42;42;24	A2AWA9	Rab GTPase-activating protein 1	Rabgap1	0.810543	0.00012597	50.088	50.088		1	S	LVSRQGDETPSTNNGSDDEKTGLKIVGNGSE	QGDET(0.012)PS(0.054)T(0.054)NNGS(0.811)DDEKT(0.069)GLK	12	3	-0.066388	1.3047	NaN	NaN	1	1.1091	NaN	NaN	1	0.89248	NaN	NaN	2	0.9258	NaN	NaN	2									5337200	298	42	42	61105;61106	localized
	1132	A2AWL7-3;H7BX50;A2AWL7;E9QLG3;A2AWL7-2;A2AWL7-4	283;283;283;283;283;283	A2AWL7-3	MAX gene-associated protein	Mga	0.991928	0.0033341	51.235	38.443		2	S	QREGKQRNSSDQEGNSVSSSPAHRVRLTEGE	NSSDQEGNS(0.992)VS(0.336)S(0.336)S(0.336)PAHRVR	9	3	0.093713									NaN	0.29864	NaN	1	NaN	2.1904	NaN	1									261630	299	283	283	59204	localized
	1133	A2AWL7-3;H7BX50;A2AWL7;E9QLG3;A2AWL7-2;A2AWL7-4	285;285;285;285;285;285	A2AWL7-3	MAX gene-associated protein	Mga	0.335703	3.61e-05	51.235	38.443			S	EGKQRNSSDQEGNSVSSSPAHRVRLTEGEGS	NSSDQEGNS(0.992)VS(0.336)S(0.336)S(0.336)PAHRVR	11	3	0.093713																									0	299	285	285	59204	count
	1134	A2AWL7-3;H7BX50;A2AWL7;E9QLG3;A2AWL7-2;A2AWL7-4	286;286;286;286;286;286	A2AWL7-3	MAX gene-associated protein	Mga	0.335703	3.61e-05	51.235	38.443			S	GKQRNSSDQEGNSVSSSPAHRVRLTEGEGSE	NSSDQEGNS(0.992)VS(0.336)S(0.336)S(0.336)PAHRVR	12	3	0.093713																									0	299	286	286	59204	count
	1135	A2AWL7-3;H7BX50;A2AWL7;E9QLG3;A2AWL7-2;A2AWL7-4	287;287;287;287;287;287	A2AWL7-3	MAX gene-associated protein	Mga	0.335703	3.61e-05	51.235	38.443			S	KQRNSSDQEGNSVSSSPAHRVRLTEGEGSEI	NSSDQEGNS(0.992)VS(0.336)S(0.336)S(0.336)PAHRVR	13	3	0.093713																									0	299	287	287	59204	count
	1136	A2AWR2;A2AWR3	807;835	A2AWR2	GPR155 variant 5	Gpr155	1	7.76e-05	127.01	127.01		2	S	YEFRDEYLFYRFLQKSPEQSPPARTLRDHQE	FLQKS(1)PEQS(1)PPAR	5	2	0.61971	NaN	0.94161	NaN	1	NaN	1.4934	NaN	1	NaN	0.76729	NaN	1	NaN	1.6229	NaN	1	NaN	1.129	NaN	3	NaN	1.2016	NaN	3	2940800	301	807	807	20463	localized
	1137	A2AWR2;A2AWR3	811;839	A2AWR2	GPR155 variant 5	Gpr155	1	7.76e-05	127.01	127.01		2	S	DEYLFYRFLQKSPEQSPPARTLRDHQEESYK	FLQKS(1)PEQS(1)PPAR	9	2	0.61971	NaN	0.94161	NaN	1	NaN	1.4934	NaN	1	NaN	0.76729	NaN	1	NaN	1.6229	NaN	1	NaN	1.129	NaN	3	NaN	1.2016	NaN	3	2940800	301	811	811	20463	localized
	1138	F6RCN9;A2AWT3;Z4YN62;A2AWT3-2	192;281;284;288	F6RCN9	Ataxin-7-like protein 3	Atxn7l3	0.99612	9.87e-12	129.08	75.827		1	S	QALISRLQWDGSSDLSPSDSGSSKTSENQGW	LQWDGSS(0.002)DLS(0.996)PS(0.001)DSGSSK	10	2	0.38952									1.4051	NaN	NaN	1	0.83274	NaN	NaN	1									87497	302	192	192	49060	localized
	1139	A2BDX0;Q9Z103	768;488	A2BDX0	Activity-dependent neuroprotector homeobox protein	Adnp	1	0.00289069	101.61	23.359		1;2	S	LDPKGHEDDSYEARKSFLTKYFNKQPYPTRR	KS(1)FLT(1)KYFNK	2	2	2.5767	1.3361	1.198	NaN	2	1.1745	0.98142	NaN	2									1.1378	1.2944	NaN	1	0.78148	1.0431	NaN	1	131890000	304	768	768	40826	localized
	1140	A2BFA9;O08609;A2BFB0	45;45;45	A2BFA9	Max-like protein X	Mlx	1	0.000153354	114.64	84.303		2	S	ARARRGSGRRGAPQLSPESPLLSGARGCRED	GAPQLS(1)PES(1)PLLSGAR	6	2	0.082205									NaN	1.0967	NaN	1	NaN	0.76887	NaN	1	NaN	0.99378	NaN	1	NaN	0.92137	NaN	1	3155700	308	45	45	22449	localized
	1141	A2BFA9;O08609;A2BFB0	48;48;48	A2BFA9	Max-like protein X	Mlx	0.999908	0.000153354	114.64	84.303		2	S	RRGSGRRGAPQLSPESPLLSGARGCREDSSH	GAPQLS(1)PES(1)PLLSGAR	9	2	0.082205									NaN	1.0967	NaN	1	NaN	0.76887	NaN	1	NaN	0.99378	NaN	1	NaN	0.92137	NaN	1	3155700	308	48	48	22449	localized
	1142	A2BFF8;O88487;Q3TPJ8	81;81;81	A2BFF8	Cytoplasmic dynein 1 intermediate chain 2	Dync1i2	0.956756	1.11e-100	212.04	212.04		1	S	SMGLTTDSPIVPPPMSPSSKSVSTPSEAGSQ	EAEALLQSMGLTTDSPIVPPPMS(0.957)PS(0.022)S(0.022)K	23	3	0.2021	1.1531	NaN	NaN	1	1.1477	NaN	NaN	1	1.4582	NaN	NaN	1	1.1916	NaN	NaN	1									19329000	309	81	81	14675	localized
	1143	A2BFF8;O88487;Q3TPJ8	83;83;83	A2BFF8	Cytoplasmic dynein 1 intermediate chain 2	Dync1i2	0.488335	9.08e-22	126.93	79.461			S	GLTTDSPIVPPPMSPSSKSVSTPSEAGSQDS	EAEALLQSMGLTTDSPIVPPPMS(0.023)PS(0.488)S(0.488)K	25	3	1.0696																									0	309	83	83	14675	count
	1145	A2BFF8;O88487;Q3TPJ8;A2BFF5;A2BFF9	88;88;88;94;94	A2BFF8	Cytoplasmic dynein 1 intermediate chain 2	Dync1i2	0.480696	5.62e-09	118.15	90.221			S	SPIVPPPMSPSSKSVSTPSEAGSQDSGDGAV	S(0.033)VS(0.481)T(0.481)PS(0.006)EAGSQDSGDGAVGSR	3	2	-0.20432																									0	309	88	88	77027	count
	1146	A2BFF8;O88487;Q3TPJ8;A2BFF5;A2BFF9	91;91;91;97;97	A2BFF8	Cytoplasmic dynein 1 intermediate chain 2	Dync1i2	0.999959	7.77e-65	198.06	159.88		1;2	S	VPPPMSPSSKSVSTPSEAGSQDSGDGAVGSR	SVSTPS(1)EAGS(0.916)QDS(0.084)GDGAVGSR	6	2	0.4073	NaN	1.0008	NaN	3	NaN	1.1717	NaN	3	NaN	0.79838	NaN	2	NaN	1.5986	NaN	2	0.90101	1.1618	NaN	1	1.1415	1.1352	NaN	1	3075900	309	91	91	77027	localized
	1147	A2BFF8;O88487;Q3TPJ8;A2BFF5;A2BFF9	95;95;95;101;101	A2BFF8	Cytoplasmic dynein 1 intermediate chain 2	Dync1i2	0.939237	4.97e-65	199.57	199.57		1;2	S	MSPSSKSVSTPSEAGSQDSGDGAVGSRRGPI	S(0.002)VS(0.004)T(0.006)PS(0.892)EAGS(0.939)QDS(0.157)GDGAVGSR	10	3	0.68083	NaN	1.0008	NaN	1	NaN	1.1717	NaN	1	0.77313	0.85115	NaN	1	1.6385	1.5706	NaN	1	NaN	1.143	NaN	3	NaN	1.0766	NaN	3	5772000	309	95	95	77027	localized
	1148	A2BFF8;O88487;Q3TPJ8;A2BFF5;A2BFF9	98;98;98;104;104	A2BFF8	Cytoplasmic dynein 1 intermediate chain 2	Dync1i2	0.950044	6.05e-28	156.9	132.17		1;2	S	SSKSVSTPSEAGSQDSGDGAVGSRRGPIKLG	SVSTPS(0.999)EAGS(0.05)QDS(0.95)GDGAVGSR	13	2	0.3752	0.97798	0.88559	NaN	1	1.2394	1.1577	NaN	1	1.085	0.74888	NaN	2	0.986	1.6271	NaN	2	1.1325	1.143	NaN	2	1.0642	1.0565	NaN	2	4882300	309	98	98	77027	localized
	1150	P97863-3;A2BG76;P97863-2;I7HIP8;A2BG75;A2BG77;P97863	264;263;264;263;263;263;264	P97863-3	Nuclear factor 1 B-type;Nuclear factor 1	Nfib	0.816731	0.0058823	70.373	70.373		1;2	S	YYHDMNSGVNLQRSLSSPPSSKRPKTISIDE	S(0.177)LS(0.817)S(0.006)PPSSKRPK	3	2	-0.734									1.4499	1.5689	NaN	1	1.3211	1.1655	NaN	1									820380	310	264	264	73167	localized
	1151	P97863-3;A2BG76;P97863-2;I7HIP8;A2BG75;A2BG77;P97863	265;264;265;264;264;264;265	P97863-3	Nuclear factor 1 B-type;Nuclear factor 1	Nfib	0.922788	0.0058823	68.329	46.657		2	S	YHDMNSGVNLQRSLSSPPSSKRPKTISIDEN	S(0.558)LS(0.447)S(0.923)PPS(0.036)S(0.036)KRPK	4	2	0.41173									NaN	1.6681	NaN	2	NaN	1.2983	NaN	2									558590	310	265	265	73167	localized
	1152	P97863-3;A2BG76;P97863-2;I7HIP8;A2BG75;A2BG77;P97863	276;275;276;275;275;275;276	P97863-3	Nuclear factor 1 B-type;Nuclear factor 1	Nfib	0.490359	9.94e-05	67.029	67.029			S	RSLSSPPSSKRPKTISIDENMEPSPTGDFYP	T(0.385)IS(0.49)IDENMEPS(0.064)PT(0.056)GDFY(0.006)PS(0.681)PNS(0.266)PAAGS(0.051)R	3	2	0.13721																									0	310	276	276	79484	count
	1153	P97863-3;A2BG76;P97863-2;I7HIP8;A2BG75;A2BG77;P97863	284;283;284;283;283;283;284	P97863-3	Nuclear factor 1 B-type;Nuclear factor 1	Nfib	0.788216	4.86e-18	124.88	124.88		2	S	SKRPKTISIDENMEPSPTGDFYPSPNSPAAG	T(0.009)IS(0.047)IDENMEPS(0.788)PT(0.155)GDFYPS(0.007)PNS(0.991)PAAGS(0.002)R	11	3	-0.10791	NaN	1.2587	NaN	1	NaN	0.86014	NaN	1	NaN	1.2133	NaN	2	NaN	0.89628	NaN	2	NaN	0.9897	NaN	2	NaN	0.77353	NaN	2	40766000	310	284	284	79484	localized
	1155	P97863-3;A2BG76;P97863-2;I7HIP8;A2BG75;A2BG77;P97863	295;294;295;294;294;294;295	P97863-3	Nuclear factor 1 B-type;Nuclear factor 1	Nfib	0.993471	4.86e-18	124.88	124.88		1;2	S	NMEPSPTGDFYPSPNSPAAGSRTWHERDQDM	TISIDENMEPS(0.5)PT(0.5)GDFYPS(0.003)PNS(0.993)PAAGS(0.003)R	22	3	0.53343	NaN	1.2137	NaN	2	NaN	0.82451	NaN	2	1.4862	1.2133	NaN	1	0.79824	0.89628	NaN	1	NaN	0.9897	NaN	2	NaN	0.77353	NaN	2	41268000	310	295	295	79484	localized
	1156	A2BGG7;P62960	204;312	P62960	Nuclease-sensitive element-binding protein 1	Ybx1	0.95445	3.96e-139	228.94	190.28		1	S	DGKETKAADPPAENSSAPEAEQGGAE_____	AADPPAENS(0.046)S(0.954)APEAEQGGAE	10	2	-0.4473																									0	312;2853	204;312	312	273	localized
	1157	A2BGG7	133	A2BGG7	Nuclease-sensitive element-binding protein 1 (Fragment)	Ybx1	1	0.0130446	55.899	55.899		1	S	PVRQNMYRGYRPRFRSIHFRGPPRQRQPRED	FRS(1)IHFRGPPR	3	3	-0.63897	0.66287	NaN	NaN	1	1.2246	NaN	NaN	1	2.3183	NaN	NaN	2	0.44103	NaN	NaN	2									13128000	312	133	133	21184	localized
	1158	A2BGG7;P62960	51;163	P62960	Nuclease-sensitive element-binding protein 1	Ybx1	0.997375	2.37e-40	144.83	144.83		1;2	S	RRRGPPRNYQQNYQNSESGEKNEGSESAPEG	NYQQNY(0.006)QNS(0.997)ES(0.997)GEKNEGSESAPEGQAQQR	9	3	-0.4062	1.077	1.0354	NaN	1	0.84426	0.83333	NaN	1	1	1.0953	NaN	1	0.64805	0.80785	NaN	1	0.88314	0.87733	NaN	2	0.83939	0.87248	NaN	2	281990000	312;2853	51;163	163	26013;59953;59954;65237	localized
	1159	A2BGG7;P62960	53;165	P62960	Nuclease-sensitive element-binding protein 1	Ybx1	0.996704	4.37e-35	139.45	114.29		1;2	S	RGPPRNYQQNYQNSESGEKNEGSESAPEGQA	NYQQNY(0.006)QNS(0.997)ES(0.997)GEKNEGSESAPEGQAQQR	11	3	-0.4062	1.0422	1.1434	NaN	3	0.88558	0.8782	NaN	3	0.89202	1.0926	NaN	2	0.69158	0.80785	NaN	2	0.97898	0.92516	NaN	1	0.97145	0.88204	NaN	1	104630000	312;2853	53;165	165	26013;59953;59954;65237	localized
	1160	A2BGG7;P62960	60;172	P62960	Nuclease-sensitive element-binding protein 1	Ybx1	0.999808	2.75e-26	126.1	88.968		1;2	S	QQNYQNSESGEKNEGSESAPEGQAQQRRPYR	RGPPRNYQQNYQNSESGEKNEGS(1)ES(1)APEGQAQQR	23	4	-0.05426	NaN	1.0205	NaN	4	NaN	0.8366	NaN	4	1.0709	1.155	NaN	2	0.79881	0.67853	NaN	2	NaN	0.85345	NaN	8	NaN	0.89736	NaN	8	76834000	312;2853	60;172	172	26013;59953;59954;65237	localized
	1161	A2BGG7;P62960	62;174	P62960	Nuclease-sensitive element-binding protein 1	Ybx1	0.999898	7.66e-23	123.32	123.32		1;2	S	NYQNSESGEKNEGSESAPEGQAQQRRPYRRR	RGPPRNYQQNYQNSESGEKNEGS(1)ES(1)APEGQAQQR	25	4	-0.05426	NaN	0.916	NaN	2	NaN	0.78504	NaN	2	1.0622	1.0698	NaN	2	0.8165	0.86102	NaN	2	0.85473	0.87868	NaN	1	0.82741	0.90961	NaN	1	50280000	312;2853	62;174	174	26013;59953;59954;65237	localized
	1162	A2BH40-3;A2BH40;E9QAQ7;A2BH40-4;A2BH40-2	697;697;697;312;312	A2BH40-3	AT-rich interactive domain-containing protein 1A	Arid1a	0.999999	1.91e-05	120.32	90.597		1;2	S	FSPHTSPHLPGIRGPSPSPVGSPASVAQSRS	GPS(1)PS(1)PVGSPASVAQSR	3	2	-0.32685	1.0494	NaN	NaN	1	0.99782	NaN	NaN	1	1.0336	NaN	NaN	1	0.67716	NaN	NaN	1	NaN	1.4919	NaN	2	NaN	0.6696	NaN	2	1457100	314	697	697	26065	localized
	1163	A2BH40-3;A2BH40;E9QAQ7;A2BH40-4;A2BH40-2	699;699;699;314;314	A2BH40-3	AT-rich interactive domain-containing protein 1A	Arid1a	0.999992	1.91e-05	120.32	90.597		2	S	PHTSPHLPGIRGPSPSPVGSPASVAQSRSGP	GPS(1)PS(1)PVGSPASVAQSR	5	2	-0.32685																	NaN	1.4919	NaN	2	NaN	0.6696	NaN	2	1234300	314	699	699	26065	localized
	1164	A2BH40-3;A2BH40;E9QAQ7;A2BH40-4;A2BH40-2	773;773;773;388;388	A2BH40-3	AT-rich interactive domain-containing protein 1A	Arid1a	0.997979	4.37e-22	162.91	137.08		1	S	PQMPQYTSPQPGSALSPRQPSGGQMHSGVGS	NPQMPQYTS(0.001)PQPGS(0.001)ALS(0.998)PR	17	2	0.68576																	1.1668	NaN	NaN	1	1.3031	NaN	NaN	1	651830	314	773	773	58515	localized
	1165	A2BH40-3;A2BH40;E9QAQ7	365;365;365	A2BH40-3	AT-rich interactive domain-containing protein 1A	Arid1a	0.999903	4.42e-46	192.16	151.4		1	S	AVSGGAQQRSHHAPMSPGSSGGGGQPLARTP	SHHAPMS(1)PGSSGGGGQPLAR	7	3	-0.34063	0.98639	NaN	NaN	3	0.98532	NaN	NaN	3	1.0831	NaN	NaN	4	1.0033	NaN	NaN	4	0.93484	NaN	NaN	8	0.90066	NaN	NaN	8	177840000	314	365	365	71044	localized
	1166	A2BH40-3;A2BH40;E9QAQ7;A2BH40-4;A2BH40-2	1185;1185;1184;799;800	A2BH40-3	AT-rich interactive domain-containing protein 1A	Arid1a	0.858326	1.11e-13	127.3	114.75		1	S	PHSQIPPLPGMSRSNSVGIQDAFPDGSDPTF	S(0.142)NS(0.858)VGIQDAFPDGSDPTFQKR	3	3	0.50758	0.94109	NaN	NaN	1	1.5216	NaN	NaN	1	1.3093	NaN	NaN	1	1.4186	NaN	NaN	1									8046900	314	1185	1185	73835	localized
	1167	A2BIE1	505	A2BIE1	Protein Qser1	Qser1	0.999568	0.00011359	128.94	128.94		1	S	FASSTRGQTLQSSIPSPDPKSYAERKLDSSV	GQTLQSSIPS(1)PDPK	10	2	-0.53045									1.0661	NaN	NaN	3	0.76163	NaN	NaN	3	0.95732	NaN	NaN	1	0.92552	NaN	NaN	1	2074000	315	505	505	26305	localized
	1168	A2CEK3;Q9D0F9	135;117	Q9D0F9	Phosphoglucomutase-1	Pgm2;Pgm1	0.999648	2.12e-30	154.84	154.84		1	S	IIRKIKAIGGIILTASHNPGGPNGDFGIKFN	AIGGIILTAS(1)HNPGGPNGDFGIK	10	2	-1.5037	1.0386	NaN	NaN	5	0.99804	NaN	NaN	5	0.94084	NaN	NaN	5	1.0174	NaN	NaN	5	1.0562	NaN	NaN	4	1.2247	NaN	NaN	4	227990000	316;6312	135;117	117	3640;32789	localized
	1169	Q9Z148-2;A2CG76;Q9Z148-3;Q9Z148	374;431;408;465	Q9Z148-2	Histone-lysine N-methyltransferase EHMT2	Ehmt2	0.895365	1.53e-23	141.7	141.7		2	S	EPPRAKEPRGVSNDTSSLETERGFEELPLCS	GVSNDT(0.012)S(0.895)S(0.895)LET(0.197)ERGFEELPLCSCR	7	3	-0.50697	NaN	1.15	NaN	2	NaN	0.75318	NaN	2	NaN	1.3159	NaN	1	NaN	0.89263	NaN	1									4988800	317	374	374	27736	localized
	1170	Q9Z148-2;A2CG76;Q9Z148-3;Q9Z148	375;432;409;466	Q9Z148-2	Histone-lysine N-methyltransferase EHMT2	Ehmt2	0.895365	1.53e-23	141.7	141.7		2	S	PPRAKEPRGVSNDTSSLETERGFEELPLCSC	GVSNDT(0.012)S(0.895)S(0.895)LET(0.197)ERGFEELPLCSCR	8	3	-0.50697	NaN	1.15	NaN	2	NaN	0.75318	NaN	2	NaN	1.3159	NaN	1	NaN	0.89263	NaN	1									4988800	317	375	375	27736	localized
	1171	Q9Z148-2;A2CG76;Q9Z148-3;Q9Z148	136;193;136;193	Q9Z148-2	Histone-lysine N-methyltransferase EHMT2	Ehmt2	0.83454	0.00228151	56.684	40.93		1	S	ACPSRAKMSMTGAGKSPPSVQSLAMRLLSMP	MS(0.002)MT(0.003)GAGKS(0.835)PPS(0.16)VQS(0.001)LAMR	9	3	0.32711																	1.1961	NaN	NaN	2	0.77054	NaN	NaN	2	15126000	317	136	136	55181	localized
	1172	A2CG77	205	A2CG77	Histone-lysine N-methyltransferase EHMT2 (Fragment)	Ehmt2	0.452785	0.000703306	62.709	55.094			S	GPGREALEKALVIQESESPPSPPPSPDRRKK	ALVIQES(0.453)ES(0.095)PPS(0.453)PPPS(1)PDRR	7	3	0.38982																									0	318	205	205	5669;5670;5671	count
	1173	A2CG77	210	A2CG77	Histone-lysine N-methyltransferase EHMT2 (Fragment)	Ehmt2	0.999992	4.31e-28	167.26	137.19		2	S	ALEKALVIQESESPPSPPPSPDRRKKLRFHP	ALVIQESESPPS(1)PPPS(1)PDRR	12	2	0.55916	NaN	1.1303	NaN	1	NaN	0.92831	NaN	1	NaN	1.2951	NaN	3	NaN	0.96921	NaN	3	NaN	0.92815	NaN	6	NaN	0.83055	NaN	6	16664000	318	210	210	5669;5670;5671	localized
	1174	A2CG77	214	A2CG77	Histone-lysine N-methyltransferase EHMT2 (Fragment)	Ehmt2	1	4.31e-28	167.26	137.19		2	S	ALVIQESESPPSPPPSPDRRKKLRFHPRQLY	ALVIQESESPPS(1)PPPS(1)PDRR	16	2	0.55916	NaN	1.0932	NaN	2	NaN	0.87284	NaN	2	NaN	1.2951	NaN	3	NaN	0.96921	NaN	3	NaN	0.92815	NaN	6	NaN	0.83055	NaN	6	17027000	318	214	214	5669;5670;5671	localized
	1175	A2RSJ4	414	A2RSJ4	UHRF1-binding protein 1-like	Uhrf1bp1l	0.998458	0.000868608	63.796	40.043		2	S	NVEMLKQAMKDRNLGSPPKSPTHASPQHTQT	NLGS(0.998)PPKS(0.979)PT(0.022)HASPQHTQTEK	4	3	-0.50041	NaN	0.90984	NaN	1	NaN	0.89385	NaN	1	NaN	1.1374	NaN	3	NaN	1.1655	NaN	3	NaN	0.84027	NaN	3	NaN	0.90857	NaN	3	31302000	319	414	414	57755;57756	localized
	1176	A2RSJ4	418	A2RSJ4	UHRF1-binding protein 1-like	Uhrf1bp1l	0.978764	1.12e-05	80.596	57.16		1;2	S	LKQAMKDRNLGSPPKSPTHASPQHTQTEKDS	NLGS(0.998)PPKS(0.979)PT(0.022)HASPQHTQTEK	8	3	-0.50041	0.9596	0.90984	NaN	1	0.82208	0.89385	NaN	1	NaN	0.71244	NaN	1	NaN	0.83302	NaN	1	0.6997	0.87236	NaN	1	0.94546	0.9548	NaN	1	22922000	319	418	418	57755;57756	localized
	1177	A2RSJ4	423	A2RSJ4	UHRF1-binding protein 1-like	Uhrf1bp1l	0.526056	0.0015899	58.566	34.416		2	S	KDRNLGSPPKSPTHASPQHTQTEKDSTLKGT	NLGS(0.937)PPKS(0.065)PT(0.191)HAS(0.526)PQHT(0.149)QT(0.118)EKDS(0.006)T(0.005)LKGT(0.003)PK	13	3	1.1216									NaN	1.1383	NaN	1	NaN	1.1655	NaN	1									2387200	319	423	423	57755;57756	count
[truncated: 15,541 more rows]

## Sheet: expand site tables
	id	IGF log2-fold	IGF fold-factor	IGF p-value	IGF FDR	LY log2-fold	LY fold-factor	LY p-value	LY FDR	IFG sig	LY sig	PEP	Score	Localization prob	Charge	Protein	Amino acid	Multiplicity	Number of Phospho STY	Protein names	Gene names	Position	Sequence window	Motifs	Phospho STY Probabilities	Position in peptide	Unique identifier	UniProt_site
[truncated: 14,831 more rows]
