# Supplementary material for: Phosphoproteomics identifies dual-site phosphorylation in an extended basophilic motif regulating FILIP1-mediated degradation of filamin-C
Source: Commun Biol. 2020 May 22;3:253. doi: 10.1038/s42003-020-0982-5 (PMC7244511; doi:10.1038/s42003-020-0982-5)
Supplement: Supplementary file 3 — Supplementary Data 3 [file 42003_2020_982_MOESM3_ESM.xlsx]

## Sheet: delete_me_when_ready
IDs	id	Uniqueidentifier	IGF log2-fold	IGF fold-factor	IGF p-value	IGF FDR	LY log2-fold	LY fold-factor	LY p-value	LY FDR	IFG sig	LY sig	PEP	Score	Leading proteins	ProteinIDs	Localizationprob	Charge	Protein	Aminoacid	Multiplicity	NumberofPhosphoSTY	Proteinnames	Genenames	Position	Sequencewindow	Shortsequencewindow	Motifs	PhosphoSTYProbabilities	Positioninpeptide
Q69ZX8_566	9472	UID27677	0.84529	1.79663	0.000675	0.035012	-1.8342	-3.56572	5e-06	0.001013	+	+	2.78e-22	172	Q69ZX8	Row10024	1	3	Q69ZX8	S	___2	1;2	Actin-binding LIM protein 3	Ablim3	566	REALHTTGYEMSFNGSPRSHYLADSDPLISK	YEMSFNGSPRSHYLA	SP;SxxxSP	EALHTTGYEMS(1)FNGS(1)PR	15
Q69ZX8_566	9472	UID9461	0.717012	1.64377	0.001521	0.046328	-0.918039	-1.88955	0.000355	0.015112	+	+	2.78e-22	172	Q69ZX8	Row3591	1	3	Q69ZX8	S	___1	1;2	Actin-binding LIM protein 3	Ablim3	566	REALHTTGYEMSFNGSPRSHYLADSDPLISK	YEMSFNGSPRSHYLA	SP;SxxxSP	EALHTTGYEMS(1)FNGS(1)PR	15
Q3V117;Q91V92;Q3TS02_455;455;455	8257	UID8246	1.02971	2.04161	3.2e-05	0.01008	-1.12853	-2.18636	1.7e-05	0.00213	+	+	3.1e-16	122	Q3V117	Row3173	0.999	3	Q3V117	S	___1	1	ATP-citrate synthase	Acly	455	NASGSTSTPAPSRTASFSESRADEVAPAKKA	PAPSRTASFSESRAD		TAS(0.999)FS(0.001)ESRADEVAPAKK	3
A0A087WRF2;Q8BXK8;E9Q3K3_552;605;418	188	UID189	1.04839	2.06821	0.001776	0.047985	-1.18056	-2.26665	0.001132	0.029109	+	+	0.000416	111	A0A087WRF2	Row76	0.967	2	A0A087WRF2	S	___1	1	Arf-GAP with GTPase, ANK repeat and PH domain-containing protein 1	Agap1	552	SLQSCESSKNKSRLTSQSEAMALQSIRNMRG	KNKSRLTSQSEAMAL		LT(0.012)S(0.967)QS(0.021)EAMALQSIR	3
Q9D1F4;E9QKI5;E9QKI4_247;273;318	17777	UID17616	0.703856	1.62885	0.000138	0.018932	-1.96271	-3.89793	0	0.000223	+	+	2.45e-10	172	Q9D1F4	Row6083	1	2	Q9D1F4	T	___1	1	Proline-rich AKT1 substrate 1	Akt1s1	247	EDTQVFGDLPRPRLNTSDFQKLKRKY_____	LPRPRLNTSDFQKLK	RxRxxS/T	LNT(1)SDFQKLK	3
Q60823;F8WHG5_478;435	8828	UID27033	1.90553	3.74646	9.4e-05	0.015571	-2.1114	-4.32112	4.9e-05	0.003907	+	+	7.06e-81	205	Q60823	Row9763	1	2	Q60823	S	___2	1;2	RAC-beta serine/threonine-protein kinase	Akt2	478	ELDQRTHFPQFSYSASIRE____________	PQFSYSASIRE____		THFPQFS(0.986)YS(0.014)AS(1)IRE	11
Q60823;F8WHG5_474;431	8826	UID27031	1.9064	3.74874	9.4e-05	0.015571	-2.05038	-4.14214	5.9e-05	0.004235	+	+	7.06e-81	205	Q60823	Row9761	1	2	Q60823	S	___2	1;2	RAC-beta serine/threonine-protein kinase	Akt2	474	LDPLELDQRTHFPQFSYSASIRE________	RTHFPQFSYSASIRE		THFPQFS(1)YSAS(1)IRE	7
Q99K28;Q99K28-2_519;533	13010	UID12997	1.12279	2.17768	0.000437	0.033737	-0.847997	-1.8	0.002217	0.044086	+	+	5.64e-107	224	Q99K28	Row4830	1	2	Q99K28	S	___1	1	ADP-ribosylation factor GTPase-activating protein 2	Arfgap2	519	VLANGVMNSLQDRYGSY______________	SLQDRYGSY______		MAVLANGVMNSLQDRYGS(1)Y	18
Q8BL80;Q8BL80-2;Q8BL80-3;D3Z1Y5_387;256;187;222	10889	UID29092	1.43735	2.70823	0.000205	0.023335	-1.11777	-2.17011	0.000934	0.025703	+	+	1.02e-08	133	Q8BL80	Row10587	1	3	Q8BL80	S	___2	1;2	Rho GTPase-activating protein 22	Arhgap22	387	WGSEEVTRDHRGEPGSPGLPTHRTSSLDGPA	DHRGEPGSPGLPTHR	SP	DHRGEPGS(1)PGLPTHR	8
E9QM77;O70305;F6U2C2_585;585;276	3955	UID22160	-1.04156	-2.05845	0.000713	0.036585	1.22319	2.33463	0.00027	0.012493	+	+	9.06e-19	182	E9QM77;F6U2C2	Row7833	0.996	2	E9QM77	S	___2	2	Ataxin-2	Atxn2	585	AHGSPAPVSTMPKRMSSEGPPRMSPKAQRHP	STMPKRMSSEGPPRM		RMS(0.996)S(0.004)EGPPRMS(1)PK	3
P41183_454	6508	UID24713	-0.755798	-1.68857	0.001032	0.040905	1.63332	3.10226	8e-06	0.001373	+	+	1.09e-09	155	P41183	Row8855	1	3	P41183	S	___2	2	B-cell lymphoma 6 protein homolog	Bcl6	454	STIPQASRLNNLVNRSLAGSPRSSSESHSPL	LNNLVNRSLAGSPRS		LNNLVNRS(1)LAGS(1)PR	8
P41183_458	6509	UID24714	-0.755798	-1.68857	0.001032	0.040905	1.63332	3.10226	8e-06	0.001373	+	+	1.09e-09	155	P41183	Row8856	1	3	P41183	S	___2	2	B-cell lymphoma 6 protein homolog	Bcl6	458	QASRLNNLVNRSLAGSPRSSSESHSPLYMHP	VNRSLAGSPRSSSES	SP;SxxxSP	LNNLVNRS(1)LAGS(1)PR	12
F8WI22;Q8K019-2;Q8K019;Q8K019-3;A0A087WQA0_263;261;263;261;263	4704	UID22909	-0.695721	-1.61969	0.000877	0.039685	1.06189	2.08767	6.5e-05	0.004395	+	+	4.56e-05	109	F8WI22;Q8K019-2	Row8125	0.991	3	Q8K019-2	S	___2	1;2	Bcl-2-associated transcription factor 1	Bclaf1	261	STVHSAKNTPSQHSHSIQHSPERSGSGSVGN	TPSQHSHSIQHSPER		NTPS(0.002)QHS(0.008)HS(0.991)IQHS(0.999)PER	9
F8WI22;Q8K019-2;Q8K019;Q8K019-3;A0A087WQA0_267;265;267;265;267	4705	UID22910	-0.667734	-1.58858	0.000883	0.039685	1.11627	2.16787	3.6e-05	0.003476	+	+	4.64e-122	252	F8WI22;Q8K019-2	Row8126	1	2	Q8K019-2	S	___2	1;2	Bcl-2-associated transcription factor 1	Bclaf1	265	SAKNTPSQHSHSIQHSPERSGSGSVGNGSSR	HSHSIQHSPERSGSG	SP;SxxxSP	NTPSQHSHSIQHS(1)PER	13
E9Q6J5_632	3411	UID21616	0.638053	1.55623	0.000923	0.039685	-0.996059	-1.99454	5.9e-05	0.004235	+	+	1.09e-15	133	E9Q6J5	Row7623	0.999	3	E9Q6J5	S	___2	1;2	Protein Bod1l	Bod1l	632	HTHGKGEPSRPARRLSESLHSADENKTESKV	SRPARRLSESLHSAD		RLS(0.999)ESLHSADENKTESKVER	3
E9Q6J5_637	3412	UID21617	0.638053	1.55623	0.000923	0.039685	-0.996059	-1.99454	5.9e-05	0.004235	+	+	0.00126	83.9	E9Q6J5	Row7624	0.969	3	E9Q6J5	S	___2	2	Protein Bod1l	Bod1l	637	GEPSRPARRLSESLHSADENKTESKVEREYK	RLSESLHSADENKTE		RLS(0.916)ES(0.115)LHS(0.969)ADENKTESKVER	8
Q921C3;Q921C3-2;E9Q2N1_1590;1590;1590	12797	UID12784	0.653133	1.57258	0.001838	0.048516	-0.931808	-1.90767	0.000471	0.017524	+	+	0.000576	114	Q921C3	Row4758	1	2	Q921C3	S	___1	1	Bromodomain and WD repeat-containing protein 1	Brwd1	1590	NLGVTRTRAARRKAGSVSLENGCGRKATRKR	AARRKAGSVSLENGC		KAGS(1)VSLENGCGR	4
Q61686_92	9050	UID9039	0.732817	1.66188	0.000601	0.034394	-0.922953	-1.89599	0.000146	0.00776	+	+	8.33e-87	212	Q61686	Row3449	0.847	3	Q61686	S	___1	1	Chromobox protein homolog 5	Cbx5	92	ENNKPREKSEGNKRKSSFSNSADDIKSKKKR	SEGNKRKSSFSNSAD		KS(0.847)S(0.124)FS(0.029)NSADDIKSK	2
P80314_260	7188	UID7177	0.991987	1.98892	0.000275	0.027015	-2.39606	-5.26365	1e-06	0.000436	+	+	5.44e-45	151	P80314	Row2821	0.805	3	P80314	S	___1	1	T-complex protein 1 subunit beta	Cct2	260	DTDKIKIFGSRVRVDSTAKVAEIEHAEKEKM	GSRVRVDSTAKVAEI	RxRxxS/T	VRVDS(0.805)T(0.195)AKVAEIEHAEKEK	5
Q69ZA1;Q69ZA1-2_384;384	9428	UID27633	0.695032	1.61892	0.001554	0.046918	-0.600451	-1.51619	0.002691	0.049101	+	+	0.000264	65.1	Q69ZA1;Q69ZA1-2	Row9995	0.988	3	Q69ZA1-2	S	___2	2	Cyclin-dependent kinase 13	Cdk13	384	PSYSRHSSYERGGDVSPSPYSSSSWRRSRSP	YERGGDVSPSPYSSS	SP	HS(0.17)S(0.562)Y(0.266)ERGGDVS(0.988)PS(0.007)PY(0.002)S(0.002)S(0.002)S(0.001)S(0.001)WRR	11
H7BX26;Q6A065_1150;1150	5285	UID23490	0.941639	1.92071	9.4e-05	0.015571	-0.807266	-1.74989	0.000247	0.011761	+	+	1.82e-57	210	H7BX26	Row8338	1	3	H7BX26	S	___2	2;3	Centrosomal protein of 170 kDa	Cep170	1150	SRIDLLAQPRRTRLGSLSARSDSEATISRSS	PRRTRLGSLSARSDS	RxRxxS/T	LGS(1)LS(0.222)ARS(0.608)DS(0.158)EAT(0.012)ISR	3
H7BX26;Q6A065_1155;1155	5287	UID23492	0.887828	1.85039	9e-05	0.015548	-0.800966	-1.74227	0.000172	0.008816	+	+	1.82e-57	210	H7BX26	Row8340	0.999	2	H7BX26	S	___2	1;2;3	Centrosomal protein of 170 kDa	Cep170	1155	LAQPRRTRLGSLSARSDSEATISRSSASART	LGSLSARSDSEATIS		LGS(0.999)LS(0.001)ARS(0.999)DS(0.001)EATISR	8
Q8CGZ0;G5E8I8_913;915	5051	UID5040	1.41661	2.66957	0.00059	0.034394	-1.45598	-2.74343	0.000501	0.018047	+	+	0.00435	119	Q8CGZ0	Row1838	0.996	2	Q8CGZ0	S	___1	1	Calcium homeostasis endoplasmic reticulum protein	Cherp	913	ALDDPYENYRRNKSYSFIARMKARDEFSTFG	YRRNKSYSFIARMKA		NKS(0.001)Y(0.003)S(0.996)FIAR	5
Q924A2_774	12897	UID31100	-2.47952	-5.5771	2.6e-05	0.01008	1.27422	2.41868	0.000362	0.015212	+	+	2.64e-05	85.4	Q924A2	Row11348	1	3	Q924A2	S	___2	2;3	Protein capicua homolog	Cic	774	PAGFRAVSPAVPFSRSRQPSPLLLLPPPAGL	PAVPFSRSRQPSPLL		S(1)RQPS(1)PLLLLPPPAGLTSDPGPSVR	1
Q924A2_778	12898	UID31101	-2.47952	-5.5771	2.6e-05	0.01008	1.27422	2.41868	0.000362	0.015212	+	+	2.64e-05	85.4	Q924A2	Row11349	1	3	Q924A2	S	___2	2;3	Protein capicua homolog	Cic	778	RAVSPAVPFSRSRQPSPLLLLPPPAGLTSDP	FSRSRQPSPLLLLPP	RxRxxS/T;SP;SxxxSP	S(1)RQPS(1)PLLLLPPPAGLTSDPGPSVR	5
Q8K4L0_70	12112	UID12099	0.995248	1.99342	0.000554	0.034164	0.684166	1.60677	0.002314	0.045155	+	+	0.000816	68.6	Q8K4L0	Row4496	0.826	3	Q8K4L0	S	___1	1	ATP-dependent RNA helicase DDX54	Ddx54	70	ARKLGPGRALPSFPTSECVSDVEPDTREMVR	ALPSFPTSECVSDVE		ALPS(0.001)FPT(0.149)S(0.826)ECVS(0.024)DVEPDTR	8
Q8R1A4-2;A2A9M5;Q8R1A4;E9PX48;A2A9M4_2117;2117;2119;2087;716	504	UID505	1.65793	3.15564	6.4e-05	0.013688	-0.866064	-1.82268	0.000817	0.023632	+	+	4.24e-21	155	Q8R1A4-2	Row200	0.964	2	Q8R1A4-2	S	___1	1	Dedicator of cytokinesis protein 7	Dock7	2117	PQLYKAVLPVTCHRDSFSRMSLRKMEL____	PVTCHRDSFSRMSLR		AVLPVTCHRDS(0.964)FS(0.036)R	11
O08553;Q62188_2;2	5486	UID5475	1.68377	3.21267	1.3e-05	0.007875	-1.66463	-3.17033	1.4e-05	0.001858	+	+	2.65e-06	136	O08553;Q62188	Row2019	1	2	Q62188	S	___1	1	Dihydropyrimidinase-related protein 2;Dihydropyrimidinase-related protein 3	Dpysl2;Dpysl3	2	______________MSYQGKKNIPRITSDRL	______MSYQGKKNI		S(1)YQGKKNIPR	1
P58252_57	16277	UID34334	-1.21588	-2.32282	0.001215	0.042686	1.77349	3.41881	0.000282	0.012732	+	+	1.28e-70	203	P58252	Row12482	0.986	2	P58252	T	___2	1;2	Elongation factor 2	Eef2	57	KAGIIASARAGETRFTDTRKDEQERCITIKS	RAGETRFTDTRKDEQ		AGET(0.014)RFT(0.986)DT(1)RKDEQER	7
P58252_59	16278	UID34335	-1.21588	-2.32282	0.001215	0.042686	1.77349	3.41881	0.000282	0.012732	+	+	2.47e-24	155	P58252	Row12483	1	2	P58252	T	___2	2	Elongation factor 2	Eef2	59	GIIASARAGETRFTDTRKDEQERCITIKSTA	GETRFTDTRKDEQER		AGET(0.014)RFT(0.986)DT(1)RKDEQER	9
Q60876_69	16717	UID16558	-1.57186	-2.97287	1e-06	0.004216	0.919894	1.89198	2.4e-05	0.002535	+	+	6.86e-05	61.4	Q60876	Row5881	0.995	4	Q60876	T	___1	1	Eukaryotic translation initiation factor 4E-binding protein 1	Eif4ebp1	69	DRKFLMECRNSPVAKTPPKDLPAIPGVTSPT	RNSPVAKTPPKDLPA	SP	NS(0.005)PVAKT(0.995)PPKDLPAIPGVTSPTSDEPPMQASQSQLPSSPEDKR	7
E9PVC5;E9PVC6_1181;1140	2721	UID2710	-0.77807	-1.71484	0.000544	0.034164	0.82388	1.77016	0.000385	0.015742	+	+	1.78e-86	208	E9PVC5;E9PVC6	Row979	0.994	2	E9PVC5	S	___1	1;2	Eukaryotic translation initiation factor 4 gamma 1	Eif4g1	1181	RGDRLDRARTPATKRSFSKEVEERSRERPSQ	RTPATKRSFSKEVEE		S(0.994)FS(0.006)KEVEER	1
P42128_229	6533	UID42954	0.788667	1.72748	0.001726	0.04744	-2.96703	-7.81926	1e-05	0.00147	+	+	6.05e-74	176	P42128	Row13669	0.982	2	P42128	S	___3	2;3	Forkhead box protein K1	Foxk1	229	HIPEPDLRSLVSPIPSPTGTISVPNSCPASP	SLVSPIPSPTGTISV	SP;SxxxSP	SLVSPIPS(0.982)PT(0.009)GT(0.009)ISVPNS(0.008)CPAS(0.992)PR	8
P42128_243	6536	UID24741	1.50379	2.83588	0.000624	0.034413	-2.41507	-5.33345	3.2e-05	0.003244	+	+	6.05e-74	176	P42128	Row8876	1	3	P42128	S	___2	2;3	Forkhead box protein K1	Foxk1	243	PSPTGTISVPNSCPASPRGAGSSSYRFVQNV	VPNSCPASPRGAGSS	SP;SxxxSP	SLVSPIPS(0.943)PT(0.028)GT(0.029)ISVPNSCPAS(1)PR	22
P42128_414	6530	UID24735	1.19836	2.29478	0.001398	0.044348	-2.02976	-4.08338	5.6e-05	0.004079	+	+	1.52e-44	177	P42128	Row8872	1	2	P42128	S	___2	2;3	Forkhead box protein K1	Foxk1	414	SSRSAPASPTHPGLMSPRSSGLQTPECLSRE	PTHPGLMSPRSSGLQ	SP	S(1)APAS(1)PTHPGLMS(1)PR	13
P42128_229	6533	UID24738	1.48888	2.8067	0.000495	0.033737	-1.93029	-3.81133	9.9e-05	0.005963	+	+	6.05e-74	176	P42128	Row8874	0.982	2	P42128	S	___2	2;3	Forkhead box protein K1	Foxk1	229	HIPEPDLRSLVSPIPSPTGTISVPNSCPASP	SLVSPIPSPTGTISV	SP;SxxxSP	SLVSPIPS(0.982)PT(0.009)GT(0.009)ISVPNS(0.008)CPAS(0.992)PR	8
P42128_235	6534	UID24739	1.19098	2.28307	0.000543	0.034164	-1.64485	-3.12715	0.000154	0.008051	+	+	8.95e-33	133	P42128	Row8875	0.852	3	P42128	S	___2	2	Forkhead box protein K1	Foxk1	235	LRSLVSPIPSPTGTISVPNSCPASPRGAGSS	PSPTGTISVPNSCPA		SLVSPIPS(0.312)PT(0.104)GT(0.594)IS(0.852)VPNS(0.117)CPAS(0.021)PR	14
Q3UCQ1-2;Q3UCQ1_389;389	7902	UID7891	1.43585	2.70542	0.000201	0.023335	-1.8077	-3.50083	8.1e-05	0.005194	+	+	4.18e-49	180	Q3UCQ1-2	Row3077	1	2	Q3UCQ1-2	S	___1	1;3	Forkhead box protein K2	Foxk2	389	HSSGAQTPESLSREGSPAPLEPEPGASQPKL	ESLSREGSPAPLEPE	SP;SxxxSP	EGS(1)PAPLEPEPGASQPK	3
Q3UCQ1-2;Q3UCQ1_415;415	7903	UID26108	-1.8529	-3.61225	0.000182	0.022575	1.43149	2.69725	0.00087	0.024302	+	+	2.83e-171	243	Q3UCQ1-2	Row9403	1	2	Q3UCQ1-2	S	___2	2	Forkhead box protein K2	Foxk2	415	SQPKLAVIQEARFAQSAPGSPLSSQPVLITV	QEARFAQSAPGSPLS		FAQS(1)APGS(0.998)PLS(0.002)S(0.001)QPVLITVQR	4
Q3THK3_377	7699	UID7688	0.65701	1.57681	0.000206	0.023335	-1.19907	-2.29591	4e-06	0.000939	+	+	3.51e-06	87.5	Q3THK3	Row3017	0.989	3	Q3THK3	S	___1	1;2;3	General transcription factor IIF subunit 1	Gtf2f1	377	FMAKKKTPPKRERKPSGGSSKGTSRPGTPSA	PKRERKPSGGSSKGT	RxRxxS/T;RxRxxS/TxxS/T	KPS(0.989)GGS(0.004)S(0.004)KGT(0.001)SRPGTPSAEAASTSSTLR	3
Q3THK3_431	7702	UID25907	-1.25157	-2.381	0.000406	0.032053	1.68379	3.21272	0.000127	0.007117	+	+	2.68e-10	105	Q3THK3	Row9324	0.94	3	Q3THK3	S	___2	2	General transcription factor IIF subunit 1	Gtf2f1	431	ETPAAKRLRMDTGPQSLSGKSTPSSGDVQVT	RMDTGPQSLSGKSTP		MDT(0.001)GPQS(0.94)LS(0.078)GKS(0.524)T(0.444)PS(0.009)S(0.003)GDVQVTEDAVR	7
Q3THK3_433	7703	UID25908	-2.15457	-4.45235	1e-06	0.004216	1.76103	3.38939	5e-06	0.001013	+	+	8.29e-82	179	Q3THK3	Row9325	0.946	3	Q3THK3	S	___2	2	General transcription factor IIF subunit 1	Gtf2f1	433	PAAKRLRMDTGPQSLSGKSTPSSGDVQVTED	DTGPQSLSGKSTPSS		MDT(0.001)GPQS(0.034)LS(0.946)GKS(0.115)T(0.903)PS(0.001)SGDVQVTEDAVRR	9
Q3THK3_437	16493	UID34550	-2.06074	-4.172	9e-06	0.007875	1.8287	3.55217	2e-05	0.002308	+	+	3.1e-30	136	Q3THK3	Row12540	0.965	3	Q3THK3	T	___2	2	General transcription factor IIF subunit 1	Gtf2f1	437	RLRMDTGPQSLSGKSTPSSGDVQVTEDAVRR	QSLSGKSTPSSGDVQ	SP;SxxxSP	MDT(0.001)GPQS(0.096)LS(0.631)GKS(0.307)T(0.965)PSSGDVQVTEDAVRR	13
Q3THK3_436	7704	UID25909	-1.73893	-3.33787	7.3e-05	0.014586	1.93097	3.81312	3.7e-05	0.003531	+	+	8.29e-82	179	Q3THK3	Row9326	0.9	3	Q3THK3	S	___2	2	General transcription factor IIF subunit 1	Gtf2f1	436	KRLRMDTGPQSLSGKSTPSSGDVQVTEDAVR	PQSLSGKSTPSSGDV		MDT(0.003)GPQS(0.057)LS(0.106)GKS(0.9)T(0.893)PS(0.031)S(0.01)GDVQVTEDAVRR	12
Q3UMU9;Q3UMU9-3;Q3UMU9-4;Q3UMU9-2_450;459;397;449	8110	UID8099	1.20913	2.31198	0.000511	0.033943	-2.71503	-6.56607	3e-06	0.000729	+	+	4.36e-05	132	Q3UMU9	Row3129	1	2	Q3UMU9	S	___1	1;2	Hepatoma-derived growth factor-related protein 2	Hdgfrp2	450	KPRARPVKVERTRKRSEGLSLERKGEKKKEP	VERTRKRSEGLSLER	RxRxxS/T	KRS(1)EGLS(1)LER	3
Q3V1N5_265	8261	UID26466	0.791635	1.73103	0.001261	0.042686	-1.11903	-2.17201	0.000332	0.014333	+	+	4.86e-28	137	Q3V1N5	Row9567	0.815	3	Q3V1N5	S	___2	2	Protein Heca	Heca	265	NSQEKTVGSAAYGARSPCGSPGQSPPTGYSI	SAAYGARSPCGSPGQ	SP	S(0.815)PCGS(0.19)PGQS(0.989)PPT(0.006)GYSILSPAHFSGPR	1
Q3V1N5_273	8262	UID26467	0.791635	1.73103	0.001261	0.042686	-1.11903	-2.17201	0.000332	0.014333	+	+	4.86e-28	137	Q3V1N5	Row9568	0.996	3	Q3V1N5	S	___2	2	Protein Heca	Heca	273	SAAYGARSPCGSPGQSPPTGYSILSPAHFSG	PCGSPGQSPPTGYSI	SP;SxxxSP	S(0.671)PCGS(0.331)PGQS(0.996)PPT(0.001)GYSILSPAHFSGPR	9
Q6NVF4_946	9640	UID27845	-1.14086	-2.20513	4e-05	0.010476	0.844288	1.79538	0.000272	0.012493	+	+	8.74e-46	193	Q6NVF4	Row10098	0.998	2	Q6NVF4	S	___2	1;2	DNA helicase B	Helb	946	SGSCAPSTGFASQPSSPRVGGRPDTQPPASH	GFASQPSSPRVGGRP	SP;SxxxSP	LSGSCAPSTGFAS(0.998)QPS(0.004)S(0.998)PR	17
Q6NVF4_942	9638	UID27843	-1.17221	-2.25357	3.8e-05	0.010112	0.865009	1.82135	0.000262	0.012275	+	+	8.74e-46	193	Q6NVF4	Row10097	1	2	Q6NVF4	S	___2	2	DNA helicase B	Helb	942	QKKLSGSCAPSTGFASQPSSPRVGGRPDTQP	APSTGFASQPSSPRV		LSGSCAPSTGFAS(1)QPS(0.387)S(0.613)PR	13
Q543V3;P35569_302;302	8401	UID26606	1.47388	2.77767	0.000167	0.021726	-2.46491	-5.52094	6e-06	0.001126	+	+	1.88e-27	142	Q543V3	Row9608	0.974	3	Q543V3	S	___2	2;3	Insulin receptor substrate 1	Irs1	302	PPPSQVGLTRRSRTESITATSPASMVGGKPG	TRRSRTESITATSPA	RxRxxS/T	T(0.026)ES(0.974)ITAT(0.056)S(0.936)PAS(0.008)MVGGKPGSFR	3
Q543V3;P35569_307;307	8402	UID26607	1.37866	2.60028	3.2e-05	0.01008	-2.43216	-5.39702	1e-06	0.000436	+	+	1.88e-27	142	Q543V3	Row9609	0.981	2	Q543V3	S	___2	2;3	Insulin receptor substrate 1	Irs1	307	VGLTRRSRTESITATSPASMVGGKPGSFRVR	TESITATSPASMVGG	SP	T(0.18)ES(0.811)IT(0.01)AT(0.014)S(0.981)PAS(0.005)MVGGKPGSFR	8
Q543V3;P35569_307;307	8402	UID44823	2.28244	4.86499	0.000923	0.039685	-1.76458	-3.39774	0.002447	0.046519	+	+	1.88e-27	142	Q543V3	Row13832	0.981	2	Q543V3	S	___3	2;3	Insulin receptor substrate 1	Irs1	307	VGLTRRSRTESITATSPASMVGGKPGSFRVR	TESITATSPASMVGG	SP	T(0.18)ES(0.811)IT(0.01)AT(0.014)S(0.981)PAS(0.005)MVGGKPGSFR	8
Q543V3;P35569_325;325	8382	UID44803	1.71877	3.29156	8.8e-05	0.015545	-0.794162	-1.73407	0.001762	0.038019	+	+	2.51e-53	172	Q543V3	Row13828	0.959	4	Q543V3	S	___3	1;2;3	Insulin receptor substrate 1	Irs1	325	SMVGGKPGSFRVRASSDGEGTMSRPASVDGS	SFRVRASSDGEGTMS	RxRxxS/T	AS(0.041)S(0.959)DGEGT(0.002)MS(0.008)RPAS(0.017)VDGS(0.085)PVS(0.483)PS(0.152)T(0.141)NRT(0.112)HAHR	3
Q543V3;P35569_336;336	8384	UID44805	1.71877	3.29156	8.8e-05	0.015545	-0.794162	-1.73407	0.001762	0.038019	+	+	1.16e-15	119	Q543V3	Row13829	0.989	3	Q543V3	S	___3	2;3	Insulin receptor substrate 1	Irs1	336	VRASSDGEGTMSRPASVDGSPVSPSTNRTHA	GTMSRPASVDGSPVS		AS(0.454)S(0.543)DGEGT(0.002)MS(0.002)RPAS(0.989)VDGS(0.012)PVS(0.821)PS(0.095)T(0.082)NR	14
Q8CHK4-2_86	11801	UID30004	-1.0655	-2.09289	0.000755	0.037754	0.788713	1.72753	0.002367	0.045791	+	+	0.000433	53.6	Q8CHK4-2	Row10971	1	3	Q8CHK4-2	S	___2	2	Histone acetyltransferase KAT5	Kat5	86	PKKEAKTPTKNGLPGSRPGSPEREVKRKVEV	TKNGLPGSRPGSPER		NGLPGS(1)RPGS(1)PEREVKR	6
Q8CHK4-2_90	11802	UID30005	-1.0655	-2.09289	0.000755	0.037754	0.788713	1.72753	0.002367	0.045791	+	+	0.000433	53.6	Q8CHK4-2	Row10972	1	3	Q8CHK4-2	S	___2	2	Histone acetyltransferase KAT5	Kat5	90	AKTPTKNGLPGSRPGSPEREVKRKVEVVSPA	LPGSRPGSPEREVKR	SP;SxxxSP	NGLPGS(1)RPGS(1)PEREVKR	10
D3YXZ3;Q91YS4_614;616	2099	UID38520	-0.811773	-1.75537	0.000193	0.023165	0.813512	1.75749	0.000191	0.009515	+	+	1.19e-06	131	D3YXZ3	Row13298	0.823	3	D3YXZ3	S	___3	2;3	Kinesin light chain 2	Klc2	614	SRTLSSSSMDLSRRSSLVG____________	MDLSRRSSLVG____		TLS(0.028)S(0.44)S(0.44)S(0.103)MDLS(0.979)RRS(0.186)S(0.823)LVG	14
D3YXZ3;Q91YS4_610;612	2091	UID38512	-0.777563	-1.71423	0.000243	0.026602	0.819933	1.76532	0.000175	0.008883	+	+	1.19e-06	131	D3YXZ3	Row13296	1	2	D3YXZ3	S	___3	1;2;3	Kinesin light chain 2	Klc2	610	GLSDSRTLSSSSMDLSRRSSLVG________	SSSSMDLSRRSSLVG		T(0.016)LS(0.016)S(0.868)S(0.098)S(0.003)MDLS(1)RRS(0.312)S(0.688)LVG	10
D3YXZ3;Q91YS4_614;616	2099	UID20304	-0.656258	-1.57599	0.000939	0.039934	0.825952	1.7727	0.000235	0.011305	+	+	1.19e-06	131	D3YXZ3	Row7104	0.823	3	D3YXZ3	S	___2	2;3	Kinesin light chain 2	Klc2	614	SRTLSSSSMDLSRRSSLVG____________	MDLSRRSSLVG____		TLS(0.028)S(0.44)S(0.44)S(0.103)MDLS(0.979)RRS(0.186)S(0.823)LVG	14
D3YXZ3;Q91YS4_605;607	2089	UID38510	-0.777499	-1.71416	0.000286	0.027572	0.833862	1.78245	0.000185	0.009276	+	+	1.72e-32	197	D3YXZ3	Row13294	0.956	2	D3YXZ3	S	___3	1;2;3	Kinesin light chain 2	Klc2	605	QPGGTGLSDSRTLSSSSMDLSRRSSLVG___	DSRTLSSSSMDLSRR		T(0.006)LS(0.004)S(0.015)S(0.956)S(0.088)MDLS(0.931)RRS(0.815)S(0.185)LVG	5
D3YXZ3;Q91YS4_613;615	2098	UID38519	-0.74112	-1.67147	0.000297	0.028106	0.833873	1.78246	0.000143	0.007664	+	+	1.61e-05	105	D3YXZ3	Row13297	0.815	2	D3YXZ3	S	___3	2;3	Kinesin light chain 2	Klc2	613	DSRTLSSSSMDLSRRSSLVG___________	SMDLSRRSSLVG___		T(0.006)LS(0.004)S(0.015)S(0.956)S(0.088)MDLS(0.931)RRS(0.815)S(0.185)LVG	13
Z4YJT3;Q6ZQ58_751;751	10104	UID28309	0.745607	1.67668	0.000445	0.033737	-2.75945	-6.77136	0	0.000223	+	+	3.99e-87	211	Z4YJT3	Row10300	1	2	Z4YJT3	S	___2	1;2;3	La-related protein 1	Larp1	751	EPSTIARSLPTTVPESPNYRNARTPRTPRTP	LPTTVPESPNYRNAR	SP	S(0.997)LPT(0.003)TVPES(1)PNYRNAR	9
Z4YJT3;Q6ZQ58_743;743	10103	UID28308	0.75928	1.69265	0.000488	0.033737	-2.6896	-6.45134	0	0.000223	+	+	3.99e-87	211	Z4YJT3	Row10299	1	2	Z4YJT3	S	___2	1;2;3	La-related protein 1	Larp1	743	ANKLFGAPEPSTIARSLPTTVPESPNYRNAR	EPSTIARSLPTTVPE		S(1)LPTTVPES(1)PNYRNAR	1
Z4YJT3;Q6ZQ58_765;765	17008	UID35065	0.702083	1.62685	0.000234	0.025987	-1.86546	-3.64383	0	0.000436	+	+	0.000331	71.8	Z4YJT3	Row12696	0.986	3	Z4YJT3	T	___2	2	La-related protein 1	Larp1	765	ESPNYRNARTPRTPRTPQLKDSSQTPRFYPV	RTPRTPRTPQLKDSS	SP	T(0.346)PRT(0.668)PRT(0.986)PQLK	7
Z4YJT3;Q6ZQ58;Q6ZQ58-2_1032;1032;26	10095	UID10084	0.657855	1.57774	0.000274	0.027015	-1.28732	-2.44075	3e-06	0.000819	+	+	1.87e-06	81.8	Z4YJT3	Row3806	0.994	3	Z4YJT3	S	___1	1;2	La-related protein 1	Larp1	1032	PVVAGGSGEGRKRCPSQSSSRPATGISQPPT	EGRKRCPSQSSSRPA	RxRxxS/T;RxRxxS/TxxS/T	CPS(0.994)QS(0.004)S(0.001)S(0.001)RPAT(0.001)GISQPPTTPTGQATREDAK	3
Z4YJT3;Q6ZQ58_498;498	10101	UID10090	0.845992	1.7975	6.1e-05	0.01323	-0.779805	-1.7169	0.000103	0.006082	+	+	4.01e-16	132	Z4YJT3	Row3808	0.999	2	Z4YJT3	S	___1	1;2;3	La-related protein 1	Larp1	498	VPRQHYQKETESAPGSPRAVTPVPTKTEEVS	ETESAPGSPRAVTPV	SP;SxxxSP	QHYQKET(0.005)ES(0.996)APGS(0.999)PR	13
P21619_12	16124	UID15965	0.354632	1.27866	0.038551	0.216001	-0.051307	-1.0362	0.723915	0.877849			3.16e-08	121	P21619	Row5755	1	2	P21619	T	___1	1;2	Lamin-B2	Lmnb2	12	____MASLPPHAGPATPLSPTRLSRLQEKEE	PPHAGPATPLSPTRL	SP	ASLPPHAGPAT(1)PLS(0.951)PT(0.049)R	11
E0CYK4;E0CYF5;Q9D0U6_120;60;60	2561	UID20766	0.853939	1.80743	0.00042	0.032892	-0.812949	-1.7568	0.000564	0.019442	+	+	9.53e-16	122	E0CYK4	Row7294	1	3	E0CYK4	S	___2	2	Repressor of RNA polymerase III transcription MAF1 homolog	Maf1	120	KQFCQEGQPHVLEALSPPQTSGLSPSRLSKS	PHVLEALSPPQTSGL	SP	QFCQEGQPHVLEALS(1)PPQT(0.004)S(0.008)GLS(0.8)PS(0.189)R	15
P14873_1508	6103	UID24308	0.930841	1.90639	0.000575	0.034394	-2.09184	-4.2629	3e-06	0.00075	+	+	1.4e-33	117	P14873	Row8676	0.995	3	P14873	S	___2	2	Microtubule-associated protein 1B;MAP1B heavy chain;MAP1 light chain LC1	Map1b	1508	GGDVSPTQIDVSQFGSFKEDTKMSISEGTVS	IDVSQFGSFKEDTKM		KLGGDVS(0.994)PT(0.006)QIDVS(0.002)QFGS(0.995)FKEDT(0.004)K	18
P20357_823	6228	UID6217	1.11108	2.16007	0.00125	0.042686	-1.98823	-3.96751	0.00013	0.007183	+	+	0.000187	130	P20357	Row2366	1	2	P20357	S	___1	1	Microtubule-associated protein 2	Map2	823	LPEMLDLAGTRSRLASVSADAEVARRKSVPS	GTRSRLASVSADAEV	RxRxxS/T	LAS(1)VSADAEVAR	3
Q9QZQ1-2;E9Q852;Q9QZQ1;E9Q9C3_1780;1780;1795;1802	3568	UID3557	1.81772	3.52523	3.7e-05	0.010112	-1.46063	-2.75228	0.000149	0.007849	+	+	3.56e-05	139	Q9QZQ1-2	Row1299	1	3	Q9QZQ1-2	S	___1	1	Afadin	Mllt4	1780	GAPENLTFKERQRLFSQGQDVSDKVKASRKL	KERQRLFSQGQDVSD	RxRxxS/T	QRLFS(1)QGQDVSDKVK	5
Q9DAT2_191	13525	UID31728	-2.37963	-5.20403	7e-06	0.007875	1.20294	2.30208	0.000569	0.019446	+	+	5.89e-161	243	Q9DAT2	Row11581	1	2	Q9DAT2	S	___2	2	MRG/MORF4L-binding protein	Mrgbp	191	KRKRSRVTDKVLTANSNPSSPSAAKRRRT__	DKVLTANSNPSSPSA		VTDKVLTANS(1)NPS(0.001)S(0.999)PSAAK	10
Q9DAT2_195	13527	UID31730	-2.28767	-4.88266	1.2e-05	0.007875	1.2313	2.34778	0.000615	0.020203	+	+	5.89e-161	243	Q9DAT2	Row11582	0.999	2	Q9DAT2	S	___2	2	MRG/MORF4L-binding protein	Mrgbp	195	SRVTDKVLTANSNPSSPSAAKRRRT______	TANSNPSSPSAAKRR	SP;SxxxSP	VTDKVLTANS(1)NPS(0.001)S(0.999)PSAAK	14
F6ZSG0;Q80WJ7_285;491	4363	UID4352	0.775863	1.71221	0.00046	0.033737	-0.749648	-1.68138	0.000565	0.019442	+	+	7.21e-06	148	F6ZSG0;Q80WJ7	Row1591	0.995	2	Q80WJ7	S	___1	1	Protein LYRIC	Mtdh	491	KARPKQEKACSLKTMSTSDPAEVLIKNSQPV	ACSLKTMSTSDPAEV		TMS(0.995)T(0.005)SDPAEVLIK	3
Q9JLN9_2478	14059	UID32262	1.09759	2.13997	0.000757	0.037754	-2.37036	-5.17072	6e-06	0.00111	+	+	5.59e-09	59.1	Q9JLN9	Row11797	0.958	4	Q9JLN9	S	___2	2	Serine/threonine-protein kinase mTOR	Mtor	2478	LGEPAHKKAGTTVPESIHSFIGDGLVKPEAL	AGTTVPESIHSFIGD		AGT(0.012)T(0.038)VPES(0.958)IHS(0.991)FIGDGLVKPEALNKK	8
P01108;F6PX41;A0A087WSQ0;F8WID3_293;307;307;308	5937	UID24142	0.866245	1.82291	0.000493	0.033737	-0.629125	-1.54663	0.001679	0.037303	+	+	2.28e-05	94.3	P01108	Row8614	0.999	3	P01108	S	___2	2	Myc proto-oncogene protein	Myc	293	ESGSSPSRGHSKPPHSPLVLKRCHVSTHQHN	GHSKPPHSPLVLKRC	SP	S(0.249)ES(0.249)GS(0.249)S(0.249)PS(0.002)RGHS(0.002)KPPHS(0.999)PLVLKR	17
P70670_1174	7158	UID25363	0.859426	1.81432	0.000298	0.028106	-0.732504	-1.66152	0.00078	0.022755	+	+	1.17e-83	195	P70670	Row9092	1	2	P70670	S	___2	1;2	Nascent polypeptide-associated complex subunit alpha, muscle-specific form	Naca	1174	KQIPTPEDAVTILAGSPLSPKKASKTAAPKE	AVTILAGSPLSPKKA	SP	QIPTPEDAVTILAGS(1)PLSPK	15
P70670_1177	7159	UID25364	0.807329	1.74997	0.000285	0.027572	-0.6591	-1.5791	0.000961	0.026167	+	+	3.22e-85	216	P70670	Row9093	1	2	P70670	S	___2	1;2	Nascent polypeptide-associated complex subunit alpha, muscle-specific form	Naca	1177	PTPEDAVTILAGSPLSPKKASKTAAPKEAPA	ILAGSPLSPKKASKT	SP	QIPTPEDAVTILAGSPLS(1)PK	18
E9Q5C9_701	3266	UID21471	0.807244	1.74987	0.001225	0.042686	-0.895535	-1.8603	0.000669	0.020933	+	+	6.24e-113	239	E9Q5C9	Row7572	1	2	E9Q5C9	S	___2	1;2	Protein Nolc1	Nolc1	701	RGGSISVQVNSVKFDSE______________	VNSVKFDSE______		GSYRGGS(0.186)IS(0.813)VQVNSVKFDS(1)E	19
E9Q7G0;F6ZQA3_1985;632	3503	UID3492	0.952818	1.93565	0.000615	0.034413	-2.84077	-7.16404	0	0.000436	+	+	3.48e-48	183	E9Q7G0;F6ZQA3	Row1283	0.99	2	E9Q7G0	S	___1	1;2	Protein Numa1	Numa1	1985	KRVSSETHQGPGTPESKKATSCFPRPMTPRD	QGPGTPESKKATSCF		KRVS(0.745)S(0.254)ET(0.001)HQGPGT(0.01)PES(0.99)K	16
E9Q7G0;F6ZQA3_1982;629	15454	UID33511	1.37016	2.58499	2.8e-05	0.01008	-1.93007	-3.81073	3e-06	0.000742	+	+	1.08e-11	142	E9Q7G0;F6ZQA3	Row12227	0.998	3	E9Q7G0	T	___2	1;2	Protein Numa1	Numa1	1982	QQRKRVSSETHQGPGTPESKKATSCFPRPMT	ETHQGPGTPESKKAT	SP	KRVSSETHQGPGT(0.998)PES(0.002)K	13
E9Q7G0;F6ZQA3_1985;632	3503	UID21708	1.19526	2.28986	0.001609	0.047275	-1.75363	-3.37207	0.000368	0.015292	+	+	3.48e-48	183	E9Q7G0;F6ZQA3	Row7653	0.99	2	E9Q7G0	S	___2	1;2	Protein Numa1	Numa1	1985	KRVSSETHQGPGTPESKKATSCFPRPMTPRD	QGPGTPESKKATSCF		KRVS(0.745)S(0.254)ET(0.001)HQGPGT(0.01)PES(0.99)K	16
E9Q7G0;F6ZQA3_1976;623	15453	UID33510	1.60879	3.04996	0.000567	0.034394	-1.73853	-3.33694	0.000419	0.016616	+	+	4e-14	136	E9Q7G0;F6ZQA3	Row12226	0.796	3	E9Q7G0	T	___2	2	Protein Numa1	Numa1	1976	VGITTRQQRKRVSSETHQGPGTPESKKATSC	RKRVSSETHQGPGTP		KRVS(0.105)S(0.105)ET(0.796)HQGPGT(0.986)PES(0.007)K	7
E9Q3G8_331	3143	UID21348	-1.21929	-2.32832	6e-06	0.007875	0.998181	1.99748	2.3e-05	0.002499	+	+	1.9e-45	202	E9Q3G8	Row7520	1	2	E9Q3G8	S	___2	2;3	Protein Nup153	Nup153	331	LEKMSSPLADAKRIPSAVSSPLNSPLDRSGI	ADAKRIPSAVSSPLN		RIPS(1)AVS(0.349)S(0.651)PLNSPLDR	4
Q68ED3;F8WI26;E9QJT6_54;101;101	3803	UID40224	-1.1584	-2.23209	3.1e-05	0.01008	1.10956	2.1578	4.2e-05	0.003568	+	+	0.00265	47.8	Q68ED3	Row13437	0.872	4	Q68ED3	S	___3	3	PAP-associated domain-containing protein 5	Papd5	54	WARRASAGPSASPVPSAPSSPRPAAALPASE	PSASPVPSAPSSPRP		AS(0.156)AGPS(0.212)AS(0.673)PVPS(0.872)APS(0.522)S(0.516)PRPAAALPAS(0.015)ES(0.015)T(0.015)DPAS(0.002)GS(0.002)S(0.001)NKR	12
Q68ED3;F8WI26;E9QJT6_57;104;104	3804	UID40225	-1.1584	-2.23209	3.1e-05	0.01008	1.10956	2.1578	4.2e-05	0.003568	+	+	5.85e-21	99.3	Q68ED3	Row13438	0.751	3	Q68ED3	S	___3	2;3	PAP-associated domain-containing protein 5	Papd5	57	RASAGPSASPVPSAPSSPRPAAALPASESTD	SPVPSAPSSPRPAAA		AS(0.184)AGPS(0.125)AS(0.693)PVPS(0.478)APS(0.751)S(0.751)PRPAAALPAS(0.005)ES(0.003)T(0.003)DPAS(0.003)GS(0.003)S(0.003)NKR	15
Q68ED3;F8WI26;E9QJT6_58;105;105	3805	UID40226	-1.1584	-2.23209	3.1e-05	0.01008	1.10956	2.1578	4.2e-05	0.003568	+	+	5.85e-21	99.3	Q68ED3	Row13439	0.751	3	Q68ED3	S	___3	1;2;3	PAP-associated domain-containing protein 5	Papd5	58	ASAGPSASPVPSAPSSPRPAAALPASESTDP	PVPSAPSSPRPAAAL	SP;SxxxSP	AS(0.184)AGPS(0.125)AS(0.693)PVPS(0.478)APS(0.751)S(0.751)PRPAAALPAS(0.005)ES(0.003)T(0.003)DPAS(0.003)GS(0.003)S(0.003)NKR	16
Q3TC46_179	7658	UID7647	-1.3302	-2.51437	2.7e-05	0.01008	1.40826	2.65418	1.8e-05	0.002164	+	+	3.84e-47	213	Q3TC46	Row2994	1	2	Q3TC46	S	___1	1;2;3	Protein PAT1 homolog 1	Patl1	179	DDRDLSERALPRRSTSPIIGSPPVRAVPIGT	ALPRRSTSPIIGSPP	SP	RSTS(1)PIIGS(1)PPVR	4
P59114_140	6899	UID25104	-0.742727	-1.67334	0.000829	0.039237	1.2104	2.31403	4e-05	0.003559	+	+	5.97e-28	137	P59114	Row9002	0.991	3	P59114	S	___2	2	Phosphorylated CTD-interacting factor 1	Pcif1	140	VKKPKIEIPVTPTSQSVPSSPSIPGTPTLKI	PVTPTSQSVPSSPSI		IEIPVTPT(0.001)S(0.007)QS(0.991)VPS(0.493)S(0.493)PS(0.015)IPGTPTLK	11
P59114_144	6901	UID25106	-0.709407	-1.63513	0.000628	0.034413	1.24199	2.36525	1.8e-05	0.002164	+	+	5.97e-28	137	P59114	Row9003	0.951	3	P59114	S	___2	1;2	Phosphorylated CTD-interacting factor 1	Pcif1	144	KIEIPVTPTSQSVPSSPSIPGTPTLKIWGSS	TSQSVPSSPSIPGTP	SP;SxxxSP	IEIPVT(0.001)PT(0.205)S(0.205)QS(0.59)VPS(0.025)S(0.951)PS(0.025)IPGTPTLK	15
Q811Q9-2;Q811Q9_285;315	10659	UID10646	0.977178	1.96861	0.000105	0.016118	-1.12004	-2.17353	4.3e-05	0.00368	+	+	4.42e-11	132	Q811Q9-2	Row4017	1	2	Q811Q9-2	S	___1	1;2;3	Choline-phosphate cytidylyltransferase B	Pcyt1b	285	KQMFQERSSRMLQALSPKQSPVSSPTRSRSP	SRMLQALSPKQSPVS	SP	MLQALS(1)PK	6
Q3UHX2_176	8048	UID8037	0.901043	1.86741	0.000784	0.038007	-2.0298	-4.08348	4e-06	0.000983	+	+	5.86e-13	183	Q3UHX2	Row3110	1	2	Q3UHX2	S	___1	1	28 kDa heat- and acid-stable phosphoprotein	Pdap1	176	RKAKDDATLSGKRMQSLSLNK__________	LSGKRMQSLSLNK__		MQS(1)LSLNK	3
Q4VA53;Q4VA53-3;F8WHU5;Q4VA53-2_1165;1165;1165;636	8310	UID26515	-0.808194	-1.75102	0.000862	0.039685	1.20196	2.30051	7.5e-05	0.004874	+	+	4.44e-100	209	Q4VA53	Row9584	0.956	3	Q4VA53	S	___2	1;2	Sister chromatid cohesion protein PDS5 homolog B	Pds5b	1165	SRMETVSNASSSSNPSSPGRIKGRLDSSEMD	ASSSSNPSSPGRIKG		METVSNAS(0.001)S(0.062)S(0.414)S(0.524)NPS(0.956)S(0.043)PGRIK	14
Q6PDH0;D3Z4N0;Q6PDH0-2;D3Z0X5;F6RUK9;E9PWB1;F6RYD0;E9Q307;E9PWW4;F7AWU3;E9Q340_1009;1009;1065;1065;754;962;455;279;322;91;133	2287	UID20492	0.904291	1.87162	0.001052	0.041178	-1.45179	-2.73547	0.000167	0.008626	+	+	1.09e-05	70.3	Q6PDH0	Row7193	0.876	3	Q6PDH0	S	___2	1;2	Pleckstrin homology-like domain family B member 1	Phldb1	1009	SSSSQLSVATLGRSPSPKSALLAQNGTSSLP	ATLGRSPSPKSALLA	SP	SGPLPSSSGS(0.001)S(0.001)S(0.001)S(0.001)S(0.002)S(0.002)QLS(0.038)VAT(0.588)LGRS(0.49)PS(0.876)PK	27
G3UWD4;Q8K2H1-2;Q3UBL8;Q8K2H1;G3X959_127;146;146;215;215	4803	UID23008	-0.939474	-1.91783	0.00018	0.022575	1.03982	2.05597	9.5e-05	0.005751	+	+	2e-11	121	G3UWD4	Row8174	0.955	2	G3UWD4	S	___2	2	Periphilin-1	Pphln1	127	SQHRSKERSIQSVKTSRDASPSSSSAVASSK	SIQSVKTSRDASPSS		S(0.001)IQS(0.001)VKT(0.042)S(0.955)RDAS(0.557)PS(0.364)S(0.062)S(0.002)S(0.016)AVASSK	8
G3UWD4;Q8K2H1-2;Q3UBL8;Q8K2H1;G3X959_131;150;150;219;219	4804	UID23009	-1.01575	-2.02196	0.001289	0.042686	1.14286	2.20819	0.000821	0.023641	+	+	2e-11	121	G3UWD4	Row8175	0.911	3	G3UWD4	S	___2	2	Periphilin-1	Pphln1	131	SKERSIQSVKTSRDASPSSSSAVASSKALDK	VKTSRDASPSSSSAV	SP;SxxxSP	S(0.007)IQS(0.091)VKT(0.327)S(0.575)RDAS(0.911)PS(0.016)S(0.007)S(0.007)S(0.045)AVAS(0.007)S(0.008)K	12
Q91WG5_65	12636	UID30839	0.790157	1.72926	0.000891	0.039685	-0.736971	-1.66667	0.001163	0.029342	+	+	0.000224	109	Q91WG5	Row11255	0.997	2	Q91WG5	S	___2	2	5'-AMP-activated protein kinase subunit gamma-2	Prkag2	65	GDVENSEKHSSRKVDSPFSSGSPSRGLFSRG	HSSRKVDSPFSSGSP	SP	KVDS(0.997)PFS(0.005)S(0.177)GS(0.815)PS(0.006)R	4
F8WHT3;A2AN33_1154;482	4666	UID22871	-0.796381	-1.73674	0.000602	0.034394	0.647987	1.56698	0.001972	0.041164	+	+	9.3e-29	158	F8WHT3	Row8115	1	2	F8WHT3	S	___2	2;3	Protein PRRC2B	Prrc2b	1154	AKPRRRIASETHSEGSEYEELPKRRRQRGSE	SETHSEGSEYEELPK		IAS(0.001)ETHS(0.998)EGS(1)EYEELPK	10
Q3TLH4;Q3TLH4-5;S4R2J9;S4R294_901;901;899;901	7742	UID25947	0.881862	1.84275	0.000771	0.03777	-2.31688	-4.98253	2e-06	0.000559	+	+	2.62e-16	102	Q3TLH4	Row9343	0.988	4	Q3TLH4	S	___2	1;2	Protein PRRC2C	Prrc2c	901	RISALESQPARKRSVSHGSNHAQNAEEQRNE	PARKRSVSHGSNHAQ	RxRxxS/T;RxRxxS/TxxS/T	S(0.012)VS(0.988)HGS(0.999)NHAQNAEEQRNEPSVSIPK	3
Q3TLH4;Q3TLH4-5;S4R2J9;S4R294_904;904;902;904	7743	UID25948	0.866408	1.82312	0.000885	0.039685	-2.31622	-4.98026	2e-06	0.000562	+	+	4.8e-13	79.5	Q3TLH4	Row9344	0.999	4	Q3TLH4	S	___2	2	Protein PRRC2C	Prrc2c	904	ALESQPARKRSVSHGSNHAQNAEEQRNEPSV	KRSVSHGSNHAQNAE		S(0.012)VS(0.988)HGS(0.999)NHAQNAEEQRNEPSVSIPK	6
Q3TLH4;Q3TLH4-5;S4R2J9;S4R294_899;899;897;899	7741	UID25946	0.83134	1.77934	0.00059	0.034394	-2.14361	-4.41866	1e-06	0.000544	+	+	2.39e-16	102	Q3TLH4	Row9342	0.947	3	Q3TLH4	S	___2	1;2	Protein PRRC2C	Prrc2c	899	EERISALESQPARKRSVSHGSNHAQNAEEQR	SQPARKRSVSHGSNH		KRS(0.947)VS(0.041)HGS(0.012)NHAQNAEEQRNEPS(0.001)VSIPK	3
Q3TLH4;Q3TLH4-5;S4R2J9;S4R294_1222;1222;1220;1222	7748	UID25953	-0.834174	-1.78284	0.001967	0.049867	0.914338	1.8847	0.001391	0.03323	+	+	0.00329	61.3	Q3TLH4	Row9348	0.879	3	Q3TLH4	S	___2	2	Protein PRRC2C	Prrc2c	1222	GPLRQREESETRSESSDFEVVPKRRRQRGSE	SETRSESSDFEVVPK		QREES(0.092)ET(0.307)RS(0.582)ES(0.139)S(0.879)DFEVVPKR	12
Q3TLH4;Q3TLH4-5;S4R2J9;S4R294_1219;1219;1217;1219	7747	UID25952	-0.823871	-1.77015	0.001948	0.049531	0.945943	1.92645	0.001154	0.029271	+	+	0.00329	61.3	Q3TLH4	Row9347	0.962	3	Q3TLH4	S	___2	2	Protein PRRC2C	Prrc2c	1219	VPSGPLRQREESETRSESSDFEVVPKRRRQR	REESETRSESSDFEV		QREES(0.015)ET(0.015)RS(0.962)ES(0.221)S(0.787)DFEVVPK	9
Q5U3K5_377	8723	UID8712	0.845878	1.79736	0.000557	0.034164	-1.2253	-2.33804	5.5e-05	0.00407	+	+	7.31e-32	145	Q5U3K5	Row3345	0.806	3	Q5U3K5	S	___1	1	Rab-like protein 6	Rabl6	377	APAQRRSIISRLFGTSPAAEVTPSPPEPAPA	ISRLFGTSPAAEVTP	SP	LFGT(0.194)S(0.806)PAAEVTPSPPEPAPALEAPAR	5
Q0VBL3_102	7518	UID25723	-1.32831	-2.51109	0.000383	0.031215	1.4432	2.71924	0.000277	0.012678	+	+	0.000444	73.8	Q0VBL3	Row9224	0.831	3	Q0VBL3	S	___2	2	Protein Rbm15	Rbm15	102	KTDSGGSRRSLHLDKSSSRGGSREYETGGGS	RSLHLDKSSSRGGSR		S(0.001)LHLDKS(0.831)S(0.103)S(0.103)RGGS(0.304)REY(0.236)ET(0.369)GGGS(0.014)S(0.014)S(0.014)S(0.014)R	7
Q0VBL3_108	7521	UID25726	-1.25938	-2.39393	0.000115	0.017164	1.44967	2.73146	4.7e-05	0.003895	+	+	0.000444	73.8	Q0VBL3	Row9225	0.944	3	Q0VBL3	S	___2	1;2	Protein Rbm15	Rbm15	108	SRRSLHLDKSSSRGGSREYETGGGSSSSRLH	KSSSRGGSREYETGG		SLHLDKS(0.21)S(0.596)S(0.231)RGGS(0.944)REY(0.015)ET(0.002)GGGS(0.001)SSSR	13
Q6QI06;Q6QI06-2_1135;983	16971	UID35028	0.846306	1.79789	0.001274	0.042686	-1.95841	-3.88632	6e-06	0.001184	+	+	3.83e-12	91.4	Q6QI06	Row12684	0.963	3	Q6QI06	T	___2	2	Rapamycin-insensitive companion of mTOR	Rictor	1135	LSSENKTSNRRIRTLTEPSVDLNHSEDFTSS	NRRIRTLTEPSVDLN	RxRxxS/T;RxRxxS/TxxS/T	IRT(0.037)LT(0.963)EPS(0.999)VDLNHS(0.001)EDFTSSSAQK	5
Q6QI06;Q6QI06-2_1468;1316	9974	UID28179	1.76285	3.39369	0.000186	0.022575	-1.51983	-2.86757	0.000463	0.017367	+	+	9.25e-22	149	Q6QI06	Row10245	1	2	Q6QI06	S	___2	2;3	Rapamycin-insensitive companion of mTOR	Rictor	1468	DDRGARMFSHDGAGLSSGAGGLVKNSFHLLR	SHDGAGLSSGAGGLV		MFSHDGAGLS(1)S(1)GAGGLVK	10
Q6QI06;Q6QI06-2_1469;1317	9975	UID28180	1.76285	3.39369	0.000186	0.022575	-1.51983	-2.86757	0.000463	0.017367	+	+	9.25e-22	149	Q6QI06	Row10246	1	2	Q6QI06	S	___2	2;3	Rapamycin-insensitive companion of mTOR	Rictor	1469	DRGARMFSHDGAGLSSGAGGLVKNSFHLLRQ	HDGAGLSSGAGGLVK		MFSHDGAGLS(1)S(1)GAGGLVK	11
Q8BSK8-2;Q8BSK8_429;452	11006	UID29209	0.993788	1.99141	0.001248	0.042686	-4.40437	-21.1761	0	0.000223	+	+	1.26e-143	239	Q8BSK8-2	Row10633	1	2	Q8BSK8-2	S	___2	2;3;4	Ribosomal protein S6 kinase beta-1	Rps6kb1	429	RFIGSPRTPVSPVKFSPGDFWGRGASASTAN	PVSPVKFSPGDFWGR	SP	T(0.39)PVS(0.61)PVKFS(1)PGDFWGR	9
Q8C6B2-2;Q8C6B2_507;520	11502	UID11489	0.877737	1.83749	0.000333	0.028448	-0.729237	-1.65776	0.001005	0.026855	+	+	4.35e-05	98.6	Q8C6B2-2	Row4297	0.997	3	Q8C6B2-2	S	___1	1	Rhotekin	Rtkn	507	PTWMQPLPWGRPRTFSLDAAPADHSLGPSRS	WGRPRTFSLDAAPAD	RxRxxS/T	T(0.003)FS(0.997)LDAAPADHSLGPSR	3
Q63918_287	9275	UID45696	-0.657828	-1.57771	0.000271	0.027015	0.595634	1.51114	0.000496	0.017937	+	+	1.61e-39	188	Q63918	Row13895	0.885	2	Q63918	S	___3	1;2;3	Serum deprivation-response protein	Sdpr	287	KKSLTPNHQKASSGKSSPFKVSPLSFGRKKV	QKASSGKSSPFKVSP		ASS(0.001)GKS(0.885)S(0.098)PFKVS(0.012)PLS(0.003)FGR	6
Q91ZX6-3;Q91ZX6-2;Q91ZX6_251;285;332	12764	UID12751	1.61524	3.06364	0.000105	0.016118	-1.12441	-2.18012	0.000435	0.016925	+	+	0.00108	115	Q91ZX6-3	Row4747	1	2	Q91ZX6-3	S	___1	1	Sentrin-specific protease 2	Senp2	251	EPDLSEEVSARLRLGSGSNGLLRRKISVLEI	SARLRLGSGSNGLLR	RxRxxS/T	LGS(1)GSNGLLR	3
Q9EP97_170	17864	UID35919	-0.684866	-1.60755	0.001636	0.047275	1.02558	2.03577	0.000346	0.014835	+	+	1.87e-08	123	Q9EP97	Row12950	1	3	Q9EP97	T	___2	2	Sentrin-specific protease 3	Senp3	170	LAHPKNHLSPQEGGATPQVPSPCCRFDSPRG	SPQEGGATPQVPSPC	SP	NHLSPQEGGAT(1)PQVPS(0.994)PCCRFDS(0.006)PR	11
E9PYH6_1176	2908	UID21113	0.95897	1.94392	0.000232	0.025987	-2.36436	-5.14925	1e-06	0.000436	+	+	1.46e-29	136	E9PYH6	Row7420	0.955	3	E9PYH6	S	___2	2	Protein Setd1a	Setd1a	1176	PIPLLPPPKKRRKTVSFSAAEEAPVPEPSTA	KKRRKTVSFSAAEEA		RKT(0.988)VS(0.955)FS(0.057)AAEEAPVPEPSTAAPLQAK	5
E9PYH6_1174	15339	UID33396	0.757164	1.69016	0.001036	0.040905	-2.24857	-4.75211	1e-06	0.000436	+	+	1.46e-29	136	E9PYH6	Row12186	0.988	3	E9PYH6	T	___2	2	Protein Setd1a	Setd1a	1174	SSPIPLLPPPKKRRKTVSFSAAEEAPVPEPS	PPKKRRKTVSFSAAE		RKT(0.988)VS(0.955)FS(0.057)AAEEAPVPEPSTAAPLQAK	3
E9PYH6_1178	2909	UID21114	0.906563	1.87457	0.000602	0.034394	-2.13929	-4.40545	2e-06	0.000654	+	+	3.11e-21	128	E9PYH6	Row7421	0.916	3	E9PYH6	S	___2	1;2	Protein Setd1a	Setd1a	1178	PLLPPPKKRRKTVSFSAAEEAPVPEPSTAAP	RRKTVSFSAAEEAPV		RKT(0.144)VS(0.94)FS(0.916)AAEEAPVPEPSTAAPLQAK	7
A2AQ25;E9QAU4;A2AQ25-2;D3Z781;A2AQ25-4;A2AQ25-3;A2AQ25-8;A2AQ25-9;A2AQ25-6;A2AQ25-5;Q8BHR1_361;412;79;361;361;361;361;79;79;79;281	903	UID19120	0.747082	1.67839	0.000654	0.034878	-1.809	-3.50399	2e-06	0.000654	+	+	3.99e-05	124	A2AQ25	Row6602	1	2	A2AQ25	S	___2	1;2	Sickle tail protein	Skt;Etl4	361	IPRDRLSSLPVSRSISPSPSAILERRDVKPD	LPVSRSISPSPSAIL	SP;SxxxSP	S(1)IS(1)PSPSAILER	3
F8WI30_8	4713	UID4702	0.676188	1.59791	0.001443	0.045161	-0.598817	-1.51447	0.002282	0.044776	+	+	2.35e-45	186	F8WI30	Row1726	1	2	F8WI30	S	___1	1;2	Sorting nexin-7	Snx7	8	________MDGERLASGSSELAVGESPRGGA	MDGERLASGSSELAV		MDGERLAS(1)GS(0.933)S(0.067)ELAVGESPR	8
O54781_490	5653	UID23858	0.934818	1.91165	0.001266	0.042686	-2.2937	-4.90311	3.8e-05	0.003536	+	+	1.38e-05	151	O54781	Row8498	0.815	2	O54781	S	___2	1;2	SRSF protein kinase 2;SRSF protein kinase 2 N-terminal;SRSF protein kinase 2 C-terminal	Srpk2	490	ESSPSHDRSRTVSASSTGDLPKTKTRAADLL	SRTVSASSTGDLPKT		TVS(1)AS(0.022)S(0.815)T(0.163)GDLPK	6
B2RQK7;Q8BWB1;D3YU08_418;415;189	1615	UID19832	0.881883	1.84278	0.001224	0.042686	-0.764678	-1.69899	0.0021	0.043178	+	+	0.00079	62.7	B2RQK7	Row6906	0.959	3	B2RQK7	S	___2	2	Synaptopodin 2-like protein	Synpo2l	418	QELAQVGPAAMLNGQSLQSPPRAQSAPPEAA	AAMLNGQSLQSPPRA		QRVAS(0.569)S(0.227)S(0.227)QELAQVGPAAMLNGQS(0.959)LQS(0.018)PPR	23
H7BX82;E0CX53;Q8BYJ6;Q8BYJ6-2;Q8BYJ6-3;F6SUV7;E9Q6Q8;Q8BYJ6-4_595;595;595;595;595;308;595;594	2504	UID2493	1.53835	2.90462	0.000113	0.017054	-0.843072	-1.79387	0.001172	0.029426	+	+	8.11e-05	125	H7BX82	Row903	1	2	H7BX82	S	___1	1	TBC1 domain family member 4	Tbc1d4	595	NIFSRGANRMRGRLGSMDSFERANSLASEKD	RMRGRLGSMDSFERA	RxRxxS/T;RxRxxS/TxxS/T	LGS(1)MDSFER	3
H7BX82;E0CX53;Q8BYJ6;Q8BYJ6-2;Q8BYJ6-3;F6SUV7;E9Q6Q8;Q8BYJ6-4_577;577;577;577;577;290;577;576	2508	UID2497	0.948111	1.92935	3.5e-05	0.010112	-0.775656	-1.71197	0.000129	0.007132	+	+	2.43e-13	166	H7BX82	Row906	0.999	2	H7BX82	S	___1	1	TBC1 domain family member 4	Tbc1d4	577	KLDVLKNKAKRSLTSSLENIFSRGANRMRGR	AKRSLTSSLENIFSR		SLTS(0.001)S(0.999)LENIFSR	5
Q61037-6;Q7TT21;Q61037-7;Q61037-3;Q61037-2;Q61037-5;Q61037;Q61037-4_1443;1400;1400;1426;1428;1442;1465;1421	16745	UID16586	1.07063	2.10035	0.00167	0.047275	-1.40514	-2.64844	0.00059	0.019803	+	+	9.68e-23	165	Q61037-6	Row5888	1	2	Q61037-6	T	___1	1	Tuberin	Tsc2	1443	SSSPRSPSGLRPRGYTISDSAPSRRGKRVER	GLRPRGYTISDSAPS	RxRxxS/T	GYT(1)ISDSAPSRR	3
B2KF50_430	1566	UID1567	1.00646	2.00898	0.000147	0.019804	-0.787702	-1.72632	0.000658	0.020933	+	+	1.59e-12	119	B2KF50	Row592	0.993	3	B2KF50	S	___1	1;2	Protein Uhrf1bp1	Uhrf1bp1	430	PWLLGVDPPFRRKADSFSSPGKTPLDKSPTQ	PFRRKADSFSSPGKT		KADS(0.993)FS(0.003)S(0.004)PGKTPLDKSPTQGR	4
Q3TIX9_42	7713	UID25918	-0.677346	-1.5992	0.001814	0.048461	1.17287	2.25459	0.000218	0.010728	+	+	0.00516	59.2	Q3TIX9	Row9328	0.994	3	Q3TIX9	S	___2	2	U4/U6.U5 tri-snRNP-associated protein 2	Usp39	42	RIKKERDREKEPEAASSRGSPVRVKREAEPA	EKEPEAASSRGSPVR		DREKEPEAAS(0.994)S(0.664)RGS(0.342)PVR	10
Q8C0K8_497	11359	UID29562	0.866374	1.82308	5.3e-05	0.011698	-0.86516	-1.82154	5.3e-05	0.004011	+	+	3.23e-17	128	Q8C0K8	Row10792	1	3	Q8C0K8	S	___2	1;2	Protein Uvrag	Uvrag	497	STFGGADGGFSAGIPSPDKVHRKRASSENER	GFSAGIPSPDKVHRK	SP	RQSSTFGGADGGFSAGIPS(1)PDKVHR	19
Q8C0K8_492	11358	UID29561	0.911474	1.88097	3.1e-05	0.01008	-0.806771	-1.74929	6.9e-05	0.00463	+	+	4.98e-11	115	Q8C0K8	Row10791	1	4	Q8C0K8	S	___2	2	Protein Uvrag	Uvrag	492	PKRQSSTFGGADGGFSAGIPSPDKVHRKRAS	GGADGGFSAGIPSPD		RQSSTFGGADGGFS(1)AGIPS(1)PDKVHR	14
Q6NVE8_27	9630	UID27835	0.637659	1.5558	0.001102	0.042052	-0.940103	-1.91867	0.000104	0.006104	+	+	1.69e-17	88.8	Q6NVE8	Row10092	0.988	3	Q6NVE8	S	___2	2;3	WD repeat-containing protein 44	Wdr44	27	DAPEDVHLGTGYPVGSPGKVGLLSFKEAENT	GTGYPVGSPGKVGLL	SP	AS(0.53)ES(0.354)DT(0.115)EEFY(0.002)DAPEDVHLGT(0.004)GY(0.006)PVGS(0.988)PGKVGLLS(0.003)FK	26
O09053_1049	5543	UID23748	-1.0065	-2.00904	0.000652	0.034878	1.40767	2.65309	0.000176	0.008918	+	+	8.44e-06	81.8	O09053	Row8455	0.969	3	O09053	S	___2	2	Werner syndrome ATP-dependent helicase homolog	Wrn	1049	EMFPRKVLLPSSNPVSPETTQHSSNQNPAGL	LPSSNPVSPETTQHS	SP;SxxxSP	KVLLPS(0.27)S(0.734)NPVS(0.969)PET(0.025)T(0.001)QHSSNQNPAGLTTK	11
G3X9A3;E9Q3R9;E9Q444_459;431;459	15394	UID33451	-1.29543	-2.45449	5e-05	0.011227	0.941022	1.91989	0.000371	0.015294	+	+	6.91e-93	214	G3X9A3	Row12208	1	2	G3X9A3	T	___2	2	Protein Zbtb21	Zbtb21	459	TDREEASPVTEVRIKTEPSSPLSDPSDIIRV	VTEVRIKTEPSSPLS		IKT(1)EPS(0.398)S(0.597)PLS(0.004)DPSDIIR	3
G3X9A3;E9Q3R9;E9Q444_463;435;463	3169	UID21374	-1.26133	-2.39716	0.00016	0.021105	1.1096	2.15785	0.000354	0.01511	+	+	6.91e-93	214	G3X9A3	Row7538	0.886	3	G3X9A3	S	___2	2	Protein Zbtb21	Zbtb21	463	EASPVTEVRIKTEPSSPLSDPSDIIRVTVGG	RIKTEPSSPLSDPSD	SP	IKT(0.557)EPS(0.557)S(0.886)PLSDPSDIIR	7
G3X9A3;E9Q3R9;E9Q444_462;434;462	3168	UID21373	-1.67276	-3.18823	0.000253	0.026602	1.2845	2.43597	0.001222	0.03016	+	+	1.23e-75	199	G3X9A3	Row7537	0.977	3	G3X9A3	S	___2	2	Protein Zbtb21	Zbtb21	462	EEASPVTEVRIKTEPSSPLSDPSDIIRVTVG	VRIKTEPSSPLSDPS		IKT(0.998)EPS(0.977)S(0.025)PLSDPSDIIR	6
Q6ZPZ3;Q6ZPZ3-2;E9Q8K8_1270;1187;1221	10079	UID28284	-0.68652	-1.6094	0.000887	0.039685	0.597874	1.51348	0.001948	0.040839	+	+	3.99e-22	101	Q6ZPZ3	Row10289	0.98	3	Q6ZPZ3	S	___2	1;2	Zinc finger CCCH domain-containing protein 4	Zc3h4	1270	TLFGTVKPAPKTGTGSPFAGNSPAREGEQDA	APKTGTGSPFAGNSP	SP	T(0.004)GT(0.016)GS(0.98)PFAGNS(0.991)PAREGEQDAGS(0.009)LKDVFK	5
Q7TSH3_919	10295	UID46714	-1.41781	-2.6718	0.000303	0.028106	1.13459	2.19556	0.000721	0.021561	+	+	1.26e-18	132	Q7TSH3	Row14008	0.863	2	Q7TSH3	S	___3	2;3	Zinc finger protein 516	Znf516	919	EGSSRLAPSPGSGSLSRSTTPTPSVITRVGA	SPGSGSLSRSTTPTP		LAPSPGSGS(0.011)LS(0.863)RS(0.066)T(0.109)T(0.296)PT(0.653)PS(0.001)VITR	11
Q7TSH3_925	17055	UID35110	-1.60998	-3.05248	1e-06	0.004216	1.16128	2.23655	8e-06	0.00141	+	+	1.26e-18	132	Q7TSH3	Row12716	0.761	3	Q7TSH3	T	___2	2	Zinc finger protein 516	Znf516	925	APSPGSGSLSRSTTPTPSVITRVGAQPSANS	LSRSTTPTPSVITRV	SP;SxxxSP	LAPS(0.003)PGS(0.691)GS(0.242)LS(0.048)RS(0.017)T(0.013)T(0.152)PT(0.761)PS(0.055)VIT(0.018)R	17
Q7TSH3_915	10293	UID28496	-1.89581	-3.72131	2e-06	0.005712	1.2011	2.29915	4.6e-05	0.003851	+	+	0.000175	74.5	Q7TSH3	Row10374	0.817	3	Q7TSH3	S	___2	2	Zinc finger protein 516	Znf516	915	KPKQEGSSRLAPSPGSGSLSRSTTPTPSVIT	RLAPSPGSGSLSRST		LAPS(0.015)PGS(0.817)GS(0.07)LS(0.088)RS(0.071)T(0.337)T(0.337)PT(0.07)PS(0.086)VIT(0.108)R	7
Q7TSH3_912	10292	UID46711	-1.47201	-2.77408	3.7e-05	0.010112	1.21627	2.32345	0.000126	0.007117	+	+	0.00556	74.5	Q7TSH3	Row14007	0.979	3	Q7TSH3	S	___3	1;2;3	Zinc finger protein 516	Znf516	912	PLAKPKQEGSSRLAPSPGSGSLSRSTTPTPS	GSSRLAPSPGSGSLS	SP	LAPS(0.979)PGS(0.103)GS(0.632)LS(0.262)RS(0.098)T(0.783)T(0.11)PT(0.028)PS(0.004)VIT(0.002)R	4
Q7TSH3_922	17053	UID53324	-1.47201	-2.77408	3.7e-05	0.010112	1.21627	2.32345	0.000126	0.007117	+	+	0.0026	57.2	Q7TSH3	Row14699	0.783	3	Q7TSH3	T	___3	3	Zinc finger protein 516	Znf516	922	SRLAPSPGSGSLSRSTTPTPSVITRVGAQPS	SGSLSRSTTPTPSVI		LAPS(0.979)PGS(0.103)GS(0.632)LS(0.262)RS(0.098)T(0.783)T(0.11)PT(0.028)PS(0.004)VIT(0.002)R	14
Q6P542;G3V012_103;8	9707	UID27912	-0.492852	-1.40722	0.001575	0.047206	0.743988	1.6748	0.000133	0.007246		+	6.82e-79	211	Q6P542	Row10124	1	2	Q6P542	S	___2	1;2	ATP-binding cassette sub-family F member 1	Abcf1	103	DDSDERVLMERLKQLSVPASDEEDEVPAPIP	MERLKQLSVPASDEE		QLS(1)VPAS(1)DEEDEVPAPIPR	3
Q6P542;G3V012_107;12	9708	UID27913	-0.492852	-1.40722	0.001575	0.047206	0.743988	1.6748	0.000133	0.007246		+	6.82e-79	211	Q6P542	Row10125	1	2	Q6P542	S	___2	1;2	ATP-binding cassette sub-family F member 1	Abcf1	107	ERVLMERLKQLSVPASDEEDEVPAPIPRGRK	KQLSVPASDEEDEVP		QLS(1)VPAS(1)DEEDEVPAPIPR	7
Q69ZX8_492	9493	UID27698	0.187101	1.13847	0.232454	0.543766	-0.670495	-1.59162	0.002249	0.044301		+	6.96e-17	117	Q69ZX8	Row10039	0.986	3	Q69ZX8	S	___2	1;2	Actin-binding LIM protein 3	Ablim3	492	DPYYASESEYWTYHGSPKVPRARRFSSGGEE	EYWTYHGSPKVPRAR	SP	YSPAYSPDPYYASESEY(0.001)WT(0.007)Y(0.006)HGS(0.986)PKVPR	23
F6RJ39;Q9JIX8;Q9JIX8-4_656;710;670	4172	UID4161	-0.005714	-1.00397	0.964822	0.989957	-0.884385	-1.84598	0.000198	0.009829		+	2.14e-66	197	F6RJ39;Q9JIX8-4	Row1523	1	4	F6RJ39	S	___1	1	Apoptotic chromatin condensation inducer in the nucleus	Acin1	656	EKAPTFSASVRGRHLSHPEPEQQHVIQRLQP	SVRGRHLSHPEPEQQ	RxRxxS/T	HLS(1)HPEPEQQHVIQR	3
Q8CJF7_1214	11876	UID30079	-0.373985	-1.29593	0.016135	0.134385	0.950894	1.93307	0.000527	0.018528		+	1.21e-10	146	Q8CJF7	Row10998	0.995	2	Q8CJF7	S	___2	2;3;4	Protein ELYS	Ahctf1	1214	PPSILRSGFRTTPLASPSLSPGRSLTPPFRV	FRTTPLASPSLSPGR	SP	S(0.292)GFRT(0.1)T(0.608)PLAS(0.995)PS(0.005)LS(1)PGR	10
Q8CJF7_1210	17402	UID35457	-0.397033	-1.3168	0.012734	0.121051	0.988166	1.98366	0.000435	0.016925		+	1.21e-10	146	Q8CJF7	Row12828	0.887	2	Q8CJF7	T	___2	2;3	Protein ELYS	Ahctf1	1210	AEFTPPSILRSGFRTTPLASPSLSPGRSLTP	LRSGFRTTPLASPSL	SP	S(0.064)GFRT(0.049)T(0.887)PLAS(0.849)PS(0.15)LSPGR	6
E9Q616_5542	3315	UID21520	0.084348	1.06021	0.456739	0.749884	-0.613987	-1.53048	0.00071	0.021561		+	1.56e-06	104	E9Q616	Row7593	1	2	E9Q616	S	___2	1;2	Protein Ahnak	Ahnak	5542	EGEVEAEASSPKGKFSLFKSKKPRHRSNSFS	SSPKGKFSLFKSKKP		GKFS(1)LFK	4
E9Q9K8_1566	3726	UID21931	0.493128	1.40749	0.002106	0.051877	-0.617546	-1.53426	0.000578	0.019662		+	2.29e-69	205	E9Q9K8	Row7730	1	2	E9Q9K8	S	___2	2	Protein Akap6	Akap6	1566	NARQLSLLSRSSSVESLSPGGDLFGLGIFKN	SRSSSVESLSPGGDL		S(0.223)S(0.319)S(0.458)VES(1)LSPGGDLFGLGIFK	6
Q9D1F4;E9QKI5;E9QKI4;F6R8S6_184;210;255;193	13386	UID13373	0.474055	1.38901	0.001361	0.043846	-1.28441	-2.43583	2e-06	0.000654		+	4.86e-17	177	Q9D1F4	Row4997	1	2	Q9D1F4	S	___1	1;2	Proline-rich AKT1 substrate 1	Akt1s1	184	PQPPATALPTQQYAKSLPVSVPVWAFKEKRT	PTQQYAKSLPVSVPV		S(1)LPVS(1)VPVWAFK	1
Q8BZ32;F6WV21;D6REV1;D6RI62;D3Z112_146;146;146;146;146	2491	UID20696	0.385815	1.3066	0.067521	0.288992	-1.10629	-2.15292	0.000447	0.017054		+	2.52e-05	100	Q8BZ32	Row7275	0.917	3	Q8BZ32	S	___2	2	Putative Polycomb group protein ASXL2	Asxl2	146	KRKVSSRLSHPPSPPSGCPSPTIPASKVISP	SHPPSPPSGCPSPTI		LS(0.001)HPPS(0.082)PPS(0.917)GCPS(0.874)PT(0.123)IPAS(0.003)K	9
Q8BZ32;F6WV21;D6REV1;D6RI62;D3Z112_150;150;150;150;150	2492	UID20697	0.368356	1.29088	0.067957	0.289989	-1.0915	-2.13096	0.000371	0.015294		+	2.52e-05	100	Q8BZ32	Row7276	0.993	3	Q8BZ32	S	___2	2	Putative Polycomb group protein ASXL2	Asxl2	150	SSRLSHPPSPPSGCPSPTIPASKVISPSQKH	SPPSGCPSPTIPASK	SP;SxxxSP	LS(0.038)HPPS(0.376)PPS(0.586)GCPS(0.993)PT(0.007)IPASK	13
Q8CDJ3_3	11674	UID11661	-0.049831	-1.03514	0.731297	0.913485	-0.797071	-1.73757	0.000722	0.021561		+	8.22e-120	238	Q8CDJ3	Row4350	1	2	Q8CDJ3	S	___1	1;2	Beclin 1-associated autophagy-related key regulator	Atg14	3	_____________MASPSGKGSWTPEAPGFG	_____MASPSGKGSW	SP	AS(1)PS(0.003)GKGS(0.997)WTPEAPGFGPR	2
O35126;D3YYE6_103;103	5559	UID23764	-0.224361	-1.16826	0.153626	0.441674	0.84085	1.79111	0.00275	0.049917		+	0.00268	50.9	O35126	Row8460	0.892	3	O35126	S	___2	2	Atrophin-1	Atn1	103	KKTKTEQELPRPQSPSDLDSLDGRSINDDGS	LPRPQSPSDLDSLDG		TEQELPRPQS(0.432)PS(0.892)DLDS(0.676)LDGR	12
E9QM77;O70305;F6U2C2_593;593;284	3957	UID22162	-0.934894	-1.91175	0.002973	0.060729	1.17524	2.2583	0.000821	0.023641		+	4.6e-35	200	E9QM77;F6U2C2	Row7835	1	2	E9QM77	S	___2	1;2	Ataxin-2	Atxn2	593	STMPKRMSSEGPPRMSPKAQRHPRNHRVSAG	SEGPPRMSPKAQRHP	SP	RMS(0.959)S(0.041)EGPPRMS(1)PK	11
Q9Z277;Q9Z277-2_1466;1168	14486	UID14473	0.738054	1.66793	0.005715	0.082371	1.0655	2.0929	0.001467	0.034186		+	9.85e-29	159	Q9Z277	Row5431	0.933	2	Q9Z277	S	___1	1;2	Tyrosine-protein kinase BAZ1B	Baz1b	1466	RKFPDRLADDEGDSDSESVGQSRGRRQKK__	DDEGDSDSESVGQSR		FPDRLADDEGDS(0.994)DS(0.933)ES(0.073)VGQSR	14
B1AR74;Q0VF62;Q8CCN5;F7C0F2;B1AR76;F7CPM1_838;823;838;603;346;365	1378	UID1379	0.368291	1.29082	0.025743	0.171682	-1.3227	-2.50134	0.00024	0.011483		+	1.28e-174	274	B1AR74	Row511	1	2	B1AR74	S	___1	1	Breast carcinoma-amplified sequence 3 homolog	Bcas3	838	SGTFDRSVTLLEVCGSWPEGFGLRHMSSMEH	TLLEVCGSWPEGFGL		SVTLLEVCGS(1)WPEGFGLR	10
B1AR74;Q0VF62;Q8CCN5;F7C0F2;B1AR76;F7CPM1;Q8CCN5-2_480;480;480;260;3;7;480	1363	UID19580	0.024111	1.01685	0.79958	0.940804	-0.847472	-1.79935	3.5e-05	0.003452		+	1.8e-07	80.7	B1AR74	Row6822	1	3	B1AR74	S	___2	2;3	Breast carcinoma-amplified sequence 3 homolog	Bcas3	480	EEIEQELTSKQGGRCSPVPGLSSSPSGSPLH	SKQGGRCSPVPGLSS	SP	QGGRCS(1)PVPGLS(0.056)S(0.241)S(0.645)PS(0.043)GS(0.015)PLHGK	6
O08539;Q6P1B9;O08539-2_308;277;277	15906	UID33963	-0.401425	-1.32081	0.045054	0.23331	-0.787936	-1.7266	0.002011	0.041655		+	1.55e-22	141	O08539;Q6P1B9	Row12358	1	2	Q6P1B9	T	___2	2;3	Myc box-dependent-interacting protein 1	Bin1	277	GNKSPSPPPDGSPAATPEIRVNHEPEPASGA	PDGSPAATPEIRVNH	SP;SxxxSP	SPSPPPDGS(1)PAAT(1)PEIR	13
D3YZC7;Q8R3B7;D3YZC8;Q8R3B7-2_386;456;456;383	2137	UID20342	-1.09466	-2.13563	0.003489	0.065268	1.24376	2.36815	0.002171	0.043562		+	1.53e-07	101	D3YZC7	Row7120	1	3	D3YZC7	S	___2	2	Bromodomain-containing protein 8	Brd8	386	KEECFRSGVAEAPGGSKAPSIDGKEDLDLAE	VAEAPGGSKAPSIDG		SGVAEAPGGS(1)KAPS(1)IDGKEDLDLAEK	10
D3YZC7;Q8R3B7;D3YZC8;Q8R3B7-2_390;460;460;387	2138	UID20343	-1.09466	-2.13563	0.003489	0.065268	1.24376	2.36815	0.002171	0.043562		+	1.53e-07	101	D3YZC7	Row7121	1	3	D3YZC7	S	___2	2	Bromodomain-containing protein 8	Brd8	390	FRSGVAEAPGGSKAPSIDGKEDLDLAEKMDI	PGGSKAPSIDGKEDL		SGVAEAPGGS(1)KAPS(1)IDGKEDLDLAEK	14
B2RRD7;E9PXP1;Q80XK2;Q3U109_918;919;918;919	15054	UID33112	-0.526281	-1.44021	0.003167	0.062632	0.589631	1.50486	0.001701	0.037303		+	6.27e-21	134	B2RRD7	Row12121	0.988	3	B2RRD7	T	___2	2	Bromodomain and PHD finger containing, 1	Brpf1	918	PKRPGRPPKNRESQMTPSHGGSPVGPPQLPI	KNRESQMTPSHGGSP	SP	ES(0.002)QMT(0.988)PS(0.926)HGGS(0.085)PVGPPQLPIMGSLR	5
B2RRD7;E9PXP1;Q80XK2;Q3U109_920;921;920;921	1636	UID19853	-0.494705	-1.40903	0.004877	0.076756	0.680431	1.60262	0.000843	0.023955		+	6.27e-21	134	B2RRD7	Row6915	0.987	3	B2RRD7	S	___2	2	Bromodomain and PHD finger containing, 1	Brpf1	920	RPGRPPKNRESQMTPSHGGSPVGPPQLPIMG	RESQMTPSHGGSPVG		ES(0.001)QMT(0.016)PS(0.987)HGGS(0.995)PVGPPQLPIMGSLR	7
Q3URQ4_31	8163	UID26368	0.103626	1.07447	0.289873	0.609757	0.617751	1.53448	0.001906	0.040113		+	4.95e-15	94	Q3URQ4	Row9526	0.95	3	Q3URQ4	S	___2	2	Protein C78339	C78339	31	DGSGGDHEPVPSEPGSPTTTVAATAAAPRSP	PVPSEPGSPTTTVAA	SP;SxxxSP	SRPPEQDGSGGDHEPVPS(0.972)EPGS(0.95)PT(0.045)T(0.021)T(0.005)VAAT(0.007)AAAPR	22
Q3URQ4_27	8162	UID26367	0.117234	1.08465	0.242901	0.557441	0.638404	1.55661	0.000222	0.010821		+	1.4e-26	111	Q3URQ4	Row9525	0.994	3	Q3URQ4	S	___2	2	Protein C78339	C78339	27	PPEQDGSGGDHEPVPSEPGSPTTTVAATAAA	GDHEPVPSEPGSPTT		SRPPEQDGSGGDHEPVPS(0.994)EPGS(0.39)PT(0.075)T(0.205)T(0.238)VAAT(0.098)AAAPR	18
Q9CR86_53	13222	UID13209	0.016538	1.01153	0.861197	0.965711	-0.69084	-1.61422	0.000129	0.007132		+	0.00135	142	Q9CR86	Row4911	1	2	Q9CR86	S	___1	1	Calcium-regulated heat stable protein 1	Carhsp1	53	NVVPSPLPTRRTRTFSATVRASQGPVYKGVC	TRRTRTFSATVRASQ	RxRxxS/T	TFS(1)ATVR	3
Q9CR86_33	13220	UID31423	0.006937	1.00482	0.944136	0.984852	0.778787	1.71569	8.1e-05	0.005193		+	5.62e-26	151	Q9CR86	Row11465	1	3	Q9CR86	S	___2	2;3	Calcium-regulated heat stable protein 1	Carhsp1	33	SVGLLDTPRTRDRSPSPLRGNVVPSPLPTRR	RTRDRSPSPLRGNVV	RxRxxS/T;SP	DRS(1)PS(1)PLRGNVVPS(0.941)PLPT(0.059)RR	5
D3YZP9;F6SXB0;F7B4D5_373;98;86	15168	UID51441	0.488385	1.40287	0.015739	0.133973	-2.56355	-5.91159	3e-05	0.003047		+	9.35e-06	70.3	D3YZP9	Row14495	0.761	3	D3YZP9	T	___3	3	Coiled-coil domain-containing protein 6	Ccdc6	373	PISPGLSYASHTVGFTPPTSLTRAGMSYYNS	ASHTVGFTPPTSLTR	SP	T(0.322)VS(0.322)S(0.322)PIPY(0.025)T(0.005)PS(0.006)PS(0.034)S(0.034)S(0.095)RPIS(0.564)PGLS(0.085)Y(0.076)AS(0.085)HT(0.153)VGFT(0.761)PPT(0.036)S(0.036)LT(0.036)R	32
P30282;S4R216_283;87	16159	UID34216	0.361451	1.28472	0.014101	0.127059	-1.2191	-2.32801	0.000149	0.007849		+	1.55e-169	236	P30282	Row12444	0.998	3	P30282	T	___2	1;2;3	G1/S-specific cyclin-D3	Ccnd3	283	KAPRGSSSQGPSQTSTPTDVTAIHL______	QGPSQTSTPTDVTAI	SP;SxxxSP	GSSSQGPS(0.934)QT(0.064)S(0.002)T(0.998)PTDVTAIHL	12
Q52KE7_344	8350	UID26555	0.535327	1.44927	0.007047	0.089654	-1.65751	-3.15471	9.5e-05	0.005751		+	4.12e-22	128	Q52KE7	Row9595	0.939	3	Q52KE7	S	___2	2;3	Cyclin-L1	Ccnl1	344	DGTPALSTLGGFSPASKPSSPREVKAEEKSP	LGGFSPASKPSSPRE		GLNLDGTPALS(0.006)T(0.006)LGGFS(0.986)PAS(0.939)KPS(0.793)S(0.271)PR	20
Q52KE7_347	8351	UID26556	0.666421	1.58713	0.003734	0.068815	-1.48239	-2.79412	0.000175	0.008883		+	2.6e-13	110	Q52KE7	Row9596	0.793	3	Q52KE7	S	___2	2;3	Cyclin-L1	Ccnl1	347	PALSTLGGFSPASKPSSPREVKAEEKSPVSI	FSPASKPSSPREVKA		GLNLDGTPALS(0.006)T(0.006)LGGFS(0.986)PAS(0.939)KPS(0.793)S(0.271)PR	23
Q52KE7_348	8352	UID26557	0.5295	1.44343	0.001219	0.042686	-1.48231	-2.79395	2e-06	0.00057		+	4.12e-22	128	Q52KE7	Row9597	0.859	2	Q52KE7	S	___2	2;3	Cyclin-L1	Ccnl1	348	ALSTLGGFSPASKPSSPREVKAEEKSPVSIN	SPASKPSSPREVKAE	SP;SxxxSP	GLNLDGTPALS(0.001)T(0.005)LGGFS(0.992)PAS(0.004)KPS(0.139)S(0.859)PR	24
Q52KE7_341	8349	UID26554	0.549198	1.46327	0.001268	0.042686	-1.47138	-2.77287	2e-06	0.000654		+	2e-15	115	Q52KE7	Row9594	0.992	2	Q52KE7	S	___2	2;3	Cyclin-L1	Ccnl1	341	LNLDGTPALSTLGGFSPASKPSSPREVKAEE	LSTLGGFSPASKPSS	SP	GLNLDGTPALS(0.001)T(0.005)LGGFS(0.992)PAS(0.004)KPS(0.139)S(0.859)PR	17
Q8BGZ4;Q8BGZ4-2_578;460	10750	UID28953	-0.317819	-1.24644	0.026159	0.173598	0.700486	1.62505	0.000448	0.017054		+	1.14e-34	138	Q8BGZ4	Row10545	0.947	3	Q8BGZ4	S	___2	2	Cell division cycle protein 23 homolog	Cdc23	578	PTSDTPGTFFLPASLSANNTPTRRVSPLNLS	FFLPASLSANNTPTR		NQGETPTSDTPGTFFLPAS(0.97)LS(0.947)ANNT(0.057)PT(0.025)RR	21
Q14AX6-2;Q14AX6-3;Q14AX6_381;381;381	7596	UID25801	0.087147	1.06227	0.372153	0.686449	-0.84668	-1.79836	3.5e-05	0.003452		+	1.02e-17	127	Q14AX6-2	Row9269	0.755	3	Q14AX6-2	S	___2	2	Cyclin-dependent kinase 12	Cdk12	381	SSHSKKKRSGSRSRHSSISPVRLPLNSSLGA	SGSRSRHSSISPVRL		S(0.017)RHS(0.755)S(0.611)IS(0.616)PVRLPLNSSLGAELSR	4
H7BX26;Q6A065_1197;1197	5274	UID23479	0.305621	1.23595	0.036799	0.209629	-0.712887	-1.63908	0.001979	0.041164		+	0.00751	74.9	H7BX26	Row8335	0.935	3	H7BX26	S	___2	2	Centrosomal protein of 170 kDa	Cep170	1197	VPSDKLSPRTRANSISRLSDSKVKSMSSTHG	RTRANSISRLSDSKV		ANS(0.999)IS(0.935)RLS(0.042)DS(0.024)KVK	5
E9QAS4;Q6PDQ2;E9QAS5;F6WR45_1511;1524;1531;411	3793	UID21998	-0.588117	-1.50328	0.00603	0.083747	0.866647	1.82342	0.000719	0.021561		+	0.0011	51.3	E9QAS4	Row7761	0.998	3	E9QAS4	S	___2	2	Chromodomain-helicase-DNA-binding protein 4	Chd4	1511	WSMPELAEVEENKKMSQPGSPSPKTPTPSTP	VEENKKMSQPGSPSP		WS(0.001)MPELAEVEENKKMS(0.998)QPGS(0.831)PS(0.171)PK	16
E9QAS4;Q6PDQ2;E9QAS5;F6WR45_1515;1528;1535;415	3794	UID21999	-0.588117	-1.50328	0.00603	0.083747	0.866647	1.82342	0.000719	0.021561		+	0.0011	51.3	E9QAS4	Row7762	0.955	3	E9QAS4	S	___2	2	Chromodomain-helicase-DNA-binding protein 4	Chd4	1515	ELAEVEENKKMSQPGSPSPKTPTPSTPGDTQ	KKMSQPGSPSPKTPT	SP;SxxxSP	WS(0.001)MPELAEVEENKKMS(0.997)QPGS(0.955)PS(0.048)PK	20
Q99LI2;A2AEM2_429;434	610	UID611	-0.168947	-1.12424	0.106709	0.367134	-0.858477	-1.81312	3.2e-05	0.003244		+	2.32e-10	148	Q99LI2	Row250	1	3	Q99LI2	S	___1	1;2	Chloride channel CLIC-like protein 1	Clcc1	429	KMHASKRDALRQRFHSGNKSPEVLRAFDLPD	ALRQRFHSGNKSPEV	RxRxxS/T	QRFHS(1)GNKS(1)PEVLR	5
Q91YQ3_48	12719	UID12706	-0.057922	-1.04096	0.659455	0.875772	-0.728978	-1.65746	0.000671	0.020933		+	0.00172	101	Q91YQ3	Row4732	0.999	2	Q91YQ3	S	___1	1	Cold shock domain-containing protein C2	Csdc2	48	RIWERGGGIAPRDLPSPLPTKRTRTYSATAR	IAPRDLPSPLPTKRT	SP	DLPS(0.999)PLPT(0.001)KR	4
Q91XC8;A0A087WSM4_2;2	12674	UID12661	0.470545	1.38563	0.004743	0.075756	-0.910818	-1.88011	0.0001	0.005976		+	0.000306	120	Q91XC8	Row4715	1	2	Q91XC8	S	___1	1;2	Death-associated protein 1	Dap	2	______________MSSPPEGKLETKAGHPP	______MSSPPEGKL		S(1)S(1)PPEGKLETK	1
Q91XC8;A0A087WSM4_3;3	12675	UID12662	0.448076	1.36422	0.007341	0.090824	-0.812799	-1.75662	0.00026	0.012274		+	2.71e-09	165	Q91XC8	Row4716	1	2	Q91XC8	S	___1	1;2	Death-associated protein 1	Dap	3	_____________MSSPPEGKLETKAGHPPA	_____MSSPPEGKLE	SP	S(1)S(1)PPEGKLETK	2
Q6P9R1_77	9791	UID9780	0.171318	1.12609	0.088335	0.332344	-0.736504	-1.66613	6.1e-05	0.004239		+	9.21e-05	137	Q6P9R1	Row3715	0.999	2	Q6P9R1	S	___1	1	ATP-dependent RNA helicase DDX51	Ddx51	77	AAGKRRRRPRRRRRVSGSATPNSEAPRAKRR	PRRRRRVSGSATPNS	RxRxxS/T	RVS(0.999)GSATPNSEAPR	3
Q570Y9-3;B2ZRS5;Q570Y9;Q570Y9-2_299;299;299;287	1754	UID38187	0.621185	1.53814	0.010121	0.105753	-1.42665	-2.68822	0.000459	0.017318		+	2.57e-144	209	Q570Y9-3	Row13259	0.781	3	Q570Y9-3	S	___3	2;3	DEP domain-containing mTOR-interacting protein	Deptor	299	CGSSGYFSSSPTLSSSPPVLCNPKSVLKRPV	SSPTLSSSPPVLCNP	SP	SSMSSCGSSGYFSS(0.001)S(0.986)PT(0.013)LSS(0.219)S(0.781)PPVLCNPK	21
Q570Y9-3;B2ZRS5;Q570Y9;Q570Y9-2_293;293;293;281	1751	UID19968	0.163027	1.11963	0.394305	0.704314	-1.40579	-2.64964	0.001192	0.029724		+	2.57e-144	209	Q570Y9-3	Row6965	0.986	3	Q570Y9-3	S	___2	2;3	DEP domain-containing mTOR-interacting protein	Deptor	293	RSSMSSCGSSGYFSSSPTLSSSPPVLCNPKS	SSGYFSSSPTLSSSP	SP	SSMSSCGSSGYFSS(0.001)S(0.986)PT(0.013)LSS(0.219)S(0.781)PPVLCNPK	15
Q570Y9-3;B2ZRS5;Q570Y9;Q570Y9-2_293;293;293;281	1751	UID38184	0.635568	1.55355	0.006507	0.08659	-1.37007	-2.58482	0.00036	0.015212		+	2.57e-144	209	Q570Y9-3	Row13258	0.986	3	Q570Y9-3	S	___3	2;3	DEP domain-containing mTOR-interacting protein	Deptor	293	RSSMSSCGSSGYFSSSPTLSSSPPVLCNPKS	SSGYFSSSPTLSSSP	SP	SSMSSCGSSGYFSS(0.001)S(0.986)PT(0.013)LSS(0.219)S(0.781)PPVLCNPK	15
S4R1P5;Q91ZU6-4;Q91ZU6;Q91ZU6-3;E9Q9X1;Q91ZU6-2;A0A087WSP0;S4R1Y6;S4R2C6;S4R2A8_7541;7230;7254;7224;7230;5240;4999;1462;207;237	14694	UID32752	0.326285	1.25378	0.02111	0.153184	-0.987136	-1.98225	0.000368	0.015292		+	1.06e-05	66.9	S4R1P5	Row11990	1	3	S4R1P5	S	___2	2	Dystonin	Dst	7541	PNRSTSASSHACQAASPPVPAAASTPKILHP	SHACQAASPPVPAAA	SP	GAS(0.53)PNRS(0.105)T(0.111)S(0.098)AS(0.111)S(0.046)HACQAAS(1)PPVPAAASTPK	19
Q148W8_431	7547	UID25752	0.127525	1.09242	0.389081	0.702049	-2.30753	-4.95034	1e-06	0.000436		+	2.43e-111	238	Q148W8	Row9240	0.964	2	Q148W8	S	___2	2;3	Inactive dual specificity phosphatase 27	Dusp27	431	ENSYSSRRRRHTLSESSASESVSSHDIRILK	RRHTLSESSASESVS		HT(0.002)LS(0.998)ES(0.964)S(0.037)ASESVSSHDIR	6
Q148W8_429	7546	UID25751	0.143439	1.10453	0.403102	0.710886	-2.28966	-4.8894	2e-06	0.000654		+	0	303	Q148W8	Row9239	0.998	2	Q148W8	S	___2	1;2;3	Inactive dual specificity phosphatase 27	Dusp27	429	EEENSYSSRRRRHTLSESSASESVSSHDIRI	RRRRHTLSESSASES		HTLS(0.998)ES(0.083)S(0.905)AS(0.013)ESVSSHDIR	4
Q148W8_432	7548	UID25753	0.187055	1.13844	0.372426	0.686456	-2.28043	-4.85824	8e-06	0.001373		+	1.54e-224	287	Q148W8	Row9241	0.964	2	Q148W8	S	___2	2;3	Inactive dual specificity phosphatase 27	Dusp27	432	NSYSSRRRRHTLSESSASESVSSHDIRILKQ	RHTLSESSASESVSS		HT(0.003)LS(0.997)ES(0.017)S(0.964)AS(0.009)ES(0.01)VSSHDIR	7
Q148W8_429	7546	UID7535	0.115981	1.08371	0.321573	0.639403	-1.91131	-3.76149	0	0.000436		+	0	303	Q148W8	Row2963	0.998	2	Q148W8	S	___1	1;2;3	Inactive dual specificity phosphatase 27	Dusp27	429	EEENSYSSRRRRHTLSESSASESVSSHDIRI	RRRRHTLSESSASES		HTLS(0.998)ES(0.083)S(0.905)AS(0.013)ESVSSHDIR	4
Q148W8_427	16462	UID34519	0.876793	1.83629	0.057358	0.26823	-1.87737	-3.67404	0.001828	0.038786		+	8.13e-13	144	Q148W8	Row12529	0.997	3	Q148W8	T	___2	1;2	Inactive dual specificity phosphatase 27	Dusp27	427	EEEEENSYSSRRRRHTLSESSASESVSSHDI	SSRRRRHTLSESSAS	RxRxxS/T	RHT(0.997)LS(0.001)ES(0.001)S(0.001)ASESVSSHDIR	3
Q148W8_429	7546	UID43967	-0.092404	-1.06614	0.688067	0.891797	-1.71695	-3.2874	0.001308	0.031548		+	0	303	Q148W8	Row13743	0.998	2	Q148W8	S	___3	1;2;3	Inactive dual specificity phosphatase 27	Dusp27	429	EEENSYSSRRRRHTLSESSASESVSSHDIRI	RRRRHTLSESSASES		HTLS(0.998)ES(0.083)S(0.905)AS(0.013)ESVSSHDIR	4
Q148W8_431	7547	UID43968	-0.093089	-1.06665	0.593706	0.839344	-1.65185	-3.14237	2.3e-05	0.002486		+	2.43e-111	238	Q148W8	Row13744	0.964	2	Q148W8	S	___3	2;3	Inactive dual specificity phosphatase 27	Dusp27	431	ENSYSSRRRRHTLSESSASESVSSHDIRILK	RRHTLSESSASESVS		HT(0.002)LS(0.998)ES(0.964)S(0.037)ASESVSSHDIR	6
Q148W8_432	7548	UID43969	-0.076806	-1.05468	0.67718	0.888038	-1.60015	-3.03174	4.1e-05	0.003568		+	1.54e-224	287	Q148W8	Row13745	0.964	2	Q148W8	S	___3	2;3	Inactive dual specificity phosphatase 27	Dusp27	432	NSYSSRRRRHTLSESSASESVSSHDIRILKQ	RHTLSESSASESVSS		HT(0.003)LS(0.997)ES(0.017)S(0.964)AS(0.009)ES(0.01)VSSHDIR	7
Q8K2D3_140	11995	UID30198	0.903784	1.87097	0.002142	0.05216	-2.08123	-4.23169	8.5e-05	0.00537		+	0.00256	62.1	Q8K2D3	Row11032	0.866	3	Q8K2D3	S	___2	2	Enhancer of mRNA-decapping protein 3	Edc3	140	SQDVAISPQQQQCSKSYVDRHMESLSQSKSF	QQQQCSKSYVDRHME		SQDVAIS(0.02)PQQQQCS(0.565)KS(0.866)Y(0.512)VDRHMES(0.023)LS(0.007)QS(0.007)K	16
Q8K2D3_161	11988	UID11975	0.200519	1.14911	0.073505	0.300215	-0.945001	-1.92519	2.3e-05	0.002486		+	2.66e-16	111	Q8K2D3	Row4454	1	3	Q8K2D3	S	___1	1	Enhancer of mRNA-decapping protein 3	Edc3	161	MESLSQSKSFRRRHNSWSSSSRHPNQATPKK	SFRRRHNSWSSSSRH	RxRxxS/T;RxRxxS/TxxS/T	HNS(1)WSSSSRHPNQATPK	3
P58252_57	16277	UID16118	-0.779317	-1.71632	0.039356	0.218184	1.62513	3.08471	0.001159	0.029306		+	1.28e-70	203	P58252	Row5803	0.986	2	P58252	T	___1	1;2	Elongation factor 2	Eef2	57	KAGIIASARAGETRFTDTRKDEQERCITIKS	RAGETRFTDTRKDEQ		AGET(0.014)RFT(0.986)DT(1)RKDEQER	7
P23116_584	6269	UID6258	0.040904	1.02876	0.733676	0.91427	-0.84882	-1.80103	0.000156	0.008134		+	3.97e-05	161	P23116	Row2382	1	2	P23116	S	___1	1	Eukaryotic translation initiation factor 3 subunit A	Eif3a	584	LARRQTIEERKERLESLNIQREKEELEQREA	ERKERLESLNIQREK		LES(1)LNIQR	3
Q8R1B4_907	12183	UID12170	0.249448	1.18875	0.043084	0.228111	0.627168	1.54453	0.001824	0.038786		+	0.000317	115	Q8R1B4	Row4526	0.999	2	Q8R1B4	S	___1	1	Eukaryotic translation initiation factor 3 subunit C	Eif3c	907	KNEGYMRRGGYRQQQSQTAY___________	GGYRQQQSQTAY___		GGYRQQQS(0.999)QT(0.001)AY	8
Q8BGD9_406	10688	UID28891	0.32256	1.25055	0.012904	0.121781	-1.01175	-2.01636	1.7e-05	0.002087		+	2.52e-56	187	Q8BGD9	Row10521	1	3	Q8BGD9	S	___2	1;2	Eukaryotic translation initiation factor 4B	Eif4b	406	LDEPKLDRRPRERHPSWRSEETQERERSRTG	RPRERHPSWRSEETQ	RxRxxS/T;RxRxxS/TxxS/T	ERHPS(1)WRS(1)EETQERER	5
Q8BGD9_412	17139	UID35194	0.361034	1.28435	0.006194	0.084733	-1.00378	-2.00525	1.3e-05	0.001858		+	1.06e-23	174	Q8BGD9	Row12738	0.996	2	Q8BGD9	T	___2	1;2	Eukaryotic translation initiation factor 4B	Eif4b	412	DRRPRERHPSWRSEETQERERSRTGSESSQT	PSWRSEETQERERSR		HPS(0.001)WRS(0.004)EET(0.996)QERER	9
Q8BGD9_409	10689	UID28892	0.316282	1.24512	0.014602	0.129006	-1.00038	-2.00053	1.9e-05	0.002208		+	3e-12	148	Q8BGD9	Row10522	1	3	Q8BGD9	S	___2	1;2	Eukaryotic translation initiation factor 4B	Eif4b	409	PKLDRRPRERHPSWRSEETQERERSRTGSES	ERHPSWRSEETQERE		ERHPS(1)WRS(1)EETQERER	8
Q60876_36	16719	UID34776	-0.06269	-1.04441	0.659533	0.875772	-1.09323	-2.13351	9e-05	0.005498		+	1.86e-23	109	Q60876	Row12609	0.906	3	Q60876	T	___2	2;3	Eukaryotic translation initiation factor 4E-binding protein 1	Eif4ebp1	36	ALGDGVQLPPGDYSTTPGGTLFSTTPGGTRI	PPGDYSTTPGGTLFS	SP	RVALGDGVQLPPGDYS(0.008)T(0.046)T(0.906)PGGT(0.041)LFS(0.049)T(0.1)T(0.839)PGGT(0.01)R	18
E9PVC5;E9PVC6_1183;1142	2722	UID2711	0.29	1.22264	0.064435	0.283031	-0.720956	-1.64827	0.000955	0.026167		+	9.49e-12	167	E9PVC5;E9PVC6	Row980	1	2	E9PVC5	S	___1	1;2	Eukaryotic translation initiation factor 4 gamma 1	Eif4g1	1183	DRLDRARTPATKRSFSKEVEERSRERPSQPE	PATKRSFSKEVEERS		SFS(1)KEVEERSR	3
Q05D44_187	7444	UID25649	0.195647	1.14524	0.15476	0.444077	-1.52615	-2.88015	5e-06	0.001039		+	3.23e-23	165	Q05D44	Row9200	0.998	2	Q05D44	S	___2	2	Eukaryotic translation initiation factor 5B	Eif5b	187	SKRSKERSRVNSSGESGGESDEFLQSRKGQK	RVNSSGESGGESDEF		SRVNS(0.99)S(0.011)GES(0.998)GGES(0.001)DEFLQSR	9
Q05D44_183	7442	UID25647	0.168405	1.12382	0.202772	0.509981	-1.45195	-2.73578	6e-06	0.00113		+	3.23e-23	165	Q05D44	Row9198	0.998	2	Q05D44	S	___2	2	Eukaryotic translation initiation factor 5B	Eif5b	183	DEDNSKRSKERSRVNSSGESGGESDEFLQSR	KERSRVNSSGESGGE	RxRxxS/T	S(0.001)RVNS(0.998)S(0.002)GES(0.988)GGES(0.012)DEFLQSR	5
Q05D44_184	7443	UID25648	0.25654	1.19461	0.109713	0.37145	-1.39971	-2.63848	0.000364	0.015226		+	1.76e-05	87.6	Q05D44	Row9199	0.843	3	Q05D44	S	___2	2	Eukaryotic translation initiation factor 5B	Eif5b	184	EDNSKRSKERSRVNSSGESGGESDEFLQSRK	ERSRVNSSGESGGES		S(0.132)RVNS(0.843)S(0.843)GES(0.183)GGESDEFLQSR	6
Q8BMB0-2;Q8BMB0-3;Q8BMB0_171;157;171	17205	UID35260	0.03737	1.02624	0.71044	0.902912	-0.691436	-1.61489	0.001799	0.038563		+	0.00159	79.3	Q8BMB0-2	Row12757	0.998	3	Q8BMB0-2	T	___2	2	Protein EMSY	Emsy	171	VSCSDEDEKPRKRRRTNSSSSSPVVLKEVPK	KPRKRRRTNSSSSSP	RxRxxS/T;RxRxxS/TxxS/T	RRT(0.998)NS(0.195)S(0.705)S(0.044)S(0.013)S(0.044)PVVLK	3
Q03173-4;E9QKR1;Q03173-5;J3QNM3;E9QKQ9;Q03173;E9QLZ9_336;336;340;340;340;355;355	3884	UID3873	0.273481	1.20872	0.042683	0.227125	-0.671036	-1.59221	0.000508	0.018111		+	1.4e-56	200	Q03173-4	Row1412	0.951	2	Q03173-4	S	___1	1;2	Protein enabled homolog	Enah	336	YATVPRPLNKNSRPSSPVNTPSSQPPAAKSC	NKNSRPSSPVNTPSS	SP;SxxxSP	NSRPS(0.046)S(0.951)PVNT(0.002)PSSQPPAAK	6
Q61526_1093	9035	UID27240	0.349897	1.27447	0.029985	0.187188	-1.46709	-2.76465	9e-06	0.001451		+	2.74e-06	86.6	Q61526	Row9844	0.873	3	Q61526	S	___2	2	Receptor tyrosine-protein kinase erbB-3	Erbb3	1093	PISLHPIPRGRQTSESSEGHVTGSEAELQER	RGRQTSESSEGHVTG		GRQT(0.045)S(0.207)ES(0.873)S(0.873)EGHVT(0.001)GS(0.001)EAELQER	7
Q61526_1094	9036	UID27241	0.20533	1.15295	0.162713	0.454626	-1.32918	-2.51259	0.00038	0.015588		+	4.03e-12	119	Q61526	Row9845	0.955	2	Q61526	S	___2	2	Receptor tyrosine-protein kinase erbB-3	Erbb3	1094	ISLHPIPRGRQTSESSEGHVTGSEAELQERV	GRQTSESSEGHVTGS		GRQT(0.448)S(0.54)ES(0.057)S(0.955)EGHVTGSEAELQER	8
Q61526_1091	9034	UID27239	0.327263	1.25463	0.033238	0.198342	-1.12896	-2.18702	3.9e-05	0.003552		+	4.03e-12	119	Q61526	Row9843	0.876	3	Q61526	S	___2	2	Receptor tyrosine-protein kinase erbB-3	Erbb3	1091	SRPISLHPIPRGRQTSESSEGHVTGSEAELQ	IPRGRQTSESSEGHV	RxRxxS/T;RxRxxS/TxxS/T	QT(0.101)S(0.876)ES(0.235)S(0.787)EGHVTGSEAELQER	3
Q3TCJ1;Z4YJY0_280;289	7661	UID7650	0.190073	1.14082	0.209546	0.51848	-0.894393	-1.85883	0.002159	0.043562		+	6.5e-05	123	Q3TCJ1	Row2996	1	2	Q3TCJ1	S	___1	1	BRISC complex subunit Abro1	Fam175b	280	LLSRQMPSESLEPAFSPRMSYSGFSAEGRST	ESLEPAFSPRMSYSG	SP	QMPSESLEPAFS(1)PR	12
Q8VHX6;Q8VHX6-2;D3Z576;D3YW87_2234;2201;2234;2201	12507	UID12494	0.530765	1.44469	0.000802	0.038516	-1.66352	-3.16788	0	0.000436		+	8.96e-28	157	Q8VHX6	Row4651	1	2	Q8VHX6	S	___1	1;2	Filamin-C	Flnc	2234	FPAVFGDFLGRERLGSFGSITRQQEGEASSQ	LGRERLGSFGSITRQ	RxRxxS/T;RxRxxS/TxxS/T	LGS(1)FGS(0.994)IT(0.006)R	3
Q8VHX6;Q8VHX6-2;D3Z576;D3YW87_2237;2204;2237;2204	12508	UID30711	0.426438	1.34391	0.004264	0.072407	-1.64709	-3.13202	1e-06	0.000436		+	2.21e-16	119	Q8VHX6	Row11211	1	2	Q8VHX6	S	___2	1;2	Filamin-C	Flnc	2237	VFGDFLGRERLGSFGSITRQQEGEASSQDMT	ERLGSFGSITRQQEG		ERLGS(1)FGS(1)ITR	8
Q8VHX6;Q8VHX6-2;D3Z576;D3YW87_2234;2201;2234;2201	12507	UID30710	0.440602	1.35717	0.003176	0.062676	-1.63317	-3.10193	1e-06	0.000436		+	8.96e-28	157	Q8VHX6	Row11210	1	2	Q8VHX6	S	___2	1;2	Filamin-C	Flnc	2234	FPAVFGDFLGRERLGSFGSITRQQEGEASSQ	LGRERLGSFGSITRQ	RxRxxS/T;RxRxxS/TxxS/T	LGS(1)FGS(0.994)IT(0.006)R	3
Q8VHX6;Q8VHX6-2;D3Z576;D3YW87_2239;2206;2239;2206	17561	UID35616	0.526396	1.44033	0.003134	0.062632	-1.34997	-2.54908	1e-05	0.00147		+	9.77e-15	112	Q8VHX6	Row12874	0.876	3	Q8VHX6	T	___2	2	Filamin-C	Flnc	2239	GDFLGRERLGSFGSITRQQEGEASSQDMTAQ	LGSFGSITRQQEGEA		LGS(0.899)FGS(0.225)IT(0.876)RQQEGEASSQDMTAQVTSPSGK	8
P42128_431	6526	UID6515	1.1159	2.1673	0.004407	0.072541	-3.11071	-8.63805	8e-06	0.00141		+	3.86e-10	107	P42128	Row2505	1	2	P42128	S	___1	1;2;3	Forkhead box protein K1	Foxk1	431	RSSGLQTPECLSREGSPIPHDPDLGSKLASV	ECLSREGSPIPHDPD	SP;SxxxSP	EGS(1)PIPHDPDLGSK	3
P42128_225	6532	UID42953	0.761409	1.69515	0.002728	0.058145	-3.06503	-8.36885	1.2e-05	0.001773		+	1.49e-24	121	P42128	Row13668	0.903	3	P42128	S	___3	2;3	Forkhead box protein K1	Foxk1	225	PLKIHIPEPDLRSLVSPIPSPTGTISVPNSC	PDLRSLVSPIPSPTG	SP	S(0.087)LVS(0.903)PIPS(0.875)PT(0.12)GT(0.015)IS(0.001)VPNSCPASPR	4
P42128_422	16205	UID34262	0.300117	1.23124	0.130032	0.408073	-2.21086	-4.62952	0.000611	0.020203		+	4.17e-06	83.1	P42128	Row12460	0.924	3	P42128	T	___2	2;3	Forkhead box protein K1	Foxk1	422	PTHPGLMSPRSSGLQTPECLSREGSPIPHDP	PRSSGLQTPECLSRE	SP;SxxxSP	S(0.039)S(0.044)GLQT(0.924)PECLS(0.995)REGS(0.998)PIPHDPDLGSK	6
P42128_431	6526	UID24731	0.287283	1.22034	0.138085	0.42006	-2.20796	-4.62021	0.00059	0.019803		+	3.86e-10	107	P42128	Row8869	1	2	P42128	S	___2	1;2;3	Forkhead box protein K1	Foxk1	431	RSSGLQTPECLSREGSPIPHDPDLGSKLASV	ECLSREGSPIPHDPD	SP;SxxxSP	EGS(1)PIPHDPDLGSK	3
Q3UCQ1-2;Q3UCQ1_380;380	16540	UID34597	0.640766	1.55916	0.007106	0.090085	-1.21692	-2.3245	0.000648	0.020906		+	3.91e-05	83.9	Q3UCQ1-2	Row12556	0.909	3	Q3UCQ1-2	T	___2	2;3	Forkhead box protein K2	Foxk2	380	PNHAGVLSAHSSGAQTPESLSREGSPAPLEP	AHSSGAQTPESLSRE	SP;SxxxSP	S(0.485)APAS(0.502)PNHAGVLS(0.013)AHS(0.001)S(0.049)GAQT(0.909)PES(0.027)LS(0.014)R	21
Q3UFT3_609	7934	UID26139	0.50978	1.42383	0.010446	0.108085	-1.21469	-2.32091	0.000412	0.01651		+	1.28e-12	115	Q3UFT3	Row9413	0.998	3	Q3UFT3	S	___2	2	GRB2-associated and regulator of MAPK protein	Garem	609	CYPCTRVKSDSVDPKSPFGSPSAEALSSRLS	SDSVDPKSPFGSPSA	SP	VKSDS(0.002)VDPKS(0.998)PFGS(0.989)PS(0.011)AEALSSR	10
Q3UFT3_613	7935	UID26140	0.50978	1.42383	0.010446	0.108085	-1.21469	-2.32091	0.000412	0.01651		+	1.28e-12	115	Q3UFT3	Row9414	0.989	3	Q3UFT3	S	___2	2	GRB2-associated and regulator of MAPK protein	Garem	613	TRVKSDSVDPKSPFGSPSAEALSSRLSWPNH	DPKSPFGSPSAEALS	SP;SxxxSP	VKSDS(0.002)VDPKS(0.998)PFGS(0.989)PS(0.011)AEALSSR	14
Q8VHR5;Q8VHR5-2_335;335	12502	UID30705	-0.440122	-1.35672	0.011955	0.117547	0.680923	1.60317	0.002493	0.047233		+	2.25e-35	166	Q8VHR5	Row11208	0.85	2	Q8VHR5	S	___2	1;2	Transcriptional repressor p66-beta	Gatad2b	335	NLASHIQPGTVNRVSSPLPSPSAMSDAANSQ	GTVNRVSSPLPSPSA	SP	VS(0.15)S(0.85)PLPSPSAMSDAANSQAAAK	3
Q8VHR5;Q8VHR5-2_339;339	12503	UID30706	-0.373035	-1.29508	0.014301	0.128343	0.687625	1.61063	0.001574	0.035888		+	3.05e-53	173	Q8VHR5	Row11209	0.994	2	Q8VHR5	S	___2	1;2	Transcriptional repressor p66-beta	Gatad2b	339	HIQPGTVNRVSSPLPSPSAMSDAANSQAAAK	RVSSPLPSPSAMSDA	SP;SxxxSP	VS(0.736)S(0.264)PLPS(0.994)PS(0.006)AMSDAANSQAAAK	7
E9PVA6;Q9JLQ2;F6SLJ2_568;517;216	2711	UID20916	-0.127997	-1.09278	0.563277	0.822949	-1.15444	-2.22597	0.000935	0.025703		+	2.92e-22	130	E9PVA6	Row7355	0.877	3	E9PVA6	S	___2	2	ARF GTPase-activating protein GIT2	Git2	568	LVTSSSSLPSFPSTLSWSRDESARRASRLEK	PSFPSTLSWSRDESA		SALVTSS(0.005)S(0.556)S(0.436)LPS(0.002)FPS(0.003)T(0.003)LS(0.877)WS(0.089)RDES(0.029)AR	18
Q8K3I9;E9QKK4_26;26	3868	UID22073	0.417232	1.33536	0.023306	0.161104	-1.21198	-2.31655	0.000486	0.017719		+	2.11e-37	153	Q8K3I9	Row7797	1	3	Q8K3I9	S	___2	1;2	Glucocorticoid-induced transcript 1 protein	Glcci1	26	TPHSAPQRMRRSTAGSPPAAAGSGTGPAGSC	MRRSTAGSPPAAAGS	SP;SxxxSP	MRRS(0.5)T(0.5)AGS(1)PPAAAGSGTGPAGSCAPAAGAGR	8
Q8BWS5_572	11235	UID11222	-0.386085	-1.30684	0.01435	0.128408	-0.652056	-1.57141	0.002197	0.043852		+	1.62e-05	103	Q8BWS5	Row4218	1	3	Q8BWS5	S	___1	1;2	G protein-regulated inducer of neurite outgrowth 3	Gprin3	572	SQVKEGEGPEVSPAPSPGRKSQQNTLEELRQ	PEVSPAPSPGRKSQQ	SP;SxxxSP	SQVKEGEGPEVS(1)PAPS(1)PGRK	16
Q9WV60;E9QAQ5_9;9	3788	UID3777	0.715711	1.64229	0.003414	0.065146	-1.26827	-2.40872	0.000118	0.006749		+	6.36e-42	159	Q9WV60	Row1377	0.985	3	Q9WV60	S	___1	1;2	Glycogen synthase kinase-3 beta	Gsk3b	9	_______MSGRPRTTSFAESCKPVQQPSAFG	SGRPRTTSFAESCKP	RxRxxS/T	T(0.007)T(0.008)S(0.985)FAES(0.001)CKPVQQPSAFGSMK	3
Q9WV60;E9QAQ5_25;25	3790	UID21995	-0.066954	-1.0475	0.506613	0.784076	-0.779793	-1.71688	0.001057	0.027749		+	1.52e-06	101	Q9WV60	Row7758	0.993	3	Q9WV60	S	___2	2	Glycogen synthase kinase-3 beta	Gsk3b	25	FAESCKPVQQPSAFGSMKVSRDKDGSKVTTV	QQPSAFGSMKVSRDK		T(0.333)T(0.333)S(0.333)FAESCKPVQQPSAFGS(0.993)MKVS(0.007)R	19
Q3THK3_377	7699	UID25904	0.486465	1.40101	0.031458	0.191675	-1.43073	-2.69583	0.000671	0.020933		+	3.51e-06	87.5	Q3THK3	Row9323	0.989	3	Q3THK3	S	___2	1;2;3	General transcription factor IIF subunit 1	Gtf2f1	377	FMAKKKTPPKRERKPSGGSSKGTSRPGTPSA	PKRERKPSGGSSKGT	RxRxxS/T;RxRxxS/TxxS/T	KPS(0.989)GGS(0.004)S(0.004)KGT(0.001)SRPGTPSAEAASTSSTLR	3
Q3THK3_389	16492	UID34549	0.193792	1.14377	0.104552	0.363916	-1.07083	-2.10064	1.8e-05	0.00213		+	2.5e-05	95.2	Q3THK3	Row12539	0.996	2	Q3THK3	T	___2	1;2;3	General transcription factor IIF subunit 1	Gtf2f1	389	RKPSGGSSKGTSRPGTPSAEAASTSSTLRAA	KGTSRPGTPSAEAAS	SP;SxxxSP	GT(0.453)S(0.547)RPGT(0.996)PS(0.003)AEAASTSSTLR	7
Q3THK3_384	16491	UID34548	0.034452	1.02417	0.741709	0.917451	-1.00245	-2.00339	2.2e-05	0.002431		+	2.5e-05	86.3	Q3THK3	Row12538	0.804	3	Q3THK3	T	___2	2	General transcription factor IIF subunit 1	Gtf2f1	384	PPKRERKPSGGSSKGTSRPGTPSAEAASTSS	SGGSSKGTSRPGTPS		GT(0.804)S(0.245)RPGT(0.686)PS(0.265)AEAASTSSTLR	2
Q3UMU9;Q3UMU9-3;Q3UMU9-4;Q3UMU9-2_659;668;605;657	8112	UID8101	0.207391	1.1546	0.069708	0.292624	-0.890671	-1.85404	0.000454	0.017213		+	3.77e-34	192	Q3UMU9	Row3131	1	2	Q3UMU9	S	___1	1	Hepatoma-derived growth factor-related protein 2	Hdgfrp2	659	KPGNERQDHERTRLASESANDDNEDS_____	HERTRLASESANDDN	RxRxxS/T	TRLAS(1)ESANDDNEDS	5
Q6NVF4_946	9640	UID9629	0.404062	1.32323	0.022185	0.15647	-0.832932	-1.7813	0.001708	0.037303		+	8.74e-46	193	Q6NVF4	Row3648	0.998	2	Q6NVF4	S	___1	1;2	DNA helicase B	Helb	946	SGSCAPSTGFASQPSSPRVGGRPDTQPPASH	GFASQPSSPRVGGRP	SP;SxxxSP	LSGSCAPSTGFAS(0.998)QPS(0.004)S(0.998)PR	17
E9PZP8_1406	3001	UID2990	0.112715	1.08126	0.585673	0.833901	-3.18182	-9.07451	1e-06	0.000436		+	1.17e-09	120	E9PZP8	Row1088	1	3	E9PZP8	S	___1	1;2	Protein Herc1	Herc1	1406	SAREVARSRDRDRMNSGAGSGVRADDPPPQS	RDRDRMNSGAGSGVR	RxRxxS/T	MNS(1)GAGS(1)GVRADDPPPQSQQER	3
E9PZP8_1406	3001	UID21206	0.366224	1.28898	0.016058	0.133976	-2.12327	-4.3568	2e-05	0.002308		+	1.17e-09	120	E9PZP8	Row7463	1	3	E9PZP8	S	___2	1;2	Protein Herc1	Herc1	1406	SAREVARSRDRDRMNSGAGSGVRADDPPPQS	RDRDRMNSGAGSGVR	RxRxxS/T	MNS(1)GAGS(1)GVRADDPPPQSQQER	3
E9PZP8_1410	3002	UID21207	0.366224	1.28898	0.016058	0.133976	-2.12327	-4.3568	2e-05	0.002308		+	0.000153	90.4	E9PZP8	Row7464	1	3	E9PZP8	S	___2	2	Protein Herc1	Herc1	1410	VARSRDRDRMNSGAGSGVRADDPPPQSQQER	RMNSGAGSGVRADDP		MNS(1)GAGS(1)GVRADDPPPQSQQER	7
P43276_9	16212	UID16053	0.29831	1.2297	0.027792	0.178967	0.93758	1.91531	0.000445	0.017054		+	2.75e-53	173	P43276	Row5779	0.992	2	P43276	T	___1	1	Histone H1.5	Hist1h1b	9	_______MSETAPAETAAPAPVEKSPAKKKT	SETAPAETAAPAPVE		SETAPAET(0.992)AAPAPVEKS(0.008)PAKKK	8
P43276_4	16211	UID34268	0.266105	1.20256	0.057833	0.269359	0.983165	1.9768	0.000623	0.0203		+	4.97e-36	181	P43276	Row12462	0.909	2	P43276	T	___2	1;2	Histone H1.5	Hist1h1b	4	____________MSETAPAETAAPAPVEKSP	____MSETAPAETAA		S(0.091)ET(0.909)APAETAAPAPVEKS(1)PAK	3
P43277_18	16214	UID16055	0.391816	1.31204	0.039993	0.219654	0.962089	1.94813	0.001812	0.038672		+	3.17e-07	112	P43277	Row5781	1	2	P43277	T	___1	1	Histone H1.3	Hist1h1d	18	ETAPAAPAAPAPVEKTPVKKKAKKTGAAAGK	APAPVEKTPVKKKAK	SP	SETAPAAPAAPAPVEKT(1)PVK	17
P43274_18	16210	UID16051	0.294023	1.22605	0.094507	0.34417	1.02322	2.03246	0.001613	0.036371		+	3.44e-17	152	P43274	Row5777	1	2	P43274	T	___1	1;2	Histone H1.4	Hist1h1e	18	ETAPAAPAAPAPAEKTPVKKKARKAAGGAKR	APAPAEKTPVKKKAR	SP	SETAPAAPAAPAPAEKT(1)PVK	17
Q6ZPR6-2;Q6ZPR6_904;1005	10056	UID28261	0.636267	1.5543	0.016012	0.133976	-1.64439	-3.12617	8e-05	0.005193		+	2.75e-66	177	Q6ZPR6-2	Row10277	1	2	Q6ZPR6-2	S	___2	2;3	Inhibitor of Bruton tyrosine kinase	Ibtk	904	RSDSSGGYTLSDVIQSPPSAGLLKSAKTNSV	TLSDVIQSPPSAGLL	SP	S(0.344)DS(0.546)S(0.11)GGYTLSDVIQS(1)PPSAGLLK	15
A0A087WQ39;E9PUA3;Q8R0S2;Q8R0S2-2_104;90;104;105	72	UID18289	-0.394033	-1.31406	0.2843	0.60439	-2.17889	-4.52805	0.002402	0.046173		+	2.58e-10	115	A0A087WQ39	Row6210	0.82	3	A0A087WQ39	S	___2	2	IQ motif and SEC7 domain-containing protein 1	Iqsec1	104	VLRKQAEEEAIKRSRSLSESYELSSDLQDKQ	EAIKRSRSLSESYEL		S(0.185)RS(0.82)LS(0.911)ES(0.034)Y(0.047)ELS(0.003)S(0.001)DLQDKQVEMLER	3
A0A087WQ39;E9PUA3;Q8R0S2;Q8R0S2-2_106;92;106;107	73	UID18290	-0.394033	-1.31406	0.2843	0.60439	-2.17889	-4.52805	0.002402	0.046173		+	2.58e-10	115	A0A087WQ39	Row6211	0.992	3	A0A087WQ39	S	___2	1;2	IQ motif and SEC7 domain-containing protein 1	Iqsec1	106	RKQAEEEAIKRSRSLSESYELSSDLQDKQVE	IKRSRSLSESYELSS	RxRxxS/T	S(0.504)RS(0.504)LS(0.992)ES(0.001)YELSSDLQDKQVEMLER	5
Q543V3;P35569_439;439	8416	UID26621	0.4094	1.32813	0.063282	0.281128	-1.62712	-3.08896	0.000533	0.018585		+	4.52e-05	77.6	Q543V3	Row9612	0.883	4	Q543V3	S	___2	2;3	Insulin receptor substrate 1	Irs1	439	DEYGSSPCDFRSSFRSVTPDSLGHTPPARGE	DFRSSFRSVTPDSLG		S(0.883)VT(0.316)PDS(0.744)LGHT(0.398)PPARGEEELS(0.656)NY(0.003)ICMGGK	1
Q543V3;P35569_448;448	16638	UID34695	0.361541	1.2848	0.035388	0.204972	-1.43629	-2.70623	1.7e-05	0.00213		+	4.52e-05	77.6	Q543V3	Row12583	0.999	3	Q543V3	T	___2	2;3	Insulin receptor substrate 1	Irs1	448	FRSSFRSVTPDSLGHTPPARGEEELSNYICM	TPDSLGHTPPARGEE	SP;SxxxSP	S(0.444)VT(0.557)PDS(0.999)LGHT(0.999)PPARGEEELSNYICMGGK	10
Q543V3;P35569_444;444	8417	UID44838	0.609634	1.52587	0.009584	0.10298	-1.34249	-2.5359	0.000508	0.018111		+	0.000134	77.6	Q543V3	Row13835	0.999	3	Q543V3	S	___3	3	Insulin receptor substrate 1	Irs1	444	SPCDFRSSFRSVTPDSLGHTPPARGEEELSN	FRSVTPDSLGHTPPA		S(0.444)VT(0.557)PDS(0.999)LGHT(0.999)PPARGEEELSNYICMGGK	6
Q543V3;P35569_448;448	16638	UID52911	0.609634	1.52587	0.009584	0.10298	-1.34249	-2.5359	0.000508	0.018111		+	4.52e-05	77.6	Q543V3	Row14652	0.999	3	Q543V3	T	___3	2;3	Insulin receptor substrate 1	Irs1	448	FRSSFRSVTPDSLGHTPPARGEEELSNYICM	TPDSLGHTPPARGEE	SP;SxxxSP	S(0.444)VT(0.557)PDS(0.999)LGHT(0.999)PPARGEEELSNYICMGGK	10
Q543V3;P35569_439;439	8416	UID44837	0.702979	1.62786	0.005907	0.083283	-1.11133	-2.16044	0.001075	0.02793		+	4.52e-05	77.6	Q543V3	Row13834	0.883	4	Q543V3	S	___3	2;3	Insulin receptor substrate 1	Irs1	439	DEYGSSPCDFRSSFRSVTPDSLGHTPPARGE	DFRSSFRSVTPDSLG		S(0.883)VT(0.316)PDS(0.744)LGHT(0.398)PPARGEEELS(0.656)NY(0.003)ICMGGK	1
Q920Q8;Q920Q8-4;Q920Q8-3_338;296;298	12778	UID30981	0.703525	1.62848	0.002707	0.058145	-0.867922	-1.82503	0.000828	0.023705		+	4.46e-54	166	Q920Q8	Row11305	1	3	Q920Q8	S	___2	1;2	Influenza virus NS1A-binding protein homolog	Ivns1abp	338	PQSSPTSTPKLSKSLSFEMQPDELLEKPMSP	PKLSKSLSFEMQPDE		S(1)LS(1)FEMQPDELLEKPMSPMQYAR	3
P09450_256	6003	UID24208	0.694668	1.61851	0.00424	0.072407	-1.38722	-2.61573	7.2e-05	0.004748		+	9.13e-94	229	P09450	Row8637	1	2	P09450	S	___2	2;3	Transcription factor jun-B	Junb	256	QTVPEARSRDATPPVSPINMEDQERIKVERK	RDATPPVSPINMEDQ	SP	S(1)RDAT(1)PPVS(1)PINMEDQER	9
P09450_252	16058	UID34115	0.657995	1.57789	0.003968	0.070192	-1.37888	-2.60066	4.8e-05	0.003907		+	9.13e-94	229	P09450	Row12411	1	2	P09450	T	___2	2;3	Transcription factor jun-B	Junb	252	KEEPQTVPEARSRDATPPVSPINMEDQERIK	EARSRDATPPVSPIN	RxRxxS/T;SP;SxxxSP	S(1)RDAT(1)PPVS(1)PINMEDQER	5
E9Q944;E9Q238_353;325	3093	UID3082	0.244123	1.18437	0.035493	0.205165	-0.611654	-1.52801	0.000331	0.014333		+	1.41e-41	173	E9Q944	Row1122	1	2	E9Q944	S	___1	1	Protein Kank1 (Fragment)	Kank1	353	ASSQNEACGVRKRSYSAGNASQLELLARARR	GVRKRSYSAGNASQL	RxRxxS/T	SYS(1)AGNASQLELLAR	3
D3YXZ3;Q91YS4_613;615	2098	UID20303	-0.531333	-1.44526	0.013822	0.125553	0.752072	1.68421	0.002433	0.046353		+	1.61e-05	105	D3YXZ3	Row7103	0.815	2	D3YXZ3	S	___2	2;3	Kinesin light chain 2	Klc2	613	DSRTLSSSSMDLSRRSSLVG___________	SMDLSRRSSLVG___		T(0.006)LS(0.004)S(0.015)S(0.956)S(0.088)MDLS(0.931)RRS(0.815)S(0.185)LVG	13
D3YXZ3;Q91YS4_604;606	2088	UID38509	-0.633815	-1.55166	0.005229	0.079892	0.960456	1.94593	0.00111	0.028708		+	1.49e-07	138	D3YXZ3	Row13293	0.879	2	D3YXZ3	S	___3	1;2;3	Kinesin light chain 2	Klc2	604	VQPGGTGLSDSRTLSSSSMDLSRRSSLVG__	SDSRTLSSSSMDLSR		T(0.004)LS(0.107)S(0.879)S(0.009)SMDLSRR	4
Z4YJT3;Q6ZQ58_747;747	17001	UID35058	0.79636	1.73671	0.005763	0.082403	-2.38355	-5.21819	8.7e-05	0.005408		+	9.68e-06	97.8	Z4YJT3	Row12694	0.971	2	Z4YJT3	T	___2	1;2	La-related protein 1	Larp1	747	FGAPEPSTIARSLPTTVPESPNYRNARTPRT	IARSLPTTVPESPNY		SLPT(0.005)T(0.971)VPES(0.024)PNYR	5
Z4YJT3;Q6ZQ58_743;743	10103	UID10092	0.23413	1.1762	0.046207	0.237275	-2.24495	-4.7402	0	0.000223		+	3.99e-87	211	Z4YJT3	Row3809	1	2	Z4YJT3	S	___1	1;2;3	La-related protein 1	Larp1	743	ANKLFGAPEPSTIARSLPTTVPESPNYRNAR	EPSTIARSLPTTVPE		S(1)LPTTVPES(1)PNYRNAR	1
Z4YJT3;Q6ZQ58_762;762	17007	UID35064	0.658847	1.57882	0.004034	0.070409	-1.89251	-3.71281	6.9e-05	0.00463		+	0.000331	71.8	Z4YJT3	Row12695	0.808	3	Z4YJT3	T	___2	1;2	La-related protein 1	Larp1	762	TVPESPNYRNARTPRTPRTPQLKDSSQTPRF	RNARTPRTPRTPQLK	SP	T(0.225)PRT(0.808)PRT(0.966)PQLK	4
Z4YJT3;Q6ZQ58_503;503	16995	UID35052	0.605739	1.52176	0.004359	0.072407	-0.90644	-1.87442	0.000448	0.017054		+	4.01e-16	165	Z4YJT3	Row12692	1	3	Z4YJT3	T	___2	1;2;3	La-related protein 1	Larp1	503	YQKETESAPGSPRAVTPVPTKTEEVSNLKTL	PGSPRAVTPVPTKTE	SP	ET(0.979)ES(0.024)APGS(0.997)PRAVT(1)PVPTKTEEVSNLK	13
Z4YJT3;Q6ZQ58_138;138	10108	UID10097	-0.16088	-1.11797	0.126975	0.402482	1.04238	2.05962	1e-05	0.001507		+	1.14e-11	121	Z4YJT3	Row3814	1	3	Z4YJT3	S	___1	1	La-related protein 1	Larp1	138	PAKVVRAAAPKPRKGSKVGDFGDAVNWPTPG	APKPRKGSKVGDFGD		KGS(1)KVGDFGDAVNWPTPGEIAHK	3
Z4YJT3;Q6ZQ58_523;523	10105	UID28310	-0.647107	-1.56603	0.007164	0.090152	1.21977	2.32909	0.000673	0.020933		+	1.96e-131	227	Z4YJT3	Row10301	1	2	Z4YJT3	S	___2	1;2	La-related protein 1	Larp1	523	KTEEVSNLKTLPKGLSASLPDLDSESWIEVK	KTLPKGLSASLPDLD		GLS(1)AS(1)LPDLDSESWIEVK	3
Z4YJT3;Q6ZQ58_525;525	10106	UID28311	-0.647107	-1.56603	0.007164	0.090152	1.21977	2.32909	0.000673	0.020933		+	1.66e-225	294	Z4YJT3	Row10302	1	2	Z4YJT3	S	___2	1;2	La-related protein 1	Larp1	525	EEVSNLKTLPKGLSASLPDLDSESWIEVKKR	LPKGLSASLPDLDSE		GLS(1)AS(1)LPDLDSESWIEVK	5
Z4YJT3;Q6ZQ58_523;523	10105	UID10094	-0.287904	-1.22087	0.139728	0.423204	1.58929	3.00902	0.00053	0.018528		+	1.96e-131	227	Z4YJT3	Row3811	1	2	Z4YJT3	S	___1	1;2	La-related protein 1	Larp1	523	KTEEVSNLKTLPKGLSASLPDLDSESWIEVK	KTLPKGLSASLPDLD		GLS(1)AS(1)LPDLDSESWIEVK	3
P48678;P48678-2;P48678-3_424;424;312	6644	UID6633	0.515454	1.42944	0.008477	0.097923	-1.38471	-2.61119	2.6e-05	0.002719		+	1.89e-37	175	P48678;P48678-2	Row2571	0.973	2	P48678	S	___1	1;2	Prelamin-A/C;Lamin-A/C	Lmna	424	SQGGGSVTKKRKLESSESRSSFSQHARTSGR	KKRKLESSESRSSFS		KLES(0.025)S(0.973)ES(0.282)RS(0.283)S(0.436)FSQHAR	5
P48678;P48678-2;P48678-3_423;423;311	6643	UID6632	0.475272	1.39018	0.014543	0.12874	-1.20233	-2.30111	0.000476	0.017622		+	1.1e-25	179	P48678;P48678-2	Row2570	0.993	2	P48678	S	___1	1;2	Prelamin-A/C;Lamin-A/C	Lmna	423	QSQGGGSVTKKRKLESSESRSSFSQHARTSG	TKKRKLESSESRSSF		KLES(0.993)S(0.007)ESRSSFSQHAR	4
P48678;P48678-2;P48678-3_426;426;314	6645	UID6634	0.36505	1.28793	0.030072	0.187616	-0.863151	-1.81901	0.001464	0.034186		+	1.5e-08	152	P48678;P48678-2	Row2572	0.934	2	P48678	S	___1	1;2	Prelamin-A/C;Lamin-A/C	Lmna	426	GGGSVTKKRKLESSESRSSFSQHARTSGRVA	RKLESSESRSSFSQH		KLES(0.837)S(0.189)ES(0.934)RS(0.036)S(0.004)FSQHAR	7
P48678;D3YUF7;P48678-2_12;12;12	6630	UID6619	-0.015735	-1.01097	0.869489	0.967038	-0.859038	-1.81383	3.4e-05	0.00344		+	7.27e-30	191	P48678;P48678-2	Row2559	1	2	P48678	S	___1	1;2;3	Prelamin-A/C;Lamin-A/C	Lmna	12	____METPSQRRATRSGAQASSTPLSPTRIT	SQRRATRSGAQASST		S(1)GAQASSTPLSPTR	1
P48678;P48678-2;P48678-3_428;428;316	6646	UID6635	0.231892	1.17437	0.097159	0.348827	-0.718602	-1.64559	0.002602	0.04816		+	1.2e-14	135	P48678;P48678-2	Row2573	0.844	3	P48678	S	___1	1;2	Prelamin-A/C;Lamin-A/C	Lmna	428	GSVTKKRKLESSESRSSFSQHARTSGRVAVE	LESSESRSSFSQHAR		LES(0.001)S(0.007)ES(0.007)RS(0.844)S(0.134)FS(0.007)QHAR	8
P14733_21	16071	UID52344	0.12461	1.09021	0.255564	0.572637	0.69666	1.62075	0.000227	0.010989		+	2.22e-32	168	P14733	Row14592	1	2	P14733	T	___3	1;2;3	Lamin-B1	Lmnb1	21	PVQQQRAGSRASAPATPLSPTRLSRLQEKEE	SRASAPATPLSPTRL	SP;SxxxSP	AGS(0.004)RAS(0.996)APAT(1)PLS(0.995)PT(0.005)R	10
P14733_24	6059	UID42480	0.118645	1.08572	0.259375	0.577071	0.776289	1.71272	8.9e-05	0.005486		+	2.22e-32	168	P14733	Row13610	0.995	2	P14733	S	___3	1;2;3	Lamin-B1	Lmnb1	24	QQRAGSRASAPATPLSPTRLSRLQEKEELRE	SAPATPLSPTRLSRL	SP	ASAPAT(1)PLS(0.995)PT(0.005)R	9
P21619_12	16124	UID34181	0.658886	1.57886	0.030887	0.189959	0.063345	1.04489	0.769179	0.899629			3.16e-08	121	P21619	Row12433	1	2	P21619	T	___2	1;2	Lamin-B2	Lmnb2	12	____MASLPPHAGPATPLSPTRLSRLQEKEE	PPHAGPATPLSPTRL	SP	ASLPPHAGPAT(1)PLS(0.951)PT(0.049)R	11
Q3UHZ5_406	8058	UID8047	0.337914	1.26393	0.067569	0.288992	-0.904787	-1.87227	0.000674	0.020933		+	4.68e-17	146	Q3UHZ5	Row3112	0.952	2	Q3UHZ5	S	___1	1;2;3	Leiomodin-2	Lmod2	406	TPGSSPYASPRQSPWSSPKVSKKVHTGRSRP	SPRQSPWSSPKVSKK		GTPGS(0.547)S(0.026)PYAS(0.005)PRQS(0.422)PWS(0.952)S(0.048)PK	17
Q3UZ39-2;E9Q9T1_97;97	8244	UID44665	0.06421	1.04551	0.679096	0.888436	-0.86065	-1.81586	0.000675	0.020933		+	1.42e-18	169	Q3UZ39-2	Row13813	1	2	Q3UZ39-2	S	___3	2;3	Leucine-rich repeat flightless-interacting protein 1	Lrrfip1	97	RFRRNTSASDEDERLSVGSRGSLRTNGYDGD	SDEDERLSVGSRGSL		NT(0.316)S(0.106)AS(0.578)DEDERLS(1)VGSR	12
Q3UZ39-2;E9Q9T1_100;100	8245	UID44666	0.06421	1.04551	0.679096	0.888436	-0.86065	-1.81586	0.000675	0.020933		+	7.91e-05	77.5	Q3UZ39-2	Row13814	0.968	3	Q3UZ39-2	S	___3	2;3	Leucine-rich repeat flightless-interacting protein 1	Lrrfip1	100	RNTSASDEDERLSVGSRGSLRTNGYDGDYCG	DERLSVGSRGSLRTN		NT(0.243)S(0.752)AS(0.006)DEDERLS(0.993)VGS(0.968)RGS(0.038)LR	15
Q3UZ39-2;E9Q9T1_88;88	8242	UID44663	0.045504	1.03204	0.778113	0.932823	-0.830986	-1.7789	0.001066	0.027876		+	1.42e-18	169	Q3UZ39-2	Row13811	0.994	3	Q3UZ39-2	S	___3	1;2;3	Leucine-rich repeat flightless-interacting protein 1	Lrrfip1	88	MEDSERYSRRFRRNTSASDEDERLSVGSRGS	RRFRRNTSASDEDER		NT(0.006)S(0.994)AS(1)DEDERLSVGSR	3
E9PVY8;B1ARU4;E9QA63;Q9QXZ0;Q9QXZ0-3;Q9QXZ0-2;E9QNP1;Q9QXZ0-4;F6XCT0_1376;1376;1376;1376;1319;1376;1527;1527;1334	2769	UID2758	0.762868	1.69686	0.008983	0.100587	-1.67956	-3.20331	0.0001	0.005976		+	2.3e-164	245	E9PVY8;F6XCT0	Row1004	1	2	E9PVY8	S	___1	1	Microtubule-actin cross-linking factor 1	Macf1	1376	VESQQKSPGKRRRMISSSDAITQEFMDLRTR	GKRRRMISSSDAITQ	RxRxxS/T	MIS(1)SSDAITQEFMDLR	3
P14873_1497	6102	UID24307	0.969664	1.95838	0.004945	0.077474	-2.32381	-5.00652	2.7e-05	0.002794		+	1.04e-120	230	P14873	Row8675	0.999	3	P14873	S	___2	1;2	Microtubule-associated protein 1B;MAP1B heavy chain;MAP1 light chain LC1	Map1b	1497	QSALALDERKLGGDVSPTQIDVSQFGSFKED	RKLGGDVSPTQIDVS	SP	LGGDVS(0.999)PT(0.001)QIDVSQFGSFKEDTK	6
Q8C052_462	11323	UID29526	-0.082834	-1.0591	0.605218	0.846639	0.833413	1.7819	0.000962	0.026167		+	1.67e-28	146	Q8C052	Row10777	0.998	3	Q8C052	S	___2	1;2	Microtubule-associated protein 1S;MAP1S heavy chain;MAP1S light chain	Map1s	462	PVVTTHDLEAPSRANSQDSLASRDSARKEPV	EAPSRANSQDSLASR		RPVVTTHDLEAPS(0.999)RANS(0.998)QDS(0.003)LASR	17
Q8C052_458	11322	UID29525	-0.639142	-1.5574	0.011581	0.115465	1.02697	2.03773	0.000957	0.026167		+	1.67e-28	146	Q8C052	Row10776	0.999	3	Q8C052	S	___2	1;2	Microtubule-associated protein 1S;MAP1S heavy chain;MAP1S light chain	Map1s	458	CLRRPVVTTHDLEAPSRANSQDSLASRDSAR	THDLEAPSRANSQDS		RPVVTTHDLEAPS(0.999)RANS(0.998)QDS(0.003)LASR	13
P20357;Q3TLQ0;Q80X35;Q80ZL4;G3UWW1;G3UZV6;G3UZJ2_1609;248;247;248;178;223;121	16113	UID34170	-0.556648	-1.47085	0.005241	0.079957	0.735468	1.66494	0.001155	0.029271		+	5.55e-44	158	P20357;Q3TLQ0	Row12426	0.999	3	P20357	T	___2	1;2;3	Microtubule-associated protein 2;Microtubule-associated protein	Map2	1609	TSTPTTPGSTAITPGTPPSYSSRTPGTPGTP	STAITPGTPPSYSSR	SP	SGTSTPTTPGSTAITPGT(0.999)PPS(0.001)YSSR	18
Q61084_176	8936	UID27141	0.6306	1.54821	0.009905	0.104562	-0.994605	-1.99253	0.00189	0.039865		+	4.14e-11	114	Q61084	Row9807	0.879	3	Q61084	S	___2	1;2	Mitogen-activated protein kinase kinase kinase 3	Map3k3	176	RSRHLSVSSQNPGRSSPPPGYVPERQQHIAR	SQNPGRSSPPPGYVP	SP	HLSVSSQNPGRS(0.121)S(0.879)PPPGYVPER	13
Q61084_168	8933	UID27138	0.390799	1.31112	0.010511	0.108647	-0.961192	-1.94692	6.1e-05	0.004239		+	7.46e-06	96.1	Q61084	Row9806	0.78	3	Q61084	S	___2	2	Mitogen-activated protein kinase kinase kinase 3	Map3k3	168	TIYQAPEPRSRHLSVSSQNPGRSSPPPGYVP	RSRHLSVSSQNPGRS		HLS(1)VS(0.78)S(0.119)QNPGRS(0.027)S(0.075)PPPGYVPER	5
Q61084_166	8932	UID27137	0.491768	1.40617	0.004252	0.072407	-0.911538	-1.88105	0.000116	0.006651		+	4.14e-11	96.1	Q61084	Row9805	1	3	Q61084	S	___2	2	Mitogen-activated protein kinase kinase kinase 3	Map3k3	166	INTIYQAPEPRSRHLSVSSQNPGRSSPPPGY	EPRSRHLSVSSQNPG	RxRxxS/T;RxRxxS/TxxS/T	HLS(1)VS(0.78)S(0.119)QNPGRS(0.027)S(0.075)PPPGYVPER	3
F7CK47_98	4434	UID4423	0.034195	1.02399	0.733761	0.91427	-0.774809	-1.71096	0.001169	0.029426		+	2.67e-07	91.6	F7CK47	Row1612	0.849	3	F7CK47	S	___1	1	Microtubule-associated protein	Map4	98	GPCPFSELGWVSGSSSGGEHGNQRKVIDDEF	GWVSGSSSGGEHGNQ		LGPCPFSELGWVS(0.008)GS(0.077)S(0.065)S(0.849)GGEHGNQR	17
B1AST8;B1AST7;E9QLW6;E9Q1Q1;Q60592_969;976;1030;1037;970	1409	UID1410	0.39057	1.31091	0.019589	0.146834	-0.88304	-1.84426	0.000251	0.011869		+	6.62e-05	123	B1AST8	Row523	1	2	B1AST8	S	___1	1;2	Microtubule-associated serine/threonine-protein kinase 2	Mast2	969	AISDLAVRRARHRLLSGDSIEKRTTRPVNKV	RARHRLLSGDSIEKR	RxRxxS/T;RxRxxS/TxxS/T	LLS(1)GDS(1)IEKR	3
B1AST8;B1AST7;E9QLW6;E9Q1Q1;Q60592_969;976;1030;1037;970	1409	UID19626	0.398568	1.3182	0.064311	0.282842	-0.830987	-1.7789	0.002562	0.047768		+	6.62e-05	123	B1AST8	Row6836	1	2	B1AST8	S	___2	1;2	Microtubule-associated serine/threonine-protein kinase 2	Mast2	969	AISDLAVRRARHRLLSGDSIEKRTTRPVNKV	RARHRLLSGDSIEKR	RxRxxS/T;RxRxxS/TxxS/T	LLS(1)GDS(1)IEKR	3
B1AST8;B1AST7;E9QLW6;E9Q1Q1;Q60592_972;979;1033;1040;973	1410	UID19627	0.398568	1.3182	0.064311	0.282842	-0.830987	-1.7789	0.002562	0.047768		+	1.78e-05	146	B1AST8	Row6837	1	2	B1AST8	S	___2	1;2	Microtubule-associated serine/threonine-protein kinase 2	Mast2	972	DLAVRRARHRLLSGDSIEKRTTRPVNKVIKS	HRLLSGDSIEKRTTR		LLS(1)GDS(1)IEKR	6
P23804-2;P23804_112;161	6287	UID24492	0.327453	1.2548	0.1468	0.43432	-1.70347	-3.25684	0.00073	0.02168		+	0.000228	93.4	P23804-2	Row8765	0.983	3	P23804-2	S	___2	1;2	E3 ubiquitin-protein ligase Mdm2	Mdm2	112	SSDLISRLSTSSRRRSISETEENTDELPGER	STSSRRRSISETEEN		RRS(0.983)IS(0.762)ET(0.255)EENTDELPGER	3
P23804-2;P23804_114;163	6288	UID24493	0.282475	1.21628	0.134979	0.415356	-1.62504	-3.0845	0.000424	0.016642		+	2.01e-44	179	P23804-2	Row8766	0.762	3	P23804-2	S	___2	1;2	E3 ubiquitin-protein ligase Mdm2	Mdm2	114	DLISRLSTSSRRRSISETEENTDELPGERHR	SSRRRSISETEENTD	RxRxxS/T	RRS(0.983)IS(0.762)ET(0.255)EENTDELPGER	5
Q925J9-4;Q925J9_1466;1481	12961	UID31164	0.415591	1.33385	0.012818	0.121565	-0.770419	-1.70577	0.000468	0.017477		+	3.95e-22	148	Q925J9-4	Row11371	0.996	3	Q925J9-4	S	___2	2	Mediator of RNA polymerase II transcription subunit 1	Med1	1466	ESESGSSIAERSYQNSPSSEDGIRPLPEYST	AERSYQNSPSSEDGI	SP;SxxxSP	S(0.001)YQNS(0.996)PS(0.259)S(0.744)EDGIRPLPEYSTEK	5
Q925J9-4;Q925J9_1469;1484	12963	UID31166	0.540499	1.45448	0.005502	0.080722	-0.72262	-1.65018	0.00114	0.029109		+	3.95e-22	148	Q925J9-4	Row11372	0.995	2	Q925J9-4	S	___2	2	Mediator of RNA polymerase II transcription subunit 1	Med1	1469	SGSSIAERSYQNSPSSEDGIRPLPEYSTEKH	SYQNSPSSEDGIRPL		S(0.004)YQNS(0.995)PS(0.005)S(0.995)EDGIRPLPEYSTEK	8
Q6PCP5;E0CYB9;F7CTF8;E0CYI3;F6VAL0;F7B1A4_129;129;124;129;107;107	9855	UID28060	0.340091	1.26584	0.05852	0.269907	-1.30765	-2.47538	5.4e-05	0.004011		+	3.81e-44	183	Q6PCP5	Row10187	1	2	Q6PCP5	S	___2	1;2	Mitochondrial fission factor	Mff	129	QSEESRAVGRLKRERSMSENAVRQNGQLVRN	GRLKRERSMSENAVR		S(1)MS(1)ENAVRQNGQLVR	1
Q6PCP5;E0CYB9;F7CTF8;E0CYI3;F6VAL0;F7B1A4_131;131;126;131;109;109	9856	UID28061	0.340091	1.26584	0.05852	0.269907	-1.30765	-2.47538	5.4e-05	0.004011		+	3.81e-44	183	Q6PCP5	Row10188	1	2	Q6PCP5	S	___2	1;2	Mitochondrial fission factor	Mff	131	EESRAVGRLKRERSMSENAVRQNGQLVRNDS	LKRERSMSENAVRQN	RxRxxS/T	S(1)MS(1)ENAVRQNGQLVR	3
Q6PCP5-3;Q6PCP5-2_129;130	9858	UID28063	0.340091	1.26584	0.05852	0.269907	-1.30765	-2.47538	5.4e-05	0.004011		+	3.81e-44	183	Q6PCP5-3	Row10190	1	2	Q6PCP5-3	S	___2	1;2	Mitochondrial fission factor	Mff	129	QSEESRAVGRLKRERSMSENAVRQNGQLVRN	GRLKRERSMSENAVR		S(1)MS(1)ENAVRQNGQLVR	1
Q6PCP5-3;Q6PCP5-2_131;132	9859	UID28064	0.340091	1.26584	0.05852	0.269907	-1.30765	-2.47538	5.4e-05	0.004011		+	3.81e-44	183	Q6PCP5-3	Row10191	1	2	Q6PCP5-3	S	___2	1;2	Mitochondrial fission factor	Mff	131	EESRAVGRLKRERSMSENAVRQNGQLVRNDS	LKRERSMSENAVRQN	RxRxxS/T	S(1)MS(1)ENAVRQNGQLVR	3
Q6PCP5-4_129	9861	UID28066	0.340091	1.26584	0.05852	0.269907	-1.30765	-2.47538	5.4e-05	0.004011		+	3.81e-44	183	Q6PCP5-4	Row10193	1	2	Q6PCP5-4	S	___2	1;2	Mitochondrial fission factor	Mff	129	QSEESRAVGRLKRERSMSENAVRQNGQLVRN	GRLKRERSMSENAVR		S(1)MS(1)ENAVRQNGQLVR	1
Q6PCP5-4_131	9862	UID28067	0.340091	1.26584	0.05852	0.269907	-1.30765	-2.47538	5.4e-05	0.004011		+	3.81e-44	183	Q6PCP5-4	Row10194	1	2	Q6PCP5-4	S	___2	1;2	Mitochondrial fission factor	Mff	131	EESRAVGRLKRERSMSENAVRQNGQLVRNDS	LKRERSMSENAVRQN	RxRxxS/T	S(1)MS(1)ENAVRQNGQLVR	3
Q6PCP5-3;Q6PCP5-2_146;147	9860	UID28065	-0.102694	-1.07378	0.388272	0.701231	-0.819264	-1.76451	0.000158	0.008166		+	5.14e-12	134	Q6PCP5-3	Row10192	1	2	Q6PCP5-3	S	___2	1;2	Mitochondrial fission factor	Mff	146	SENAVRQNGQLVRNDSIPVLRGGSAAATSNP	GQLVRNDSIPVLRGG		QNGQLVRNDS(1)IPVLR	10
Q8BGT6_305	10731	UID28934	0.77874	1.71563	0.003829	0.069503	-1.62125	-3.07641	4.8e-05	0.003907		+	0.000217	106	Q8BGT6	Row10539	0.965	3	Q8BGT6	S	___2	2	MICAL-like protein 1	Micall1	305	ASPPGGRPTPAPRKASESSALTPPTPRPRSS	TPAPRKASESSALTP		KAS(0.965)ES(0.104)S(0.199)ALT(0.708)PPT(0.023)PRPR	3
Q8CDB0-2;Q8CDB0_239;448	11664	UID29867	1.77045	3.4116	0.006245	0.084821	-3.04316	-8.24296	0.002127	0.043364		+	3.08e-15	135	Q8CDB0-2	Row10921	0.921	3	Q8CDB0-2	S	___2	2	MAP kinase-interacting serine/threonine-protein kinase 2	Mknk2	239	PSQSKLAQRRQRASLSATPVVLVGDRA____	RRQRASLSATPVVLV		QRAS(0.246)LS(0.921)AT(0.833)PVVLVGDRA	6
Q8CDB0-2;Q8CDB0_241;450	17357	UID35412	1.77045	3.4116	0.006245	0.084821	-3.04316	-8.24296	0.002127	0.043364		+	0.00189	101	Q8CDB0-2	Row12814	0.945	3	Q8CDB0-2	T	___2	2	MAP kinase-interacting serine/threonine-protein kinase 2	Mknk2	241	QSKLAQRRQRASLSATPVVLVGDRA______	QRASLSATPVVLVGD	SP;SxxxSP	QRAS(0.194)LS(0.862)AT(0.945)PVVLVGDRA	8
Q9JLN9_2481	14060	UID32263	1.00287	2.00398	0.010906	0.111078	-2.26006	-4.7901	0.000537	0.018648		+	5.59e-09	47	Q9JLN9	Row11798	0.991	4	Q9JLN9	S	___2	2	Serine/threonine-protein kinase mTOR	Mtor	2481	PAHKKAGTTVPESIHSFIGDGLVKPEALNKK	TVPESIHSFIGDGLV		AGT(0.012)T(0.038)VPES(0.958)IHS(0.991)FIGDGLVKPEALNKK	11
Q5HZI1-3;Q5HZI1-2;Q5HZI1-4;Q5HZI1_405;438;518;1208	8569	UID8558	0.854853	1.80858	0.007485	0.091636	-1.2804	-2.42905	0.001699	0.037303		+	1.67e-12	170	Q5HZI1-3	Row3298	1	2	Q5HZI1-3	S	___1	1;2	Microtubule-associated tumor suppressor 1 homolog	Mtus1	405	FQSPRNSGSFSSPSISPR_____________	SFSSPSISPR_____	SP;SxxxSP	NSGSFS(0.004)S(0.029)PS(0.967)IS(1)PR	11
Q5HZI1-3;Q5HZI1-2;Q5HZI1-4;Q5HZI1_405;438;518;1208	8569	UID26774	0.299483	1.2307	0.093479	0.342682	-0.697953	-1.6222	0.002725	0.049637		+	1.67e-12	170	Q5HZI1-3	Row9673	1	2	Q5HZI1-3	S	___2	1;2	Microtubule-associated tumor suppressor 1 homolog	Mtus1	405	FQSPRNSGSFSSPSISPR_____________	SFSSPSISPR_____	SP;SxxxSP	NSGSFS(0.004)S(0.029)PS(0.967)IS(1)PR	11
Q99JI1_2	12986	UID31189	-0.135722	-1.09864	0.348105	0.663903	-0.65725	-1.57707	0.001815	0.038672		+	4.63e-05	134	Q99JI1	Row11383	1	2	Q99JI1	S	___2	1;2	Musculoskeletal embryonic nuclear protein 1	Mustn1	2	______________MSEAGTPEGPIKKKRPP	______MSEAGTPEG		S(1)EAGT(1)PEGPIKK	1
Q99JI1_6	17669	UID35724	-0.135722	-1.09864	0.348105	0.663903	-0.65725	-1.57707	0.001815	0.038672		+	2.65e-24	173	Q99JI1	Row12907	1	2	Q99JI1	T	___2	1;2	Musculoskeletal embryonic nuclear protein 1	Mustn1	6	__________MSEAGTPEGPIKKKRPPVKEE	__MSEAGTPEGPIKK	SP;SxxxSP	S(1)EAGT(1)PEGPIKK	5
E9PV66_2285	2694	UID20899	-0.215221	-1.16088	0.128566	0.405304	-0.660779	-1.58094	0.001136	0.029109		+	3.92e-05	72.2	E9PV66	Row7346	0.971	3	E9PV66	S	___2	2	Protein Myo18b	Myo18b	2285	SQRTAVSPPSRDKLPSPSAALSEFVEELRRK	PSRDKLPSPSAALSE	SP	T(0.376)AVS(0.55)PPS(0.074)RDKLPS(0.971)PS(0.027)AALS(0.002)EFVEELR	13
E9PV66_20	2681	UID20886	0.207424	1.15463	0.066866	0.287682	-0.585914	-1.50099	0.00048	0.017622		+	2.51e-07	99	E9PV66	Row7340	1	3	E9PV66	S	___2	2	Protein Myo18b	Myo18b	20	SRLALWEQKIREEDKSPPPSSPPPLFSVIPG	KIREEDKSPPPSSPP	SP	IREEDKS(1)PPPS(0.049)S(0.951)PPPLFSVIPGGFIK	7
Q5DTJ9_737	8484	UID26689	1.07728	2.11005	0.008031	0.095303	-1.65047	-3.13936	0.001682	0.037303		+	1.62e-08	84.7	Q5DTJ9	Row9637	0.869	3	Q5DTJ9	S	___2	2	Myopalladin	Mypn	737	FPASSTSTATVSPSSSPVFTLSNTPQTIQRT	ATVSPSSSPVFTLSN	SP;SxxxSP	HFFPASS(0.001)T(0.001)S(0.003)T(0.005)AT(0.002)VS(0.13)PS(0.44)S(0.439)S(0.869)PVFT(0.105)LS(0.005)NT(0.001)PQTIQR	18
P70670_1659	7164	UID7153	0.743333	1.67404	0.00438	0.072407	0.926122	1.90016	0.001323	0.031753		+	3.3e-103	202	P70670	Row2814	0.933	3	P70670	S	___1	1	Nascent polypeptide-associated complex subunit alpha, muscle-specific form	Naca	1659	SSKSPAAPAAASASLSPATAAPQTAPKEATT	AAASASLSPATAAPQ	SP;SxxxSP	SPAAPAAAS(0.003)AS(0.061)LS(0.933)PAT(0.003)AAPQTAPK	13
Q62433_357	9258	UID45679	0.339349	1.26519	0.072712	0.298499	-2.55129	-5.86157	5.4e-05	0.004011		+	2.58e-05	67.6	Q62433	Row13892	0.819	4	Q62433	S	___3	3	Protein NDRG1	Ndrg1	357	SRSHTSEGPRSRSHTSEGSRSRSHTSEDARL	PRSRSHTSEGSRSRS		S(0.085)HT(0.085)S(0.819)EGS(0.726)RS(0.395)RS(0.379)HT(0.379)S(0.128)EDARLNIT(0.003)PNS(0.001)GATGNNAGPK	4
Q62433_328	16825	UID34882	0.389029	1.30951	0.232608	0.543884	-1.76569	-3.40037	0.000581	0.019662		+	1.28e-121	252	Q62433	Row12640	1	2	Q62433	T	___2	2	Protein NDRG1	Ndrg1	328	GYMPSASMTRLMRSRTASGSSVTSLEGTRSR	TRLMRSRTASGSSVT		SRT(1)AS(1)GSSVTSLEGTR	3
Q62433_367	9256	UID27461	-0.590492	-1.50576	0.006853	0.088242	-1.76233	-3.39245	1e-05	0.00147		+	5.02e-11	80.6	Q62433	Row9916	0.852	4	Q62433	S	___2	2;3	Protein NDRG1	Ndrg1	367	SRSHTSEGSRSRSHTSEDARLNITPNSGATG	SRSRSHTSEDARLNI		S(0.09)HT(0.093)S(0.54)EGS(0.281)RS(0.28)RS(0.28)HT(0.571)S(0.852)EDARLNIT(0.011)PNS(0.002)GAT(0.001)GNNAGPK	14
Q62433_362	9260	UID27465	-0.374845	-1.2967	0.027918	0.179666	-1.70075	-3.2507	5e-06	0.001013		+	2.8e-06	80.6	Q62433	Row9917	0.914	3	Q62433	S	___2	2	Protein NDRG1	Ndrg1	362	SEGPRSRSHTSEGSRSRSHTSEDARLNITPN	HTSEGSRSRSHTSED		S(0.914)RS(0.333)HT(0.424)S(0.329)EDARLNITPNSGATGNNAGPK	1
Q62433_366	16823	UID34880	-0.432554	-1.34962	0.02144	0.154386	-1.68074	-3.20592	9e-06	0.00141		+	6.39e-23	137	Q62433	Row12639	0.94	3	Q62433	T	___2	1;2;3	Protein NDRG1	Ndrg1	366	RSRSHTSEGSRSRSHTSEDARLNITPNSGAT	GSRSRSHTSEDARLN	RxRxxS/T	S(0.013)HT(0.94)S(0.047)EDARLNITPNSGATGNNAGPK	3
Q62433_366	16823	UID16664	0.309286	1.23909	0.169471	0.464431	-1.34164	-2.53439	0.000292	0.013028		+	6.39e-23	137	Q62433	Row5905	0.94	3	Q62433	T	___1	1;2;3	Protein NDRG1	Ndrg1	366	RSRSHTSEGSRSRSHTSEDARLNITPNSGAT	GSRSRSHTSEDARLN	RxRxxS/T	S(0.013)HT(0.94)S(0.047)EDARLNITPNSGATGNNAGPK	3
Q62433_330	9262	UID27467	-0.359449	-1.28294	0.044405	0.231214	-0.83725	-1.78664	0.000738	0.021856		+	1.28e-121	252	Q62433	Row9918	1	2	Q62433	S	___2	1;2	Protein NDRG1	Ndrg1	330	MPSASMTRLMRSRTASGSSVTSLEGTRSRSH	LMRSRTASGSSVTSL	RxRxxS/T;RxRxxS/TxxS/T	S(0.659)RT(0.341)AS(1)GSSVTSLEGTR	5
Q62433_336	9265	UID27470	-0.493724	-1.40807	0.015798	0.133976	-0.770023	-1.7053	0.00168	0.037303		+	6.05e-08	114	Q62433	Row9921	0.984	3	Q62433	S	___2	2	Protein NDRG1	Ndrg1	336	TRLMRSRTASGSSVTSLEGTRSRSHTSEGPR	ASGSSVTSLEGTRSR		S(0.062)RT(0.036)AS(0.036)GS(0.86)S(0.006)VT(0.015)S(0.984)LEGT(0.001)R	11
Q9QYG0;Q9QYG0-2_350;336	14237	UID32440	0.373994	1.29594	0.015433	0.132634	-0.708074	-1.63362	0.00155	0.035653		+	1.26e-20	126	Q9QYG0;Q9QYG0-2	Row11881	0.825	3	Q9QYG0	S	___2	2	Protein NDRG2	Ndrg2	350	SAASIDGSRSRSRTLSQSSESGTLPSGPPGH	RSRSRTLSQSSESGT	RxRxxS/T;RxRxxS/TxxS/T	T(0.142)LS(0.825)QS(0.34)S(0.34)ES(0.34)GT(0.012)LPSGPPGHT(0.002)MEVSC	3
Q9QYF9;Q8VCV2_329;342	17978	UID36033	0.701796	1.62653	0.00851	0.098187	-1.49281	-2.81437	0.000509	0.018111		+	9.74e-138	238	Q9QYF9	Row12984	0.993	3	Q9QYF9	T	___2	2;3	Protein NDRG3	Ndrg3	329	GYIPSASMTRLARSRTHSTSSSIGSGESPFS	TRLARSRTHSTSSSI		LARS(0.985)RT(0.993)HS(0.62)T(0.144)S(0.194)S(0.046)S(0.016)IGS(0.001)GESPFSR	6
Q9QYF9;Q8VCV2_331;344	14225	UID32428	0.199016	1.14792	0.302449	0.620685	-0.964535	-1.95143	0.001015	0.026968		+	9.74e-138	238	Q9QYF9	Row11873	1	2	Q9QYF9	S	___2	1;2;3	Protein NDRG3	Ndrg3	331	IPSASMTRLARSRTHSTSSSIGSGESPFSRS	LARSRTHSTSSSIGS	RxRxxS/T;RxRxxS/TxxS/T	THS(1)T(0.078)S(0.069)S(0.76)S(0.091)IGS(0.001)GESPFSR	3
Q9QYF9;Q8VCV2_338;351	14229	UID32432	-0.174733	-1.12875	0.165594	0.459134	0.964059	1.95079	0.00073	0.02168		+	6.23e-16	142	Q9QYF9	Row11876	0.995	2	Q9QYF9	S	___2	2	Protein NDRG3	Ndrg3	338	RLARSRTHSTSSSIGSGESPFSRSVTSNQSD	STSSSIGSGESPFSR		THST(0.007)S(0.055)S(0.176)S(0.763)IGS(0.995)GES(0.004)PFSR	10
A2AQA9;E9Q1W3;F6X9B6_6560;6803;481	14885	UID14727	-0.048867	-1.03445	0.72583	0.909941	-0.608177	-1.52433	0.002656	0.048635		+	9.55e-10	121	A2AQA9;E9Q1W3	Row5508	1	2	E9Q1W3	T	___1	1	Protein Neb	Neb	6803	VLYKENVGKATPTPVTPEMQRVKRNQENISS	KATPTPVTPEMQRVK	SP	ATPTPVT(1)PEMQR	7
E9PXB7;Q8CFI0-3;Q8CFI0;Q8CFI0-2;G3X9H8_449;457;477;328;328	2862	UID21067	-0.20146	-1.14986	0.076655	0.307725	-1.02372	-2.03315	0.000272	0.012493		+	1.71e-93	226	E9PXB7	Row7400	0.95	3	E9PXB7	S	___2	1;2	E3 ubiquitin-protein ligase NEDD4-like;E3 ubiquitin-protein ligase	Nedd4l	449	NNHLVEPQIRRPRSLSSPTVTLSAPLEGAKD	IRRPRSLSSPTVTLS	RxRxxS/T;RxRxxS/TxxS/T	SLS(0.95)S(0.05)PTVTLSAPLEGAKDSPIRR	3
E9PXB7;Q8CFI0-3;Q8CFI0;Q8CFI0-2;G3X9H8_450;458;478;329;329	2863	UID21068	-0.107911	-1.07767	0.311528	0.630378	-0.920307	-1.89252	0.000591	0.019803		+	6.85e-09	140	E9PXB7	Row7401	0.973	2	E9PXB7	S	___2	2	E3 ubiquitin-protein ligase NEDD4-like;E3 ubiquitin-protein ligase	Nedd4l	450	NHLVEPQIRRPRSLSSPTVTLSAPLEGAKDS	RRPRSLSSPTVTLSA	SP	S(0.514)LS(0.514)S(0.973)PTVTLSAPLEGAK	4
E9Q5C9_685	18147	UID36169	0.614311	1.53083	0.014845	0.130202	-1.27634	-2.42224	0.001041	0.027535		+	1.55e-09	134	E9Q5C9	Row13027	0.909	3	E9Q5C9	Y	___2	2	Protein Nolc1	Nolc1	685	GKSFRHEKTKKKRGSYRGGSISVQVNSVKFD	TKKKRGSYRGGSISV		GS(0.018)Y(0.909)RGGS(0.047)IS(0.025)VQVNSVKFDS(1)E	3
A6PWC3;Q8BHG1;A2A9Q2_57;57;57	536	UID18753	0.861454	1.81687	0.01231	0.118647	-1.43292	-2.69994	0.001963	0.041062		+	7.86e-05	76.6	A6PWC3	Row6445	0.83	3	A6PWC3	S	___2	2	Nardilysin	Nrd1	57	KPFPTLTMPGRNKAKSTCSCPDLQPNGQDLG	PGRNKAKSTCSCPDL		AKS(0.83)T(0.643)CS(0.527)CPDLQPNGQDLGESGR	3
A6PWC3;Q8BHG1;A2A9Q2_60;60;60	537	UID18754	0.81691	1.76163	0.005996	0.083747	-1.30447	-2.46994	0.001051	0.02766		+	0.00303	78.8	A6PWC3	Row6446	0.834	3	A6PWC3	S	___2	1;2	Nardilysin	Nrd1	60	PTLTMPGRNKAKSTCSCPDLQPNGQDLGESG	NKAKSTCSCPDLQPN		AKS(0.552)T(0.614)CS(0.834)CPDLQPNGQDLGESGR	6
Q3TC46_184	7659	UID25864	0.347753	1.27258	0.006189	0.084733	-1.87106	-3.65801	0	0.000223		+	3.84e-47	213	Q3TC46	Row9306	1	2	Q3TC46	S	___2	2;3	Protein PAT1 homolog 1	Patl1	184	SERALPRRSTSPIIGSPPVRAVPIGTPPKQM	STSPIIGSPPVRAVP	SP	RST(0.061)S(0.939)PIIGS(1)PPVR	9
Q3TC46_184	7659	UID44080	0.465013	1.38033	0.005881	0.083083	-1.73873	-3.33741	2e-06	0.00057		+	3.84e-47	213	Q3TC46	Row13760	1	2	Q3TC46	S	___3	2;3	Protein PAT1 homolog 1	Patl1	184	SERALPRRSTSPIIGSPPVRAVPIGTPPKQM	STSPIIGSPPVRAVP	SP	RST(0.061)S(0.939)PIIGS(1)PPVR	9
Q3TC46_177	7657	UID44078	0.583928	1.49892	0.004377	0.072407	-1.73118	-3.31999	6e-06	0.00111		+	2.12e-07	121	Q3TC46	Row13758	0.995	2	Q3TC46	S	___3	1;2;3	Protein PAT1 homolog 1	Patl1	177	PEDDRDLSERALPRRSTSPIIGSPPVRAVPI	ERALPRRSTSPIIGS		ALPRRS(0.995)T(0.259)S(0.725)PIIGS(0.021)PPVR	6
Q3TC46_179	7658	UID44079	0.46123	1.37671	0.005284	0.080165	-1.72259	-3.30028	1e-06	0.000559		+	3.84e-47	213	Q3TC46	Row13759	1	2	Q3TC46	S	___3	1;2;3	Protein PAT1 homolog 1	Patl1	179	DDRDLSERALPRRSTSPIIGSPPVRAVPIGT	ALPRRSTSPIIGSPP	SP	RSTS(1)PIIGS(1)PPVR	4
Q3TC46_178	16483	UID52756	0.511846	1.42587	0.000962	0.040429	-1.63553	-3.10701	1e-06	0.000436		+	9e-05	138	Q3TC46	Row14633	0.992	3	Q3TC46	T	___3	2;3	Protein PAT1 homolog 1	Patl1	178	EDDRDLSERALPRRSTSPIIGSPPVRAVPIG	RALPRRSTSPIIGSP		ALPRRS(0.018)T(0.992)S(0.99)PIIGS(1)PPVR	7
P41778-2_325	6521	UID24726	0.461658	1.37712	0.005432	0.080548	-0.85768	-1.81212	0.000528	0.018528		+	2.58e-08	83.4	P41778-2	Row8865	0.814	3	P41778-2	S	___2	2;3	Pre-B-cell leukemia transcription factor 1	Pbx1	325	AVTATNVSAHGSQANSPSTPNSAGGYPSPCY	AHGSQANSPSTPNSA	SP;SxxxSP	T(0.01)AVT(0.01)AT(0.011)NVS(0.05)AHGS(0.039)QANS(0.814)PS(0.046)T(0.018)PNS(0.001)AGGY(0.035)PS(0.872)PCY(0.093)QPDR	17
P41778-2_337	6522	UID24727	0.258438	1.19618	0.057637	0.269172	-0.704667	-1.62977	0.001977	0.041164		+	2.58e-08	83.4	P41778-2	Row8866	0.872	3	P41778-2	S	___2	2;3	Pre-B-cell leukemia transcription factor 1	Pbx1	337	QANSPSTPNSAGGYPSPCYQPDRRIQ_____	NSAGGYPSPCYQPDR	SP	T(0.01)AVT(0.01)AT(0.011)NVS(0.05)AHGS(0.039)QANS(0.814)PS(0.046)T(0.018)PNS(0.001)AGGY(0.035)PS(0.872)PCY(0.093)QPDR	29
F7BJK1;Q8CFX3_825;964	4412	UID22617	-0.160191	-1.11743	0.217396	0.5286	-0.600335	-1.51607	0.001432	0.033599		+	4.18e-57	197	F7BJK1	Row8012	0.903	2	F7BJK1	S	___2	2	Protein Pcdh1 (Fragment)	Pcdh1	825	SNSPLPSIQLQPQSPSASKKHQVVQDLPPAN	QLQPQSPSASKKHQV		S(0.343)NS(0.657)PLPSIQLQPQS(0.097)PS(0.903)ASKK	16
Q9R0L6;Q9R0L6-2_378;417	14275	UID32478	0.361743	1.28498	0.031819	0.192744	-0.779013	-1.71596	0.002231	0.044177		+	3.53e-05	77.2	Q9R0L6	Row11890	0.766	4	Q9R0L6	S	___2	2	Pericentriolar material 1 protein	Pcm1	378	DNRRQAESLSLTREISQSRNPSVSEHLPDEK	LSLTREISQSRNPSV		EIS(0.766)QS(0.766)RNPS(0.357)VS(0.111)EHLPDEKVQLFSK	3
Q9R0L6;Q9R0L6-2_380;419	14276	UID32479	0.436444	1.35327	0.008172	0.095883	-0.678738	-1.60074	0.000753	0.022098		+	4.44e-08	106	Q9R0L6	Row11891	0.948	3	Q9R0L6	S	___2	2	Pericentriolar material 1 protein	Pcm1	380	RRQAESLSLTREISQSRNPSVSEHLPDEKVQ	LTREISQSRNPSVSE		EIS(0.047)QS(0.948)RNPS(0.946)VS(0.059)EHLPDEK	5
Q9R0L6;Q9R0L6-2_384;423	14277	UID32480	0.413549	1.33196	0.006224	0.084821	-0.666096	-1.58677	0.000439	0.017		+	4.44e-08	106	Q9R0L6	Row11892	0.967	3	Q9R0L6	S	___2	2	Pericentriolar material 1 protein	Pcm1	384	ESLSLTREISQSRNPSVSEHLPDEKVQLFSK	ISQSRNPSVSEHLPD		EIS(0.677)QS(0.349)RNPS(0.967)VS(0.006)EHLPDEKVQLFSK	9
P49586_331	6702	UID24907	0.730122	1.65878	0.00208	0.051484	-2.01159	-4.03227	4e-05	0.003568		+	2.89e-10	106	P49586	Row8936	0.89	3	P49586	S	___2	2;3;4	Choline-phosphate cytidylyltransferase A	Pcyt1a	331	PKQSPSSSPTHERSPSPSFRWPFSGKTSPSS	PTHERSPSPSFRWPF	SP	QS(0.496)PS(0.158)S(0.158)S(0.158)PT(0.063)HERS(0.034)PS(0.89)PS(0.041)FRWPFS(0.002)GK	14
P49586_331	6702	UID43123	0.583687	1.49867	0.003352	0.064571	-0.648487	-1.56752	0.002266	0.044553		+	2.89e-10	106	P49586	Row13687	0.89	3	P49586	S	___3	2;3;4	Choline-phosphate cytidylyltransferase A	Pcyt1a	331	PKQSPSSSPTHERSPSPSFRWPFSGKTSPSS	PTHERSPSPSFRWPF	SP	QS(0.496)PS(0.158)S(0.158)S(0.158)PT(0.063)HERS(0.034)PS(0.89)PS(0.041)FRWPFS(0.002)GK	14
Q3UHX2_178	8049	UID8038	0.970093	1.95897	0.009597	0.10298	-1.25893	-2.39318	0.00254	0.047752		+	0.00132	121	Q3UHX2	Row3111	0.999	2	Q3UHX2	S	___1	1	28 kDa heat- and acid-stable phosphoprotein	Pdap1	178	AKDDATLSGKRMQSLSLNK____________	GKRMQSLSLNK____		MQS(0.001)LS(0.999)LNK	5
Q6NS46_1470	9617	UID9606	0.285754	1.21905	0.016895	0.13617	-1.38092	-2.60434	1e-06	0.000548		+	2.02e-92	211	Q6NS46	Row3639	1	3	Q6NS46	S	___1	1;2	Protein RRP5 homolog	Pdcd11	1470	SQRGGRGKRERQESESEQELVNKRPKKSGAA	RERQESESEQELVNK		ERQES(1)ES(1)EQELVNKRPK	7
Q6NS46_1468	9616	UID9605	0.29441	1.22638	0.023393	0.161305	-1.36236	-2.57105	3e-06	0.00075		+	5.76e-93	209	Q6NS46	Row3638	1	3	Q6NS46	S	___1	1;2	Protein RRP5 homolog	Pdcd11	1468	QKSQRGGRGKRERQESESEQELVNKRPKKSG	GKRERQESESEQELV	RxRxxS/T	ERQES(1)ES(1)EQELVNKRPK	5
P70271;Q5SWV3;A8Y5C3_115;115;56	7043	UID25248	-0.439961	-1.35657	0.013784	0.12538	0.737634	1.66744	0.002159	0.043562		+	1.25e-12	154	P70271	Row9061	0.865	3	P70271	S	___2	2;3	PDZ and LIM domain protein 4	Pdlim4	115	RIHIDPESQDCSPATSRRSSVSGISLEDNRS	QDCSPATSRRSSVSG		IHIDPES(0.977)QDCS(0.805)PAT(0.277)S(0.865)RRS(0.031)S(0.031)VS(0.014)GIS(0.001)LEDNR	15
B2Z892;Q6GTL7;P70265;A0A087WRG0;A0A087WRM7_464;485;486;485;485	190	UID191	0.555758	1.46994	0.000426	0.033134	-1.53147	-2.89081	1e-06	0.000436		+	4.7e-09	154	B2Z892	Row78	1	3	B2Z892	S	___1	1;2	6-phosphofructo-2-kinase/fructose-2,6-bisphosphatase 2;6-phosphofructo-2-kinase;Fructose-2,6-bisphosphatase	Pfkfb2	464	TPLSSSNTIRRPRNYSVGSRPLKPLSPLRAL	IRRPRNYSVGSRPLK	RxRxxS/T;RxRxxS/TxxS/T	NYS(1)VGSRPLKPLSPLR	3
B2Z892;Q6GTL7;P70265;A0A087WRG0;A0A087WRM7_447;468;469;468;468	193	UID194	0.453139	1.36902	0.019899	0.148727	-1.15066	-2.22016	0.000677	0.020933		+	3.22e-152	253	B2Z892	Row80	1	2	B2Z892	S	___1	1	6-phosphofructo-2-kinase/fructose-2,6-bisphosphatase 2;6-phosphofructo-2-kinase;Fructose-2,6-bisphosphatase	Pfkfb2	447	HNFPKSQTPVRMRRNSFTPLSSSNTIRRPRN	PVRMRRNSFTPLSSS	RxRxxS/T	RNS(1)FTPLSSSNTIR	3
A2AHQ7;Q8BWJ3_729;729	709	UID710	-0.05752	-1.04068	0.623147	0.857671	0.666141	1.58682	0.000569	0.019446		+	6.17e-09	163	A2AHQ7	Row280	1	2	A2AHQ7	S	___1	1;2	Phosphorylase b kinase regulatory subunit alpha, liver isoform	Phka2	729	FPMILPTKVLSGHRKSLNLVDSPQPLLKTTP	VLSGHRKSLNLVDSP		S(1)LNLVDS(1)PQPLLK	1
Q6PDH0;D3Z4N0;Q6PDH0-2;D3Z0X5;F6RUK9;E9PWB1;F6RYD0;E9Q307;E9PWW4;F7AWU3;E9Q340_1003;1003;1059;1059;748;956;449;273;316;85;127	15183	UID33240	0.9389	1.91707	0.002994	0.060823	-1.26093	-2.39651	0.000984	0.026445		+	0.00798	58.4	Q6PDH0	Row12157	0.797	3	Q6PDH0	T	___2	2	Pleckstrin homology-like domain family B member 1	Phldb1	1003	SSSGSSSSSSQLSVATLGRSPSPKSALLAQN	SSQLSVATLGRSPSP		SGPLPS(0.001)S(0.001)S(0.002)GS(0.012)S(0.012)S(0.006)S(0.002)S(0.002)S(0.001)QLS(0.02)VAT(0.797)LGRS(0.403)PS(0.741)PK	21
Q6PDH0;D3Z4N0;Q6PDH0-2;D3Z0X5;F6RUK9;E9PWB1;F6RYD0_585;585;585;585;330;585;78	2255	UID2244	-0.477929	-1.39274	0.006927	0.088536	0.585817	1.50089	0.002402	0.046173		+	3.09e-28	168	Q6PDH0	Row828	1	4	Q6PDH0	S	___1	1;2	Pleckstrin homology-like domain family B member 1	Phldb1	585	RVPIPRERKNSITEISDNEDELLEYHRRQRQ	KNSITEISDNEDELL		ERKNS(0.977)IT(0.023)EIS(1)DNEDELLEYHRR	10
Q2TBE6_462	7632	UID7621	0.484733	1.39933	0.000801	0.038516	-0.779028	-1.71597	4.2e-05	0.003568		+	4.46e-109	247	Q2TBE6	Row2985	1	2	Q2TBE6	S	___1	1;2	Phosphatidylinositol 4-kinase type 2-alpha	Pi4k2a	462	PPVIVETARSHQRSASESYTQSFQSRKPFFS	RSHQRSASESYTQSF		SAS(1)ESYTQSFQSR	3
Q9QXS1;Q9QXS1-2;Q9QXS1-9;Q9QXS1-11;Q9QXS1-16;Q9QXS1-4;Q9QXS1-10;Q9QXS1-12;Q9QXS1-5;Q9QXS1-14;Q9QXS1-15;E9Q3W4;Q9QXS1-13;Q9QXS1-3;Q9QXS1-7;Q9QXS1-8;Q9QXS1-6_4393;4388;4218;4228;4246;4250;4213;4223;4245;4252;4151;4088;4236;4245;4279;4291;4274	14163	UID14150	0.518006	1.43198	0.002374	0.054733	-0.653315	-1.57278	0.00063	0.020465		+	3.74e-162	256	Q9QXS1;Q9QXS1-13;Q9QXS1-3;Q9QXS1-7	Row5297	0.999	2	Q9QXS1	S	___1	1;2;3	Plectin	Plec	4393	DMLSGNAGGFRSRSSSVGSSSSYPISSAGPR	GFRSRSSSVGSSSSY	RxRxxS/T;RxRxxS/TxxS/T	SRSSS(0.999)VGSSSSYPISSAGPR	5
Q9QXS1;Q9QXS1-2;Q9QXS1-9;Q9QXS1-11;Q9QXS1-16;Q9QXS1-4;Q9QXS1-10;Q9QXS1-12;Q9QXS1-5;Q9QXS1-14;Q9QXS1-15;E9Q3W4;Q9QXS1-13;Q9QXS1-3;Q9QXS1-7;Q9QXS1-8;Q9QXS1-6_4396;4391;4221;4231;4249;4253;4216;4226;4248;4255;4154;4091;4239;4248;4282;4294;4277	14164	UID32367	0.456717	1.37241	0.001716	0.04744	-0.62482	-1.54202	0.00027	0.012493		+	3.74e-162	256	Q9QXS1;Q9QXS1-13;Q9QXS1-3;Q9QXS1-7	Row11846	0.995	2	Q9QXS1	S	___2	1;2;3	Plectin	Plec	4396	SGNAGGFRSRSSSVGSSSSYPISSAGPRTQL	SRSSSVGSSSSYPIS		S(0.155)S(0.218)S(0.627)VGS(0.995)S(0.005)SSYPISSAGPR	6
Q9QXS1;Q9QXS1-2;Q9QXS1-9;Q9QXS1-11;Q9QXS1-16;Q9QXS1-4;Q9QXS1-10;Q9QXS1-12;Q9QXS1-5;Q9QXS1-14;Q9QXS1-15;E9Q3W4;Q9QXS1-13;Q9QXS1-3;Q9QXS1-7;Q9QXS1-8;Q9QXS1-6_4393;4388;4218;4228;4246;4250;4213;4223;4245;4252;4151;4088;4236;4245;4279;4291;4274	14163	UID32366	0.412878	1.33134	0.00292	0.060476	-0.604471	-1.52042	0.000323	0.014195		+	3.74e-162	256	Q9QXS1;Q9QXS1-13;Q9QXS1-3;Q9QXS1-7	Row11845	0.999	2	Q9QXS1	S	___2	1;2;3	Plectin	Plec	4393	DMLSGNAGGFRSRSSSVGSSSSYPISSAGPR	GFRSRSSSVGSSSSY	RxRxxS/T;RxRxxS/TxxS/T	SRSSS(0.999)VGSSSSYPISSAGPR	5
Q9JIY0;F6VV25;F6XQM2_226;235;183	13991	UID13978	0.585776	1.50085	0.021113	0.153184	-1.26608	-2.40507	0.001346	0.032251		+	0.000498	86	Q9JIY0	Row5232	1	3	Q9JIY0	S	___1	1	Pleckstrin homology domain-containing family O member 1	Plekho1	226	DKSVAQLAGSRRRADSDRIQPSSQRASSLSR	GSRRRADSDRIQPSS	RxRxxS/T	RADS(1)DRIQPSSQR	4
H7BX32;Q8K3Z9_367;367	5316	UID23521	0.296971	1.22856	0.019591	0.146834	-1.02691	-2.03766	1.6e-05	0.002075		+	1.55e-77	192	H7BX32	Row8355	0.97	2	H7BX32	S	___2	2	Nuclear envelope pore membrane protein POM 121	Pom121	367	SQSSDDHLNKRSRTSSVSSLASACTGGIPSS	NKRSRTSSVSSLASA	RxRxxS/T;RxRxxS/TxxS/T	S(0.003)RT(0.005)S(0.022)S(0.97)VS(0.008)S(0.992)LASACTGGIPSSSR	5
H7BX32;Q8K3Z9_370;370	5318	UID23523	0.468712	1.38387	0.00258	0.056715	-0.97962	-1.97195	2.9e-05	0.003023		+	1.55e-77	192	H7BX32	Row8357	1	2	H7BX32	S	___2	2	Nuclear envelope pore membrane protein POM 121	Pom121	370	SDDHLNKRSRTSSVSSLASACTGGIPSSSRN	SRTSSVSSLASACTG		T(0.107)S(0.15)S(0.649)VS(0.095)S(1)LASACTGGIPSSSR	6
Q91YU8_238	12735	UID12722	0.334701	1.26112	0.040416	0.220582	0.748343	1.67986	0.00261	0.04821		+	4.59e-12	78.4	Q91YU8	Row4738	0.992	4	Q91YU8	S	___1	1;2	Suppressor of SWI4 1 homolog	Ppan	238	RLQDISELLATGVGLSDSEVEPDGEHNTTEL	LATGVGLSDSEVEPD		LQDISELLAT(0.005)GVGLS(0.992)DS(0.993)EVEPDGEHNT(0.007)T(0.003)ELPQAVAGR	15
Q5I1X5_183	8572	UID26777	0.478911	1.39369	0.009417	0.102201	-1.19	-2.28154	4.9e-05	0.003907		+	2.38e-05	103	Q5I1X5	Row9674	1	3	Q5I1X5	S	___2	2	RelA-associated inhibitor	Ppp1r13l	183	QPGPSTPFDYLGRAGSPRGSPLAEGPQAFFP	DYLGRAGSPRGSPLA	SP	AGS(1)PRGS(1)PLAEGPQAFFPER	3
Q5I1X5_187	8573	UID26778	0.478911	1.39369	0.009417	0.102201	-1.19	-2.28154	4.9e-05	0.003907		+	2.38e-05	103	Q5I1X5	Row9675	1	3	Q5I1X5	S	___2	2	RelA-associated inhibitor	Ppp1r13l	187	STPFDYLGRAGSPRGSPLAEGPQAFFPERGP	RAGSPRGSPLAEGPQ	SP;SxxxSP	AGS(1)PRGS(1)PLAEGPQAFFPER	7
A2A7B5_334	14798	UID32856	0.005916	1.00411	0.959853	0.988948	0.65573	1.57541	0.000676	0.020933		+	1.2e-05	109	A2A7B5	Row12025	1	3	A2A7B5	T	___2	2	Protein Prdm2	Prdm2	334	PRSVPTETSEGSPGATPPPHAPRAREEANGE	SEGSPGATPPPHAPR	SP;SxxxSP	S(0.001)VPT(0.018)ET(0.15)S(0.785)EGS(0.047)PGAT(1)PPPHAPR	14
Q8BRK8_485	17216	UID35271	-0.386866	-1.30755	0.061667	0.276942	0.811912	1.75554	0.002304	0.045035		+	0.000236	89.9	Q8BRK8	Row12764	0.811	3	Q8BRK8	T	___2	2	5'-AMP-activated protein kinase catalytic subunit alpha-2	Prkaa2	485	KSIDDEVVEQRSGSSTPQRSCSAAGLHRARS	EQRSGSSTPQRSCSA	SP;SxxxSP	S(0.004)GS(0.013)S(0.181)T(0.811)PQRS(0.838)CS(0.153)AAGLHR	5
Q7TSC1;G3UX48_761;706	10276	UID10263	0.457028	1.37271	0.016523	0.135331	-0.727404	-1.65566	0.001587	0.036107		+	3.22e-85	231	Q7TSC1	Row3875	1	2	Q7TSC1	S	___1	1;2	Protein PRRC2A	Prrc2a	761	PGVHPSGLVPRERSDSGGSSSEPFERHAPPL	VPRERSDSGGSSSEP	RxRxxS/T;RxRxxS/TxxS/T	ERSDS(1)GGS(0.058)S(0.902)S(0.039)EPFER	5
F8WHT3;A2AN33_1147;475	4664	UID41085	0.220603	1.16522	0.109055	0.370433	-1.8975	-3.72566	6e-05	0.004235		+	8.81e-62	185	F8WHT3	Row13503	0.996	3	F8WHT3	S	___3	2;3	Protein PRRC2B	Prrc2b	1147	PPEDCPRAKPRRRIASETHSEGSEYEELPKR	KPRRRIASETHSEGS	RxRxxS/T	RRIAS(0.996)ET(0.008)HS(0.993)EGS(0.003)EYEELPK	5
F8WHT3;A2AN33_1151;479	4665	UID41086	0.220603	1.16522	0.109055	0.370433	-1.8975	-3.72566	6e-05	0.004235		+	8.81e-62	185	F8WHT3	Row13504	1	2	F8WHT3	S	___3	2;3	Protein PRRC2B	Prrc2b	1151	CPRAKPRRRIASETHSEGSEYEELPKRRRQR	RIASETHSEGSEYEE		IAS(0.957)ET(0.043)HS(1)EGSEYEELPK	7
F8WHT3;A2AN33_1154;482	4666	UID41087	0.220603	1.16522	0.109055	0.370433	-1.8975	-3.72566	6e-05	0.004235		+	9.3e-29	158	F8WHT3	Row13505	1	2	F8WHT3	S	___3	2;3	Protein PRRC2B	Prrc2b	1154	AKPRRRIASETHSEGSEYEELPKRRRQRGSE	SETHSEGSEYEELPK		IAS(0.001)ETHS(0.998)EGS(1)EYEELPK	10
F8WHT3;A2AN33_1147;475	4664	UID22869	0.343131	1.26851	0.018585	0.143297	-1.84221	-3.58558	1e-06	0.000436		+	8.81e-62	185	F8WHT3	Row8113	0.996	3	F8WHT3	S	___2	2;3	Protein PRRC2B	Prrc2b	1147	PPEDCPRAKPRRRIASETHSEGSEYEELPKR	KPRRRIASETHSEGS	RxRxxS/T	RRIAS(0.996)ET(0.008)HS(0.993)EGS(0.003)EYEELPK	5
F8WHT3;A2AN33_1149;477	15711	UID33768	0.038854	1.0273	0.889142	0.971653	-1.22177	-2.33232	0.002651	0.048635		+	6.74e-07	121	F8WHT3	Row12293	0.986	3	F8WHT3	T	___2	2	Protein PRRC2B	Prrc2b	1149	EDCPRAKPRRRIASETHSEGSEYEELPKRRR	RRRIASETHSEGSEY		RRIAS(0.014)ET(0.986)HS(0.992)EGS(0.008)EYEELPKR	7
F8WHT3;F7AYW2;Q7TPM1_415;343;415	4655	UID4644	0.295932	1.22768	0.078842	0.312675	-0.940089	-1.91865	0.000325	0.014209		+	2.86e-14	115	F8WHT3;Q7TPM1	Row1701	1	2	F8WHT3	S	___1	1;2	Protein PRRC2B	Prrc2b	415	RSKWNNWDPRRQRALSLSSADSTDAKRTQEE	PRRQRALSLSSADST	RxRxxS/T;RxRxxS/TxxS/T	ALS(1)LSSADSTDAKR	3
F8WHT3;F7AYW2;Q7TPM1_222;150;222	4658	UID22863	-0.352879	-1.27711	0.031664	0.192143	0.807241	1.74986	0.000479	0.017622		+	0	319	F8WHT3;Q7TPM1	Row8111	1	2	F8WHT3	S	___2	2	Protein PRRC2B	Prrc2b	222	TSWREGGGRNIISAASLSASPTELGSRNASG	RNIISAASLSASPTE		NIISAAS(1)LS(0.003)AS(0.997)PTELGSR	7
F8WHT3;F7AYW2;Q7TPM1_226;154;226	4660	UID22865	-0.352879	-1.27711	0.031664	0.192143	0.807241	1.74986	0.000479	0.017622		+	0	319	F8WHT3;Q7TPM1	Row8112	0.997	2	F8WHT3	S	___2	1;2	Protein PRRC2B	Prrc2b	226	EGGGRNIISAASLSASPTELGSRNASGADGA	SAASLSASPTELGSR	SP;SxxxSP	NIISAAS(1)LS(0.003)AS(0.997)PTELGSR	11
Q3TLH4;Q3TLH4-5;S4R2J9;S4R294;S4R2L9;S4R209_1541;1541;1539;1541;115;257	7744	UID7733	-0.304447	-1.23495	0.038052	0.214354	-1.32848	-2.51138	0.000184	0.009276		+	0.00378	77.4	Q3TLH4	Row3029	1	3	Q3TLH4	S	___1	1	Protein PRRC2C	Prrc2c	1541	NRRGNNGPPKSGRNFSGPRNERRNGPPSKGG	PKSGRNFSGPRNERR		NFS(1)GPRNERR	3
G5E8J4;Q62136_577;577	5079	UID23284	-0.058878	-1.04166	0.640428	0.867216	-0.800774	-1.74204	0.000294	0.013028		+	1.89e-07	96.6	G5E8J4	Row8276	1	3	G5E8J4	S	___2	1;2	Tyrosine-protein phosphatase non-receptor type 21	Ptpn21	577	VYRPPPPYPYPRPANSTPDLSRHLYISSSNP	PYPRPANSTPDLSRH		TQVYRPPPPYPYPRPANS(1)T(1)PDLSR	18
G5E8J4;Q62136_578;578	15824	UID33881	-0.058878	-1.04166	0.640428	0.867216	-0.800774	-1.74204	0.000294	0.013028		+	1.89e-07	96.6	G5E8J4	Row12335	1	3	G5E8J4	T	___2	2	Tyrosine-protein phosphatase non-receptor type 21	Ptpn21	578	YRPPPPYPYPRPANSTPDLSRHLYISSSNPD	YPRPANSTPDLSRHL	SP	TQVYRPPPPYPYPRPANS(1)T(1)PDLSR	19
Q80U78-3;Q80U78;Q80U78-2_209;209;209	10433	UID10420	0.463419	1.37881	0.001009	0.040876	-0.984785	-1.97902	9e-06	0.00141		+	5.69e-18	153	Q80U78-3	Row3940	1	3	Q80U78-3	S	___1	1	Pumilio homolog 1	Pum1	209	PGQSFHVNSEVNSVLSPRSESGGLGVSMVEY	SEVNSVLSPRSESGG	SP	RPGQSFHVNSEVNSVLS(1)PR	17
Q80U78-3;Q80U78;Q80U78-2;Q3TTW5;E9Q6M7;Q80U78-4;A8WHM8_112;112;112;112;112;112;112	17088	UID16927	-0.239832	-1.18086	0.041618	0.223782	-0.776023	-1.7124	8.7e-05	0.005408		+	2.64e-05	121	Q80U78-3	Row5949	1	3	Q80U78-3	T	___1	1	Pumilio homolog 1	Pum1	112	GSGGGGYNTSKHRWPTGDNIHAEHQVRSMDE	TSKHRWPTGDNIHAE		HRWPT(1)GDNIHAEHQVR	5
Q80U58-3;Q3TQ29;Q80U58-2;Q3UR91;Q80U58;E9PW51;E9Q765;E9Q4Q6_46;102;102;102;102;102;102;102	7765	UID25970	0.716955	1.64371	0.007526	0.091927	-1.14228	-2.2073	0.000984	0.026445		+	4.58e-17	96.6	Q80U58-3	Row9354	0.791	3	Q80U58-3	S	___2	1;2	Pumilio homolog 2	Pum2	46	SGGLGVSMVEYVLSSSPADKLDSRFRKGTFG	VEYVLSSSPADKLDS	SP	SESGGLGVS(0.002)MVEY(0.001)VLS(0.861)S(0.335)S(0.791)PADKLDS(0.009)R	18
Q8R361_480	12272	UID30475	-0.312289	-1.24168	0.039806	0.219181	-0.700845	-1.62546	0.00077	0.022535		+	2.84e-11	112	Q8R361	Row11133	0.974	3	Q8R361	S	___2	2	Rab11 family-interacting protein 5	Rab11fip5	480	SRSEQGRRGSVGEKGSPSLGASPHHSSTGEE	GSVGEKGSPSLGASP	SP	RGS(0.989)VGEKGS(0.974)PS(0.037)LGASPHHSSTGEEK	9
Q8R361_474	12271	UID30474	-0.245881	-1.18582	0.094711	0.34445	-0.684623	-1.60728	0.001033	0.027374		+	2.19e-24	144	Q8R361	Row11132	1	3	Q8R361	S	___2	1;2	Rab11 family-interacting protein 5	Rab11fip5	474	HHHQGLSRSEQGRRGSVGEKGSPSLGASPHH	SEQGRRGSVGEKGSP		RGS(1)VGEKGSPSLGASPHHSSTGEEKAK	3
Q6GYP7-6;Q6GYP7;Q6GYP7-2;Q6GYP7-4_217;772;772;772	9581	UID9570	0.071287	1.05065	0.45013	0.745657	-0.719641	-1.64677	8.6e-05	0.005408		+	3.28e-63	177	Q6GYP7-6	Row3627	0.996	3	Q6GYP7-6	S	___1	1	Ral GTPase-activating protein subunit alpha-1	Ralgapa1	217	DDAQILPRSTRVRHFSQSEDTGNEVFGALHE	STRVRHFSQSEDTGN	RxRxxS/T	VRHFS(0.996)QS(0.004)EDTGNEVFGALHEEQPLPR	5
Q6VN19_355	10003	UID46424	0.242246	1.18283	0.050726	0.250601	-0.842683	-1.79338	0.000656	0.020933		+	1.85e-12	120	Q6VN19	Row13976	0.891	3	Q6VN19	S	___3	2;3	Ran-binding protein 10	Ranbp10	355	MVNGTDSEVRSLSSRSPKSQDSYPGSPSLSP	VRSLSSRSPKSQDSY	SP	S(0.007)LS(0.011)S(0.058)RS(0.891)PKS(0.033)QDSYPGS(0.994)PS(0.006)LSPR	6
Q6VN19_365	10006	UID9995	-0.127057	-1.09206	0.268689	0.588359	-0.655774	-1.57546	0.000445	0.017054		+	1.2e-29	190	Q6VN19	Row3779	0.995	2	Q6VN19	S	___1	1;2;3	Ran-binding protein 10	Ranbp10	365	SLSSRSPKSQDSYPGSPSLSPRHGPSSSHIH	SQDSYPGSPSLSPRH	SP;SxxxSP	S(0.972)QDS(0.028)YPGS(0.995)PS(0.005)LSPR	8
Q6VN19_369	10008	UID9997	0.440647	1.35721	0.006934	0.088536	-0.648011	-1.56701	0.001678	0.037303		+	1.29e-22	152	Q6VN19	Row3780	0.999	2	Q6VN19	S	___1	1;2;3	Ran-binding protein 10	Ranbp10	369	RSPKSQDSYPGSPSLSPRHGPSSSHIHNTGA	YPGSPSLSPRHGPSS	SP;SxxxSP	SQDS(1)Y(0.001)PGS(0.964)PS(0.036)LS(0.999)PR	12
Q9CT10_58	13237	UID13224	0.531475	1.44541	0.001727	0.04744	-0.920371	-1.8926	6.1e-05	0.004239		+	3.5e-111	244	Q9CT10	Row4921	1	3	Q9CT10	S	___1	1	Ran-binding protein 3	Ranbp3	58	EDGNYCPPVKRERTSSLTHSEEKSSGFRLKP	VKRERTSSLTHSEEK	RxRxxS/T	TSS(1)LTHSEEKSSGFR	3
Q9CT10_60	17743	UID17582	0.624754	1.54195	0.00309	0.062387	-0.734783	-1.66415	0.001684	0.037303		+	0.00411	59.9	Q9CT10	Row6074	0.915	4	Q9CT10	T	___1	1	Ran-binding protein 3	Ranbp3	60	GNYCPPVKRERTSSLTHSEEKSSGFRLKPPT	RERTSSLTHSEEKSS		ERT(0.004)S(0.014)S(0.063)LT(0.915)HS(0.004)EEKSSGFR	7
O54916;O54916-4;E9Q632;O54916-3;F6R6F1_534;482;507;455;494	5680	UID5669	0.113334	1.08173	0.430813	0.730453	-0.909547	-1.87846	0.002163	0.043562		+	3.22e-06	79.2	O54916	Row2106	0.816	3	O54916	S	___1	1;2	RalBP1-associated Eps domain-containing protein 1	Reps1	534	PSDPEQIGSSVTRQRSHSGTSPDNTAPPPPP	SSVTRQRSHSGTSPD		QRS(0.816)HS(0.33)GT(0.213)S(0.402)PDNT(0.239)APPPPPPRPQPSHSR	3
F8VPJ6_1177	4453	UID4442	0.044544	1.03136	0.705883	0.900526	-0.786891	-1.72535	0.000222	0.010821		+	3.67e-12	157	F8VPJ6	Row1617	0.998	2	F8VPJ6	S	___1	1	Protein Rfx7	Rfx7	1177	RCRSVSPAVHRQRNLSGSTLYPVSNIPRSNV	VHRQRNLSGSTLYPV	RxRxxS/T;RxRxxS/TxxS/T	NLS(0.998)GS(0.002)TLYPVSNIPR	3
Q6QI06;Q6QI06-2_1138;986	9973	UID28178	0.868171	1.82535	0.003246	0.063219	-1.80844	-3.50264	3.9e-05	0.003552		+	3.83e-12	91.4	Q6QI06	Row10244	0.999	3	Q6QI06	S	___2	2	Rapamycin-insensitive companion of mTOR	Rictor	1138	ENKTSNRRIRTLTEPSVDLNHSEDFTSSSAQ	IRTLTEPSVDLNHSE		T(0.149)LT(0.851)EPS(0.999)VDLNHSEDFTSSSAQK	6
Q6QI06;Q6QI06-2_1176;1024	9972	UID28177	0.184209	1.13619	0.192396	0.495568	-0.971497	-1.96087	0.000126	0.007117		+	5.99e-06	84.7	Q6QI06	Row10243	0.998	3	Q6QI06	S	___2	2	Rapamycin-insensitive companion of mTOR	Rictor	1176	SFVGNKHLEDAGSTPSIGENDLKFPKSFGTE	EDAGSTPSIGENDLK		HLEDAGS(0.391)T(0.611)PS(0.998)IGENDLKFPK	10
Q6QI06;Q6QI06-2_1173;1021	9971	UID28176	0.198646	1.14762	0.313888	0.632962	-0.920581	-1.89288	0.001517	0.035041		+	5.99e-06	59.6	Q6QI06	Row10242	0.907	4	Q6QI06	S	___2	2	Rapamycin-insensitive companion of mTOR	Rictor	1173	LEPSFVGNKHLEDAGSTPSIGENDLKFPKSF	KHLEDAGSTPSIGEN		SLQLEPS(0.015)FVGNKHLEDAGS(0.907)T(0.336)PS(0.741)IGENDLKFPK	19
Q9CR57_139	13216	UID13203	0.538899	1.45286	0.005006	0.077967	0.630548	1.54815	0.002174	0.043562		+	0.0084	115	Q9CR57	Row4906	1	2	Q9CR57	S	___1	1	60S ribosomal protein L14	Rpl14	139	KTEVKKLQRAAILKASPKKAAVAKAAIAAAA	RAAILKASPKKAAVA	SP	AAILKAS(1)PK	7
Q9CQR2_65	13181	UID13168	-0.2161	-1.16159	0.111856	0.375075	-1.08708	-2.12444	0.000515	0.018265		+	0.00204	98.3	Q9CQR2	Row4892	0.999	2	Q9CQR2	S	___1	1	40S ribosomal protein S21	Rps21	65	FKTYGICGAIRRMGESDDSILRLAKADGIVS	AIRRMGESDDSILRL		MGES(0.999)DDS(0.001)ILR	4
P62754_235	6972	UID43393	0.966101	1.95355	0.054938	0.261457	-2.96265	-7.79557	0.000201	0.009948		+	1.46e-20	145	P62754	Row13704	1	2	P62754	S	___3	1;2;3;4	40S ribosomal protein S6	Rps6	235	AKEKRQEQIAKRRRLSSLRASTSKSESSQK_	IAKRRRLSSLRASTS		RLS(1)S(1)LRASTSK	3
P62754_247	6978	UID25183	-0.485871	-1.40043	0.223458	0.53358	1.83662	3.57173	0.001482	0.034385		+	7.15e-49	188	P62754	Row9037	1	2	P62754	S	___2	1;2;3;4	40S ribosomal protein S6	Rps6	247	RRLSSLRASTSKSESSQK_____________	STSKSESSQK_____		LS(0.431)S(0.569)LRAS(0.004)T(0.052)S(0.052)KS(0.879)ES(0.014)S(1)QK	14
Q8BSK8-2;Q8BSK8_421;444	17218	UID53489	0.552276	1.4664	0.002354	0.054733	-1.27445	-2.41907	1.3e-05	0.001858		+	6.9e-105	222	Q8BSK8-2	Row14713	1	3	Q8BSK8-2	T	___3	2;3;4	Ribosomal protein S6 kinase beta-1	Rps6kb1	421	EPKIRSPRRFIGSPRTPVSPVKFSPGDFWGR	RFIGSPRTPVSPVKF	SP	FIGS(1)PRT(1)PVS(1)PVKFS(1)PGDFWGR	7
Q8BSK8-2;Q8BSK8_418;441	11004	UID47423	0.578718	1.49352	0.001778	0.047985	-1.26123	-2.397	1.4e-05	0.001858		+	7.33e-14	132	Q8BSK8-2	Row14080	1	3	Q8BSK8-2	S	___3	2;3;4	Ribosomal protein S6 kinase beta-1	Rps6kb1	418	FSFEPKIRSPRRFIGSPRTPVSPVKFSPGDF	SPRRFIGSPRTPVSP	SP	RFIGS(1)PRT(1)PVS(0.998)PVKFS(0.002)PGDFWGR	5
Q8BSK8-2;Q8BSK8_424;447	11005	UID47424	0.578718	1.49352	0.001778	0.047985	-1.26123	-2.397	1.4e-05	0.001858		+	1.26e-143	239	Q8BSK8-2	Row14081	1	3	Q8BSK8-2	S	___3	1;2;3;4	Ribosomal protein S6 kinase beta-1	Rps6kb1	424	IRSPRRFIGSPRTPVSPVKFSPGDFWGRGAS	GSPRTPVSPVKFSPG	SP	FIGS(1)PRT(1)PVS(1)PVKFS(1)PGDFWGR	10
Q8K4Q0;A2ACM0;F7CN67_863;863;158	568	UID569	0.321748	1.24984	0.015561	0.133224	-0.838524	-1.78822	7.3e-05	0.004795		+	4.15e-174	271	Q8K4Q0	Row237	1	2	Q8K4Q0	S	___1	1;2	Regulatory-associated protein of mTOR	Rptor	863	QRILDTSSLTQSAPASPTNKGMHMHQVGGSP	LTQSAPASPTNKGMH	SP;SxxxSP	ILDTSSLT(0.009)QS(0.991)APAS(1)PTNK	14
B2RS91_42	1646	UID1647	0.28437	1.21788	0.05548	0.262704	-1.72034	-3.29514	2e-06	0.000654		+	1.73e-05	99.7	B2RS91	Row619	1	3	B2RS91	S	___1	1	RNA polymerase I-specific transcription initiation factor RRN3	Rrn3	42	TGLSDMLALESDFFNSPPKKTVRFGGTVTEV	LESDFFNSPPKKTVR	SP	TGLSDMLALESDFFNS(1)PPKK	16
A2AIX1;E9QAT4_1384;1384	755	UID18972	-0.299543	-1.23075	0.048013	0.243192	0.705597	1.63082	0.000787	0.022881		+	2e-57	194	A2AIX1	Row6540	0.915	2	A2AIX1	S	___2	1;2	Protein Sec16a	Sec16a	1384	ARSLRSTHSLPSRRSSLSSHSHQSQIYRSHH	SLPSRRSSLSSHSHQ		RS(0.055)S(0.915)LS(0.029)SHSHQSQIYR	3
A2AIX1;E9QAT4_1380;1380	759	UID18976	-0.322195	-1.25023	0.041894	0.224419	0.720193	1.6474	0.000855	0.024024		+	4.54e-07	92.9	A2AIX1	Row6543	0.768	3	A2AIX1	S	___2	2	Protein Sec16a	Sec16a	1380	SEHSARSLRSTHSLPSRRSSLSSHSHQSQIY	RSTHSLPSRRSSLSS		S(0.004)T(0.005)HS(0.109)LPS(0.768)RRS(0.5)S(0.602)LS(0.012)S(0.001)HSHQSQIYR	7
O08547;E9Q6R3_137;137	5479	UID5468	-0.256881	-1.19489	0.040347	0.220554	0.647163	1.56608	0.000394	0.01605		+	1.05e-181	285	O08547	Row2015	1	2	O08547	S	___1	1	Vesicle-trafficking protein SEC22b	Sec22b	137	TKKLYIDSRARRNLGSINTELQDVQRIMVAN	RARRNLGSINTELQD		NLGS(1)INTELQDVQR	4
Q99NB9;G5E866_194;194	4995	UID4984	-0.028882	-1.02022	0.748719	0.920706	-0.686601	-1.60949	0.001228	0.030254		+	1.87e-09	119	Q99NB9	Row1815	1	3	Q99NB9	S	___1	1;2	Splicing factor 3B subunit 1	Sf3b1	194	GELKVVNGAAASQPPSKRKRRWDQTADQTPG	AAASQPPSKRKRRWD		AGELKVVNGAAAS(1)QPPS(1)KR	17
Q3USH5_903	8172	UID8161	0.116901	1.0844	0.38593	0.699184	-1.15283	-2.22349	0.000661	0.020933		+	1.03e-05	88.3	Q3USH5	Row3149	0.968	3	Q3USH5	S	___1	1	Splicing factor, suppressor of white-apricot homolog	Sfswap	903	PVESRGSSQERSRGVSQEKDGQISSAIVSSV	QERSRGVSQEKDGQI	RxRxxS/T	GVS(0.968)QEKDGQIS(0.029)S(0.002)AIVSSVQSK	3
A2AQ25;E9QAU4;A2AQ25-2;D3Z781;A2AQ25-4;A2AQ25-3;A2AQ25-8;A2AQ25-9;A2AQ25-6;A2AQ25-5;Q8BHR1_357;408;75;357;357;357;357;75;75;75;277	901	UID19118	0.613672	1.53015	0.015051	0.130643	-2.28439	-4.87158	7e-06	0.001219		+	0.00037	92.4	A2AQ25	Row6600	0.775	3	A2AQ25	S	___2	2	Sickle tail protein	Skt;Etl4	357	GNATIPRDRLSSLPVSRSISPSPSAILERRD	RLSSLPVSRSISPSP		LS(0.007)S(0.024)LPVS(0.775)RS(0.267)IS(0.898)PS(0.03)PSAILERR	7
A2AQ25;E9QAU4;A2AQ25-2;D3Z781;A2AQ25-4;A2AQ25-3;A2AQ25-8;A2AQ25-9;A2AQ25-6;A2AQ25-5;Q8BHR1_359;410;77;359;359;359;359;77;77;77;279	902	UID19119	0.696951	1.62108	0.003164	0.062632	-1.9339	-3.82087	6e-06	0.001116		+	3.99e-05	101	A2AQ25	Row6601	1	2	A2AQ25	S	___2	2	Sickle tail protein	Skt;Etl4	359	ATIPRDRLSSLPVSRSISPSPSAILERRDVK	SSLPVSRSISPSPSA		S(1)IS(1)PSPSAILER	1
D3YVS1_131	2017	UID38438	0.224215	1.16814	0.038733	0.216386	0.590538	1.50581	0.000281	0.012732		+	3.18e-13	106	D3YVS1	Row13278	0.859	3	D3YVS1	S	___3	1;2;3	Smoothelin	Smtn	131	AFSTRRSSSGGPSRRSSLMEPDPAEPPSTTV	SGGPSRRSSLMEPDP		S(0.298)S(0.298)S(0.298)GGPS(0.297)RRS(0.859)S(0.881)LMEPDPAEPPS(0.011)T(0.029)T(0.029)VEAANGAEQAR	10
Q9CSN1_224	13231	UID13218	-0.06102	-1.0432	0.505479	0.782903	0.676121	1.59784	0.001265	0.030922		+	1.06e-142	263	Q9CSN1	Row4918	1	3	Q9CSN1	S	___1	1;2	SNW domain-containing protein 1	Snw1	224	PPRFKINKKIPRGPPSPPAPVMHSPSRKMTV	KIPRGPPSPPAPVMH	SP	KIPRGPPS(1)PPAPVMHS(0.967)PS(0.033)R	8
O54781_487	5651	UID23856	0.763625	1.69775	0.079231	0.313166	-2.01724	-4.0481	0.000985	0.026445		+	1.38e-05	151	O54781	Row8496	1	2	O54781	S	___2	2	SRSF protein kinase 2;SRSF protein kinase 2 N-terminal;SRSF protein kinase 2 C-terminal	Srpk2	487	EQEESSPSHDRSRTVSASSTGDLPKTKTRAA	HDRSRTVSASSTGDL	RxRxxS/T;RxRxxS/TxxS/T	TVS(1)AS(0.024)S(0.809)T(0.168)GDLPK	3
O54781_489	5652	UID23857	0.840259	1.79037	0.038255	0.214981	-1.92314	-3.79248	0.000643	0.020821		+	0.0132	80.4	O54781	Row8497	0.875	2	O54781	S	___2	2	SRSF protein kinase 2;SRSF protein kinase 2 N-terminal;SRSF protein kinase 2 C-terminal	Srpk2	489	EESSPSHDRSRTVSASSTGDLPKTKTRAADL	RSRTVSASSTGDLPK		T(0.001)VS(0.991)AS(0.875)S(0.067)T(0.067)GDLPK	5
Q9Z0G2_333	14426	UID14413	-0.008061	-1.0056	0.941273	0.984256	-0.772058	-1.70771	0.001683	0.037303		+	1.38e-20	136	Q9Z0G2	Row5406	0.963	2	Q9Z0G2	S	___1	1;2	SRSF protein kinase 3	Srpk3	333	CHPEGTRAGPSPASSSPVPGGERSLSPSSQT	GPSPASSSPVPGGER	SP	AGPS(1)PAS(0.003)S(0.034)S(0.963)PVPGGER	9
Q8BTI8;Q8BTI8-2;Q8BTI8-3_1339;1243;1339	11082	UID29285	0.229998	1.17283	0.056114	0.26443	-1.40588	-2.64979	2e-06	0.000654		+	2.4e-90	238	Q8BTI8	Row10678	0.999	2	Q8BTI8	S	___2	1;2;3	Serine/arginine repetitive matrix protein 2	Srrm2	1339	PSVDMKEQSRSSRRSSSELSPEVVEKVGLFS	SRSSRRSSSELSPEV		RS(0.001)S(0.999)SELSPEVVEK	3
Q8BTI8;Q8BTI8-2;Q8BTI8-3_1343;1247;1343	11084	UID29287	0.233954	1.17605	0.055231	0.261844	-1.365	-2.57576	3e-06	0.00075		+	1.5e-46	206	Q8BTI8	Row10680	1	2	Q8BTI8	S	___2	2;3	Serine/arginine repetitive matrix protein 2	Srrm2	1343	MKEQSRSSRRSSSELSPEVVEKVGLFSSQKV	RRSSSELSPEVVEKV	SP;SxxxSP	RS(0.002)S(0.995)S(0.004)ELS(1)PEVVEK	7
Q8BTI8;Q8BTI8-2;Q8BTI8-3_1068;972;1068	11046	UID11033	0.557001	1.47121	0.003955	0.070187	-0.752035	-1.68417	0.000741	0.021873		+	4.09e-87	207	Q8BTI8	Row4162	1	2	Q8BTI8	S	___1	1;2;3	Serine/arginine repetitive matrix protein 2	Srrm2	1068	SKSQTSPKGSLSRSSSPVTELTARSPVKQDK	GSLSRSSSPVTELTA	SP;SxxxSP	SSS(1)PVTELTAR	3
Q8BTI8;Q8BTI8-2;Q8BTI8-3_1339;1243;1339	11082	UID11069	0.222429	1.1667	0.060389	0.274162	-0.687488	-1.61048	0.000229	0.011033		+	2.4e-90	238	Q8BTI8	Row4177	0.999	2	Q8BTI8	S	___1	1;2;3	Serine/arginine repetitive matrix protein 2	Srrm2	1339	PSVDMKEQSRSSRRSSSELSPEVVEKVGLFS	SRSSRRSSSELSPEV		RS(0.001)S(0.999)SELSPEVVEK	3
Q8BTI8;Q8BTI8-2;Q8BTI8-3_946;850;946	11138	UID29341	0.366747	1.28944	0.008384	0.097404	-0.662106	-1.58239	0.000317	0.014002		+	9.59e-11	110	Q8BTI8	Row10711	0.968	3	Q8BTI8	S	___2	2;3	Serine/arginine repetitive matrix protein 2	Srrm2	946	PKVDSRLRHSRSRSSSPDSKMELGTPLRHSG	HSRSRSSSPDSKMEL	RxRxxS/T;RxRxxS/TxxS/T;SP;SxxxSP	S(0.048)RS(0.431)S(0.55)S(0.968)PDS(0.003)KMELGTPLR	5
Q3TWW8_301	7793	UID44214	0.16493	1.12111	0.156222	0.445876	-0.78198	-1.71949	0.000134	0.007259		+	0.00254	59	Q3TWW8	Row13768	0.955	3	Q3TWW8	S	___3	1;2;3	Serine/arginine-rich splicing factor 6	Srsf6	301	KGDIKSKSRSRSQSRSHSPLPAPPSKARSMS	RSRSQSRSHSPLPAP		S(0.045)RS(0.501)QS(0.501)RS(0.955)HS(0.997)PLPAPPS(0.001)K	7
Q3TWW8_303	7794	UID44215	0.308354	1.23829	0.020564	0.15142	-0.699083	-1.62347	0.000264	0.012357		+	4.89e-05	132	Q3TWW8	Row13769	0.999	2	Q3TWW8	S	___3	1;2;3	Serine/arginine-rich splicing factor 6	Srsf6	303	DIKSKSRSRSQSRSHSPLPAPPSKARSMSPP	RSQSRSHSPLPAPPS	SP;SxxxSP	S(0.001)HS(0.999)PLPAPPSK	3
Q3TWW8_297	7796	UID44217	0.321199	1.24937	0.023978	0.164038	-0.684103	-1.6067	0.000485	0.017716		+	0.00177	62.2	Q3TWW8	Row13770	0.951	3	Q3TWW8	S	___3	2;3	Serine/arginine-rich splicing factor 6	Srsf6	297	KENGKGDIKSKSRSRSQSRSHSPLPAPPSKA	KSKSRSRSQSRSHSP		S(0.04)RS(0.951)QS(0.937)RS(0.181)HS(0.892)PLPAPPSK	3
Q3TWW8_299	7797	UID44218	0.315012	1.24402	0.031788	0.192672	-0.663445	-1.58386	0.000788	0.022881		+	7.05e-05	101	Q3TWW8	Row13771	0.937	3	Q3TWW8	S	___3	2;3	Serine/arginine-rich splicing factor 6	Srsf6	299	NGKGDIKSKSRSRSQSRSHSPLPAPPSKARS	KSRSRSQSRSHSPLP	RxRxxS/T	S(0.04)RS(0.951)QS(0.937)RS(0.181)HS(0.892)PLPAPPSK	5
Q80X82;F8WJD4_494;494	4775	UID22980	0.671683	1.59293	0.002047	0.051159	0.786027	1.72432	0.001129	0.029107		+	2.88e-15	113	Q80X82	Row8164	0.998	3	Q80X82	S	___2	1;2	Symplekin	Sympk	494	EKVVKPESVLIKRRLSVQGQAISVVGSQSTM	VLIKRRLSVQGQAIS		RLS(0.998)VQGQAIS(0.002)VVGSQSTMSPLEEEVPQAK	3
Q9EPM5;Q9EPM5-3;Q9EPM5-2_314;211;314	13708	UID13695	-0.437911	-1.35464	0.004416	0.072569	0.624354	1.54152	0.000608	0.020189		+	1.87e-79	235	Q9EPM5;Q9EPM5-2	Row5127	1	2	Q9EPM5	S	___1	1	Syncoilin	Sync	314	PTQSDGHFLQESRRLSTQFENLMAESRQGLE	LQESRRLSTQFENLM		RLS(1)TQFENLMAESR	3
D3Z656;Q8CHC4;E9Q7S0;F7BQW7;F6VSS8;F7CD11_1215;1175;1175;1190;31;55	2432	UID2421	-0.283375	-1.21704	0.087201	0.33026	-0.653539	-1.57302	0.002532	0.047752		+	3.09e-05	72.9	D3Z656	Row879	1	3	D3Z656	S	___1	1	Synaptojanin-1	Synj1	1215	SPGTARKDNIGRNQPSPQAGLAGPGPAGYGA	NIGRNQPSPQAGLAG	SP	NQPS(1)PQAGLAGPGPAGYGAARPTIPAR	4
D3YVV9;E9Q1U2;Q91YE8;Q91YE8-2_899;899;899;569	2027	UID38448	-0.057673	-1.04079	0.722811	0.908308	-0.775684	-1.712	0.001624	0.036554		+	3.22e-129	260	D3YVV9;Q91YE8	Row13281	1	2	Q91YE8	S	___3	2;3	Synaptopodin-2	Synpo2	899	DTVQAHTVRAQSPTPSLPASWKYSSNVRAPP	RAQSPTPSLPASWKY		AQS(1)PTPS(1)LPASWK	7
D3YVV9;E9Q1U2;Q91YE8;Q91YE8-2_895;895;895;565	2026	UID38447	0.034247	1.02402	0.823943	0.951699	-0.708216	-1.63378	0.002021	0.041775		+	3.22e-129	260	D3YVV9;Q91YE8	Row13280	1	2	Q91YE8	S	___3	1;2;3	Synaptopodin-2	Synpo2	895	VVDSDTVQAHTVRAQSPTPSLPASWKYSSNV	AHTVRAQSPTPSLPA	SP	AQS(1)PTPSLPASWK	3
D3YVV9;E9Q1U2;Q91YE8;Q91YE8-2_903;903;903;573	2028	UID38449	0.09108	1.06517	0.523488	0.797427	-0.667844	-1.5887	0.001708	0.037303		+	1.58e-99	215	D3YVV9;Q91YE8	Row13282	1	2	Q91YE8	S	___3	2;3	Synaptopodin-2	Synpo2	903	AHTVRAQSPTPSLPASWKYSSNVRAPPPVAY	PTPSLPASWKYSSNV		AQS(0.999)PT(0.001)PS(0.999)LPAS(1)WKYSSNVR	11
B2RQK7;Q8BWB1_178;175	1616	UID1617	-0.474698	-1.38963	0.006414	0.085879	-0.618661	-1.53545	0.002434	0.046353		+	3e-14	110	B2RQK7	Row609	0.989	4	B2RQK7	S	___1	1;2	Synaptopodin 2-like protein	Synpo2l	178	ARPSLPGAPPDEVYLSDSPAEPAPVKTGSPS	PPDEVYLSDSPAEPA		RRGPARPSLPGAPPDEVY(0.025)LS(0.989)DS(0.986)PAEPAPVK	20
Q6NZA9;A2AP82_155;199	14880	UID32938	-0.527053	-1.44098	0.003981	0.070193	0.976018	1.96703	0.000107	0.00628		+	4.59e-07	95.4	Q6NZA9	Row12057	0.872	3	Q6NZA9	T	___2	2	Transcription initiation factor TFIID subunit 9B	Taf9b	155	GRLVPRLSAVSSRPTTPPVAPPQAVSGPNKA	AVSSRPTTPPVAPPQ	SP;SxxxSP	LS(0.026)AVS(0.457)S(0.457)RPT(0.189)T(0.872)PPVAPPQAVSGPNK	10
F6QUA9;Q60949;Q60949-2;E9Q6L4_607;607;607;478	4146	UID22351	0.259887	1.19738	0.059225	0.271621	-0.986269	-1.98106	0.00058	0.019662		+	3.82e-67	173	F6QUA9;Q60949-2	Row7919	0.834	3	F6QUA9	S	___2	1;2	TBC1 domain family member 1	Tbc1d1	607	SHFPVECPAPPEPAQSSPGVSQRKLMRYHSV	APPEPAQSSPGVSQR		RANTLSHFPVECPAPPEPAQS(0.834)S(0.163)PGVS(0.003)QR	21
F6QUA9;Q60949;Q60949-2;E9Q6L4_590;590;590;461	15613	UID33670	0.352006	1.27633	0.023702	0.163114	-0.937041	-1.9146	0.000696	0.021322		+	6.11e-28	139	F6QUA9;Q60949-2	Row12273	0.988	3	F6QUA9	T	___2	1;2	TBC1 domain family member 1	Tbc1d1	590	SALLSPQQAFRRRANTLSHFPVECPAPPEPA	AFRRRANTLSHFPVE	RxRxxS/T	RANT(0.988)LS(0.012)HFPVECPAPPEPAQSSPGVSQR	4
F6QUA9;Q60949;Q60949-2;E9Q6L4_608;608;608;479	4147	UID22352	0.447725	1.36389	0.013397	0.124264	-0.929374	-1.90445	0.00093	0.025703		+	3.82e-67	173	F6QUA9;Q60949-2	Row7920	0.787	3	F6QUA9	S	___2	1;2	TBC1 domain family member 1	Tbc1d1	608	HFPVECPAPPEPAQSSPGVSQRKLMRYHSVS	PPEPAQSSPGVSQRK	SP	ANT(0.903)LS(0.097)HFPVECPAPPEPAQS(0.212)S(0.787)PGVS(0.001)QRK	21
F6QUA9;Q60949;Q60949-2;E9Q6L4_592;592;592;463	4145	UID22350	0.362969	1.28607	0.017634	0.139903	-0.879118	-1.83925	0.000705	0.021472		+	8.51e-19	116	F6QUA9;Q60949-2	Row7918	0.918	4	F6QUA9	S	___2	1;2	TBC1 domain family member 1	Tbc1d1	592	LLSPQQAFRRRANTLSHFPVECPAPPEPAQS	RRRANTLSHFPVECP		RANT(0.082)LS(0.918)HFPVECPAPPEPAQSSPGVSQR	6
H7BX82;E0CX53;Q8BYJ6;Q8BYJ6-2;Q8BYJ6-3;F6SUV7;E9Q6Q8;Q8BYJ6-4_348;348;348;348;348;61;348;348	2505	UID2494	0.491959	1.40635	0.02745	0.178025	-1.11366	-2.16395	0.00041	0.01651		+	9.16e-09	142	H7BX82	Row904	1	3	H7BX82	S	___1	1	TBC1 domain family member 4	Tbc1d4	348	VHENNQKTQPRRRHASAPSHVQPSDSEKNRT	QPRRRHASAPSHVQP	RxRxxS/T;RxRxxS/TxxS/T	HAS(1)APSHVQPSDSEKNR	3
O70306_531	5740	UID23945	0.686582	1.60947	0.014482	0.12865	-1.13429	-2.19511	0.00241	0.046247		+	3.91e-22	129	O70306	Row8536	0.995	3	O70306	S	___2	1;2	T-box transcription factor TBX15	Tbx15	531	NLYGYNFPTSPRLAASPEKLSASQSTLLCSS	TSPRLAASPEKLSAS	SP	LAAS(0.995)PEKLS(0.005)ASQSTLLCS(0.022)S(0.964)PS(0.014)NGAFGER	4
Q61286;V9GWU2;V9GX46;Q61286-2;V9GXC3;Q3UXQ3;V9GXR6_313;309;143;313;313;143;221	16767	UID34824	-0.295272	-1.22712	0.040967	0.221389	-0.609463	-1.52569	0.001308	0.031548		+	1.46e-05	77.1	Q61286;Q61286-2	Row12626	0.91	3	Q61286-2	T	___2	1;2	Transcription factor 12	Tcf12	313	HRGSTSSSPYVAASHTPPINGSDSILGTRGN	PYVAASHTPPINGSD	SP	GS(0.121)T(0.121)S(0.121)S(0.107)S(0.476)PY(0.052)VAAS(0.084)HT(0.91)PPINGS(0.007)DS(0.001)ILGTR	14
Q61286-2;V9GXC3;Q3UXQ3_386;386;216	9029	UID27234	-0.536441	-1.45039	0.006869	0.088242	0.702888	1.62776	0.002563	0.047768		+	7.95e-62	185	Q61286-2	Row9840	0.995	2	Q61286-2	S	___2	1;2	Transcription factor 12	Tcf12	386	TGTSQWPRAGGQAPSSPSYENSLHSLQSRME	AGGQAPSSPSYENSL	SP	AGGQAPS(0.001)S(0.995)PS(0.004)YENSLHSLQSR	8
O08784;H3BL37_1128;1164	5233	UID23438	-0.508178	-1.42225	0.0197	0.147456	0.957329	1.94171	0.002088	0.043078		+	1.67e-21	156	O08784	Row8322	0.83	2	O08784	S	___2	1;2	Treacle protein	Tcof1	1128	STPQKPKKLKKSTSSSPAPTQTLPNSITQRL	LKKSTSSSPAPTQTL	SP;SxxxSP	S(0.001)T(0.004)S(0.024)S(0.138)S(0.83)PAPT(0.003)QTLPNSITQR	5
Q61029;Q61029-2;Q61029-4;Q61033-2;Q61029-3;Q61033_159;159;159;159;159;159	16740	UID16581	0.479046	1.39382	0.001577	0.047206	-1.04237	-2.05961	1.2e-05	0.001812		+	3.4e-15	153	Q61029;Q61029-3;Q61033	Row5886	0.999	3	Q61033	T	___1	1;2;3	Lamina-associated polypeptide 2, isoforms beta/delta/epsilon/gamma;Lamina-associated polypeptide 2, isoforms alpha/zeta	Tmpo	159	KLLKLREQGTESRSSTPLPTVSSSAENTRQN	GTESRSSTPLPTVSS	SP;SxxxSP	LREQGTESRS(0.005)S(0.995)T(0.999)PLPTVSSSAENTR	12
Q61029;Q61029-2;Q61029-4;Q61033-2;Q61029-3;Q61033_157;157;157;157;157;157	8889	UID45310	-0.273418	-1.20867	0.066544	0.287089	0.680061	1.60221	0.001009	0.026896		+	1.61e-18	172	Q61029;Q61029-3;Q61033	Row13870	0.883	3	Q61033	S	___3	1;2;3	Lamina-associated polypeptide 2, isoforms beta/delta/epsilon/gamma;Lamina-associated polypeptide 2, isoforms alpha/zeta	Tmpo	157	EKKLLKLREQGTESRSSTPLPTVSSSAENTR	EQGTESRSSTPLPTV		LREQGT(0.324)ES(0.677)RS(0.883)S(0.163)T(0.951)PLPTVS(0.001)S(0.001)SAENTR	10
A0A087WQS0;E9Q0S6;A0A087WQM0;A0A087WQ94;A0A087WRU0_1054;1054;1010;885;885	83	UID84	0.518615	1.43258	0.005416	0.080523	-0.900822	-1.86713	0.000682	0.021037		+	1.27e-12	150	A0A087WQS0	Row35	1	2	A0A087WQS0	S	___1	1;2;3	Protein Tns1	Tns1	1054	RQPAEPPGPLRRRAASDGQYENQSPEATSPR	PLRRRAASDGQYENQ	RxRxxS/T	AAS(1)DGQYENQSPEATSPR	3
A0A087WQS0;E9Q0S6;A0A087WQM0;A0A087WQ94;A0A087WRU0_1054;1054;1010;885;885	83	UID18300	0.459087	1.37467	0.004289	0.072407	-0.860503	-1.81567	0.000109	0.006298		+	1.27e-12	150	A0A087WQS0	Row6215	1	2	A0A087WQS0	S	___2	1;2;3	Protein Tns1	Tns1	1054	RQPAEPPGPLRRRAASDGQYENQSPEATSPR	PLRRRAASDGQYENQ	RxRxxS/T	AAS(1)DGQYENQSPEATSPR	3
A0A087WQS0;E9Q0S6;A0A087WQM0;A0A087WQ94;A0A087WRU0_1067;1067;1023;898;898	85	UID18302	0.688388	1.61148	0.002136	0.05216	-0.688245	-1.61132	0.002139	0.043438		+	8.09e-20	131	A0A087WQS0	Row6217	1	3	A0A087WQS0	S	___2	2;3	Protein Tns1	Tns1	1067	AASDGQYENQSPEATSPRSPGVRSPVQCVSP	NQSPEATSPRSPGVR	SP	AASDGQY(0.047)ENQS(0.95)PEAT(0.003)S(1)PRS(1)PGVR	16
A0A087WQS0;E9Q0S6;A0A087WQM0;A0A087WQ94;A0A087WRU0_1062;1062;1018;893;893	84	UID36517	0.455872	1.37161	0.002039	0.051159	-0.636803	-1.55488	0.000288	0.012913		+	8.09e-20	157	A0A087WQS0	Row13088	1	2	A0A087WQS0	S	___3	1;2;3	Protein Tns1	Tns1	1062	PLRRRAASDGQYENQSPEATSPRSPGVRSPV	DGQYENQSPEATSPR	SP	AASDGQYENQS(1)PEATSPR	11
A0A087WQS0;E9Q0S6;A0A087WQM0;A0A087WQ94;A0A087WRU0_1054;1054;1010;885;885	83	UID36516	0.515007	1.429	0.003263	0.063435	-0.600713	-1.51647	0.001399	0.033275		+	1.27e-12	150	A0A087WQS0	Row13087	1	2	A0A087WQS0	S	___3	1;2;3	Protein Tns1	Tns1	1054	RQPAEPPGPLRRRAASDGQYENQSPEATSPR	PLRRRAASDGQYENQ	RxRxxS/T	AAS(1)DGQYENQSPEATSPR	3
A0A087WQS0;E9Q0S6;A0A087WQM0;A0A087WQ94;A0A087WRU0_1070;1070;1026;901;901	86	UID36519	0.460495	1.37601	0.003214	0.063032	-0.586894	-1.50201	0.000825	0.023693		+	5.92e-08	104	A0A087WQS0	Row13090	1	3	A0A087WQS0	S	___3	1;2;3	Protein Tns1	Tns1	1070	DGQYENQSPEATSPRSPGVRSPVQCVSPELA	PEATSPRSPGVRSPV	SP	AASDGQY(0.047)ENQS(0.95)PEAT(0.003)S(1)PRS(1)PGVR	19
O88746;Q3UDC3;O88746-2_359;383;35	5863	UID24068	-0.336512	-1.2627	0.17862	0.476806	1.14201	2.20688	0.001443	0.033776		+	4.16e-41	134	O88746	Row8583	0.996	3	O88746	S	___2	1;2	Target of Myb protein 1	Tom1	359	LGSRSVRAGLQSLETSGHLEDDFDMFALTRG	GLQSLETSGHLEDDF		AGLQS(0.925)LET(0.079)S(0.996)GHLEDDFDMFALTR	9
O88746;Q3UDC3;O88746-2_355;379;31	5862	UID24067	-0.360905	-1.28423	0.151075	0.439024	1.19152	2.28393	0.001098	0.028466		+	4.16e-41	134	O88746	Row8582	1	3	O88746	S	___2	1;2	Target of Myb protein 1	Tom1	355	AGMNLGSRSVRAGLQSLETSGHLEDDFDMFA	SVRAGLQSLETSGHL		AGLQS(1)LET(0.056)S(0.944)GHLEDDFDMFALTR	5
O88746;Q3UDC3;O88746-2_358;382;34	16012	UID34069	-0.342741	-1.26816	0.167985	0.462292	1.21184	2.31633	0.000969	0.026295		+	1.12e-08	109	O88746	Row12399	0.83	3	O88746	T	___2	1;2	Target of Myb protein 1	Tom1	358	NLGSRSVRAGLQSLETSGHLEDDFDMFALTR	AGLQSLETSGHLEDD		AGLQS(0.001)LET(0.83)S(0.169)GHLEDDFDMFALTR	8
P70399;A2AU91;P70399-3;A2AU89;P70399-2_1411;1423;1367;1373;468	1078	UID19295	-0.135962	-1.09882	0.383931	0.697669	0.838433	1.78811	0.000715	0.021561		+	2.53e-21	127	P70399	Row6700	0.999	3	P70399	S	___2	2	Tumor suppressor p53-binding protein 1	Tp53bp1;Trp53bp1	1411	TRETVVSGPLGVEDISPSMSPDDKSFTRIMP	PLGVEDISPSMSPDD	SP	ETVVSGPLGVEDIS(0.999)PS(0.009)MS(0.952)PDDKS(0.011)FT(0.029)R	14
P70399;A2AU91;P70399-3;A2AU89;P70399-2_1415;1427;1371;1377;472	1080	UID19297	-0.069836	-1.0496	0.657177	0.874585	0.888866	1.85172	0.000601	0.02007		+	2.53e-21	127	P70399	Row6701	0.952	3	P70399	S	___2	2	Tumor suppressor p53-binding protein 1	Tp53bp1;Trp53bp1	1415	VVSGPLGVEDISPSMSPDDKSFTRIMPRVPD	EDISPSMSPDDKSFT	SP;SxxxSP	ETVVSGPLGVEDIS(0.999)PS(0.009)MS(0.952)PDDKS(0.011)FT(0.029)R	18
G5E870;A0A087WNZ7_1069;1036	5007	UID4996	0.298388	1.22977	0.065647	0.285345	-1.04828	-2.06806	0.000905	0.025133		+	0.000159	88	G5E870	Row1821	0.761	3	G5E870	S	___1	1	E3 ubiquitin-protein ligase TRIP12	Trip12	1069	DDKVDNQAKSPTTTQSPKSSFLASLNPKTWG	KSPTTTQSPKSSFLA	SP	SPT(0.001)T(0.015)T(0.205)QS(0.761)PKS(0.009)S(0.009)FLASLNPK	7
Q9EP53-3;Q9EP53-2;Q9EP53_1068;1073;1074	13672	UID13659	0.416511	1.3347	0.009269	0.102091	-0.986547	-1.98144	6.6e-05	0.004433		+	1.53e-37	168	Q9EP53-3	Row5107	1	2	Q9EP53-3	S	___1	1	Hamartin	Tsc1	1068	PALGEPSSSIPTTVGSLPSSKSFLGMKAREL	SIPTTVGSLPSSKSF		WEPALGEPSSSIPTTVGS(1)LPSSK	18
Q5HZH2_21	8565	UID26770	0.279099	1.21344	0.035869	0.206248	-1.14964	-2.21859	1.4e-05	0.001858		+	1.65e-14	127	Q5HZH2	Row9669	1	4	Q5HZH2	S	___2	2	Ribosome biogenesis protein TSR3 homolog	Tsr3	21	VARGSRKESGRVRRPSGRSLDAFAEEVGAAL	SGRVRRPSGRSLDAF	RxRxxS/T;RxRxxS/TxxS/T	VRRPS(1)GRS(1)LDAFAEEVGAALR	5
Q5HZH2_24	8566	UID26771	0.279099	1.21344	0.035869	0.206248	-1.14964	-2.21859	1.4e-05	0.001858		+	1.65e-14	127	Q5HZH2	Row9670	1	4	Q5HZH2	S	___2	2	Ribosome biogenesis protein TSR3 homolog	Tsr3	24	GSRKESGRVRRPSGRSLDAFAEEVGAALRAS	VRRPSGRSLDAFAEE		VRRPS(1)GRS(1)LDAFAEEVGAALR	8
A2ASS6;A2ASS6-3;Q8BUJ6;E9Q8K5;E9Q8N1_266;266;266;266;266	14917	UID32975	0.245273	1.18532	0.118708	0.387642	-1.07395	-2.10518	0.000109	0.006298		+	9.19e-14	147	A2ASS6;A2ASS6-3;E9Q8K5	Row12070	1	2	A2ASS6	T	___2	1;2;3	Titin	Ttn	266	KTPPRIPPKPKSRSPTPPSIAAKAQLARQQS	KPKSRSPTPPSIAAK	SP;SxxxSP	SPT(1)PPSIAAK	3
A2ASS6;A2ASS6-3;Q8BUJ6;E9Q8K5;E9Q8N1_269;269;269;269;269	1005	UID19222	0.286467	1.21965	0.048917	0.245503	-0.971032	-1.96024	8.7e-05	0.005408		+	1.03e-11	168	A2ASS6;A2ASS6-3;E9Q8K5	Row6653	0.997	2	A2ASS6	S	___2	2;3	Titin	Ttn	269	PRIPPKPKSRSPTPPSIAAKAQLARQQSPSP	SRSPTPPSIAAKAQL		IPPKPKS(0.887)RS(0.809)PT(0.307)PPS(0.997)IAAK	14
A2ASS6;A2ASS6-3;Q8BUJ6;E9Q8K5;E9Q8N1_264;264;264;264;264	1004	UID19221	0.061608	1.04363	0.682956	0.890266	-0.798252	-1.73899	0.000889	0.024761		+	7.38e-28	176	A2ASS6;A2ASS6-3;E9Q8K5	Row6652	1	2	A2ASS6	S	___2	1;2;3	Titin	Ttn	264	PHKTPPRIPPKPKSRSPTPPSIAAKAQLARQ	PPKPKSRSPTPPSIA	SP	S(1)RS(1)PT(0.998)PPS(0.002)IAAK	3
A2ASS6;A2ASS6-3;E9Q8K5;E9Q8N1_1434;1388;1434;1434	1023	UID19240	-0.024984	-1.01747	0.832706	0.95624	-0.714517	-1.64093	0.000416	0.016587		+	0.00049	73.4	A2ASS6;A2ASS6-3;E9Q8K5	Row6663	1	3	A2ASS6	S	___2	1;2;3	Titin	Ttn	1434	MSPAMSPARMSPARMSPARMSPARMSPGRRL	RMSPARMSPARMSPA	SP	MS(1)PARMS(1)PARMS(1)PAR	7
A2ASS6;A2ASS6-3;E9Q8K5;E9Q8N1_1429;1383;1429;1429	1022	UID19239	-0.222723	-1.16693	0.081553	0.318941	-0.686611	-1.6095	0.000417	0.016587		+	0.000109	117	A2ASS6;A2ASS6-3;E9Q8K5	Row6662	1	3	A2ASS6	S	___2	2;3	Titin	Ttn	1429	RSPIRMSPAMSPARMSPARMSPARMSPARMS	AMSPARMSPARMSPA	SP	MS(1)PARMS(1)PARMS(1)PAR	2
A2ASS6;A2ASS6-3;E9Q8K5;E9Q8N1_1415;1369;1415;1415	1040	UID19257	-0.220304	-1.16498	0.151493	0.439024	-0.644757	-1.56348	0.00218	0.043595		+	6.79e-05	119	A2ASS6;A2ASS6-3;E9Q8K5	Row6677	0.997	2	A2ASS6	S	___2	1;2	Titin	Ttn	1415	AVSRIRSVSPRSLSRSPIRMSPAMSPARMSP	SPRSLSRSPIRMSPA	SP;SxxxSP	SLS(0.003)RS(0.997)PIR	5
A2ASS6;A2ASS6-3;Q8BUJ6;E9Q8K5;E9Q8N1_288;288;288;288;288	1001	UID37434	-0.202829	-1.15095	0.155027	0.444338	-0.623979	-1.54112	0.001747	0.03785		+	6.78e-13	165	A2ASS6;A2ASS6-3;E9Q8K5	Row13207	1	3	A2ASS6	S	___3	1;2;3;4	Titin	Ttn	288	KAQLARQQSPSPIRHSPSPVRHVRAPTPSPV	SPSPIRHSPSPVRHV	SP	QQS(1)PS(1)PIRHS(1)PS(1)PVRHVR	10
A2ASS6;A2ASS6-3;E9Q8K5;E9Q8N1_1424;1378;1424;1424	1021	UID19238	-0.244348	-1.18456	0.069368	0.292256	-0.602897	-1.51876	0.00114	0.029109		+	0.000109	117	A2ASS6;A2ASS6-3;E9Q8K5	Row6661	1	3	A2ASS6	S	___2	1;2;3	Titin	Ttn	1424	PRSLSRSPIRMSPAMSPARMSPARMSPARMS	IRMSPAMSPARMSPA	SP;SxxxSP	S(0.001)PIRMS(0.999)PAMS(1)PAR	10
A2ASS6;A2ASS6-3;Q8BUJ6;E9Q8K5;E9Q8N1_283;283;283;283;283	1028	UID37461	-0.192081	-1.14241	0.144904	0.431728	-0.596457	-1.512	0.001409	0.033354		+	6.78e-13	165	A2ASS6;A2ASS6-3;E9Q8K5	Row13219	1	3	A2ASS6	S	___3	1;2;3;4	Titin	Ttn	283	PSIAAKAQLARQQSPSPIRHSPSPVRHVRAP	LARQQSPSPIRHSPS	SP	QQS(1)PS(1)PIRHS(1)PS(1)PVRHVR	5
A2ASS6;A2ASS6-3;E9Q8K5;E9Q8N1_1413;1367;1413;1413	1039	UID19256	-0.157095	-1.11504	0.205243	0.513305	-0.588843	-1.50404	0.001206	0.029927		+	6.79e-05	76.3	A2ASS6;A2ASS6-3;E9Q8K5	Row6676	0.99	2	A2ASS6	S	___2	1;2	Titin	Ttn	1413	PEAVSRIRSVSPRSLSRSPIRMSPAMSPARM	SVSPRSLSRSPIRMS		S(0.077)LS(0.99)RS(0.933)PIR	3
Q3TH73-2;Q3TH73_442;504	7695	UID25900	0.311372	1.24089	0.025717	0.17165	-0.672403	-1.59372	0.001707	0.037303		+	8.19e-05	61	Q3TH73-2	Row9322	0.998	4	Q3TH73-2	S	___2	2	Protein tweety homolog 2	Ttyh2	442	GGNPRYENVPLIGRGSPPPTYSPSMRPTYMS	VPLIGRGSPPPTYSP	SP	Y(0.001)ENVPLIGRGS(0.998)PPPT(0.466)Y(0.416)S(0.116)PS(0.001)MRPT(0.001)Y(0.001)MS(0.001)VADEHLR	11
P62257;E9Q3U1_13;13	16301	UID34358	0.59983	1.51554	0.002735	0.058145	-1.8366	-3.57166	3.5e-05	0.003452		+	0.00015	105	P62257	Row12490	0.994	2	P62257	T	___2	2;3	Ubiquitin-conjugating enzyme E2 H	Ube2h	13	___MSSPSPGKRRMDTDVVKLIESKHEVTIL	PGKRRMDTDVVKLIE		S(0.964)S(0.858)PS(0.184)PGKRRMDT(0.994)DVVK	12
P62257;E9Q3U1_3;3	6965	UID25170	0.474804	1.38973	0.035085	0.203989	-1.47538	-2.78057	0.000623	0.0203		+	0.00015	105	P62257	Row9029	0.858	2	P62257	S	___2	2;3	Ubiquitin-conjugating enzyme E2 H	Ube2h	3	_____________MSSPSPGKRRMDTDVVKL	_____MSSPSPGKRR	SP	S(0.964)S(0.858)PS(0.184)PGKRRMDT(0.994)DVVK	2
Q9ES00;G3UZD6;G3UZM6_103;103;103	13800	UID13787	0.170056	1.1251	0.212734	0.523371	-0.704951	-1.63009	0.000748	0.022026		+	1.65e-13	123	Q9ES00	Row5169	0.985	2	Q9ES00	S	___1	1;2	Ubiquitin conjugation factor E4 B	Ube4b	103	SPSNSLETQSQSLSRSQSMDIDGVSCEKSMS	QSQSLSRSQSMDIDG		S(0.985)QS(0.015)MDIDGVSCEK	1
E9Q2H1;Q80TP3_2482;2476	3111	UID21316	-0.316439	-1.24525	0.145194	0.432097	-0.948885	-1.93038	0.001723	0.03742		+	1.72e-28	130	E9Q2H1	Row7502	0.884	4	E9Q2H1	S	___2	2	E3 ubiquitin-protein ligase UBR5	Ubr5	2482	LDSSEKVQENRKRHGSSRSVVDMDLEDTDDG	ENRKRHGSSRSVVDM	RxRxxS/T;RxRxxS/TxxS/T	HGS(0.884)S(0.636)RS(0.48)VVDMDLEDTDDGDDNAPLFYQPGKR	3
Q91YL3;B7ZCR1;F6V4H6;D6RJ84_63;48;48;63	12704	UID12691	0.462242	1.37768	0.006591	0.086883	-2.21086	-4.6295	1.6e-05	0.002021		+	0.000337	133	Q91YL3	Row4728	0.947	2	Q91YL3	S	___1	1	Uridine-cytidine kinase-like 1;Uridine kinase	Uckl1	63	LPPVGTGRSPRKRTTSQCKSEPPLLRTSKRT	SPRKRTTSQCKSEPP	RxRxxS/T	T(0.034)T(0.019)S(0.947)QCKSEPPLLR	3
O70405_538	5791	UID23996	1.07901	2.11259	0.014511	0.12865	-3.29093	-9.78741	0.001591	0.036109		+	0.000168	84.4	O70405	Row8550	0.92	3	O70405	S	___2	2;3	Serine/threonine-protein kinase ULK1	Ulk1	538	QGADVRVGRSPRPGSSVPEHSPRTTGLGCRL	RSPRPGSSVPEHSPR		VGRS(0.004)PRPGS(0.076)S(0.92)VPEHS(0.616)PRT(0.066)T(0.318)GLGCR	10
O70405_532	5789	UID23994	1.10542	2.15162	0.006174	0.084733	-2.14637	-4.42714	0.000137	0.007387		+	0.00142	69.3	O70405	Row8549	1	3	O70405	S	___2	2;3	Serine/threonine-protein kinase ULK1	Ulk1	532	SRVPSPQGADVRVGRSPRPGSSVPEHSPRTT	ADVRVGRSPRPGSSV	SP	VGRS(1)PRPGS(0.106)S(0.902)VPEHS(0.992)PR	4
O70405_543	5792	UID23997	1.12616	2.18277	0.005721	0.082371	-2.13601	-4.39544	0.000144	0.007702		+	0.000168	84.4	O70405	Row8551	0.998	3	O70405	S	___2	2;3	Serine/threonine-protein kinase ULK1	Ulk1	543	RVGRSPRPGSSVPEHSPRTTGLGCRLHSAPN	GSSVPEHSPRTTGLG	SP	S(0.825)PRPGS(0.083)S(0.093)VPEHS(0.998)PR	12
O70405_450	5783	UID5772	0.431839	1.34895	0.001294	0.042686	-1.30798	-2.47595	1e-06	0.000474		+	9.28e-86	232	O70405	Row2153	0.996	2	O70405	S	___1	1	Serine/threonine-protein kinase ULK1	Ulk1	450	PTQVHNYQRIEQNLQSPTQQQTARSSAIRRS	RIEQNLQSPTQQQTA	SP	IEQNLQS(0.996)PT(0.004)QQQTAR	7
O70405_763	15990	UID34047	0.250765	1.18984	0.040868	0.221389	-0.830039	-1.77773	7.3e-05	0.004795		+	2.39e-30	142	O70405	Row12389	0.966	2	O70405	T	___2	2	Serine/threonine-protein kinase ULK1	Ulk1	763	PAPVVFTVGSPPSGATPPQSTRTRMFSVGSS	GSPPSGATPPQSTRT	SP	GGGASSPAPVVFT(0.001)VGS(0.997)PPS(0.003)GAT(0.966)PPQS(0.018)T(0.015)R	22
Q8BL48-2;Q8BL48_372;385	10887	UID29090	0.5343	1.44824	0.00999	0.105248	-0.791591	-1.73098	0.001273	0.030986		+	7.07e-05	89.7	Q8BL48-2	Row10586	0.939	3	Q8BL48-2	S	___2	2	RING finger protein unkempt homolog	Unk	372	LCRNSGLGSPSHLCSSPPGPSRKASNLEGLV	SPSHLCSSPPGPSRK	SP	NSGLGS(0.06)PS(0.06)HLCS(0.939)S(0.939)PPGPS(0.002)R	13
Q8K1X1;G5E8J3_209;209	5058	UID23263	-0.029122	-1.02039	0.783574	0.93576	0.665102	1.58568	0.00257	0.047816		+	0.000345	65.4	Q8K1X1	Row8270	0.916	3	Q8K1X1	S	___2	2	WD repeat-containing protein 11	Wdr11	209	PSGPGKKVYISSPHSSPAHNKLAAATGAKKA	YISSPHSSPAHNKLA	SP;SxxxSP	VY(0.001)IS(0.539)S(0.444)PHS(0.098)S(0.916)PAHNKLAAAT(0.002)GAK	9
Q6NVE8_5	9629	UID27834	0.536055	1.45	0.001258	0.042686	-0.874371	-1.83321	6.3e-05	0.004312		+	8.12e-24	109	Q6NVE8	Row10091	0.895	3	Q6NVE8	S	___2	1;2;3	WD repeat-containing protein 44	Wdr44	5	___________MASESDTEEFYDAPEDVHLG	___MASESDTEEFYD		AS(0.712)ES(0.895)DT(0.388)EEFY(0.004)DAPEDVHLGT(0.058)GY(0.093)PVGS(0.806)PGKVGLLS(0.043)FK	4
Q9DBR1-2;Q9DBR1_475;475	13591	UID31794	-0.294106	-1.22613	0.017339	0.138225	0.593289	1.50868	0.000423	0.016642		+	2.26e-50	164	Q9DBR1-2	Row11617	1	2	Q9DBR1-2	S	___2	2;3	5'-3' exoribonuclease 2	Xrn2	475	AAYEMRMQRNSSPSISPNTSFASDGSPSPLG	RNSSPSISPNTSFAS	SP;SxxxSP	NS(0.36)S(0.477)PS(0.164)IS(1)PNTSFASDGSPSPLGGIK	7
G3X9A3;E9Q3R9;E9Q444_439;411;439	3172	UID3161	0.459097	1.37468	0.002433	0.054979	-0.643531	-1.56215	0.000343	0.014758		+	2.55e-27	152	G3X9A3	Row1144	0.997	3	G3X9A3	S	___1	1;2	Protein Zbtb21	Zbtb21	439	DDRPQVLQPHRLRSFSASQSTDREEASPVTE	PHRLRSFSASQSTDR	RxRxxS/T	S(0.001)FS(0.997)AS(0.001)QSTDREEASPVTEVR	3
Q3UPF5;D3Z5I1;Q3UPF5-2;G3X9X5_344;344;344;344	2372	UID20577	-0.081792	-1.05833	0.793071	0.938658	-1.95157	-3.86795	0.002596	0.04816		+	2.87e-17	136	Q3UPF5	Row7227	0.911	3	Q3UPF5	S	___2	2;3	Zinc finger CCCH-type antiviral protein 1	Zc3hav1	344	EDGDPDGLFSRNRSDSSTSRTSAAGFPLVAA	FSRNRSDSSTSRTSA	RxRxxS/T;RxRxxS/TxxS/T	NRS(0.002)DS(0.911)S(0.705)T(0.151)S(0.164)RT(0.066)S(0.002)AAGFPLVAAQR	5
Q64318_682	9309	UID9298	0.389106	1.30958	0.027305	0.177477	-2.10169	-4.29212	5.2e-05	0.004011		+	3.49e-25	180	Q64318	Row3532	0.817	3	Q64318	S	___1	1;2;3	Zinc finger E-box-binding homeobox 1	Zeb1	682	LPVGSAMNGSRSCTSSPSPLNLCSARNPQGY	GSRSCTSSPSPLNLC	SP;SxxxSP	SSPVLPVGS(0.009)AMNGS(0.271)RS(0.271)CT(0.394)S(0.131)S(0.817)PS(0.105)PLNLCS(0.001)AR	20
H9H9S3;Q9R0G7_783;784	5333	UID23538	0.503216	1.41737	0.000746	0.037754	-1.86158	-3.63406	0	0.000223		+	1.48e-11	117	H9H9S3	Row8369	1	2	H9H9S3	S	___2	2	Zinc finger E-box-binding homeobox 2	Zeb2	783	IKAVDKLDHSRSNTPSPLNLSSTSSKNSHSS	HSRSNTPSPLNLSST	SP;SxxxSP	S(0.637)NT(0.363)PS(1)PLNLSSTSSK	5
B0V2M3;Q99PP2_2206;2033	1303	UID19520	0.085621	1.06114	0.358092	0.67421	-0.796351	-1.7367	3.8e-05	0.003537		+	1.72e-05	91.6	B0V2M3	Row6798	1	3	B0V2M3	S	___2	2	Zinc finger protein 318	Zfp318;Znf318	2206	PSGSPSRDQVVGGNVSPREMPEQEAAVDVIP	QVVGGNVSPREMPEQ	SP	T(0.001)PPS(0.21)GS(0.778)PS(0.011)RDQVVGGNVS(1)PR	18
B0V2M3;Q99PP2_2194;2021	1302	UID19519	0.024106	1.01685	0.794099	0.939021	-0.783769	-1.72162	4.9e-05	0.003907		+	1.72e-05	87.3	B0V2M3	Row6797	0.778	3	B0V2M3	S	___2	2	Zinc finger protein 318	Zfp318;Znf318	2194	DNDSALNLVKTPPSGSPSRDQVVGGNVSPRE	VKTPPSGSPSRDQVV	SP	T(0.001)PPS(0.21)GS(0.778)PS(0.011)RDQVVGGNVS(1)PR	6
O88466;O88466-2;E9Q7S1;R4GML0;E9PVH6_878;878;855;878;89	5832	UID5821	-0.776552	-1.71303	0.043212	0.228111	-1.81048	-3.50759	0.002431	0.046353		+	0.00182	80.5	O88466	Row2168	0.995	2	O88466	S	___1	1	Zinc finger protein 106	Znf106;Zfp106	878	VSIPSSSGLARKRSLSESSVVMDRAPVYSFF	LARKRSLSESSVVMD	RxRxxS/T;RxRxxS/TxxS/T	S(0.002)LS(0.995)ES(0.002)S(0.001)VVMDR	3
Q6P3Y5-2;Q6P3Y5-3;Q6P3Y5_528;519;528	9701	UID27906	-1.46756	-2.76554	0.002915	0.060476	1.50354	2.83537	0.002664	0.048697		+	5.42e-08	83.8	Q6P3Y5-2	Row10122	0.786	3	Q6P3Y5-2	S	___2	2	Zinc finger protein 280C	Znf280c	528	PGTKVIIRASLGSSQSRASSPPSSTIPSTSL	ASLGSSQSRASSPPS		AS(0.365)LGS(0.379)S(0.373)QS(0.786)RAS(0.055)S(0.04)PPS(0.002)STIPSTSLQLSVPK	8
Q7TSH3_923	17054	UID16893	0.359005	1.28254	0.005762	0.082403	-0.968088	-1.95625	1.5e-05	0.001936		+	0.000238	103	Q7TSH3	Row5942	0.999	2	Q7TSH3	T	___1	1;2	Zinc finger protein 516	Znf516	923	RLAPSPGSGSLSRSTTPTPSVITRVGAQPSA	GSLSRSTTPTPSVIT	SP;SxxxSP	ST(0.001)T(0.999)PTPSVITR	3
Q71FD5_18	10147	UID10134	0.606116	1.52216	0.011376	0.113998	-1.46874	-2.7678	0.000425	0.016642		+	7.45e-54	192	Q71FD5	Row3826	1	2	Q71FD5	S	___1	1	E3 ubiquitin-protein ligase ZNRF2	Znrf2	18	AKQSGPAANGRTRAYSGSDLPSGTGSGGGGA	NGRTRAYSGSDLPSG	RxRxxS/T	AYS(1)GSDLPSGTGSGGGGADGAR	3
Q5SSH7-2;Q5SSH7;E9Q5W5_1535;1535;1535	3300	UID21505	0.534639	1.44858	0.009365	0.102201	-1.38029	-2.6032	3.8e-05	0.003536		+	0.000338	84.4	Q5SSH7-2	Row7584	1	3	Q5SSH7-2	S	___2	2	Zinc finger ZZ-type and EF-hand domain-containing protein 1	Zzef1	1535	PTRRPPFTRGRLRLLSFRSMEETRPVPTVKE	RGRLRLLSFRSMEET	RxRxxS/T;RxRxxS/TxxS/T	LLS(1)FRS(0.976)MEET(0.024)RPVPTVK	3
Q5SSH7-2;Q5SSH7;E9Q5W5_1538;1538;1538	3301	UID21506	0.534639	1.44858	0.009365	0.102201	-1.38029	-2.6032	3.8e-05	0.003536		+	0.000338	84.4	Q5SSH7-2	Row7585	1	3	Q5SSH7-2	S	___2	2	Zinc finger ZZ-type and EF-hand domain-containing protein 1	Zzef1	1538	RPPFTRGRLRLLSFRSMEETRPVPTVKEKYP	LRLLSFRSMEETRPV		LRLLS(1)FRS(1)MEETRPVPTVK	8
Q5SSH7-2;Q5SSH7;E9Q5W5_1488;1488;1488	3306	UID21511	0.595703	1.51121	0.002875	0.059965	-0.625127	-1.54235	0.002212	0.044074		+	2.98e-14	87.9	Q5SSH7-2	Row7587	0.998	3	Q5SSH7-2	S	___2	2;3	Zinc finger ZZ-type and EF-hand domain-containing protein 1	Zzef1	1488	SASPTEAATPAAGDRSPALEIQPKLLPSSGP	TPAAGDRSPALEIQP	SP	T(0.325)S(0.325)S(0.325)VVEEHFQGS(0.012)AS(0.012)PT(0.002)EAAT(0.002)PAAGDRS(0.998)PALEIQPK	27
P42128_408	16202	UID52475	-2.36054	-5.13562	0.001772	0.047985	-0.486807	-1.40134	0.201308	0.465475	+		0.000182	125	P42128	Row14605	0.956	3	P42128	T	___3	2;3	Forkhead box protein K1	Foxk1	408	TPFGPLSSRSAPASPTHPGLMSPRSSGLQTP	RSAPASPTHPGLMSP		TPFGPLS(0.004)S(0.01)RS(0.065)APAS(0.988)PT(0.956)HPGLMS(0.978)PR	16
H9H9S3;Q9R0G7_777;778	5331	UID23536	-2.22446	-4.67338	0.00025	0.026602	0.628809	1.54629	0.025374	0.163068	+		0.000438	81.8	H9H9S3	Row8367	0.996	3	H9H9S3	S	___2	2;3	Zinc finger E-box-binding homeobox 2	Zeb2	777	SSHFTNIKAVDKLDHSRSNTPSPLNLSSTSS	AVDKLDHSRSNTPSP		AVDKLDHS(0.996)RS(0.019)NT(0.98)PS(0.005)PLNLSSTSSK	8
Q69ZA1;Q69ZA1-2_1058;1058	16864	UID34921	-2.15953	-4.46769	0.00052	0.034117	0.510108	1.42416	0.073549	0.283189	+		8.04e-08	79.4	Q69ZA1;Q69ZA1-2	Row12659	0.989	3	Q69ZA1-2	T	___2	2	Cyclin-dependent kinase 13	Cdk13	1058	PRKDLSLGLDDSRTNTPQGVLPPAQLKSQSN	LDDSRTNTPQGVLPP	SP;SxxxSP	DLS(0.01)LGLDDS(0.652)RT(0.349)NT(0.989)PQGVLPPAQLK	13
Q69ZA1;Q69ZA1-2_1056;1056	16863	UID34920	-1.84764	-3.5991	8e-06	0.007875	0.687919	1.61096	0.003462	0.058837	+		8.04e-08	71.2	Q69ZA1;Q69ZA1-2	Row12658	0.77	3	Q69ZA1-2	T	___2	2	Cyclin-dependent kinase 13	Cdk13	1056	KAPRKDLSLGLDDSRTNTPQGVLPPAQLKSQ	LGLDDSRTNTPQGVL		KDLS(0.049)LGLDDS(0.92)RT(0.77)NT(0.261)PQGVLPPAQLK	12
Q69ZA1;Q69ZA1-2_1054;1054	9424	UID27629	-1.84038	-3.58105	8e-06	0.007875	0.680905	1.60315	0.003766	0.062191	+		8.04e-08	79.4	Q69ZA1;Q69ZA1-2	Row9992	0.92	3	Q69ZA1-2	S	___2	2	Cyclin-dependent kinase 13	Cdk13	1054	TIKAPRKDLSLGLDDSRTNTPQGVLPPAQLK	LSLGLDDSRTNTPQG		KDLS(0.049)LGLDDS(0.92)RT(0.77)NT(0.261)PQGVLPPAQLK	10
Q9QXS1;Q9QXS1-2;Q9QXS1-9;Q9QXS1-11;Q9QXS1-16;Q9QXS1-4;Q9QXS1-10;Q9QXS1-12;Q9QXS1-5;Q9QXS1-14;Q9QXS1-15;E9Q3W4;Q9QXS1-13;Q9QXS1-3;Q9QXS1-7;Q9QXS1-8;Q9QXS1-6_4620;4615;4445;4455;4473;4477;4440;4450;4472;4479;4378;4315;4463;4472;4506;4518;4501	14170	UID50589	-1.67202	-3.1866	0.000265	0.027015	0.424868	1.34245	0.129939	0.371691	+		2.01e-252	296	Q9QXS1;Q9QXS1-13;Q9QXS1-3;Q9QXS1-7	Row14379	1	2	Q9QXS1	S	___3	1;2;3	Plectin	Plec	4620	LRLLEAAAQSSKGYYSPYSVSGSGSTAGSRT	QSSKGYYSPYSVSGS	SP	GYYS(1)PYSVSGSGS(0.967)T(0.033)AGSR	4
P05627_246	5964	UID24169	-1.65518	-3.14962	7.2e-05	0.014586	0.677313	1.59916	0.011466	0.108541	+		1.97e-19	109	P05627	Row8622	1	4	P05627	S	___2	2	Transcription factor AP-1	Jun	246	EPQTVPEMPGETPPLSPIDMESQERIKAERK	PGETPPLSPIDMESQ	SP	LQALKEEPQT(0.001)VPEMPGET(0.999)PPLS(1)PIDMESQER	22
Q9QXS1;Q9QXS1-2;Q9QXS1-9;Q9QXS1-11;Q9QXS1-16;Q9QXS1-4;Q9QXS1-10;Q9QXS1-12;Q9QXS1-5;Q9QXS1-14;Q9QXS1-15;E9Q3W4;Q9QXS1-13;Q9QXS1-3;Q9QXS1-7;Q9QXS1-8;Q9QXS1-6_4625;4620;4450;4460;4478;4482;4445;4455;4477;4484;4383;4320;4468;4477;4511;4523;4506	14172	UID32375	-1.63744	-3.11114	9.7e-05	0.015764	0.325125	1.25277	0.15961	0.411307	+		2.43e-111	238	Q9QXS1;Q9QXS1-13;Q9QXS1-3;Q9QXS1-7	Row11850	0.974	2	Q9QXS1	S	___2	1;2;3	Plectin	Plec	4625	AAAQSSKGYYSPYSVSGSGSTAGSRTGSRTG	YYSPYSVSGSGSTAG		GY(0.002)Y(0.002)S(0.995)PYSVS(0.974)GS(0.037)GS(0.55)T(0.433)AGS(0.005)R	9
P42128_427	6539	UID42960	-1.59807	-3.02738	0.000663	0.034878	0.373695	1.29567	0.088551	0.309393	+		4.17e-06	83.1	P42128	Row13671	0.995	3	P42128	S	___3	3	Forkhead box protein K1	Foxk1	427	LMSPRSSGLQTPECLSREGSPIPHDPDLGSK	LQTPECLSREGSPIP		S(0.039)S(0.044)GLQT(0.924)PECLS(0.995)REGS(0.998)PIPHDPDLGSK	11
P05627_242	16039	UID34096	-1.56089	-2.95037	0.000301	0.028106	0.646623	1.5655	0.028973	0.174793	+		1.97e-19	109	P05627	Row12409	1	3	P05627	T	___2	2	Transcription factor AP-1	Jun	242	ALKEEPQTVPEMPGETPPLSPIDMESQERIK	VPEMPGETPPLSPID	SP	LQALKEEPQTVPEMPGET(1)PPLS(1)PIDMESQER	18
P42128_431	6526	UID42947	-1.50733	-2.84284	0.000492	0.033737	0.407267	1.32617	0.048984	0.231457	+		3.86e-10	107	P42128	Row13664	1	2	P42128	S	___3	1;2;3	Forkhead box protein K1	Foxk1	431	RSSGLQTPECLSREGSPIPHDPDLGSKLASV	ECLSREGSPIPHDPD	SP;SxxxSP	EGS(1)PIPHDPDLGSK	3
Q61103;D3Z5N6;F8WIP7_244;258;200	2394	UID20599	-1.42909	-2.69277	0.000318	0.028329	0.719186	1.64625	0.004325	0.066775	+		2.61e-06	58.6	Q61103	Row7237	0.999	4	Q61103	S	___2	1;2	Zinc finger protein ubi-d4	Dpf2	244	AHSHLAEEEGEDKEDSRPPTPVSQRSEEQKS	EGEDKEDSRPPTPVS		NRPGLSYHYAHSHLAEEEGEDKEDS(0.999)RPPT(0.937)PVS(0.064)QR	25
Q61103;D3Z5N6;F8WIP7_248;262;204	15207	UID33264	-1.42909	-2.69277	0.000318	0.028329	0.719186	1.64625	0.004325	0.066775	+		0.000223	65.3	Q61103	Row12164	0.983	4	Q61103	T	___2	1;2	Zinc finger protein ubi-d4	Dpf2	248	LAEEEGEDKEDSRPPTPVSQRSEEQKSKKGP	KEDSRPPTPVSQRSE	SP;SxxxSP	NRPGLS(0.001)Y(0.001)HY(0.001)AHS(0.008)HLAEEEGEDKEDS(0.994)RPPT(0.983)PVS(0.013)QR	29
Q9QXS1;Q9QXS1-2;Q9QXS1-9;Q9QXS1-11;Q9QXS1-16;Q9QXS1-4;Q9QXS1-10;Q9QXS1-12;Q9QXS1-5;Q9QXS1-14;Q9QXS1-15;E9Q3W4;Q9QXS1-13;Q9QXS1-3;Q9QXS1-7;Q9QXS1-8;Q9QXS1-6_4620;4615;4445;4455;4473;4477;4440;4450;4472;4479;4378;4315;4463;4472;4506;4518;4501	14170	UID32373	-1.33804	-2.52807	0.000133	0.018932	0.302304	1.23311	0.132476	0.374905	+		2.01e-252	296	Q9QXS1;Q9QXS1-13;Q9QXS1-3;Q9QXS1-7	Row11848	1	2	Q9QXS1	S	___2	1;2;3	Plectin	Plec	4620	LRLLEAAAQSSKGYYSPYSVSGSGSTAGSRT	QSSKGYYSPYSVSGS	SP	GYYS(1)PYSVSGSGS(0.967)T(0.033)AGSR	4
E9PVC6_661	2729	UID2718	-1.32209	-2.50028	0.000178	0.022575	0.623306	1.5404	0.011542	0.108737	+		0.00349	64.3	E9PVC6	Row983	1	3	E9PVC6	S	___1	1	Eukaryotic translation initiation factor 4 gamma 1	Eif4g1	661	GGELPRGPAGLGPRRSQQGPRKETRKIISSV	AGLGPRRSQQGPRKE		GPAGLGPRRS(1)QQGPR	10
Q9QXS1;Q9QXS1-2;Q9QXS1-9;Q9QXS1-11;Q9QXS1-16;Q9QXS1-4;Q9QXS1-10;Q9QXS1-12;Q9QXS1-5;Q9QXS1-14;Q9QXS1-15;E9Q3W4;Q9QXS1-13;Q9QXS1-3;Q9QXS1-7;Q9QXS1-8;Q9QXS1-6_4629;4624;4454;4464;4482;4486;4449;4459;4481;4488;4387;4324;4472;4481;4515;4527;4510	14174	UID32377	-1.31094	-2.48103	6.8e-05	0.014078	0.278073	1.21257	0.118626	0.357525	+		2.01e-252	296	Q9QXS1;Q9QXS1-13;Q9QXS1-3;Q9QXS1-7	Row11852	0.967	2	Q9QXS1	S	___2	1;2;3	Plectin	Plec	4629	SSKGYYSPYSVSGSGSTAGSRTGSRTGSRAG	YSVSGSGSTAGSRTG		GYYS(1)PYSVSGSGS(0.967)T(0.033)AGSR	13
Q9QXS1;Q9QXS1-2;Q9QXS1-9;Q9QXS1-11;Q9QXS1-16;Q9QXS1-4;Q9QXS1-10;Q9QXS1-12;Q9QXS1-5;Q9QXS1-14;Q9QXS1-15;E9Q3W4;Q9QXS1-13;Q9QXS1-3;Q9QXS1-7;Q9QXS1-8;Q9QXS1-6_4625;4620;4450;4460;4478;4482;4445;4455;4477;4484;4383;4320;4468;4477;4511;4523;4506	14172	UID50591	-1.30519	-2.47117	0.000362	0.029711	0.221686	1.1661	0.311995	0.580894	+		2.43e-111	238	Q9QXS1;Q9QXS1-13;Q9QXS1-3;Q9QXS1-7	Row14381	0.974	2	Q9QXS1	S	___3	1;2;3	Plectin	Plec	4625	AAAQSSKGYYSPYSVSGSGSTAGSRTGSRTG	YYSPYSVSGSGSTAG		GY(0.002)Y(0.002)S(0.995)PYSVS(0.974)GS(0.037)GS(0.55)T(0.433)AGS(0.005)R	9
P42128_402	6528	UID42949	-1.24898	-2.37673	8e-06	0.007875	0.37735	1.29895	0.010008	0.102123	+		1.52e-44	177	P42128	Row13665	1	2	P42128	S	___3	2;3	Forkhead box protein K1	Foxk1	402	GVSCFRTPFGPLSSRSAPASPTHPGLMSPRS	FGPLSSRSAPASPTH		S(1)APAS(1)PTHPGLMS(1)PR	1
Q8CC35-2;E9Q3E2;Q8CC35-3;Q8CC35_589;828;589;828	11595	UID48014	-1.248	-2.37512	0.001635	0.047275	-0.695147	-1.61905	0.027951	0.170702	+		7.46e-09	141	Q8CC35-2	Row14170	0.999	2	Q8CC35-2	S	___3	2;3;4	Synaptopodin	Synpo	589	ASSRATSSRTPSRTVSPRAASPAKPSSLDLV	RTPSRTVSPRAASPA	SP;SxxxSP	AT(0.086)S(0.086)S(0.684)RT(0.118)PS(0.012)RT(0.013)VS(0.999)PR	12
P42128_399	6540	UID24745	-1.2463	-2.37233	0.000478	0.033737	-0.038311	-1.02691	0.76466	0.897829	+		1.2e-05	90.4	P42128	Row8877	0.908	3	P42128	S	___2	2	Forkhead box protein K1	Foxk1	399	RQRGVSCFRTPFGPLSSRSAPASPTHPGLMS	RTPFGPLSSRSAPAS		TPFGPLS(0.908)S(0.223)RS(0.317)APAS(0.416)PT(0.135)HPGLMSPR	7
P42128_414	6530	UID42951	-1.24171	-2.36478	1.4e-05	0.007875	0.37393	1.29588	0.015098	0.123963	+		1.52e-44	177	P42128	Row13667	1	2	P42128	S	___3	2;3	Forkhead box protein K1	Foxk1	414	SSRSAPASPTHPGLMSPRSSGLQTPECLSRE	PTHPGLMSPRSSGLQ	SP	S(1)APAS(1)PTHPGLMS(1)PR	13
P42128_406	6529	UID42950	-1.23924	-2.36074	1.4e-05	0.007875	0.373774	1.29574	0.014676	0.122233	+		1.52e-44	177	P42128	Row13666	1	2	P42128	S	___3	2;3	Forkhead box protein K1	Foxk1	406	FRTPFGPLSSRSAPASPTHPGLMSPRSSGLQ	SSRSAPASPTHPGLM	SP;SxxxSP	S(1)APAS(1)PT(0.001)HPGLMS(0.999)PR	5
A2A7T3;Q80TZ9_407;675	431	UID18648	-1.21687	-2.32441	3.1e-05	0.01008	0.436369	1.35319	0.011501	0.108541	+		3.37e-05	81.2	A2A7T3	Row6375	0.997	3	A2A7T3	S	___2	2	Arginine-glutamic acid dipeptide repeats protein	Rere	407	DTDRITSKKTKTQEISRPNSPSEGEGESSDS	KTKTQEISRPNSPSE		T(0.004)QEIS(0.997)RPNS(0.982)PS(0.017)EGEGESSDSR	5
Q8VI33;A0A087WNM2_158;158	12522	UID30725	-1.19486	-2.28923	8.7e-05	0.015545	0.623733	1.54086	0.004013	0.064618	+		2.3e-25	135	Q8VI33	Row11212	0.919	3	Q8VI33	S	___2	2;3	Transcription initiation factor TFIID subunit 9	Taf9	158	ITVPRLSVGSVSSRPSTPTLGTPTPQTMSVS	GSVSSRPSTPTLGTP		IT(0.016)VPRLS(0.403)VGS(0.328)VS(0.627)S(0.627)RPS(0.919)T(0.079)PT(0.002)LGTPTPQTMSVSTK	16
Q8VI33;A0A087WNM2_159;159	17563	UID35618	-1.19486	-2.28923	8.7e-05	0.015545	0.623733	1.54086	0.004013	0.064618	+		2.3e-25	135	Q8VI33	Row12875	0.896	3	Q8VI33	T	___2	2;3;4	Transcription initiation factor TFIID subunit 9	Taf9	159	TVPRLSVGSVSSRPSTPTLGTPTPQTMSVST	SVSSRPSTPTLGTPT	SP;SxxxSP	LS(0.001)VGS(0.011)VS(0.064)S(0.071)RPS(0.905)T(0.896)PT(0.051)LGTPTPQTMSVSTK	12
P42128_406	6529	UID24734	-1.18134	-2.26788	1.2e-05	0.007875	-0.093398	-1.06688	0.414491	0.667272	+		1.52e-44	177	P42128	Row8871	1	2	P42128	S	___2	2;3	Forkhead box protein K1	Foxk1	406	FRTPFGPLSSRSAPASPTHPGLMSPRSSGLQ	SSRSAPASPTHPGLM	SP;SxxxSP	S(1)APAS(1)PT(0.001)HPGLMS(0.999)PR	5
E9PWE8;Q62188;Q3TT92_622;509;507	15316	UID51589	-1.16826	-2.24741	0.000257	0.026735	-0.182852	-1.13513	0.128111	0.369352	+		6.63e-10	151	E9PWE8;Q62188	Row14512	0.947	3	E9PWE8	T	___3	1;2;3;4	Dihydropyrimidinase-related protein 3	Dpysl3	622	VPRGMYDGPVFDLTTTPKGGTPAGSTRGSPT	PVFDLTTTPKGGTPA	SP	GMYDGPVFDLT(0.004)T(0.034)T(0.947)PKGGT(0.594)PAGS(0.21)T(0.21)R	13
Q64318_682	9309	UID27514	-1.14305	-2.20848	0.000604	0.034394	0.414538	1.33287	0.023596	0.157557	+		3.49e-25	180	Q64318	Row9942	0.817	3	Q64318	S	___2	1;2;3	Zinc finger E-box-binding homeobox 1	Zeb1	682	LPVGSAMNGSRSCTSSPSPLNLCSARNPQGY	GSRSCTSSPSPLNLC	SP;SxxxSP	SSPVLPVGS(0.009)AMNGS(0.271)RS(0.271)CT(0.394)S(0.131)S(0.817)PS(0.105)PLNLCS(0.001)AR	20
Q9R1Z8_398	14341	UID50760	-1.12116	-2.17521	0.000332	0.028448	-0.155395	-1.11373	0.187566	0.447811	+		3.14e-13	90.3	Q9R1Z8	Row14416	0.796	3	Q9R1Z8	S	___3	2;3	Vinexin	Sorbs3	398	SAWRPNSPHAPYFSSSRPLSPHRMADGGGSP	HAPYFSSSRPLSPHR		LS(0.023)S(0.023)AWRPNS(0.104)PHAPY(0.746)FS(0.291)S(0.252)S(0.796)RPLS(0.765)PHR	18
Q9R1Z8_402	14342	UID50761	-1.12116	-2.17521	0.000332	0.028448	-0.155395	-1.11373	0.187566	0.447811	+		4.87e-11	56.6	Q9R1Z8	Row14417	0.786	3	Q9R1Z8	S	___3	3	Vinexin	Sorbs3	402	PNSPHAPYFSSSRPLSPHRMADGGGSPFLGR	FSSSRPLSPHRMADG	SP;SxxxSP	LS(0.016)S(0.006)AWRPNS(0.061)PHAPY(0.085)FS(0.541)S(0.753)S(0.751)RPLS(0.786)PHR	22
P42128_402	6528	UID24733	-1.1139	-2.1643	0.0001	0.015779	-0.070335	-1.04996	0.633815	0.823303	+		1.52e-44	177	P42128	Row8870	1	2	P42128	S	___2	2;3	Forkhead box protein K1	Foxk1	402	GVSCFRTPFGPLSSRSAPASPTHPGLMSPRS	FGPLSSRSAPASPTH		S(1)APAS(1)PTHPGLMS(1)PR	1
A2A7T3;Q80TZ9_411;679	432	UID18649	-1.11043	-2.1591	3.1e-05	0.01008	0.429534	1.3468	0.008188	0.094162	+		3.37e-05	81.2	A2A7T3	Row6376	0.988	3	A2A7T3	S	___2	2	Arginine-glutamic acid dipeptide repeats protein	Rere	411	ITSKKTKTQEISRPNSPSEGEGESSDSRSVN	QEISRPNSPSEGEGE	SP;SxxxSP	T(0.001)QEIS(0.985)RPNS(0.988)PS(0.027)EGEGESSDSR	9
P19973-2;A2A6J4;P19973;A2A6J7_166;160;168;162	6182	UID24387	-1.09479	-2.13581	0.001626	0.047275	-0.068963	-1.04896	0.763506	0.897751	+		8.98e-29	143	P19973-2	Row8709	1	3	P19973-2	S	___2	2;3;4	Lymphocyte-specific protein 1	Lsp1	166	GEAEEHLIRHQVRTPSPLALEDTVELSSPPL	RHQVRTPSPLALEDT	SP	HQVRT(1)PS(1)PLALEDTVELS(0.5)S(0.5)PPLSPTTK	7
P19973-2;A2A6J4;P19973;A2A6J7_164;158;166;160	16096	UID34153	-1.09479	-2.13581	0.001626	0.047275	-0.068963	-1.04896	0.763506	0.897751	+		8.98e-29	143	P19973-2	Row12423	1	3	P19973-2	T	___2	2;3;4	Lymphocyte-specific protein 1	Lsp1	164	GSGEAEEHLIRHQVRTPSPLALEDTVELSSP	LIRHQVRTPSPLALE	SP	HQVRT(1)PS(1)PLALEDTVELS(0.5)S(0.5)PPLSPTTK	5
A6H8H2;A6H8H2-2;E9Q449_736;736;736	1230	UID19447	-1.0932	-2.13347	0.001706	0.04744	0.132317	1.09605	0.416379	0.668967	+		0.000399	72.8	A6H8H2	Row6765	0.947	3	A6H8H2	S	___2	2	DENN domain-containing protein 4C	Dennd4c	736	PQKLKLCFNRHPPGSSITNSPALMAKRTKQE	NRHPPGSSITNSPAL		LCFNRHPPGS(0.046)S(0.947)IT(0.584)NS(0.423)PALMAKR	11
Q8CC35-2;E9Q3E2;Q8CC35-3;Q8CC35_587;826;587;826	17345	UID53616	-1.0612	-2.08667	0.000554	0.034164	-0.112285	-1.08094	0.348071	0.6128	+		1.69e-06	90	Q8CC35-2	Row14735	0.769	2	Q8CC35-2	T	___3	2;3	Synaptopodin	Synpo	587	AKASSRATSSRTPSRTVSPRAASPAKPSSLD	SSRTPSRTVSPRAAS		AT(0.149)S(0.176)S(0.659)RT(0.067)PS(0.26)RT(0.769)VS(0.919)PR	10
E9Q3G8_335	3145	UID39566	-1.04037	-2.05675	0.000305	0.028106	0.513553	1.42756	0.013922	0.119629	+		1.9e-45	202	E9Q3G8	Row13373	0.999	2	E9Q3G8	S	___3	2;3	Protein Nup153	Nup153	335	SSPLADAKRIPSAVSSPLNSPLDRSGIDNTV	RIPSAVSSPLNSPLD	SP;SxxxSP	RIPS(0.414)AVS(0.587)S(0.999)PLNSPLDR	8
F8VPR1;Q8BVA4_503;503	4486	UID40907	-1.03904	-2.05486	4.7e-05	0.010826	0.192645	1.14286	0.143918	0.390828	+		1.77e-25	136	F8VPR1	Row13496	1	3	F8VPR1	S	___3	1;2;3	Leiomodin-1	Lmod1	503	KDRLEVPKVGALAKGSPKPSPQPSPKPAPKN	VGALAKGSPKPSPQP	SP	VGALAKGS(1)PKPS(1)PQPS(1)PKPAPK	8
F8VPR1;Q8BVA4_507;507	4487	UID40908	-1.03904	-2.05486	4.7e-05	0.010826	0.192645	1.14286	0.143918	0.390828	+		1.77e-25	136	F8VPR1	Row13497	1	3	F8VPR1	S	___3	1;2;3	Leiomodin-1	Lmod1	507	EVPKVGALAKGSPKPSPQPSPKPAPKNSPKK	AKGSPKPSPQPSPKP	SP;SxxxSP	VGALAKGS(1)PKPS(1)PQPS(1)PKPAPK	12
F8VPR1;Q8BVA4_511;511	4488	UID40909	-1.03904	-2.05486	4.7e-05	0.010826	0.192645	1.14286	0.143918	0.390828	+		1.77e-25	171	F8VPR1	Row13498	1	3	F8VPR1	S	___3	1;2;3	Leiomodin-1	Lmod1	511	VGALAKGSPKPSPQPSPKPAPKNSPKKAGVP	PKPSPQPSPKPAPKN	SP;SxxxSP	VGALAKGS(1)PKPS(1)PQPS(1)PKPAPK	16
Q8CC35-2;E9Q3E2;Q8CC35-3;Q8CC35_585;824;585;824	11594	UID48013	-1.00901	-2.01253	0.000448	0.033737	-0.055238	-1.03903	0.592759	0.796487	+		0.00197	73.4	Q8CC35-2	Row14169	0.881	2	Q8CC35-2	S	___3	3	Synaptopodin	Synpo	585	EPAKASSRATSSRTPSRTVSPRAASPAKPSS	ATSSRTPSRTVSPRA		AT(0.095)S(0.1)S(0.554)RT(0.255)PS(0.881)RT(0.166)VS(0.95)PR	8
P70271;Q5SWV3;A8Y5C3_124;124;65	7047	UID7036	-1.0045	-2.00625	0.00039	0.031307	-0.448146	-1.36429	0.008042	0.093069	+		3.06e-29	167	P70271	Row2761	1	2	P70271	S	___1	1;2	PDZ and LIM domain protein 4	Pdlim4	124	DCSPATSRRSSVSGISLEDNRSGLGSPYGQP	RSSVSGISLEDNRSG		RS(0.003)S(0.993)VS(0.005)GIS(1)LEDNR	8
E9PWE8;Q62188;Q3TT92_627;514;512	15311	UID51584	-0.997334	-1.99631	0.001267	0.042686	0.202989	1.15108	0.325928	0.595337	+		5.1e-07	103	E9PWE8;Q62188	Row14509	1	3	E9PWE8	T	___3	1;2;3;4	Dihydropyrimidinase-related protein 3	Dpysl3	627	YDGPVFDLTTTPKGGTPAGSTRGSPTRPNPP	TTTPKGGTPAGSTRG	SP	GGT(1)PAGS(0.837)T(0.526)RGS(0.6)PT(0.037)RPNPPVR	3
P09450_248	6002	UID24207	-0.996613	-1.99531	0.000584	0.034394	0.555652	1.46983	0.013053	0.115841	+		1.69e-13	144	P09450	Row8636	1	2	P09450	S	___2	2;3	Transcription factor jun-B	Junb	248	ASAFKEEPQTVPEARSRDATPPVSPINMEDQ	QTVPEARSRDATPPV		S(1)RDAT(1)PPVS(1)PINMEDQER	1
Q63918_293	9277	UID45698	-0.984697	-1.9789	3.7e-05	0.010112	0.386343	1.30708	0.008659	0.096555	+		1.61e-39	188	Q63918	Row13897	1	2	Q63918	S	___3	1;2;3	Serum deprivation-response protein	Sdpr	293	NHQKASSGKSSPFKVSPLSFGRKKVREGESS	KSSPFKVSPLSFGRK	SP	SSPFKVS(1)PLS(1)FGR	7
Q9CXF4_203	13271	UID31474	-0.975275	-1.96602	0.00098	0.04051	0.573313	1.48794	0.007039	0.08666	+		1.19e-57	202	Q9CXF4	Row11482	0.875	2	Q9CXF4	S	___2	1;2	TBC1 domain family member 15	Tbc1d15	203	QDSRTLLVNCQNKSLSQSFENLLDEPAYGLI	NCQNKSLSQSFENLL		S(0.875)LS(0.875)QS(0.249)FENLLDEPAYGLIQK	3
Q7TNC6;E9PX64_1007;560	10207	UID46626	-0.971891	-1.96141	0.001409	0.044348	0.037665	1.02645	0.849106	0.933818	+		0.00265	57	Q7TNC6	Row13999	0.999	3	Q7TNC6	S	___3	3	Kinesin-like protein KIF26B	Kif26b	1007	REGTELPASKAQRNRSPAPTVTRSSSPSPAS	SKAQRNRSPAPTVTR	SP	NRS(0.999)PAPT(0.35)VT(0.564)RS(0.424)S(0.238)S(0.101)PS(0.313)PAS(0.011)PR	3
F8VPL5;P97820;E9PVG7_550;549;604	4460	UID22665	-0.971286	-1.96059	0.000614	0.034413	0.309475	1.23926	0.035705	0.194946	+		0.000788	45.5	F8VPL5	Row8030	0.892	4	F8VPL5	S	___2	2	Mitogen-activated protein kinase kinase kinase kinase 4	Map4k4	550	REVQWSHLASLKNNVSPVSRSHSFSDPSPKF	ASLKNNVSPVSRSHS	SP	EVQWS(0.011)HLAS(0.039)LKNNVS(0.892)PVS(0.142)RS(0.142)HS(0.142)FS(0.557)DPS(0.074)PK	15
E9PWE8;Q62188;Q3TT92_632;519;517	15312	UID51585	-0.967425	-1.95535	0.000502	0.033775	0.13938	1.10143	0.410295	0.664521	+		1.01e-10	89.2	E9PWE8;Q62188	Row14510	0.948	3	E9PWE8	T	___3	1;2;3;4	Dihydropyrimidinase-related protein 3	Dpysl3	632	FDLTTTPKGGTPAGSTRGSPTRPNPPVRNLH	GGTPAGSTRGSPTRP		GMYDGPVFDLT(0.118)T(0.118)T(0.463)PKGGT(0.346)PAGS(0.952)T(0.948)RGS(0.042)PT(0.013)RPNPPVR	23
Q63918_288	9276	UID45697	-0.955167	-1.9388	0.001304	0.042853	0.35999	1.28342	0.038886	0.204168	+		6.55e-31	184	Q63918	Row13896	0.95	2	Q63918	S	___3	1;2;3	Serum deprivation-response protein	Sdpr	288	KSLTPNHQKASSGKSSPFKVSPLSFGRKKVR	KASSGKSSPFKVSPL	SP;SxxxSP	ASS(0.001)GKS(0.049)S(0.95)PFKVS(0.993)PLS(0.007)FGR	7
A2A5R2;F6YCJ0_214;125	325	UID36758	-0.917402	-1.88871	0.000138	0.018932	0.440472	1.35705	0.008767	0.096555	+		0.00015	68.5	A2A5R2	Row13115	1	3	A2A5R2	S	___3	2;3	Brefeldin A-inhibited guanine nucleotide-exchange protein 2	Arfgef2	214	NQVLQEARELEKPMQSKPQSPVIQATAGSPK	ELEKPMQSKPQSPVI		ELEKPMQS(1)KPQS(1)PVIQAT(0.087)AGS(0.914)PK	8
A2A5R2;F6YCJ0_218;129	326	UID36759	-0.917402	-1.88871	0.000138	0.018932	0.440472	1.35705	0.008767	0.096555	+		1.38e-22	133	A2A5R2	Row13116	1	3	A2A5R2	S	___3	2;3	Brefeldin A-inhibited guanine nucleotide-exchange protein 2	Arfgef2	218	QEARELEKPMQSKPQSPVIQATAGSPKFSRL	PMQSKPQSPVIQATA	SP;SxxxSP	ELEKPMQSKPQS(1)PVIQAT(0.003)AGS(0.997)PK	12
A2A5R2;F6YCJ0_227;138	327	UID36760	-0.917402	-1.88871	0.000138	0.018932	0.440472	1.35705	0.008767	0.096555	+		1.38e-22	133	A2A5R2	Row13117	0.999	3	A2A5R2	S	___3	1;2;3	Brefeldin A-inhibited guanine nucleotide-exchange protein 2	Arfgef2	227	MQSKPQSPVIQATAGSPKFSRLKQSQAQSKP	VIQATAGSPKFSRLK	SP	ELEKPMQSKPQS(1)PVIQAT(0.001)AGS(0.999)PK	21
D3YXZ3;Q91YS4_606;608	2090	UID38511	-0.917114	-1.88833	0.001358	0.043846	0.755768	1.68853	0.002812	0.050599	+		2.23e-10	167	D3YXZ3	Row13295	0.966	2	D3YXZ3	S	___3	1;2;3	Kinesin light chain 2	Klc2	606	PGGTGLSDSRTLSSSSMDLSRRSSLVG____	SRTLSSSSMDLSRRS		T(0.001)LS(0.961)S(0.035)S(0.007)S(0.966)MDLS(0.03)R	6
Q61029;Q61029-2;Q61029-4;Q61033-2;Q61029-3;Q61033_157;157;157;157;157;157	8889	UID27094	-0.915975	-1.88684	0.00048	0.033737	0.392233	1.31242	0.03432	0.190284	+		1.61e-18	172	Q61029;Q61029-3;Q61033	Row9790	0.883	3	Q61033	S	___2	1;2;3	Lamina-associated polypeptide 2, isoforms beta/delta/epsilon/gamma;Lamina-associated polypeptide 2, isoforms alpha/zeta	Tmpo	157	EKKLLKLREQGTESRSSTPLPTVSSSAENTR	EQGTESRSSTPLPTV		LREQGT(0.324)ES(0.677)RS(0.883)S(0.163)T(0.951)PLPTVS(0.001)S(0.001)SAENTR	10
F8VPR1;Q8BVA4_503;503	4486	UID22691	-0.910134	-1.87922	0.00035	0.029369	0.111153	1.08009	0.456548	0.702833	+		1.77e-25	136	F8VPR1	Row8043	1	3	F8VPR1	S	___2	1;2;3	Leiomodin-1	Lmod1	503	KDRLEVPKVGALAKGSPKPSPQPSPKPAPKN	VGALAKGSPKPSPQP	SP	VGALAKGS(1)PKPS(1)PQPS(1)PKPAPK	8
Q3V1N5_251	8260	UID8249	-0.887321	-1.84974	0.000877	0.039685	0.454117	1.36994	0.010335	0.103473	+		0.000113	97.8	Q3V1N5	Row3175	1	3	Q3V1N5	S	___1	1;2	Protein Heca	Heca	251	LNHDLPRRHSMDRQNSQEKTVGSAAYGARSP	HSMDRQNSQEKTVGS		HSMDRQNS(1)QEKTVGSAAYGAR	8
E9Q3G8_331	3143	UID39564	-0.884851	-1.84657	8.4e-05	0.015545	0.488179	1.40267	0.002895	0.051409	+		1.9e-45	202	E9Q3G8	Row13371	1	2	E9Q3G8	S	___3	2;3	Protein Nup153	Nup153	331	LEKMSSPLADAKRIPSAVSSPLNSPLDRSGI	ADAKRIPSAVSSPLN		RIPS(1)AVS(0.349)S(0.651)PLNSPLDR	4
E9Q3G8_339	3146	UID39567	-0.884851	-1.84657	8.4e-05	0.015545	0.488179	1.40267	0.002895	0.051409	+		8.1e-26	182	E9Q3G8	Row13374	1	3	E9Q3G8	S	___3	2;3	Protein Nup153	Nup153	339	ADAKRIPSAVSSPLNSPLDRSGIDNTVFQAK	AVSSPLNSPLDRSGI	SP;SxxxSP	RIPSAVS(0.235)S(0.765)PLNS(1)PLDR	12
P20357;Q3TLQ0;Q80X35;Q80ZL4;G3UWW1;G3UZV6;G3UZJ2_1609;248;247;248;178;223;121	16113	UID52386	-0.882927	-1.84411	0.001101	0.042052	0.747652	1.67906	0.002786	0.050308	+		5.55e-44	158	P20357;Q3TLQ0	Row14595	0.999	3	P20357	T	___3	1;2;3	Microtubule-associated protein 2;Microtubule-associated protein	Map2	1609	TSTPTTPGSTAITPGTPPSYSSRTPGTPGTP	STAITPGTPPSYSSR	SP	SGTSTPTTPGSTAITPGT(0.999)PPS(0.001)YSSR	18
Q9CXF4_201	13270	UID31473	-0.876454	-1.83586	0.000892	0.039685	0.385707	1.3065	0.045617	0.224087	+		1.19e-57	202	Q9CXF4	Row11481	0.953	3	Q9CXF4	S	___2	1;2	TBC1 domain family member 15	Tbc1d15	201	SPQDSRTLLVNCQNKSLSQSFENLLDEPAYG	LVNCQNKSLSQSFEN		S(0.953)LS(0.024)QS(0.024)FENLLDEPAYGLIQK	1
Q8BGD9_461	17144	UID16983	-0.86663	-1.8234	0.001711	0.04744	0.685841	1.60864	0.004087	0.065408	+		0.000102	84.7	Q8BGD9	Row5966	0.823	3	Q8BGD9	T	___1	1	Eukaryotic translation initiation factor 4B	Eif4b	461	LENETLNKEEDCHSPTSKPPKPDQPLKVMPA	EEDCHSPTSKPPKPD		SLENETLNKEEDCHS(0.003)PT(0.823)S(0.174)KPPKPDQPLK	17
Q8CI08-2;Q8CI08_63;63	11821	UID30024	-0.863318	-1.81922	0.000545	0.034164	0.085484	1.06104	0.571473	0.782707	+		3.48e-05	83.9	Q8CI08-2	Row10981	1	3	Q8CI08-2	S	___2	1;2;3	SLAIN motif-containing protein 2	Slain2	63	SPARVGVSTPSSGAASPRGFPLGLGAKASGG	TPSSGAASPRGFPLG	SP;SxxxSP	VGVS(0.006)T(0.007)PS(0.171)S(0.816)GAAS(1)PRGFPLGLGAK	12
A0A087WSE3;Q62407;E9QQ25;Q62407-4;Q62407-3_2224;2476;2476;1622;1622	251	UID36684	-0.86265	-1.81837	0.001673	0.047275	-0.121226	-1.08766	0.35018	0.615152	+		1.42e-14	132	A0A087WSE3	Row13112	0.931	3	A0A087WSE3	S	___3	2;3	Striated muscle-specific serine/threonine-protein kinase	Speg	2224	SSTLERLSSRLQRSGSSEDSGGASGRSTPLF	SRLQRSGSSEDSGGA		SGS(0.931)S(0.069)EDS(0.003)GGAS(0.341)GRS(0.328)T(0.328)PLFGR	3
D3YYN8;Q3UU96;E9PVY0;H7BX44;Q3UU96-2;F6Q5A5;F6S5Z6_1669;1697;1710;1616;1512;1026;962	2110	UID20315	-0.861663	-1.81713	0.001165	0.042686	-0.173953	-1.12814	0.170209	0.426813	+		0.000327	80.6	D3YYN8	Row7111	0.984	2	D3YYN8	S	___2	2	Serine/threonine-protein kinase MRCK alpha	Cdc42bpa	1669	RHSTASNSSNLSSPPSPISPQKTKSLSLEST	SNLSSPPSPISPQKT	SP;SxxxSP	HS(0.073)T(0.453)AS(0.095)NS(0.049)S(0.158)NLS(0.131)S(0.056)PPS(0.984)PIS(0.001)PQK	15
Q8C2Q3;E9QL13;Q8C2Q3-2_571;571;571	11437	UID11424	-0.850517	-1.80315	0.001648	0.047275	-0.695249	-1.61916	0.003499	0.059283	+		4.41e-23	111	Q8C2Q3	Row4279	0.758	4	Q8C2Q3	S	___1	1	RNA-binding protein 14	Rbm14	571	AAYLSMSQGAVANANSTPPPYERTRLSPPRA	GAVANANSTPPPYER		GQPGSAYDGTGQPSAAYLS(0.005)MS(0.016)QGAVANANS(0.758)T(0.22)PPPY(0.001)ER	30
E9Q616_5566	3317	UID39738	-0.841832	-1.79233	0.001189	0.042686	-0.210971	-1.15747	0.229893	0.499852	+		1.05e-17	124	E9Q616	Row13387	0.965	3	E9Q616	S	___3	2;3;4	Protein Ahnak	Ahnak	5566	HRSNSFSDEREFSAPSTPTGTLEFAGGDAKG	EREFSAPSTPTGTLE		S(0.325)NS(0.437)FS(0.237)DEREFS(0.009)APS(0.965)T(0.027)PTGTLEFAGGDAKGK	14
Q8CGF6_312	11745	UID11732	-0.837417	-1.78685	0.000641	0.034878	0.331241	1.2581	0.01873	0.138111	+		2.9e-06	76.9	Q8CGF6	Row4374	1	3	Q8CGF6	S	___1	1	WD repeat-containing protein 47	Wdr47	312	SPMRRPQSADAYMTRSLNPALDGLTCGLTSH	ADAYMTRSLNPALDG		S(1)LNPALDGLTCGLTSHDKR	1
A0A087WSE3;Q62407;E9QQ25;Q62407-4;Q62407-3_2232;2484;2484;1630;1630	254	UID36687	-0.836713	-1.78598	0.00164	0.047275	-0.087018	-1.06217	0.47563	0.715402	+		1.03e-08	89.7	A0A087WSE3	Row13114	0.91	2	A0A087WSE3	S	___3	2;3	Striated muscle-specific serine/threonine-protein kinase	Speg	2232	SRLQRSGSSEDSGGASGRSTPLFGRLRRATS	SEDSGGASGRSTPLF		S(0.244)GS(0.342)S(0.406)EDS(0.175)GGAS(0.91)GRS(0.571)T(0.352)PLFGR	11
Q9DBJ3_255	13572	UID49991	-0.83671	-1.78597	0.000534	0.034164	0.47561	1.39051	0.011145	0.10694	+		1.03e-31	144	Q9DBJ3	Row14311	0.818	3	Q9DBJ3	S	___3	2;3	Brain-specific angiogenesis inhibitor 1-associated protein 2-like protein 1	Baiap2l1	255	MNMIEEIKTPISTPVSGTPQPSPMIERSKMI	TPISTPVSGTPQPSP		IMNMIEEIKT(0.991)PIS(0.009)TPVS(0.818)GT(0.179)PQPS(0.003)PMIER	17
Q9Z2C4;I7HJQ9;I7HPV7;F6T9H9_47;47;47;40	5389	UID23594	-0.826739	-1.77367	0.000819	0.03916	0.371787	1.29395	0.015118	0.124026	+		4.44e-15	101	Q9Z2C4	Row8390	0.949	4	Q9Z2C4	S	___2	1;2	Myotubularin-related protein 1	Mtmr1	47	PSRVAGGASASSRHPSIETLDSPTGSHVEWC	SASSRHPSIETLDSP		VAGGAS(0.002)AS(0.004)S(0.003)RHPS(0.949)IET(0.042)LDSPTGSHVEWCK	13
Q05D44_209	7437	UID25642	-0.823357	-1.76952	0.000848	0.039685	0.277595	1.21217	0.038756	0.204043	+		2.03e-62	153	Q05D44	Row9195	1	3	Q05D44	S	___2	2	Eukaryotic translation initiation factor 5B	Eif5b	209	FLQSRKGQKKNQKNKSVPTVDSGNEDDDSSF	KKNQKNKSVPTVDSG		NKS(1)VPT(0.021)VDS(0.979)GNEDDDSSFKIK	3
E9PWE8;Q62188;Q3TT92_631;518;516	2826	UID39247	-0.82335	-1.76951	0.000922	0.039685	0.186583	1.13806	0.254003	0.526553	+		1.01e-10	92.7	E9PWE8;Q62188	Row13344	0.965	3	E9PWE8	S	___3	1;2;3;4	Dihydropyrimidinase-related protein 3	Dpysl3	631	VFDLTTTPKGGTPAGSTRGSPTRPNPPVRNL	KGGTPAGSTRGSPTR		GMYDGPVFDLT(0.434)T(0.434)T(0.124)PKGGT(0.038)PAGS(0.965)T(0.42)RGS(0.292)PT(0.292)RPNPPVR	22
E9Q3G8_334	3144	UID39565	-0.822617	-1.76861	0.000626	0.034413	0.364324	1.28728	0.01257	0.113979	+		2.02e-13	164	E9Q3G8	Row13372	0.764	3	E9Q3G8	S	___3	1;2;3	Protein Nup153	Nup153	334	MSSPLADAKRIPSAVSSPLNSPLDRSGIDNT	KRIPSAVSSPLNSPL		RIPS(0.895)AVS(0.764)S(0.351)PLNS(0.99)PLDRSGIDNTVFQAK	7
Q05D44_215	7438	UID25643	-0.819198	-1.76443	0.000913	0.039685	0.262883	1.19987	0.047366	0.22734	+		1.09e-101	232	Q05D44	Row9196	1	2	Q05D44	S	___2	1;2	Eukaryotic translation initiation factor 5B	Eif5b	215	GQKKNQKNKSVPTVDSGNEDDDSSFKIKTVA	KSVPTVDSGNEDDDS		SVPTVDS(1)GNEDDDSSFKIK	7
Q8CI08-2;Q8CI08_59;59	11820	UID30023	-0.815435	-1.75983	0.000882	0.039685	0.102292	1.07348	0.510539	0.740407	+		9.72e-05	83.9	Q8CI08-2	Row10980	0.926	2	Q8CI08-2	S	___2	1;2;3	SLAIN motif-containing protein 2	Slain2	59	LGPGSPARVGVSTPSSGAASPRGFPLGLGAK	VGVSTPSSGAASPRG		VGVSTPS(0.077)S(0.926)GAAS(0.996)PR	8
A2A690;A2A690-2_434;434	14787	UID32845	-0.780416	-1.71763	0.00112	0.04212	-0.003659	-1.00254	0.970615	0.986893	+		8.91e-22	134	A2A690	Row12023	1	3	A2A690	T	___2	1;2	Protein TANC2	Tanc2	434	APSAHSSITSGSCPGTPEMRRRQEEAMRRLA	TSGSCPGTPEMRRRQ	SP;SxxxSP	ELPLTQAPSAHSSITSGS(1)CPGT(1)PEMR	22
Q9QYH6_264	14243	UID14230	-0.778365	-1.71519	0.000897	0.039685	0.075032	1.05339	0.441251	0.690577	+		0.00115	138	Q9QYH6	Row5333	1	2	Q9QYH6	S	___1	1	Melanoma-associated antigen D1	Maged1	264	NLNVEENNSGDQRRASLASGNWRSAPVPVTT	SGDQRRASLASGNWR		RAS(1)LASGNWR	3
E9Q616_5563	3316	UID21521	-0.776922	-1.71347	0.000582	0.034394	-0.032927	-1.02309	0.808795	0.917756	+		7.21e-29	138	E9Q616	Row7594	0.998	3	E9Q616	S	___2	1;2;3;4	Protein Ahnak	Ahnak	5563	KPRHRSNSFSDEREFSAPSTPTGTLEFAGGD	FSDEREFSAPSTPTG		S(0.333)NS(0.333)FS(0.334)DEREFS(0.998)APS(0.001)TPTGTLEFAGGDAK	11
A2A690;A2A690-2_430;430	346	UID18563	-0.758729	-1.692	0.001137	0.042305	0.012536	1.00873	0.897228	0.954387	+		8.91e-22	134	A2A690	Row6334	1	3	A2A690	S	___2	2	Protein TANC2	Tanc2	430	PLTQAPSAHSSITSGSCPGTPEMRRRQEEAM	HSSITSGSCPGTPEM		ELPLTQAPSAHSSITSGS(1)CPGT(1)PEMR	18
Q60722-3;Q60722;E9Q8G4;Q91YV0;Q60722-2_345;345;367;186;186	8791	UID45212	-0.756427	-1.6893	0.001358	0.043846	-0.090442	-1.0647	0.395834	0.655467	+		2.57e-18	104	Q60722-3	Row13866	0.821	3	Q60722-3	S	___3	2;3	Transcription factor 4	Tcf4	345	IYSPDHTNNSFSSNPSTPVGSPPSLSAGTAV	NSFSSNPSTPVGSPP		ALASIY(0.001)S(0.007)PDHT(0.012)NNS(0.031)FS(0.475)S(0.475)NPS(0.821)T(0.181)PVGS(0.726)PPS(0.262)LS(0.005)AGT(0.002)AVWSR	20
P46938;G3UYV4;G3UYA6;G3UY62;P46938-2_94;94;94;94;94	6580	UID43001	-0.756097	-1.68892	0.001218	0.042686	0.232704	1.17503	0.151789	0.40129	+		2.77e-114	188	P46938;P46938-2	Row13672	0.993	3	P46938	S	___3	1;2;3	Yorkie homolog	Yap1	94	SFFKPPEPKSHSRQASTDAGTAGALTPQHVR	KSHSRQASTDAGTAG		QAS(0.993)T(0.007)DAGTAGALTPQHVR	3
P46938;G3UYV4;G3UYA6;G3UY62;P46938-2_90;90;90;90;90	6584	UID43005	-0.747931	-1.67938	0.000946	0.040086	0.282627	1.21641	0.078019	0.289894	+		2.77e-114	204	P46938;P46938-2	Row13674	0.983	3	P46938	S	___3	1;2;3	Yorkie homolog	Yap1	90	KLPDSFFKPPEPKSHSRQASTDAGTAGALTP	PPEPKSHSRQASTDA		S(0.013)HS(0.983)RQAS(0.502)T(0.502)DAGTAGALTPQHVR	3
Q3UHZ5_419	8065	UID26270	-0.741342	-1.67173	0.001917	0.049071	0.308178	1.23814	0.039327	0.205365	+		2.33e-08	67	Q3UHZ5	Row9480	1	4	Q3UHZ5	S	___2	1;2	Leiomodin-2	Lmod2	419	PWSSPKVSKKVHTGRSRPPSPVAPPPPPPPP	KKVHTGRSRPPSPVA		S(1)RPPS(1)PVAPPPPPPPPPLPPHMLPPPPPPPAPPLPEKK	1
Q3UHZ5_423	8066	UID26271	-0.741342	-1.67173	0.001917	0.049071	0.308178	1.23814	0.039327	0.205365	+		2.33e-08	67	Q3UHZ5	Row9481	1	4	Q3UHZ5	S	___2	2	Leiomodin-2	Lmod2	423	PKVSKKVHTGRSRPPSPVAPPPPPPPPPLPP	TGRSRPPSPVAPPPP	RxRxxS/T;SP;SxxxSP	S(1)RPPS(1)PVAPPPPPPPPPLPPHMLPPPPPPPAPPLPEKK	5
Q9QXS1;Q9QXS1-2;Q9QXS1-9;Q9QXS1-11;Q9QXS1-16;Q9QXS1-4;Q9QXS1-10;Q9QXS1-12;Q9QXS1-5;Q9QXS1-14;Q9QXS1-15;E9Q3W4;Q9QXS1-13;Q9QXS1-3;Q9QXS1-7;Q9QXS1-8;Q9QXS1-6_4620;4615;4445;4455;4473;4477;4440;4450;4472;4479;4378;4315;4463;4472;4506;4518;4501	14170	UID14157	-0.738575	-1.66853	0.001665	0.047275	-0.077917	-1.05549	0.617965	0.812541	+		2.01e-252	296	Q9QXS1;Q9QXS1-13;Q9QXS1-3;Q9QXS1-7	Row5301	1	2	Q9QXS1	S	___1	1;2;3	Plectin	Plec	4620	LRLLEAAAQSSKGYYSPYSVSGSGSTAGSRT	QSSKGYYSPYSVSGS	SP	GYYS(1)PYSVSGSGS(0.967)T(0.033)AGSR	4
Q9QXS1;Q9QXS1-2;Q9QXS1-9;Q9QXS1-11;Q9QXS1-16;Q9QXS1-4;Q9QXS1-10;Q9QXS1-12;Q9QXS1-5;Q9QXS1-14;Q9QXS1-15;E9Q3W4;Q9QXS1-13;Q9QXS1-3;Q9QXS1-7;Q9QXS1-8;Q9QXS1-6_4633;4628;4458;4468;4486;4490;4453;4463;4485;4492;4391;4328;4476;4485;4519;4531;4514	14175	UID50594	-0.734417	-1.66373	0.001507	0.046311	0.01332	1.00927	0.929814	0.969011	+		1.08e-79	214	Q9QXS1;Q9QXS1-13;Q9QXS1-3;Q9QXS1-7	Row14384	1	2	Q9QXS1	S	___3	1;2;3	Plectin	Plec	4633	YYSPYSVSGSGSTAGSRTGSRTGSRAGSRRG	GSGSTAGSRTGSRTG		GYYSPYSVS(0.032)GS(0.475)GS(0.475)T(0.019)AGS(1)RTGSR	17
Q7TT50_1688	10319	UID28522	-0.70369	-1.62866	0.001295	0.042686	0.10425	1.07493	0.299088	0.568471	+		1.5e-05	92.7	Q7TT50	Row10388	1	3	Q7TT50	S	___2	2	Serine/threonine-protein kinase MRCK beta	Cdc42bpb	1688	SDSTKHSTPSNSSNPSGPPSPNSPHRSQLPM	PSNSSNPSGPPSPNS		HSTPSNSSNPS(1)GPPS(0.839)PNS(0.161)PHR	11
Q7TT50_1692	10320	UID28523	-0.70369	-1.62866	0.001295	0.042686	0.10425	1.07493	0.299088	0.568471	+		7.06e-23	155	Q7TT50	Row10389	0.999	3	Q7TT50	S	___2	1;2	Serine/threonine-protein kinase MRCK beta	Cdc42bpb	1692	KHSTPSNSSNPSGPPSPNSPHRSQLPMEGLD	SNPSGPPSPNSPHRS	SP;SxxxSP	HSTPSNSSNPSGPPS(0.999)PNS(0.001)PHR	15
Q8BX02;Q8BX02-2_178;178	17281	UID35336	-0.700538	-1.62511	0.001185	0.042686	0.282397	1.21621	0.072071	0.279566	+		1.58e-07	99.9	Q8BX02	Row12794	0.995	3	Q8BX02	T	___2	1;2	KN motif and ankyrin repeat domain-containing protein 2	Kank2	178	GVGLLPPTPRSSGLSTPVAPSAGHLAHVREQ	PRSSGLSTPVAPSAG	SP;SxxxSP	SSGLS(0.998)T(0.995)PVAPS(0.006)AGHLAHVR	6
Q80U35_953	10392	UID10379	-0.677981	-1.5999	0.001603	0.047275	-0.23958	-1.18065	0.054767	0.244061	+		6.03e-15	103	Q80U35	Row3922	0.981	3	Q80U35	S	___1	1	Rho guanine nucleotide exchange factor 17	Arhgef17	953	SLTQTRSSSKHVRHASVPATFTPIVVPEPAM	SKHVRHASVPATFTP		HAS(0.981)VPAT(0.015)FT(0.004)PIVVPEPAMSVGPPVAAPEPVGFPVR	3
E9QKG6;Q99NH0_1790;2041	3856	UID22061	-0.67584	-1.59753	0.001589	0.047275	-0.151217	-1.11051	0.163239	0.41652	+		2.43e-28	158	E9QKG6	Row7791	0.8	3	E9QKG6	S	___2	2	Ankyrin repeat domain-containing protein 17	Ankrd17	1790	PMPTAKEHYPVSSPSSPSPPAQPGGVSRNSP	YPVSSPSSPSPPAQP	SP;SxxxSP	EHY(0.002)PVS(0.1)S(0.123)PS(0.787)S(0.8)PS(0.187)PPAQPGGVSR	10
Q8C8U0;Q8C8U0-3;Q8C8U0-2_595;606;319	11541	UID29744	-0.670364	-1.59148	0.001844	0.048516	0.417964	1.33604	0.010261	0.103295	+		6.4e-103	243	Q8C8U0	Row10868	1	2	Q8C8U0	S	___2	1;2	Liprin-beta-1	Ppfibp1	595	ATAGPRLGWSRDLGQSNSDLDMPFAKWTKEQ	WSRDLGQSNSDLDMP		DLGQS(1)NSDLDMPFAK	5
Q8C8U0;Q8C8U0-3;Q8C8U0-2_589;600;313	11543	UID29746	-0.670364	-1.59148	0.001844	0.048516	0.417964	1.33604	0.010261	0.103295	+		1.58e-05	86.6	Q8C8U0	Row10869	1	3	Q8C8U0	S	___2	2	Liprin-beta-1	Ppfibp1	589	KRGGTRATAGPRLGWSRDLGQSNSDLDMPFA	AGPRLGWSRDLGQSN		LGWS(1)RDLGQS(0.973)NS(0.027)DLDMPFAK	4
O35691;Q3TUQ5_100;100	5607	UID5596	-0.662077	-1.58236	0.000502	0.033775	0.113312	1.08171	0.332913	0.60115	+		5.55e-115	196	O35691	Row2072	0.999	3	O35691	S	___1	1	Pinin	Pnn	100	RLGGERRTRRESRQESDPEDDDVKKPALQSS	RRESRQESDPEDDDV		ES(0.001)RQES(0.999)DPEDDDVKKPALQSSVVATSK	6
A0A087WQS0;E9Q0S6;A0A087WP40;A0A087WS32_167;167;119;141	110	UID18327	-0.661747	-1.582	0.00169	0.047333	0.168048	1.12354	0.250603	0.522677	+		6.98e-78	216	A0A087WQS0	Row6234	0.801	3	A0A087WQS0	S	___2	2;3	Protein Tns1	Tns1	167	RVSPSIQPQPQSQPTSLSRNTSVSRAMEDSC	QPQSQPTSLSRNTSV		NLEEGGS(0.191)MRVS(0.676)PS(0.134)IQPQPQS(0.169)QPT(0.5)S(0.801)LS(0.529)R	24
E9PV14_539	2673	UID20878	-0.658174	-1.57808	0.001055	0.041178	0.310607	1.24023	0.03932	0.205365	+		1.51e-30	177	E9PV14	Row7334	0.982	2	E9PV14	S	___2	1;2	Band 4.1-like protein 1 (Fragment)	Epb4.1l1	539	LIHRDRDWDRERRLPSSPASPSPKGTPEKAS	DRERRLPSSPASPSP		RLPS(0.982)S(0.02)PAS(0.953)PS(0.046)PK	4
Q8CH77;Q8CH77-2;Q8CH77-3_311;311;311	11788	UID29991	-0.651354	-1.57064	0.000596	0.034394	0.181101	1.13375	0.14459	0.391676	+		9.37e-05	100	Q8CH77	Row10967	0.992	3	Q8CH77	S	___2	2	Neuron navigator 1	Nav1	311	CYDSDDANPRSVSSLSNRSSPLSWRYGQSSP	PRSVSSLSNRSSPLS		SVSS(0.007)LS(0.992)NRS(0.799)S(0.199)PLS(0.002)WR	6
B7ZCJ0;B7ZCJ1;Q6DFV3;G3UWM5_311;321;310;150	1777	UID19994	-0.637661	-1.5558	0.001731	0.04744	-0.07814	-1.05566	0.412735	0.665996	+		3.37e-07	90.9	B7ZCJ0	Row6976	0.919	3	B7ZCJ0	S	___2	2	Rho GTPase-activating protein 21	Arhgap21	311	EVRYGVNEQASTKAASRTTSPASVPTAHLIH	QASTKAASRTTSPAS		AAS(0.919)RT(0.473)T(0.433)S(0.058)PAS(0.116)VPTAHLIHQTTGSR	3
Q61286-2;V9GXC3;Q3UXQ3_392;392;222	9030	UID27235	-0.633482	-1.5513	0.001238	0.042686	0.500638	1.41484	0.00447	0.068524	+		1.85e-35	172	Q61286-2	Row9841	0.999	2	Q61286-2	S	___2	2	Transcription factor 12	Tcf12	392	PRAGGQAPSSPSYENSLHSLQSRMEDRLDRL	SSPSYENSLHSLQSR		AGGQAPS(0.561)S(0.439)PSYENS(0.999)LHSLQSR	14
Q7TN29-2;Q7TN29_177;177	10185	UID10172	-0.629379	-1.5469	0.001678	0.047275	-0.465995	-1.38127	0.00511	0.073843	+		2.31e-15	116	Q7TN29-2	Row3842	0.787	3	Q7TN29-2	S	___1	1	Stromal membrane-associated protein 2	Smap2	177	KMPQKKEDAQLPRKSSPKSAAPVMDLLGLDA	AQLPRKSSPKSAAPV	SP	KS(0.173)S(0.787)PKS(0.04)AAPVMDLLGLDAPVACSIANSK	3
Q8BX02;Q8BX02-2_177;177	11261	UID29464	-0.626518	-1.54383	0.001475	0.045884	0.260538	1.19792	0.073743	0.283562	+		1.61e-08	125	Q8BX02	Row10756	0.998	3	Q8BX02	S	___2	2	KN motif and ankyrin repeat domain-containing protein 2	Kank2	177	AGVGLLPPTPRSSGLSTPVAPSAGHLAHVRE	TPRSSGLSTPVAPSA		SSGLS(0.998)T(0.995)PVAPS(0.006)AGHLAHVR	5
Q64318_678	9307	UID27512	-0.613851	-1.53034	0.000261	0.026926	0.3613	1.28458	0.005306	0.075724	+		1.49e-214	292	Q64318	Row9940	0.986	2	Q64318	S	___2	1;2;3	Zinc finger E-box-binding homeobox 1	Zeb1	678	SSPVLPVGSAMNGSRSCTSSPSPLNLCSARN	SAMNGSRSCTSSPSP		S(0.986)CT(0.014)S(0.997)S(0.003)PSPLNLCSAR	1
A0A087WNV1;Q8K2K6-3;A0A087WSR7;Q8K2K6-2;Q8K2K6-1;Q8K2K6;A0A087WR52;A0A087WRL1_177;177;177;177;177;177;174;108	14719	UID32777	-0.60519	-1.52118	0.000877	0.039685	0.068656	1.04874	0.550265	0.769485	+		3.06e-35	157	A0A087WNV1	Row11996	1	3	A0A087WNV1	T	___2	2	Arf-GAP domain and FG repeat-containing protein 1	Agfg1	177	SLLGESAPALHLNKGTPSQSPVVGRSQGQQQ	ALHLNKGTPSQSPVV	SP	SLLGESAPALHLNKGT(1)PS(0.64)QS(0.36)PVVGR	16
Q9ESL4_634	13855	UID32058	-0.604607	-1.52056	0.001147	0.042519	-0.050465	-1.0356	0.672654	0.846934	+		1.06e-11	120	Q9ESL4	Row11716	0.996	3	Q9ESL4	S	___2	2	Mitogen-activated protein kinase kinase kinase MLT	Mltk	634	QTPVKYQQITPSINPSRSSSPTQYGLSRNFS	ITPSINPSRSSSPTQ		YQQITPS(0.003)INPS(0.996)RS(0.327)S(0.327)S(0.327)PT(0.015)QY(0.003)GLS(0.002)R	11
A0A087WNV1;Q8K2K6-3;A0A087WSR7;Q8K2K6-2;Q8K2K6-1;Q8K2K6;A0A087WR52;A0A087WRL1_181;181;181;181;181;181;178;112	16	UID18233	-0.586154	-1.50124	0.000848	0.039685	0.060312	1.04269	0.584906	0.792063	+		3.06e-35	157	A0A087WNV1	Row6193	1	2	A0A087WNV1	S	___2	1;2	Arf-GAP domain and FG repeat-containing protein 1	Agfg1	181	ESAPALHLNKGTPSQSPVVGRSQGQQQEKKQ	NKGTPSQSPVVGRSQ	SP	S(0.025)LLGES(0.01)APALHLNKGT(0.964)PSQS(1)PVVGR	20
F8VQB6;F8VQB6-2;E9Q5G1_1892;1249;1146	15699	UID33756	0.585265	1.50031	0.001285	0.042686	-0.200514	-1.14911	0.119392	0.358072	+		0.00024	72.5	F8VQB6	Row12285	1	3	F8VQB6	T	___2	1;2	Unconventional myosin-X	Myo10	1892	PYERLEKRRTSFLEGTLRRSFRTGSVVRQKA	RTSFLEGTLRRSFRT		RT(0.048)S(0.952)FLEGT(1)LRR	8
B2RQK7;Q8BWB1;D3YU08_721;718;492	15053	UID51327	0.59494	1.51041	0.000473	0.033737	-0.12722	-1.09219	0.230682	0.500407	+		3.88e-15	117	B2RQK7	Row14482	1	3	B2RQK7	T	___3	1;2;3	Synaptopodin 2-like protein	Synpo2l	721	PPPMAPKTPPPTTPKTPPPVAPKPGSRGLLD	PPPTTPKTPPPVAPK	SP	TPPPTTPKT(1)PPPVAPKPGSR	9
Q9QYR6;Q9QYR6-2;A2ARP8_2182;2406;2420	14896	UID14738	0.6224	1.53943	0.000765	0.03777	-0.047262	-1.0333	0.680141	0.851207	+		1.5e-06	112	Q9QYR6	Row5514	0.994	2	Q9QYR6	T	___1	1	Microtubule-associated protein 1A;MAP1A heavy chain;MAP1 light chain LC2	Map1a	2182	SLAFSGDRALALVPGTPTRTRHDEYLEVTKA	ALALVPGTPTRTRHD	SP	ALALVPGT(0.994)PT(0.006)R	8
Q9QXL2;E9Q0J5;Q9QXL2-4;F8WGN6;Q9QXL2-3;Q9QXL2-2_855;855;855;842;842;842	3055	UID3044	0.628567	1.54603	0.000911	0.039685	-0.074899	-1.05329	0.533491	0.757281	+		2.51e-35	140	Q9QXL2	Row1104	0.979	3	Q9QXL2	S	___1	1	Kinesin-like protein KIF21A	Kif21a	855	RPMSDKVAGKVTRKLSSSESPAPDTGSSAAS	GKVTRKLSSSESPAP		KLS(0.979)S(0.019)S(0.002)ESPAPDTGSSAASGEADTSRPGTQQK	3
Q059P4;Q9CS72_1005;1005	7418	UID25623	0.63323	1.55103	0.000988	0.04051	-0.391983	-1.3122	0.01217	0.112239	+		2.81e-12	85.2	Q059P4	Row9179	0.981	3	Q059P4	S	___2	2	Filamin-A-interacting protein 1	Filip1	1005	KSPEGGRGAFADRPASPIQIMTVSTSAAPPE	AFADRPASPIQIMTV	SP	GAFADRPAS(0.981)PIQIMT(0.014)VS(0.002)T(0.002)S(0.002)AAPPEIAVS(0.954)PDS(0.046)QEVPMGR	9
Q3U9H3;Q61337;F7ABX5;D3YZR8_94;136;93;136	7891	UID7880	0.644466	1.56316	0.001128	0.042143	-0.41775	-1.33584	0.010944	0.106363	+		3.48e-06	143	Q3U9H3	Row3072	1	2	Q3U9H3	S	___1	1	Bcl2 antagonist of cell death	Bad	94	EGMEEELSPFRGRSRSAPPNLWAAQRYGREL	PFRGRSRSAPPNLWA	RxRxxS/T	S(1)APPNLWAAQR	1
Q8R1F1_653	12191	UID30394	0.655243	1.57488	0.001833	0.048516	0.021721	1.01517	0.819706	0.9228	+		2.32e-17	98.6	Q8R1F1	Row11099	0.806	4	Q8R1F1	S	___2	2	Niban-like protein 1	Fam129b	653	PFEAGVEPPSPASPDSVTELRGLLAQDLQAE	PSPASPDSVTELRGL		AKQVMSVVQDEESGLPFEAGVEPPS(0.025)PAS(0.496)PDS(0.806)VT(0.672)ELR	31
Q61037-6;Q61037-3;Q61037-2;Q61037-5;Q61037_981;942;944;981;981	8918	UID8907	0.661477	1.5817	0.001326	0.04331	-0.511964	-1.42599	0.005291	0.075617	+		1.82e-07	146	Q61037-6	Row3402	1	2	Q61037-6	S	___1	1	Tuberin	Tsc2	981	FKESCAAEAFRCRSISVSEHVVRSRIQTSLT	AFRCRSISVSEHVVR	RxRxxS/T	SIS(1)VSEHVVR	3
Q60980_95	8882	UID27087	0.6716	1.59284	0.001364	0.043846	0.029017	1.02032	0.748923	0.890757	+		7.32e-07	123	Q60980	Row9786	0.994	2	Q60980	S	___2	2	Krueppel-like factor 3	Klf3	95	SSLKFPSHRRASPGLSMPSSSPPIKKYSPPS	RRASPGLSMPSSSPP		RAS(1)PGLS(0.994)MPS(0.004)S(0.001)S(0.001)PPIKK	7
B2RQG2_660	1594	UID19811	0.680622	1.60283	0.00031	0.028329	-0.196687	-1.14606	0.098998	0.328993	+		1.97e-09	79.4	B2RQG2	Row6895	0.9	4	B2RQG2	S	___2	2	PHD finger protein 3	Phf3	660	DRNLQPRQRRSSRSFSLDEPPLFIPDNIATV	RRSSRSFSLDEPPLF		RS(0.143)S(0.476)RS(0.48)FS(0.9)LDEPPLFIPDNIATVKK	7
E9Q9N6;E9PYX3;Q05512-3;Q05512-4;Q3T9A3;Q05512;F6ZS70;E9QMP6;Q05512-2;E9Q8H5;E9Q2J6;E9Q2G8;E9PZ55_40;40;40;40;7;40;31;40;40;40;7;40;7	2939	UID21144	0.692192	1.61574	0.001235	0.042686	-0.106115	-1.07633	0.450456	0.697192	+		5.39e-07	129	E9Q9N6	Row7437	0.997	3	E9Q9N6	S	___2	1;2	Serine/threonine-protein kinase MARK2	Mark2	40	DSKPSSKSNMLRGRNSATSADEQPHIGNYRL	NMLRGRNSATSADEQ		GRNS(0.997)AT(0.002)S(0.002)ADEQPHIGNYR	4
A2AMH5_651	844	UID19061	0.694198	1.61799	0.001372	0.043846	0.516146	1.43013	0.004148	0.065821	+		0.00329	69.3	A2AMH5	Row6577	1	2	A2AMH5	S	___2	2	Choline transporter-like protein 1	Slc44a1	651	GKGGAADARELKPMASGASSA__________	RELKPMASGASSA__		ELKPMAS(1)GAS(0.99)S(0.01)A	7
A2AMH5_654	845	UID19062	0.694198	1.61799	0.001372	0.043846	0.516146	1.43013	0.004148	0.065821	+		0.00329	69.3	A2AMH5	Row6578	0.99	2	A2AMH5	S	___2	2	Choline transporter-like protein 1	Slc44a1	654	GAADARELKPMASGASSA_____________	KPMASGASSA_____		ELKPMAS(1)GAS(0.99)S(0.01)A	10
P23949;P23950_480;334	6296	UID6285	0.698721	1.62306	0.000772	0.03777	-0.199201	-1.14806	0.151084	0.400172	+		9.14e-13	148	P23949;P23950	Row2395	1	2	P23949	S	___1	1;2	Zinc finger protein 36, C3H1 type-like 2;Zinc finger protein 36, C3H1 type-like 1	Zfp36l2;Zfp36l1	480	PSLDPGRRLPIFSRLSISDD___________;PTLDNSRRLPIFSRLSISDD___________	LPIFSRLSISDD___		RLPIFSRLS(1)IS(1)DD	9
B2RQK7;Q8BWB1;D3YU08_718;715;489	15052	UID51326	0.707073	1.63249	0.001641	0.047275	-0.268393	-1.20447	0.101862	0.333349	+		4.81e-16	122	B2RQK7	Row14481	0.953	3	B2RQK7	T	___3	2;3	Synaptopodin 2-like protein	Synpo2l	718	PKTPPPMAPKTPPPTTPKTPPPVAPKPGSRG	PKTPPPTTPKTPPPV	SP	T(0.005)LPQVS(0.037)PKT(0.062)PPPMAPKT(0.977)PPPT(0.966)T(0.953)PK	22
O35130_16	5561	UID23766	0.708078	1.63363	0.001859	0.048664	-0.359883	-1.28332	0.020522	0.144668	+		1.04e-17	147	O35130	Row8462	1	3	O35130	S	___2	1;2	Ribosomal RNA small subunit methyltransferase NEP1	Emg1	16	MSAASGGFQPRERRFSVQEQDWETTPPKKLR	QPRERRFSVQEQDWE	RxRxxS/T	RFS(1)VQEQDWETTPPKKLR	3
O35130_25	15921	UID33978	0.708078	1.63363	0.001859	0.048664	-0.359883	-1.28332	0.020522	0.144668	+		0.0108	74.7	O35130	Row12366	0.802	3	O35130	T	___2	2	Ribosomal RNA small subunit methyltransferase NEP1	Emg1	25	PRERRFSVQEQDWETTPPKKLRLGAGSKCGG	QEQDWETTPPKKLRL	SP	RFS(1)VQEQDWET(0.198)T(0.802)PPKKLR	12
Q62245_1123	9183	UID27388	0.723928	1.65167	0.000662	0.034878	-0.385154	-1.306	0.017635	0.133469	+		5.11e-13	123	Q62245	Row9897	0.94	3	Q62245	S	___2	2	Son of sevenless homolog 1	Sos1	1123	DHSASPFHSRSASVSSISLSKGTDEVPVPPP	SRSASVSSISLSKGT		S(0.487)AS(0.487)VS(0.074)S(0.94)IS(0.006)LS(0.006)KGT(0.001)DEVPVPPPVPPR	6
E9Q616_5553	3355	UID21560	0.74237	1.67292	0.001805	0.048357	-0.476599	-1.39146	0.016627	0.12944	+		2.16e-37	152	E9Q616	Row7610	0.998	3	E9Q616	S	___2	1;2;3;4	Protein Ahnak	Ahnak	5553	KGKFSLFKSKKPRHRSNSFSDEREFSAPSTP	SKKPRHRSNSFSDER		HRS(0.998)NS(0.995)FS(0.007)DEREFSAPSTPTGTLEFAGGDAK	3
Q3TIR3_501	7711	UID7700	0.744841	1.67579	0.000169	0.021726	-0.457423	-1.37309	0.002948	0.052055	+		0.000376	127	Q3TIR3	Row3019	1	2	Q3TIR3	S	___1	1	Synembryn-A	Ric8a	501	FDKLSRHRVIQPMGMSPRGHLTSLQDAMCET	VIQPMGMSPRGHLTS	SP	VIQPMGMS(1)PR	8
Q91YM2_1179	12715	UID30918	0.745712	1.6768	0.000747	0.037754	-0.349184	-1.27384	0.032379	0.184438	+		1.75e-33	187	Q91YM2	Row11292	1	3	Q91YM2	S	___2	1;2	Rho GTPase-activating protein 35	Arhgap35	1179	RLGRFASYRTSFSVGSDDELGPIRKKEEDQA	RTSFSVGSDDELGPI		FAS(0.009)Y(0.006)RT(0.09)S(0.895)FSVGS(1)DDELGPIR	12
Q8CDJ3_9	11676	UID29879	0.75247	1.68467	0.000391	0.031307	-0.317121	-1.24584	0.031999	0.183385	+		8.22e-120	238	Q8CDJ3	Row10928	1	2	Q8CDJ3	S	___2	2	Beclin 1-associated autophagy-related key regulator	Atg14	9	_______MASPSGKGSWTPEAPGFGPRALAR	ASPSGKGSWTPEAPG		AS(0.99)PS(0.01)GKGS(1)WTPEAPGFGPR	8
Q6NZF1_289	9674	UID9663	0.754938	1.68756	0.001035	0.040905	0.059096	1.04181	0.686527	0.854183	+		0.000109	89.9	Q6NZF1	Row3661	1	3	Q6NZF1	S	___1	1	Zinc finger CCCH domain-containing protein 11A	Zc3h11a	289	LVRLSLSERLGKRKLSVGGDSDPPLKRSLAQ	RLGKRKLSVGGDSDP		KLS(1)VGGDSDPPLKR	3
H7BX82;E0CX53;Q8BYJ6;Q8BYJ6-2;Q8BYJ6-3;F6SUV7;E9Q6Q8;Q8BYJ6-4_576;576;576;576;576;289;576;575	2507	UID2496	0.755283	1.68796	0.000827	0.039237	-0.585919	-1.501	0.003421	0.058247	+		6.96e-18	157	H7BX82	Row905	0.889	2	H7BX82	S	___1	1	TBC1 domain family member 4	Tbc1d4	576	FKLDVLKNKAKRSLTSSLENIFSRGANRMRG	KAKRSLTSSLENIFS		S(0.011)LT(0.035)S(0.889)S(0.066)LENIFSR	4
B2RQK7;Q8BWB1;D3YU08_713;710;484	15050	UID51324	0.75575	1.68851	0.000575	0.034394	-0.227327	-1.17066	0.117079	0.355352	+		8.97e-23	136	B2RQK7	Row14479	0.999	2	B2RQK7	T	___3	1;2;3	Synaptopodin 2-like protein	Synpo2l	713	LPQVSPKTPPPMAPKTPPPTTPKTPPPVAPK	PPPMAPKTPPPTTPK	SP	T(1)PPPMAPKT(0.999)PPPTTPK	9
E9Q616_5555	3356	UID21561	0.762927	1.69693	0.001629	0.047275	-0.480502	-1.39523	0.01668	0.129503	+		6.43e-49	152	E9Q616	Row7611	0.996	3	E9Q616	S	___2	1;2;3;4	Protein Ahnak	Ahnak	5555	KFSLFKSKKPRHRSNSFSDEREFSAPSTPTG	KPRHRSNSFSDEREF	RxRxxS/T	HRS(0.974)NS(0.996)FS(0.991)DEREFS(0.019)APS(0.009)T(0.009)PT(0.001)GT(0.001)LEFAGGDAK	5
Q8CDJ3_3	11674	UID29877	0.777475	1.71413	0.000358	0.029623	-0.299415	-1.23064	0.042532	0.214364	+		8.22e-120	238	Q8CDJ3	Row10926	1	2	Q8CDJ3	S	___2	1;2	Beclin 1-associated autophagy-related key regulator	Atg14	3	_____________MASPSGKGSWTPEAPGFG	_____MASPSGKGSW	SP	AS(1)PS(0.003)GKGS(0.997)WTPEAPGFGPR	2
Q9D6Z1;A2APD7_554;270	13467	UID13454	0.777854	1.71458	0.001398	0.044348	-0.12774	-1.09258	0.429886	0.681714	+		1.6e-180	283	Q9D6Z1	Row5029	1	3	Q9D6Z1	S	___1	1	Nucleolar protein 56	Nop56	554	EEAASPTTPKKKRKFSEEPEVAANFTKSSTK	PKKKRKFSEEPEVAA		RKFS(1)EEPEVAANFTK	4
F8VQB6;F8VQB6-2;E9Q5G1_1886;1243;1140	15698	UID33755	0.778788	1.71569	0.001782	0.047985	-0.171803	-1.12646	0.178101	0.436415	+		0.0065	74.1	F8VQB6	Row12284	0.834	3	F8VQB6	T	___2	1;2	Unconventional myosin-X	Myo10	1886	STKTFTPYERLEKRRTSFLEGTLRRSFRTGS	ERLEKRRTSFLEGTL		RT(0.834)S(0.167)FLEGT(0.999)LRR	2
D3Z069;Q8K1N2;Q8K1N2-2_299;254;254	2186	UID20391	0.781305	1.71869	0.000626	0.034413	-0.530416	-1.44434	0.005348	0.076012	+		1.2e-05	106	D3Z069;Q8K1N2	Row7146	1	2	D3Z069	S	___2	1;2	Pleckstrin homology-like domain family B member 2	Phldb2	299	KYSGSSLSNMGAYSRSLPRLYKATDNQMSPL	NMGAYSRSLPRLYKA		S(1)LPRLYK	1
E9Q9N6;E9PYX3;Q05512-3;Q05512-4;Q3T9A3;Q05512;F6ZS70;E9QMP6;Q05512-2;E9Q8H5;E9Q2J6;E9Q2G8;E9PZ55_40;40;40;40;7;40;31;40;40;40;7;40;7	2939	UID2928	0.785075	1.72318	0.001175	0.042686	-0.40112	-1.32053	0.013502	0.117791	+		5.39e-07	129	E9Q9N6	Row1073	0.997	3	E9Q9N6	S	___1	1;2	Serine/threonine-protein kinase MARK2	Mark2	40	DSKPSSKSNMLRGRNSATSADEQPHIGNYRL	NMLRGRNSATSADEQ		GRNS(0.997)AT(0.002)S(0.002)ADEQPHIGNYR	4
Q3TSG4_362	7776	UID7765	0.789085	1.72798	0.001792	0.048123	-0.018332	-1.01279	0.912904	0.96307	+		0.00011	124	Q3TSG4	Row3040	1	3	Q3TSG4	S	___1	1	RNA demethylase ALKBH5	Alkbh5	362	ENRRSVLLPTHRRRGSFSSENYWRKSYESSE	PTHRRRGSFSSENYW		RRGS(1)FSSENYWR	4
Q99N57-2;Q99N57;F6TUC4_321;301;128	13126	UID49545	0.806585	1.74907	0.001217	0.042686	-0.066647	-1.04728	0.678809	0.850598	+		7.71e-31	137	Q99N57-2	Row14289	0.97	3	Q99N57-2	S	___3	1;2;3	RAF proto-oncogene serine/threonine-protein kinase	Raf1	321	ESASPSALSSSPNNLSPTGWSQPKTPVPAQR	SSSPNNLSPTGWSQP	SP	SHSESASPS(0.005)ALS(0.014)S(0.491)S(0.491)PNNLS(0.97)PT(0.028)GWS(0.002)QPK	19
P09450_256	6003	UID42424	-1.03933	-2.05527	1.2e-05	0.007875	0.55933	1.47359	0.000604	0.020109	+		9.13e-94	229	P09450	Row13607	1	2	P09450	S	___3	2;3	Transcription factor jun-B	Junb	256	QTVPEARSRDATPPVSPINMEDQERIKVERK	RDATPPVSPINMEDQ	SP	S(1)RDAT(1)PPVS(1)PINMEDQER	9
P09450_248	6002	UID42423	-1.03505	-2.04919	1.4e-05	0.007875	0.57118	1.48574	0.000617	0.020203	+		1.69e-13	144	P09450	Row13606	1	2	P09450	S	___3	2;3	Transcription factor jun-B	Junb	248	ASAFKEEPQTVPEARSRDATPPVSPINMEDQ	QTVPEARSRDATPPV		S(1)RDAT(1)PPVS(1)PINMEDQER	1
Q8BRG8-3;F8WGT2;Q8BRG8;Q8BRG8-2;Q8C214_265;265;265;264;107	4637	UID22842	0.810628	1.75398	0.001728	0.04744	0.30128	1.23224	0.050249	0.234145	+		1.6e-08	110	Q8BRG8-3	Row8102	0.975	3	Q8BRG8-3	S	___2	2	Transmembrane protein 209	Tmem209	265	EEKQHRVKLGSPDSTSPSTSPTFWNYSRSVG	LGSPDSTSPSTSPTF	SP	VKLGSPDS(0.01)T(0.004)S(0.975)PS(0.016)T(0.105)S(0.882)PT(0.006)FWNYS(0.001)R	10
P09450_252	16058	UID52331	-1.03505	-2.04919	1.4e-05	0.007875	0.57118	1.48574	0.000617	0.020203	+		9.13e-94	229	P09450	Row14591	1	2	P09450	T	___3	2;3	Transcription factor jun-B	Junb	252	KEEPQTVPEARSRDATPPVSPINMEDQERIK	EARSRDATPPVSPIN	RxRxxS/T;SP;SxxxSP	S(1)RDAT(1)PPVS(1)PINMEDQER	5
Q9EP53-3;Q9EP53-2;Q9EP53-4;Q9EP53;F2Z3X2_361;361;361;361;361	13671	UID31874	0.817221	1.76201	0.001179	0.042686	0.376226	1.29794	0.019152	0.140128	+		4.34e-05	63.3	Q9EP53-3	Row11649	0.884	3	Q9EP53-3	S	___2	2	Hamartin	Tsc1	361	LWSPSAVCGMTTPPTSPGNVPADLSHPYSKA	GMTTPPTSPGNVPAD	SP	LLPEPLQAS(0.002)LWS(0.049)PS(0.107)AVCGMT(0.726)T(0.09)PPT(0.134)S(0.884)PGNVPADLS(0.007)HPY(0.001)S(0.001)K	25
Q8BRV5_259	10998	UID29201	0.821211	1.76689	4.6e-05	0.010826	-0.322553	-1.25054	0.010018	0.102123	+		8.91e-33	161	Q8BRV5	Row10629	1	3	Q8BRV5	S	___2	1;2	Uncharacterized protein KIAA1671	Kiaa1671	259	VDSPGDSLSWTPQPKSPKSPFHPGVLGSRVL	SWTPQPKSPKSPFHP	SP	RSEVDSPGDSLSWTPQPKS(1)PK	19
Q8BRV5_262	10999	UID29202	0.821211	1.76689	4.6e-05	0.010826	-0.322553	-1.25054	0.010018	0.102123	+		1.72e-32	128	Q8BRV5	Row10630	1	4	Q8BRV5	S	___2	1;2	Uncharacterized protein KIAA1671	Kiaa1671	262	PGDSLSWTPQPKSPKSPFHPGVLGSRVLPPS	PQPKSPKSPFHPGVL	SP	RSEVDSPGDSLSWTPQPKS(1)PKS(1)PFHPGVLGSR	22
O88746;Q3UDC3;O88746-2_462;486;138	5859	UID24064	0.822576	1.76856	0.001066	0.041386	-0.024315	-1.017	0.878836	0.946027	+		6.14e-26	99	O88746	Row8579	0.998	4	O88746	S	___2	2	Target of Myb protein 1	Tom1	462	LEERAKAADRLPNLASPSAEGPPRPSPGTAP	DRLPNLASPSAEGPP	SP	AADRLPNLAS(0.998)PS(0.002)AEGPPRPS(0.731)PGT(0.269)APR	10
O54774_825	5650	UID5639	0.841192	1.79153	0.001679	0.047275	-0.493184	-1.40755	0.023146	0.156187	+		1.28e-24	128	O54774	Row2097	1	4	O54774	S	___1	1	AP-3 complex subunit delta-1	Ap3d1	825	EKLPVQKHRNAEAVKSPEKEGVLGVEKKSKK	RNAEAVKSPEKEGVL	SP	NAEAVKS(1)PEKEGVLGVEKK	7
Q9JJG0-3;Q9JJG0-2;E9QL08;E9Q9Z4;Q9JJG0;E9Q8T1;Q9JJG0-4_393;393;393;503;507;2210;18	15482	UID51755	0.841908	1.79242	0.001511	0.046311	-0.130458	-1.09464	0.297337	0.567278	+		6.68e-11	111	Q9JJG0-3	Row14524	0.941	3	Q9JJG0-3	T	___3	2;3	Transforming acidic coiled-coil-containing protein 2	Tacc2	393	LRRPKMKKTPEKLDNTPASPPRSPTEPSDTP	TPEKLDNTPASPPRS	SP	KTPEKLDNT(0.941)PAS(0.059)PPRS(0.821)PT(0.17)EPS(0.009)DTPIAK	9
O70472_1601	5796	UID24001	0.868563	1.82584	0.000901	0.039685	0.220306	1.16498	0.088243	0.308837	+		1.37e-08	107	O70472	Row8553	0.951	2	O70472	S	___2	2	Transmembrane protein 131	Tmem131	1601	ADIFLKQRQTSPTPASPSLPTAPCPFTSRGS	QTSPTPASPSLPTAP	SP	QT(0.501)S(0.487)PT(0.019)PAS(0.951)PS(0.038)LPT(0.005)APCPFTSR	8
Q60750_907	8811	UID27016	0.868795	1.82614	0.001203	0.042686	0.345481	1.27057	0.031024	0.181443	+		8.76e-06	117	Q60750	Row9758	0.999	3	Q60750	S	___2	2	Ephrin type-A receptor 1	Epha1	907	RTIANFDPRVTLRLPSLSGSDGIPYRSVSEW	RVTLRLPSLSGSDGI		VTLRLPS(0.999)LS(0.004)GS(0.998)DGIPYR	7
Q80X82;F8WJD4_510;510	4779	UID22984	0.885643	1.84759	0.00072	0.036755	0.541096	1.45508	0.004591	0.069219	+		7.32e-06	71.4	Q80X82	Row8165	0.804	3	Q80X82	S	___2	2	Symplekin	Sympk	510	VQGQAISVVGSQSTMSPLEEEVPQAKRRPEP	VGSQSTMSPLEEEVP	SP	RLS(0.444)VQGQAIS(0.548)VVGS(0.016)QS(0.047)T(0.141)MS(0.804)PLEEEVPQAK	19
F7AL76;Q09XV5_1776;2040	4373	UID4362	0.885977	1.84801	0.000473	0.033737	0.137823	1.10024	0.179122	0.437054	+		0.0011	134	F7AL76	Row1593	0.986	2	F7AL76	S	___1	1	Chromodomain-helicase-DNA-binding protein 8	Chd8	1776	TLKLEDEVVARSRLTSQDYEVRVGSSDTAPL	VARSRLTSQDYEVRV	RxRxxS/T	SRLT(0.014)S(0.986)QDYEVR	5
Q91YM2_1174	12714	UID30917	0.888873	1.85173	0.001114	0.042072	-0.447742	-1.3639	0.013521	0.117791	+		1.71e-22	160	Q91YM2	Row11291	0.895	3	Q91YM2	S	___2	2	Rho GTPase-activating protein 35	Arhgap35	1174	RTRCTRLGRFASYRTSFSVGSDDELGPIRKK	RFASYRTSFSVGSDD		FAS(0.009)Y(0.006)RT(0.09)S(0.895)FSVGS(1)DDELGPIR	7
Q60750_911	8813	UID27018	0.896278	1.86126	0.001081	0.041705	0.359222	1.28273	0.027744	0.170293	+		8.76e-06	117	Q60750	Row9760	0.998	3	Q60750	S	___2	2	Ephrin type-A receptor 1	Epha1	911	NFDPRVTLRLPSLSGSDGIPYRSVSEWLESI	RLPSLSGSDGIPYRS		VTLRLPS(0.999)LS(0.004)GS(0.998)DGIPYR	11
G5E884;O88643_211;212	15814	UID33871	0.902083	1.86876	0.00066	0.034878	0.565397	1.47979	0.00385	0.062903	+		1.27e-09	89.4	G5E884	Row12331	0.905	3	G5E884	T	___2	2;3	Serine/threonine-protein kinase PAK 1	Pak1	211	TKSVYTRSVIEPLPVTPTRDVATSPISPTEN	VIEPLPVTPTRDVAT	SP	SVIEPLPVT(0.905)PT(0.057)RDVAT(0.037)S(0.001)PIS(0.071)PT(0.073)ENNT(0.634)T(0.213)PPDALT(0.009)R	9
Q9ET54-5;Q9ET54-6;Q9ET54-4;Q9ET54-3_41;779;390;51	13890	UID32093	0.912036	1.8817	0.00127	0.042686	-0.363587	-1.28662	0.07742	0.289297	+		9.03e-33	115	Q9ET54-5;Q9ET54-6	Row11724	0.993	3	Q9ET54-6	S	___2	1;2;3	Isoform 5 of Palladin	Palld;>sp|Q9ET54-3|PALLD_MOUSE	779	GLPTPTSSPSSSSLPSPLSPTPRPFGRAPGP	PSSSSLPSPLSPTPR	SP;SxxxSP	QFIAAQNLGPASGLPTPTSSPS(0.001)S(0.001)S(0.002)S(0.003)LPS(0.993)PLS(0.778)PT(0.223)PRPFGR	28
Q8VDV3;Q8VDV3-2_169;100	12428	UID30631	0.914481	1.88489	0.000482	0.033737	0.081323	1.05799	0.407285	0.662597	+		0.00246	65.2	Q8VDV3	Row11174	0.909	3	Q8VDV3	S	___2	2	Guanine nucleotide exchange factor for Rab-3A	Rab3il1	169	EVTALKTLVITSTPASPNRELHPQLLSPTKA	VITSTPASPNRELHP	SP;SxxxSP	TLVIT(0.001)S(0.045)T(0.045)PAS(0.909)PNRELHPQLLS(0.753)PT(0.247)K	10
E0CYK4;E0CYF5;Q9D0U6_128;68;68	2563	UID20768	0.916342	1.88732	0.001468	0.045792	-0.295202	-1.22706	0.147296	0.395879	+		9.53e-16	122	E0CYK4	Row7295	0.8	3	E0CYK4	S	___2	1;2	Repressor of RNA polymerase III transcription MAF1 homolog	Maf1	128	PHVLEALSPPQTSGLSPSRLSKSQGGEDESP	PPQTSGLSPSRLSKS	SP	QFCQEGQPHVLEALS(1)PPQT(0.004)S(0.008)GLS(0.8)PS(0.189)R	23
D3Z069;Q8K1N2;Q8K1N2-2_286;241;241	2182	UID20387	0.927072	1.90141	0.000343	0.029014	-0.519559	-1.43352	0.00842	0.095338	+		4.03e-85	231	D3Z069;Q8K1N2	Row7144	1	2	D3Z069	S	___2	1;2	Pleckstrin homology-like domain family B member 2	Phldb2	286	KEPASENVSVRTRKYSGSSLSNMGAYSRSLP	SVRTRKYSGSSLSNM	RxRxxS/T;RxRxxS/TxxS/T	KYS(1)GS(0.035)S(0.612)LS(0.352)NMGAYSR	3
Q3UPF5;D3Z5I1;Q3UPF5-2_553;553;553	2377	UID20582	0.934819	1.91165	0.001358	0.043846	-0.378647	-1.30012	0.032322	0.184252	+		1.29e-103	218	Q3UPF5	Row7231	0.975	3	Q3UPF5	S	___2	1;2	Zinc finger CCCH-type antiviral protein 1	Zc3hav1	553	SPLSSSTSHRVAASGSPGKSSTHASVSPASE	HRVAASGSPGKSSTH	SP	VAAS(0.007)GS(0.975)PGKS(0.008)S(0.008)T(0.003)HASVSPASEPSR	6
Q6ZPZ3;Q6ZPZ3-2;E9Q8K8_1276;1193;1227	10080	UID28285	-0.631427	-1.5491	0.000483	0.033737	0.541775	1.45576	0.001187	0.029667	+		3.99e-22	101	Q6ZPZ3	Row10290	1	3	Q6ZPZ3	S	___2	1;2	Zinc finger CCCH domain-containing protein 4	Zc3h4	1276	KPAPKTGTGSPFAGNSPAREGEQDAGSLKDV	GSPFAGNSPAREGEQ	SP	T(0.308)GT(0.418)GS(0.274)PFAGNS(1)PAREGEQDAGSLKDVFK	11
B2RQG2_1133	1589	UID1590	0.947865	1.92902	0.001509	0.046311	-0.219708	-1.1645	0.147673	0.395879	+		6.83e-06	61.5	B2RQG2	Row599	0.81	4	B2RQG2	S	___1	1	PHD finger protein 3	Phf3	1133	VVVGGARKHSDNEAESLADALSSTTNILTSD	HSDNEAESLADALSS		KHS(0.19)DNEAES(0.81)LADALSSTTNILTSDLFEEEKQESPK	9
O88746;Q3UDC3;O88746-2_472;496;148	5861	UID24066	0.948035	1.92924	0.001549	0.046917	0.100293	1.07199	0.612544	0.808502	+		6.14e-26	99	O88746	Row8581	0.998	3	O88746	S	___2	1;2	Target of Myb protein 1	Tom1	472	LPNLASPSAEGPPRPSPGTAPRRKTQEKDDD	AEGPPRPSPGTAPRR	SP	AADRLPNLASPSAEGPPRPS(0.998)PGT(0.002)APR	20
P14873_1793	6087	UID6076	0.956392	1.94045	0.001874	0.048946	-0.15594	-1.11415	0.299873	0.569518	+		1.39e-16	137	P14873	Row2285	1	2	P14873	S	___1	1;2;3	Microtubule-associated protein 1B;MAP1B heavy chain;MAP1 light chain LC1	Map1b	1793	SDISPLTPRESSPLYSPGFSDSTSAAKETAA	RESSPLYSPGFSDST	SP;SxxxSP	ESSPLYS(1)PGFSDSTSAAK	7
Q62245_1120	9181	UID27386	0.957726	1.94225	0.000984	0.04051	-0.357332	-1.28105	0.032106	0.183513	+		4.2e-13	123	Q62245	Row9895	0.984	2	Q62245	S	___2	1;2	Son of sevenless homolog 1	Sos1	1120	FDSDHSASPFHSRSASVSSISLSKGTDEVPV	PFHSRSASVSSISLS		S(0.002)AS(0.984)VS(0.009)S(0.004)ISLSK	3
Q8BJL1_383	10833	UID10820	0.966966	1.95473	0.000509	0.033943	-0.451661	-1.36761	0.008695	0.096555	+		5.01e-22	129	Q8BJL1	Row4097	0.998	3	Q8BJL1	S	___1	1	F-box only protein 30	Fbxo30	383	CWKKVDLGDLKDVNGSPFSHAPSFKFLSNSW	DLKDVNGSPFSHAPS	SP	KVDLGDLKDVNGS(0.998)PFS(0.002)HAPSFK	13
Q5EG47_494	8516	UID26721	0.979345	1.97157	0.000989	0.04051	-0.684163	-1.60677	0.006847	0.085948	+		5.01e-18	170	Q5EG47	Row9648	0.832	2	Q5EG47	S	___2	2;3	5'-AMP-activated protein kinase catalytic subunit alpha-1	Prkaa1	494	DEITEAKSGTATPQRSGSISNYRSCQRSDSD	GTATPQRSGSISNYR		S(0.398)GT(0.57)AT(0.032)PQRS(0.832)GS(0.166)ISNY(0.001)R	9
P54227;D3Z5N2;D3Z1Z8_16;16;16	6780	UID24985	0.987541	1.9828	0.000652	0.034878	0.44513	1.36144	0.034318	0.190284	+		1.37e-31	174	P54227	Row8966	1	2	P54227	S	___2	1;2	Stathmin	Stmn1	16	MASSDIQVKELEKRASGQAFELILSPRSKES	KELEKRASGQAFELI		RAS(1)GQAFELILS(1)PR	3
P54227;D3Z5N2;D3Z1Z8_25;25;25	6781	UID24986	0.987541	1.9828	0.000652	0.034878	0.44513	1.36144	0.034318	0.190284	+		1.37e-31	192	P54227	Row8967	1	2	P54227	S	___2	1;2	Stathmin	Stmn1	25	ELEKRASGQAFELILSPRSKESVPDFPLSPP	QAFELILSPRSKESV	SP	RAS(1)GQAFELILS(1)PR	12
Q8BUR4_1767	17265	UID35320	1.00469	2.00651	0.00033	0.028448	-0.48498	-1.39957	0.005202	0.074858	+		1.52e-24	138	Q8BUR4	Row12789	0.999	3	Q8BUR4	T	___2	2;3	Dedicator of cytokinesis protein 1	Dock1	1767	ERRFSVSPASPSSQQTPPPVTPRAKLSFSIQ	ASPSSQQTPPPVTPR	SP;SxxxSP	RFS(0.005)VS(0.004)PAS(0.337)PS(0.52)S(0.135)QQT(0.999)PPPVT(0.001)PR	14
P60335_264	6934	UID6923	1.01365	2.01901	0.001667	0.047275	-0.723226	-1.65087	0.005801	0.078371	+		2.34e-08	82.4	P60335	Row2700	0.909	3	P60335	S	___1	1	Poly(rC)-binding protein 1	Pcbp1	264	AMMHGGTGFAGIDSSSPEVKGYWASLDASTQ	FAGIDSSSPEVKGYW	SP	QQSHFAMMHGGTGFAGIDS(0.023)S(0.068)S(0.909)PEVK	21
P63085_183	16317	UID34374	1.01572	2.02191	0.00046	0.033737	0.126053	1.0913	0.46907	0.711181	+		4.04e-44	154	P63085	Row12493	1	3	P63085	T	___2	1;2	Mitogen-activated protein kinase 1	Mapk1	183	LARVADPDHDHTGFLTEYVATRWYRAPEIML	HDHTGFLTEYVATRW		VADPDHDHTGFLT(1)EY(1)VATR	13
P63085_185	18232	UID36254	1.01572	2.02191	0.00046	0.033737	0.126053	1.0913	0.46907	0.711181	+		4.04e-44	154	P63085	Row13047	1	3	P63085	Y	___2	1;2	Mitogen-activated protein kinase 1	Mapk1	185	RVADPDHDHTGFLTEYVATRWYRAPEIMLNS	HTGFLTEYVATRWYR		VADPDHDHTGFLT(1)EY(1)VAT(0.001)R	15
P70459;D3YXK6_3;3	16343	UID34400	1.02048	2.0286	0.001279	0.042686	0.041479	1.02917	0.759283	0.895359	+		7.82e-13	90.5	P70459	Row12498	0.999	3	P70459	T	___2	2	ETS domain-containing transcription factor ERF	Erf	3	_____________MKTPADTGFAFPDWAYKP	_____MKTPADTGFA	SP	MKT(0.999)PADT(0.001)GFAFPDWAY(0.02)KPES(0.407)S(0.481)PGS(0.091)R	3
Q9JJG0-3;Q9JJG0-2;E9QL08;E9Q9Z4;Q9JJG0;E9Q8T1;Q9JJG0-4_396;396;396;506;510;2213;21	3631	UID40052	1.02233	2.03119	0.000521	0.034117	-0.191387	-1.14186	0.12884	0.370062	+		4.83e-27	121	Q9JJG0-3	Row13422	1	3	Q9JJG0-3	S	___3	2;3	Transforming acidic coiled-coil-containing protein 2	Tacc2	396	PKMKKTPEKLDNTPASPPRSPTEPSDTPIAK	KLDNTPASPPRSPTE	SP	LDNTPAS(1)PPRS(0.974)PT(0.026)EPSDTPIAK	7
E9QP49;Q99MS7-2;Q99MS7;Q99MS7-3;Q99MS7-4;Q99MS7-5;G5E8Y6_1446;605;1444;602;487;499;502	4071	UID22276	1.03081	2.04318	0.001016	0.040876	-0.380388	-1.30169	0.086878	0.306811	+		5.57e-34	192	E9QP49;Q99MS7;Q99MS7-5	Row7889	0.999	2	Q99MS7	S	___2	1;2	EH domain-binding protein 1-like protein 1	Ehbp1l1	1444	VGASGGVSGVRLRRSSVNGEAGPVPPPRAHG;VNGVGASGGVRLRRSSVNGEAGPVPPPRAHG	GVRLRRSSVNGEAGP	RxRxxS/T	RS(0.001)S(0.999)VNGEAGPVPPPR	3
Q63844;D3Z3G6;D3Z6D8_203;203;88	16828	UID34885	1.03496	2.04906	0.00053	0.034164	0.30015	1.23127	0.124218	0.365188	+		3.33e-24	137	Q63844	Row12642	1	3	Q63844	T	___2	2	Mitogen-activated protein kinase 3	Mapk3	203	LARIADPEHDHTGFLTEYVATRWYRAPEIML	HDHTGFLTEYVATRW		IADPEHDHTGFLT(1)EY(1)VATR	13
Q63844;D3Z3G6;D3Z6D8_205;205;90	18285	UID36307	1.03496	2.04906	0.00053	0.034164	0.30015	1.23127	0.124218	0.365188	+		3.33e-24	137	Q63844	Row13058	1	3	Q63844	Y	___2	1;2	Mitogen-activated protein kinase 3	Mapk3	205	RIADPEHDHTGFLTEYVATRWYRAPEIMLNS	HTGFLTEYVATRWYR		IADPEHDHTGFLT(1)EY(1)VATR	15
E9QP49;Q99MS7-2;Q99MS7;Q99MS7-3;Q99MS7-4;Q99MS7-5;G5E8Y6_1462;621;1460;618;503;515;518	4063	UID4052	1.03874	2.05443	0.001499	0.046311	-0.411198	-1.32979	0.086303	0.305805	+		3.32e-08	136	E9QP49;Q99MS7;Q99MS7-5	Row1475	1	3	Q99MS7	S	___1	1;2	EH domain-binding protein 1-like protein 1	Ehbp1l1	1460	VNGEAGPVPPPRAHGSFSHVRDADLLKKRRS	PPPRAHGSFSHVRDA		AHGS(1)FSHVRDADLLKK	4
P20152;A2AKJ2_39;39	6213	UID6202	1.03918	2.05506	0.001221	0.042686	-0.533725	-1.44766	0.031403	0.182381	+		1.05e-15	148	P20152	Row2360	1	2	P20152	S	___1	1;2	Vimentin	Vim	39	PSSNRSYVTTSTRTYSLGSALRPSTSRSLYS	TTSTRTYSLGSALRP		TYS(1)LGSALRPSTSR	3
P97825_54	16410	UID16251	1.04203	2.05912	0.001069	0.041386	-0.85204	-1.80505	0.003268	0.056249	+		9.14e-38	176	P97825	Row5830	1	2	P97825	T	___1	1	Hematological and neurological expressed 1 protein	Hn1	54	EQPVRKNKMASNIFGTPEENPPSWAKSAGSK	MASNIFGTPEENPPS	SP	MASNIFGT(1)PEENPPSWAK	8
Q69ZX8_388	9470	UID27675	1.04375	2.06158	0.000991	0.04051	-0.80113	-1.74247	0.004258	0.066565	+		7.41e-08	131	Q69ZX8	Row10023	1	2	Q69ZX8	S	___2	1;2;3	Actin-binding LIM protein 3	Ablim3	388	SPGYIDSPTYSRQGMSPTFSRSPHYYRSGPE	TYSRQGMSPTFSRSP	SP	QGMS(1)PTFSR	4
Q80Z60-3;F7DDS0;Q80Z60;E9QKA6;Q80Z60-2;E9PUE3_3;3;3;3;3;3	10620	UID28823	1.05693	2.0805	0.000865	0.039685	0.005804	1.00403	0.97656	0.989189	+		1.81e-08	118	Q80Z60-3	Row10492	0.966	3	Q80Z60-3	S	___2	2	Endothelin-converting enzyme 2;Methyltransferase-like region;Endothelin-converting enzyme 2 region	Ece2	3	_____________MASPRTPVSPPELPEKNF	_____MASPRTPVSP	SP	AS(0.966)PRT(0.092)PVS(0.942)PPELPEKNFQYR	2
Q62245_1122	9182	UID27387	1.058	2.08204	0.000573	0.034394	-0.322238	-1.25027	0.038737	0.204043	+		4.2e-13	123	Q62245	Row9896	0.763	3	Q62245	S	___2	2	Son of sevenless homolog 1	Sos1	1122	SDHSASPFHSRSASVSSISLSKGTDEVPVPP	HSRSASVSSISLSKG		S(0.497)AS(0.497)VS(0.763)S(0.237)IS(0.005)LS(0.001)KGTDEVPVPPPVPPR	5
Q99LI2;A2AEM2_433;438	611	UID612	1.07077	2.10055	8e-05	0.015545	0.588855	1.50405	0.00283	0.050831	+		2.32e-10	148	Q99LI2	Row251	1	3	Q99LI2	S	___1	1;2	Chloride channel CLIC-like protein 1	Clcc1	433	SKRDALRQRFHSGNKSPEVLRAFDLPDTEAQ	RFHSGNKSPEVLRAF	SP;SxxxSP	QRFHS(1)GNKS(1)PEVLR	9
Q9D8B3_223	13501	UID13488	1.07793	2.111	0.001411	0.044348	-0.553081	-1.46722	0.034755	0.191901	+		2.14e-18	114	Q9D8B3	Row5038	1	3	Q9D8B3	S	___1	1	Charged multivesicular body protein 4b	Chmp4b	223	EEEDDDMKELENWAGSM______________	ELENWAGSM______		KKEEEDDDMKELENWAGS(1)M	18
Q2KN98_875	16475	UID34532	1.08123	2.11584	0.001407	0.044348	-0.277591	-1.21217	0.113323	0.350541	+		0.00151	81.3	Q2KN98	Row12532	0.985	3	Q2KN98	T	___2	2;3	Cytospin-A	Specc1l	875	AAAIPRTPLSPSPMKTPPAAAVSPMQRHSIS	LSPSPMKTPPAAAVS	SP;SxxxSP	T(0.132)PLS(0.851)PS(0.032)PMKT(0.985)PPAAAVSPMQR	10
Q6P9Q4_502	9781	UID27986	1.08457	2.12075	0.00027	0.027015	-0.329632	-1.25669	0.021378	0.1484	+		2.26e-06	107	Q6P9Q4	Row10163	0.935	4	Q6P9Q4	S	___2	2;3	FH1/FH2 domain-containing protein 1	Fhod1	502	LWDSPEPASAPRTPQSPVSRILLRTQRSLEP	SAPRTPQSPVSRILL	SP	AETLAGAT(0.001)VDDT(0.002)DGS(0.002)S(0.002)GT(0.003)RELWDS(0.02)PEPAS(0.978)APRT(0.99)PQS(0.935)PVS(0.068)R	36
Q9ET54-5;Q9ET54-6;Q9ET54-4;Q9ET54-3_44;782;393;54	13891	UID32094	1.08735	2.12483	0.000627	0.034413	-0.182337	-1.13472	0.358881	0.622886	+		2.22e-103	176	Q9ET54-5;Q9ET54-6	Row11725	0.973	4	Q9ET54-6	S	___2	1;2;3	Isoform 5 of Palladin	Palld;>sp|Q9ET54-3|PALLD_MOUSE	782	TPTSSPSSSSLPSPLSPTPRPFGRAPGPPFV	SSLPSPLSPTPRPFG	SP	QFIAAQNLGPASGLPT(0.001)PT(0.008)S(0.008)S(0.008)PS(0.026)S(0.026)S(0.01)S(0.023)LPS(0.896)PLS(0.973)PT(0.021)PRPFGR	31
F6SMY7;E9PUJ6;Q7TPH6-2;Q7TPH6;F7CZG3_2831;2941;2903;2903;542	2641	UID2630	1.08824	2.12615	0.000668	0.034967	-0.578695	-1.4935	0.007053	0.08666	+		6.68e-39	197	F6SMY7	Row948	0.986	2	F6SMY7	S	___1	1	Probable E3 ubiquitin-protein ligase MYCBP2	Mycbp2	2831	STAPAKTKLDPPRERSKSDSYTLDPDTLRKK	LDPPRERSKSDSYTL		S(0.986)KS(0.014)DSYTLDPDTLR	1
P14733_24	6059	UID24264	1.12565	2.18199	0.000961	0.040429	0.240063	1.18104	0.137144	0.381345	+		2.22e-32	168	P14733	Row8651	0.995	2	P14733	S	___2	1;2;3	Lamin-B1	Lmnb1	24	QQRAGSRASAPATPLSPTRLSRLQEKEELRE	SAPATPLSPTRLSRL	SP	ASAPAT(1)PLS(0.995)PT(0.005)R	9
Q9R1Z8_669	14336	UID14323	1.12883	2.18682	0.000675	0.035012	-0.125777	-1.09109	0.539906	0.761614	+		5.07e-27	139	Q9R1Z8	Row5366	0.908	3	Q9R1Z8	S	___1	1;2	Vinexin	Sorbs3	669	SHPRATSRPINLGPSSPNTEIHWTPYRAMYQ	PINLGPSSPNTEIHW	SP	AT(0.469)S(0.526)RPINLGPS(0.083)S(0.908)PNT(0.012)EIHWTPYR	12
P23949_127	6293	UID6282	1.15607	2.2285	0.0002	0.023335	-0.423195	-1.34089	0.008836	0.097216	+		1.65e-12	99.9	P23949	Row2393	0.99	3	P23949	S	___1	1	Zinc finger protein 36, C3H1 type-like 2	Zfp36l2	127	TALVTKESKFRDRSFSENGERSQHLLHLQQQ	KFRDRSFSENGERSQ	RxRxxS/T	S(0.008)FS(0.99)ENGERS(0.002)QHLLHLQQQQK	3
Q9WUU8-2;Q9WUU8-3;D3Z2W0;Q9WUU8;E9QM75_402;455;455;455;455	2319	UID20524	1.16201	2.23769	0.000325	0.028448	-0.359237	-1.28275	0.083265	0.301109	+		1.71e-35	143	Q9WUU8-2	Row7204	1	3	Q9WUU8-2	S	___2	2	TNFAIP3-interacting protein 1	Tnip1	402	LSIQASPSSPPAAFGSPEGVGGHLRKQELVT	SPPAAFGSPEGVGGH	SP	ALEEALSIQAS(0.057)PS(0.472)S(0.472)PPAAFGS(1)PEGVGGHLR	21
Q80U49_1166	10416	UID10403	1.17904	2.26427	0.000996	0.040531	-0.643862	-1.56251	0.00926	0.099383	+		4.46e-06	119	Q80U49	Row3933	0.999	2	Q80U49	S	___1	1;2	Centrosomal protein of 170 kDa protein B	Cep170b	1166	LTRLDILAMPRKRAGSFTGPSDSETAPARTG	MPRKRAGSFTGPSDS	RxRxxS/T	AGS(0.999)FT(0.001)GPSDSETAPAR	3
Q3UCQ1-2;Q3UCQ1_360;360	7906	UID26111	-1.14341	-2.20902	1e-05	0.007875	0.494042	1.40839	0.001924	0.040405	+		2.59e-07	83.9	Q3UCQ1-2	Row9406	0.996	3	Q3UCQ1-2	S	___2	2	Forkhead box protein K2	Foxk2	360	GVPCFRTPLGPLSSRSAPASPNHAGVLSAHS	LGPLSSRSAPASPNH		S(0.996)APAS(0.975)PNHAGVLS(0.027)AHS(0.001)S(0.001)GAQTPESLSR	1
Q8R1Q8_510	12224	UID48643	1.20015	2.29764	0.00111	0.042052	0.374841	1.2967	0.058992	0.253921	+		1.5e-35	176	Q8R1Q8	Row14237	0.99	2	Q8R1Q8	S	___3	1;2;3	Cytoplasmic dynein 1 light intermediate chain 1	Dync1li1	510	VHAELDRITRKPASVSPTTPTSPTEGEAS__	TRKPASVSPTTPTSP	SP	KPAS(0.002)VS(0.99)PT(0.007)TPTSPTEGEAS	6
Q8R1Q8_516	12225	UID48644	1.20015	2.29764	0.00111	0.042052	0.374841	1.2967	0.058992	0.253921	+		1.5e-35	176	Q8R1Q8	Row14238	0.981	2	Q8R1Q8	S	___3	1;2;3	Cytoplasmic dynein 1 light intermediate chain 1	Dync1li1	516	RITRKPASVSPTTPTSPTEGEAS________	VSPTTPTSPTEGEAS	SP	KPASVS(0.378)PT(0.297)T(0.094)PT(0.249)S(0.981)PTEGEAS	12
Q8R1Q8_513	17487	UID53758	1.20015	2.29764	0.00111	0.042052	0.374841	1.2967	0.058992	0.253921	+		2.52e-34	179	Q8R1Q8	Row14754	0.965	2	Q8R1Q8	T	___3	2;3	Cytoplasmic dynein 1 light intermediate chain 1	Dync1li1	513	ELDRITRKPASVSPTTPTSPTEGEAS_____	PASVSPTTPTSPTEG	SP	KPASVS(0.003)PT(0.059)T(0.965)PT(0.957)S(0.016)PTEGEAS	9
Q9Z1S8;Q3ZB57_388;388	16613	UID16454	1.20059	2.29833	0.000203	0.023335	-0.493539	-1.40789	0.005946	0.079479	+		0.00414	104	Q9Z1S8	Row5867	1	2	Q9Z1S8	T	___1	1	GRB2-associated-binding protein 2	Gab2	388	SENSRSVAATIPRRNTLPAMDNSRLHRASSC	ATIPRRNTLPAMDNS		RNT(1)LPAMDNSR	3
Q6P9Q4_499	16938	UID34995	1.20378	2.30342	0.000134	0.018932	-0.285688	-1.21899	0.026647	0.16786	+		2.26e-06	107	Q6P9Q4	Row12677	0.99	4	Q6P9Q4	T	___2	2;3	FH1/FH2 domain-containing protein 1	Fhod1	499	TRELWDSPEPASAPRTPQSPVSRILLRTQRS	EPASAPRTPQSPVSR	SP;SxxxSP	AETLAGAT(0.001)VDDT(0.002)DGS(0.002)S(0.002)GT(0.003)RELWDS(0.02)PEPAS(0.978)APRT(0.99)PQS(0.935)PVS(0.068)R	33
Q80TH2-1;Q80TH2;B7ZNX6;Q80TH2-2;B2RUJ2_1150;1150;1150;1150;1150	10352	UID10339	1.21978	2.3291	0.000358	0.029623	0.063751	1.04518	0.588769	0.794213	+		0.00264	84.8	Q80TH2-1	Row3904	0.999	2	Q80TH2-1	S	___1	1	Protein LAP2	Erbb2ip	1150	QSARPSINEIPERTMSVSDFNYSRTSPSKRP	EIPERTMSVSDFNYS		T(0.001)MS(0.999)VSDFNYSR	3
P62484;A0A087WPP8;Q6AXH6;Q6AXD2;A0A087WNU9_218;218;224;224;77	40	UID18257	1.22306	2.33441	0.000704	0.036299	-0.333006	-1.25964	0.062058	0.258945	+		4.04e-07	130	P62484	Row6198	0.827	3	P62484	S	___2	2	Abl interactor 2	Abi2	218	VPNDYVPSPTRNMAPSQQSPVRTASVNQRNR	PTRNMAPSQQSPVRT		NMAPS(0.826)QQS(0.174)PVRT(0.342)AS(0.657)VNQR	5
D3Z0Q6;Q9Z1E4_664;728	2242	UID20447	1.24111	2.36381	0.001652	0.047275	-0.156404	-1.11451	0.552354	0.770552	+		3.05e-19	111	D3Z0Q6	Row7175	0.989	3	D3Z0Q6	S	___2	1;2;3	Glycogen [starch] synthase, muscle	Gys1	664	DTGPSSSLSTPTEPLSPTSSLGEERN_____	STPTEPLSPTSSLGE	SP	RS(0.493)NS(0.493)VDT(0.009)GPS(0.002)S(0.002)S(0.002)LSTPTEPLS(0.989)PT(0.377)S(0.382)S(0.252)LGEERN	21
Q8BL48-2;Q8BL48_371;384	10886	UID29089	0.661929	1.5822	0.00097	0.04051	-0.571522	-1.48609	0.002226	0.044167	+		1.8e-08	123	Q8BL48-2	Row10585	0.978	2	Q8BL48-2	S	___2	1;2	RING finger protein unkempt homolog	Unk	371	LLCRNSGLGSPSHLCSSPPGPSRKASNLEGL	GSPSHLCSSPPGPSR		NS(0.02)GLGS(0.975)PS(0.013)HLCS(0.978)S(0.014)PPGPSR	12
Q9D394-4;Q9D394-2_86;86	13422	UID31625	1.24881	2.37645	0.000252	0.026602	0.168545	1.12392	0.38898	0.648857	+		0.000222	59.9	Q9D394-4	Row11544	0.783	4	Q9D394-4	S	___2	2	Isoform 4 of Protein RUFY3	Rufy3	86	FTARPPPQRAWRTPPSPGSPLPFLLLSYPSG	RAWRTPPSPGSPLPF	SP	T(0.383)PPS(0.783)PGS(0.833)PLPFLLLSYPSGGSGGGGKHHPNYLMANER	4
Q9D394-4;Q9D394-2_89;89	13423	UID31626	1.24881	2.37645	0.000252	0.026602	0.168545	1.12392	0.38898	0.648857	+		0.000222	59.9	Q9D394-4	Row11545	0.94	4	Q9D394-4	S	___2	2	Isoform 4 of Protein RUFY3	Rufy3	89	RPPPQRAWRTPPSPGSPLPFLLLSYPSGGSG	RTPPSPGSPLPFLLL	SP	T(0.53)PPS(0.53)PGS(0.94)PLPFLLLSYPSGGSGGGGKHHPNYLMANER	7
Q8BZ03_197	11295	UID29498	1.25096	2.38	0.000557	0.034164	-0.365736	-1.28854	0.124297	0.365214	+		3.34e-05	136	Q8BZ03	Row10767	0.977	3	Q8BZ03	S	___2	1;2	Serine/threonine-protein kinase D2	Prkd2	197	FSIPNNCSGARKRRLSSTSLASGHSVRLGSS	GARKRRLSSTSLASG	RxRxxS/T;RxRxxS/TxxS/T	RLS(0.977)S(0.566)T(0.414)S(0.044)LASGHSVR	3
P43407_188	6559	UID6548	1.3743	2.59243	0.000476	0.033737	0.198069	1.14716	0.207021	0.47229	+		8.8e-17	162	P43407	Row2519	0.864	2	P43407	S	___1	1	Syndecan-2	Sdc2	188	RKKDEGSYDLGERKPSSAAYQKAPTKEFYA_	DLGERKPSSAAYQKA		KPS(0.864)S(0.136)AAYQKAPTKEFYA	3
P46062;E9Q0Y4_72;72	3059	UID3048	1.39402	2.6281	0.000479	0.033737	-0.307551	-1.2376	0.082984	0.300613	+		2.98e-12	158	P46062	Row1106	1	2	P46062	S	___1	1	Signal-induced proliferation-associated protein 1	Sipa1	72	EVRPPTPASPRARAHSHEDASRPAATPTRLF	SPRARAHSHEDASRP	RxRxxS/T	AHS(1)HEDASRPAATPTR	3
Q2KN98_869	7624	UID25829	1.51156	2.85118	0.000777	0.037835	0.271703	1.20723	0.173719	0.431319	+		2.64e-09	120	Q2KN98	Row9285	0.932	2	Q2KN98	S	___2	1;2;3	Cytospin-A	Specc1l	869	QVPNAAAAAIPRTPLSPSPMKTPPAAAVSPM	AIPRTPLSPSPMKTP	SP	T(0.003)PLS(0.932)PS(0.064)PMK	4
Q3UGS4_30	16546	UID34603	1.51422	2.85644	0.001016	0.040876	-0.062493	-1.04427	0.741269	0.887174	+		3.13e-13	123	Q3UGS4	Row12558	1	3	Q3UGS4	T	___2	2;3	Protein FAM195B	Fam195b	30	RNSSPRSPTNSSEIFTPAHEENVRFIYEAWQ	TNSSEIFTPAHEENV	SP;SxxxSP	NS(0.077)S(0.091)PRS(0.817)PT(0.005)NS(0.004)S(0.006)EIFT(1)PAHEENVR	15
Q3UPF5;D3Z5I1;Q3UPF5-2_564;564;564	2379	UID20584	1.57832	2.98622	0.000445	0.033737	-0.75492	-1.68754	0.020943	0.146761	+		8.96e-08	95.4	Q3UPF5	Row7232	0.907	3	Q3UPF5	S	___2	2	Zinc finger CCCH-type antiviral protein 1	Zc3hav1	564	AASGSPGKSSTHASVSPASEPSRMMMMMSDP	SSTHASVSPASEPSR	SP	VAAS(0.129)GS(0.867)PGKS(0.001)S(0.001)T(0.002)HAS(0.054)VS(0.907)PAS(0.037)EPS(0.002)R	17
P58871;Z4YJL4_869;207	6854	UID6843	1.58295	2.99582	0.000148	0.019804	-0.664296	-1.58479	0.004122	0.065767	+		0.0109	88.5	P58871	Row2672	0.976	2	P58871	S	___1	1	182 kDa tankyrase-1-binding protein	Tnks1bp1	869	KELQDQEFGKRDSLGSFSTRDASLQDWEFGK	GKRDSLGSFSTRDAS		DS(0.001)LGS(0.976)FS(0.023)TR	5
Q8BL80;Q8BL80-2;Q8BL80-3;D3Z1Y5_410;279;210;245	10903	UID29106	1.63456	3.10494	9.9e-05	0.015779	0.002071	1.00144	0.98519	0.992058	+		0.0104	55.2	Q8BL80	Row10588	0.872	2	Q8BL80	S	___2	2	Rho GTPase-activating protein 22	Arhgap22	410	TSSLDGPAAAVLSRTSPPRLGSQTGPAATSP	AAVLSRTSPPRLGSQ	SP	T(0.333)S(0.333)S(0.333)LDGPAAAVLS(0.019)RT(0.11)S(0.872)PPR	16
Q543V3;P35569_343;343	8386	UID44807	1.6753	3.19386	0.000316	0.028329	-0.591319	-1.50662	0.014927	0.123529	+		2.51e-53	172	Q543V3	Row13830	0.98	3	Q543V3	S	___3	1;2;3	Insulin receptor substrate 1	Irs1	343	EGTMSRPASVDGSPVSPSTNRTHAHRHRGSS	SVDGSPVSPSTNRTH	SP	AS(0.134)S(0.861)DGEGT(0.005)MS(0.001)RPASVDGSPVS(0.98)PS(0.011)T(0.009)NR	21
Q8BL80;Q8BL80-2;Q8BL80-3;D3Z1Y5_397;266;197;232	10891	UID10878	1.68772	3.22146	2.8e-05	0.01008	-0.583403	-1.49838	0.012694	0.114582	+		4.71e-08	155	Q8BL80	Row4118	0.992	2	Q8BL80	S	___1	1	Rho GTPase-activating protein 22	Arhgap22	397	RGEPGSPGLPTHRTSSLDGPAAAVLSRTSPP	LPTHRTSSLDGPAAA		T(0.002)S(0.006)S(0.992)LDGPAAAVLSR	3
Q63918_284	9274	UID45695	-0.956162	-1.94014	2.4e-05	0.01008	0.443412	1.35982	0.002643	0.048635	+		3.29e-05	91.6	Q63918	Row13894	0.755	3	Q63918	S	___3	2;3	Serum deprivation-response protein	Sdpr	284	EKIKKSLTPNHQKASSGKSSPFKVSPLSFGR	PNHQKASSGKSSPFK		AS(0.155)S(0.755)GKS(0.067)S(0.036)PFKVS(0.981)PLS(0.006)FGR	3
P31750;D3Z783_473;430	6433	UID24638	2.76467	6.79593	0.001686	0.047333	0.631432	1.5491	0.161611	0.413514	+		4.08e-07	126	P31750	Row8817	0.979	2	P31750	S	___2	2	RAC-alpha serine/threonine-protein kinase	Akt1	473	MECVDSERRPHFPQFSYSASGTA________	RPHFPQFSYSASGTA		RPHFPQFS(0.979)Y(0.021)S(0.011)AS(0.739)GT(0.25)A	8
Q3UCQ1-2;Q3UCQ1_419;419	7904	UID26109	-1.41363	-2.66407	0.005766	0.082403	1.46971	2.76966	0.00473	0.070709			2.83e-171	243	Q3UCQ1-2	Row9404	1	2	Q3UCQ1-2	S	___2	1;2	Forkhead box protein K2	Foxk2	419	LAVIQEARFAQSAPGSPLSSQPVLITVQRQL	FAQSAPGSPLSSQPV	SP;SxxxSP	FAQSAPGS(1)PLSSQPVLITVQR	8
P20152;A2AKJ2_47;47	6215	UID6204	-2.3117	-4.96466	0.009634	0.103142	-2.34292	-5.0733	0.009038	0.098604			0.00164	113	P20152	Row2362	0.979	2	P20152	S	___1	1;2	Vimentin	Vim	47	TTSTRTYSLGSALRPSTSRSLYSSSPGGAYV	LGSALRPSTSRSLYS		T(0.254)Y(0.156)S(0.578)LGS(0.013)ALRPS(0.979)T(0.021)SR	11
F6SZ47;P28028-2;P28028_430;9;483	4241	UID4230	-1.57805	-2.98566	0.0065	0.08659	-1.49122	-2.81127	0.008572	0.096032			2.35e-84	217	F6SZ47;P28028	Row1548	0.978	2	P28028	S	___1	1	Serine/threonine-protein kinase B-raf	Braf	483	SSEDRSRMKTLGRRDSSDDWEIPDGQITVGQ	KTLGRRDSSDDWEIP		RDS(0.978)S(0.022)DDWEIPDGQITVGQR	3
Q8VCQ8;D3Z6I7;S4R1T7_257;281;255	12399	UID12386	-1.68943	-3.2253	0.012162	0.117768	-1.58321	-2.99636	0.01628	0.128659			6.75e-05	82.9	Q8VCQ8	Row4612	0.89	3	Q8VCQ8	S	___1	1	Caldesmon 1	Cald1	257	QTENAFSPSRSGGRASGDKEAEGAPQVEAGK	SRSGGRASGDKEAEG		S(0.11)GGRAS(0.89)GDKEAEGAPQVEAGKR	6
E9Q1D6;Q0VD84;E9QNQ3;O08999_491;511;491;491	3071	UID3060	-1.06316	-2.08951	0.008712	0.099154	-1.05879	-2.08319	0.008886	0.097252			1.11e-05	119	E9Q1D6	Row1112	0.997	3	E9Q1D6	S	___1	1	Latent-transforming growth factor beta-binding protein 2	Ltbp2	491	VARVRGELDPVLEDNSVETRASRRPHGNLGH	DPVLEDNSVETRASR		VRGELDPVLEDNS(0.997)VET(0.003)R	13
D3Z5I9;Q9CXK9_752;792	2385	UID2374	-0.805078	-1.74724	0.004691	0.075186	-0.822637	-1.76864	0.004195	0.065949			0.000701	98.9	D3Z5I9	Row869	0.901	2	D3Z5I9	S	___1	1	RNA-binding protein 33	Rbm33	752	CSSTPVAQVKSIVNTSPPCRAVVSSRSSQGN	VKSIVNTSPPCRAVV	SP	SIVNT(0.099)S(0.901)PPCR	6
O70161;F8WHW6;O70161-3;F6SMP3;O70161-2_554;554;554;7;494	4675	UID22880	1.4561	2.74367	0.004523	0.073543	-0.91834	-1.88994	0.035874	0.195225			7.87e-06	92.1	O70161;O70161-2	Row8116	0.883	3	O70161-2	S	___2	1;2	Phosphatidylinositol 4-phosphate 5-kinase type-1 gamma	Pip5k1c	494	PSDTSEQPRYRRRTQSSGQDGRPQEEPHAED	RYRRRTQSSGQDGRP	RxRxxS/T	RT(0.033)QS(0.883)S(0.084)GQDGRPQEEPHAEDLQK	4
O70161;F8WHW6;O70161-3;F6SMP3;O70161-2_552;552;552;5;492	15712	UID33769	1.4561	2.74367	0.004523	0.073543	-0.91834	-1.88994	0.035874	0.195225			0.00122	78.5	O70161;O70161-2	Row12294	0.889	3	O70161-2	T	___2	2	Phosphatidylinositol 4-phosphate 5-kinase type-1 gamma	Pip5k1c	492	RSPSDTSEQPRYRRRTQSSGQDGRPQEEPHA	QPRYRRRTQSSGQDG	RxRxxS/T;RxRxxS/TxxS/T	RRT(0.889)QS(0.684)S(0.427)GQDGRPQEEPHAEDLQK	3
Q9JJF3_107	14009	UID13996	1.21485	2.32117	0.00259	0.056816	-0.748405	-1.67993	0.026067	0.165321			4.35e-12	148	Q9JJF3	Row5239	0.999	3	Q9JJF3	S	___1	1	Bifunctional lysine-specific demethylase and histidyl-hydroxylase NO66	No66	107	RSAEPRPVSARPRSASATLPSRVEGWAALSR	SARPRSASATLPSRV	RxRxxS/T	SAS(0.999)AT(0.001)LPSRVEGWAALSR	3
E9Q3I8;E9Q3I4;Q9Z0R4-2;E9Q3I9;E9Q3I5;Q9Z0R4;E9Q0N0;Q6NZJ5;D3Z6P4_335;298;335;335;335;335;335;335;274	3161	UID21366	0.681588	1.6039	0.006422	0.085879	-0.736679	-1.66633	0.004326	0.066775			4.88e-75	181	E9Q3I8	Row7533	0.818	3	E9Q3I8	S	___2	1;2	Intersectin-1	Itsn1	335	ISSSSVDQRLPEEPSSEDEQQPEKKLPVTFE	RLPEEPSSEDEQQPE		SGSGMSVISSSSVDQRLPEEPS(0.182)S(0.818)EDEQQPEK	23
Q61686_93	9051	UID9040	0.710734	1.63664	0.002452	0.055069	-0.615591	-1.53218	0.00523	0.075165			2.65e-70	212	Q61686	Row3450	0.995	2	Q61686	S	___1	1	Chromobox protein homolog 5	Cbx5	93	NNKPREKSEGNKRKSSFSNSADDIKSKKKRE	EGNKRKSSFSNSADD		KS(0.004)S(0.995)FSNSADDIK	3
P31001_31	6419	UID6408	0.843477	1.79437	0.008444	0.097741	-0.731046	-1.65984	0.016321	0.128659			3.12e-129	241	P31001	Row2460	0.995	2	P31001	S	___1	1;2;3	Desmin	Des	31	RTFGGAPGFSLGSPLSSPVFPRAGFGTKGSS	FSLGSPLSSPVFPRA		TFGGAPGFS(0.006)LGS(0.995)PLS(0.995)S(0.004)PVFPR	15
E9Q474;E9Q394_2717;2699	3202	UID21407	0.687527	1.61052	0.011925	0.117432	-0.743881	-1.67467	0.008222	0.094242			4.46e-45	138	E9Q474	Row7551	0.8	3	E9Q474	S	___2	2	Protein Akap13	Akap13	2717	SLDSELSVSPKRNSISRTQKDKGPFHILGSA	SPKRNSISRTQKDKG		S(0.001)GS(0.002)LDS(0.235)ELS(0.072)VS(0.685)PKRNS(0.206)IS(0.8)R	18
Q3UE17-2;D3YTR3;Q3UE17;E9PUA0;F6TY75_462;463;495;570;106	1920	UID38341	-1.10161	-2.14594	0.004373	0.072407	-0.669062	-1.59004	0.040291	0.208335			3.07e-22	101	Q3UE17-2	Row13276	0.841	3	Q3UE17-2	S	___3	2;3	RNA-binding protein MEX3D	Mex3d	462	TRRSSGGGAATTPRHSPTLPEPGGLSLELPL	AATTPRHSPTLPEPG	SP	S(0.06)S(0.069)GGGAAT(0.436)T(0.436)PRHS(0.841)PT(0.158)LPEPGGLSLELPLAR	13
Q3UE17-2;D3YTR3;Q3UE17;E9PUA0;F6TY75_458;459;491;566;102	15113	UID51386	-1.10161	-2.14594	0.004373	0.072407	-0.669062	-1.59004	0.040291	0.208335			3.07e-22	101	Q3UE17-2	Row14491	0.756	3	Q3UE17-2	T	___3	2;3	RNA-binding protein MEX3D	Mex3d	458	PNTGTRRSSGGGAATTPRHSPTLPEPGGLSL	SGGGAATTPRHSPTL	SP	RS(0.217)S(0.744)GGGAAT(0.281)T(0.756)PRHS(0.837)PT(0.165)LPEPGGLS(0.001)LELPLAR	10
Q9DBJ3_248	17824	UID54095	-0.693712	-1.61744	0.004387	0.072407	0.590362	1.50562	0.009762	0.101512			1.03e-31	144	Q9DBJ3	Row14772	0.997	3	Q9DBJ3	T	___3	2;3	Brain-specific angiogenesis inhibitor 1-associated protein 2-like protein 1	Baiap2l1	248	TKVPEKIMNMIEEIKTPISTPVSGTPQPSPM	NMIEEIKTPISTPVS	SP	IMNMIEEIKT(0.997)PIS(0.003)TPVS(0.651)GT(0.372)PQPS(0.977)PMIER	10
Q8BSK8-2;Q8BSK8_424;447	11005	UID10992	0.873456	1.83205	0.060284	0.274161	1.26767	2.40772	0.014104	0.120089			1.26e-143	239	Q8BSK8-2	Row4151	1	3	Q8BSK8-2	S	___1	1;2;3;4	Ribosomal protein S6 kinase beta-1	Rps6kb1	424	IRSPRRFIGSPRTPVSPVKFSPGDFWGRGAS	GSPRTPVSPVKFSPG	SP	FIGS(1)PRT(1)PVS(1)PVKFS(1)PGDFWGR	10
Q62433_332	9263	UID27468	-0.649149	-1.56824	0.01358	0.125097	-0.72909	-1.65759	0.007877	0.091594			4.8e-18	171	Q62433	Row9919	0.926	2	Q62433	S	___2	2	Protein NDRG1	Ndrg1	332	SASMTRLMRSRTASGSSVTSLEGTRSRSHTS	RSRTASGSSVTSLEG		S(0.006)RT(0.003)AS(0.988)GS(0.926)S(0.064)VT(0.009)S(0.003)LEGTR	7
Q8BH74_49	10763	UID28966	-0.644076	-1.56274	0.003111	0.062461	0.556822	1.47102	0.006591	0.084886			1.39e-06	86.7	Q8BH74	Row10547	1	3	Q8BH74	S	___2	2	Nuclear pore complex protein Nup107	Nup107	49	IQANQEDNFGTATPRSQIIPRTPSSFRQPFV	FGTATPRSQIIPRTP		VLIQANQEDNFGT(0.001)AT(0.999)PRS(1)QIIPR	18
Q8BH74_46	17163	UID35218	-0.644076	-1.56274	0.003111	0.062461	0.556822	1.47102	0.006591	0.084886			1.39e-06	86.7	Q8BH74	Row12749	0.999	3	Q8BH74	T	___2	2	Nuclear pore complex protein Nup107	Nup107	46	RVLIQANQEDNFGTATPRSQIIPRTPSSFRQ	EDNFGTATPRSQIIP	SP	VLIQANQEDNFGT(0.001)AT(0.999)PRS(1)QIIPR	15
P70671_131	7179	UID25384	-0.677008	-1.59882	0.002956	0.060703	0.544901	1.45892	0.008913	0.097444			1.19e-06	85.8	P70671	Row9098	0.906	3	P70671	S	___2	2	Interferon regulatory factor 3	Irf3	131	DFVHLGASPDTNGKSSLPHSQENLPKLFDGL	PDTNGKSSLPHSQEN		DFVHLGASPDT(0.002)NGKS(0.096)S(0.906)LPHS(0.996)QENLPK	16
Q8BL48-2;Q8BL48_365;378	10884	UID29087	0.622061	1.53907	0.002519	0.055972	-0.539713	-1.45368	0.005319	0.075812			2.71e-15	130	Q8BL48-2	Row10584	0.997	2	Q8BL48-2	S	___2	2	RING finger protein unkempt homolog	Unk	365	AGDSVPLLCRNSGLGSPSHLCSSPPGPSRKA	CRNSGLGSPSHLCSS	SP;SxxxSP	NS(0.001)GLGS(0.997)PS(0.045)HLCS(0.631)S(0.326)PPGPSRK	6
P62754_242	6975	UID25180	-0.767422	-1.70222	0.083621	0.323164	1.44405	2.72083	0.006772	0.08542			7.15e-49	177	P62754	Row9034	0.898	2	P62754	S	___2	1;2;3;4	40S ribosomal protein S6	Rps6	242	QIAKRRRLSSLRASTSKSESSQK________	SSLRASTSKSESSQK		RLS(0.994)S(0.106)LRAS(0.443)T(0.55)S(0.898)KS(0.734)ES(0.18)S(0.095)QK	10
Q3UPF5;D3Z5I1;Q3UPF5-2;G3X9X5_350;350;350;350	2375	UID38796	0.572663	1.48727	0.029305	0.184711	-0.862109	-1.81769	0.00451	0.068799			7.48e-14	127	Q3UPF5	Row13327	0.996	3	Q3UPF5	S	___3	2;3	Zinc finger CCCH-type antiviral protein 1	Zc3hav1	350	GLFSRNRSDSSTSRTSAAGFPLVAAQRNEAG	DSSTSRTSAAGFPLV		NRS(0.002)DS(0.149)S(0.6)T(0.6)S(0.6)RT(0.052)S(0.996)AAGFPLVAAQR	11
Q3UPF5;D3Z5I1;Q3UPF5-2;G3X9X5_347;347;347;347	2374	UID38795	0.575888	1.49059	0.024655	0.167243	-0.815717	-1.76017	0.004944	0.072291			7.48e-14	131	Q3UPF5	Row13326	0.981	3	Q3UPF5	S	___3	2;3	Zinc finger CCCH-type antiviral protein 1	Zc3hav1	347	DPDGLFSRNRSDSSTSRTSAAGFPLVAAQRN	NRSDSSTSRTSAAGF		NRS(0.001)DS(0.009)S(0.022)T(0.981)S(0.981)RT(0.227)S(0.778)AAGFPLVAAQR	8
P48678;D3YUF7;P48678-2_10;10;10	16235	UID16076	0.576276	1.491	0.010049	0.105629	-0.649853	-1.56901	0.005588	0.07742			1.46e-12	151	P48678;P48678-2	Row5790	1	3	P48678	T	___1	1;2	Prelamin-A/C;Lamin-A/C	Lmna	10	______METPSQRRATRSGAQASSTPLSPTR	TPSQRRATRSGAQAS		RAT(1)RS(1)GAQASSTPLSPTR	3
Q99LI2;A2AEM2_429;434	610	UID18827	0.641423	1.55987	0.008908	0.100341	-0.614563	-1.53109	0.010903	0.106363			2.32e-10	148	Q99LI2	Row6476	1	3	Q99LI2	S	___2	1;2	Chloride channel CLIC-like protein 1	Clcc1	429	KMHASKRDALRQRFHSGNKSPEVLRAFDLPD	ALRQRFHSGNKSPEV	RxRxxS/T	QRFHS(1)GNKS(1)PEVLR	5
Q99LI2;A2AEM2_433;438	611	UID18828	0.641423	1.55987	0.008908	0.100341	-0.614563	-1.53109	0.010903	0.106363			2.32e-10	148	Q99LI2	Row6477	1	3	Q99LI2	S	___2	1;2	Chloride channel CLIC-like protein 1	Clcc1	433	SKRDALRQRFHSGNKSPEVLRAFDLPDTEAQ	RFHSGNKSPEVLRAF	SP;SxxxSP	QRFHS(1)GNKS(1)PEVLR	9
E9Q616_5512	3347	UID21552	-0.645321	-1.56409	0.009351	0.102201	-0.609055	-1.52526	0.012251	0.112414			2.88e-54	195	E9Q616	Row7605	0.999	2	E9Q616	S	___2	1;2	Protein Ahnak	Ahnak	5512	GKGGVTGSPEASISGSKGDLKSSKASLGSLE	PEASISGSKGDLKSS		GKGGVTGS(0.999)PEASIS(0.001)GS(0.999)KGDLK	16
Q920Q8;Q920Q8-4;Q920Q8-3_336;294;296	12777	UID30980	0.759933	1.69341	0.01086	0.11072	-0.633158	-1.55096	0.024171	0.159673			4.46e-54	166	Q920Q8	Row11304	1	3	Q920Q8	S	___2	1;2	Influenza virus NS1A-binding protein homolog	Ivns1abp	336	NSPQSSPTSTPKLSKSLSFEMQPDELLEKPM	STPKLSKSLSFEMQP		S(1)LS(1)FEMQPDELLEKPMSPMQYAR	1
P31001_32	6420	UID6409	0.746361	1.67756	0.023853	0.163716	-0.761053	-1.69473	0.022004	0.151426			3.32e-262	283	P31001	Row2461	1	2	P31001	S	___1	1;2;3	Desmin	Des	32	TFGGAPGFSLGSPLSSPVFPRAGFGTKGSSS	SLGSPLSSPVFPRAG	SP;SxxxSP	TFGGAPGFS(1)LGS(0.998)PLS(0.002)S(1)PVFPR	16
F6TS96;Q3TY99;E0CXU1;E0CXS2;E0CY14;F8WIE2;E0CXS9;Q08122-2;Q08122-1;Q08122;Q08122-4;J3KMT7;E0CY76_264;260;261;317;310;317;317;317;316;317;327;328;316	2534	UID20739	-0.888147	-1.8508	0.030335	0.18882	-0.839697	-1.78967	0.037593	0.200659			0.000161	87.6	F6TS96	Row7288	0.894	3	F6TS96	S	___2	1;2	Transducin-like enhancer protein 3	Tle3	264	KDLGHNDKSSTPGLKSNTPTPRNDAPTPGTS	SSTPGLKSNTPTPRN		S(0.894)NT(0.077)PT(0.027)PRNDAPT(0.002)PGTSTTPGLR	1
O08553_517	5481	UID41902	-0.607085	-1.52318	0.0054	0.080491	0.542392	1.45639	0.009395	0.100086			1.87e-09	120	O08553	Row13565	0.964	3	O08553	S	___3	2;3	Dihydropyrimidinase-related protein 2	Dpysl2	517	PVCEVSVTPKTVTPASSAKTSPAKQQAPPVR	PKTVTPASSAKTSPA		TVT(0.001)PAS(0.964)S(0.866)AKT(0.144)S(0.024)PAKQQAPPVR	6
Q8CJF7_1224	17403	UID53674	-0.594371	-1.50981	0.005862	0.083083	0.535464	1.44941	0.009755	0.101512			0.000125	89.8	Q8CJF7	Row14746	0.982	2	Q8CJF7	T	___3	2;3;4	Protein ELYS	Ahctf1	1224	TTPLASPSLSPGRSLTPPFRVKETRISFMEE	LSPGRSLTPPFRVKE	SP	T(0.018)T(0.02)PLAS(0.81)PS(0.248)LS(0.874)PGRS(0.048)LT(0.982)PPFR	16
Q3TC46_177	7657	UID25862	-0.767061	-1.7018	0.096158	0.34662	1.20097	2.29893	0.019718	0.14198			2.12e-07	121	Q3TC46	Row9304	0.995	2	Q3TC46	S	___2	1;2;3	Protein PAT1 homolog 1	Patl1	177	PEDDRDLSERALPRRSTSPIIGSPPVRAVPI	ERALPRRSTSPIIGS		ALPRRS(0.995)T(0.259)S(0.725)PIIGS(0.021)PPVR	6
D3Z216;Q99K90;D3Z564_372;372;298	2313	UID2302	0.589611	1.50484	0.005134	0.079036	-0.502537	-1.4167	0.011188	0.10694			7.18e-69	189	D3Z216	Row847	0.989	3	D3Z216	S	___1	1	TGF-beta-activated kinase 1 and MAP3K7-binding protein 2	Tab2	372	SQTLNRNQPTVYIAASPPNTDEMISRSQPKV	PTVYIAASPPNTDEM	SP	NQPT(0.002)VY(0.002)IAAS(0.989)PPNT(0.007)DEMISR	10
O08553_522	5483	UID41904	-0.584404	-1.49942	0.001664	0.047275	0.443578	1.35997	0.007129	0.087081			1.27e-36	138	O08553	Row13567	0.954	3	O08553	S	___3	1;2;3	Dihydropyrimidinase-related protein 2	Dpysl2	522	SVTPKTVTPASSAKTSPAKQQAPPVRNLHQS	PASSAKTSPAKQQAP	SP;SxxxSP	T(0.481)VT(0.509)PAS(0.066)S(0.847)AKT(0.143)S(0.954)PAKQQAPPVR	11
P70671_135	7180	UID25385	-0.492967	-1.40734	0.006339	0.085478	0.529572	1.4435	0.004405	0.067693			3.02e-26	116	P70671	Row9099	1	2	P70671	S	___2	1;2	Interferon regulatory factor 3	Irf3	135	LGASPDTNGKSSLPHSQENLPKLFDGLILGP	GKSSLPHSQENLPKL		SSLPHS(1)QENLPK	6
Q059P4;Q9CS72_1024;1024	7419	UID25624	0.610651	1.52695	0.002368	0.054733	-0.451874	-1.36782	0.010926	0.106363			8.7e-18	91.6	Q059P4	Row9180	0.969	3	Q059P4	S	___2	2	Filamin-A-interacting protein 1	Filip1	1024	IMTVSTSAAPPEIAVSPDSQEVPMGRTILKV	APPEIAVSPDSQEVP	SP	GAFADRPAS(0.16)PIQIMT(0.664)VS(0.023)T(0.077)S(0.077)AAPPEIAVS(0.969)PDS(0.031)QEVPMGR	28
Q4VA53;Q4VA53-3;F8WHU5;Q4VA53-2_1166;1166;1166;637	8311	UID26516	-0.531681	-1.44561	0.044676	0.231924	0.820993	1.76662	0.006986	0.086342			1.8e-83	207	Q4VA53	Row9585	0.986	2	Q4VA53	S	___2	1;2	Sister chromatid cohesion protein PDS5 homolog B	Pds5b	1166	RMETVSNASSSSNPSSPGRIKGRLDSSEMDH	SSSSNPSSPGRIKGR	SP;SxxxSP	METVSNASSSSNPS(0.014)S(0.986)PGR	15
Q3UHH1-2;Q3UHH1;Q3UHH1-3;Q3UHH1-5_564;564;564;443	7990	UID7979	0.538993	1.45296	0.003403	0.06505	0.476445	1.39131	0.006416	0.083671			0.000535	123	Q3UHH1-2	Row3100	1	3	Q3UHH1-2	S	___1	1	Zinc finger SWIM domain-containing protein 8	Zswim8	564	GLGEGISSQRGPRRLSAEGGDKALHKMGPSG	QRGPRRLSAEGGDKA		RLS(1)AEGGDKALHK	3
Q6ZPJ3_833	10048	UID28253	0.511499	1.42553	0.00692	0.088536	0.528569	1.4425	0.005876	0.078999			2.87e-23	141	Q6ZPJ3	Row10274	0.99	3	Q6ZPJ3	S	___2	2	Ubiquitin-conjugating enzyme E2 O	Ube2o	833	LESLKNMTVEQLLTGSPTSPTVEPEKPTREK	VEQLLTGSPTSPTVE	SP	NMTVEQLLT(0.001)GS(0.99)PT(0.217)S(0.644)PT(0.148)VEPEKPTR	11
F8WI30_10	4714	UID22919	0.576806	1.49154	0.012204	0.117871	-0.566889	-1.48133	0.013208	0.11633			2.35e-45	186	F8WI30	Row8132	0.933	2	F8WI30	S	___2	2	Sorting nexin-7	Snx7	10	______MDGERLASGSSELAVGESPRGGAPI	GERLASGSSELAVGE		MDGERLAS(1)GS(0.933)S(0.067)ELAVGESPR	10
Q3UPF5;D3Z5I1;Q3UPF5-2;G3X9X5_342;342;342;342	2371	UID20576	-0.836727	-1.78599	0.213888	0.524352	-2.21099	-4.62992	0.008597	0.096133			6.58e-10	116	Q3UPF5	Row7226	0.915	3	Q3UPF5	S	___2	2;3	Zinc finger CCCH-type antiviral protein 1	Zc3hav1	342	FLEDGDPDGLFSRNRSDSSTSRTSAAGFPLV	GLFSRNRSDSSTSRT		S(0.915)DS(0.235)S(0.235)T(0.235)S(0.067)RT(0.047)S(0.266)AAGFPLVAAQR	1
Q69ZX8_337	9489	UID27694	-0.945621	-1.92602	0.002913	0.060476	0.475202	1.39011	0.059674	0.254576			1.72e-08	96.8	Q69ZX8	Row10037	1	2	Q69ZX8	S	___2	1;2	Actin-binding LIM protein 3	Ablim3	337	QRPDLISYEPHSRYTSDEMLERCGYGESLGT	EPHSRYTSDEMLERC		YTS(1)DEMLER	3
O08553_514	15910	UID52183	-0.586921	-1.50204	0.009536	0.10298	0.527236	1.44116	0.015592	0.125833			2.3e-16	140	O08553	Row14574	0.999	3	O08553	T	___3	2;3	Dihydropyrimidinase-related protein 2	Dpysl2	514	YDGPVCEVSVTPKTVTPASSAKTSPAKQQAP	SVTPKTVTPASSAKT	SP	TVT(0.999)PAS(0.004)S(0.013)AKT(0.534)S(0.449)PAKQQAPPVR	3
E9Q9K8_2249	3707	UID3696	0.465614	1.38091	0.016773	0.135788	-0.615835	-1.53244	0.004401	0.067693			1.77e-78	220	E9Q9K8	Row1347	1	3	E9Q9K8	S	___1	1;2	Protein Akap6	Akap6	2249	TPPGKAKREGSSRKQSVSGTPEENAASAKPK	EGSSRKQSVSGTPEE		KQS(1)VSGTPEENAASAKPK	3
G3UZ73;Q5NBX1-2;G5E8P4_265;265;265	15746	UID33803	-0.813993	-1.75807	0.002241	0.053183	0.442473	1.35893	0.03821	0.202292			1.54e-50	212	G3UZ73	Row12307	0.996	3	G3UZ73	T	___2	2;3	Protein cordon-bleu	Cobl	265	GFFKANKRSNSKGCVTTPNSPSLHSRSLTLG	SNSKGCVTTPNSPSL		GCVT(0.996)T(0.005)PNS(0.997)PS(0.002)LHSR	4
O08553_518	5482	UID41903	-0.541463	-1.45545	0.005621	0.081693	0.48445	1.39905	0.00969	0.101465			2.3e-16	140	O08553	Row13566	0.947	2	O08553	S	___3	1;2;3	Dihydropyrimidinase-related protein 2	Dpysl2	518	VCEVSVTPKTVTPASSAKTSPAKQQAPPVRN	KTVTPASSAKTSPAK		T(0.393)VT(0.567)PAS(0.086)S(0.947)AKT(0.256)S(0.752)PAKQQAPPVR	7
Q8BLB7-2;Q8BLB7_580;605	10909	UID29112	0.659184	1.57919	0.002362	0.054733	0.429469	1.34674	0.019253	0.140668			0.000234	73.1	Q8BLB7-2	Row10591	0.935	3	Q8BLB7-2	S	___2	2	Lethal(3)malignant brain tumor-like protein 3	L3mbtl3	580	LSKERIFPDRLSGDTSPPTTPSFPRSKRMDT	DRLSGDTSPPTTPSF	SP;SxxxSP	IFPDRLS(0.001)GDT(0.062)S(0.935)PPT(0.4)T(0.486)PS(0.116)FPR	11
E9QP49;Q99MS7-2;Q99MS7;Q99MS7-3;Q99MS7-4;Q99MS7-5;G5E8Y6_1445;604;1443;601;486;498;501	4070	UID22275	1.01498	2.02087	0.002966	0.060703	-0.474802	-1.38973	0.075806	0.287216			1.87e-32	149	E9QP49;Q99MS7;Q99MS7-5	Row7888	0.798	3	Q99MS7	S	___2	1;2	EH domain-binding protein 1-like protein 1	Ehbp1l1	1443	GVGASGGVSGVRLRRSSVNGEAGPVPPPRAH;LVNGVGASGGVRLRRSSVNGEAGPVPPPRAH	SGVRLRRSSVNGEAG		LRRS(0.798)S(0.202)VNGEAGPVPPPRAHGS(0.762)FS(0.238)HVR	4
Q6ZPZ3;Q6ZPZ3-2;E9Q8K8_1270;1187;1221	10079	UID10068	-0.554753	-1.46892	0.002241	0.053183	0.424686	1.34228	0.008873	0.097217			3.99e-22	101	Q6ZPZ3	Row3800	0.98	3	Q6ZPZ3	S	___1	1;2	Zinc finger CCCH domain-containing protein 4	Zc3h4	1270	TLFGTVKPAPKTGTGSPFAGNSPAREGEQDA	APKTGTGSPFAGNSP	SP	T(0.004)GT(0.016)GS(0.98)PFAGNS(0.991)PAREGEQDAGS(0.009)LKDVFK	5
Q62433_333	9264	UID27469	-0.43507	-1.35198	0.018127	0.141687	-0.607234	-1.52334	0.003648	0.061014			1.05e-18	171	Q62433	Row9920	0.985	2	Q62433	S	___2	2	Protein NDRG1	Ndrg1	333	ASMTRLMRSRTASGSSVTSLEGTRSRSHTSE	SRTASGSSVTSLEGT		TAS(0.999)GS(0.013)S(0.985)VT(0.002)SLEGTR	6
E9Q3G8_339	3146	UID21351	0.498739	1.41298	0.009413	0.102201	-0.509156	-1.42322	0.008527	0.095665			8.1e-26	182	E9Q3G8	Row7523	1	3	E9Q3G8	S	___2	2;3	Protein Nup153	Nup153	339	ADAKRIPSAVSSPLNSPLDRSGIDNTVFQAK	AVSSPLNSPLDRSGI	SP;SxxxSP	RIPSAVS(0.235)S(0.765)PLNS(1)PLDR	12
Q8VHX6;Q8VHX6-2;D3Z576;D3YW87_2237;2204;2237;2204	12508	UID12495	-0.830316	-1.77807	0.002941	0.060668	0.441428	1.35795	0.049574	0.233399			2.21e-16	119	Q8VHX6	Row4652	1	2	Q8VHX6	S	___1	1;2	Filamin-C	Flnc	2237	VFGDFLGRERLGSFGSITRQQEGEASSQDMT	ERLGSFGSITRQQEG		ERLGS(1)FGS(1)ITR	8
E9Q614;B1AR17;F7C528_1651;1651;1558	1357	UID19574	-0.693536	-1.61724	0.022077	0.15647	-0.587558	-1.5027	0.042157	0.213949			5.74e-44	182	E9Q614	Row6817	0.994	2	E9Q614	S	___2	2	Protein Chd3	Chd3	1651	EKNSKVGEKMEAEVDSPSPAPSLGERLEHRK	KMEAEVDSPSPAPSL	SP	MEAEVDS(0.994)PS(0.008)PAPS(0.998)LGER	7
Q8R1Q8_510	12224	UID30427	0.54425	1.45826	0.003932	0.070187	0.433117	1.35015	0.0121	0.112065			1.5e-35	176	Q8R1Q8	Row11117	0.99	2	Q8R1Q8	S	___2	1;2;3	Cytoplasmic dynein 1 light intermediate chain 1	Dync1li1	510	VHAELDRITRKPASVSPTTPTSPTEGEAS__	TRKPASVSPTTPTSP	SP	KPAS(0.002)VS(0.99)PT(0.007)TPTSPTEGEAS	6
Q8CI08-2;Q8CI08_63;63	11821	UID11808	-0.52139	-1.43534	0.006166	0.084733	-0.459366	-1.37494	0.011352	0.10801			3.48e-05	83.9	Q8CI08-2	Row4397	1	3	Q8CI08-2	S	___1	1;2;3	SLAIN motif-containing protein 2	Slain2	63	SPARVGVSTPSSGAASPRGFPLGLGAKASGG	TPSSGAASPRGFPLG	SP;SxxxSP	VGVS(0.006)T(0.007)PS(0.171)S(0.816)GAAS(1)PRGFPLGLGAK	12
Q64318;E9PXY5_302;248	9316	UID27521	-0.541588	-1.45557	0.008312	0.096981	-0.477055	-1.3919	0.014977	0.123578			2.98e-37	154	Q64318	Row9946	0.996	3	Q64318	S	___2	1;2;3	Zinc finger E-box-binding homeobox 1	Zeb1	302	KTSQCSSPSLSTSPGSPTRPQIRQKIENKPL	SLSTSPGSPTRPQIR	SP	TSQCS(0.484)S(0.484)PS(0.03)LS(0.001)T(0.001)S(0.001)PGS(0.996)PT(0.003)RPQIR	15
Q80X82;F8WJD4_494;494	4775	UID4764	0.586519	1.50162	0.005877	0.083083	0.451162	1.36714	0.01988	0.14254			2.88e-15	113	Q80X82	Row1742	0.998	3	Q80X82	S	___1	1;2	Symplekin	Sympk	494	EKVVKPESVLIKRRLSVQGQAISVVGSQSTM	VLIKRRLSVQGQAIS		RLS(0.998)VQGQAIS(0.002)VVGSQSTMSPLEEEVPQAK	3
E9Q616_5510	3346	UID21551	-0.567903	-1.48237	0.030711	0.18956	-0.615445	-1.53203	0.022204	0.152303			1.05e-62	178	E9Q616	Row7604	0.927	2	E9Q616	S	___2	1;2	Protein Ahnak	Ahnak	5510	SKGKGGVTGSPEASISGSKGDLKSSKASLGS	GSPEASISGSKGDLK		GGVT(0.067)GS(0.933)PEAS(0.008)IS(0.927)GS(0.065)KGDLK	12
B2RQK7;Q8BWB1;D3YU08_915;912;686	15038	UID33096	-0.736628	-1.66628	0.006003	0.083747	-0.456059	-1.37179	0.04704	0.227008			2.27e-55	217	B2RQK7	Row12111	0.997	2	B2RQK7	T	___2	1;2	Synaptopodin 2-like protein	Synpo2l	915	TAEPLAPTVLVPRAATTLDEPIWRAELASTP	VLVPRAATTLDEPIW		AAT(0.997)T(0.003)LDEPIWR	3
Q6PDH0;D3Z4N0;Q6PDH0-2;D3Z0X5;F6RUK9;E9PWB1_382;382;382;382;127;382	2273	UID2262	-0.718267	-1.64521	0.134353	0.414762	-1.15592	-2.22827	0.029592	0.176991			2.45e-12	142	Q6PDH0	Row835	1	3	Q6PDH0	S	___1	1;2;3	Pleckstrin homology-like domain family B member 1	Phldb1	382	YPSSGARSQPASIPGSPKFQSPVPAPRNKIG	QPASIPGSPKFQSPV	SP;SxxxSP	S(0.001)QPAS(0.999)IPGS(1)PKFQS(1)PVPAPR	9
A2AKD7;Q61234_194;194	821	UID822	-0.726977	-1.65517	0.00247	0.055351	-0.406297	-1.32528	0.036819	0.198046			1.57e-35	143	A2AKD7	Row313	1	3	A2AKD7	S	___1	1;2;3;4	Alpha-1-syntrophin	Snta1	194	VGWDSPPASPLQRQPSSPGPQPRNLSEAKHV	SPLQRQPSSPGPQPR		NS(0.001)AGGT(0.001)S(0.007)VGWDS(0.995)PPAS(0.997)PLQRQPS(1)S(1)PGPQPR	23
Q80Z37_861	10617	UID28820	1.10835	2.15599	0.034491	0.202055	0.748775	1.68036	0.120229	0.359513			5.38e-27	194	Q80Z37	Row10490	1	2	Q80Z37	S	___2	2	E3 ubiquitin-protein ligase Topors	Topors	861	SDRETKHKRRRRRTRSLSVEIVYEGKATDTS	RRRRRTRSLSVEIVY	RxRxxS/T	S(1)LS(1)VEIVYEGK	1
Q80Z37_863	10618	UID28821	1.10835	2.15599	0.034491	0.202055	0.748775	1.68036	0.120229	0.359513			5.38e-27	194	Q80Z37	Row10491	1	2	Q80Z37	S	___2	2	E3 ubiquitin-protein ligase Topors	Topors	863	RETKHKRRRRRTRSLSVEIVYEGKATDTSKH	RRRTRSLSVEIVYEG	RxRxxS/T	S(1)LS(1)VEIVYEGK	3
E9Q3I8;E9Q3I4;Q9Z0R4-2;E9Q3I9;E9Q3I5;Q9Z0R4;E9Q0N0;Q6NZJ5;D3Z6P4_315;278;315;315;315;315;315;315;254	3158	UID21363	0.586232	1.50132	0.044692	0.231924	-0.673664	-1.59512	0.026331	0.166472			3.02e-28	126	E9Q3I8	Row7532	0.762	3	E9Q3I8	S	___2	1;2	Intersectin-1	Itsn1	315	PPEYIPPSFRRVRSGSGMSVISSSSVDQRLP	FRRVRSGSGMSVISS	RxRxxS/T;RxRxxS/TxxS/T	S(0.189)GS(0.762)GMS(0.048)VIS(0.002)S(0.002)S(0.006)S(0.002)VDQRLPEEPS(0.338)S(0.651)EDEQQPEK	3
Q6ZWQ9;Q3THE2;D3YV37;D3Z249;Q9CQ19_20;20;20;20;20	10122	UID28327	-0.418461	-1.3365	0.033324	0.198351	-0.657374	-1.57721	0.004292	0.066751			5.46e-198	281	Q6ZWQ9;Q9CQ19	Row10309	1	3	Q6ZWQ9	S	___2	1;2	Myosin regulatory light chain 12B;Myosin regulatory light polypeptide 9	Myl12a;Myl12b;Myl9	20	RAKAKTTKKRPQRATSNVFAMFDQSQIQEFK;RAKTKTTKKRPQRATSNVFAMFDQSQIQEFK	KRPQRATSNVFAMFD		RPQRAT(1)S(1)NVFAMFDQSQIQEFK	7
Q6ZWQ9;Q3THE2;D3YV37;D3Z249;Q9CQ19_19;19;19;19;19	17010	UID35067	-0.418461	-1.3365	0.033324	0.198351	-0.657374	-1.57721	0.004292	0.066751			5.46e-198	281	Q6ZWQ9;Q9CQ19	Row12697	1	3	Q6ZWQ9	T	___2	1;2	Myosin regulatory light chain 12B;Myosin regulatory light polypeptide 9	Myl12a;Myl12b;Myl9	19	KRAKAKTTKKRPQRATSNVFAMFDQSQIQEF;KRAKTKTTKKRPQRATSNVFAMFDQSQIQEF	KKRPQRATSNVFAMF		RPQRAT(1)S(1)NVFAMFDQSQIQEFK	6
E9QP49;Q99MS7-2;Q99MS7;Q99MS7-3;Q99MS7-4;Q99MS7-5;G5E8Y6_1464;623;1462;620;505;517;520	4064	UID22269	1.0348	2.04883	0.002086	0.051492	-0.427725	-1.34511	0.090417	0.312665			1.47e-07	98.6	E9QP49;Q99MS7;Q99MS7-5	Row7887	0.992	2	Q99MS7	S	___2	1;2	EH domain-binding protein 1-like protein 1	Ehbp1l1	1462	GEAGPVPPPRAHGSFSHVRDADLLKKRRSRL	PRAHGSFSHVRDADL		AHGS(0.008)FS(0.992)HVRDADLLKK	6
D3Z069;Q8K1N2;Q8K1N2-2_461;416;416	2181	UID20386	0.493414	1.40777	0.010941	0.111113	-0.483307	-1.39794	0.012041	0.111716			0.000758	86.2	D3Z069;Q8K1N2	Row7143	0.915	2	D3Z069	S	___2	2	Pleckstrin homology-like domain family B member 2	Phldb2	461	PQPVLRERKSSISSISGRDDLMDYHRRQREE	KSSISSISGRDDLMD		KS(0.312)S(0.312)IS(0.298)S(0.157)IS(0.915)GRDDLMDY(0.007)HRR	8
Q64318_681	9308	UID27513	-0.521608	-1.43555	0.001182	0.042686	0.369813	1.29219	0.007413	0.088578			1.49e-214	292	Q64318	Row9941	0.997	2	Q64318	S	___2	1;2	Zinc finger E-box-binding homeobox 1	Zeb1	681	VLPVGSAMNGSRSCTSSPSPLNLCSARNPQG	NGSRSCTSSPSPLNL		S(0.986)CT(0.014)S(0.997)S(0.003)PSPLNLCSAR	4
A2AS44;Q68FH0-2;A2AS45;Q68FH0_220;220;220;220	978	UID19195	0.480417	1.39515	0.0633	0.281128	-0.748159	-1.67965	0.010937	0.106363			0.00242	63.7	A2AS44	Row6638	0.981	3	A2AS44	S	___2	2	Plakophilin-4	Pkp4	220	NRAMRRVSSVPSRAQSPSYVTSTGVSPSRGS	SVPSRAQSPSYVTST	SP;SxxxSP	AQS(0.981)PS(0.015)Y(0.003)VT(0.006)S(0.004)T(0.017)GVS(0.07)PS(0.195)RGS(0.709)LR	3
E9Q983;Q8K4L2_218;218	3680	UID40101	0.433288	1.35031	0.017321	0.138186	0.527807	1.44174	0.006926	0.086195			2.61e-07	122	E9Q983;Q8K4L2	Row13432	0.944	2	Q8K4L2	S	___3	1;2;3;4;5	Supervillin	Svil	218	PPLGEDGSSAFFSERSISFPEVPRSPKQIPS	SAFFSERSISFPEVP		S(0.944)IS(0.056)FPEVPRS(1)PK	1
E9Q983;Q8K4L2_220;220	3681	UID40102	0.433288	1.35031	0.017321	0.138186	0.527807	1.44174	0.006926	0.086195			6.48e-18	160	E9Q983;Q8K4L2	Row13433	0.999	2	Q8K4L2	S	___3	1;2;3;4;5	Supervillin	Svil	220	LGEDGSSAFFSERSISFPEVPRSPKQIPSSP	FFSERSISFPEVPRS		S(0.001)IS(0.999)FPEVPR	3
Q3UPL0;Q3UPL0-2;S4R256;S4R1Y8;S4R2A9_801;762;113;26;502	8127	UID8116	0.527519	1.44145	0.000546	0.034164	-0.343616	-1.26893	0.00587	0.078999			5.52e-13	88.1	Q3UPL0;S4R2A9	Row3138	0.786	3	Q3UPL0	S	___1	1	Protein transport protein Sec31A	Sec31a	801	CKAQGKPVSGQESSQSPYERQPLSKGRPGPV	SGQESSQSPYERQPL	SP	AQGKPVS(0.039)GQES(0.072)S(0.099)QS(0.786)PY(0.004)ERQPLSK	14
E9QP49;Q99MS7-2;Q99MS7;Q99MS7-3;Q99MS7-4;Q99MS7-5;G5E8Y6_1462;621;1460;618;503;515;518	4063	UID22268	1.04079	2.05736	0.002658	0.057613	-0.432918	-1.34996	0.100719	0.33173			3.32e-08	136	E9QP49;Q99MS7;Q99MS7-5	Row7886	1	3	Q99MS7	S	___2	1;2	EH domain-binding protein 1-like protein 1	Ehbp1l1	1460	VNGEAGPVPPPRAHGSFSHVRDADLLKKRRS	PPPRAHGSFSHVRDA		AHGS(1)FSHVRDADLLKK	4
O35345_6	5576	UID5565	0.407686	1.32656	0.011692	0.116019	-0.50038	-1.41459	0.004276	0.06669			3.96e-59	200	O35345	Row2060	1	2	O35345	S	___1	1	Importin subunit alpha-7	Kpna6	6	__________METMASPGKDNYRMKSYKNNA	__METMASPGKDNYR	SP	METMAS(1)PGKDNYR	6
A0A087WQS0;E9Q0S6;A0A087WQM0;A0A087WQ94;A0A087WRU0_847;847;803;678;678	116	UID18333	-0.563388	-1.47774	0.058661	0.269954	0.69295	1.61659	0.027494	0.17008			6.4e-06	99	A0A087WQS0	Row6237	0.988	2	A0A087WQS0	S	___2	1;2	Protein Tns1	Tns1	847	QQERSPLQSLARSKPSPQLSAETPVAALPEF	SLARSKPSPQLSAET	SP	S(0.012)KPS(0.988)PQLS(0.998)AET(0.002)PVAALPEFPR	4
Q63844;D3Z3G6;D3Z6D8_205;205;90	18285	UID18091	0.740585	1.67085	0.002525	0.055972	0.389201	1.30967	0.046758	0.226169			3.33e-24	137	Q63844	Row6177	1	3	Q63844	Y	___1	1;2	Mitogen-activated protein kinase 3	Mapk3	205	RIADPEHDHTGFLTEYVATRWYRAPEIMLNS	HTGFLTEYVATRWYR		IADPEHDHTGFLT(1)EY(1)VATR	15
Q3UPH7;S4R189;Q3UPH7-3;Q3UPH7-2;S4R2U9;Q3UPH7-6_1072;1081;1072;1072;1072;1072	16582	UID16423	-0.710494	-1.63636	0.130478	0.40871	-1.02792	-2.03908	0.042333	0.214109			1.01e-07	122	Q3UPH7;Q3UPH7-6	Row5861	1	2	Q3UPH7	T	___1	1	Rho guanine nucleotide exchange factor 40	Arhgef40	1072	LLGRAGGPDGPWGIGTPRMERKRSISAQQRL	DGPWGIGTPRMERKR	SP	AGGPDGPWGIGT(1)PR	12
A0A087WQS0;E9Q0S6;A0A087WQM0;A0A087WQ94;A0A087WRU0_851;851;807;682;682	117	UID18334	-0.570144	-1.48467	0.057825	0.269359	0.679422	1.6015	0.03063	0.179894			6.4e-06	99	A0A087WQS0	Row6238	0.998	2	A0A087WQS0	S	___2	2	Protein Tns1	Tns1	851	SPLQSLARSKPSPQLSAETPVAALPEFPRAA	SKPSPQLSAETPVAA		S(0.012)KPS(0.988)PQLS(0.998)AET(0.002)PVAALPEFPR	8
Q9QXS1;Q9QXS1-2;Q9QXS1-9;Q9QXS1-11;Q9QXS1-16;Q9QXS1-4;Q9QXS1-10;Q9QXS1-12;Q9QXS1-5;Q9QXS1-14;Q9QXS1-15;E9Q3W4;Q9QXS1-13;Q9QXS1-3;Q9QXS1-7;Q9QXS1-8;Q9QXS1-6_4413;4408;4238;4248;4266;4270;4233;4243;4265;4272;4171;4108;4256;4265;4299;4311;4294	14184	UID14171	0.610553	1.52684	0.016401	0.135044	-0.49127	-1.40568	0.039476	0.205754			9.27e-45	93	Q9QXS1;Q9QXS1-13;Q9QXS1-3;Q9QXS1-7	Row5314	0.874	4	Q9QXS1	S	___1	1	Plectin	Plec	4413	SSYPISSAGPRTQLASWSDPTEETGPVAGIL	GPRTQLASWSDPTEE		T(0.022)QLAS(0.874)WS(0.089)DPT(0.012)EET(0.004)GPVAGILDTETLEKVSITEAMHR	5
Q5EG47_486	8515	UID26720	-0.480947	-1.39566	0.002518	0.055972	0.380882	1.30214	0.008354	0.095024			1.02e-173	269	Q5EG47	Row9647	1	2	Q5EG47	S	___2	1;2;3	5'-AMP-activated protein kinase catalytic subunit alpha-1	Prkaa1	486	LLDFRSIDDEITEAKSGTATPQRSGSISNYR	DEITEAKSGTATPQR		SIDDEITEAKS(1)GT(0.009)AT(0.991)PQR	11
D3Z069;Q8K1N2;Q8K1N2-2_456;411;411	2178	UID20383	0.513476	1.42748	0.00469	0.075186	-0.406965	-1.32589	0.01438	0.120635			5.3e-06	80.8	D3Z069;Q8K1N2	Row7140	0.987	3	D3Z069	S	___2	2	Pleckstrin homology-like domain family B member 2	Phldb2	456	QSSETPQPVLRERKSSISSISGRDDLMDYHR	VLRERKSSISSISGR	RxRxxS/T;RxRxxS/TxxS/T	KS(0.013)S(0.987)IS(0.046)S(0.908)IS(0.046)GRDDLMDYHR	3
H7BX26;Q6A065_1157;1157	5288	UID5277	-0.436777	-1.35358	0.005741	0.082403	0.424337	1.34195	0.006633	0.084993			6.1e-45	201	H7BX26	Row1954	0.989	2	H7BX26	S	___1	1;2;3	Centrosomal protein of 170 kDa	Cep170	1157	QPRRTRLGSLSARSDSEATISRSSASARTAE	SLSARSDSEATISRS		LGS(0.865)LS(0.17)ARS(0.968)DS(0.989)EAT(0.008)ISR	10
Q9QXM1-3;Q9QXM1;Q9QXM1-2_70;70;70	14142	UID32345	0.463231	1.37863	0.029429	0.185155	-0.555851	-1.47004	0.013612	0.118384			0.00255	59.2	Q9QXM1-3	Row11831	0.917	3	Q9QXM1-3	S	___2	2	Junction-mediating and -regulatory protein	Jmy	70	RSGSREQAGTPASDGSRGPGSPAARGRSEAA	GTPASDGSRGPGSPA		QRS(0.747)GS(0.187)REQAGT(0.051)PAS(0.017)DGS(0.917)RGPGS(0.081)PAAR	17
Q5EG47_488	16653	UID34710	-0.576062	-1.49077	0.000978	0.04051	0.341616	1.26717	0.014665	0.122233			4.76e-18	144	Q5EG47	Row12586	0.992	2	Q5EG47	T	___2	2;3	5'-AMP-activated protein kinase catalytic subunit alpha-1	Prkaa1	488	DFRSIDDEITEAKSGTATPQRSGSISNYRSC	ITEAKSGTATPQRSG		SIDDEIT(0.008)EAKS(0.992)GT(0.992)AT(0.008)PQR	13
E9PVY8;B1ARU4;E9QA63;Q9QXZ0;Q9QXZ0-3;Q9QXZ0-2;E9QNP1;Q9QXZ0-4;F6YKN8_7297;7295;7293;7296;5212;5269;5420;5420;486	2754	UID20959	-0.445635	-1.36191	0.032235	0.194589	-0.563335	-1.47768	0.01194	0.111471			4.59e-100	191	E9PVY8	Row7368	1	4	E9PVY8	S	___2	1;2	Microtubule-actin cross-linking factor 1	Macf1	7297	RAGSRAGSRASSRRGSDASDFDLLETQSACS	RASSRRGSDASDFDL		RGS(1)DAS(1)DFDLLETQSACSDTSESSAAGGQGSSRR	3
Q3UMF0-3;Q3UMF0-4;B1AZ15;Q3UMF0-2;B1AZ14;Q3UMF0_826;827;864;865;865;897	1526	UID19743	0.429729	1.34698	0.007192	0.090396	0.433749	1.35074	0.00687	0.085968			7.42e-06	127	Q3UMF0-3	Row6871	0.974	2	Q3UMF0-3	S	___2	2	Cordon-bleu protein-like 1	Cobll1	826	KPSSGTERHLHRTLSSPTGTETNPPKAPRVT	HLHRTLSSPTGTETN	SP	T(0.512)LS(0.512)S(0.974)PT(0.001)GTETNPPKAPR	4
Q61029;Q61029-2;Q61029-4;Q61033-2;Q61029-3;Q61033_159;159;159;159;159;159	16740	UID34797	-0.937332	-1.91498	0.003382	0.06478	0.411618	1.33018	0.098144	0.32785			3.4e-15	153	Q61029;Q61029-3;Q61033	Row12615	0.999	3	Q61033	T	___2	1;2;3	Lamina-associated polypeptide 2, isoforms beta/delta/epsilon/gamma;Lamina-associated polypeptide 2, isoforms alpha/zeta	Tmpo	159	KLLKLREQGTESRSSTPLPTVSSSAENTRQN	GTESRSSTPLPTVSS	SP;SxxxSP	LREQGTESRS(0.005)S(0.995)T(0.999)PLPTVSSSAENTR	12
A0A087WQS0;E9Q0S6;A0A087WQM0;A0A087WQ94;A0A087WRU0_1067;1067;1023;898;898	85	UID36518	0.388898	1.30939	0.011882	0.117238	-0.478275	-1.39308	0.004309	0.066775			8.09e-20	131	A0A087WQS0	Row13089	1	3	A0A087WQS0	S	___3	2;3	Protein Tns1	Tns1	1067	AASDGQYENQSPEATSPRSPGVRSPVQCVSP	NQSPEATSPRSPGVR	SP	AASDGQY(0.047)ENQS(0.95)PEAT(0.003)S(1)PRS(1)PGVR	16
E9QM77;O70305;O70305-2;O70305-3;F6U2C2;F6V8M6_836;836;766;705;527;30	3963	UID22168	0.369007	1.29146	0.013753	0.12538	-0.49759	-1.41185	0.003142	0.054563			1.81e-28	163	E9QM77;F6U2C2	Row7838	0.999	2	E9QM77	S	___2	2	Ataxin-2	Atxn2	836	SNCTSGSSKTNSPSISPSMLSNAEHKRGPEV	KTNSPSISPSMLSNA	SP;SxxxSP	T(0.54)NS(0.46)PSIS(0.999)PSMLSNAEHK	7
Q9EQG9_380	13731	UID31934	0.40453	1.32366	0.014458	0.128638	-0.476184	-1.39106	0.006699	0.085016			5.54e-17	130	Q9EQG9	Row11673	0.992	2	Q9EQG9	S	___2	2;3	Collagen type IV alpha-3-binding protein	Col4a3bp	380	HRFVQKPYSRSSSMSSIDLVSASDDVHRFSS	SRSSSMSSIDLVSAS		S(0.242)S(0.324)S(0.433)MS(0.009)S(0.992)IDLVSASDDVHR	6
F6ZBR8;O88286-3;G5E8J8;O88286-2;O88286_473;482;456;456;1184	4327	UID40748	0.480294	1.39503	0.040754	0.221389	0.577902	1.49268	0.019583	0.141743			1.29e-05	58.1	F6ZBR8	Row13487	0.996	3	F6ZBR8	S	___3	2;3	Protein Wiz	Wiz	473	LTKKLPPPPGSPLGHSPTASPPPTARKMFSG	PGSPLGHSPTASPPP	SP	LPPPPGS(1)PLGHS(0.996)PT(0.906)AS(0.089)PPPT(0.01)AR	12
Q9CQV4;Q9CQV4-2_307;126	17735	UID35790	0.503003	1.41716	0.001047	0.041148	-0.333266	-1.25986	0.009282	0.099395			3.19e-08	110	Q9CQV4	Row12921	1	3	Q9CQV4	T	___2	2	Protein FAM134C	Fam134c	307	VSCTENGTFNLSRGQTPLTEGSEDLDGHSDP	FNLSRGQTPLTEGSE	SP;SxxxSP	GQT(1)PLTEGS(0.009)EDLDGHS(0.976)DPEES(0.016)FAR	3
Q9Z2B9_343	14495	UID32698	0.449838	1.36589	0.018677	0.143403	0.48089	1.3956	0.013927	0.119629			5.19e-29	134	Q9Z2B9	Row11969	0.996	3	Q9Z2B9	S	___2	1;2	Ribosomal protein S6 kinase alpha-4	Rps6ka4	343	VGNFAEEFTRLEPVYSPAGSPPPGDPRIFQG	TRLEPVYSPAGSPPP	SP	SELDVGNFAEEFTRLEPVY(0.004)S(0.996)PAGS(1)PPPGDPR	20
Q9Z2B9_347	14496	UID32699	0.449838	1.36589	0.018677	0.143403	0.48089	1.3956	0.013927	0.119629			5.19e-29	134	Q9Z2B9	Row11970	1	3	Q9Z2B9	S	___2	2	Ribosomal protein S6 kinase alpha-4	Rps6ka4	347	AEEFTRLEPVYSPAGSPPPGDPRIFQGYSFV	PVYSPAGSPPPGDPR	SP;SxxxSP	SELDVGNFAEEFTRLEPVY(0.004)S(0.996)PAGS(1)PPPGDPR	24
Q61029;Q61029-2;Q61029-4;Q61033-2;Q61029-3;Q61033_155;155;155;155;155;155	8888	UID45309	-0.401261	-1.32066	0.008058	0.095515	0.428831	1.34614	0.005803	0.078371			1.77e-19	139	Q61029;Q61029-3;Q61033	Row13869	0.95	2	Q61033	S	___3	2;3	Lamina-associated polypeptide 2, isoforms beta/delta/epsilon/gamma;Lamina-associated polypeptide 2, isoforms alpha/zeta	Tmpo	155	LYEKKLLKLREQGTESRSSTPLPTVSSSAEN	LREQGTESRSSTPLP		LREQGT(0.044)ES(0.95)RS(0.018)S(0.912)T(0.075)PLPT(0.001)VSSS(0.001)AENTR	8
Q8R1A4-2;A2A9M5;Q8R1A4;E9PX48_180;180;180;180	531	UID532	0.40706	1.32598	0.008592	0.098405	-0.427189	-1.34461	0.00679	0.08544			6.96e-10	155	Q8R1A4-2	Row216	0.997	2	Q8R1A4-2	S	___1	1;2	Dedicator of cytokinesis protein 7	Dock7	180	DGSSYQDEQDDLKRRSMSIDDTPRGSWACSI	QDDLKRRSMSIDDTP		S(0.997)MS(0.003)IDDTPR	1
P43275_2	6553	UID6542	0.423565	1.34124	0.050771	0.250684	0.598797	1.51445	0.012622	0.11426			1.26e-44	185	P43275	Row2515	0.971	2	P43275	S	___1	1	Histone H1.1	Hist1h1a	2	______________MSETAPVAQAASTATEK	______MSETAPVAQ		S(0.971)ET(0.029)APVAQAASTATEKPAAAK	1
Q6PDH0;D3Z4N0;Q6PDH0-2;D3Z0X5;F6RUK9;E9PWB1;F6RYD0_545;545;545;545;290;545;38	2264	UID38685	-0.44441	-1.36076	0.005138	0.079036	0.385667	1.30646	0.010292	0.103305			7.83e-29	171	Q6PDH0	Row13310	1	2	Q6PDH0	S	___3	2;3;4	Pleckstrin homology-like domain family B member 1	Phldb1	545	APRKGSFSGRLSPAYSLGSLTGASPRQSPRA	GRLSPAYSLGSLTGA		LSPAYS(1)LGSLT(0.047)GAS(0.952)PRQS(1)PR	6
Q60575-3;A2AH75_1050;1050	681	UID682	0.362419	1.28558	0.008918	0.100343	-0.444699	-1.36103	0.003162	0.054812			0.00135	121	Q60575-3	Row269	0.968	2	Q60575-3	S	___1	1	Kinesin-like protein KIF1B	Kif1b	1050	ISNQQPPPQLRWRSNSLNNGQPKTTRCQATA	QLRWRSNSLNNGQPK	RxRxxS/T	WRS(0.032)NS(0.968)LNNGQPK	5
Q6PDH0;D3Z4N0;Q6PDH0-2;D3Z0X5;F6RUK9;E9PWB1;F6RYD0_553;553;553;553;298;553;46	2266	UID38687	-0.450185	-1.36621	0.004834	0.076586	0.381995	1.30314	0.010814	0.105993			1.25e-70	207	Q6PDH0	Row13312	1	3	Q6PDH0	S	___3	2;3	Pleckstrin homology-like domain family B member 1	Phldb1	553	GRLSPAYSLGSLTGASPRQSPRAQRKLSSGD	LGSLTGASPRQSPRA	SP	LSPAYSLGSLTGAS(1)PRQS(1)PR	14
Q8CBW3-2;B7ZCU4;B7ZCU3;Q8CBW3-4;Q8CBW3-3;B7ZCU0;Q8CBW3;J3QNK8;Q8CBW3-5;B7ZCU2;B7ZCU5_195;200;200;195;195;200;200;200;195;200;200	15088	UID33146	-0.643817	-1.56246	0.065163	0.284789	0.644232	1.56291	0.065028	0.265383			3.69e-08	110	Q8CBW3-2	Row12133	0.889	3	Q8CBW3-2	T	___2	2	Abl interactor 1	Abi1	195	PVSGRGTLGRNTPYKTLEPVKPPTVPNDYMT	GRNTPYKTLEPVKPP		NT(0.031)PY(0.079)KT(0.889)LEPVKPPT(0.006)VPNDY(0.024)MT(0.715)S(0.255)PAR	6
Q62245_1120	9181	UID9170	0.424387	1.342	0.063237	0.281128	-0.635591	-1.55357	0.013071	0.115902			4.2e-13	123	Q62245	Row3496	0.984	2	Q62245	S	___1	1;2	Son of sevenless homolog 1	Sos1	1120	FDSDHSASPFHSRSASVSSISLSKGTDEVPV	PFHSRSASVSSISLS		S(0.002)AS(0.984)VS(0.009)S(0.004)ISLSK	3
P70271;Q5SWV3;A8Y5C3_111;111;52	7042	UID25247	-0.51683	-1.43081	0.004999	0.077967	0.374829	1.29669	0.022266	0.152624			8.27e-165	272	P70271	Row9060	1	2	P70271	S	___2	1;2;3	PDZ and LIM domain protein 4	Pdlim4	111	AQAHRIHIDPESQDCSPATSRRSSVSGISLE	DPESQDCSPATSRRS	SP;SxxxSP	IHIDPES(1)QDCS(1)PATSR	11
Q9QYG0;Q9QYG0-2_332;318	14232	UID32435	-0.429934	-1.34717	0.169971	0.465042	-1.0962	-2.13791	0.005899	0.079103			2.34e-25	181	Q9QYG0;Q9QYG0-2	Row11878	1	2	Q9QYG0	S	___2	1;2;3	Protein NDRG2	Ndrg2	332	MASSCMTRLSRSRTASLTSAASIDGSRSRSR	LSRSRTASLTSAASI	RxRxxS/T;RxRxxS/TxxS/T	S(0.004)RT(0.996)AS(1)LT(0.009)S(0.003)AAS(0.989)IDGSR	5
E9Q3I8;E9Q3I4;Q9Z0R4-2;E9Q3I9;E9Q3I5;Q9Z0R4;E9Q0N0;F6ZLP6_977;940;977;982;982;977;982;37	15390	UID33447	-0.494078	-1.40842	0.021031	0.153016	-0.467461	-1.38267	0.026414	0.166725			2.67e-37	167	E9Q3I8	Row12206	0.972	2	E9Q3I8	T	___2	2	Intersectin-1	Itsn1	977	ISGPVRKSTSIDTGPTESPASLKRVASPAAK	TSIDTGPTESPASLK		S(0.251)T(0.326)S(0.423)IDT(0.001)GPT(0.972)ES(0.027)PASLKR	9
Q8BSK8-2;Q8BSK8_424;447	11005	UID29208	0.660598	1.58074	0.310323	0.628893	-1.84861	-3.60154	0.018314	0.136116			1.26e-143	239	Q8BSK8-2	Row10632	1	3	Q8BSK8-2	S	___2	1;2;3;4	Ribosomal protein S6 kinase beta-1	Rps6kb1	424	IRSPRRFIGSPRTPVSPVKFSPGDFWGRGAS	GSPRTPVSPVKFSPG	SP	FIGS(1)PRT(1)PVS(1)PVKFS(1)PGDFWGR	10
E9Q616_5504	3344	UID21549	-0.435437	-1.35232	0.031127	0.190531	-0.5088	-1.42287	0.01633	0.128659			3.28e-110	231	E9Q616	Row7602	1	2	E9Q616	S	___2	1;2	Protein Ahnak	Ahnak	5504	KHIFSKSKGKGGVTGSPEASISGSKGDLKSS	GKGGVTGSPEASISG	SP	GGVTGS(1)PEASISGSK	6
Q6PDH0;D3Z4N0;Q6PDH0-2;D3Z0X5;F6RUK9;E9PWB1;F6RYD0_557;557;557;557;302;557;50	2267	UID38688	-0.440863	-1.35742	0.00439	0.072407	0.369773	1.29215	0.010461	0.103919			1.25e-70	207	Q6PDH0	Row13313	1	2	Q6PDH0	S	___3	1;2;3	Pleckstrin homology-like domain family B member 1	Phldb1	557	PAYSLGSLTGASPRQSPRAQRKLSSGDLRVP	TGASPRQSPRAQRKL	SP;SxxxSP	LS(0.001)PAYS(0.999)LGSLT(0.001)GAS(0.999)PRQS(1)PR	18
Q8VDZ4;Q8VDZ4-2_432;432	12443	UID30646	0.384938	1.3058	0.010346	0.107362	-0.425134	-1.3427	0.006399	0.083647			4.66e-42	155	Q8VDZ4	Row11180	1	2	Q8VDZ4	S	___2	2;3	Palmitoyltransferase ZDHHC5	Zdhhc5	432	HFDPLSSGSRSSSLKSAQGTGFELGQLQSIR	SRSSSLKSAQGTGFE		S(0.092)S(0.12)S(0.788)LKS(1)AQGTGFELGQLQSIR	6
Q8R1Q8_516	12225	UID30428	0.525158	1.43909	0.003867	0.070069	0.354847	1.27885	0.024297	0.159922			1.5e-35	176	Q8R1Q8	Row11118	0.981	2	Q8R1Q8	S	___2	1;2;3	Cytoplasmic dynein 1 light intermediate chain 1	Dync1li1	516	RITRKPASVSPTTPTSPTEGEAS________	VSPTTPTSPTEGEAS	SP	KPASVS(0.378)PT(0.297)T(0.094)PT(0.249)S(0.981)PTEGEAS	12
D3YVS1_132	2018	UID2007	0.427334	1.34475	0.014635	0.129114	-0.434807	-1.35173	0.013539	0.117845			1.34e-16	116	D3YVS1	Row746	0.881	3	D3YVS1	S	___1	1;2;3	Smoothelin	Smtn	132	FSTRRSSSGGPSRRSSLMEPDPAEPPSTTVE	GGPSRRSSLMEPDPA		S(0.298)S(0.298)S(0.298)GGPS(0.297)RRS(0.859)S(0.881)LMEPDPAEPPS(0.011)T(0.029)T(0.029)VEAANGAEQAR	11
E9Q616_2381	3362	UID3351	0.744262	1.67512	0.009579	0.10298	0.415353	1.33362	0.089383	0.311126			5.59e-09	117	E9Q616	Row1229	1	3	E9Q616	S	___1	1	Protein Ahnak	Ahnak	2381	KTPKISMPDIDLHLKSPKIKGEVDVDVPKLE	DIDLHLKSPKIKGEV	SP	ISMPDIDLHLKS(1)PK	12
Q80X50-2;Q80X50-4;Q80X50-3;Q80X50-5_447;436;416;441	10525	UID10512	0.455866	1.37161	0.003334	0.064454	-0.349841	-1.27442	0.012383	0.113119			3.02e-21	127	Q80X50-2;Q80X50-4;Q80X50-5	Row3978	0.994	2	Q80X50-2	S	___1	1	Isoform 2 of Ubiquitin-associated protein 2-like	Ubap2l;>sp|Q80X50-3|UBP2L_MOUSE	447	LVQYDLKSANDSTVHSPFTKRQAFTPSSTMM	ANDSTVHSPFTKRQA	SP;SxxxSP	SANDST(0.002)VHS(0.994)PFT(0.004)KR	9
O54916;O54916-4;E9Q632;O54916-3;F6R6F1_536;484;509;457;496	5681	UID5670	0.345285	1.2704	0.01074	0.109926	-0.442078	-1.35856	0.003108	0.054314			5.66e-28	141	O54916	Row2107	0.892	3	O54916	S	___1	1;2	RalBP1-associated Eps domain-containing protein 1	Reps1	536	DPEQIGSSVTRQRSHSGTSPDNTAPPPPPPR	VTRQRSHSGTSPDNT	RxRxxS/T;RxRxxS/TxxS/T	S(0.108)HS(0.892)GT(0.499)S(0.499)PDNT(0.001)APPPPPPRPQPSHSR	3
Q5EG47_490	16654	UID34711	-0.468579	-1.38375	0.003477	0.065268	0.349209	1.27386	0.014651	0.122233			1.02e-173	269	Q5EG47	Row12587	1	2	Q5EG47	T	___2	2;3	5'-AMP-activated protein kinase catalytic subunit alpha-1	Prkaa1	490	RSIDDEITEAKSGTATPQRSGSISNYRSCQR	EAKSGTATPQRSGSI	SP;SxxxSP	SIDDEITEAKS(0.989)GT(0.011)AT(1)PQR	15
A2AMM0_20	865	UID866	0.467643	1.38285	0.0078	0.093947	-0.384823	-1.3057	0.019033	0.13966			2.74e-197	256	A2AMM0	Row331	1	3	A2AMM0	S	___1	1;2;3	Muscle-related coiled-coil protein	Murc	20	GSASNAGKIHQNRLSSVTEDEDQDAALTIVT	IHQNRLSSVTEDEDQ		IHQNRLS(1)S(1)VT(1)EDEDQDAALTIVTVLDR	8
Q9QYG0;Q9QYG0-2_330;316	17980	UID36035	-0.4561	-1.37183	0.263354	0.582072	-1.52441	-2.87669	0.004782	0.071174			4.75e-56	186	Q9QYG0;Q9QYG0-2	Row12985	0.996	2	Q9QYG0	T	___2	1;2;3	Protein NDRG2	Ndrg2	330	GYMASSCMTRLSRSRTASLTSAASIDGSRSR	TRLSRSRTASLTSAA		S(0.004)RT(0.996)AS(0.979)LT(0.021)S(0.001)AASIDGSR	3
E9Q616_5536	3314	UID39735	-0.566471	-1.4809	0.00243	0.054979	-0.331899	-1.25867	0.030372	0.17919			2.3e-264	302	E9Q616	Row13385	0.999	2	E9Q616	S	___3	1;2;3	Protein Ahnak	Ahnak	5536	ASLGSLEGEVEAEASSPKGKFSLFKSKKPRH	EVEAEASSPKGKFSL	SP	AS(0.008)LGS(0.992)LEGEVEAEAS(0.001)S(0.999)PKGK	16
Q3UZ39;Q3UZ39-2;E9Q9T1_84;232;232	8233	UID8222	-0.441896	-1.35839	0.00189	0.049071	0.328052	1.25532	0.00887	0.097217			4.46e-209	276	Q3UZ39;Q3UZ39-2	Row3162	0.878	2	Q3UZ39-2	S	___1	1	Leucine-rich repeat flightless-interacting protein 1	Lrrfip1	232	PSLSAATLASLGGTSSRRGSGDTSISMDTEA	ASLGGTSSRRGSGDT		NMPSLSAATLASLGGT(0.021)S(0.1)S(0.878)R	18
P62858;J3QNN8_4;4	6981	UID6970	-0.643614	-1.56224	0.026617	0.175328	-0.475001	-1.38992	0.077827	0.289572			0.00291	76.4	P62858	Row2722	0.835	2	P62858	S	___1	1	40S ribosomal protein S28	Rps28;Gm10263	4	____________MDTSRVQPIKLARVTKVLG	____MDTSRVQPIKL		MDT(0.165)S(0.835)RVQPIK	4
E9PXB7;Q8CFI0-3;Q8CFI0;Q8CFI0-2;G3X9H8_476;484;504;355;355	2857	UID21062	-0.485413	-1.39999	0.018243	0.14226	-0.433662	-1.35066	0.029062	0.175131			3.26e-17	126	E9PXB7	Row7395	0.985	3	E9PXB7	S	___2	2;3	E3 ubiquitin-protein ligase NEDD4-like;E3 ubiquitin-protein ligase	Nedd4l	476	GAKDSPIRRAVKDTLSNPQSPQPSPYNSPKP	RAVKDTLSNPQSPQP		AVKDT(0.015)LS(0.985)NPQS(0.998)PQPS(0.002)PY(0.131)NS(0.869)PKPQHK	7
Q3U9H3;Q61337;F7ABX5;D3YZR8_113;155;112;155	7890	UID7879	0.386851	1.30754	0.009125	0.101259	-0.395353	-1.31526	0.008221	0.094242			2.11e-12	148	Q3U9H3	Row3071	1	3	Q3U9H3	S	___1	1	Bcl2 antagonist of cell death	Bad	113	NLWAAQRYGRELRRMSDEFEGSFKGLPRPKS	GRELRRMSDEFEGSF		RMS(1)DEFEGSFKGLPRPK	3
E9Q616_5557	3357	UID21562	0.637474	1.5556	0.017588	0.139775	-0.433124	-1.35015	0.073992	0.283844			2.16e-37	152	E9Q616	Row7612	0.993	3	E9Q616	S	___2	1;2;3;4	Protein Ahnak	Ahnak	5557	SLFKSKKPRHRSNSFSDEREFSAPSTPTGTL	RHRSNSFSDEREFSA		HRS(0.021)NS(0.984)FS(0.993)DEREFS(0.002)APSTPTGTLEFAGGDAK	7
P49586_315	6696	UID43117	-0.567186	-1.48163	0.002302	0.054011	0.324138	1.25192	0.032194	0.183897			9.4e-17	149	P49586	Row13682	1	3	P49586	S	___3	2;3;4	Choline-phosphate cytidylyltransferase A	Pcyt1a	315	KHMLKEGKGRMLQAISPKQSPSSSPTHERSP	GRMLQAISPKQSPSS	SP	MLQAIS(1)PKQS(1)PS(0.107)S(0.844)S(0.042)PT(0.007)HER	6
P54254;J3QPR1_751;759	5435	UID5424	1.25618	2.38862	0.173158	0.468485	1.30575	2.47213	0.158932	0.410677			2.25e-06	155	P54254	Row1993	1	2	P54254	S	___1	1	Ataxin-1	Atxn1	751	KIEPSKPTATRKRRWSAPETRKLEKSEDEPP	ATRKRRWSAPETRKL	RxRxxS/T	RWS(1)APETR	3
O54916;O54916-4;E9Q632;O54916-3;F6R6F1;D3Z2E3;D6RIN6_174;122;174;122;161;174;174	5678	UID23883	0.519151	1.43311	0.015135	0.130976	-0.409869	-1.32857	0.039591	0.206148			8.79e-09	79.1	O54916	Row8507	0.865	4	O54916	S	___2	2;3;4	RalBP1-associated Eps domain-containing protein 1	Reps1	174	EPVSPVVSPQQSPPTSPHTWRKHSRHPSGGN	PQQSPPTSPHTWRKH	SP;SxxxSP	GPGSHDAVQPRPSAEQQEPVS(0.002)PVVS(0.013)PQQS(0.556)PPT(0.561)S(0.865)PHT(0.003)WRK	33
Q61768_945	9081	UID9070	0.474071	1.38902	0.005372	0.080214	-0.353084	-1.27729	0.021135	0.147394			2.68e-24	159	Q61768	Row3457	1	2	Q61768	S	___1	1	Kinesin-1 heavy chain	Kif5b	945	PAASPTHPGTVRGGGSFVQNNQPVGLRGGGG	GTVRGGGSFVQNNQP		GGGS(1)FVQNNQPVGLR	4
B2RQG2_1909	1587	UID1588	0.660717	1.58087	0.007214	0.090453	-0.368782	-1.29126	0.074932	0.285455			8.8e-05	153	B2RQG2	Row597	1	2	B2RQG2	S	___1	1	PHD finger protein 3	Phf3	1909	DRPFNRGKGDRQRFYSDSHHLKRERHDKDWE	GDRQRFYSDSHHLKR	RxRxxS/T	FYS(1)DSHHLKR	3
Q8BUR4_1756	11184	UID29387	0.642306	1.56082	0.003241	0.063219	-0.33033	-1.2573	0.059052	0.253921			1.52e-24	138	Q8BUR4	Row10733	0.873	3	Q8BUR4	S	___2	2	Dedicator of cytokinesis protein 1	Dock1	1756	PKSQVINVIGNERRFSVSPASPSSQQTPPPV	IGNERRFSVSPASPS		RFS(0.873)VS(0.125)PAS(0.236)PS(0.363)S(0.363)QQT(0.04)PPPVTPR	3
D3YXZ3;Q91YS4_610;612	2091	UID20296	-0.463991	-1.37935	0.030648	0.18956	0.461397	1.37687	0.031325	0.182026			1.19e-06	131	D3YXZ3	Row7099	1	2	D3YXZ3	S	___2	1;2;3	Kinesin light chain 2	Klc2	610	GLSDSRTLSSSSMDLSRRSSLVG________	SSSSMDLSRRSSLVG		T(0.016)LS(0.016)S(0.868)S(0.098)S(0.003)MDLS(1)RRS(0.312)S(0.688)LVG	10
Q8CJF7_1928	11869	UID30072	0.443959	1.36033	0.006027	0.083747	-0.352129	-1.27644	0.017812	0.134094			1.23e-19	109	Q8CJF7	Row10993	0.994	3	Q8CJF7	S	___2	2	Protein ELYS	Ahctf1	1928	QQLPLKRKRVREREVSVSSVTEEPKLDSSQL	RVREREVSVSSVTEE	RxRxxS/T;RxRxxS/TxxS/T	EREVS(0.994)VS(0.529)S(0.452)VT(0.024)EEPKLDSSQLPLQTGLDVPATPR	5
Q5HZI1-3;Q5HZI1-2;Q5HZI1-4;Q5HZI1_403;436;516;1206	8568	UID26773	0.312617	1.24196	0.069027	0.29182	-0.652379	-1.57176	0.002872	0.051363			1.67e-12	170	Q5HZI1-3	Row9672	0.995	2	Q5HZI1-3	S	___2	1;2	Microtubule-associated tumor suppressor 1 homolog	Mtus1	403	IPFQSPRNSGSFSSPSISPR___________	SGSFSSPSISPR___		NSGSFS(0.001)S(0.005)PS(0.995)IS(1)PR	9
Q61127;Q3TYF1_515;451	8948	UID8937	0.507457	1.42154	0.007411	0.091221	0.358474	1.28207	0.033858	0.189563			7.63e-36	198	Q61127	Row3414	1	2	Q61127	S	___1	1	NGFI-A-binding protein 2	Nab2	515	PAPGPHPALVEGRRSSVKVEAEASRQ_____	LVEGRRSSVKVEAEA		RSS(1)VKVEAEASRQ	3
O54916;O54916-4;E9Q632;O54916-3;F6R6F1_536;484;509;457;496	5681	UID23886	0.474855	1.38978	0.016168	0.134535	-0.403773	-1.32296	0.031637	0.182718			5.66e-28	141	O54916	Row8509	0.892	3	O54916	S	___2	1;2	RalBP1-associated Eps domain-containing protein 1	Reps1	536	DPEQIGSSVTRQRSHSGTSPDNTAPPPPPPR	VTRQRSHSGTSPDNT	RxRxxS/T;RxRxxS/TxxS/T	S(0.108)HS(0.892)GT(0.499)S(0.499)PDNT(0.001)APPPPPPRPQPSHSR	3
Q8CHW4_540	11808	UID11795	0.390516	1.31086	0.003915	0.070187	-0.338483	-1.26443	0.008054	0.093069			1.04e-17	143	Q8CHW4	Row4392	1	3	Q8CHW4	S	___1	1	Translation initiation factor eIF-2B subunit epsilon	Eif2b5	540	SEGSVDPEELDSRAGSPQLDDIRVFQNEVLG	ELDSRAGSPQLDDIR	SP;SxxxSP	AGS(1)PQLDDIRVFQNEVLGTLQR	3
Q5SNZ0;Q5SNZ0-3;Q5SNZ0-2_1822;1739;1794	8621	UID8610	-0.524937	-1.43887	0.001772	0.047985	0.301828	1.23271	0.02607	0.165321			0.00169	68	Q5SNZ0;Q5SNZ0-3	Row3316	0.85	3	Q5SNZ0	S	___1	1	Girdin	Ccdc88a	1822	ASSVISTAEGTTRRTSIHDFLSKDSRLPVSV	EGTTRRTSIHDFLSK		RT(0.148)S(0.85)IHDFLS(0.002)K	3
O08715-6;O08715;O08715-4;O08715-2;O08715-5;O08715-3_104;104;137;104;104;137	5523	UID23728	0.432318	1.3494	0.011015	0.111591	-0.378928	-1.30037	0.019812	0.142357			4.63e-05	101	O08715-6	Row8451	0.976	3	O08715-6	S	___2	1;2	A-kinase anchor protein 1, mitochondrial	Akap1	104	LALPRTRQVRRRSESSGNLPSVADTRSQPGP	VRRRSESSGNLPSVA		RRS(0.058)ES(0.966)S(0.976)GNLPS(0.001)VADTR	6
P14733_21	16071	UID34128	0.469035	1.38418	0.229253	0.540505	1.09234	2.1322	0.018128	0.135403			2.22e-32	168	P14733	Row12414	1	2	P14733	T	___2	1;2;3	Lamin-B1	Lmnb1	21	PVQQQRAGSRASAPATPLSPTRLSRLQEKEE	SRASAPATPLSPTRL	SP;SxxxSP	AGS(0.004)RAS(0.996)APAT(1)PLS(0.995)PT(0.005)R	10
O54916;O54916-4;E9Q632;O54916-3;F6R6F1;D3Z2E3;D6RIN6_170;118;170;118;157;170;170	5677	UID23882	0.352994	1.27721	0.06914	0.291883	-0.58519	-1.50024	0.009273	0.099395			2.98e-12	79.1	O54916	Row8506	0.985	3	O54916	S	___2	2;3;4	RalBP1-associated Eps domain-containing protein 1	Reps1	170	AEQQEPVSPVVSPQQSPPTSPHTWRKHSRHP	PVVSPQQSPPTSPHT	SP;SxxxSP	PS(0.006)AEQQEPVS(0.98)PVVS(0.016)PQQS(0.985)PPT(0.251)S(0.726)PHT(0.037)WRK	18
Q6AW69-3;D3Z3H4;Q6AW69-5;Q6AW69-4;B2RSU6;Q6AW69_284;284;284;284;284;284	1650	UID1651	-0.39671	-1.3165	0.046535	0.238185	-0.50329	-1.41744	0.018275	0.136099			2.19e-37	179	Q6AW69-3	Row623	1	3	Q6AW69-3	S	___1	1;2	Cingulin-like protein 1	Cgnl1	284	TKKNRPDVLPFRRQDSAGPILDGARSRRSSS	LPFRRQDSAGPILDG		RQDS(1)AGPILDGARS(1)R	4
P59222_692	6906	UID43327	0.343534	1.26886	0.012665	0.120725	-0.40419	-1.32335	0.005801	0.078371			1.53e-16	119	P59222	Row13698	0.919	3	P59222	S	___3	2;3	Scavenger receptor class F member 2	Scarf2	692	GRKAAPSPSGRKRTPSNSSVQPPGLTEEAPG	SGRKRTPSNSSVQPP	RxRxxS/T;RxRxxS/TxxS/T	RT(0.059)PS(0.919)NS(0.243)S(0.778)VQPPGLTEEAPGPAS(0.665)PT(0.335)PPRAR	4
A2ASS6-3_3456	1061	UID19278	0.637133	1.55524	0.054668	0.260789	-0.526203	-1.44013	0.098791	0.328641			8.58e-22	147	A2ASS6-3	Row6688	0.994	2	A2ASS6-3	S	___2	2	Titin	Ttn	3456	SLMARRYANRTSSTSSWPEYFKPTFTQKLTF	NRTSSTSSWPEYFKP		T(0.18)S(0.222)S(0.274)T(0.095)S(0.236)S(0.994)WPEYFKPTFTQK	6
P62754_240	6974	UID25179	-0.363634	-1.28666	0.232529	0.54382	-1.24493	-2.37007	0.002886	0.051409			1.73e-34	193	P62754	Row9033	0.965	2	P62754	S	___2	1;2;3;4	40S ribosomal protein S6	Rps6	240	QEQIAKRRRLSSLRASTSKSESSQK______	RLSSLRASTSKSESS		RLS(0.038)S(0.962)LRAS(0.965)T(0.033)S(0.001)K	8
P70271;Q5SWV3;A8Y5C3_107;107;48	7041	UID25246	-0.557929	-1.47215	0.003308	0.064174	0.317032	1.24576	0.042308	0.214109			8.27e-165	272	P70271	Row9059	1	2	P70271	S	___2	2;3	PDZ and LIM domain protein 4	Pdlim4	107	PDDKAQAHRIHIDPESQDCSPATSRRSSVSG	RIHIDPESQDCSPAT		IHIDPES(1)QDCS(1)PATSR	7
Q6ZWR6-3;Q6ZWR6-2;Q6ZWR6-4;Q6ZWR6_431;431;8279;8281	10128	UID28333	-0.469452	-1.38458	0.131506	0.409413	-0.71857	-1.64555	0.034739	0.191901			3.94e-11	112	Q6ZWR6-3;Q6ZWR6-4	Row10311	1	3	Q6ZWR6-4	S	___2	2;3	Nesprin-1	Syne1	8279	PQPLRSERSGRDTPASVDSIPLEWDHDYDLS	SGRDTPASVDSIPLE		S(0.003)GRDT(0.997)PAS(1)VDS(1)IPLEWDHDYDLSR	8
P54227;D3Z5N2;D3Z1Z8_16;16;16	6780	UID6769	0.976978	1.96834	0.003816	0.069379	-0.360601	-1.28396	0.16112	0.413071			1.37e-31	174	P54227	Row2636	1	2	P54227	S	___1	1;2	Stathmin	Stmn1	16	MASSDIQVKELEKRASGQAFELILSPRSKES	KELEKRASGQAFELI		RAS(1)GQAFELILS(1)PR	3
P48678_637	6661	UID24866	0.400211	1.3197	0.039369	0.218184	0.471892	1.38693	0.020505	0.144668			6.47e-30	182	P48678	Row8920	1	2	P48678	S	___2	1;2	Prelamin-A/C;Lamin-A/C	Lmna	637	TVTRSFRSVGGSGGGSFGDNLVTRSYLLGNS	VGGSGGGSFGDNLVT		S(0.001)VGGS(0.999)GGGS(1)FGDNLVTR	9
D3Z069;Q8K1N2;Q8K1N2-2_455;410;410	2177	UID20382	0.617495	1.53421	0.006782	0.087882	-0.344412	-1.26963	0.072228	0.279962			0.00281	80	D3Z069;Q8K1N2	Row7139	0.961	3	D3Z069	S	___2	1;2	Pleckstrin homology-like domain family B member 2	Phldb2	455	RQSSETPQPVLRERKSSISSISGRDDLMDYH	PVLRERKSSISSISG		KS(0.961)S(0.104)IS(0.268)S(0.426)IS(0.237)GRDDLMDY(0.004)HR	2
O08553_521	15911	UID33968	-0.490905	-1.40533	0.012081	0.117547	0.365925	1.28871	0.040709	0.209367			5.47e-76	188	O08553	Row12362	0.978	2	O08553	T	___2	1;2;3	Dihydropyrimidinase-related protein 2	Dpysl2	521	VSVTPKTVTPASSAKTSPAKQQAPPVRNLHQ	TPASSAKTSPAKQQA		TVTPASSAKT(0.978)S(0.022)PAKQQAPPVR	10
Q67FY2;Q67FY2-2_118;81	9376	UID27581	-0.58439	-1.49941	0.011233	0.112857	-0.364041	-1.28703	0.071039	0.277809			5.96e-39	156	Q67FY2	Row9971	0.932	3	Q67FY2	S	___2	1;2	B-cell CLL/lymphoma 9-like protein	Bcl9l	118	PFSSLKGKVKRERSVSVDSGEQREAGTPSLD	VKRERSVSVDSGEQR	RxRxxS/T;RxRxxS/TxxS/T	S(0.066)VS(0.932)VDS(0.95)GEQREAGT(0.046)PS(0.006)LDSEAKEVAPR	3
A2AN08-3;A2AN08;A2AN08-5;F6SSP6_2865;2889;2917;1577	881	UID19098	0.34265	1.26808	0.034411	0.202055	-0.460225	-1.37576	0.009741	0.101512			4.69e-23	91.5	A2AN08-3	Row6596	0.895	3	A2AN08-3	S	___2	2	E3 ubiquitin-protein ligase UBR4	Ubr4	2865	TDGSTLRTSPADHGGSVGSESGGSAVDSVAG	SPADHGGSVGSESGG		T(0.001)S(0.001)PADHGGS(0.895)VGS(0.565)ES(0.348)GGS(0.191)AVDSVAGEHSVSGR	9
D3Z719;Q9DB90-2;Q9DB90_4;4;4	2449	UID20654	-0.373364	-1.29537	0.034642	0.202443	-0.4488	-1.3649	0.016293	0.128659			2.36e-44	204	D3Z719	Row7257	0.998	2	D3Z719	S	___2	1;2	Protein SMG9	Smg9	4	____________MSESGHSQPGLYGIERRRR	____MSESGHSQPGL		S(0.002)ES(0.998)GHS(1)QPGLYGIERR	3
Q6ZPG2;H7BX49_16;16	5320	UID23525	-0.536375	-1.45032	0.016422	0.135044	0.381873	1.30303	0.060594	0.256407			4.18e-06	97.7	Q6ZPG2	Row8358	1	3	Q6ZPG2	S	___2	2	WD repeat-containing protein 90	Wdr90	16	MAGGSGARETRCRQGSRPGSPGSEVPAASVT	ETRCRQGSRPGSPGS	RxRxxS/T	CRQGS(1)RPGS(1)PGSEVPAASVTGPR	5
B2RQK7;Q8BWB1;D3YU08_929;926;700	15040	UID33098	-0.607923	-1.52406	0.008942	0.100507	-0.349691	-1.27429	0.078258	0.290272			1.15e-18	106	B2RQK7	Row12112	0.752	3	B2RQK7	T	___2	2	Synaptopodin 2-like protein	Synpo2l	929	ATTLDEPIWRAELASTPVPNPDHQESLRSFA	WRAELASTPVPNPDH	SP	AAT(0.452)T(0.548)LDEPIWRAELAS(0.248)T(0.752)PVPNPDHQESLR	17
F8VQ28;Q8VI36_303;303	4550	UID4539	0.396992	1.31676	0.004307	0.072407	-0.319741	-1.24811	0.012409	0.113215			2.25e-12	152	F8VQ28	Row1660	0.989	2	F8VQ28	S	___1	1;2	Paxillin	Pxn	303	ERPWAASWPPSSRQSSPEGQDEGGFMAQGKT	PPSSRQSSPEGQDEG	SP;SxxxSP	QS(0.011)S(0.989)PEGQDEGGFMAQGK	3
Q9QXL2;E9Q0J5;Q9QXL2-4_1231;1231;1231	3052	UID21257	-0.513415	-1.42743	0.082929	0.321683	0.562707	1.47704	0.062268	0.259098			0.000119	105	Q9QXL2	Row7485	0.958	2	Q9QXL2	S	___2	2	Kinesin-like protein KIF21A	Kif21a	1231	PSGLPSKIGSISRQSSLSEKKVPEPSPVTRR	GSISRQSSLSEKKVP		IGS(0.017)IS(0.971)RQS(0.033)S(0.958)LS(0.021)EK	9
Q9DBR1-2;Q9DBR1_471;471	13589	UID31792	-0.356692	-1.28049	0.010937	0.111113	0.366162	1.28892	0.00967	0.101363			2.26e-50	164	Q9DBR1-2	Row11616	0.992	3	Q9DBR1-2	S	___2	1;2;3	5'-3' exoribonuclease 2	Xrn2	471	NPRQAAYEMRMQRNSSPSISPNTSFASDGSP	MRMQRNSSPSISPNT	SP	NS(0.008)S(0.992)PSISPNTSFASDGSPSPLGGIKR	3
P62858;J3QNN8_3;3	16304	UID16145	-0.597549	-1.51314	0.028587	0.182869	-0.427479	-1.34488	0.090036	0.312072			0.00562	81.3	P62858	Row5808	0.776	2	P62858	T	___1	1	40S ribosomal protein S28	Rps28;Gm10263	3	_____________MDTSRVQPIKLARVTKVL	_____MDTSRVQPIK		MDT(0.776)S(0.224)RVQPIK	3
Q9ET78_593	13907	UID50326	0.566976	1.48142	0.002218	0.05289	0.289932	1.22258	0.047354	0.22734			2.9e-54	170	Q9ET78	Row14354	0.984	3	Q9ET78	S	___3	1;2;3;4	Junctophilin-2	Jph2	593	QEPEPEPEPEVRRSDSAPPSPVSATVPEEEP	PEVRRSDSAPPSPVS		RS(0.012)DS(0.984)APPS(0.988)PVS(0.01)AT(0.006)VPEEEPPAPRS(1)PVPAK	4
A2ASS6;A2ASS6-3;E9Q8K5;E9Q8N1_812;766;812;812	14918	UID32976	-0.291883	-1.22424	0.074966	0.304392	-0.613772	-1.53025	0.003176	0.054974			0.000161	151	A2ASS6;A2ASS6-3;E9Q8K5	Row12071	1	2	A2ASS6	T	___2	2	Titin	Ttn	812	DISTERLVHVDKRPRTASPHFTVSKISVPKT	HVDKRPRTASPHFTV		T(1)AS(1)PHFTVSK	1
A0A087WQS0;E9Q0S6;A0A087WQM0;A0A087WQ94;A0A087WRU0;Q9DBT6_1468;1489;1424;1320;1307;225	14738	UID32796	-0.359653	-1.28312	0.023095	0.160419	0.413439	1.33186	0.012593	0.114096			2.55e-05	62.1	A0A087WQS0	Row12003	0.942	3	A0A087WQS0	T	___2	1;2	Protein Tns1	Tns1	1468	HAAYGGYSTPEDRRPTLSRQSSASGYQAPST	TPEDRRPTLSRQSSA		HAAY(0.05)GGY(0.291)S(0.357)T(0.301)PEDRRPT(0.942)LS(0.058)R	16
Q9DB52_144	13534	UID31737	-0.484291	-1.3989	0.002355	0.054733	0.290477	1.22304	0.027058	0.168621			8.23e-45	200	Q9DB52	Row11587	0.997	2	Q9DB52	S	___2	2	Protein FAM122A	Fam122a	144	ASPKRIDFIPVSPAPSPTRGIGKQCFSPSLQ	IPVSPAPSPTRGIGK	SP;SxxxSP	RIDFIPVS(1)PAPS(0.997)PT(0.003)R	12
Q8VHR5;Q8VHR5-2_335;335	12502	UID12489	-0.396025	-1.31588	0.021493	0.154546	-0.398072	-1.31775	0.021033	0.147088			2.25e-35	166	Q8VHR5	Row4649	0.85	2	Q8VHR5	S	___1	1;2	Transcriptional repressor p66-beta	Gatad2b	335	NLASHIQPGTVNRVSSPLPSPSAMSDAANSQ	GTVNRVSSPLPSPSA	SP	VS(0.15)S(0.85)PLPSPSAMSDAANSQAAAK	3
D3YU97_24	1944	UID20149	0.478954	1.39373	0.002846	0.05968	0.295543	1.22735	0.027769	0.170293			2.6e-23	140	D3YU97	Row7038	0.998	3	D3YU97	S	___2	1;2	Protein scribble homolog (Fragment)	Scrib	24	GPSATTGGKTTEAPCSPGSQQPPSPDELPAN	KTTEAPCSPGSQQPP	SP	TTEAPCS(0.998)PGS(0.004)QQPPS(0.997)PDELPANVK	7
P62754_247	6978	UID43399	-0.513687	-1.42769	0.269834	0.589764	1.11172	2.16104	0.035782	0.195088			7.15e-49	188	P62754	Row13710	1	2	P62754	S	___3	1;2;3;4	40S ribosomal protein S6	Rps6	247	RRLSSLRASTSKSESSQK_____________	STSKSESSQK_____		LS(0.431)S(0.569)LRAS(0.004)T(0.052)S(0.052)KS(0.879)ES(0.014)S(1)QK	14
Q6P5H2-2;Q6P5H2_485;485	9748	UID9737	0.318929	1.2474	0.019052	0.14414	-0.413029	-1.33148	0.005697	0.078371			5.24e-12	149	Q6P5H2-2	Row3688	0.868	3	Q6P5H2-2	S	___1	1;2	Nestin	Nes	485	ILEAKDRESSESRVSSIFQEEEGQIWELVKK	SSESRVSSIFQEEEG		VS(0.132)S(0.868)IFQEEEGQIWELVKK	3
Q9JHU4_4368	13956	UID13943	0.347956	1.27276	0.017806	0.140018	-0.39524	-1.31516	0.010007	0.102123			0.00109	116	Q9JHU4	Row5216	0.776	3	Q9JHU4	S	___1	1	Cytoplasmic dynein 1 heavy chain 1	Dync1h1	4368	LAYAETEKKARTDSTSDGRPAWMRTLHTTAS	KARTDSTSDGRPAWM		ART(0.003)DS(0.043)T(0.178)S(0.776)DGRPAWMR	7
D3YU97_32	1946	UID20151	0.482058	1.39673	0.002603	0.05685	0.288441	1.22132	0.029384	0.176561			4.51e-66	178	D3YU97	Row7040	1	3	D3YU97	S	___2	1;2	Protein scribble homolog (Fragment)	Scrib	32	KTTEAPCSPGSQQPPSPDELPANVKQAYRAF	PGSQQPPSPDELPAN	SP	TTEAPCS(0.963)PGS(0.037)QQPPS(1)PDELPANVK	15
P49586_319	6697	UID43118	-0.581899	-1.49682	0.002981	0.060781	0.293985	1.22602	0.05947	0.254576			9.4e-17	149	P49586	Row13683	1	3	P49586	S	___3	2;3;4	Choline-phosphate cytidylyltransferase A	Pcyt1a	319	KEGKGRMLQAISPKQSPSSSPTHERSPSPSF	QAISPKQSPSSSPTH	SP;SxxxSP	MLQAIS(1)PKQS(1)PS(0.107)S(0.844)S(0.042)PT(0.007)HER	10
P70670_1206	7132	UID7121	0.312478	1.24184	0.079266	0.313185	-0.577373	-1.49213	0.006785	0.08544			1.65e-40	172	P70670	Row2799	0.989	2	P70670	S	___1	1	Nascent polypeptide-associated complex subunit alpha, muscle-specific form	Naca	1206	PATPSVGVIAVSGEISPSPKKTSKTAAPKEN	IAVSGEISPSPKKTS	SP;SxxxSP	EAPATPSVGVIAVSGEIS(0.989)PS(0.01)PK	18
P70459_534	7101	UID7090	0.338492	1.26443	0.066092	0.286443	0.523345	1.43728	0.012029	0.111704			2.58e-05	100	P70459	Row2785	0.972	3	P70459	S	___1	1	ETS domain-containing transcription factor ERF	Erf	534	VGPGESGGPLTPRRVSSDLQHATAQLSLEHR	PLTPRRVSSDLQHAT		RVS(0.972)S(0.028)DLQHATAQLSLEHRDS	3
D3YVS1_131	2017	UID2006	0.456691	1.37239	0.014488	0.12865	-0.360688	-1.28404	0.038128	0.202009			3.18e-13	106	D3YVS1	Row745	0.859	3	D3YVS1	S	___1	1;2;3	Smoothelin	Smtn	131	AFSTRRSSSGGPSRRSSLMEPDPAEPPSTTV	SGGPSRRSSLMEPDP		S(0.298)S(0.298)S(0.298)GGPS(0.297)RRS(0.859)S(0.881)LMEPDPAEPPS(0.011)T(0.029)T(0.029)VEAANGAEQAR	10
Q8VHX6;Q8VHX6-2;D3Z576;D3YW87_2625;2592;2625;2592	12510	UID12497	0.52406	1.438	0.017776	0.139978	-0.374304	-1.29621	0.063639	0.26203			0.00134	101	Q8VHX6	Row4654	1	2	Q8VHX6	S	___1	1	Filamin-C	Flnc	2625	VLVETVTKSSSSRGASYSSIPKFSSDASKVV	SSSSRGASYSSIPKF		GAS(1)YSSIPK	3
Q922J3;D3Z2Z1;F8WIA1;Q922J3-2;D3Z3M7;F6RCU2;Q9Z0H8-2;Q9Z0H8_347;347;347;347;347;100;353;353	2321	UID2310	-0.341095	-1.26672	0.084607	0.324804	0.562647	1.47698	0.0129	0.115366			3.29e-07	138	Q922J3;D3Z3M7;Q9Z0H8-2	Row849	0.999	2	Q922J3	S	___1	1	CAP-Gly domain-containing linker protein 1;CAP-Gly domain-containing linker protein 2	Clip1;Clip2	347	SGLLTETSSRYARKISGTTALQEALKEKQQH;TGLLTETSSRYARKISGTTALQEALKEKQQH	SRYARKISGTTALQE		KIS(0.999)GTTALQEALKEK	3
E9Q2K2_87	3123	UID21328	-0.534063	-1.448	0.015922	0.133976	-0.364225	-1.28719	0.068081	0.270738			7.53e-57	207	E9Q2K2	Row7508	0.98	2	E9Q2K2	S	___2	2	Protein TANC2 (Fragment)	Tanc2	87	MQHIRIMEGMSRSLPSSPLLTHQSISVRLQP	GMSRSLPSSPLLTHQ		S(0.02)LPS(0.98)S(0.999)PLLT(0.001)HQSISVR	4
Q9Z277;Q9Z277-2_1464;1166	14485	UID14472	0.478886	1.39367	0.070735	0.294952	0.503808	1.41795	0.060061	0.255002			2.12e-44	182	Q9Z277	Row5430	1	3	Q9Z277	S	___1	1;2	Tyrosine-protein kinase BAZ1B	Baz1b	1464	KRRKFPDRLADDEGDSDSESVGQSRGRRQKK	LADDEGDSDSESVGQ		KFPDRLADDEGDS(1)DS(0.012)ES(0.987)VGQSR	13
E9PUR2_52	2666	UID2655	-0.450104	-1.36614	0.025781	0.171747	-0.390287	-1.31065	0.044429	0.220475			9.73e-38	165	E9PUR2	Row959	0.973	3	E9PUR2	S	___1	1;2	Unconventional myosin-XVIIIa (Fragment)	Myo18a	52	SKDGSAPPRSPQPATSPVPSETSQTAKSPEP	RSPQPATSPVPSETS	SP	DGS(0.012)APPRS(0.988)PQPAT(0.023)S(0.973)PVPS(0.001)ET(0.001)S(0.002)QTAK	14
Q99L88;Q99L88-2_86;86	13046	UID31249	-0.318855	-1.24734	0.148359	0.436087	-0.732196	-1.66116	0.007361	0.088261			4.73e-150	248	Q99L88	Row11401	1	2	Q99L88	S	___2	1;2	Beta-1-syntrophin	Sntb1	86	SGTGHPVPGVAQAPDSPAGVRTAFTDLPEQV	GVAQAPDSPAGVRTA	SP	GS(0.838)GT(0.162)GHPVPGVAQAPDS(1)PAGVR	17
Q5I1X5_113	8579	UID26784	0.369978	1.29233	0.023036	0.160112	-0.385234	-1.30607	0.019441	0.141439			3.41e-18	153	Q5I1X5	Row9679	1	2	Q5I1X5	S	___2	2	RelA-associated inhibitor	Ppp1r13l	113	GRSESAPSLHPYSPLSPKGRPSSPRTPIYLQ	LHPYSPLSPKGRPSS	SP	SESAPSLHPYS(1)PLS(1)PK	14
E9Q474;E9Q394_2710;2692	3200	UID3189	0.475805	1.39069	0.004178	0.072397	-0.291975	-1.22432	0.037543	0.200624			4.46e-45	170	E9Q474	Row1158	1	2	E9Q474	S	___1	1;2	Protein Akap13	Akap13	2710	PSVTKSGSLDSELSVSPKRNSISRTQKDKGP	LDSELSVSPKRNSIS	SP	SGSLDSELSVS(1)PK	11
P20152_417	16104	UID15945	-0.434656	-1.35159	0.001949	0.049531	-0.272248	-1.20769	0.019627	0.141743			4.81e-13	98.3	P20152	Row5749	0.823	3	P20152	T	___1	1;2	Vimentin	Vim	417	KLLEGEESRISLPLPTFSSLNLRETNLESLP	RISLPLPTFSSLNLR		LLEGEES(0.002)RIS(0.145)LPLPT(0.823)FS(0.023)S(0.007)LNLR	15
Q03173-4;E9QKR1;Q03173-5;J3QNM3;E9QKQ9;Q03173;E9QLZ9_332;332;336;336;336;351;351	3882	UID22087	-0.515583	-1.42957	0.004211	0.072407	-0.292427	-1.2247	0.05014	0.233843			6.98e-08	103	Q03173-4	Row7802	0.996	3	Q03173-4	S	___2	2	Protein enabled homolog	Enah	332	VLPHYATVPRPLNKNSRPSSPVNTPSSQPPA	PRPLNKNSRPSSPVN		PLNKNS(0.996)RPS(0.502)S(0.502)PVNTPSSQPPAAK	6
P53995;A2ATQ5_688;688	6773	UID6762	0.36633	1.28907	0.018526	0.143297	0.370802	1.29307	0.017581	0.133292			4.68e-57	213	P53995	Row2633	1	2	P53995	S	___1	1;2	Anaphase-promoting complex subunit 1	Anapc1	688	DRLAWTRSFDFEGSLSPVIAPKKARPSDTGS	FDFEGSLSPVIAPKK	SP	SFDFEGSLS(1)PVIAPK	9
Q8BJU0-2;Q8BJU0_297;298	10848	UID47267	0.284971	1.21839	0.051054	0.251322	-0.491571	-1.40597	0.004843	0.071476			1.58e-07	91.7	Q8BJU0-2	Row14073	0.939	3	Q8BJU0-2	S	___3	1;2;3	Small glutamine-rich tetratricopeptide repeat-containing protein alpha	Sgta	297	QQMQQQNPEFVEQIRSQVVRSRTPSASHEEQ	EFVEQIRSQVVRSRT		S(0.939)QVVRS(0.202)RT(0.853)PS(0.007)ASHEEQQE	1
Q8K4L0_774	12114	UID12101	0.37062	1.29291	0.052724	0.255645	0.455393	1.37116	0.024296	0.159922			6.68e-43	158	Q8K4L0	Row4498	1	3	Q8K4L0	S	___1	1	ATP-dependent RNA helicase DDX54	Ddx54	774	LYQKWKQKQKIDDRDSEEEGPSNQRGPGPRR	QKIDDRDSEEEGPSN		QKIDDRDS(1)EEEGPSNQRGPGPR	8
Q9DB52_140	13533	UID31736	-0.51174	-1.42577	0.001696	0.047366	0.265183	1.20179	0.037863	0.20149			8.23e-45	200	Q9DB52	Row11586	1	2	Q9DB52	S	___2	2	Protein FAM122A	Fam122a	140	VEKSASPKRIDFIPVSPAPSPTRGIGKQCFS	RIDFIPVSPAPSPTR	SP	RIDFIPVS(1)PAPS(0.991)PT(0.009)R	8
Q61687;F6RDB7_992;881	9064	UID27269	0.297815	1.22928	0.051311	0.251819	0.479878	1.39463	0.006876	0.085968			7.33e-14	118	Q61687	Row9857	0.803	3	Q61687	S	___2	2	Transcriptional regulator ATRX	Atrx	992	DLKGETLKREQEWDSSSDGTERLPEEEEIGP	REQEWDSSSDGTERL		EQEWDS(0.237)S(0.803)S(0.92)DGT(0.039)ERLPEEEEIGPFSK	7
E9PXB7;Q8CFI0-3;Q8CFI0;Q8CFI0-2;G3X9H8_480;488;508;359;359	2858	UID21063	-0.463478	-1.37886	0.027067	0.177366	-0.384264	-1.30519	0.054205	0.242597			5.32e-45	173	E9PXB7	Row7396	1	3	E9PXB7	S	___2	1;2;3	E3 ubiquitin-protein ligase NEDD4-like;E3 ubiquitin-protein ligase	Nedd4l	480	SPIRRAVKDTLSNPQSPQPSPYNSPKPQHKV	DTLSNPQSPQPSPYN	SP;SxxxSP	AVKDTLSNPQS(1)PQPSPY(0.003)NS(0.996)PKPQHK	11
Q3UMF0-3;Q3UMF0-4;B1AZ15;Q3UMF0-2;B1AZ14;Q3UMF0_825;826;863;864;864;896	1525	UID19742	0.34292	1.26832	0.019785	0.147985	0.374922	1.29677	0.013375	0.117201			2.63e-07	134	Q3UMF0-3	Row6870	0.99	3	Q3UMF0-3	S	___2	2	Cordon-bleu protein-like 1	Cobll1	825	PKPSSGTERHLHRTLSSPTGTETNPPKAPRV	RHLHRTLSSPTGTET		T(0.013)LS(0.99)S(0.955)PT(0.033)GT(0.008)ET(0.001)NPPKAPR	3
Q9QZQ1-2;E9Q852;Q9QZQ1;E9Q9C3;E9PYX7_1068;1068;1083;1090;1083	3571	UID3560	-0.398231	-1.31789	0.04153	0.223503	-0.422338	-1.3401	0.033332	0.187971			9.07e-11	172	Q9QZQ1-2	Row1302	0.999	2	Q9QZQ1-2	S	___1	1	Afadin	Mllt4	1068	GLSQERAAELMTRTSSVVTLEVAKQGAIYHG	ELMTRTSSVVTLEVA		TS(0.001)S(0.999)VVTLEVAK	3
Q3UMF0-3;Q3UMF0-4;B1AZ15;Q3UMF0-2;B1AZ14;Q3UMF0;B1AZ26_271;272;272;272;272;304;305	15020	UID14862	0.312776	1.2421	0.026266	0.173989	-0.403587	-1.32279	0.00849	0.095635			2.95e-50	212	Q3UMF0-3	Row5535	1	2	Q3UMF0-3	T	___1	1;2	Cordon-bleu protein-like 1	Cobll1	271	QRSKKKREQTASAPATPLVSKHRPSFTRSNT	QTASAPATPLVSKHR	SP;SxxxSP	EQT(0.89)AS(0.11)APAT(1)PLVSK	9
Q6P5H2-2;Q6P5H2_850;894	9760	UID9749	0.45354	1.3694	0.030964	0.19011	-0.393036	-1.31315	0.052344	0.239264			0	321	Q6P5H2-2	Row3697	1	2	Q6P5H2-2	S	___1	1;2;3	Nestin	Nes	850	VSQVSLESLEKENVQSPRYLEEDDHMIKSLL	LEKENVQSPRYLEED	SP	VS(0.005)QVS(0.995)LES(1)LEKENVQS(1)PR	16
E9Q616_5569	15419	UID51692	-0.271735	-1.20726	0.025937	0.172452	0.429254	1.34654	0.00298	0.052443			6.47e-17	118	E9Q616	Row14517	0.811	3	E9Q616	T	___3	2;3	Protein Ahnak	Ahnak	5569	NSFSDEREFSAPSTPTGTLEFAGGDAKGKHG	FSAPSTPTGTLEFAG		S(0.367)NS(0.465)FS(0.166)DEREFS(0.003)APS(0.503)T(0.503)PT(0.811)GT(0.184)LEFAGGDAK	17
Q69ZA1;Q69ZA1-2_396;396	9436	UID27641	0.31669	1.24547	0.017628	0.139903	0.373456	1.29545	0.008277	0.094689			0.00071	108	Q69ZA1;Q69ZA1-2	Row10003	0.995	3	Q69ZA1-2	S	___2	2	Cyclin-dependent kinase 13	Cdk13	396	GDVSPSPYSSSSWRRSRSPYSPVLRRSAKSR	SSSSWRRSRSPYSPV		S(0.995)RS(0.857)PY(0.147)SPVLRR	1
Q543V3;P35569_340;340	8385	UID26590	0.48353	1.39816	0.048677	0.244769	0.435488	1.35237	0.069009	0.273072			1.16e-06	80.1	Q543V3	Row9604	0.969	3	Q543V3	S	___2	2	Insulin receptor substrate 1	Irs1	340	SDGEGTMSRPASVDGSPVSPSTNRTHAHRHR	RPASVDGSPVSPSTN	SP;SxxxSP	ASSDGEGTMSRPASVDGS(0.969)PVS(0.781)PS(0.125)T(0.124)NR	18
P20357;Q3TLQ0;Q80X35;Q80ZL4;G3UWW1;G3UZV6;G3UZJ2_1620;259;258;259;189;234;132	16118	UID15959	-0.366436	-1.28916	0.111607	0.374865	0.566342	1.48076	0.026051	0.165321			4.41e-11	125	P20357;Q3TLQ0	Row5753	1	2	P20357	T	___1	1;2;3	Microtubule-associated protein 2;Microtubule-associated protein	Map2	1620	ITPGTPPSYSSRTPGTPGTPSYPRTPGTPKS	YSSRTPGTPGTPSYP	SP	TPGT(1)PGT(0.995)PS(0.005)YPR	4
Q8BN58;Q8BN58-2;E9Q642;Q8BN58-3_640;589;590;640	10945	UID10932	0.90721	1.87541	0.036139	0.207135	0.454228	1.37005	0.236416	0.506513			0.00152	122	Q8BN58	Row4135	1	2	Q8BN58	S	___1	1	Rho GTPase-activating protein 28	Arhgap28	640	KTSKVPQKSPSSRRMSDVPEGVIRVHAPLLS	SPSSRRMSDVPEGVI		RMS(1)DVPEGVIR	3
E9Q616_5557	3357	UID3346	-0.382357	-1.30347	0.005815	0.082809	0.300226	1.23134	0.018042	0.135042			2.16e-37	152	E9Q616	Row1225	0.993	3	E9Q616	S	___1	1;2;3;4	Protein Ahnak	Ahnak	5557	SLFKSKKPRHRSNSFSDEREFSAPSTPTGTL	RHRSNSFSDEREFSA		HRS(0.021)NS(0.984)FS(0.993)DEREFS(0.002)APSTPTGTLEFAGGDAK	7
P70670_1282	7141	UID25346	0.457198	1.37287	0.018559	0.143297	-0.351884	-1.27623	0.051227	0.237109			4.79e-30	183	P70670	Row9087	1	3	P70670	S	___2	1;2	Nascent polypeptide-associated complex subunit alpha, muscle-specific form	Naca	1282	PVTLTPKGAPNALAESPASPKKVPKTAAPEE	APNALAESPASPKKV	SP	GAPNALAES(1)PAS(1)PKKVPK	9
P70670_1285	7142	UID25347	0.457198	1.37287	0.018559	0.143297	-0.351884	-1.27623	0.051227	0.237109			2.11e-93	226	P70670	Row9088	1	3	P70670	S	___2	1;2	Nascent polypeptide-associated complex subunit alpha, muscle-specific form	Naca	1285	LTPKGAPNALAESPASPKKVPKTAAPEETST	ALAESPASPKKVPKT	SP	GAPNALAES(1)PAS(1)PKKVPK	12
D3Z069;Q8K1N2;Q8K1N2-2_458;413;413	2179	UID20384	0.505517	1.41963	0.015602	0.133466	-0.339967	-1.26573	0.070138	0.276075			2.28e-05	86.2	D3Z069;Q8K1N2	Row7141	0.855	3	D3Z069	S	___2	2	Pleckstrin homology-like domain family B member 2	Phldb2	458	SETPQPVLRERKSSISSISGRDDLMDYHRRQ	RERKSSISSISGRDD		KS(0.032)S(0.098)IS(0.855)S(0.847)IS(0.16)GRDDLMDY(0.008)HRR	5
E9Q616_5522	3311	UID39732	-0.559077	-1.47333	0.003982	0.070193	-0.281569	-1.21552	0.071646	0.278763			2.39e-111	233	E9Q616	Row13382	1	2	E9Q616	S	___3	1;2;3	Protein Ahnak	Ahnak	5522	ASISGSKGDLKSSKASLGSLEGEVEAEASSP	DLKSSKASLGSLEGE		AS(1)LGS(1)LEGEVEAEASSPKGK	2
Q99MR1_235	13100	UID31303	0.594926	1.5104	0.002294	0.053944	0.266119	1.20257	0.075199	0.28626			4.2e-05	89.2	Q99MR1	Row11423	1	3	Q99MR1	S	___2	2	PERQ amino acid-rich with GYF domain-containing protein 1	Gigyf1	235	DGDRWRSTSPDGGPRSAGWREHGERRRKFDF	SPDGGPRSAGWREHG		S(0.11)T(0.133)S(0.757)PDGGPRS(1)AGWREHGER	10
B1AY13;E9PV45_1138;1139	1487	UID1488	-0.369385	-1.2918	0.029718	0.185966	-0.381336	-1.30255	0.026178	0.165805			2.52e-45	192	B1AY13	Row554	0.965	2	B1AY13	S	___1	1	Ubiquitin carboxyl-terminal hydrolase 24;Ubiquitin carboxyl-terminal hydrolase	Usp24	1138	RKKTLLSETSSQSSKSPSLSSKQQHQPSASS	TSSQSSKSPSLSSKQ	SP	TLLSET(0.001)SS(0.002)QSSKS(0.965)PS(0.031)LSSK	13
P49586_322	6699	UID43120	-0.583851	-1.49884	0.005172	0.079242	0.290918	1.22342	0.08632	0.305805			3.16e-10	114	P49586	Row13684	0.844	3	P49586	S	___3	3;4	Choline-phosphate cytidylyltransferase A	Pcyt1a	322	KGRMLQAISPKQSPSSSPTHERSPSPSFRWP	SPKQSPSSSPTHERS		MLQAIS(1)PKQS(1)PS(0.107)S(0.844)S(0.042)PT(0.007)HER	13
Q9JHU4_4366	13955	UID13942	0.364586	1.28751	0.013731	0.12538	-0.333606	-1.26016	0.020243	0.143284			2.54e-17	132	Q9JHU4	Row5215	0.991	3	Q9JHU4	S	___1	1	Cytoplasmic dynein 1 heavy chain 1	Dync1h1	4366	DDLAYAETEKKARTDSTSDGRPAWMRTLHTT	EKKARTDSTSDGRPA		T(0.002)DS(0.991)T(0.005)S(0.001)DGRPAWMR	3
Q8BTI8;Q8BTI8-2;Q8BTI8-3_2646;2550;2546	11054	UID47473	-0.465608	-1.3809	0.023949	0.163945	-0.363145	-1.28623	0.060131	0.255093			3.01e-05	149	Q8BTI8	Row14100	1	2	Q8BTI8	S	___3	1;2;3	Serine/arginine repetitive matrix protein 2	Srrm2	2646	SPRKPIDSLRDSRSLSYSPVERRQPSPQPSP	LRDSRSLSYSPVERR		SLS(1)YS(1)PVER	3
Q8BTI8;Q8BTI8-2;Q8BTI8-3_2648;2552;2548	11055	UID47474	-0.465608	-1.3809	0.023949	0.163945	-0.363145	-1.28623	0.060131	0.255093			3.01e-05	149	Q8BTI8	Row14101	1	2	Q8BTI8	S	___3	1;2;3	Serine/arginine repetitive matrix protein 2	Srrm2	2648	RKPIDSLRDSRSLSYSPVERRQPSPQPSPRD	DSRSLSYSPVERRQP	SP;SxxxSP	SLS(1)YS(1)PVER	5
Q63918_359	9279	UID27484	-0.432518	-1.34959	0.001413	0.044348	0.251149	1.19016	0.021215	0.147753			1.58e-52	153	Q63918	Row9928	1	3	Q63918	S	___2	2;3	Serum deprivation-response protein	Sdpr	359	GSAEDAEKSARRGNNSAVGSNADLTIEEDEE	SARRGNNSAVGSNAD		RGNNS(1)AVGS(1)NADLT(1)IEEDEEEEPVALQQAQQVR	5
E9Q616_5525	3312	UID39733	-0.526087	-1.44002	0.004853	0.076586	-0.284041	-1.2176	0.064852	0.264875			5.54e-185	273	E9Q616	Row13383	1	2	E9Q616	S	___3	1;2;3	Protein Ahnak	Ahnak	5525	SGSKGDLKSSKASLGSLEGEVEAEASSPKGK	SSKASLGSLEGEVEA		SSKAS(0.999)LGS(1)LEGEVEAEASSPK	8
Q80X50-2;Q80X50-4;Q80X50-3;Q80X50-5_636;625;605;630	10521	UID28724	-0.371312	-1.29353	0.003996	0.070332	0.280446	1.21457	0.01553	0.125726			9.83e-15	138	Q80X50-2;Q80X50-4;Q80X50-5	Row10452	0.988	2	Q80X50-2	S	___2	2	Isoform 2 of Ubiquitin-associated protein 2-like	Ubap2l;>sp|Q80X50-3|UBP2L_MOUSE	636	PLYEQRSTQTRRYPSSISSSPQKDLTQAKNG	QTRRYPSSISSSPQK		YPS(0.011)S(0.988)IS(0.006)S(0.011)S(0.984)PQKDLTQAK	4
Q6PDH0;D3Z4N0;Q6PDH0-2;D3Z0X5;F6RUK9;E9PWB1_431;431;431;431;176;431	2288	UID2277	0.598523	1.51417	0.002543	0.056145	-0.266406	-1.20281	0.080877	0.295566			0.0014	111	Q6PDH0	Row840	1	2	Q6PDH0	S	___1	1	Pleckstrin homology-like domain family B member 1	Phldb1	431	VLTSSPSRQLVGRTFSDGLAATRTLQPPESP	QLVGRTFSDGLAATR		TFS(1)DGLAATR	3
Q61687;F6RDB7_993;882	9065	UID27270	0.364475	1.28741	0.028608	0.182869	0.374571	1.29645	0.025641	0.163826			7.33e-14	118	Q61687	Row9858	0.92	3	Q61687	S	___2	2	Transcriptional regulator ATRX	Atrx	993	LKGETLKREQEWDSSSDGTERLPEEEEIGPF	EQEWDSSSDGTERLP		EQEWDS(0.237)S(0.803)S(0.92)DGT(0.039)ERLPEEEEIGPFSK	8
Q3UHJ0;Q3UHJ0-2_676;595	8005	UID44426	-0.305089	-1.23549	0.020326	0.150089	0.367704	1.2903	0.008746	0.096555			1.27e-19	115	Q3UHJ0	Row13786	0.936	3	Q3UHJ0	S	___3	3	AP2-associated protein kinase 1	Aak1	676	ASLNKSKSATTTPSGSPRTSQQNVSNASEGS	ATTTPSGSPRTSQQN	SP	STQLLQAAAAEAS(0.001)LNKS(0.078)KS(0.665)AT(0.173)T(0.315)T(0.698)PS(0.133)GS(0.936)PR	27
O08553_514	15910	UID33967	-0.547238	-1.46128	0.016487	0.135261	0.339078	1.26495	0.093167	0.318055			2.3e-16	140	O08553	Row12361	0.999	3	O08553	T	___2	2;3	Dihydropyrimidinase-related protein 2	Dpysl2	514	YDGPVCEVSVTPKTVTPASSAKTSPAKQQAP	SVTPKTVTPASSAKT	SP	TVT(0.999)PAS(0.004)S(0.013)AKT(0.534)S(0.449)PAKQQAPPVR	3
A2AMM0_97	866	UID867	0.268949	1.20493	0.120984	0.391957	-0.626085	-1.54337	0.004528	0.068874			2.69e-15	178	A2AMM0	Row332	1	2	A2AMM0	S	___1	1	Muscle-related coiled-coil protein	Murc	97	TGYVVNKLFEKTRKVSAHIKDVKARVEKQQV	FEKTRKVSAHIKDVK		KVS(1)AHIKDVK	3
A2AMM0_20	865	UID19082	0.486315	1.40086	0.001823	0.048461	-0.252089	-1.19093	0.039683	0.206479			2.74e-197	256	A2AMM0	Row6588	1	3	A2AMM0	S	___2	1;2;3	Muscle-related coiled-coil protein	Murc	20	GSASNAGKIHQNRLSSVTEDEDQDAALTIVT	IHQNRLSSVTEDEDQ		IHQNRLS(1)S(1)VT(1)EDEDQDAALTIVTVLDR	8
H9H9S3;Q9R0G7_359;360	5342	UID23547	0.338721	1.26463	0.174971	0.471381	-0.694	-1.61776	0.01751	0.13297			1.27e-42	175	H9H9S3	Row8371	0.909	3	H9H9S3	S	___2	1;2	Zinc finger E-box-binding homeobox 2	Zeb2	359	RNNIKTGSSPNSVSSSPTNSAITQLRNKLEN	SPNSVSSSPTNSAIT	SP;SxxxSP	NNIKT(0.697)GS(0.151)S(0.151)PNS(0.002)VS(0.002)S(0.056)S(0.909)PT(0.017)NS(0.017)AITQLR	15
A2ASS6;A2ASS6-3;E9Q8K5;E9Q8N1_814;768;814;814	1018	UID19235	-0.257908	-1.19574	0.103895	0.362761	-0.594517	-1.50997	0.003535	0.059493			8.43e-05	151	A2ASS6;A2ASS6-3;E9Q8K5	Row6659	1	2	A2ASS6	S	___2	1;2	Titin	Ttn	814	STERLVHVDKRPRTASPHFTVSKISVPKTEH	DKRPRTASPHFTVSK	RxRxxS/T;SP	T(1)AS(1)PHFTVSK	3
Q80VB6;Q9JLM8-2;Q9JLM8_2;2;2	10481	UID10468	0.277323	1.21194	0.058683	0.269954	-0.46715	-1.38238	0.006714	0.085016			1.31e-05	83.6	Q80VB6;Q9JLM8	Row3964	1	4	Q9JLM8	S	___1	1	Serine/threonine-protein kinase DCLK1	Dclk1	2	______________MSFGRDMELEHFDERDK	______MSFGRDMEL		S(1)FGRDMELEHFDERDKAQR	1
Q61029;Q61029-2;Q61029-4;Q61033-2;Q61029-3;Q61033_158;158;158;158;158;158	8890	UID27095	-0.600826	-1.51658	0.042652	0.227124	0.411652	1.33021	0.134038	0.377042			1.77e-19	172	Q61029;Q61029-3;Q61033	Row9791	0.995	3	Q61033	S	___2	2;3	Lamina-associated polypeptide 2, isoforms beta/delta/epsilon/gamma;Lamina-associated polypeptide 2, isoforms alpha/zeta	Tmpo	158	KKLLKLREQGTESRSSTPLPTVSSSAENTRQ	QGTESRSSTPLPTVS		LREQGTESRS(0.005)S(0.995)T(0.999)PLPTVSSSAENTR	11
Q6ZPG2;H7BX49_20;20	5321	UID23526	-0.571187	-1.48574	0.017928	0.140597	0.342564	1.26801	0.10763	0.34137			2.15e-05	97.7	Q6ZPG2	Row8359	1	3	Q6ZPG2	S	___2	2	WD repeat-containing protein 90	Wdr90	20	SGARETRCRQGSRPGSPGSEVPAASVTGPRA	RQGSRPGSPGSEVPA	SP;SxxxSP	CRQGS(1)RPGS(1)PGSEVPAASVTGPR	9
E9Q616_5536	3314	UID3303	0.292212	1.22452	0.054236	0.260168	-0.445089	-1.3614	0.009759	0.101512			2.3e-264	302	E9Q616	Row1198	0.999	2	E9Q616	S	___1	1;2;3	Protein Ahnak	Ahnak	5536	ASLGSLEGEVEAEASSPKGKFSLFKSKKPRH	EVEAEASSPKGKFSL	SP	AS(0.008)LGS(0.992)LEGEVEAEAS(0.001)S(0.999)PKGK	16
E9Q0Q9;Q9D8N6;D3Z769_123;135;146	3056	UID21261	-0.551452	-1.46556	0.159109	0.450532	-0.633318	-1.55113	0.113286	0.350541			2.59e-20	133	E9Q0Q9	Row7487	1	3	E9Q0Q9	S	___2	1;2	Protein lin-37 homolog	Lin37	123	RAWMRNSPTVRERERSPGSPLPPLPEDGEGS	TVRERERSPGSPLPP	RxRxxS/T;RxRxxS/TxxS/T;SP	ERS(1)PGS(1)PLPPLPEDGEGSEVINSK	3
E9Q0Q9;Q9D8N6;D3Z769_126;138;149	3057	UID21262	-0.551452	-1.46556	0.159109	0.450532	-0.633318	-1.55113	0.113286	0.350541			2.59e-20	133	E9Q0Q9	Row7488	1	3	E9Q0Q9	S	___2	2	Protein lin-37 homolog	Lin37	126	MRNSPTVRERERSPGSPLPPLPEDGEGSEVI	ERERSPGSPLPPLPE	SP	ERS(1)PGS(1)PLPPLPEDGEGSEVINSK	6
E9Q9Q2_881	3749	UID3738	-0.355494	-1.27942	0.05246	0.254814	-0.419593	-1.33755	0.028402	0.172651			2.54e-05	105	E9Q9Q2	Row1365	1	2	E9Q9Q2	S	___1	1	Protein R3hdm1	R3hdm1	881	MMQLNLPNNPQSRTHSPPQWKQNKHYCDHQR	NPQSRTHSPPQWKQN	SP;SxxxSP	THS(1)PPQWK	3
Q9Z2H5-2;Q9Z2H5;A2AUK8;A2AUK7;Q9Z2H5-3;A2AUK6;A2AUK5_528;540;528;527;528;455;540	14515	UID32718	-0.600668	-1.51642	0.003096	0.062397	0.264129	1.20091	0.093283	0.318096			1.51e-30	177	Q9Z2H5-2	Row11977	0.982	2	Q9Z2H5-2	S	___2	1;2;3	Band 4.1-like protein 1	Epb41l1;Epb4.1l1	528	LIHRDRDWDRERRLPSSPASPSPKGTPEKAS	DRERRLPSSPASPSP		RLPS(0.982)S(0.02)PAS(0.953)PS(0.046)PK	4
Q9QYG0;Q9QYG0-2_328;314	14231	UID32434	-0.342917	-1.26832	0.314391	0.633049	-1.08531	-2.12183	0.010986	0.106492			3.01e-17	156	Q9QYG0;Q9QYG0-2	Row11877	0.918	3	Q9QYG0	S	___2	2;3	Protein NDRG2	Ndrg2	328	GMGYMASSCMTRLSRSRTASLTSAASIDGSR	CMTRLSRSRTASLTS		LS(0.892)RS(0.918)RT(0.19)AS(0.71)LT(0.223)S(0.063)AAS(0.004)IDGSR	4
Q8R502_215	12321	UID30524	-0.40337	-1.32259	0.005457	0.080548	-0.277864	-1.2124	0.029411	0.176618			9.04e-12	104	Q8R502	Row11147	1	2	Q8R502	S	___2	2	Leucine-rich repeat-containing protein 8C	Lrrc8c	215	QSGPEGNLVRSQSLKSIPEKFVVDKSAAGAL	VRSQSLKSIPEKFVV		S(0.5)QS(0.5)LKS(1)IPEKFVVDK	6
G5E8J4;Q62136_660;660	5081	UID5070	-0.781763	-1.71923	0.002015	0.050719	0.265446	1.20201	0.148706	0.397274			6.42e-05	91.4	G5E8J4	Row1852	0.998	2	G5E8J4	S	___1	1	Tyrosine-protein phosphatase non-receptor type 21	Ptpn21	660	HGFEGLRLKERTVSASAADVAPRTFSAGSQS	KERTVSASAADVAPR		TVS(0.002)AS(0.998)AADVAPR	5
Q5DTJ9_253	8476	UID26681	0.349983	1.27455	0.076832	0.308127	-0.46509	-1.3804	0.028287	0.17205			2.3e-62	147	Q5DTJ9	Row9634	0.895	3	Q5DTJ9	S	___2	2	Myopalladin	Mypn	253	LAAGEAAAGDSTPGSSPSSLYYEEPLGQPPR	GDSTPGSSPSSLYYE	SP	EAELAAGEAAAGDS(0.449)T(0.449)PGS(0.151)S(0.895)PS(0.045)S(0.009)LY(0.002)YEEPLGQPPRFTQK	19
Q9ET78_597	13908	UID50327	0.535978	1.44992	0.001983	0.050153	0.248665	1.18811	0.061559	0.257789			2.9e-54	170	Q9ET78	Row14355	1	2	Q9ET78	S	___3	1;2;3;4	Junctophilin-2	Jph2	597	PEPEPEVRRSDSAPPSPVSATVPEEEPPAPR	RSDSAPPSPVSATVP	SP;SxxxSP	RS(0.067)DS(0.933)APPS(1)PVSATVPEEEPPAPR	8
D3Z069;Q8K1N2;Q8K1N2-2_459;414;414	2180	UID20385	0.488136	1.40263	0.01651	0.135331	-0.325845	-1.2534	0.074721	0.285157			5.3e-06	80.8	D3Z069;Q8K1N2	Row7142	0.908	3	D3Z069	S	___2	2	Pleckstrin homology-like domain family B member 2	Phldb2	459	ETPQPVLRERKSSISSISGRDDLMDYHRRQR	ERKSSISSISGRDDL		KS(0.013)S(0.987)IS(0.046)S(0.908)IS(0.046)GRDDLMDYHR	6
Q3ULB0;S4R1W5_888;1020	8100	UID8089	-0.275429	-1.21035	0.052532	0.255049	-0.439519	-1.35615	0.007458	0.08901			0.000518	112	Q3ULB0	Row3127	0.997	3	Q3ULB0	S	___1	1	Protein Rbm6	Rbm6	888	KEKGNDRREKLQSFDSPERKRIKYSRETDSD	EKLQSFDSPERKRIK	SP	LQS(0.003)FDS(0.997)PERKR	6
Q9ET78_613	13910	UID50329	0.548889	1.46296	0.00266	0.057613	0.255035	1.19336	0.072722	0.281049			2.12e-43	146	Q9ET78	Row14357	1	3	Q9ET78	S	___3	1;2;3;4	Junctophilin-2	Jph2	613	PVSATVPEEEPPAPRSPVPAKQATLEPKPIV	EEPPAPRSPVPAKQA	SP	RS(0.134)DS(0.866)APPS(0.986)PVS(0.012)AT(0.001)VPEEEPPAPRS(1)PVPAK	24
P20357;Q3TLQ0;Q80X35;Q80ZL4_1783;453;421;422	6220	UID42641	-0.287186	-1.22026	0.026126	0.173492	0.372016	1.29416	0.008279	0.094689			7.54e-21	109	P20357;Q3TLQ0	Row13642	0.983	3	P20357	S	___3	1;2;3	Microtubule-associated protein 2;Microtubule-associated protein	Map2	1783	HAKARVDHGAEIITQSPSRSSVASPRRLSNV	GAEIITQSPSRSSVA	SP	ARVDHGAEIIT(0.014)QS(0.983)PS(0.116)RS(0.772)S(0.235)VAS(0.879)PR	13
Q61029;Q61029-2;Q61029-4;Q61033-2;Q61029-3;Q61033_155;155;155;155;155;155	8888	UID27093	-0.415985	-1.33421	0.190093	0.491704	0.664886	1.58544	0.053468	0.241056			1.77e-19	139	Q61029;Q61029-3;Q61033	Row9789	0.95	2	Q61033	S	___2	2;3	Lamina-associated polypeptide 2, isoforms beta/delta/epsilon/gamma;Lamina-associated polypeptide 2, isoforms alpha/zeta	Tmpo	155	LYEKKLLKLREQGTESRSSTPLPTVSSSAEN	LREQGTESRSSTPLP		LREQGT(0.044)ES(0.95)RS(0.018)S(0.912)T(0.075)PLPT(0.001)VSSS(0.001)AENTR	8
D3Z5P5;P40694_800;800	2420	UID20625	-0.328517	-1.25572	0.075474	0.30491	0.461853	1.37731	0.021965	0.15141			7.23e-41	149	D3Z5P5	Row7249	1	3	D3Z5P5	S	___2	2	DNA-binding protein SMUBP-2	Ighmbp2	800	PASSGSVAPQPSSPPSPAQAEPEPRAEEPVT	PQPSSPPSPAQAEPE	SP;SxxxSP	RSPASSGSVAPQPS(0.182)S(0.819)PPS(1)PAQAEPEPR	18
Q9Z277;Q9Z277-2_1468;1170	14487	UID32690	0.36354	1.28658	0.149403	0.437502	0.584729	1.49976	0.035188	0.193365			2.12e-44	182	Q9Z277	Row11967	0.995	2	Q9Z277	S	___2	2	Tyrosine-protein kinase BAZ1B	Baz1b	1468	FPDRLADDEGDSDSESVGQSRGRRQKK____	EGDSDSESVGQSRGR		FPDRLADDEGDS(0.824)DS(0.18)ES(0.995)VGQS(0.001)R	16
P43276_2	6554	UID6543	0.299966	1.23112	0.099244	0.353667	0.512806	1.42682	0.014102	0.120089			1.56e-120	238	P43276	Row2516	0.99	3	P43276	S	___1	1;2	Histone H1.5	Hist1h1b	2	______________MSETAPAETAAPAPVEK	______MSETAPAET		S(0.99)ET(0.01)APAETAAPAPVEKSPAKK	1
Q9CWR0-2;Q9CWR0;G5E825_531;540;540	4969	UID23174	0.368117	1.29067	0.10707	0.367134	-0.503503	-1.41765	0.039362	0.205365			2.5e-05	91.6	Q9CWR0-2	Row8233	1	3	Q9CWR0-2	S	___2	1;2	Rho guanine nucleotide exchange factor 25	Arhgef25	531	SQTNSLGRPGGPWVGSPGRMRPGDLAQASMH	PGGPWVGSPGRMRPG	SP	ES(0.756)QT(0.116)NS(0.128)LGRPGGPWVGS(1)PGR	17
Q8K3W3_145	12082	UID12069	-0.328838	-1.256	0.050428	0.249959	-0.408299	-1.32712	0.022062	0.151622			7.71e-55	146	Q8K3W3	Row4486	0.992	3	Q8K3W3	S	___1	1;2	Protein CASC3	Casc3	145	EEKPESKGTVTGERQSGDGQESTEPVENKVG	TVTGERQSGDGQEST		GTVT(0.008)GERQS(0.992)GDGQESTEPVENKVGK	9
A0A087WQS0;E9Q0S6;A0A087WQM0;A0A087WQ94;A0A087WRU0;Q9DBT6;A0A087WPC7_1320;1341;1276;1172;1159;77;35	14740	UID32798	0.599219	1.5149	0.066833	0.287682	0.446812	1.36302	0.150033	0.39857			3.72e-17	148	A0A087WQS0	Row12005	0.774	2	A0A087WQS0	T	___2	1;2	Protein Tns1	Tns1	1320	HMVPGSPQARHRTVGTNTPPSPGFGRRAVNP	ARHRTVGTNTPPSPG		HRT(0.114)VGT(0.774)NT(0.661)PPS(0.452)PGFGR	6
Q9D620;E9Q8L9_236;236	3582	UID3571	-0.39749	-1.31721	0.016273	0.134859	-0.316922	-1.24567	0.04056	0.209101			4.88e-06	128	Q9D620	Row1307	0.905	2	Q9D620	S	___1	1	Rab11 family-interacting protein 1	Rab11fip1	236	TLFSKSSLQKTPLSQSMSVLPTSKSDKVLLR	QKTPLSQSMSVLPTS		TPLS(0.005)QS(0.905)MS(0.089)VLPTSK	6
F2Z3U3_858	4112	UID22317	0.6585	1.57844	0.006747	0.087779	0.289207	1.22197	0.139394	0.384015			0.000701	59.2	F2Z3U3	Row7905	0.994	3	F2Z3U3	S	___2	2	Protein Raph1	Raph1	858	PTLPKQQSFGVKPPPSPLSPVPSVVKQIASQ	FGVKPPPSPLSPVPS	SP	QQS(0.004)FGVKPPPS(0.994)PLS(0.741)PVPS(0.261)VVK	11
D3YVV9;E9Q1U2;Q91YE8;Q91YE8-2_618;618;618;288	2051	UID2040	-0.49895	-1.41319	0.01393	0.126172	-0.309833	-1.23956	0.082854	0.300369			1e-74	193	D3YVV9;Q91YE8	Row757	1	3	Q91YE8	S	___1	1;2;3	Synaptopodin-2	Synpo2	618	SPISDFPAPPPYSAVSPPPEAFSRGVSSPVA	PPPYSAVSPPPEAFS	SP	SVTSPISDFPAPPPYSAVS(1)PPPEAFSR	19
E9Q616_3088	3335	UID3324	-0.496277	-1.41057	0.00377	0.069152	-0.258398	-1.19615	0.062294	0.259098			2.51e-34	189	E9Q616	Row1209	0.865	3	E9Q616	S	___1	1	Protein Ahnak	Ahnak	3088	GKAKKSRFKLPKFNFSGSKVQTPEVDVKLKK	KLPKFNFSGSKVQTP		FNFS(0.865)GS(0.135)KVQTPEVDVK	4
Q9QYF9;Q8VCV2_327;340	14224	UID32427	0.381474	1.30267	0.340173	0.656827	-1.05946	-2.08415	0.024962	0.161692			2.17e-09	129	Q9QYF9	Row11872	0.985	3	Q9QYF9	S	___2	2;3	Protein NDRG3	Ndrg3	327	GMGYIPSASMTRLARSRTHSTSSSIGSGESP	SMTRLARSRTHSTSS		LARS(0.985)RT(0.993)HS(0.62)T(0.144)S(0.194)S(0.046)S(0.016)IGS(0.001)GESPFSR	4
Q923A8;A2AP92;Q62073;A2AP93_439;439;412;412	12868	UID31071	-0.446426	-1.36266	0.006036	0.083747	0.271434	1.20701	0.050312	0.234333			3.59e-94	230	Q923A8	Row11337	1	2	Q923A8	S	___2	1;2;3	Mitogen-activated protein kinase kinase kinase 7	Map3k7	439	VPEIVISGNGQPRRRSIQDLTVTGTEPGQVS	NGQPRRRSIQDLTVT		S(1)IQDLTVTGTEPGQVSSR	1
Q8VC70_33	12383	UID30586	-0.440849	-1.3574	0.017891	0.140541	-0.320329	-1.24862	0.060451	0.256032			9.14e-18	147	Q8VC70	Row11162	1	2	Q8VC70	S	___2	1;2	RNA-binding motif, single-stranded-interacting protein 2	Rbms2	33	KNNKKLYVAQQMAPPSPRNSTPNSSGGGGGG	AQQMAPPSPRNSTPN	SP	LYVAQQMAPPS(1)PR	11
B1AST8;B1AST7;E9QLW6;E9Q1Q1;Q60592_1201;1208;1262;1269;1202	1433	UID19650	0.575571	1.49027	0.004493	0.073373	-0.265857	-1.20235	0.099163	0.329248			1.28e-20	106	B1AST8	Row6842	0.967	3	B1AST8	S	___2	2	Microtubule-associated serine/threonine-protein kinase 2	Mast2	1201	SSLNRSLSSGESGPGSPTHSHSLSPRSPPQG	SGESGPGSPTHSHSL	SP;SxxxSP	S(0.438)LS(0.439)S(0.117)GES(0.037)GPGS(0.967)PT(0.001)HSHSLSPR	11
Q3UPF5;D3Z5I1;Q3UPF5-2_553;553;553	2377	UID2366	0.367226	1.28987	0.058979	0.271063	-0.408906	-1.32768	0.040505	0.208922			1.29e-103	218	Q3UPF5	Row868	0.975	3	Q3UPF5	S	___1	1;2	Zinc finger CCCH-type antiviral protein 1	Zc3hav1	553	SPLSSSTSHRVAASGSPGKSSTHASVSPASE	HRVAASGSPGKSSTH	SP	VAAS(0.007)GS(0.975)PGKS(0.008)S(0.008)T(0.003)HASVSPASEPSR	6
A2ASS6;A2ASS6-3;E9Q8K5;E9Q8N1_1411;1365;1411;1411	1038	UID19255	-0.314057	-1.2432	0.17426	0.469888	-0.645154	-1.56391	0.01717	0.131499			0.000927	100	A2ASS6;A2ASS6-3;E9Q8K5	Row6675	0.999	2	A2ASS6	S	___2	2	Titin	Ttn	1411	PTPEAVSRIRSVSPRSLSRSPIRMSPAMSPA	IRSVSPRSLSRSPIR		S(0.127)VS(0.874)PRS(0.999)LSR	6
Q63918_363	9280	UID27485	-0.424946	-1.34252	0.001538	0.046717	0.233842	1.17596	0.028094	0.171379			3.17e-63	162	Q63918	Row9929	1	3	Q63918	S	___2	1;2;3	Serum deprivation-response protein	Sdpr	363	DAEKSARRGNNSAVGSNADLTIEEDEEEEPV	GNNSAVGSNADLTIE		RGNNS(1)AVGS(1)NADLT(1)IEEDEEEEPVALQQAQQVR	9
Q9R0L6;Q9R0L6-2_69;69	14281	UID32484	-0.276316	-1.2111	0.09856	0.352039	-0.509528	-1.42358	0.009836	0.101787			6.66e-45	202	Q9R0L6	Row11896	0.99	2	Q9R0L6	S	___2	2	Pericentriolar material 1 protein	Pcm1	69	VASDKRVTNAISPESSPGVGRRRTKIPHTFP	NAISPESSPGVGRRR	SP;SxxxSP	VTNAIS(0.999)PES(0.011)S(0.99)PGVGR	10
Q3UYI5_506	8225	UID26430	-0.344524	-1.26973	0.006564	0.086883	0.280019	1.21421	0.017258	0.132019			4.03e-06	126	Q3UYI5	Row9549	1	3	Q3UYI5	S	___2	2	Ral guanine nucleotide dissociation stimulator-like 3	Rgl3	506	EQSYRVSRVIEPPAASCPSSPRIRRRISLTK	VIEPPAASCPSSPRI		VIEPPAAS(1)CPS(0.906)S(0.094)PRIR	8
Q8R4U7_261	12311	UID12298	-0.297066	-1.22864	0.0137	0.12538	0.320484	1.24875	0.009646	0.101331			3.7e-08	125	Q8R4U7	Row4583	1	3	Q8R4U7	S	___1	1	Leucine zipper protein 1	Luzp1	261	GISSTLSSKESKRKGSLDYLKQVENETRDKS	KESKRKGSLDYLKQV		RKGS(1)LDYLKQVENETR	4
Q80X50-2;Q80X50-4;Q80X50-3;Q80X50-5_640;629;609;634	10524	UID28727	-0.413119	-1.33156	0.003188	0.062784	0.250487	1.18961	0.032326	0.184252			7.74e-111	236	Q80X50-2;Q80X50-4;Q80X50-5	Row10455	0.984	2	Q80X50-2	S	___2	1;2	Isoform 2 of Ubiquitin-associated protein 2-like	Ubap2l;>sp|Q80X50-3|UBP2L_MOUSE	640	QRSTQTRRYPSSISSSPQKDLTQAKNGFSSV	YPSSISSSPQKDLTQ	SP;SxxxSP	YPS(0.011)S(0.988)IS(0.006)S(0.011)S(0.984)PQKDLTQAK	8
O08553_522	5483	UID23688	-0.584457	-1.49947	0.006308	0.085246	0.276696	1.21142	0.111279	0.348174			1.27e-36	138	O08553	Row8433	0.954	3	O08553	S	___2	1;2;3	Dihydropyrimidinase-related protein 2	Dpysl2	522	SVTPKTVTPASSAKTSPAKQQAPPVRNLHQS	PASSAKTSPAKQQAP	SP;SxxxSP	T(0.481)VT(0.509)PAS(0.066)S(0.847)AKT(0.143)S(0.954)PAKQQAPPVR	11
Q9QXS1;Q9QXS1-2;Q9QXS1-9;Q9QXS1-11;Q9QXS1-16;Q9QXS1-4;Q9QXS1-10;Q9QXS1-12;Q9QXS1-5;Q9QXS1-14;Q9QXS1-15;E9Q3W4;Q9QXS1-13;Q9QXS1-3;Q9QXS1-7;Q9QXS1-8;Q9QXS1-6_4623;4618;4448;4458;4476;4480;4443;4453;4475;4482;4381;4318;4466;4475;4509;4521;4504	14171	UID50590	-1.16347	-2.23995	0.010163	0.105886	0.349753	1.27434	0.329302	0.597838			1.09e-40	195	Q9QXS1;Q9QXS1-13;Q9QXS1-3;Q9QXS1-7	Row14380	0.984	2	Q9QXS1	S	___3	1;2;3	Plectin	Plec	4623	LEAAAQSSKGYYSPYSVSGSGSTAGSRTGSR	KGYYSPYSVSGSGST		GYYSPY(0.015)S(0.984)VS(0.046)GS(0.074)GS(0.495)T(0.269)AGS(0.116)R	7
Q543V3;P35569_325;325	8382	UID26587	0.297901	1.22935	0.021678	0.155096	-0.344132	-1.26939	0.01148	0.108541			2.51e-53	172	Q543V3	Row9602	0.959	4	Q543V3	S	___2	1;2;3	Insulin receptor substrate 1	Irs1	325	SMVGGKPGSFRVRASSDGEGTMSRPASVDGS	SFRVRASSDGEGTMS	RxRxxS/T	AS(0.041)S(0.959)DGEGT(0.002)MS(0.008)RPAS(0.017)VDGS(0.085)PVS(0.483)PS(0.152)T(0.141)NRT(0.112)HAHR	3
D3YXZ3;Q91YS4;O88448_506;508;505	2096	UID2085	-0.250112	-1.1893	0.027243	0.177405	0.375926	1.29767	0.004134	0.065821			6.64e-20	106	D3YXZ3	Row777	1	4	D3YXZ3	S	___1	1;2	Kinesin light chain 2	Klc2	506	ELLKDGSGGRGHRRGSRDVAGPQSESDLEES	GRGHRRGSRDVAGPQ		RGS(1)RDVAGPQSESDLEESGPAAEWSGDGSGSLRR	3
Q8BGT6;Q8BGT6-2_481;124	10733	UID10720	0.251099	1.19011	0.066246	0.286504	-0.45789	-1.37353	0.005434	0.076523			2.57e-57	194	Q8BGT6	Row4054	0.998	2	Q8BGT6	S	___1	1;2	MICAL-like protein 1	Micall1	481	TPKSLHPWYGITPTSSPKTKKRPAPRAPSAS	YGITPTSSPKTKKRP	SP	SLHPWYGIT(0.565)PT(0.411)S(0.026)S(0.998)PKTK	13
Q8CHP0;D3Z081_851;851	2226	UID20431	0.347507	1.27236	0.021508	0.154546	0.329533	1.25661	0.026743	0.168038			4.02e-06	108	Q8CHP0	Row7166	1	2	Q8CHP0	S	___2	2	Zinc finger CCCH domain-containing protein 3	Zc3h3;Gm7353	851	RQMSSGLASGAEAPASPPPSPRVLASTSTLS	SGAEAPASPPPSPRV	SP	QMSSGLASGAEAPAS(1)PPPS(1)PR	15
Q8CHP0;D3Z081_855;855	2227	UID20432	0.347507	1.27236	0.021508	0.154546	0.329533	1.25661	0.026743	0.168038			4.02e-06	108	Q8CHP0	Row7167	1	2	Q8CHP0	S	___2	2	Zinc finger CCCH domain-containing protein 3	Zc3h3;Gm7353	855	SGLASGAEAPASPPPSPRVLASTSTLSSKAT	APASPPPSPRVLAST	SP;SxxxSP	QMSSGLASGAEAPAS(1)PPPS(1)PR	19
D3Z5P0;Q5RJI5_357;432	2413	UID20618	0.723146	1.65078	0.002161	0.052359	-0.249395	-1.18871	0.147688	0.395879			1.38e-68	185	D3Z5P0	Row7245	0.852	2	D3Z5P0	S	___2	2	Serine/threonine-protein kinase BRSK1	Brsk1	357	TRRALEMAQHSQRSRSVSGASTGLSSSPLSS	QHSQRSRSVSGASTG		S(0.146)RS(0.852)VS(0.001)GAST(0.002)GLS(0.34)S(0.462)S(0.196)PLS(0.001)SPR	3
Q69ZS7;Q69ZS7-2_150;67	9452	UID9441	-0.326177	-1.25369	0.440857	0.7392	-1.62027	-3.07433	0.00482	0.071334			0.000507	127	Q69ZS7	Row3582	0.944	2	Q69ZS7	S	___1	1	HBS1-like protein	Hbs1l	150	GQPSKGKSVISRSSQSESEIVPKVAKMTVSG	VISRSSQSESEIVPK		S(0.003)S(0.003)QS(0.944)ES(0.051)EIVPK	4
Q8CJ53-2;Q8CJ53;Q8CJ53-4;Q8CJ53-3_482;482;426;426	11867	UID11854	-0.292126	-1.22444	0.030337	0.18882	-0.357543	-1.28124	0.012888	0.115364			0.000492	114	Q8CJ53-2	Row4416	0.99	2	Q8CJ53-2	S	___1	1	Cdc42-interacting protein 4	Trip10	482	WLAEAESRVLSNRGDSLSRHARPPDPPTTAP	VLSNRGDSLSRHARP		VLS(0.003)NRGDS(0.99)LS(0.006)R	8
Q14AX6-2;Q14AX6-3;Q14AX6_384;384;384	7598	UID25803	0.190312	1.14101	0.072623	0.298398	-0.566178	-1.4806	0.000411	0.01651			2.72e-21	133	Q14AX6-2	Row9271	1	3	Q14AX6-2	S	___2	2	Cyclin-dependent kinase 12	Cdk12	384	SKKKRSGSRSRHSSISPVRLPLNSSLGAELS	RSRHSSISPVRLPLN	SP	HS(0.002)S(0.998)IS(1)PVRLPLNSSLGAELSR	5
A2AEW9;Q8VD04;A2AEW8_643;657;688	622	UID623	0.327115	1.2545	0.008849	0.100102	-0.28393	-1.21751	0.016922	0.130455			7.81e-14	91.6	A2AEW9	Row252	0.932	3	A2AEW9	S	___1	1;2	GRIP1-associated protein 1	Gripap1	643	KEKESSAIPARSLSSSPQAQPPRPAELSDEE	PARSLSSSPQAQPPR	SP;SxxxSP	S(0.146)LS(0.79)S(0.131)S(0.932)PQAQPPRPAELSDEEVAELFQR	5
P14873_1405	18209	UID36231	-0.243957	-1.18424	0.104792	0.364307	-0.5245	-1.43843	0.005158	0.074439			6.73e-43	164	P14873	Row13040	0.993	2	P14873	Y	___2	2;3	Microtubule-associated protein 1B;MAP1B heavy chain;MAP1 light chain LC1	Map1b	1405	LSPLRSPPLLGSESPYEDFLSADSKVLGRRS	LLGSESPYEDFLSAD		VLS(0.068)PLRS(0.928)PPLLGS(0.007)ES(0.003)PY(0.993)EDFLS(0.002)ADSK	17
A2AM05-4;A2AM05;A2AM05-2_7;7;7	840	UID19057	-0.595296	-1.51078	0.028743	0.183045	-0.346732	-1.27168	0.153994	0.404554			0.000271	80.3	A2AM05-4	Row6575	0.797	3	A2AM05-4	S	___2	2	Centlein	Cntln	7	_________MAARSPSSSPPPPPVRRSSRRS	_MAARSPSSSPPPPP		AARS(0.852)PS(0.797)S(0.176)S(0.176)PPPPPVRR	6
E9QM77;O70305;O70305-2;O70305-3;F6U2C2;F6V8M6_832;832;762;701;523;26	3962	UID22167	0.267084	1.20337	0.105699	0.365387	-0.503391	-1.41754	0.009997	0.102123			1.9e-05	109	E9QM77;F6U2C2	Row7837	0.997	3	E9QM77	S	___2	1;2	Ataxin-2	Atxn2	832	SSSSSNCTSGSSKTNSPSISPSMLSNAEHKR	SGSSKTNSPSISPSM	SP;SxxxSP	T(0.003)NS(0.997)PS(0.006)IS(0.978)PS(0.016)MLSNAEHK	3
Q8K327_394	12031	UID12018	0.43182	1.34893	0.007815	0.094021	0.268927	1.20491	0.055437	0.246417			0.00281	65	Q8K327	Row4469	1	3	Q8K327	S	___1	1	Chromosome alignment-maintaining phosphoprotein 1	Champ1	394	WKSGPPELRKTALPLSPEHWKAVPPVSPELR	RKTALPLSPEHWKAV	SP	KTALPLS(1)PEHWK	7
A2A7S8-2;A2A7S8-3;A2A7S8;A2A7S8-4_943;773;886;898	413	UID18630	0.729525	1.65809	0.005744	0.082403	0.276239	1.21103	0.18123	0.43984			2.86e-64	161	A2A7S8-2	Row6366	0.947	3	A2A7S8-2	S	___2	2	Uncharacterized protein KIAA1522	Kiaa1522	943	ALPTGIPEAEPRSPQSPASKASFIFSKGTKK	AEPRSPQSPASKASF	SP	ASSLAASESPASALPTGIPEAEPRS(0.947)PQS(0.947)PAS(0.107)K	28
A2AMM0_257	859	UID860	-0.322316	-1.25034	0.251863	0.567972	-0.763792	-1.69795	0.021123	0.147394			1.02e-86	206	A2AMM0	Row327	1	2	A2AMM0	S	___1	1	Muscle-related coiled-coil protein	Murc	257	QSGERLRQSGERFKKSISSAAPSKEAFKIRS	SGERFKKSISSAAPS		FKKS(1)ISSAAPSKEAFK	4
A2A7S8-2;A2A7S8-3;A2A7S8;A2A7S8-4_940;770;883;895	412	UID18629	0.723912	1.65165	0.005924	0.08341	0.276042	1.21087	0.180897	0.439371			2.86e-64	161	A2A7S8-2	Row6365	0.998	3	A2A7S8-2	S	___2	2	Uncharacterized protein KIAA1522	Kiaa1522	940	PASALPTGIPEAEPRSPQSPASKASFIFSKG	IPEAEPRSPQSPASK	SP	LKASSLAASESPASALPTGIPEAEPRS(0.998)PQS(0.929)PAS(0.073)K	27
Q8R0G9_28	17469	UID17308	-0.249808	-1.18905	0.096605	0.347559	-0.497497	-1.41176	0.006543	0.084692			3.18e-05	132	Q8R0G9	Row6022	0.852	2	Q8R0G9	T	___1	1	Nuclear pore complex protein Nup133	Nup133	28	PGTRRGPLVGIGPTSTPRASRRGLSLGSAVN	VGIGPTSTPRASRRG	SP	GPLVGIGPT(0.074)S(0.074)T(0.852)PR	11
Q6PDH0;D3Z4N0;Q6PDH0-2;D3Z0X5;F6RUK9;E9PWB1;F6RYD0_585;585;585;585;330;585;78	2255	UID20460	0.260166	1.19762	0.018182	0.142007	-0.33251	-1.2592	0.005764	0.078371			3.09e-28	168	Q6PDH0	Row7180	1	4	Q6PDH0	S	___2	1;2	Pleckstrin homology-like domain family B member 1	Phldb1	585	RVPIPRERKNSITEISDNEDELLEYHRRQRQ	KNSITEISDNEDELL		ERKNS(0.977)IT(0.023)EIS(1)DNEDELLEYHRR	10
F8VPL5;P97820;E9PVG7_692;691;746	4472	UID4461	-0.267105	-1.20339	0.042654	0.227124	-0.382216	-1.30334	0.009488	0.100261			2.77e-13	87.1	F8VPL5	Row1625	0.816	4	F8VPL5	S	___1	1;2;3	Mitogen-activated protein kinase kinase kinase kinase 4	Map4k4	692	NSGSQPGSHPGSQSGSGERFRVRSSSKSEGS	HPGSQSGSGERFRVR		VEKLVPRPGSGSSSGS(0.001)S(0.001)NS(0.002)GS(0.002)QPGS(0.019)HPGS(0.042)QS(0.117)GS(0.816)GERFR	33
P70670_929	7126	UID7115	0.370928	1.29318	0.043199	0.228111	0.359846	1.28329	0.048128	0.228866			4.41e-11	103	P70670	Row2796	0.995	2	P70670	S	___1	1	Nascent polypeptide-associated complex subunit alpha, muscle-specific form	Naca	929	MTSKKATEIAASKDVSPSQFPKEVPLLPHVP	IAASKDVSPSQFPKE	SP;SxxxSP	DVS(0.995)PS(0.005)QFPK	3
Q8VDD9;F8VQ93_1315;1315	4571	UID4560	0.474252	1.3892	0.005885	0.083083	0.258314	1.19608	0.071169	0.277825			2.03e-07	117	Q8VDD9	Row1667	1	2	Q8VDD9	S	___1	1	PH-interacting protein	Phip	1315	RKDHQPRRRLRNRAQSYDIQAWKKQCQELLN	RLRNRAQSYDIQAWK	RxRxxS/T	AQS(1)YDIQAWKK	3
A0A087WRE8;E9QNY9;Q80TV8-2;A0A087WQ31_1120;1120;1119;1107	169	UID18386	-0.336032	-1.26228	0.013334	0.12393	0.293718	1.2258	0.023847	0.158461			1.31e-23	160	A0A087WRE8	Row6253	0.901	2	A0A087WRE8	S	___2	1;2	CLIP-associating protein 1	Clasp1	1120	HNHLKNSSNTGVGSPSNTIGRTPSRHPSSRT	NTGVGSPSNTIGRTP		NSSNTGVGS(0.07)PS(0.901)NT(0.029)IGR	11
P49586_323	6700	UID24905	0.530175	1.4441	0.28902	0.609698	-0.828872	-1.7763	0.115997	0.354109			9.4e-17	149	P49586	Row8934	0.944	3	P49586	S	___2	2;3;4	Choline-phosphate cytidylyltransferase A	Pcyt1a	323	GRMLQAISPKQSPSSSPTHERSPSPSFRWPF	PKQSPSSSPTHERSP	SP;SxxxSP	MLQAIS(0.046)PKQS(0.144)PS(0.328)S(0.496)S(0.944)PT(0.043)HERS(0.603)PS(0.378)PS(0.018)FR	14
P14873_1788	6085	UID42506	0.514128	1.42813	0.036167	0.20716	0.35179	1.27614	0.120159	0.359513			8.6e-37	151	P14873	Row13622	0.858	2	P14873	S	___3	1;2;3	Microtubule-associated protein 1B;MAP1B heavy chain;MAP1 light chain LC1	Map1b	1788	KLSPKSDISPLTPRESSPLYSPGFSDSTSAA	SPLTPRESSPLYSPG		S(0.187)DIS(0.276)PLT(0.538)PRES(0.858)S(0.141)PLY(0.013)S(0.986)PGFSDSTSAAK	11
Q148W8_1016	7580	UID25785	0.373964	1.29591	0.029893	0.186875	0.332055	1.25881	0.046599	0.225822			9.22e-06	110	Q148W8	Row9257	1	3	Q148W8	S	___2	2	Inactive dual specificity phosphatase 27	Dusp27	1016	FSRSTFSETSSSREESPEPYFFRRTPEPSDG	TSSSREESPEPYFFR	SP;SxxxSP	STFSET(0.018)S(0.103)S(0.439)S(0.439)REES(1)PEPYFFR	13
Q99KH8_4	13023	UID13010	0.261634	1.19884	0.030222	0.18844	0.358624	1.2822	0.007516	0.0896			1.19e-22	133	Q99KH8	Row4835	0.997	3	Q99KH8	S	___1	1	Serine/threonine-protein kinase 24;Serine/threonine-protein kinase 24 35 kDa subunit;Serine/threonine-protein kinase 24 12 kDa subunit	Stk24	4	____________MAHSPVQSGLPGMQNLKAD	____MAHSPVQSGLP	SP	AHS(0.997)PVQS(0.003)GLPGMQNLKADPEELFTKLEK	3
Q9Z277;Q9Z277-2_1464;1166	14485	UID32688	0.382263	1.30339	0.150586	0.438931	0.531512	1.44544	0.059723	0.254576			2.12e-44	182	Q9Z277	Row11965	1	3	Q9Z277	S	___2	1;2	Tyrosine-protein kinase BAZ1B	Baz1b	1464	KRRKFPDRLADDEGDSDSESVGQSRGRRQKK	LADDEGDSDSESVGQ		KFPDRLADDEGDS(1)DS(0.012)ES(0.987)VGQSR	13
E9PUR2_52	2666	UID20871	0.477774	1.39259	0.024179	0.165089	-0.321337	-1.24949	0.095396	0.322854			9.73e-38	165	E9PUR2	Row7332	0.973	3	E9PUR2	S	___2	1;2	Unconventional myosin-XVIIIa (Fragment)	Myo18a	52	SKDGSAPPRSPQPATSPVPSETSQTAKSPEP	RSPQPATSPVPSETS	SP	DGS(0.012)APPRS(0.988)PQPAT(0.023)S(0.973)PVPS(0.001)ET(0.001)S(0.002)QTAK	14
P62484;A0A087WPP8;Q6AXH6;Q6AXD2;A0A087WNU9_227;227;233;233;86	42	UID18259	0.922929	1.89596	0.002847	0.05968	-0.262898	-1.19989	0.242076	0.51264			4.04e-07	130	P62484	Row6200	0.949	3	P62484	S	___2	2	Abl interactor 2	Abi2	227	TRNMAPSQQSPVRTASVNQRNRTYSSSGSSG	QSPVRTASVNQRNRT		NMAPS(0.187)QQS(0.807)PVRT(0.058)AS(0.949)VNQR	14
Q8BGT6;Q8BGT6-2_494;137	10724	UID28927	-0.410011	-1.3287	0.004341	0.072407	-0.244888	-1.185	0.042609	0.214364			2.05e-19	143	Q8BGT6	Row10534	1	2	Q8BGT6	S	___2	2	MICAL-like protein 1	Micall1	494	TSSPKTKKRPAPRAPSASPLAIHASRLSHSE	RPAPRAPSASPLAIH		APS(1)AS(1)PLAIHASR	3
Q8BGT6;Q8BGT6-2_496;139	10725	UID28928	-0.410011	-1.3287	0.004341	0.072407	-0.244888	-1.185	0.042609	0.214364			1.77e-27	155	Q8BGT6	Row10535	1	2	Q8BGT6	S	___2	1;2	MICAL-like protein 1	Micall1	496	SPKTKKRPAPRAPSASPLAIHASRLSHSEPP	APRAPSASPLAIHAS	SP	APS(1)AS(1)PLAIHASR	5
Q811L6;E9PWX8;E9QPR4_1368;1176;1191	10638	UID10625	-0.436404	-1.35323	0.008595	0.098405	0.267178	1.20345	0.062639	0.259832			0.000193	91.3	Q811L6	Row4013	1	2	Q811L6	S	___1	1;2	Microtubule-associated serine/threonine-protein kinase 4	Mast4	1368	APKLSGQRYRSGRRKSAGSIPLSPLARTPSP	YRSGRRKSAGSIPLS		S(1)AGSIPLSPLAR	1
P70336;F8VPK5;P70336-2_1362;1362;1419	7077	UID7066	-0.521193	-1.43514	0.006244	0.084821	-0.259422	-1.197	0.096431	0.324299			4.64e-16	175	P70336	Row2777	0.884	2	P70336	S	___1	1	Rho-associated protein kinase 2	Rock2	1362	KIPKKPPAPDPFARSSPRTSMKIQQNQSIRR	PDPFARSSPRTSMKI	SP	KPPAPDPFARS(0.116)S(0.884)PR	12
Q6PDH0;D3Z4N0;Q6PDH0-2;D3Z0X5;F6RUK9;E9PWB1;F6RYD0_580;580;580;580;325;580;73	2254	UID20459	0.266504	1.20289	0.016878	0.13617	-0.319066	-1.24752	0.007324	0.08804			2.1e-77	186	Q6PDH0	Row7179	1	3	Q6PDH0	S	___2	1;2	Pleckstrin homology-like domain family B member 1	Phldb1	580	SSGDLRVPIPRERKNSITEISDNEDELLEYH	IPRERKNSITEISDN	RxRxxS/T	KNS(1)IT(0.306)EIS(0.694)DNEDELLEYHRR	3
F6ZGN3_61	4347	UID22552	-0.2834	-1.21706	0.102189	0.35897	-0.472124	-1.38715	0.016571	0.129228			2.78e-76	199	F6ZGN3	Row7993	1	2	F6ZGN3	S	___2	1;2	Unconventional myosin-XVIIIa (Fragment)	Myo18a	61	LSKNKGPSKAPSDDGSLKSSRTALNSLPKEG	KAPSDDGSLKSSRTA		NKGPS(0.003)KAPS(0.997)DDGS(1)LKSSR	13
Q8C8U0;Q8C8U0-3_37;37	11539	UID29742	0.881126	1.84181	0.004486	0.073369	0.27116	1.20678	0.245857	0.517693			4.94e-113	231	Q8C8U0	Row10866	1	3	Q8C8U0	S	___2	1;2	Liprin-beta-1	Ppfibp1	37	GSKALEYSNGIFDCQSPTSPFMGSLRALHLV	NGIFDCQSPTSPFMG	SP	ALEYSNGIFDCQS(1)PT(0.007)S(0.987)PFMGS(0.006)LR	13
Q8C8U0;Q8C8U0-3_40;40	11540	UID29743	0.881126	1.84181	0.004486	0.073369	0.27116	1.20678	0.245857	0.517693			4.94e-113	231	Q8C8U0	Row10867	0.987	3	Q8C8U0	S	___2	1;2	Liprin-beta-1	Ppfibp1	40	ALEYSNGIFDCQSPTSPFMGSLRALHLVEDL	FDCQSPTSPFMGSLR	SP	ALEYSNGIFDCQS(1)PT(0.007)S(0.987)PFMGS(0.006)LR	16
P20357;Q3TLQ0;Q80X35;Q80ZL4_1781;451;419;420	16114	UID52387	-0.302098	-1.23294	0.016627	0.135331	0.305502	1.23585	0.015829	0.127242			2.58e-06	105	P20357;Q3TLQ0	Row14596	0.872	3	P20357	T	___3	2;3	Microtubule-associated protein 2;Microtubule-associated protein	Map2	1781	REHAKARVDHGAEIITQSPSRSSVASPRRLS	DHGAEIITQSPSRSS		VDHGAEIIT(0.872)QS(0.101)PS(0.056)RS(0.978)S(0.973)VAS(0.021)PRR	9
E9QM77;O70305;O70305-2;O70305-3;F6U2C2;F6V8M6_830;830;760;699;521;24	15556	UID33613	0.404228	1.32338	0.02564	0.171445	-0.316394	-1.24522	0.062789	0.260016			1.81e-28	163	E9QM77;F6U2C2	Row12253	0.935	2	E9QM77	T	___2	2	Ataxin-2	Atxn2	830	DSSSSSSNCTSGSSKTNSPSISPSMLSNAEH	CTSGSSKTNSPSISP		T(0.935)NS(0.065)PS(0.099)IS(0.899)PS(0.002)MLSNAEHK	1
Q6ZPJ0;B1ATR2_261;261	16983	UID35040	-0.652113	-1.57147	0.006764	0.087873	0.267061	1.20335	0.164148	0.417459			5.63e-65	202	Q6ZPJ0	Row12689	1	2	Q6ZPJ0	T	___2	2;3	Testis-expressed sequence 2 protein	Tex2	261	FKQFTQPRNTGGDSKTAPSSPLTSPSDTRSF	NTGGDSKTAPSSPLT		NTGGDSKT(1)APS(0.57)S(0.427)PLT(0.003)SPSDTR	8
A0A087WSE3;Q62407;E9QQ25;Q62407-4;Q62407-3_2525;2777;2777;1923;1923	230	UID231	0.237095	1.17862	0.084998	0.325226	-0.468128	-1.38331	0.005471	0.076853			9.41e-06	134	A0A087WSE3	Row97	1	3	A0A087WSE3	S	___1	1;2	Striated muscle-specific serine/threonine-protein kinase	Speg	2525	FSNPSEKVFIRGTPDSPAQPAAAPRDAPVTS	FIRGTPDSPAQPAAA	SP	VFIRGT(1)PDS(1)PAQPAAAPR	9
Q99N57-2;Q99N57_43;43	13119	UID13106	0.263868	1.20069	0.062585	0.279502	0.408481	1.32729	0.011064	0.106808			1.96e-35	163	Q99N57-2	Row4868	1	3	Q99N57-2	S	___1	1	RAF proto-oncogene serine/threonine-protein kinase	Raf1	43	ISPTIVQQFGYQRRASDDGKLTDSSKTSNTI	FGYQRRASDDGKLTD		RAS(1)DDGKLTDSSKTSNTIR	3
E9Q6H8_602	3403	UID3392	0.268896	1.20489	0.045416	0.234589	-0.375057	-1.29689	0.011608	0.109057			1.66e-45	191	E9Q6H8	Row1249	1	2	E9Q6H8	S	___1	1	Protein Plekha5	Plekha5	602	HRPHHPKHVYVADRRSMPAGLTLQAVSPQSL	VYVADRRSMPAGLTL		S(1)MPAGLTLQAVSPQSLQGR	1
Q8R322_352	12253	UID30456	0.326937	1.25435	0.079437	0.313579	0.418842	1.33685	0.034046	0.189724			4.4e-05	68.9	Q8R322	Row11127	1	3	Q8R322	S	___2	2	Nucleoporin GLE1	Gle1	352	VKKKHEEEAKVKRQESQVQQGPAPPTQTSAP	AKVKRQESQVQQGPA		RQES(1)QVQQGPAPPT(0.001)QT(0.001)S(0.001)APS(0.876)PS(0.123)PVGAQNEDLQVK	4
Q99N57-2;F6TUC4_285;92	13113	UID13100	0.476681	1.39154	0.315389	0.633159	0.842627	1.79331	0.097547	0.326734			2.31e-13	149	Q99N57-2	Row4866	1	2	Q99N57-2	S	___1	1	RAF proto-oncogene serine/threonine-protein kinase	Raf1	285	LHVDSRMIESNSLNASPRACSRRFCLRGRDA	ESNSLNASPRACSRR	SP;SxxxSP	MIESNSLNAS(1)PR	10
Q6PDH0;D3Z4N0;Q6PDH0-2;D3Z0X5;F6RUK9;E9PWB1;F6RYD0_520;520;520;520;265;520;13	2258	UID38679	-0.393378	-1.31346	0.00803	0.095303	0.260054	1.19752	0.045956	0.224267			8.26e-59	215	Q6PDH0	Row13306	1	3	Q6PDH0	S	___3	2;3	Pleckstrin homology-like domain family B member 1	Phldb1	520	EDFSLTLGARGRRTRSPSPTLGESLAPRKGS	ARGRRTRSPSPTLGE	SP	GRRT(1)RS(1)PS(0.999)PT(0.001)LGESLAPR	6
Q6PDH0;D3Z4N0;Q6PDH0-2;D3Z0X5;F6RUK9;E9PWB1;F6RYD0_518;518;518;518;263;518;11	15178	UID51451	-0.393378	-1.31346	0.00803	0.095303	0.260054	1.19752	0.045956	0.224267			5.23e-06	127	Q6PDH0	Row14496	1	3	Q6PDH0	T	___3	2;3	Pleckstrin homology-like domain family B member 1	Phldb1	518	SPEDFSLTLGARGRRTRSPSPTLGESLAPRK	LGARGRRTRSPSPTL		GRRT(1)RS(1)PS(0.999)PT(0.001)LGESLAPR	4
P62257;E9Q3U1_2;2	6964	UID25169	0.549445	1.46352	0.199922	0.505967	-0.61934	-1.53617	0.15469	0.405402			0.00196	88.6	P62257	Row9028	0.964	2	P62257	S	___2	2;3	Ubiquitin-conjugating enzyme E2 H	Ube2h	2	______________MSSPSPGKRRMDTDVVK	______MSSPSPGKR		S(0.964)S(0.858)PS(0.184)PGKRRMDT(0.994)DVVK	1
A6ZI44;D3YV98;A6ZI47;P05064;D3YWI1;D3Z510_90;90;36;36;36;36	1270	UID1271	-0.271346	-1.20693	0.067595	0.288992	-0.410067	-1.32875	0.013779	0.119093			2.74e-06	136	A6ZI44;A6ZI47;P05064	Row477	0.972	3	P05064	S	___1	1	Fructose-bisphosphate aldolase;Fructose-bisphosphate aldolase A	Aldoa;Aldoart2	36	HRIVAPGKGILAADESTGSIAKRLQSIGTEN;RRIVAPGKGILAADESTGSIAKRLQSIGTEN	GILAADESTGSIAKR		IVAPGKGILAADES(0.972)T(0.02)GS(0.008)IAKR	14
Q6P3Y5-2;Q6P3Y5-3;Q6P3Y5_532;523;532	9703	UID27908	-1.77678	-3.4266	0.002143	0.05216	1.57253	2.97427	0.003375	0.057548			7.56e-09	125	Q6P3Y5-2	Row10123	0.821	3	Q6P3Y5-2	S	___2	1;2	Zinc finger protein 280C	Znf280c	532	VIIRASLGSSQSRASSPPSSTIPSTSLQLSV	SSQSRASSPPSSTIP	SP;SxxxSP	AS(0.18)LGS(0.167)S(0.169)QS(0.485)RAS(0.129)S(0.821)PPS(0.02)S(0.008)T(0.022)IPSTSLQLSVPK	12
E9Q0A3;Q68FM7_1463;1492	15363	UID33420	0.486633	1.40117	0.096178	0.34662	0.440104	1.3567	0.125887	0.36725			7.68e-08	82.3	E9Q0A3	Row12195	0.855	3	E9Q0A3	T	___2	2	Protein Arhgef11 (Fragment)	Arhgef11	1463	RELLNSLGGESSGGTTPVGSFHTEAARWT__	GESSGGTTPVGSFHT	SP;SxxxSP	ELLNS(0.001)LGGES(0.396)S(0.395)GGT(0.352)T(0.855)PVGSFHTEAAR	15
P62257;E9Q3U1_5;5	6966	UID25171	0.540759	1.45474	0.206333	0.514527	-0.623683	-1.5408	0.15224	0.402179			0.00196	88.6	P62257	Row9030	0.986	2	P62257	S	___2	2	Ubiquitin-conjugating enzyme E2 H	Ube2h	5	___________MSSPSPGKRRMDTDVVKLIE	___MSSPSPGKRRMD	SP	S(0.706)S(0.301)PS(0.986)PGKRRMDT(0.007)DVVK	4
E9QAI5;B2RQC6;B2RQC6-2;G3UWN2_1796;1859;1859;1859	1577	UID1578	0.253586	1.19217	0.129885	0.407738	-0.516543	-1.43052	0.010057	0.102123			1.06e-06	105	E9QAI5	Row594	1	3	E9QAI5	S	___1	1	CAD protein	Cad	1796	LPDGRFHLPPRIHRASDPGLPAEEPKEKPPR	PPRIHRASDPGLPAE		IHRAS(1)DPGLPAEEPKEKPPR	5
Q9Z277;Q9Z277-2_1466;1168	14486	UID32689	0.407291	1.32619	0.127748	0.403964	0.476319	1.39119	0.083122	0.300816			9.85e-29	159	Q9Z277	Row11966	0.933	2	Q9Z277	S	___2	1;2	Tyrosine-protein kinase BAZ1B	Baz1b	1466	RKFPDRLADDEGDSDSESVGQSRGRRQKK__	DDEGDSDSESVGQSR		FPDRLADDEGDS(0.994)DS(0.933)ES(0.073)VGQSR	14
P14873_1793	6087	UID24292	0.598425	1.51406	0.014855	0.130202	-0.292051	-1.22438	0.161179	0.413071			1.39e-16	137	P14873	Row8670	1	2	P14873	S	___2	1;2;3	Microtubule-associated protein 1B;MAP1B heavy chain;MAP1 light chain LC1	Map1b	1793	SDISPLTPRESSPLYSPGFSDSTSAAKETAA	RESSPLYSPGFSDST	SP;SxxxSP	ESSPLYS(1)PGFSDSTSAAK	7
Q8BWS5_531	11233	UID11220	-0.471354	-1.38641	0.043321	0.228111	-0.347334	-1.27221	0.112486	0.349744			8.73e-06	89.8	Q8BWS5	Row4217	1	3	Q8BWS5	S	___1	1	G protein-regulated inducer of neurite outgrowth 3	Gprin3	531	LDPTDKKGAKDKKPASPLIVKDHAPGATSTL	AKDKKPASPLIVKDH	SP	DKKPAS(1)PLIVKDHAPGATSTLDAK	6
P14873_1793	6087	UID42508	0.500113	1.41432	0.038908	0.216783	0.341286	1.26689	0.127176	0.368453			1.39e-16	137	P14873	Row13624	1	2	P14873	S	___3	1;2;3	Microtubule-associated protein 1B;MAP1B heavy chain;MAP1 light chain LC1	Map1b	1793	SDISPLTPRESSPLYSPGFSDSTSAAKETAA	RESSPLYSPGFSDST	SP;SxxxSP	ESSPLYS(1)PGFSDSTSAAK	7
E9PUR2_46	2665	UID20870	0.484693	1.39929	0.024288	0.1654	-0.309667	-1.23942	0.110246	0.346083			9.73e-38	165	E9PUR2	Row7331	1	2	E9PUR2	S	___2	1;2	Unconventional myosin-XVIIIa (Fragment)	Myo18a	46	GAPEASSKDGSAPPRSPQPATSPVPSETSQT	DGSAPPRSPQPATSP	SP	DGSAPPRS(1)PQPAT(0.096)S(0.904)PVPSETSQTAK	8
Q5EG47_490	16654	UID52927	0.564308	1.47868	0.014444	0.128638	-0.287663	-1.22066	0.143606	0.390828			1.02e-173	269	Q5EG47	Row14654	1	2	Q5EG47	T	___3	2;3	5'-AMP-activated protein kinase catalytic subunit alpha-1	Prkaa1	490	RSIDDEITEAKSGTATPQRSGSISNYRSCQR	EAKSGTATPQRSGSI	SP;SxxxSP	SIDDEITEAKS(0.989)GT(0.011)AT(1)PQR	15
F6ZBR8;O88286-3;G5E8J8;O88286-2;O88286_475;484;458;458;1186	15649	UID51922	0.393672	1.31373	0.13094	0.409054	0.477798	1.39262	0.076551	0.287679			0.00112	58.1	F6ZBR8	Row14549	0.906	3	F6ZBR8	T	___3	3	Protein Wiz	Wiz	475	KKLPPPPGSPLGHSPTASPPPTARKMFSGLA	SPLGHSPTASPPPTA		LPPPPGS(1)PLGHS(0.996)PT(0.906)AS(0.089)PPPT(0.01)AR	14
E9Q616_217	3352	UID39773	-0.350444	-1.27495	0.007142	0.090152	0.255016	1.19335	0.029302	0.17637			5.85e-218	245	E9Q616	Row13390	1	3	E9Q616	S	___3	1;2;3	Protein Ahnak	Ahnak	217	PGKTVIRLPSGSGPASPTTGSAVDIRAGAIS	PSGSGPASPTTGSAV	SP;SxxxSP	TVIRLPSGSGPAS(1)PT(0.657)T(0.126)GS(0.216)AVDIR	13
E9Q4P5;D3YZB4;Q9D2G5-4;Q9D2G5-2;D3YZB2;Q9D2G5;F8WHD8;F6U4I6;F7BI35;Q9D2G5-3;D3YZB3;D3Z6E7;Q9D2G5-6;Q9D2G5-5_761;837;916;992;1037;1077;1122;230;555;761;837;1122;1037;1077	2134	UID2123	-0.320549	-1.24881	0.010134	0.105753	0.269959	1.20577	0.021749	0.150468			5.12e-29	164	E9Q4P5	Row793	0.956	3	E9Q4P5	S	___1	1	Synaptojanin-2	Synj2	761	QHPTYKAGLMVKKSASDASISSGTHGQYSIL	LMVKKSASDASISSG		KS(0.007)AS(0.956)DAS(0.024)IS(0.007)S(0.002)GT(0.002)HGQYSILQTAK	4
E0CYV9_1117	15255	UID33312	-0.329956	-1.25698	0.187897	0.488814	-0.563816	-1.47817	0.041396	0.211563			5.77e-19	137	E0CYV9	Row12172	1	3	E0CYV9	T	___2	1;2;3	Protein 1110002E22Rik	1110002E22Rik	1117	KLIKGSGDSSDKGSVTPEQGLTGPKPRQLTP	SSDKGSVTPEQGLTG	SP	GSGDS(0.001)S(0.005)DKGS(0.994)VT(1)PEQGLTGPKPR	12
H7BX26;Q6A065_1155;1155	5287	UID5276	-0.493651	-1.408	0.006205	0.084733	0.246356	1.18621	0.095382	0.322854			1.82e-57	210	H7BX26	Row1953	0.999	2	H7BX26	S	___1	1;2;3	Centrosomal protein of 170 kDa	Cep170	1155	LAQPRRTRLGSLSARSDSEATISRSSASART	LGSLSARSDSEATIS		LGS(0.999)LS(0.001)ARS(0.999)DS(0.001)EATISR	8
A2AEW9;Q8VD04;A2AEW8_639;653;684	619	UID18836	-0.358191	-1.28182	0.021001	0.153016	0.294556	1.22651	0.044955	0.222301			8.24e-20	96.9	A2AEW9	Row6482	0.982	3	A2AEW9	S	___2	2	GRIP1-associated protein 1	Gripap1	639	REILKEKESSAIPARSLSSSPQAQPPRPAEL	SSAIPARSLSSSPQA		ES(0.008)S(0.01)AIPARS(0.982)LS(0.517)S(0.444)S(0.038)PQAQPPRPAELSDEEVAELFQR	9
Q60722-3;Q60722;E9Q8G4;Q91YV0;Q60722-2_350;350;372;191;191	8792	UID45213	-0.504735	-1.41886	0.049239	0.246055	-0.357038	-1.28079	0.136836	0.380951			2.57e-18	104	Q60722-3	Row13867	0.969	3	Q60722-3	S	___3	2;3	Transcription factor 4	Tcf4	350	HTNNSFSSNPSTPVGSPPSLSAGTAVWSRNG	NPSTPVGSPPSLSAG	SP	ALAS(0.107)IY(0.369)S(0.369)PDHT(0.04)NNS(0.04)FS(0.038)S(0.038)NPS(0.508)T(0.508)PVGS(0.969)PPS(0.011)LS(0.001)AGT(0.001)AVWSR	25
Q9EQG9_379	13730	UID31933	0.282387	1.21621	0.032594	0.195957	-0.332819	-1.25947	0.016566	0.129228			5.54e-17	140	Q9EQG9	Row11672	0.987	2	Q9EQG9	S	___2	2;3	Collagen type IV alpha-3-binding protein	Col4a3bp	379	THRFVQKPYSRSSSMSSIDLVSASDDVHRFS	YSRSSSMSSIDLVSA		S(0.298)S(0.403)S(0.298)MS(0.987)S(0.013)IDLVSASDDVHR	5
Q6ZPF4;D3Z7A7_191;191	10020	UID28225	-0.306396	-1.23661	0.027187	0.177405	-0.315384	-1.24434	0.024183	0.159673			3.96e-16	140	Q6ZPF4	Row10263	0.815	3	Q6ZPF4	S	___2	2	Formin-like protein 3	Fmnl3	191	EDLQPPNALSAPFTNSLARSARQSVLRYSTL	LSAPFTNSLARSARQ		S(0.333)WS(0.333)RS(0.333)IEDLQPPNALS(0.001)APFT(0.184)NS(0.815)LAR	22
Q8BGT6_311	17149	UID35204	0.420209	1.33812	0.339863	0.656827	-0.847607	-1.79951	0.077703	0.289572			0.000217	106	Q8BGT6	Row12742	0.99	3	Q8BGT6	T	___2	2	MICAL-like protein 1	Micall1	311	RPTPAPRKASESSALTPPTPRPRSSLQQDGT	ASESSALTPPTPRPR	SP;SxxxSP	KAS(0.001)ES(0.004)S(0.004)ALT(0.99)PPT(1)PRPR	9
Q8BGB2;D3Z0R8_183;183	10680	UID10667	-0.294007	-1.22604	0.061847	0.277275	-0.376812	-1.29847	0.024842	0.161412			0.00186	102	Q8BGB2	Row4031	0.995	3	Q8BGB2	S	___1	1	Tetratricopeptide repeat protein 7A	Ttc7a;Ttc7	183	EAFVIKGLSLERLPNSVASHIRLTEREEEVV	SLERLPNSVASHIRL		GLSLERLPNS(0.995)VAS(0.005)HIR	10
E9Q616_5512	3347	UID3336	-0.383546	-1.30454	0.02696	0.17708	-0.304778	-1.23523	0.062248	0.259098			2.88e-54	195	E9Q616	Row1216	0.999	2	E9Q616	S	___1	1;2	Protein Ahnak	Ahnak	5512	GKGGVTGSPEASISGSKGDLKSSKASLGSLE	PEASISGSKGDLKSS		GKGGVTGS(0.999)PEASIS(0.001)GS(0.999)KGDLK	16
E9QP85;Q66L44;E9PW07_290;297;297	2793	UID20998	-0.218616	-1.16362	0.051855	0.253293	-0.402449	-1.32175	0.003534	0.059493			5.73e-17	178	E9QP85	Row7380	1	2	E9QP85	S	___2	1;2	Protein Dos	Dos	290	SGTVLQFFTRLRRHASLDGASPYFKVKKWKL	TRLRRHASLDGASPY		HAS(1)LDGAS(1)PYFK	3
E9QP85;Q66L44;E9PW07_295;302;302	2794	UID20999	-0.218616	-1.16362	0.051855	0.253293	-0.402449	-1.32175	0.003534	0.059493			5.73e-17	178	E9QP85	Row7381	1	2	E9QP85	S	___2	2	Protein Dos	Dos	295	QFFTRLRRHASLDGASPYFKVKKWKLEPSQR	HASLDGASPYFKVKK	SP	HAS(1)LDGAS(1)PYFK	8
E9Q3G8_335	3145	UID21350	-0.62275	-1.53981	0.16944	0.464431	0.549367	1.46344	0.21865	0.486154			1.9e-45	202	E9Q3G8	Row7522	0.999	2	E9Q3G8	S	___2	2;3	Protein Nup153	Nup153	335	SSPLADAKRIPSAVSSPLNSPLDRSGIDNTV	RIPSAVSSPLNSPLD	SP;SxxxSP	RIPS(0.414)AVS(0.587)S(0.999)PLNSPLDR	8
E9Q983;Q8K4L2_248;248	3679	UID40100	0.654967	1.57458	0.006618	0.086883	0.255041	1.19337	0.18137	0.440079			2.2e-32	119	E9Q983;Q8K4L2	Row13431	0.989	4	Q8K4L2	S	___3	2;3;4;5	Supervillin	Svil	248	SSPLQQPASPNHPGDSPLPTEARARYPSGSE;SSPLQQPASPNHPGDSPLPTEARASTGKPTH	SPNHPGDSPLPTEAR	SP	S(0.158)IS(0.159)FPEVPRS(0.687)PKQIPS(0.519)S(0.522)PLQQPAS(0.956)PNHPGDS(0.989)PLPT(0.011)EAR	31
Q543V3;P35569_3;3	8380	UID8369	0.252785	1.1915	0.160996	0.453779	-0.540322	-1.4543	0.012244	0.112414			5.92e-21	184	Q543V3	Row3229	1	2	Q543V3	S	___1	1	Insulin receptor substrate 1	Irs1	3	_____________MASPPDTDGFSDVRKVGY	_____MASPPDTDGF	SP	AS(1)PPDTDGFSDVRK	2
P23927_59	6290	UID6279	0.322522	1.25051	0.159176	0.450546	0.506657	1.42076	0.042535	0.214364			1.68e-26	193	P23927	Row2391	1	2	P23927	S	___1	1	Alpha-crystallin B chain	Cryab	59	LSPFYLRPPSFLRAPSWIDTGLSEMRLEKDR	PSFLRAPSWIDTGLS		APS(1)WIDTGLSEMR	3
Q8C4M7_182	11459	UID29662	0.600588	1.51633	0.007743	0.093477	0.256168	1.1943	0.15938	0.411033			4.96e-36	179	Q8C4M7	Row10826	1	2	Q8C4M7	S	___2	2	Centromere protein U	Mlf1ip	182	ERPAEPVTPRRTRLHSAQLSPVDETPATQSQ	PRRTRLHSAQLSPVD	RxRxxS/T	LHS(1)AQLS(1)PVDETPATQSQLK	3
Q8C4M7_186	11460	UID29663	0.600588	1.51633	0.007743	0.093477	0.256168	1.1943	0.15938	0.411033			4.96e-36	179	Q8C4M7	Row10827	1	3	Q8C4M7	S	___2	2	Centromere protein U	Mlf1ip	186	EPVTPRRTRLHSAQLSPVDETPATQSQLKTQ	RLHSAQLSPVDETPA	SP;SxxxSP	LHS(1)AQLS(1)PVDETPATQSQLK	7
Q6P5G6;G5E8R8_266;288	5126	UID5115	-0.460354	-1.37588	0.066371	0.286818	0.372755	1.29482	0.12196	0.362356			4.01e-94	229	Q6P5G6	Row1881	0.998	2	Q6P5G6	S	___1	1	UBX domain-containing protein 7	Ubxn7	266	KKCARSESLIDASEDSQLEAAIRASLQETHF	LIDASEDSQLEAAIR		SESLIDAS(0.002)EDS(0.998)QLEAAIR	11
E9Q983;Q8K4L2_227;227	3682	UID40103	0.490386	1.40482	0.015243	0.131576	0.273332	1.2086	0.118478	0.357286			1.95e-33	160	E9Q983;Q8K4L2	Row13434	1	2	Q8K4L2	S	___3	1;2;3;4;5	Supervillin	Svil	227	AFFSERSISFPEVPRSPKQIPSSPLQQPASP	SFPEVPRSPKQIPSS	SP	SISFPEVPRS(1)PK	10
Q80U35_414	10404	UID10391	0.368138	1.29069	0.006117	0.084524	-0.234948	-1.17686	0.042766	0.214955			1.18e-10	96.4	Q80U35	Row3929	0.999	3	Q80U35	S	___1	1	Rho guanine nucleotide exchange factor 17	Arhgef17	414	WSSRSSVGWGVYRSPSFGTGDGLLLRPQTRS	WGVYRSPSFGTGDGL		S(0.001)PS(0.999)FGTGDGLLLRPQTR	3
Q14AX6-2;Q14AX6-3;Q14AX6_382;382;382	7597	UID25802	0.194465	1.1443	0.064692	0.28392	-0.541056	-1.45504	0.000495	0.017937			2.72e-21	133	Q14AX6-2	Row9270	0.998	3	Q14AX6-2	S	___2	1;2	Cyclin-dependent kinase 12	Cdk12	382	SHSKKKRSGSRSRHSSISPVRLPLNSSLGAE	GSRSRHSSISPVRLP	RxRxxS/T	HS(0.002)S(0.998)IS(1)PVRLPLNSSLGAELSR	3
Q61687_1339	9067	UID27272	-0.241049	-1.18185	0.071043	0.295486	-0.398195	-1.31786	0.009823	0.101787			8.52e-15	127	Q61687	Row9860	1	3	Q61687	S	___2	2	Transcriptional regulator ATRX	Atrx	1339	RHRLLRHKLTLSDGESGEEKPTKPKEHKEAK	LTLSDGESGEEKPTK		HKLT(0.032)LS(0.968)DGES(1)GEEKPTKPK	10
D3YVS1;Q921U8-2;D3Z3Q3;Q921U8-4;Q921U8;Q921U8-3_275;760;760;306;760;306	2016	UID2005	0.327627	1.25495	0.101648	0.35743	0.414729	1.33305	0.048582	0.230182			8.82e-07	153	D3YVS1;Q921U8-2	Row744	1	2	D3YVS1	S	___1	1	Smoothelin	Smtn	275	ERRQAEKKKELMKAQSLPKTSASQARKAMIE	KELMKAQSLPKTSAS		AQS(1)LPKTSASQAR	3
F6VG99;E9PYF4;E9PYI7;F6TFN2_898;1020;787;510	2888	UID21093	-0.238678	-1.17991	0.22077	0.530856	0.642616	1.56116	0.008516	0.095665			6.56e-23	94.1	F6VG99	Row7415	0.997	3	F6VG99	S	___2	1;2;3	Protein Lmo7 (Fragment)	Lmo7	898	MSGLDSVSDSGEGRGSPLREVSRSLDQFSDM	DSGEGRGSPLREVSR	SP	ATFSSMSGLDSVSDS(0.001)GEGRGS(0.997)PLREVS(0.002)R	21
O08553_518	5482	UID23687	-0.407129	-1.32604	0.029061	0.184066	0.298696	1.23003	0.084648	0.302556			2.3e-16	140	O08553	Row8432	0.947	2	O08553	S	___2	1;2;3	Dihydropyrimidinase-related protein 2	Dpysl2	518	VCEVSVTPKTVTPASSAKTSPAKQQAPPVRN	KTVTPASSAKTSPAK		T(0.393)VT(0.567)PAS(0.086)S(0.947)AKT(0.256)S(0.752)PAKQQAPPVR	7
Q6PDH0;D3Z4N0;Q6PDH0-2;D3Z0X5;F6RUK9;E9PWB1;F6RYD0_553;553;553;553;298;553;46	2266	UID20471	-0.390227	-1.3106	0.004611	0.074602	0.224404	1.1683	0.050791	0.235825			1.25e-70	207	Q6PDH0	Row7188	1	3	Q6PDH0	S	___2	2;3	Pleckstrin homology-like domain family B member 1	Phldb1	553	GRLSPAYSLGSLTGASPRQSPRAQRKLSSGD	LGSLTGASPRQSPRA	SP	LSPAYSLGSLTGAS(1)PRQS(1)PR	14
Q91V09;A2AC24;S4R225_111;111;19	12545	UID30748	-0.365559	-1.28838	0.011117	0.112452	0.252732	1.19146	0.049951	0.233792			1.66e-25	179	Q91V09	Row11222	0.992	3	Q91V09	S	___2	2	WD repeat-containing protein 13	Wdr13	111	FEDDPRALGARGHRRSVSRGSYQLQAQMNRA	GARGHRRSVSRGSYQ		S(0.992)VS(0.479)RGS(0.481)Y(0.047)QLQAQMNR	1
Q8BX02;Q8BX02-2_173;173	11259	UID11246	-0.492178	-1.40657	0.071283	0.295896	0.37542	1.29722	0.149211	0.39801			2.52e-55	175	Q8BX02	Row4225	0.877	2	Q8BX02	S	___1	1;2	KN motif and ankyrin repeat domain-containing protein 2	Kank2	173	TSSLAGVGLLPPTPRSSGLSTPVAPSAGHLA	LLPPTPRSSGLSTPV		S(0.877)S(0.123)GLSTPVAPSAGHLAHVR	1
F8WI22;Q8K019-2;Q8K019;Q8K019-3;A0A087WQA0_286;284;286;284;286	4710	UID22915	-0.223384	-1.16747	0.043071	0.228111	-0.360261	-1.28366	0.005342	0.076012			0.000583	63.7	F8WI22;Q8K019-2	Row8129	0.807	3	Q8K019-2	S	___2	2	Bcl-2-associated transcription factor 1	Bclaf1	284	SGSGSVGNGSSRYSPSQNSPIHHIPSRRSPA	GSSRYSPSQNSPIHH		Y(0.011)S(0.012)PS(0.807)QNS(0.17)PIHHIPS(0.5)RRS(0.5)PAK	4
P14873_561	6097	UID6086	-0.361682	-1.28492	0.048388	0.244261	-0.330894	-1.25779	0.06528	0.265757			3.79e-08	134	P14873	Row2289	0.999	3	P14873	S	___1	1	Microtubule-associated protein 1B;MAP1B heavy chain;MAP1 light chain LC1	Map1b	561	KPATKPVASKSVRKESKEETPEVTKTSQVEK	SKSVRKESKEETPEV		KES(0.999)KEET(0.001)PEVTKTSQVEK	3
F8VPZ3_1376	4521	UID22726	-1.37563	-2.59481	0.002321	0.054218	1.06731	2.09552	0.00589	0.07908			9.7e-07	111	F8VPZ3	Row8058	0.971	2	F8VPZ3	S	___2	2	Ubiquitin carboxyl-terminal hydrolase	Usp32	1376	SPSSLSANVTSSPKGSPSSSRKSGASCPSSK	VTSSPKGSPSSSRKS	SP;SxxxSP	S(0.005)PS(0.004)S(0.004)LS(0.007)ANVT(0.175)S(0.49)S(0.344)PKGS(0.971)PSSSR	16
Q8BJU0-2;Q8BJU0_304;305	17183	UID53454	0.17905	1.13214	0.091498	0.338714	-0.55168	-1.46579	0.00053	0.018528			8.06e-06	116	Q8BJU0-2	Row14711	0.999	3	Q8BJU0-2	T	___3	2;3	Small glutamine-rich tetratricopeptide repeat-containing protein alpha	Sgta	304	PEFVEQIRSQVVRSRTPSASHEEQQE_____	SQVVRSRTPSASHEE	SP	S(0.002)QVVRS(0.999)RT(0.999)PS(0.924)AS(0.076)HEEQQE	8
D3Z5P5;P40694_796;796	2418	UID20623	-0.304383	-1.23489	0.176207	0.473391	0.516342	1.43032	0.037999	0.202009			7.23e-41	149	D3Z5P5	Row7247	0.87	3	D3Z5P5	S	___2	2	DNA-binding protein SMUBP-2	Ighmbp2	796	SRRSPASSGSVAPQPSSPPSPAQAEPEPRAE	GSVAPQPSSPPSPAQ		RSPASSGSVAPQPS(0.87)S(0.136)PPS(0.994)PAQAEPEPR	14
Q811L6;E9PWX8;E9QPR4_2549;2357;2372	10631	UID10618	1.34497	2.54024	0.003649	0.067889	-1.16986	-2.2499	0.006055	0.080673			0.00132	88.1	Q811L6	Row4008	0.999	2	Q811L6	S	___1	1	Microtubule-associated serine/threonine-protein kinase 4	Mast4	2549	DPQVPIASGHRGRALSVTAATGEPKGRELAQ	GHRGRALSVTAATGE	RxRxxS/T	ALS(0.999)VT(0.001)AATGEPK	3
F6QFD1_73	4138	UID22343	0.541828	1.45582	0.006342	0.085478	-0.237812	-1.1792	0.135434	0.379224			1.7e-12	146	F6QFD1	Row7916	1	2	F6QFD1	S	___2	2;3;4	cAMP-specific 3',5'-cyclic phosphodiesterase 4D (Fragment)	Pde4d	73	KSVSPKLSPVISPRNSPRLLRRMLLSSNIPK	PVISPRNSPRLLRRM	SP;SxxxSP	LSPVIS(1)PRNS(1)PR	10
F8WIE5;Q69ZR2_1571;1576	4730	UID22935	-0.532787	-1.44672	0.00267	0.057708	0.211617	1.15798	0.114383	0.352176			1.9e-24	151	F8WIE5	Row8136	0.787	3	F8WIE5	S	___2	2	E3 ubiquitin-protein ligase HECTD1	Hectd1	1571	ARTNATNNMNLSRSSSDNNTNTLGRNVMSTA	MNLSRSSSDNNTNTL		TNAT(0.001)NNMNLS(0.831)RS(0.168)S(0.182)S(0.787)DNNT(0.028)NT(0.003)LGR	14
Q9ET54-5;Q9ET54-6;Q9ET54-4;Q9ET54-2;Q9ET54-3;D3Z1J5_403;1124;735;899;396;185	13894	UID32097	-0.228529	-1.17164	0.058373	0.269907	-0.373379	-1.29538	0.007739	0.090807			1.83e-14	165	Q9ET54-5;Q9ET54-6	Row11728	1	3	Q9ET54-6	S	___2	2	Isoform 5 of Palladin	Palld	1124	SPRSPSGHPHARRPRSRSRDSGDENEPIQER	PHARRPRSRSRDSGD		S(1)RS(1)RDSGDENEPIQER	1
Q9JLV1_289	14080	UID32283	0.247944	1.18751	0.290742	0.609757	-0.746273	-1.67745	0.010848	0.106222			6.56e-09	112	Q9JLV1	Row11806	0.964	3	Q9JLV1	S	___2	1;2;3	BAG family molecular chaperone regulator 3	Bag3	289	SPVRGASSREGSPARSGTPVHCPSPIRVHTV	REGSPARSGTPVHCP		EGS(0.992)PARS(0.964)GT(0.044)PVHCPSPIR	7
Q920R0;Q920R0-2_486;486	12783	UID12770	0.202871	1.15099	0.104055	0.3632	-0.472258	-1.38728	0.003366	0.057487			3.43e-114	247	Q920R0;Q920R0-2	Row4755	1	3	Q920R0	S	___1	1;2	Alsin	Als2	486	GGSRRLSLPGLLSQVSPRLLRKAARVKTRTV	PGLLSQVSPRLLRKA	SP	RLS(1)LPGLLSQVS(1)PR	12
Q63918_368	16829	UID34886	0.259105	1.19674	0.107209	0.367401	-0.429858	-1.3471	0.018208	0.135797			2.12e-43	143	Q63918	Row12643	1	3	Q63918	T	___2	2;3	Serum deprivation-response protein	Sdpr	368	ARRGNNSAVGSNADLTIEEDEEEEPVALQQA	VGSNADLTIEEDEEE		RGNNS(1)AVGS(1)NADLT(1)IEEDEEEEPVALQQAQQVR	14
Q60876_36	16719	UID52992	1.49748	2.82348	0.011544	0.115209	-1.78628	-3.44924	0.006221	0.082144			1.86e-23	109	Q60876	Row14661	0.906	3	Q60876	T	___3	2;3	Eukaryotic translation initiation factor 4E-binding protein 1	Eif4ebp1	36	ALGDGVQLPPGDYSTTPGGTLFSTTPGGTRI	PPGDYSTTPGGTLFS	SP	RVALGDGVQLPPGDYS(0.008)T(0.046)T(0.906)PGGT(0.041)LFS(0.049)T(0.1)T(0.839)PGGT(0.01)R	18
E9QAF9;Q0VGY8_63;63	3767	UID3756	0.405046	1.32413	0.002571	0.056629	-0.205988	-1.15348	0.05303	0.240246			8.53e-12	159	E9QAF9	Row1369	0.953	2	E9QAF9	S	___1	1;2	Protein TANC1	Tanc1	63	TYRVSLAKGVSMSLPSSPLLPRQSLLTQSRS	GVSMSLPSSPLLPRQ		GVS(0.763)MS(0.237)LPS(0.953)S(0.047)PLLPR	8
A2AQ25;E9QAU4;A2AQ25-2;D3Z781;A2AQ25-4;A2AQ25-3;A2AQ25-8_1902;1953;1585;1303;1297;1308;996	898	UID19115	0.5288	1.44273	0.07587	0.305979	-0.377917	-1.29946	0.180383	0.438611			2.46e-17	133	A2AQ25	Row6598	0.989	3	A2AQ25	S	___2	2	Sickle tail protein	Skt;Etl4	1902	NGRAAPTTSSSSSPPSPASPTSLNQGARGIR	SSSSSPPSPASPTSL	SP;SxxxSP	AAPTTSS(0.001)S(0.002)S(0.002)S(0.003)PPS(0.989)PAS(0.926)PT(0.038)S(0.038)LNQGAR	13
Q91V89_80	12557	UID30760	-0.262923	-1.19991	0.04338	0.228111	0.332843	1.25949	0.016941	0.130455			8.02e-24	195	Q91V89	Row11227	1	3	Q91V89	S	___2	1;2	Protein Ppp2r5d	Ppp2r5d	80	KYSGGPQIVKKERRQSSFPFNLNKNRELQKL	VKKERRQSSFPFNLN		RQS(1)S(1)FPFNLNKNR	3
Q91V89_81	12558	UID30761	-0.262923	-1.19991	0.04338	0.228111	0.332843	1.25949	0.016941	0.130455			6.25e-32	196	Q91V89	Row11228	1	3	Q91V89	S	___2	1;2	Protein Ppp2r5d	Ppp2r5d	81	YSGGPQIVKKERRQSSFPFNLNKNRELQKLP	KKERRQSSFPFNLNK		RQS(1)S(1)FPFNLNKNR	4
E9PWE8;Q62188;Q3TT92_627;514;512	15311	UID33368	-0.767276	-1.70205	0.003049	0.061812	0.226337	1.16986	0.232706	0.502505			5.1e-07	103	E9PWE8;Q62188	Row12180	1	3	E9PWE8	T	___2	1;2;3;4	Dihydropyrimidinase-related protein 3	Dpysl3	627	YDGPVFDLTTTPKGGTPAGSTRGSPTRPNPP	TTTPKGGTPAGSTRG	SP	GGT(1)PAGS(0.837)T(0.526)RGS(0.6)PT(0.037)RPNPPVR	3
Q99KX1_237	13034	UID13021	-0.293491	-1.2256	0.044216	0.230575	-0.325654	-1.25323	0.029911	0.177677			7.01e-11	135	Q99KX1	Row4839	0.967	2	Q99KX1	S	___1	1	Myeloid leukemia factor 2	Mlf2	237	RAEGPPRLAIQGPEDSPSRQSRRYDW_____	AIQGPEDSPSRQSRR	SP	LAIQGPEDS(0.967)PS(0.033)RQSR	9
P59222_710	6909	UID43330	0.239383	1.18049	0.089709	0.335838	-0.409459	-1.32819	0.011972	0.111674			1.53e-16	119	P59222	Row13701	1	3	P59222	S	___3	2;3	Scavenger receptor class F member 2	Scarf2	710	SVQPPGLTEEAPGPASPTPPRARARGRGLGL	EEAPGPASPTPPRAR	SP	TPSNSSVQPPGLTEEAPGPAS(1)PT(1)PPRAR	21
E9PUR2_140	2663	UID2652	-0.257586	-1.19548	0.096871	0.348198	-0.410855	-1.32947	0.018417	0.136285			1.66e-08	107	E9PUR2	Row956	0.943	3	E9PUR2	S	___1	1	Unconventional myosin-XVIIIa (Fragment)	Myo18a	140	PEHPARGKKGEKAATSPKPPPPPPPPPAPPK	KGEKAATSPKPPPPP	SP	AAT(0.057)S(0.943)PKPPPPPPPPPAPPKPETK	4
Q9JKB3;Q9JKB3-2_328;259	14034	UID14021	-0.342614	-1.26805	0.047093	0.240167	0.322414	1.25042	0.058026	0.251695			1.29e-26	145	Q9JKB3;Q9JKB3-2	Row5249	1	3	Q9JKB3	S	___1	1;2	Y-box-binding protein 3	Ybx3	328	SARRGFRRPYNYRRRSRPLNAVSQDGKETKA	PYNYRRRSRPLNAVS		S(1)RPLNAVSQDGKETK	1
Q8BJU0-2;Q8BJU0_302;303	10849	UID47268	0.181881	1.13436	0.086669	0.329084	-0.547698	-1.46175	0.000544	0.018813			8.06e-06	116	Q8BJU0-2	Row14074	0.999	3	Q8BJU0-2	S	___3	2;3	Small glutamine-rich tetratricopeptide repeat-containing protein alpha	Sgta	302	QNPEFVEQIRSQVVRSRTPSASHEEQQE___	IRSQVVRSRTPSASH		S(0.002)QVVRS(0.999)RT(0.999)PS(0.924)AS(0.076)HEEQQE	6
P48678_633	6660	UID24865	0.270423	1.20616	0.040208	0.220024	0.319291	1.24772	0.020886	0.146734			1.15e-44	195	P48678	Row8919	1	2	P48678	S	___2	1;2	Prelamin-A/C;Lamin-A/C	Lmna	633	ASSVTVTRSFRSVGGSGGGSFGDNLVTRSYL	SFRSVGGSGGGSFGD		SVGGS(1)GGGSFGDNLVTR	5
E9QAF9;Q0VGY8_64;64	3768	UID3757	0.355864	1.27975	0.018384	0.142833	-0.263654	-1.20052	0.057871	0.251695			7.62e-27	149	E9QAF9	Row1370	0.934	2	E9QAF9	S	___1	1;2	Protein TANC1	Tanc1	64	YRVSLAKGVSMSLPSSPLLPRQSLLTQSRSN	VSMSLPSSPLLPRQS	SP;SxxxSP	GVS(0.806)MS(0.194)LPS(0.066)S(0.934)PLLPR	9
E9Q7L3;D3Z1W6;E9Q7L2;Q8BSQ9;D3Z1N4;E9Q4Y5;F8VQD1;Q8BSQ9-2;D6RIL0;D6RI94;D3YYF2;D3Z3R4;D3Z1M8;D3YYG4_10;10;10;10;10;10;10;10;10;10;10;31;28;31	2301	UID20506	-0.400062	-1.31957	0.009769	0.103648	0.238661	1.1799	0.074089	0.283887			2.56e-28	137	E9Q7L3	Row7195	0.934	4	E9Q7L3	S	___2	1;2	Protein polybromo-1	Pbrm1	10	______MGSKRRRATSPSSSVSGDFDDGHHS	SKRRRATSPSSSVSG	RxRxxS/T;RxRxxS/TxxS/T;SP	AT(0.017)S(0.934)PS(0.068)S(0.429)S(0.429)VS(0.124)GDFDDGHHSVPTPGPSR	3
Q3UHJ0;Q3UHJ0-2_635;554	7998	UID26203	-0.212461	-1.15866	0.066715	0.28759	0.386959	1.30763	0.005529	0.077219			7.22e-111	217	Q3UHJ0	Row9444	1	2	Q3UHJ0	S	___2	1;2	AP2-associated protein kinase 1	Aak1	635	PSSPKTQRAGHRRILSDVTHSAVFGVPASKS	AGHRRILSDVTHSAV		ILS(1)DVTHSAVFGVPASK	3
Q02248;F7CRC6_552;11	7357	UID7346	0.33906	1.26493	0.054449	0.260351	0.328271	1.25551	0.060673	0.256407			5.78e-22	174	Q02248	Row2891	0.968	2	Q02248	S	___1	1	Catenin beta-1	Ctnnb1	552	VQLLVRAHQDTQRRTSMGGTQQQFVEGVRME	QDTQRRTSMGGTQQQ		RT(0.031)S(0.968)MGGT(0.001)QQQFVEGVR	3
Q8BTI8;Q8BTI8-2;Q8BTI8-3_1062;966;1062	11042	UID47461	-0.25298	-1.19167	0.050055	0.248583	0.336367	1.26257	0.01631	0.128659			4.09e-87	207	Q8BTI8	Row14091	0.93	2	Q8BTI8	S	___3	2;3	Serine/arginine repetitive matrix protein 2	Srrm2	1062	ESPLLQSKSQTSPKGSLSRSSSPVTELTARS	SQTSPKGSLSRSSSP		GS(0.93)LS(0.069)RS(0.043)S(0.13)S(0.735)PVT(0.092)ELTAR	2
O54988-2;O54988_647;647	5706	UID23911	-0.221322	-1.1658	0.051355	0.251916	0.354786	1.2788	0.007062	0.08666			7.52e-13	127	O54988-2	Row8518	0.997	3	O54988-2	S	___2	2	STE20-like serine/threonine-protein kinase	Slk	647	EQPETDEVEQVSESNSIEELERLVVTGAEAR	EQVSESNSIEELERL		ATLEQPET(0.002)DEVEQVS(0.5)ES(0.5)NS(0.997)IEELERLVVT(0.001)GAEAR	19
Q9WVL3;Q9WVL3-2_982;982	18019	UID36074	-0.308725	-1.23861	0.170063	0.465042	-0.483191	-1.39783	0.04793	0.228557			1e-05	115	Q9WVL3	Row12996	0.876	3	Q9WVL3	T	___2	2	Solute carrier family 12 member 7	Slc12a7	982	RTQAPPTPDKVQMTWTKEKLIAEKHRNKDTG	DKVQMTWTKEKLIAE		T(0.002)QAPPT(0.836)PDKVQMT(0.285)WT(0.876)K	15
Q8C351_299	11449	UID11436	-0.250112	-1.1893	0.044157	0.230381	0.327198	1.25457	0.01498	0.123578			3.91e-08	94.2	Q8C351	Row4286	1	3	Q8C351	S	___1	1	Layilin	Layn	299	ENSPNLDVYNVIRKQSEADLAEPRPDLKNIS	YNVIRKQSEADLAEP		KQS(1)EADLAEPRPDLK	3
F8VPL5;P97820;E9PVG7_684;683;738	4469	UID22674	-0.424442	-1.34205	0.034913	0.203333	-0.29458	-1.22653	0.112975	0.350429			1.15e-14	91.9	F8VPL5	Row8033	0.967	4	F8VPL5	S	___2	2;3	Mitogen-activated protein kinase kinase kinase kinase 4	Map4k4	684	SGSSSGSSNSGSQPGSHPGSQSGSGERFRVR	NSGSQPGSHPGSQSG		LVPRPGSGSSSGSSNSGS(0.003)QPGS(0.967)HPGS(0.448)QS(0.448)GS(0.133)GERFR	22
A0A087WRE8;E9QNY9;Q80TV8-2;A0A087WQ31_1118;1118;1117;1105	168	UID18385	-0.337727	-1.26376	0.017029	0.136752	0.259631	1.19717	0.047991	0.228557			4.13e-57	210	A0A087WRE8	Row6252	0.998	4	A0A087WRE8	S	___2	1;2	CLIP-associating protein 1	Clasp1	1118	LLHNHLKNSSNTGVGSPSNTIGRTPSRHPSS	SSNTGVGSPSNTIGR	SP	LLHNHLKNSSNTGVGS(0.998)PS(0.499)NT(0.5)IGRT(0.002)PS(0.001)RHPSSR	16
Q80X90_2478	10537	UID10524	-0.324314	-1.25207	0.016632	0.135331	-0.25942	-1.197	0.040816	0.209697			1.12e-45	187	Q80X90	Row3983	1	2	Q80X90	S	___1	1	Filamin-B	Flnb	2478	SRSPFKAKVTGQRLVSPGSANETSSILVESV	VTGQRLVSPGSANET	SP	LVS(1)PGSANETSSILVESVTR	3
P70670_765	7143	UID7132	0.612475	1.52888	0.014885	0.130321	-0.260221	-1.19766	0.215017	0.483232			3.88e-12	149	P70670	Row2805	1	2	P70670	S	___1	1	Nascent polypeptide-associated complex subunit alpha, muscle-specific form	Naca	765	PSSKGAPVPSTGAPPSPKGAPIVPTESSISS	PSTGAPPSPKGAPIV	SP	GAPVPSTGAPPS(1)PK	12
P43277_2	6556	UID6545	0.287898	1.22086	0.11454	0.379853	0.40817	1.327	0.037834	0.20149			3.66e-36	179	P43277	Row2518	0.968	3	P43277	S	___1	1	Histone H1.3	Hist1h1d	2	______________MSETAPAAPAAPAPVEK	______MSETAPAAP		S(0.968)ET(0.032)APAAPAAPAPVEKTPVKK	1
F6ZGN3_57	4346	UID22551	-0.240829	-1.18167	0.156212	0.445876	-0.480509	-1.39524	0.015724	0.126675			1.48e-15	149	F6ZGN3	Row7992	1	2	F6ZGN3	S	___2	1;2	Unconventional myosin-XVIIIa (Fragment)	Myo18a	57	VKSWLSKNKGPSKAPSDDGSLKSSRTALNSL	KGPSKAPSDDGSLKS		NKGPSKAPS(1)DDGS(0.999)LKS(0.001)S(0.001)R	9
Q7TSI1_435	17056	UID35111	1.44902	2.73022	0.002451	0.055069	-0.924142	-1.89755	0.012319	0.112823			0.000305	122	Q7TSI1	Row12717	0.985	2	Q7TSI1	T	___2	2	Pleckstrin homology domain-containing family M member 1	Plekhm1	435	LEYGRVGPKLVVSSPTSPKGKSWISEDDFCR	KLVVSSPTSPKGKSW		LVVS(0.005)S(0.995)PT(0.985)S(0.015)PKGK	7
E9Q2E4;E9PX61;Q6GQX8_1498;1206;161	3107	UID3096	1.26319	2.40026	0.01795	0.140619	1.70206	3.25366	0.006435	0.083803			1.93e-06	153	E9Q2E4	Row1127	0.999	2	E9Q2E4	S	___1	1	Protein Gm15800	Gm15800	1498	LHVTIAAQAGLTRSISGTPAETPACKSASET	AGLTRSISGTPAETP		SIS(0.999)GT(0.001)PAETPACK	3
P62754_240	6974	UID43395	0.309269	1.23908	0.503571	0.782506	-1.25482	-2.38637	0.024318	0.159922			1.73e-34	193	P62754	Row13706	0.965	2	P62754	S	___3	1;2;3;4	40S ribosomal protein S6	Rps6	240	QEQIAKRRRLSSLRASTSKSESSQK______	RLSSLRASTSKSESS		RLS(0.038)S(0.962)LRAS(0.965)T(0.033)S(0.001)K	8
E9Q6J5_482	3408	UID21613	0.242142	1.18275	0.340203	0.656827	0.791503	1.73088	0.012334	0.112823			2.22e-114	250	E9Q6J5	Row7621	1	2	E9Q6J5	S	___2	2	Protein Bod1l	Bod1l	482	AYVHKPYLYSKYYSDSDDELTVEQRRQSIAK	YSKYYSDSDDELTVE		YYS(1)DS(1)DDELTVEQR	5
Q7TSI1_433	10300	UID28503	1.39271	2.62571	0.003166	0.062632	-0.926019	-1.90003	0.013513	0.117791			0.000305	122	Q7TSI1	Row10378	0.995	2	Q7TSI1	S	___2	2	Pleckstrin homology domain-containing family M member 1	Plekhm1	433	KALEYGRVGPKLVVSSPTSPKGKSWISEDDF	GPKLVVSSPTSPKGK	SP	LVVS(0.005)S(0.995)PT(0.985)S(0.015)PKGK	5
O54916;O54916-4;E9Q632;O54916-3;F6R6F1_534;482;507;455;494	5680	UID23885	0.315746	1.24466	0.015037	0.130643	-0.249117	-1.18848	0.039474	0.205754			3.22e-06	79.2	O54916	Row8508	0.816	3	O54916	S	___2	1;2	RalBP1-associated Eps domain-containing protein 1	Reps1	534	PSDPEQIGSSVTRQRSHSGTSPDNTAPPPPP	SSVTRQRSHSGTSPD		QRS(0.816)HS(0.33)GT(0.213)S(0.402)PDNT(0.239)APPPPPPRPQPSHSR	3
Q9JMH9;Q9JMH9-6;Q9JMH9-2;Q9JMH9-1;K3W4L0;B2RRE2;E9QAX2;E9Q405;Q9JMH9-5;Q9JMH9-7;Q9JMH9-4_1064;1076;733;1064;1065;1076;1112;729;733;745;1064	14124	UID32327	0.472957	1.38795	0.005932	0.083412	0.216973	1.16229	0.117065	0.355352			4.54e-35	141	Q9JMH9	Row11823	0.818	3	Q9JMH9	S	___2	2	Unconventional myosin-XVIIIa	Myo18a	1064	GWPGEPRSASSRRVSSSSELDLPPGDPCEAG	ASSRRVSSSSELDLP		RVS(0.927)S(0.818)S(0.16)S(0.095)ELDLPPGDPCEAGLLQLDVSLLR	4
A2AMM0_19	864	UID865	0.537461	1.45142	0.013779	0.12538	-0.248929	-1.18833	0.174299	0.431422			2.74e-197	256	A2AMM0	Row330	1	3	A2AMM0	S	___1	1;2;3	Muscle-related coiled-coil protein	Murc	19	NGSASNAGKIHQNRLSSVTEDEDQDAALTIV	KIHQNRLSSVTEDED		IHQNRLS(1)S(1)VT(1)EDEDQDAALTIVTVLDR	7
F6QFD1_69	4137	UID22342	0.490205	1.40464	0.007127	0.090117	-0.223126	-1.16726	0.131223	0.373249			1.7e-12	146	F6QFD1	Row7915	1	2	F6QFD1	S	___2	2;3;4	cAMP-specific 3',5'-cyclic phosphodiesterase 4D (Fragment)	Pde4d	69	KTARKSVSPKLSPVISPRNSPRLLRRMLLSS	PKLSPVISPRNSPRL	SP;SxxxSP	S(0.155)VS(0.845)PKLS(1)PVIS(1)PR	11
Q7TPV4_1280	10233	UID10220	0.436996	1.35378	0.015059	0.130643	0.246043	1.18595	0.114569	0.352176			4.79e-30	178	Q7TPV4	Row3855	1	2	Q7TPV4	S	___1	1;2	Myb-binding protein 1A	Mybbp1a	1280	KKKEKLSQVNGATPVSPIEPESKKHHQEALS	VNGATPVSPIEPESK	SP	LSQVNGATPVS(1)PIEPESK	11
Q8C0T5-2;Q8C0T5_1552;1552	17297	UID35352	0.337375	1.26346	0.006102	0.08443	-0.214993	-1.1607	0.042923	0.21563			2.31e-93	227	Q8C0T5-2	Row12799	0.98	2	Q8C0T5-2	T	___2	2;3	Signal-induced proliferation-associated 1-like protein 1	Sipa1l1	1552	FKFHALSSPQSPFPTTPTSRRALHRTLSDES	PQSPFPTTPTSRRAL	SP	FHALSSPQS(1)PFPT(0.02)T(0.98)PTSR	14
P20357;Q3TLQ0;Q80X35;Q80ZL4_1785;455;423;424	6221	UID42642	-0.20162	-1.14999	0.15883	0.450054	0.5012	1.41539	0.00575	0.078371			5.51e-10	110	P20357;Q3TLQ0	Row13643	0.753	3	P20357	S	___3	2;3	Microtubule-associated protein 2;Microtubule-associated protein	Map2	1785	KARVDHGAEIITQSPSRSSVASPRRLSNVSS	EIITQSPSRSSVASP		VDHGAEIIT(0.702)QS(0.332)PS(0.753)RS(0.653)S(0.275)VAS(0.285)PRR	13
Q3UHC7-2;F6RK07;A2AUX5;Q3UHC7-4;A2AUX3;B7ZD29;Q3UHC7;Q3UHC7-3;F6QQP6_854;872;913;950;921;921;978;978;582	1110	UID1111	-0.464633	-1.37997	0.002599	0.05685	0.19311	1.14323	0.099791	0.330505			1.18e-12	134	Q3UHC7-2	Row427	1	3	Q3UHC7-2	S	___1	1;2	Disabled homolog 2-interacting protein	Dab2ip	854	PGTRLRQQSSSSKGDSPELKPRAMHKQGPSP	SSSSKGDSPELKPRA	SP;SxxxSP	LRQQS(0.304)S(0.304)S(0.362)S(0.03)KGDS(1)PELKPR	12
Q8VI33;A0A087WNM2_152;152	12519	UID48938	-0.296522	-1.22818	0.192623	0.495664	0.487264	1.40178	0.049688	0.23341			3.17e-09	85.4	Q8VI33	Row14254	0.893	3	Q8VI33	S	___3	3;4	Transcription initiation factor TFIID subunit 9	Taf9	152	PAPAGRITVPRLSVGSVSSRPSTPTLGTPTP	VPRLSVGSVSSRPST		IT(0.018)VPRLS(0.973)VGS(0.893)VS(0.582)S(0.488)RPS(0.315)T(0.688)PT(0.015)LGT(0.006)PT(0.006)PQT(0.004)MS(0.004)VS(0.004)T(0.004)K	10
Q8CJF7_1931	11871	UID30074	0.227638	1.17092	0.139768	0.423204	-0.446128	-1.36238	0.013789	0.119093			1.5e-13	90.9	Q8CJF7	Row10995	0.828	3	Q8CJF7	S	___2	2	Protein ELYS	Ahctf1	1931	PLKRKRVREREVSVSSVTEEPKLDSSQLPLQ	EREVSVSSVTEEPKL		EVS(0.294)VS(0.713)S(0.828)VT(0.076)EEPKLDS(0.065)S(0.023)QLPLQTGLDVPATPR	6
Q8BTI8;Q8BTI8-2;Q8BTI8-3_1230;1134;1230	11029	UID29232	-0.267174	-1.20345	0.106842	0.367134	-0.386667	-1.30737	0.03169	0.18274			3.51e-10	84.1	Q8BTI8	Row10647	0.998	3	Q8BTI8	S	___2	2	Serine/arginine repetitive matrix protein 2	Srrm2	1230	LSPEHKEMPGSNIESSPEVEERPAVLSALDQ	PGSNIESSPEVEERP	SP	EMPGS(0.005)NIES(0.995)S(0.998)PEVEERPAVLS(0.001)ALDQSQSQPSK	10
O54916;O54916-4;E9Q632;O54916-3;F6R6F1_538;486;511;459;498	15942	UID33999	0.318976	1.24744	0.091603	0.338806	-0.362704	-1.28583	0.061689	0.258025			5.66e-28	141	O54916	Row12377	0.785	3	O54916	T	___2	2	RalBP1-associated Eps domain-containing protein 1	Reps1	538	EQIGSSVTRQRSHSGTSPDNTAPPPPPPRPQ	RQRSHSGTSPDNTAP		S(0.151)HS(0.85)GT(0.785)S(0.205)PDNT(0.009)APPPPPPRPQPSHSR	5
Q61286;V9GWU2;V9GX46;Q61286-2;V9GXC3;Q3UXQ3_366;362;196;366;366;196	9019	UID45440	-0.379563	-1.30095	0.019121	0.14414	-0.251865	-1.19074	0.084311	0.302155			5.31e-17	94.5	Q61286;Q61286-2	Row13879	0.822	3	Q61286-2	S	___3	2;3	Transcription factor 12	Tcf12	366	HTSSSFPSNPSTPVGSPSPLTGTSQWPRAGG	NPSTPVGSPSPLTGT	SP	ALASIYSPDHTSSSFPS(0.004)NPS(0.499)T(0.499)PVGS(0.822)PS(0.169)PLT(0.002)GT(0.003)S(0.001)QWPR	25
Q03141-3;Q03141;Q03141-2_400;400;400	7385	UID7374	-0.229954	-1.1728	0.067058	0.288352	-0.349102	-1.27377	0.013347	0.117155			8.38e-14	132	Q03141-3	Row2904	0.999	3	Q03141-3	S	___1	1;2	MAP/microtubule affinity-regulating kinase 3	Mark3	400	AKVRPNSDLSNSTGQSPHHKGQRSVSSSQKQ	LSNSTGQSPHHKGQR	SP;SxxxSP	VRPNSDLSNSTGQS(0.999)PHHKGQR	14
Q8BTI8;Q8BTI8-2;Q8BTI8-3_1066;970;1066	11044	UID29247	-0.356449	-1.28027	0.011722	0.116205	0.231638	1.17417	0.063922	0.26237			3.79e-08	157	Q8BTI8	Row10657	0.767	3	Q8BTI8	S	___2	2;3	Serine/arginine repetitive matrix protein 2	Srrm2	1066	LQSKSQTSPKGSLSRSSSPVTELTARSPVKQ	PKGSLSRSSSPVTEL		GS(0.066)LS(0.121)RS(0.767)S(0.351)S(0.695)PVTELTAR	6
Q8K124_395	11942	UID30145	-0.685038	-1.60774	0.003088	0.062387	-0.204858	-1.15257	0.227976	0.497827			2.39e-11	147	Q8K124	Row11022	1	2	Q8K124	S	___2	1;2	Pleckstrin homology domain-containing family O member 2	Plekho2	395	LPFSDLPSQFHPRSSSLGDLLRESPQHPRLP	QFHPRSSSLGDLLRE		SSS(1)LGDLLR	3
Q69ZA1;Q69ZA1-2_398;398	9437	UID27642	0.324268	1.25203	0.040472	0.220694	0.289863	1.22252	0.059852	0.254635			1.52e-07	163	Q69ZA1;Q69ZA1-2	Row10004	0.943	2	Q69ZA1-2	S	___2	2	Cyclin-dependent kinase 13	Cdk13	398	VSPSPYSSSSWRRSRSPYSPVLRRSAKSRSR	SSWRRSRSPYSPVLR	SP	S(0.235)RS(0.943)PY(0.216)S(0.605)PVLR	3
E9PV66_25	2683	UID20888	0.310009	1.23972	0.016668	0.135354	-0.573053	-1.48767	0.000676	0.020933			2.51e-07	99	E9PV66	Row7342	0.951	3	E9PV66	S	___2	2	Protein Myo18b	Myo18b	25	WEQKIREEDKSPPPSSPPPLFSVIPGGFIKQ	DKSPPPSSPPPLFSV	SP	IREEDKS(1)PPPS(0.049)S(0.951)PPPLFSVIPGGFIK	12
Z4YJT3;Q6ZQ58_751;751	10104	UID10093	-0.574123	-1.48877	0.000405	0.032053	-0.163071	-1.11967	0.116736	0.355352			3.99e-87	211	Z4YJT3	Row3810	1	2	Z4YJT3	S	___1	1;2;3	La-related protein 1	Larp1	751	EPSTIARSLPTTVPESPNYRNARTPRTPRTP	LPTTVPESPNYRNAR	SP	S(0.997)LPT(0.003)TVPES(1)PNYRNAR	9
Q03145_898	7387	UID25592	0.599962	1.51568	0.015236	0.131576	-0.249338	-1.18866	0.226304	0.496184			4.09e-05	98.2	Q03145	Row9166	0.932	2	Q03145	S	___2	2	Ephrin type-A receptor 2	Epha2	898	KTLADFDPRVSIRLPSTSGSEGVPFRTVSEW	RVSIRLPSTSGSEGV		VSIRLPS(0.932)T(0.189)S(0.701)GS(0.177)EGVPFR	7
D3YZP9;F6SXB0;F7B4D5_352;77;65	2153	UID38574	-0.889949	-1.85311	0.003168	0.062632	0.809273	1.75233	0.00449	0.06859			1.93e-13	96.9	D3YZP9	Row13303	0.884	3	D3YZP9	S	___3	3;4	Coiled-coil domain-containing protein 6	Ccdc6	352	GLRPRTVSSPIPYTPSPSSSRPISPGLSYAS	SPIPYTPSPSSSRPI	SP	T(0.328)VS(0.328)S(0.328)PIPY(0.019)T(0.05)PS(0.884)PS(0.05)S(0.013)S(0.007)RPIS(0.896)PGLS(0.049)Y(0.043)AS(0.005)HT(0.002)VGFTPPTSLTR	11
D3YZP9;F6SXB0;F7B4D5_360;85;73	2157	UID38578	-0.889949	-1.85311	0.003168	0.062632	0.809273	1.75233	0.00449	0.06859			1.93e-13	96.9	D3YZP9	Row13304	0.896	3	D3YZP9	S	___3	3	Coiled-coil domain-containing protein 6	Ccdc6	360	SPIPYTPSPSSSRPISPGLSYASHTVGFTPP	PSSSRPISPGLSYAS	SP;SxxxSP	T(0.328)VS(0.328)S(0.328)PIPY(0.019)T(0.05)PS(0.884)PS(0.05)S(0.013)S(0.007)RPIS(0.896)PGLS(0.049)Y(0.043)AS(0.005)HT(0.002)VGFTPPTSLTR	19
Q8CH77;Q8CH77-2;Q8CH77-3_93;93;93	11769	UID11756	-0.276333	-1.21111	0.033743	0.199757	-0.281228	-1.21523	0.031535	0.182489			7.73e-05	106	Q8CH77	Row4386	0.983	3	Q8CH77	S	___1	1	Neuron navigator 1	Nav1	93	RVPGGLPTSNLRKQKSLTNLSFLTDSEKKLQ	SNLRKQKSLTNLSFL		KQKS(0.983)LT(0.017)NLSFLTDSEK	4
E9Q7Y3_103	3513	UID21718	-0.494789	-1.40911	0.02499	0.168197	-0.265552	-1.2021	0.171077	0.42796			1.47e-08	110	E9Q7Y3	Row7657	0.997	3	E9Q7Y3	S	___2	2;3	Uncharacterized protein ENSP00000471857 homolog		103	ELAGSVESLPSSPWNSPRVTPKTALSSQAGS	LPSSPWNSPRVTPKT	SP;SxxxSP	ELAGS(0.001)VESLPS(0.059)S(0.941)PWNS(0.997)PRVT(0.002)PK	16
Q7TSI3_739	10305	UID28508	0.475744	1.39064	0.003322	0.064333	-0.195179	-1.14487	0.116927	0.355352			8.26e-11	123	Q7TSI3	Row10380	0.952	3	Q7TSI3	S	___2	1;2	Serine/threonine-protein phosphatase 6 regulatory subunit 1	Ppp6r1	739	PVSKEADMSSIQIPSSPPAHGSPQLRSQDPT	SSIQIPSSPPAHGSP	SP	EADMSSIQIPS(0.074)S(0.952)PPAHGS(0.974)PQLR	12
Z4YJT3;Q6ZQ58_801;801	10107	UID10096	0.202324	1.15055	0.119731	0.38934	-0.432278	-1.34936	0.006844	0.085948			5.2e-30	177	Z4YJT3	Row3813	0.995	3	Z4YJT3	S	___1	1	La-related protein 1	Larp1	801	TLDAKMPRKRKTRHSSNPPLESHVGWVMDSR	KRKTRHSSNPPLESH		HS(0.004)S(0.995)NPPLESHVGWVMDSR	3
E9QN14;Q812A2;F8VPQ4_834;858;858	4024	UID4013	0.57462	1.48928	0.046553	0.238185	-0.306106	-1.23637	0.239493	0.509865			2.76e-05	95.9	E9QN14	Row1457	1	3	E9QN14	S	___1	1	SLIT-ROBO Rho GTPase-activating protein 3	Srgap3	834	SDYGFGGVMGRVRLRSDGAAIPRRRSGGDTH	MGRVRLRSDGAAIPR	RxRxxS/T	VRLRS(1)DGAAIPR	5
Q7TSI3_745	10306	UID28509	0.467677	1.38288	0.001599	0.047275	-0.179348	-1.13237	0.097746	0.326734			1.56e-09	117	Q7TSI3	Row10381	1	3	Q7TSI3	S	___2	1;2	Serine/threonine-protein phosphatase 6 regulatory subunit 1	Ppp6r1	745	DMSSIQIPSSPPAHGSPQLRSQDPTHPSAPQ	SSPPAHGSPQLRSQD	SP	EADMSSIQIPS(0.192)S(0.808)PPAHGS(1)PQLR	18
P19426-2;P19426;G3UY39_51;51;51	6179	UID6168	0.259427	1.197	0.052729	0.255645	0.311118	1.24067	0.026813	0.168038			1.61e-50	196	P19426-2	Row2335	0.952	2	P19426-2	S	___1	1	Negative elongation factor E	Nelfe	51	SSSGPASQGGVKRSLSEQPVVDTATATEQAK	GGVKRSLSEQPVVDT		S(0.048)LS(0.952)EQPVVDTATATEQAK	3
B2RQK7;Q8BWB1;D3YU08_718;715;489	15052	UID33110	-0.327591	-1.25492	0.030694	0.18956	-0.269744	-1.20559	0.061677	0.258025			4.81e-16	122	B2RQK7	Row12119	0.953	3	B2RQK7	T	___2	2;3	Synaptopodin 2-like protein	Synpo2l	718	PKTPPPMAPKTPPPTTPKTPPPVAPKPGSRG	PKTPPPTTPKTPPPV	SP	T(0.005)LPQVS(0.037)PKT(0.062)PPPMAPKT(0.977)PPPT(0.966)T(0.953)PK	22
E9PXB7;Q8CFI0-3;Q8CFI0;Q8CFI0-2;G3X9H8_484;492;512;363;363	2859	UID39280	-0.322973	-1.25091	0.09597	0.346457	-0.358275	-1.28189	0.07039	0.276623			6.37e-20	130	E9PXB7	Row13348	0.991	3	E9PXB7	S	___3	2;3	E3 ubiquitin-protein ligase NEDD4-like;E3 ubiquitin-protein ligase	Nedd4l	484	RAVKDTLSNPQSPQPSPYNSPKPQHKVTQSF	NPQSPQPSPYNSPKP	SP;SxxxSP	AVKDTLS(0.003)NPQS(0.997)PQPS(0.991)PY(0.016)NS(0.992)PKPQHK	15
Q5SXY1;Q5SXY1-3;Q5SXY1-2_360;280;360	8714	UID8703	0.323635	1.25148	0.014006	0.126501	-0.235134	-1.17702	0.050106	0.233792			8.24e-36	172	Q5SXY1	Row3341	0.991	2	Q5SXY1	S	___1	1;2	Cytospin-B	Specc1	360	TSNPFKSSKGSPTGSSPNNASELSLASLTEK	KGSPTGSSPNNASEL	SP	GSPTGS(0.008)S(0.991)PNNASELSLASLTEK	7
Q8BFW7;Q8BFW7-4_610;485	10665	UID10652	0.38278	1.30385	0.020723	0.151729	0.24913	1.18849	0.094243	0.320783			8.16e-05	133	Q8BFW7	Row4020	0.968	2	Q8BFW7	S	___1	1	Lipoma-preferred partner homolog	Lpp	610	KTCNSARIRVLTAKASTDL____________	RVLTAKASTDL____		VLTAKAS(0.968)T(0.032)DL	7
Q9QYR6;Q9QYR6-2;A2ARP8_504;728;742	14895	UID14737	0.215479	1.16109	0.126648	0.401812	-0.424153	-1.34178	0.011261	0.107342			0.000142	108	Q9QYR6	Row5513	1	3	Q9QYR6	T	___1	1;2	Microtubule-associated protein 1A;MAP1A heavy chain;MAP1 light chain LC2	Map1a	504	GRAARGEKELSSEPRTPPAQKGAAPPPAASG	ELSSEPRTPPAQKGA	SP;SxxxSP	AARGEKELS(0.179)S(0.821)EPRT(1)PPAQK	14
P62754_236	6973	UID6962	-1.78246	-3.44013	0.002209	0.05289	0.249651	1.18892	0.531416	0.755984			7.15e-49	177	P62754	Row2715	1	2	P62754	S	___1	1;2;3;4	40S ribosomal protein S6	Rps6	236	KEKRQEQIAKRRRLSSLRASTSKSESSQK__	AKRRRLSSLRASTSK	RxRxxS/T	RLS(1)S(1)LRASTSK	4
P48678;D3YUF7;P48678-2_10;10;10	16235	UID34292	0.29595	1.22769	0.088197	0.33198	-0.348383	-1.27313	0.052563	0.239264			1.46e-12	151	P48678;P48678-2	Row12468	1	3	P48678	T	___2	1;2	Prelamin-A/C;Lamin-A/C	Lmna	10	______METPSQRRATRSGAQASSTPLSPTR	TPSQRRATRSGAQAS		RAT(1)RS(1)GAQASSTPLSPTR	3
Q0KL02;Q0KL02-4;Q0KL02-3_2496;2496;2496	7482	UID25687	0.404906	1.324	0.322622	0.640233	0.647766	1.56674	0.132489	0.374905			1.06e-07	91.8	Q0KL02	Row9211	0.95	3	Q0KL02	S	___2	1;2	Triple functional domain protein	Trio	2496	SPLQKGGSFWSSIPASPASRPSSFTFPGDSD	FWSSIPASPASRPSS	SP;SxxxSP	GGSFWS(0.002)S(0.017)IPAS(0.95)PAS(0.035)RPS(0.384)S(0.279)FT(0.279)FPGDS(0.038)DS(0.015)LQR	11
Q64092-4;A2AEW0;Q64092;A2AEW1;Q64092-3;Q64092-2_526;526;561;561;421;456	617	UID18834	0.34486	1.27003	0.083607	0.323164	-0.339753	-1.26554	0.08737	0.307642			0.00635	98.1	Q64092-4	Row6481	0.806	2	Q64092-4	S	___2	2	Transcription factor E3	Tfe3	526	DPLLSSVSPAVSKASSRRSSFSMEEES____	PAVSKASSRRSSFSM		AS(0.194)S(0.806)RRS(0.166)S(0.833)FS(0.001)MEEES	3
F8WIE5;Q69ZR2_1567;1572	4727	UID22932	-0.535643	-1.44959	0.002953	0.060703	0.192784	1.14297	0.152868	0.403427			1.9e-24	151	F8WIE5	Row8135	0.992	3	F8WIE5	S	___2	2	E3 ubiquitin-protein ligase HECTD1	Hectd1	1567	VANIARTNATNNMNLSRSSSDNNTNTLGRNV	ATNNMNLSRSSSDNN		TNATNNMNLS(0.992)RS(0.049)S(0.232)S(0.573)DNNT(0.136)NT(0.018)LGR	10
Q8K3K8_530	12078	UID12065	0.219723	1.16451	0.348661	0.664314	-0.767768	-1.70263	0.009867	0.101787			1.13e-11	147	Q8K3K8	Row4483	0.807	3	Q8K3K8	S	___1	1	Optineurin	Optn	530	RQSLMEMQCRHGARTSDSDQQTYLFQRGAED	CRHGARTSDSDQQTY		HGART(0.19)S(0.807)DS(0.003)DQQTYLFQR	6
Q8K3X4_637	12093	UID48512	0.375978	1.29772	0.013399	0.124264	0.228225	1.17139	0.086393	0.305959			8.78e-57	190	Q8K3X4	Row14219	0.943	3	Q8K3X4	S	___3	1;2;3	Interferon regulatory factor 2-binding protein-like	Irf2bpl	637	GSSVHSTTASARRNSSSPVSPASVPGQRRLA	ASARRNSSSPVSPAS		RNS(0.114)S(0.943)S(0.942)PVS(0.001)PASVPGQR	4
Q8K4G5;E9QK41;Q8K4G5-3;E9Q030;Q8K4G5-4;E9Q9C4_475;475;159;159;355;383	3832	UID22037	0.29044	1.22301	0.018668	0.143403	-0.245796	-1.18575	0.036554	0.197235			9.8e-112	224	Q8K4G5;Q8K4G5-4	Row7775	0.999	3	Q8K4G5-4	S	___2	1;2;3	Actin-binding LIM protein 1	Ablim1	355	DKQERQSLGESPRTLSPTPSAEGYQDVRDRM	GESPRTLSPTPSAEG	SP	QSLGESPRTLS(0.999)PT(0.009)PS(0.366)AEGY(0.625)QDVR	11
Q04692;Q04692-2_235;50	7399	UID25604	-0.391906	-1.31213	0.014521	0.12865	-0.230839	-1.17352	0.099134	0.329248			5.9e-09	81.3	Q04692	Row9172	0.992	3	Q04692	S	___2	2	SWI/SNF-related matrix-associated actin-dependent regulator of chromatin subfamily A containing DEAD/H box 1	Smarcad1	235	DDQSVKQPRGDRGEESNESAEASSNWEKQES	RGDRGEESNESAEAS		GDRGEES(0.992)NES(0.98)AEAS(0.022)S(0.007)NWEKQESIVLK	7
Q9ERL0_459	13782	UID13769	-0.881822	-1.8427	0.003552	0.06633	-0.757631	-1.69071	0.006165	0.081817			0.00136	58.6	Q9ERL0	Row5161	0.962	3	Q9ERL0	S	___1	1	Btk-PH-domain binding protein	Mllt1	459	EPLPPQKPPPPSSKVSGRRSPEPCSKPEKML	PPPSSKVSGRRSPEP		VS(0.962)GRRS(0.038)PEPCSKPEK	2
P14873_1255	6077	UID24282	0.193264	1.14335	0.092534	0.341277	-0.389788	-1.3102	0.005694	0.078371			3.09e-40	205	P14873	Row8665	0.997	2	P14873	S	___2	2;3	Microtubule-associated protein 1B;MAP1B heavy chain;MAP1 light chain LC1	Map1b	1255	DVSDERLSPAKSPSLSPSPPSPIEKTPLGER	PAKSPSLSPSPPSPI	SP;SxxxSP	SPS(0.003)LS(0.997)PS(0.016)PPS(0.984)PIEK	5
O70306_546	5742	UID23947	0.813709	1.75773	0.006728	0.087738	-0.890043	-1.85323	0.004875	0.071636			3.91e-22	129	O70306	Row8537	0.964	3	O70306	S	___2	2	T-box transcription factor TBX15	Tbx15	546	SPEKLSASQSTLLCSSPSNGAFGERQYLPTG	QSTLLCSSPSNGAFG	SP	LAAS(0.995)PEKLS(0.005)ASQSTLLCS(0.022)S(0.964)PS(0.014)NGAFGER	19
P48678;P48678-2;P48678-3_423;423;311	6643	UID24848	0.190099	1.14084	0.256284	0.573749	-0.630481	-1.54808	0.004575	0.069084			1.1e-25	179	P48678;P48678-2	Row8908	0.993	2	P48678	S	___2	1;2	Prelamin-A/C;Lamin-A/C	Lmna	423	QSQGGGSVTKKRKLESSESRSSFSQHARTSG	TKKRKLESSESRSSF		KLES(0.993)S(0.007)ESRSSFSQHAR	4
P70227_934	7025	UID7014	-0.274832	-1.20985	0.018756	0.14363	0.519336	1.4333	0.000698	0.021322			6.26e-77	185	P70227	Row2748	1	2	P70227	S	___1	1	Inositol 1,4,5-trisphosphate receptor type 3	Itpr3	934	GVGHMMSTMVLSRKQSVFGASSLPAGVGVPE	MVLSRKQSVFGASSL		KQS(1)VFGASSLPAGVGVPEQLDR	3
Q64430;A2AG68_1421;1422	665	UID18882	-0.38272	-1.3038	0.062151	0.278156	-0.308354	-1.23829	0.117223	0.355352			7.18e-16	123	Q64430	Row6505	0.957	4	Q64430	S	___2	2	Copper-transporting ATPase 1	Atp7a	1421	YDNYELHPRSHTGQRSPSEISVHVGIDDTSR	RSHTGQRSPSEISVH	SP	S(0.006)HT(0.02)GQRS(0.957)PS(0.017)EISVHVGIDDT(0.333)S(0.333)RNS(0.333)PR	7
E9PVC5;E9PVC6_1140;1099	2727	UID2716	-0.852562	-1.8057	0.007881	0.094605	0.90093	1.86727	0.00648	0.084082			0.00647	53.2	E9PVC5;E9PVC6	Row982	0.786	3	E9PVC5	S	___1	1	Eukaryotic translation initiation factor 4 gamma 1	Eif4g1	1140	TLPAENTDNRRVVQRSSLSRERGEKAGDRGD	NRRVVQRSSLSRERG		VVQRS(0.786)S(0.18)LS(0.034)RER	5
F7CK47_72	4437	UID4426	0.189657	1.14049	0.221958	0.532167	-0.569744	-1.48426	0.005015	0.072981			1.29e-05	120	F7CK47	Row1614	1	3	F7CK47	S	___1	1	Microtubule-associated protein	Map4	72	ARSKPARVPPELLEGSPPWKIIDPKLGPCPF	PPELLEGSPPWKIID	SP	VPPELLEGS(1)PPWKIIDPK	9
E9PUQ9;E2JF22;F7AC58;F6PYU5_1645;1646;1208;996	2602	UID2591	-0.299382	-1.23062	0.080906	0.317079	-0.333212	-1.25981	0.057586	0.251407			0.000211	103	E9PUQ9	Row932	0.999	2	E9PUQ9	S	___1	1	Piezo-type mechanosensitive ion channel component 1	Piezo1	1645	SQELLANARTRMRTASELLLDRRLHIPELEE	RTRMRTASELLLDRR	RxRxxS/T	T(0.001)AS(0.999)ELLLDR	3
Q9ESE1-2;E9Q3Y4;Q9ESE1;Q9ESE1-3_979;979;979;979	3180	UID21385	0.366047	1.28882	0.03279	0.196795	-0.264836	-1.2015	0.096389	0.324299			1.36e-10	105	Q9ESE1-2	Row7544	1	3	Q9ESE1-2	S	___2	1;2	Lipopolysaccharide-responsive and beige-like anchor protein	Lrba	979	GVDVSVGSQHEDRKDSPISPHFTRNSDENSS	QHEDRKDSPISPHFT	SP	GVDVSVGSQHEDRKDS(1)PIS(0.999)PHFT(0.001)R	16
Q6PAL7_842	9830	UID28035	-0.098484	-1.07065	0.281577	0.602137	0.485484	1.40006	0.000698	0.021322			3.34e-87	188	Q6PAL7	Row10179	1	3	Q6PAL7	S	___2	1;2	AT-hook DNA-binding motif-containing protein 1	Ahdc1	842	ERQNLFTGYFRSLLDSDDSSDLLDFALSASR	YFRSLLDSDDSSDLL		SLLDS(1)DDSSDLLDFALSASRPESR	5
E9Q7Y3_99	3512	UID21717	-0.565798	-1.48021	0.023139	0.160585	-0.257946	-1.19578	0.228366	0.498085			1.47e-08	129	E9Q7Y3	Row7656	0.941	3	E9Q7Y3	S	___2	2;3	Uncharacterized protein ENSP00000471857 homolog		99	GPARELAGSVESLPSSPWNSPRVTPKTALSS	SVESLPSSPWNSPRV	SP;SxxxSP	ELAGS(0.001)VESLPS(0.059)S(0.941)PWNS(0.997)PRVT(0.002)PK	12
Q8BTI8;Q8BTI8-2;Q8BTI8-3_1064;968;1064	11043	UID29246	-0.39577	-1.31564	0.003799	0.069379	0.189491	1.14036	0.081399	0.29633			4.09e-87	207	Q8BTI8	Row10656	0.977	2	Q8BTI8	S	___2	2;3	Serine/arginine repetitive matrix protein 2	Srrm2	1064	PLLQSKSQTSPKGSLSRSSSPVTELTARSPV	TSPKGSLSRSSSPVT		S(0.258)QT(0.342)S(0.398)PKGS(0.023)LS(0.977)RS(0.315)S(0.366)S(0.315)PVT(0.006)ELTAR	10
O54774_754	5641	UID23846	0.266988	1.20329	0.064187	0.282654	-0.31486	-1.24389	0.036009	0.195798			5.96e-08	135	O54774	Row8487	0.768	3	O54774	S	___2	2	AP-3 complex subunit delta-1	Ap3d1	754	KDKKRKKKEKGKRRHSSLPTESDEDIAPAQR	EKGKRRHSSLPTESD		HS(0.768)S(0.394)LPT(0.251)ES(0.587)DEDIAPAQR	2
Q7TT00;Q7TT00-2_520;521	10312	UID28515	0.298117	1.22954	0.021872	0.155561	-0.249054	-1.18843	0.043987	0.219103			1.2e-09	110	Q7TT00	Row10383	0.993	3	Q7TT00	S	___2	2;3	Transcription factor SPT20 homolog	Supt20h	520	SVDLSQVSMLSPAALSPASSSQRHES_____	MLSPAALSPASSSQR	SP	KS(0.155)S(0.76)VDLS(0.061)QVS(0.023)MLS(0.001)PAALS(0.993)PAS(0.005)S(0.001)S(0.001)QR	18
Q64511_1537	9334	UID27539	0.279082	1.21342	0.026621	0.175328	-0.259411	-1.19699	0.035411	0.193801			3.01e-35	163	Q64511	Row9952	1	3	Q64511	S	___2	1;2	DNA topoisomerase 2-beta	Top2b	1537	TTPKGKGRGAKKRKASGSENEGDYNPGRKPS	GAKKRKASGSENEGD		KAS(1)GS(0.996)ENEGDY(0.004)NPGRKPSK	3
Q99P72;Q99P72-3_344;228	13139	UID13126	0.424067	1.3417	0.026525	0.174914	0.256817	1.19484	0.133765	0.377042			3.04e-38	133	Q99P72	Row4876	0.991	3	Q99P72	S	___1	1	Reticulon-4	Rtn4	344	SPATLTKVVKEDGVMSPEKTMDIFNEMKMSV	VKEDGVMSPEKTMDI	SP	VVKEDGVMS(0.991)PEKT(0.009)MDIFNEMK	9
Q9D684-2;F8WGD2;Q9D684_442;450;495	4634	UID4623	0.380938	1.30219	0.068616	0.291129	-0.314413	-1.24351	0.119247	0.357845			0.000932	147	Q9D684-2	Row1690	1	2	Q9D684-2	S	___1	1;2	Ras and Rab interactor 2	Rin2	442	ETMAPPIKSKKKRNSSFVLPKLVKSQLRKMS	SKKKRNSSFVLPKLV		RNS(1)S(1)FVLPK	4
Q9CY58_234	13284	UID13271	0.319297	1.24772	0.01777	0.139978	-0.237883	-1.17926	0.055314	0.246182			1.61e-35	158	Q9CY58	Row4949	0.998	3	Q9CY58	S	___1	1	Plasminogen activator inhibitor 1 RNA-binding protein	Serbp1	234	SGSHNWGTVKDELTESPKYIQKQISYNCSDL	VKDELTESPKYIQKQ	SP	GGSGSHNWGTVKDELT(0.001)ES(0.998)PKY(0.001)IQK	18
P62484;A0A087WPP8;Q6AXH6;Q6AXD2;A0A087WNU9_221;221;227;227;80	41	UID18258	0.969528	1.9582	0.002121	0.052113	-0.203339	-1.15136	0.353776	0.618502			7.01e-07	133	P62484	Row6199	0.988	2	P62484	S	___2	1;2	Abl interactor 2	Abi2	221	DYVPSPTRNMAPSQQSPVRTASVNQRNRTYS	NMAPSQQSPVRTASV	SP	NMAPS(0.012)QQS(0.988)PVRTASVNQR	8
A2ASS6;A2ASS6-3;E9Q8K5;E9Q8N1_1420;1374;1420;1420	1020	UID19237	-0.460879	-1.37638	0.043121	0.228111	-0.282865	-1.21661	0.174004	0.431319			0.000927	75.8	A2ASS6;A2ASS6-3;E9Q8K5	Row6660	0.999	3	A2ASS6	S	___2	2	Titin	Ttn	1420	RSVSPRSLSRSPIRMSPAMSPARMSPARMSP	SRSPIRMSPAMSPAR	SP	S(0.001)PIRMS(0.999)PAMS(1)PAR	6
Q543V3;P35569_318;318	8404	UID44825	1.37547	2.59453	0.043908	0.229412	-2.07426	-4.21128	0.01187	0.110921			2.6e-05	95	Q543V3	Row13833	1	3	Q543V3	S	___3	2;3	Insulin receptor substrate 1	Irs1	318	ITATSPASMVGGKPGSFRVRASSDGEGTMSR	MVGGKPGSFRVRASS		T(0.124)ES(0.875)IT(0.026)AT(0.097)S(0.438)PAS(0.438)MVGGKPGS(1)FRVR	19
Q9CZX7_22	17767	UID35822	-0.495653	-1.40996	0.001912	0.049071	-0.177392	-1.13084	0.127871	0.369352			2.23e-13	93.5	Q9CZX7	Row12930	0.955	3	Q9CZX7	T	___2	1;2;3	Transmembrane protein 55A	Tmem55a	22	DERSPLLSASHSGNVTPTAPPYLQESSPRAE	ASHSGNVTPTAPPYL	SP;SxxxSP	AADGVDERSPLLS(0.002)AS(0.006)HS(0.991)GNVT(0.955)PT(0.044)APPYLQESSPR	21
P21619_15	6239	UID24444	0.568807	1.4833	0.067862	0.289813	-0.042402	-1.02983	0.862061	0.938441			3.16e-08	121	P21619	Row8740	0.988	3	P21619	S	___2	1;2	Lamin-B2	Lmnb2	15	_MASLPPHAGPATPLSPTRLSRLQEKEELRE	AGPATPLSPTRLSRL	SP	ASLPPHAGPAT(0.009)PLS(0.988)PT(0.002)RLSR	14
E9Q5C9_689	3263	UID21468	0.942771	1.92222	0.008523	0.098236	-0.88346	-1.84479	0.010685	0.105135			4.57e-26	176	E9Q5C9	Row7569	0.999	2	E9Q5C9	S	___2	2	Protein Nolc1	Nolc1	689	RHEKTKKKRGSYRGGSISVQVNSVKFDSE__	RGSYRGGSISVQVNS		GGS(0.999)IS(0.001)VQVNS(0.021)VKFDS(0.979)E	3
Q8K4G5;E9QK41;Q8K4G5-3;E9Q030;Q8K4G5-4;E9Q9C4_479;479;163;163;359;387	3833	UID22038	0.306254	1.23649	0.013129	0.122466	-0.224694	-1.16853	0.046037	0.224311			9.8e-112	224	Q8K4G5;Q8K4G5-4	Row7776	1	2	Q8K4G5-4	S	___2	2;3	Actin-binding LIM protein 1	Ablim1	359	RQSLGESPRTLSPTPSAEGYQDVRDRMIHRS	RTLSPTPSAEGYQDV		T(0.136)LS(0.864)PTPS(1)AEGYQDVRDR	7
Q543V3;P35569_343;343	8386	UID26591	0.249023	1.1884	0.070763	0.294952	-0.324151	-1.25193	0.027637	0.170183			2.51e-53	172	Q543V3	Row9605	0.98	3	Q543V3	S	___2	1;2;3	Insulin receptor substrate 1	Irs1	343	EGTMSRPASVDGSPVSPSTNRTHAHRHRGSS	SVDGSPVSPSTNRTH	SP	AS(0.134)S(0.861)DGEGT(0.005)MS(0.001)RPASVDGSPVS(0.98)PS(0.011)T(0.009)NR	21
Q9WVH4;H3BKE2_283;64	14408	UID32611	1.43435	2.7026	0.015661	0.133746	1.23635	2.35602	0.025386	0.163068			0.00151	63.6	Q9WVH4	Row11940	0.808	3	Q9WVH4	S	___2	2	Forkhead box protein O3	Foxo3	283	KKKAALQAAPESADDSPSQLSKWPGSPTSRS	APESADDSPSQLSKW	SP;SxxxSP	AALQAAPES(0.037)ADDS(0.808)PS(0.13)QLS(0.142)KWPGS(0.481)PT(0.201)S(0.201)R	13
Q8CGB6-2;Q8CGB6-4;Q8CGB6;Q8CGB6-3_802;825;825;825	11725	UID48144	-0.424482	-1.34209	0.026384	0.174651	-0.252856	-1.19156	0.138827	0.383222			3.56e-06	108	Q8CGB6-2	Row14181	1	2	Q8CGB6-2	S	___3	1;2;3	Tensin-like C1 domain-containing phosphatase	Tenc1	802	GSPSEGRGYPSPGAHSPRAGSVSPGSPPYLQ	YPSPGAHSPRAGSVS	SP	GYPS(1)PGAHS(1)PR	9
E9Q616_5563	3316	UID39737	-0.65441	-1.57397	0.011816	0.116688	-0.22868	-1.17176	0.276584	0.548275			7.21e-29	138	E9Q616	Row13386	0.998	3	E9Q616	S	___3	1;2;3;4	Protein Ahnak	Ahnak	5563	KPRHRSNSFSDEREFSAPSTPTGTLEFAGGD	FSDEREFSAPSTPTG		S(0.333)NS(0.333)FS(0.334)DEREFS(0.998)APS(0.001)TPTGTLEFAGGDAK	11
P14733_14	6057	UID42478	0.403237	1.32247	0.056274	0.264822	0.294758	1.22668	0.138883	0.383222			7.32e-44	194	P14733	Row13608	1	2	P14733	S	___3	1;2;3	Lamin-B1	Lmnb1	14	__MATATPVQQQRAGSRASAPATPLSPTRLS	VQQQRAGSRASAPAT		AGS(1)RAS(1)APATPLSPTR	3
A0A087WQ39;E9PUA3_949;935	59	UID18276	-0.319837	-1.24819	0.007395	0.091176	-0.204557	-1.15233	0.048651	0.230303			8.14e-18	145	A0A087WQ39	Row6207	0.935	3	A0A087WQ39	S	___2	2	IQ motif and SEC7 domain-containing protein 1	Iqsec1	949	GRRSSAGSLESNVEGSIISSPHMRRRATSTR	LESNVEGSIISSPHM		GRRS(0.53)S(0.12)AGS(0.347)LES(0.002)NVEGS(0.935)IIS(0.013)S(0.051)PHMR	16
Q3TC46_179	7658	UID25863	-0.267649	-1.20384	0.408857	0.715574	-0.780326	-1.71752	0.037497	0.200624			3.84e-47	213	Q3TC46	Row9305	1	2	Q3TC46	S	___2	1;2;3	Protein PAT1 homolog 1	Patl1	179	DDRDLSERALPRRSTSPIIGSPPVRAVPIGT	ALPRRSTSPIIGSPP	SP	RSTS(1)PIIGS(1)PPVR	4
Q3UHZ5_394	8054	UID26259	-0.444485	-1.36083	0.053486	0.25741	-0.291248	-1.2237	0.172456	0.430038			1.35e-70	223	Q3UHZ5	Row9471	0.892	3	Q3UHZ5	S	___2	2;3	Leiomodin-2	Lmod2	394	GAALRTKVWQRGTPGSSPYASPRQSPWSSPK	WQRGTPGSSPYASPR		VWQRGT(1)PGS(0.892)S(0.108)PYASPR	9
Q8BJU0-2;Q8BJU0_306;307	10850	UID47269	0.119132	1.08608	0.206095	0.514381	-0.489152	-1.40362	0.000719	0.021561			1.58e-07	116	Q8BJU0-2	Row14075	0.998	3	Q8BJU0-2	S	___3	2;3	Small glutamine-rich tetratricopeptide repeat-containing protein alpha	Sgta	306	FVEQIRSQVVRSRTPSASHEEQQE_______	VVRSRTPSASHEEQQ	RxRxxS/T	S(0.465)QVVRS(0.466)RT(0.069)PS(0.998)AS(0.002)HEEQQE	10
E9Q226;D3YUJ3;A0A087WPI4;Q8BGU5_25;101;25;73	1971	UID1960	-0.456442	-1.37215	0.352965	0.668581	-0.664624	-1.58516	0.190734	0.452497			0.00127	102	E9Q226;Q8BGU5	Row726	0.88	3	E9Q226	S	___1	1	Cyclin-Y	Ccnyl1;Ccny	25	NPSDHPRASTIFLSKSQTDVREKRKSLFINH;NPSDHPRASTIFLSKSQTDVREKRKSNHLNH	STIFLSKSQTDVREK		ASTIFLS(0.091)KS(0.88)QT(0.03)DVREK	9
Q9R0L6;Q9R0L6-2_119;119	14288	UID32491	-0.207051	-1.15433	0.068808	0.291222	-0.332577	-1.25926	0.010686	0.105135			4.02e-06	117	Q9R0L6	Row11900	0.998	2	Q9R0L6	S	___2	2	Pericentriolar material 1 protein	Pcm1	119	KQRINFSDLDQRSIGSDSQGRATAANNKRQL	LDQRSIGSDSQGRAT		INFSDLDQRS(1)IGS(0.998)DS(0.002)QGR	13
E9Q616_5567	15418	UID51691	-0.670609	-1.59174	0.002878	0.059965	-0.188086	-1.13925	0.249554	0.522068			4.48e-31	142	E9Q616	Row14516	0.935	3	E9Q616	T	___3	2;3;4	Protein Ahnak	Ahnak	5567	RSNSFSDEREFSAPSTPTGTLEFAGGDAKGK	REFSAPSTPTGTLEF	SP;SxxxSP	S(0.455)NS(0.455)FS(0.09)DEREFSAPS(0.064)T(0.935)PTGTLEFAGGDAK	15
Q8BTI8;Q8BTI8-2;Q8BTI8-3_1068;972;1068	11046	UID47465	-0.21969	-1.16448	0.103893	0.362761	0.367521	1.29013	0.016703	0.129565			4.09e-87	207	Q8BTI8	Row14094	1	2	Q8BTI8	S	___3	1;2;3	Serine/arginine repetitive matrix protein 2	Srrm2	1068	SKSQTSPKGSLSRSSSPVTELTARSPVKQDK	GSLSRSSSPVTELTA	SP;SxxxSP	SSS(1)PVTELTAR	3
Q8CJF7_1930	11870	UID30073	0.372035	1.29418	0.011018	0.111591	-0.212267	-1.15851	0.091388	0.314248			1.23e-19	109	Q8CJF7	Row10994	0.944	3	Q8CJF7	S	___2	2	Protein ELYS	Ahctf1	1930	LPLKRKRVREREVSVSSVTEEPKLDSSQLPL	REREVSVSSVTEEPK		EREVS(0.973)VS(0.944)S(0.07)VT(0.013)EEPKLDSSQLPLQTGLDVPATPR	7
Q6PDH0;D3Z4N0;Q6PDH0-2;D3Z0X5;F6RUK9;E9PWB1_382;382;382;382;127;382	2273	UID20478	0.354021	1.27812	0.101058	0.356438	-0.341586	-1.26715	0.111385	0.3484			2.45e-12	142	Q6PDH0	Row7192	1	3	Q6PDH0	S	___2	1;2;3	Pleckstrin homology-like domain family B member 1	Phldb1	382	YPSSGARSQPASIPGSPKFQSPVPAPRNKIG	QPASIPGSPKFQSPV	SP;SxxxSP	S(0.001)QPAS(0.999)IPGS(1)PKFQS(1)PVPAPR	9
Q69ZX8_502	9463	UID27668	0.347525	1.27238	0.15249	0.440109	-0.398053	-1.31773	0.108574	0.342678			5.79e-39	188	Q69ZX8	Row10016	1	2	Q69ZX8	S	___2	1;2	Actin-binding LIM protein 3	Ablim3	502	WTYHGSPKVPRARRFSSGGEEEDFDRSMHKL	VPRARRFSSGGEEED	RxRxxS/T	RFS(1)S(1)GGEEEDFDR	3
Q6PDH0;D3Z4N0;Q6PDH0-2;D3Z0X5;F6RUK9;E9PWB1_387;387;387;387;132;387	2256	UID20461	0.339115	1.26498	0.113008	0.377509	-0.354854	-1.27886	0.099891	0.330505			1.37e-12	137	Q6PDH0	Row7181	1	2	Q6PDH0	S	___2	1;2;3	Pleckstrin homology-like domain family B member 1	Phldb1	387	ARSQPASIPGSPKFQSPVPAPRNKIGTLQDR	PGSPKFQSPVPAPRN	SP	FQS(1)PVPAPR	3
Q8R1Q8_513	17487	UID35542	0.48219	1.39686	0.008964	0.100587	0.21035	1.15697	0.162217	0.414351			2.52e-34	179	Q8R1Q8	Row12856	0.965	2	Q8R1Q8	T	___2	2;3	Cytoplasmic dynein 1 light intermediate chain 1	Dync1li1	513	ELDRITRKPASVSPTTPTSPTEGEAS_____	PASVSPTTPTSPTEG	SP	KPASVS(0.003)PT(0.059)T(0.965)PT(0.957)S(0.016)PTEGEAS	9
D3YYU8_232	2124	UID2113	-0.212853	-1.15898	0.099211	0.353667	-0.363961	-1.28695	0.014081	0.120089			4.6e-15	92.9	D3YYU8	Row789	1	5	D3YYU8	S	___1	1	Obscurin-like protein 1	Obsl1	232	HAQAGALLQVHQPRESPPQDPDENPKPVLEP	QVHQPRESPPQDPDE	SP	NAHGHAQAGALLQVHQPRES(1)PPQDPDENPKPVLEPLKGAPK	20
Q80U49_1166	10416	UID28619	0.901885	1.86851	0.008727	0.099154	-0.839867	-1.78989	0.011174	0.10694			4.46e-06	119	Q80U49	Row10419	0.999	2	Q80U49	S	___2	1;2	Centrosomal protein of 170 kDa protein B	Cep170b	1166	LTRLDILAMPRKRAGSFTGPSDSETAPARTG	MPRKRAGSFTGPSDS	RxRxxS/T	AGS(0.999)FT(0.001)GPSDSETAPAR	3
Q80U49_1171	10417	UID28620	0.901885	1.86851	0.008727	0.099154	-0.839867	-1.78989	0.011174	0.10694			9.06e-05	93.5	Q80U49	Row10420	0.873	3	Q80U49	S	___2	2	Centrosomal protein of 170 kDa protein B	Cep170b	1171	ILAMPRKRAGSFTGPSDSETAPARTGFSGRS	AGSFTGPSDSETAPA		KRAGS(0.668)FT(0.333)GPS(0.873)DS(0.089)ET(0.037)APAR	10
E9Q3G8_334	3144	UID21349	0.40711	1.32603	0.017646	0.139903	-0.230134	-1.17294	0.12451	0.365401			2.02e-13	164	E9Q3G8	Row7521	0.764	3	E9Q3G8	S	___2	1;2;3	Protein Nup153	Nup153	334	MSSPLADAKRIPSAVSSPLNSPLDRSGIDNT	KRIPSAVSSPLNSPL		RIPS(0.895)AVS(0.764)S(0.351)PLNS(0.99)PLDRSGIDNTVFQAK	7
Q03173-4;E9QKR1;Q03173-5;J3QNM3;E9QKQ9;Q03173;E9QLZ9;Q03173-6;Q03173-3;Q03173-2_721;723;725;727;727;740;742;445;479;328	3890	UID3879	-0.203635	-1.1516	0.065547	0.285303	-0.326219	-1.25372	0.010076	0.102123			5.15e-45	202	Q03173-4	Row1417	1	3	Q03173-4	S	___1	1;2	Protein enabled homolog	Enah	721	TRKPWERTNTMNGSKSPVISRPKSTPSSQPS	NTMNGSKSPVISRPK	SP	T(0.01)NT(0.778)MNGS(0.211)KS(1)PVISR	9
Q91X84;Q91X84-2_391;92	12660	UID30863	0.433529	1.35053	0.037597	0.21243	-0.265294	-1.20188	0.161316	0.413071			4.03e-11	124	Q91X84	Row11267	1	3	Q91X84	S	___2	2	CREB-regulated transcription coactivator 3	Crtc3	391	TTNLSGPSRRRQPPVSPLTLSPGPEAHQGFS	RRRQPPVSPLTLSPG	SP	RQPPVS(1)PLT(0.508)LS(0.492)PGPEAHQGFSR	6
Q61687_1335	9066	UID27271	-0.220729	-1.16532	0.103115	0.361372	-0.360512	-1.28388	0.018316	0.136116			8.52e-15	127	Q61687	Row9859	0.993	3	Q61687	S	___2	2	Transcriptional regulator ATRX	Atrx	1335	KPRYRHRLLRHKLTLSDGESGEEKPTKPKEH	LRHKLTLSDGESGEE		HKLT(0.009)LS(0.993)DGES(0.998)GEEKPTKPK	6
Q69ZX8_475	9492	UID27697	0.172854	1.12729	0.283997	0.60422	-0.662019	-1.5823	0.002995	0.052619			6.96e-17	117	Q69ZX8	Row10038	0.996	3	Q69ZX8	S	___2	2	Actin-binding LIM protein 3	Ablim3	475	TSEDISQASKYSPAYSPDPYYASESEYWTYH	SKYSPAYSPDPYYAS	SP;SxxxSP	YSPAY(0.004)S(0.996)PDPYYASES(0.005)EY(0.222)WT(0.275)Y(0.222)HGS(0.275)PKVPR	6
Q69ZX8_503	9464	UID27669	0.336187	1.26242	0.165695	0.459134	-0.405315	-1.32438	0.104356	0.337612			4.87e-26	188	Q69ZX8	Row10017	1	2	Q69ZX8	S	___2	1;2	Actin-binding LIM protein 3	Ablim3	503	TYHGSPKVPRARRFSSGGEEEDFDRSMHKLQ	PRARRFSSGGEEEDF		RFS(1)S(1)GGEEEDFDR	4
P04768;P04095_90;90	5946	UID24151	-0.28259	-1.21638	0.122697	0.394807	-0.361233	-1.28452	0.059779	0.254576			0.0151	76.4	P04768	Row8618	1	2	P04768	S	___2	2	Prolactin-2C3;Prolactin-2C2	Prl2c3;Prl2c2	90	NVSGLRDKSPMRCNTSFLPTPENKEQARLTH	SPMRCNTSFLPTPEN		CNT(1)S(1)FLPTPENK	4
P04768;P04095_89;89	16030	UID34087	-0.28259	-1.21638	0.122697	0.394807	-0.361233	-1.28452	0.059779	0.254576			0.0151	76.4	P04768	Row12406	1	2	P04768	T	___2	2	Prolactin-2C3;Prolactin-2C2	Prl2c3;Prl2c2	89	SNVSGLRDKSPMRCNTSFLPTPENKEQARLT	KSPMRCNTSFLPTPE		CNT(1)S(1)FLPTPENK	3
Q8C0T5-2;Q8C0T5_1712;1712	11396	UID29599	-0.250632	-1.18973	0.02501	0.168225	0.248296	1.1878	0.025978	0.16504			6.67e-07	92.7	Q8C0T5-2	Row10810	0.974	3	Q8C0T5-2	S	___2	2	Signal-induced proliferation-associated 1-like protein 1	Sipa1l1	1712	EQALVQMKSYSSKDPSPTLASKVDQLEGMLK	SYSSKDPSPTLASKV	SP;SxxxSP	S(0.039)Y(0.002)S(0.17)S(0.789)KDPS(0.974)PT(0.026)LASKVDQLEGMLK	8
Q924C5;D3YUT2_1165;1167	17646	UID35701	-0.285303	-1.21867	0.157333	0.447078	-0.396788	-1.31657	0.063523	0.261806			0.0011	76.3	Q924C5	Row12898	0.973	3	Q924C5	T	___2	2	Alpha-protein kinase 3	Alpk3	1165	GSDGEANKAEERESPTVSPRGPRKGLTPGSP	AEERESPTVSPRGPR		VRAGS(0.016)DGEANKAEERES(0.969)PT(0.973)VS(0.043)PR	19
P38532-2;P38532_314;314	6490	UID42911	-0.364269	-1.28723	0.023343	0.161104	-0.236147	-1.17784	0.103221	0.335869			4.82e-22	133	P38532-2	Row13661	0.907	3	P38532-2	S	___3	1;2;3	Heat shock factor protein 1	Hsf1	314	QEPPSPPHSPRVLEASPGRPSSMDTPLSPTA	SPRVLEASPGRPSSM	SP	VLEAS(0.907)PGRPS(0.043)S(0.043)MDT(0.006)PLS(0.926)PT(0.07)AFIDS(0.004)ILR	5
Q9WVH4;H3BKE2_252;33	14412	UID14399	0.914049	1.88433	0.027178	0.177405	-1.20214	-2.30081	0.011017	0.106492			0.00273	122	Q9WVH4	Row5404	1	2	Q9WVH4	S	___1	1	Forkhead box protein O3	Foxo3	252	PDGGKSGKAPRRRAVSMDNSNKYTKSRGRAA	APRRRAVSMDNSNKY	RxRxxS/T	AVS(1)MDNSNKYTK	3
P20357;Q3TLQ0;Q80X35;Q80ZL4_1791;461;429;430	6224	UID42645	-0.174023	-1.1282	0.157332	0.447078	0.456779	1.37247	0.004261	0.066565			7.54e-21	110	P20357;Q3TLQ0	Row13646	0.995	3	P20357	S	___3	2;3	Microtubule-associated protein 2;Microtubule-associated protein	Map2	1791	GAEIITQSPSRSSVASPRRLSNVSSSGSINL	PSRSSVASPRRLSNV	SP;SxxxSP	VDHGAEIIT(0.404)QS(0.593)PS(0.07)RS(0.352)S(0.587)VAS(0.995)PR	19
Q99JP4_42	12987	UID12974	-1.57866	-2.98693	0.049014	0.24567	-2.02876	-4.08054	0.022899	0.155415			3.46e-11	113	Q99JP4	Row4822	0.977	3	Q99JP4	S	___1	1	Anaphase-promoting complex subunit CDC26	Cdc26	42	EARKKQKEDVEGVGTSDGEGAAGLSSDPKSR	DVEGVGTSDGEGAAG		KKQKEDVEGVGT(0.023)S(0.977)DGEGAAGLSSDPK	13
F8VPL5;P97820;E9PVG7_688;687;742	4470	UID22675	-0.411495	-1.33006	0.03062	0.18956	-0.249576	-1.18886	0.145465	0.393172			1.15e-14	91.9	F8VPL5	Row8034	0.89	4	F8VPL5	S	___2	1;2;3	Mitogen-activated protein kinase kinase kinase kinase 4	Map4k4	688	SGSSNSGSQPGSHPGSQSGSGERFRVRSSSK	QPGSHPGSQSGSGER		LVPRPGSGSSSGS(0.001)S(0.002)NS(0.02)GS(0.042)QPGS(0.604)HPGS(0.89)QS(0.72)GS(0.72)GERFR	26
Q5DTW7-3;A0A087WP74;Q5DTW7_1480;1480;1482	21	UID22	-0.236512	-1.17814	0.034739	0.202543	0.26352	1.2004	0.0226	0.154404			1.91e-17	141	Q5DTW7-3	Row10	0.995	3	Q5DTW7-3	S	___1	1	Uncharacterized protein KIAA1551	Kiaa1551	1480	SQRDSADSRLSKRSLSADEFEILQNPVKESN	RLSKRSLSADEFEIL		S(0.005)LS(0.995)ADEFEILQNPVKESNIMFR	3
O70583-2;O70583;O70583-3;B1AV01_92;92;92;92	5817	UID24022	-0.446152	-1.3624	0.006163	0.084733	0.192749	1.14294	0.138797	0.383222			4.24e-05	98.4	O70583-2	Row8565	0.999	3	O70583-2	S	___2	2	Midline-1	Mid1	92	VTLQNIIDRFQKASVSGPNSPSETRRERAFD	RFQKASVSGPNSPSE		ASVS(0.999)GPNS(0.268)PS(0.367)ET(0.367)RRER	4
E9Q616_5522	3311	UID21516	-0.322441	-1.25044	0.009715	0.103648	0.204423	1.15223	0.060768	0.256407			2.39e-111	233	E9Q616	Row7589	1	2	E9Q616	S	___2	1;2;3	Protein Ahnak	Ahnak	5522	ASISGSKGDLKSSKASLGSLEGEVEAEASSP	DLKSSKASLGSLEGE		AS(1)LGS(1)LEGEVEAEASSPKGK	2
F6QUA9;Q60949;Q60949-2;E9Q6L4_565;565;565;436	4160	UID22365	0.2603	1.19773	0.072475	0.298398	-0.305458	-1.23581	0.042242	0.214109			6.62e-27	89.7	F6QUA9;Q60949-2	Row7925	0.92	3	F6QUA9	S	___2	2	TBC1 domain family member 1	Tbc1d1	565	SETSFKLLGSSDDLSSDSEGHIAEESALLSP	GSSDDLSSDSEGHIA		LLGS(0.459)S(0.54)DDLS(0.06)S(0.92)DS(0.02)EGHIAEESALLSPQQAFRR	10
Q8K2Z4;Q8K2Z4-2_1323;1323	12012	UID30215	0.36421	1.28718	0.040916	0.221389	0.260946	1.19826	0.116221	0.354481			1.76e-68	191	Q8K2Z4	Row11042	1	2	Q8K2Z4	S	___2	1;2	Condensin complex subunit 1	Ncapd2	1323	KPSAVSRLQPLTSVDSDNDFVTPKPRRTKPG	QPLTSVDSDNDFVTP		LQPLT(0.16)S(0.84)VDS(1)DNDFVTPKPR	9
P81122_573	7208	UID7197	0.76429	1.69853	0.005104	0.078972	-0.685617	-1.60839	0.007529	0.089648			0.00513	89.3	P81122	Row2825	0.992	2	P81122	S	___1	1	Insulin receptor substrate 2	Irs2	573	DGAQDLDRGLRKRTYSLTTPARQRQVPQPSS	GLRKRTYSLTTPARQ	RxRxxS/T;RxRxxS/TxxS/T	TYS(0.992)LT(0.007)TPAR	3
D3YUS5;E9PW37;E9PYD8_756;781;183	1994	UID20199	-0.231328	-1.17392	0.106859	0.367134	-0.347941	-1.27274	0.027231	0.169487			1.02e-85	223	D3YUS5	Row7059	0.95	2	D3YUS5	S	___2	2	Protein Rasal2	Rasal2	756	PTPIQQQLRRFAEHSSSPNVSGSLSSGLQRI	RRFAEHSSSPNVSGS		FAEHS(0.027)S(0.95)S(0.023)PNVS(0.002)GS(0.984)LS(0.011)S(0.004)GLQR	6
A2A8V9;E9PUK6;E9QKA4;Q52KI8;A2A8V8;Q52KI8-2;F6UK16_786;791;791;814;777;791;221	467	UID36900	-0.291129	-1.2236	0.022484	0.158201	-0.233256	-1.17549	0.052157	0.238804			9.75e-12	102	A2A8V9	Row13137	0.955	3	A2A8V9	S	___3	2;3	Serine/arginine repetitive matrix protein 1	Srrm1	786	EPAAKKPPAPPSPVQSQSPSTNWSPAVPAKK	APPSPVQSQSPSTNW		KPPAPPS(1)PVQS(0.955)QS(0.043)PS(0.015)T(0.01)NWS(0.978)PAVPAKK	11
A2ASS6;A2ASS6-3;Q8BUJ6;E9Q8K5;E9Q8N1_299;299;299;299;299	14911	UID51185	-0.176649	-1.13026	0.165612	0.459134	-0.450228	-1.36626	0.00557	0.077333			9.13e-46	205	A2ASS6;A2ASS6-3;E9Q8K5	Row14468	1	3	A2ASS6	T	___3	1;2;3;4;5	Titin	Ttn	299	PIRHSPSPVRHVRAPTPSPVRSVSPAGRIST	VRHVRAPTPSPVRSV	SP	HVRAPT(1)PS(1)PVR	6
Q6PAL7_845	9831	UID28036	-0.170332	-1.12532	0.0919	0.339661	0.487067	1.40159	0.000832	0.023742			3.34e-87	188	Q6PAL7	Row10180	0.977	2	Q6PAL7	S	___2	2	AT-hook DNA-binding motif-containing protein 1	Ahdc1	845	NLFTGYFRSLLDSDDSSDLLDFALSASRPES	SLLDSDDSSDLLDFA		S(0.082)LLDS(0.918)DDS(0.977)S(0.023)DLLDFALSASRPESR	8
Q9ES74_195	13820	UID50239	0.776729	1.71324	0.015239	0.131576	0.903712	1.87087	0.009078	0.098728			0.00117	79.2	Q9ES74	Row14335	0.831	3	Q9ES74	S	___3	3	Serine/threonine-protein kinase Nek7	Nek7	195	LGLGRFFSSKTTAAHSLVGTPYYMSPERIHE	SKTTAAHSLVGTPYY		FFS(0.202)S(0.647)KT(0.66)T(0.66)AAHS(0.831)LVGTPYYMSPER	11
P62754_236	6973	UID43394	0.246699	1.18649	0.543378	0.810981	-1.12728	-2.18447	0.022396	0.153311			7.15e-49	177	P62754	Row13705	1	2	P62754	S	___3	1;2;3;4	40S ribosomal protein S6	Rps6	236	KEKRQEQIAKRRRLSSLRASTSKSESSQK__	AKRRRLSSLRASTSK	RxRxxS/T	RLS(1)S(1)LRASTSK	4
P70271;Q5SWV3;A8Y5C3_119;119;60	7045	UID7034	0.373613	1.29559	0.018926	0.143937	-0.22332	-1.16742	0.112337	0.349488			1.89e-44	207	P70271	Row2760	1	2	P70271	S	___1	1;2;3	PDZ and LIM domain protein 4	Pdlim4	119	DPESQDCSPATSRRSSVSGISLEDNRSGLGS	PATSRRSSVSGISLE		RSS(1)VS(0.002)GIS(0.998)LEDNR	3
Q63918_363	9280	UID9269	0.226189	1.16974	0.068693	0.291201	-0.305955	-1.23624	0.022753	0.154879			3.17e-63	162	Q63918	Row3521	1	3	Q63918	S	___1	1;2;3	Serum deprivation-response protein	Sdpr	363	DAEKSARRGNNSAVGSNADLTIEEDEEEEPV	GNNSAVGSNADLTIE		RGNNS(1)AVGS(1)NADLT(1)IEEDEEEEPVALQQAQQVR	9
Q8BTI8;Q8BTI8-2;Q8BTI8-3_945;849;945	11137	UID29340	0.35507	1.27905	0.010324	0.107245	-0.568414	-1.48289	0.000847	0.023955			2.61e-28	164	Q8BTI8	Row10710	0.92	3	Q8BTI8	S	___2	2;3	Serine/arginine repetitive matrix protein 2	Srrm2	945	CPKVDSRLRHSRSRSSSPDSKMELGTPLRHS	RHSRSRSSSPDSKME		S(0.003)RS(0.16)S(0.92)S(0.91)PDS(0.006)KMELGTPLR	4
A2AM05-4;A2AM05;A2AM05-2_5;5;5	839	UID19056	-0.378047	-1.29958	0.155426	0.444507	-0.383379	-1.30439	0.150477	0.399342			1.55e-17	147	A2AM05-4	Row6574	1	2	A2AM05-4	S	___2	2	Centlein	Cntln	5	___________MAARSPSSSPPPPPVRRSSR	___MAARSPSSSPPP	SP	AARS(1)PS(0.003)S(0.31)S(0.687)PPPPPVR	4
E9Q774;E9Q777_244;244	3449	UID3438	0.207971	1.15506	0.117559	0.384999	-0.366469	-1.28919	0.016286	0.128659			0.00436	92.2	E9Q774	Row1265	0.999	2	E9Q774	S	___1	1	Protein Akap11	Akap11	244	HHLESHDLKVLVSYGSPKSLAKPSPSVNVLG	KVLVSYGSPKSLAKP	SP	VLVSY(0.001)GS(0.999)PK	7
Q8BJU0-2;Q8BJU0_308;309	10851	UID47270	0.124292	1.08997	0.210707	0.520647	-0.501837	-1.41602	0.000848	0.023955			9.28e-05	99.7	Q8BJU0-2	Row14076	0.948	2	Q8BJU0-2	S	___3	2;3	Small glutamine-rich tetratricopeptide repeat-containing protein alpha	Sgta	308	EQIRSQVVRSRTPSASHEEQQE_________	RSRTPSASHEEQQE_		S(0.013)QVVRS(0.982)RT(0.87)PS(0.187)AS(0.948)HEEQQE	12
Q91X84;Q91X84-2_396;97	12661	UID30864	0.394152	1.31417	0.069202	0.292029	-0.293674	-1.22576	0.154162	0.404626			4.03e-11	106	Q91X84	Row11268	0.985	4	Q91X84	S	___2	2	CREB-regulated transcription coactivator 3	Crtc3	396	GPSRRRQPPVSPLTLSPGPEAHQGFSRQLSA	PVSPLTLSPGPEAHQ	SP	RRQPPVS(0.953)PLT(0.062)LS(0.985)PGPEAHQGFSR	12
G5E8L8_164	5107	UID5096	-0.309237	-1.23905	0.017254	0.137859	-0.220547	-1.16517	0.062527	0.259552			7.43e-08	117	G5E8L8	Row1874	0.884	4	G5E8L8	S	___1	1;2	Mitogen activated protein kinase kinase kinase 2	Map3k2	164	KKRLSVVGPPNRDRSSPPPGYIPDELHQIAR	PPNRDRSSPPPGYIP	SP	RLS(0.482)VVGPPNRDRS(0.63)S(0.884)PPPGY(0.004)IPDELHQIAR	14
Q80UP8_316	10446	UID28649	0.702739	1.62759	0.008768	0.099306	0.208258	1.15529	0.321738	0.591081			4.37e-05	73.2	Q80UP8	Row10426	0.913	3	Q80UP8	S	___2	2	Sodium-dependent phosphate transporter 2	Slc20a2	316	TSAGNHPRASYGRALSMTHGSAKSPISNGTF	ASYGRALSMTHGSAK		ALS(0.913)MT(0.09)HGS(0.031)AKS(0.958)PIS(0.007)NGT(0.001)FGFEGHMR	3
A0A087WRI8;Q8R3Y5-2;G5E8E3;Q8R3Y5;A0A087WPA4;Q8R3Y5-3;A0A087WSU8_145;139;145;145;119;139;42	14759	UID32817	0.233344	1.17556	0.062567	0.279502	0.293217	1.22537	0.027291	0.169638			3.99e-06	82.2	A0A087WRI8	Row12012	0.98	3	A0A087WRI8	T	___2	2	Uncharacterized protein C19orf47 homolog	2310022A10Rik	145	SRMIANSLNHDSPPHTPTRRSDNSTSKISVT	NHDSPPHTPTRRSDN	SP;SxxxSP	MIANS(0.004)LNHDS(0.996)PPHT(0.98)PT(0.02)RR	14
Q3UMF0-3;Q3UMF0-4;B1AZ15;Q3UMF0-2;B1AZ14;Q3UMF0;B1AZ26_295;296;296;296;296;328;329	15023	UID33081	-0.288847	-1.22166	0.078247	0.311158	0.303663	1.23427	0.066939	0.268244			2.74e-89	209	Q3UMF0-3	Row12106	0.995	3	Q3UMF0-3	T	___2	2	Cordon-bleu protein-like 1	Cobll1	295	SFTRSNTISKPYISNTLPSDAPKKRRAPLPP	SKPYISNTLPSDAPK		S(0.257)NT(0.743)ISKPYIS(0.001)NT(0.995)LPS(0.005)DAPK	12
Q61687;F6RDB7_991;880	9063	UID27268	0.25251	1.19128	0.115978	0.382665	0.346288	1.27129	0.04349	0.217743			7.33e-14	118	Q61687	Row9856	0.933	3	Q61687	S	___2	2	Transcriptional regulator ATRX	Atrx	991	PDLKGETLKREQEWDSSSDGTERLPEEEEIG	KREQEWDSSSDGTER		EQEWDS(0.933)S(0.615)S(0.433)DGT(0.019)ERLPEEEEIGPFSK	6
Q8K3H0_401	12076	UID30279	-0.202205	-1.15046	0.104575	0.363916	0.353937	1.27804	0.013808	0.119093			1.48e-94	233	Q8K3H0	Row11058	0.959	2	Q8K3H0	S	___2	1;2	DCC-interacting protein 13-alpha	Appl1	401	TAARVNQSALEAVTPSPSFQQRHESLRPGGQ	ALEAVTPSPSFQQRH	SP	VNQSALEAVT(0.04)PS(0.959)PS(0.001)FQQR	12
Q8K3H0_399	17449	UID35504	-0.202205	-1.15046	0.104575	0.363916	0.353937	1.27804	0.013808	0.119093			8.71e-21	149	Q8K3H0	Row12844	1	3	Q8K3H0	T	___2	1;2	DCC-interacting protein 13-alpha	Appl1	399	EETAARVNQSALEAVTPSPSFQQRHESLRPG	QSALEAVTPSPSFQQ	SP	VNQSALEAVT(1)PS(0.875)PS(0.125)FQQR	10
Q5F258;Q68FF6_413;422	8527	UID26732	0.371247	1.29347	0.012855	0.121645	0.206577	1.15395	0.107624	0.34137			1.73e-43	142	Q5F258	Row9651	0.815	3	Q5F258	S	___2	2;3	ARF GTPase-activating protein GIT1	Git1	413	PSAGATRNNRARSMDSSDLSDGAVTLQEYLE	NRARSMDSSDLSDGA		ARS(0.99)MDS(0.815)S(0.195)DLSDGAVTLQEYLELKK	6
Q8K1R7_333	17427	UID17266	1.38199	2.60628	0.029947	0.18706	-1.32805	-2.51063	0.033834	0.189563			8.01e-56	188	Q8K1R7	Row6016	0.969	2	Q8K1R7	T	___1	1	Serine/threonine-protein kinase Nek9	Nek9	333	KVTLLNAPTKRPRSSTVTEAPIAVVTSRTSE	TKRPRSSTVTEAPIA	RxRxxS/T	S(0.016)S(0.016)T(0.969)VTEAPIAVVTSR	3
E9Q983;Q8K4L2_607;1011	3666	UID3655	-0.472549	-1.38756	0.116349	0.382894	0.345795	1.27085	0.231276	0.500969			4.56e-09	110	E9Q983;Q8K4L2	Row1328	1	3	Q8K4L2	S	___1	1	Supervillin	Svil	1011	ASEENTDVETVMRKFSLKEFGETTSEQTEVA	ETVMRKFSLKEFGET		KFS(1)LKEFGETTSEQTEVAAR	3
Q61235_375	9009	UID8998	0.63912	1.55738	0.006847	0.088242	0.749337	1.68102	0.003853	0.062903			1.06e-08	162	Q61235	Row3438	1	2	Q61235	S	___1	1	Beta-2-syntrophin	Sntb2	375	VATRLVHSGSGCRSPSLGSDLTFATRTGSRQ	GSGCRSPSLGSDLTF		SPS(1)LGSDLTFATR	3
P43277_4	16213	UID16054	0.255957	1.19413	0.136182	0.41646	0.364064	1.28705	0.047862	0.228557			3.66e-36	179	P43277	Row5780	0.828	2	P43277	T	___1	1	Histone H1.3	Hist1h1d	4	____________MSETAPAAPAAPAPVEKTP	____MSETAPAAPAA		S(0.172)ET(0.828)APAAPAAPAPVEKTPVK	3
Q8BGT6;Q8BGT6-2_651;294	10728	UID28931	-0.237172	-1.17868	0.140428	0.424091	-0.373294	-1.29531	0.034601	0.191351			0.000374	133	Q8BGT6	Row10538	0.85	2	Q8BGT6	S	___2	2	MICAL-like protein 1	Micall1	651	SCKENPFNRKPSPSASPTVRKATKGAKPVRP	RKPSPSASPTVRKAT	SP;SxxxSP	ENPFNRKPS(0.788)PS(0.336)AS(0.85)PT(0.026)VR	13
Q3V3Q7;E9Q7E9_319;349	3495	UID3484	0.269084	1.20504	0.05436	0.260202	0.273713	1.20892	0.051272	0.237215			5.74e-06	132	Q3V3Q7	Row1280	1	3	Q3V3Q7	S	___1	1	Phosphofurin acidic cluster sorting protein 2	Pacs2	319	EIGSIHSARSHREPPSPADVPEKTRSLGGKQ	RSHREPPSPADVPEK	SP	SHREPPS(1)PADVPEKTR	7
E9Q983;Q8K4L2_785;1189	3658	UID21863	-0.225537	-1.16921	0.216342	0.527936	-0.456741	-1.37244	0.028425	0.17266			1.51e-110	216	E9Q983;Q8K4L2	Row7703	0.91	2	Q8K4L2	S	___2	2	Supervillin	Svil	1189	MVKKGLASPTSITPISSPLCSKSRGTTPVSK	PTSITPISSPLCSKS		KGLAS(0.008)PT(0.05)S(0.112)IT(0.851)PIS(0.91)S(0.069)PLCS(0.001)K	13
P21619_15	6239	UID6228	0.319539	1.24793	NaN	NaN	-0.149018	-1.10881	NaN	NaN			3.16e-08	121		Row2371	0.988	3	P21619	S	___1	1;2	Lamin-B2	Lmnb2	15	_MASLPPHAGPATPLSPTRLSRLQEKEELRE	AGPATPLSPTRLSRL	SP	ASLPPHAGPAT(0.009)PLS(0.988)PT(0.002)RLSR	14
B2RQG2_656	1592	UID19809	0.691051	1.61446	0.003354	0.064571	-0.621147	-1.5381	0.004954	0.072291			1.97e-09	107	B2RQG2	Row6894	0.796	3	B2RQG2	S	___2	2	PHD finger protein 3	Phf3	656	PRKPDRNLQPRQRRSSRSFSLDEPPLFIPDN	QPRQRRSSRSFSLDE	RxRxxS/T	RS(0.188)S(0.796)RS(0.618)FS(0.398)LDEPPLFIPDNIATVKK	3
G5E8J6_139	5098	UID23303	-0.26393	-1.20074	0.554905	0.818453	-1.09584	-2.13737	0.036783	0.198046			6.8e-36	183	G5E8J6	Row8279	0.947	2	G5E8J6	S	___2	1;2	Histidine rich calcium binding protein, isoform CRA_a	Hrc	139	EDLGDSAENHLPRQRSHSHEDEDGIVSSEYH	NHLPRQRSHSHEDED		QRS(0.947)HS(0.053)HEDEDGIVS(0.811)S(0.189)EYHR	3
P46938;G3UYV4;G3UYA6;G3UY62;P46938-2_104;104;104;104;104	16222	UID52495	-0.635748	-1.55374	0.003952	0.070187	0.182162	1.13458	0.266182	0.537684			2e-09	118	P46938;P46938-2	Row14608	1	3	P46938	T	___3	3	Yorkie homolog	Yap1	104	HSRQASTDAGTAGALTPQHVRAHSSPASLQL	AGTAGALTPQHVRAH	SP	S(0.777)HS(0.224)RQAS(0.599)T(0.398)DAGT(0.001)AGALT(1)PQHVR	17
[truncated: 13,577 more rows]

## Sheet: Column header
	Supplementary Data 3. List of unique phosphopeptides from global IGF-1/LY phosphoproteome dataset used for the motif analysis shown in Figure 2c and 2d and Figure S3c and S3d and results from motif-X analysis.
[truncated: 31 more rows]

[truncated: 5 more sheets: IGF-1_up, LY down, IGF-1_down, LY up, MotifX]
