# Supplementary material for: Phosphoproteomics identifies dual-site phosphorylation in an extended basophilic motif regulating FILIP1-mediated degradation of filamin-C
Source: Commun Biol. 2020 May 22;3:253. doi: 10.1038/s42003-020-0982-5 (PMC7244511; doi:10.1038/s42003-020-0982-5)
Supplement: Supplementary file 4 — Supplementary Data 4 [file 42003_2020_982_MOESM4_ESM.xlsx]

## Sheet: Column header
	Supplementary Data 4. Results of GO enrichment analyses for phosphoproteins comprising the overrepresented sequence motifs. This file containes three spreadsheets with the first one (column header) giving explanations on the column headers used in the spreadsheet "ClueGo Results_group 1-3" and "ClueGO Results_group 4-5". Enrichment analysis was performed with the Cytoscape 3.3.0 app ClueGO. Enric…
	Spreadsheet "ClueGO Results_group x-y"
	GOID	Gene Ontology term ID
	GOTerm	Description of GO term ID
	Ontology Source	Source and release date of the used GO database
	Term PValue	p-value of the corresponding term
	PValue Corrected with Benjamini-Hochberg	corrected p-vlaue of the corresponding term
	Group PValue	p-value of the corresponding GO group
	Group PValue Corrected with Benjamini-Hochberg	corrected p-vlaue of the corresponding GO group
	GOLevels	Levels of GO term in the GO tree
	GOGroups	Number of gene GO groups within the analysis
	% Associated Genes	Pertentage of identified number of genes in the cluster
	Nr. Genes	Identified number of genes in the cluster
	Group specificity	Specificity of GO term for the distinct group of genes
	Genes group x	Names of the distinct genes associated with the GO term within the group
	%Genes group x	Percentage of the distinct genes associated with the GO term within the group
	Associated Genes Found	Names of the distinct associated genes within the GO term

## Sheet: ClueGO Results G1-3
	GOID	GOTerm	Ontology Source	Term PValue	Term PValue Corrected with Benjamini-Hochberg	Group PValue	Group PValue Corrected with Benjamini-Hochberg	GOLevels	GOGroups	% Associated Genes	Nr. Genes	Cluster	Genes Cluster #1	Genes Cluster #2	Genes Cluster #3	%Genes Cluster #1	%Genes Cluster #2	%Genes Cluster #3	Associated Genes Found
	GO:0045069	regulation of viral genome replication	GO_BiologicalProcess-GOA_23.02.2017_10h01	0.0103488	0.0394548	0.0103488	0.0137984	[5, 6, 7]	Group01	20	3	None Specific Cluster	[Larp1, Zc3hav1]	[Larp1]	[Srpk2]	52.8321	26.416	26.416	[Larp1, Srpk2, Zc3hav1]
	GO:0071889	14-3-3 protein binding	GO_MolecularFunction-GOA_23.02.2017_10h01	0.00846819	0.0368971	0.00846819	0.0145169	[3]	Group07	21.4286	3	None Specific Cluster	[Tsc2]	[Bad, Tsc2]	[Srpk2]	26.416	52.8321	26.416	[Bad, Srpk2, Tsc2]
	GO:2001021	negative regulation of response to DNA damage stimulus	GO_BiologicalProcess-GOA_23.02.2017_10h01	0.0103488	0.0394548	0.00697724	0.0139545	[3, 4, 5, 6, 7]	Group09	20	3	None Specific Cluster	[Mdm2, Senp2]	[Senp2]	[Ubr5]	52.8321	26.416	26.416	[Mdm2, Senp2, Ubr5]
	GO:0046824	positive regulation of nucleocytoplasmic transport	GO_BiologicalProcess-GOA_23.02.2017_10h01	0.0132881	0.0426618	0.00697724	0.0139545	[4, 5, 6, 7, 8]	Group09	13.3333	4	None Specific Cluster	[Gsk3b, Kank1, Mdm2]	[]	[Ubr5]	75	0	25	[Gsk3b, Kank1, Mdm2, Ubr5]
	GO:0050679	positive regulation of epithelial cell proliferation	GO_BiologicalProcess-GOA_23.02.2017_10h01	0.0117921	0.039962	0.0117921	0.0128641	[4, 5, 6]	Group06	13.7931	4	None Specific Cluster	[Srsf6]	[Bad, Prkd2, Rictor]	[Rictor]	21.5338	64.6015	21.5338	[Bad, Prkd2, Rictor, Srsf6]
	GO:0038201	TOR complex	GO_CellularComponent-GOA_23.02.2017_10h01	0.00149284	0.0455316	8.51654e-05	0.00102199	[3, 4, 5]	Group10	37.5	3	None Specific Cluster	[Akt1s1, Larp1]	[Akt1s1, Larp1, Rictor]	[Rictor]	40.8765	61.3147	20.4382	[Akt1s1, Larp1, Rictor]
	GO:0032006	regulation of TOR signaling	GO_BiologicalProcess-GOA_23.02.2017_10h01	0.00359317	0.031312	8.51654e-05	0.00102199	[5, 6, 7]	Group10	19.0476	4	None Specific Cluster	[Akt1s1, Gsk3b, Tsc2]	[Akt1s1, Rictor, Tsc2]	[Rictor]	53.4311	53.4311	17.8104	[Akt1s1, Gsk3b, Rictor, Tsc2]
	GO:0031929	TOR signaling	GO_BiologicalProcess-GOA_23.02.2017_10h01	0.0017659	0.0359066	8.51654e-05	0.00102199	[4, 5, 6]	Group10	17.2414	5	None Specific Cluster	[Akt1s1, Gsk3b, Larp1, Tsc2]	[Akt1s1, Larp1, Rictor, Tsc2]	[Rictor]	58.5989	58.5989	14.6497	[Akt1s1, Gsk3b, Larp1, Rictor, Tsc2]
	GO:0007044	cell-substrate junction assembly	GO_BiologicalProcess-GOA_23.02.2017_10h01	0.0104091	0.0373504	0.0104091	0.012491	[5]	Group00	14.2857	4	None Specific Cluster	[Macf1, Plec, Tns1]	[Phldb2]	[]	75	25	0	[Macf1, Phldb2, Plec, Tns1]
	GO:0030307	positive regulation of cell growth	GO_BiologicalProcess-GOA_23.02.2017_10h01	0.00913608	0.0371534	0.00913608	0.0137041	[3, 4, 5, 6]	Group02	14.8148	4	Specific for Cluster #1	[Gsk3b, Hdgfl2, Macf1, Nedd4l]	[Hdgfl2]	[]	86.1353	21.5338	0	[Gsk3b, Hdgfl2, Macf1, Nedd4l]
	GO:0033119	negative regulation of RNA splicing	GO_BiologicalProcess-GOA_23.02.2017_10h01	0.0173467	0.0480977	0.0173467	0.0173467	[5, 6, 7, 8, 9, 10]	Group08	16.6667	3	Specific for Cluster #1	[Acin1, Sfswap, Srsf6]	[]	[]	100	0	0	[Acin1, Sfswap, Srsf6]
	GO:0008286	insulin receptor signaling pathway	GO_BiologicalProcess-GOA_23.02.2017_10h01	0.00319962	0.0325295	8.51654e-05	0.00102199	[6, 7, 8, 9]	Group10	15.1515	5	Specific for Cluster #1	[Gsk3b, Irs1, Kank1, Tsc2, Zfp106]	[Irs1, Tsc2]	[]	82.7087	33.0835	0	[Gsk3b, Irs1, Kank1, Tsc2, Zfp106]
	GO:0032869	cellular response to insulin stimulus	GO_BiologicalProcess-GOA_23.02.2017_10h01	0.00508607	0.0387813	0.00410789	0.0164316	[6, 7, 8]	Group11	11.5385	6	Specific for Cluster #1	[Gsk3b, Irs1, Kank1, Tbc1d4, Tsc2, Zfp106]	[Irs1, Tbc1d4, Tsc2]	[]	81.5465	40.7732	0	[Gsk3b, Irs1, Kank1, Tbc1d4, Tsc2, Zfp106]
	GO:0008637	apoptotic mitochondrial changes	GO_BiologicalProcess-GOA_23.02.2017_10h01	0.0068058	0.0345961	0.0068058	0.0163339	[5, 6]	Group04	23.0769	3	None Specific Cluster	[Gsk3b, Mff]	[Bad]	[]	66.6667	33.3333	0	[Bad, Gsk3b, Mff]
	GO:0045577	regulation of B cell differentiation	GO_BiologicalProcess-GOA_23.02.2017_10h01	0.0056202	0.0342832	0.0056202	0.0168606	[6, 7, 8, 9, 10, 11]	Group05	50	2	Specific for Cluster #2	[]	[Bad, Zfp36l2]	[]	0	100	0	[Bad, Zfp36l2]
	GO:0048025	negative regulation of mRNA splicing, via spliceosome	GO_BiologicalProcess-GOA_23.02.2017_10h01	0.0173467	0.0480977	0.0173467	0.0173467	[6, 7, 8, 9, 10, 11, 12, 13]	Group08	16.6667	3	Specific for Cluster #1	[Acin1, Sfswap, Srsf6]	[]	[]	100	0	0	[Acin1, Sfswap, Srsf6]
	GO:1901653	cellular response to peptide	GO_BiologicalProcess-GOA_23.02.2017_10h01	0.00759255	0.0356266	0.00697724	0.0139545	[5, 6]	Group09	9.45946	7	Specific for Cluster #1	[Gsk3b, Irs1, Kank1, Mdm2, Tbc1d4, Tsc2, Zfp106]	[Irs1, Tbc1d4, Tsc2]	[]	84.5098	36.2185	0	[Gsk3b, Irs1, Kank1, Mdm2, Tbc1d4, Tsc2, Zfp106]
	GO:0071375	cellular response to peptide hormone stimulus	GO_BiologicalProcess-GOA_23.02.2017_10h01	0.0051605	0.0349767	0.00697724	0.0139545	[5, 6, 7]	Group09	10.1449	7	Specific for Cluster #1	[Gsk3b, Irs1, Kank1, Mdm2, Tbc1d4, Tsc2, Zfp106]	[Irs1, Tbc1d4, Tsc2]	[]	84.5098	36.2185	0	[Gsk3b, Irs1, Kank1, Mdm2, Tbc1d4, Tsc2, Zfp106]
	GO:0046827	positive regulation of protein export from nucleus	GO_BiologicalProcess-GOA_23.02.2017_10h01	0.0184986	0.0490615	0.00697724	0.0139545	[4, 5, 6, 7, 8, 9, 10, 11]	Group09	28.5714	2	Specific for Cluster #1	[Gsk3b, Mdm2]	[]	[]	100	0	0	[Gsk3b, Mdm2]
	GO:0032007	negative regulation of TOR signaling	GO_BiologicalProcess-GOA_23.02.2017_10h01	0.0068058	0.0345961	8.51654e-05	0.00102199	[5, 6, 7, 8]	Group10	23.0769	3	None Specific Cluster	[Akt1s1, Gsk3b, Tsc2]	[Akt1s1, Tsc2]	[]	68.2606	45.5071	0	[Akt1s1, Gsk3b, Tsc2]
	GO:0045472	response to ether	GO_BiologicalProcess-GOA_23.02.2017_10h01	0.013486	0.0411323	8.51654e-05	0.00102199	[4]	Group10	33.3333	2	None Specific Cluster	[Larp1, Mdm2]	[Larp1]	[]	63.093	31.5465	0	[Larp1, Mdm2]
	GO:0032868	response to insulin	GO_BiologicalProcess-GOA_23.02.2017_10h01	0.0018962	0.0289171	0.00410789	0.0164316	[5, 6, 7]	Group11	12.069	7	Specific for Cluster #1	[Gsk3b, Irs1, Kank1, Srsf6, Tbc1d4, Tsc2, Zfp106]	[Irs1, Tbc1d4, Tsc2]	[]	84.5098	36.2185	0	[Gsk3b, Irs1, Kank1, Srsf6, Tbc1d4, Tsc2, Zfp106]
	GO:1901652	response to peptide	GO_BiologicalProcess-GOA_23.02.2017_10h01	0.00633522	0.0351317	0.00410789	0.0164316	[4, 5]	Group11	8.88889	8	Specific for Cluster #1	[Gsk3b, Irs1, Kank1, Mdm2, Srsf6, Tbc1d4, Tsc2, Zfp106]	[Irs1, Tbc1d4, Tsc2]	[]	86.7194	32.5198	0	[Gsk3b, Irs1, Kank1, Mdm2, Srsf6, Tbc1d4, Tsc2, Zfp106]
	GO:0043434	response to peptide hormone	GO_BiologicalProcess-GOA_23.02.2017_10h01	0.00305051	0.0372163	0.00410789	0.0164316	[4, 5, 6]	Group11	10	8	Specific for Cluster #1	[Gsk3b, Irs1, Kank1, Mdm2, Srsf6, Tbc1d4, Tsc2, Zfp106]	[Irs1, Tbc1d4, Tsc2]	[]	86.7194	32.5198	0	[Gsk3b, Irs1, Kank1, Mdm2, Srsf6, Tbc1d4, Tsc2, Zfp106]
	GO:0030684	preribosome	GO_CellularComponent-GOA_23.02.2017_10h01	0.0173467	0.0480977	0.0173467	0.0173467	[4, 5, 6]	Group03	16.6667	3	None Specific Cluster	[Pdcd11, Tbc1d1]	[Emg1]	[]	66.6667	33.3333	0	[Emg1, Pdcd11, Tbc1d1]
	GO:0030330	DNA damage response, signal transduction by p53 class mediator	GO_BiologicalProcess-GOA_23.02.2017_10h01	0.0103488	0.0394548	0.000776394	0.00465836	[5, 6, 7]	Group12	20	3	None Specific Cluster	[Mdm2, Ndrg1, Senp2]	[Senp2]	[]	79.2481	26.416	0	[Mdm2, Ndrg1, Senp2]
	GO:0043518	negative regulation of DNA damage response, signal transduction by p53 class mediator	GO_BiologicalProcess-GOA_23.02.2017_10h01	0.0056202	0.0342832	0.000776394	0.00465836	[4, 5, 6, 7, 8, 9]	Group12	50	2	None Specific Cluster	[Mdm2, Senp2]	[Senp2]	[]	63.093	31.5465	0	[Mdm2, Senp2]
	GO:1901797	negative regulation of signal transduction by p53 class mediator	GO_BiologicalProcess-GOA_23.02.2017_10h01	0.0184986	0.0490615	0.000776394	0.00465836	[5, 6, 7, 8]	Group12	28.5714	2	None Specific Cluster	[Mdm2, Senp2]	[Senp2]	[]	63.093	31.5465	0	[Mdm2, Senp2]
	GO:0043516	regulation of DNA damage response, signal transduction by p53 class mediator	GO_BiologicalProcess-GOA_23.02.2017_10h01	0.013486	0.0411323	0.000776394	0.00465836	[5, 6, 7, 8]	Group12	33.3333	2	None Specific Cluster	[Mdm2, Senp2]	[Senp2]	[]	63.093	31.5465	0	[Mdm2, Senp2]
	GO:0042770	signal transduction in response to DNA damage	GO_BiologicalProcess-GOA_23.02.2017_10h01	0.0147845	0.0429454	0.000776394	0.00465836	[4, 5, 6]	Group12	17.6471	3	None Specific Cluster	[Mdm2, Ndrg1, Senp2]	[Senp2]	[]	79.2481	26.416	0	[Mdm2, Ndrg1, Senp2]
	GO:0031931	TORC1 complex	GO_CellularComponent-GOA_23.02.2017_10h01	0.0056202	0.0342832	8.51654e-05	0.00102199	[3, 4, 5, 6]	Group10	50	2	None Specific Cluster	[Akt1s1, Larp1]	[Akt1s1, Larp1]	[]	50	50	0	[Akt1s1, Larp1]

## Sheet: ClueGO Results G4-5
	GOID	GOTerm	Ontology Source	Term PValue	Term PValue Corrected with Benjamini-Hochberg	Group PValue	Group PValue Corrected with Benjamini-Hochberg	GOLevels	GOGroups	% Associated Genes	Nr. Genes	Cluster	Genes Cluster #1	Genes Cluster #2	%Genes Cluster #1	%Genes Cluster #2	Associated Genes Found
	GO:0008026	ATP-dependent helicase activity	GO_MolecularFunction-GOA_23.02.2017_10h01	0.00401354	0.0160542	0.00573507	0.0086026	[9]	Group3	14.8148	4	Specific for Cluster #2	[Helb, Wrn]	[Chd4, Ddx54, Helb, Wrn]	38.6853	77.3706	[Chd4, Ddx54, Helb, Wrn]
	GO:0016573	histone acetylation	GO_BiologicalProcess-GOA_23.02.2017_10h01	0.00027819	0.0055638	2.4788e-05	0.000148728	[6, 7, 8, 10, 11]	Group5	15.7895	6	Specific for Cluster #2	[Kat5, Mrgbp, Taf9]	[Brd8, Brpf1, Kat5, Mrgbp, Taf9b]	43.0827	71.8045	[Brd8, Brpf1, Kat5, Mrgbp, Taf9, Taf9b]
	GO:0000123	histone acetyltransferase complex	GO_CellularComponent-GOA_23.02.2017_10h01	1.77989e-05	0.000711956	2.4788e-05	0.000148728	[4, 5, 6, 7, 8, 9, 10, 11, 12]	Group5	25	6	Specific for Cluster #2	[Kat5, Mrgbp, Taf9]	[Brd8, Brpf1, Kat5, Mrgbp, Taf9b]	43.0827	71.8045	[Brd8, Brpf1, Kat5, Mrgbp, Taf9, Taf9b]
	GO:0006310	DNA recombination	GO_BiologicalProcess-GOA_23.02.2017_10h01	0.00749385	0.023058	0.00573507	0.0086026	[5, 6, 7]	Group3	12.5	4	Specific for Cluster #2	[Bcl6, Helb, Wrn]	[Bcl6, Helb, Wrn, Xrn2]	53.4311	71.2414	[Bcl6, Helb, Wrn, Xrn2]
	GO:0035267	NuA4 histone acetyltransferase complex	GO_CellularComponent-GOA_23.02.2017_10h01	0.000280985	0.00374647	2.4788e-05	0.000148728	[3, 7, 8, 9, 10, 11, 12, 13, 14, 15]	Group5	50	3	Specific for Cluster #2	[Kat5, Mrgbp]	[Brd8, Kat5, Mrgbp]	45.5071	68.2606	[Brd8, Kat5, Mrgbp]
	GO:0043966	histone H3 acetylation	GO_BiologicalProcess-GOA_23.02.2017_10h01	0.00443335	0.0147778	2.4788e-05	0.000148728	[7, 8, 9, 11, 12]	Group5	21.4286	3	Specific for Cluster #2	[Taf9]	[Brpf1, Taf9b]	33.3333	66.6667	[Brpf1, Taf9, Taf9b]
	GO:0001104	RNA polymerase II transcription cofactor activity	GO_MolecularFunction-GOA_23.02.2017_10h01	0.0206527	0.0375504	0.0206527	0.0247832	[4]	Group1	12.5	3	Specific for Cluster #2	[Rere]	[Atn1, Trp53bp1]	33.3333	66.6667	[Atn1, Rere, Trp53bp1]
	GO:0070603	SWI/SNF superfamily-type complex	GO_CellularComponent-GOA_23.02.2017_10h01	0.010321	0.0242847	2.4788e-05	0.000148728	[3, 4, 5, 6, 7, 8, 9]	Group5	11.4286	4	Specific for Cluster #2	[Dpf2, Kat5]	[Brd8, Chd4, Kat5]	43.0677	64.6015	[Brd8, Chd4, Dpf2, Kat5]
	GO:0008408	3'-5' exonuclease activity	GO_MolecularFunction-GOA_23.02.2017_10h01	0.0197407	0.0376013	0.00573507	0.0086026	[6]	Group3	22.2222	2	Specific for Cluster #2	[Wrn]	[Wrn, Xrn2]	31.5465	63.093	[Wrn, Xrn2]
	GO:0000812	Swr1 complex	GO_CellularComponent-GOA_23.02.2017_10h01	0.00181223	0.0144978	2.4788e-05	0.000148728	[5, 6, 7, 8, 9, 10, 11, 12, 13]	Group5	66.6667	2	Specific for Cluster #2	[Kat5]	[Brd8, Kat5]	31.5465	63.093	[Brd8, Kat5]
	GO:0000987	core promoter proximal region sequence-specific DNA binding	GO_MolecularFunction-GOA_23.02.2017_10h01	0.00302255	0.0172717	0.00302255	0.00906766	[8]	Group0	10.1695	6	Specific for Cluster #2	[Dpf2, Junb, Zfp516]	[Chd4, Foxk2, Gatad2b, Zfp516]	46.0391	61.3855	[Chd4, Dpf2, Foxk2, Gatad2b, Junb, Zfp516]
	GO:0006352	DNA-templated transcription, initiation	GO_BiologicalProcess-GOA_23.02.2017_10h01	0.00401354	0.0160542	2.4788e-05	0.000148728	[6, 7, 8, 9, 10]	Group5	14.8148	4	None Specific Cluster	[Bclaf1, Gtf2f1, Taf9]	[Bclaf1, Gtf2f1, Taf9b]	58.0279	58.0279	[Bclaf1, Gtf2f1, Taf9, Taf9b]
	GO:0055029	nuclear DNA-directed RNA polymerase complex	GO_CellularComponent-GOA_23.02.2017_10h01	0.00218178	0.0145452	2.4788e-05	0.000148728	[4, 5, 6, 7, 8, 9]	Group5	17.3913	4	None Specific Cluster	[Gtf2f1, Helb, Taf9]	[Gtf2f1, Helb, Taf9b]	58.0279	58.0279	[Gtf2f1, Helb, Taf9, Taf9b]
	GO:0061695	transferase complex, transferring phosphorus-containing groups	GO_CellularComponent-GOA_23.02.2017_10h01	0.00389134	0.0172948	2.4788e-05	0.000148728	[4]	Group5	9.67742	6	None Specific Cluster	[Cdk13, Gtf2f1, Helb, Taf9]	[Gtf2f1, Helb, Prkaa2, Taf9b]	57.4436	57.4436	[Cdk13, Gtf2f1, Helb, Prkaa2, Taf9, Taf9b]
	GO:0004402	histone acetyltransferase activity	GO_MolecularFunction-GOA_23.02.2017_10h01	0.00785238	0.0224354	2.4788e-05	0.000148728	[9]	Group5	17.6471	3	None Specific Cluster	[Kat5, Taf9]	[Kat5, Taf9b]	52.8321	52.8321	[Kat5, Taf9, Taf9b]
	GO:0004003	ATP-dependent DNA helicase activity	GO_MolecularFunction-GOA_23.02.2017_10h01	0.00863198	0.02158	0.00573507	0.0086026	[9, 10]	Group3	33.3333	2	None Specific Cluster	[Helb, Wrn]	[Helb, Wrn]	50	50	[Helb, Wrn]
	GO:0032508	DNA duplex unwinding	GO_BiologicalProcess-GOA_23.02.2017_10h01	0.0292087	0.0467339	0.00573507	0.0086026	[7]	Group3	18.1818	2	None Specific Cluster	[Helb, Wrn]	[Helb, Wrn]	50	50	[Helb, Wrn]
	GO:0005667	transcription factor complex	GO_CellularComponent-GOA_23.02.2017_10h01	0.00815223	0.0217393	2.4788e-05	0.000148728	[3, 4, 5]	Group5	8.33333	6	Specific for Cluster #1	[Gtf2f1, Junb, Kat5, Taf9, Zeb1]	[Gtf2f1, Kat5, Taf9b]	71.8045	43.0827	[Gtf2f1, Junb, Kat5, Taf9, Taf9b, Zeb1]
	GO:0090575	RNA polymerase II transcription factor complex	GO_CellularComponent-GOA_23.02.2017_10h01	0.0034832	0.017416	2.4788e-05	0.000148728	[5, 6, 7, 8, 9, 10]	Group5	15.3846	4	Specific for Cluster #1	[Gtf2f1, Junb, Taf9]	[Gtf2f1, Taf9b]	64.6015	43.0677	[Gtf2f1, Junb, Taf9, Taf9b]
	GO:0044089	positive regulation of cellular component biogenesis	GO_BiologicalProcess-GOA_23.02.2017_10h01	0.0291214	0.0485356	0.0237538	0.0237538	[2, 3, 4]	Group4	6.31579	6	Specific for Cluster #1	[Bclaf1, Lmod1, Lmod2, Slain2, Sorbs3, Synpo]	[Bclaf1]	92.0782	15.3464	[Bclaf1, Lmod1, Lmod2, Slain2, Sorbs3, Synpo]
	GO:0045010	actin nucleation	GO_BiologicalProcess-GOA_23.02.2017_10h01	0.0156024	0.0328472	0.0237538	0.0237538	[5, 6, 7, 8, 9, 10, 11, 12]	Group4	25	2	Specific for Cluster #1	[Lmod1, Lmod2]	[]	100	0	[Lmod1, Lmod2]
	GO:0031032	actomyosin structure organization	GO_BiologicalProcess-GOA_23.02.2017_10h01	0.00421858	0.0153403	0.0237538	0.0237538	[5, 6]	Group4	9.52381	6	Specific for Cluster #1	[Cdc42bpa, Cdc42bpb, Kank2, Lmod2, Sorbs3, Synpo]	[]	100	0	[Cdc42bpa, Cdc42bpb, Kank2, Lmod2, Sorbs3, Synpo]
	GO:0071695	anatomical structure maturation	GO_BiologicalProcess-GOA_23.02.2017_10h01	0.0197407	0.0376013	0.00443335	0.00886671	[3, 4]	Group2	22.2222	2	Specific for Cluster #1	[Ankrd17, Rere]	[]	100	0	[Ankrd17, Rere]
	GO:0051694	pointed-end actin filament capping	GO_BiologicalProcess-GOA_23.02.2017_10h01	0.00061396	0.0061396	0.0237538	0.0237538	[7, 8, 9, 10, 11, 12, 13]	Group4	100	2	Specific for Cluster #1	[Lmod1, Lmod2]	[]	100	0	[Lmod1, Lmod2]
	GO:0051495	positive regulation of cytoskeleton organization	GO_BiologicalProcess-GOA_23.02.2017_10h01	0.0109526	0.0243391	0.0237538	0.0237538	[5, 6, 7]	Group4	9.09091	5	Specific for Cluster #1	[Lmod1, Lmod2, Slain2, Sorbs3, Synpo]	[]	100	0	[Lmod1, Lmod2, Slain2, Sorbs3, Synpo]
	GO:0051150	regulation of smooth muscle cell differentiation	GO_BiologicalProcess-GOA_23.02.2017_10h01	0.00863198	0.02158	0.00443335	0.00886671	[5, 6, 7]	Group2	33.3333	2	Specific for Cluster #1	[Ankrd17, Zeb1]	[]	100	0	[Ankrd17, Zeb1]
	GO:0051492	regulation of stress fiber assembly	GO_BiologicalProcess-GOA_23.02.2017_10h01	0.0183923	0.0367847	0.0237538	0.0237538	[4, 5, 6, 7, 8, 9, 10, 11]	Group4	13.0435	3	Specific for Cluster #1	[Kank2, Sorbs3, Synpo]	[]	100	0	[Kank2, Sorbs3, Synpo]
	GO:1902903	regulation of supramolecular fiber organization	GO_BiologicalProcess-GOA_23.02.2017_10h01	0.0229659	0.0399407	0.0237538	0.0237538	[4, 5]	Group4	6.66667	6	Specific for Cluster #1	[Kank2, Lmod1, Lmod2, Slain2, Sorbs3, Synpo]	[]	100	0	[Kank2, Lmod1, Lmod2, Slain2, Sorbs3, Synpo]
															33.3333	66.6667		histone acetylation
															33.3333	66.6667		RNA polymerase II transcription cofactor activity
															50	50		DNA-templated transcription, initiation
															50	50		ATP-dependent DNA helicase activity
															100	0		actomyosin structure organization
