# Supplementary material for: Phosphoproteomics identifies dual-site phosphorylation in an extended basophilic motif regulating FILIP1-mediated degradation of filamin-C
Source: Commun Biol. 2020 May 22;3:253. doi: 10.1038/s42003-020-0982-5 (PMC7244511; doi:10.1038/s42003-020-0982-5)
Supplement: Supplementary file 5 — Supplementary Data 5 [file 42003_2020_982_MOESM5_ESM.xlsx]

## Sheet: Column header
	Supplemental Table 5. Text mining results. This file containes four spreadsheets with the first one (column header) giving explanations on the column header used in the spreadsheets "RxRxxpST_LYdown", "RxRxxpSTxxpST_Lydown" and "RxRsspST_IGFup". Only 'exact' matches were used for Figure 2h and 2i.
	Spreadsheet "RxRxxpST_LYdown", "RxRxxpSTxxpST_Lydown" and "RxRxxpST_IGFup"
	Gene with motif	Input gene name of the protein of interest having the specific motif
	Name of associated	Gene name of the protein that is found to be associated with the protein of interest
	Gene motif text	the document text of the input gene in the found sentence
	Associated gene text	the document text of the event partner gene in the found sentence
	kinase activity	positive for associated genes with GO term kinase activity
	gene motif entrez id	Entrez ID the input gene
	associated gene entrez id	Entrez ID of the event partner gene
	gene motif match type	Input gene match type, can be fuzzy or exact
	associated match type	Event partner gene match type, can be fuzzy or exact
	relationtypes	The type(s) of events the input gene and its event partner are involved in
	docid	PubMed or PMC document ID
	sentence	Sentence that was used for the textmining results

## Sheet: RxRxxpST_LYdown
Gene with motif	Name of associated	Gene motif text	Associated gene text	kinase activity	gene motif entrez id	associated gene entrez id	gene motif match type	associated match type	relation types	docid	sentence
Mdm2	AATF	HDM2	Che-1	x	4193	26574	exact	exact	Binding,Positive_regulation	17468107	Furthermore, we found that in response to apoptotic stimuli Che-1 interacts with the peptidyl-prolyl isomerase Pin1 and that conformational changes generated by Pin1 are required for Che-1/HDM2 interaction.
Mdm2	AATF	HDM2	Che-1 protein	x	4193	26574	exact	fuzzy	Binding,Positive_regulation	25210797	This event strongly increases HDM2/Che-1 interaction and degradation of Che-1 protein via ubiquitin-dependent proteasomal system.
Mdm2	AATF	HDM2	Che-1	x	4193	26574	exact	exact	Binding,Positive_regulation	1948887	Pin1 catalyzes Che-1 conformational changes, increasing Che-1/HDM2 interaction and in such way Che-1 degradation.
Mdm2	AATF	HDM2	Che-1	x	4193	26574	exact	exact	Binding,Positive_regulation	4225224	As described, in response to apoptotic stimuli, Che-1 binds Pin1, which, in turn, mediates conformational changes of Che-1.9 This event is required for Che-1/HDM2 interaction with consequent Che-1 degradation, and it depends on the phosphorylation at residue T144.
Mdm2	AATF	HDM2	Che-1	x	4193	26574	exact	exact	Binding,Positive_regulation	4225224	Consistent with these findings, HIPK2 overexpression produced a strong increase in the ubiquitylation of Che-1, which is not found in cells overexpressing the K221R mutant (Figure 4b), indicating that the kinase activity of HIPK2 is required for the interaction between Che-1 and HDM2 and Che-1 ubiquitylation.
Mdm2	AATF	HDM2	Che-1	x	4193	26574	exact	exact	Binding,Regulation	4225224	As previously described, Che-1 half-life is tightly regulated by the proteasome pathway, and in response to apoptotic stimuli HDM2 protein negatively regulates Che-1 by promoting its ubiquitin-mediated degradation.9 On the basis of the above results, we evaluated whether HIPK2 could affect Che-1/HDM2 interaction by coimmunoprecipitation with anti-HDM2 antibody in HCT116 cells overexpressing HIPK2…
Mdm2	AATF	HDM2	Che-1 protein	x	4193	26574	exact	fuzzy	Binding,Positive_regulation	4225224	This event strongly increases HDM2/Che-1 interaction and degradation of Che-1 protein via ubiquitin-dependent proteasomal system.
Mdm2	ABL1	Mdm2	Abl	x	4193	25	exact	exact	Regulation	11606405	To determine whether Bcr-Abl and growth factors can affect the p53/Mdm2 pathway, we studied the expression of Mdm2 in the IL-3-dependent pre-B cell line BaF3 and its bcr-abl-transfected derivative BaF3p185 after IL-3 deprivation or treatment with the c-Abl tyrosine kinase inhibitor STI571.
Mdm2	ABL1	Mdm2	c-Abl	x	4193	25	exact	exact	Binding	12110584	Importantly, c-Abl binds and phosphorylates Mdm2 in vivo and in vitro.
Irs1	ABL1	IRS-1	ABL	x	3667	25	exact	exact	Binding	12560071	We observed association between BCR-ABL/IRS-1, IRS-1/phosphoinositide 3'-kinase (PI3-kinase), and IRS-1/Grb2 in the K562 cell line.
Mdm2	ABL1	MDM2	ABL	x	4193	25	exact	exact	Gene_expression,Positive_regulation	12620409	Expression of MDM2, the negative regulator of p53, was upregulated in a tyrosine kinase-dependent manner in growth factor-independent BCR/ABL-expressing cells, and in accelerated phase and blast crisis CML samples.
Mdm2	ABL1	mdm2 mRNA	ABL	x	4193	25	fuzzy	exact	Positive_regulation	12620409	BCR/ABL activates mdm2 mRNA translation via the La antigen.
Znf106	ABL1	SH3-binding domain	Abl	x	64397	25	fuzzy	exact	Binding,Regulation	16443220	The interaction between p87C3G and Bcr-Abl involves the SH3-binding domain of p87C3G and the SH3 domain of Abl and depends mostly on the first polyproline region of p87C3G.
Gsk3b	ABL1	GSK	Abl	x	2932	25	exact	exact	Binding	16818614	We have shown that Bcr-Abl is associated with a cluster of signaling proteins, including Janus kinase (Jak) 2, growth factor receptor binding protein 2-associated binder (Gab) 2, Akt, and glycogen synthase kinase (GSK)-3beta.
Mdm2	ABL1	HDM2	c-Abl	x	4193	25	exact	exact	Negative_regulation,Positive_regulation	18490454	c-Abl mediates down-regulation of HDM2, leading to an increase of p53 level.
Junb	ABL1	jun B	tyrosine protein kinase	x	3726	25	exact	exact	Regulation	1900355	This result also suggests that the mRNA levels of c-jun, jun B and to a lesser degree c-fos are positively regulated by tyrosine protein kinase activity, whereas jun D is negatively regulated.
Mdm2	ABL1	HDM-2	ABL	x	4193	25	exact	exact	Positive_regulation	21350558	We conclude that HDM-2 inhibition with MI-219 effectively induces p53-dependent apoptosis in most blast crisis CML cells, with or without BCR-ABL mutation(s).
Irs1	ABL1	IRS1	ABL	x	3667	25	exact	exact	Negative_regulation,Phosphorylation,Regulation	21569802	BCR-ABL and CRKL phosphorylation levels remained unaffected upon IRS1 silencing, and no synergistic effect was observed with imatinib treatment and IRS1 knockdown, indicating that IRS1 is downstream from BCR-ABL.
Gsk3b	ABL1	GSK-3	Abl	x	2932	25	exact	exact	Negative_regulation	21705667	Inactivation of GSK-3 by Bcr-Abl activity is, therefore, confirmed.
Gsk3b	ABL1	GSK-3	Abl	x	2932	25	exact	exact	Positive_regulation	21705667	Bcr-Abl inhibition activated GSK-3 and GSK-3-dependent apoptosis.
Gsk3b	ABL1	GSK-3	Abl	x	2932	25	exact	exact	Positive_regulation	21705667	We found that either PDMP or silence of GCS increased Bcr-Abl inhibition-induced GSK-3 activation and apoptosis.
Nedd4l	ABL1	Nedd4.2	c-Abl	x	23327	25	exact	exact	Binding	22558212	YAP1 recruits c-Abl, a tyrosine kinase that binds and phosphorylates Nedd4.2 on tyrosine residues, thereby modifying its ubiquitin-ligase activity.
Mdm2	ABL1	MDM2	Abl	x	4193	25	exact	exact	Binding	30861422	The resultant tetrameric protein PMIBcr/Abl-R6 adopted an alpha-helical conformation in solution and bound to MDM2 at an affinity of 32 nM.
Mdm2	ABL1	MDM2	ABL1	x	4193	25	exact	exact	Regulation	31371419	Although infrequently mutated in chronic myeloid leukemia, p53 is antagonized by MDM2, which is regulated by BCR-ABL1 signaling.
Znf106	ABL1	SH3-domain-binding protein	c-ABL tyrosine kinase	x	64397	25	fuzzy	fuzzy	Binding,Regulation	8943360	c-ABL tyrosine kinase activity is regulated by association with a novel SH3-domain-binding protein.
Tns1	ABL1	tensin	ABL	x	7145	25	exact	exact	Binding	2193994	Several targets of BCR/ABL, associated with integrin regulation, such as focal adhesion proteins paxillin, talin, tensin, and FAK have already been identified (4, 5).
Mdm2	ABL1	Mdm2	v-Abl oncoproteins	x	4193	25	exact	fuzzy	Positive_regulation	2360765	For this reason, ARF is considered to be an important factor of the so-called ARF–Mdm2–p53 pathway, that is activated by potential oncogenic signals such as oncogenic ras protein, E1A and v-Abl oncoproteins and ectopic expression of both c-myc and E2F1 (Sherr, 1998).
Mdm2	ABL1	Mdm2	Abl	x	4193	25	exact	exact	Binding	2898629	Abl interacts with Mdm2 in vivo and in vitro.
Mdm2	ABL1	Mdm2	Abl	x	4193	25	exact	exact	Binding	2898629	This interaction can occur in multiple Mdm2 sites.53 Here, we predict that Abl binds to Mdm2 using the Swib domain of Mdm2.
Mdm2	ABL1	Mdm2	Abl	x	4193	25	exact	exact	Binding	2898629	When we focused on the PRISM-predicted putative Mdm2 interaction partners in this region, we noticed that PCNA (proliferating cell nuclear antigen), Casp3 (Caspase 3), Abl and TBP (TATA box binding protein) all bind to Mdm2, blocking its pocket region.
Junb	ABL1	JunB	ABL	x	3726	25	exact	exact	Gene_expression,Negative_regulation	3252490	BCR/ABL can also repress the expression of C/EBPα and JunB, two transcription factors causally linked to development of leukemia and myeloproliferative disorders in mice and humans (16–18).
Ndrg1	ABL1	Ndrg1	ABL	x	10397	25	exact	exact	Positive_regulation	3295743	Interestingly, Cd55 and Ndrg1 are induced by BCR-ABL and suppressed by TEL-PDGFRB, while Cxcl10 and Scinderin are commonly regulated by all three fusions.
Nedd4l	ABL1	Nedd4.2	c-Abl	x	23327	25	exact	exact	Binding	3338797	YAP1 recruits c-Abl, a tyrosine kinase that binds and phosphorylates Nedd4.2 on tyrosine residues, thereby modifying its ubiquitin-ligase activity.
Nedd4l	ABL1	Nedd4.2	c-Abl	x	23327	25	exact	exact	Negative_regulation	3338797	To test whether the two Nedd4.2 tyrosine residues are important for c-Abl-mediated inhibition of Nedd4.2 function, we assessed the ubiquitylation of AMOTL1 in the presence of c-Abl with wild type and mutant Nedd4.2Y71F,Y457F.
Mdm2	ABL1	Mdm2	c-Abl kinase	x	4193	25	exact	fuzzy	Phosphorylation,Positive_regulation	3359881	DNA damage stimulates activation of multiple kinases including ataxia telangiectasia mutated (ATM) [51], checkpoint kinases 1 and 2 (Chk1 and Chk2) [52], DNA-dependent protein kinase (DNA-PK), and c-Abl kinase, which leads to the phosphorylation of both Mdm2 and MdmX [53,54].
Mdm2	ABL1	MDM2	v-Abl	x	4193	25	exact	exact	Positive_regulation	3365017	Discrepancies between our data and previous reports of translational effects of BCR-ABL1 in myeloid cells, such as translational (and transcriptional) induction of Cyclin D2, rather than D3 [27], and the absence of v-Abl-mediated translational induction of MDM2 in our murine cell line (where we observed modest v-Abl-mediated repression of MDM2 translation) [26], are likely to reflect cell-type sp…
Tns1	ABL1	tensin	Abl	x	7145	25	exact	exact	Binding	3629710	Specifically, Bcr-Abl interacts with FA proteins, such as p130Cas, paxillin, tensin and FAK.
Mdm2	ABL1	Mdm2	Abl	x	4193	25	exact	exact	Binding	3679464	The nuclear Abl-dependent p53 accumulation is consistent with the previous findings that Abl interacts with Mdm2 to block p53 degradation29 and that the Abl-μNLS mutant protein is defective in binding Mdm2.30 Besides the p53 protein, we found that its mRNA was also upregulated by cisplatin in the kidneys.
Mdm2	ABL1	Mdm2 protein	cytoplasmic Abl tyrosine kinase	x	4193	25	exact	fuzzy	Gene_expression,Regulation	3679464	Our finding that imatinib reduced Mdm2 protein in cisplatin-treated Abl+/+ and in the Ablμ/μ kidneys indicates that the cytoplasmic Abl tyrosine kinase, or another enzyme that is inhibited by imatinib, may regulate the expression of Mdm2 protein in response to DNA damage.
Mdm2	ABL1	Mdm2	ABL	x	4193	25	exact	exact	Negative_regulation,Positive_regulation	3832535	Imatinib also downregulated induction of p53, which is partly dependent on activation of Chk1 [11], and its target gene product Mdm2 specifically in BCR/ABL-driven cells.
Tns1	ABL1	tensin homologue	ABL	x	7145	25	fuzzy	exact	Negative_regulation	3945754	Interestingly, the tumor suppressor gene phosphatase and tensin homologue deleted on chromosome-10 (PTEN), which is often deleted or inactivated in many solid tumor types [18], [19], [20], has also been shown to be down-regulated by BCR-ABL in CML stem cells, and its deletion can accelerate CML development through the regulation of its downstream target, Akt1 [21].
Mdm2	ABL1	MDM2	c-Abl	x	4193	25	exact	exact	Binding	3953959	For example, the p14ARF protein causes MDM2 nucleolus permanence, and c-Abl binds to MDM2 preventing its interaction with TP53, both leading to nuclear retention of TP53 [199,276,277].
Mdm2	ABL1	MDM2	ABL	x	4193	25	exact	exact	Positive_regulation	4072773	The expression of MDM2 is regulated mainly at the post-translational level, through a self-ubiquitination mechanism, although previous studies report that MDM2 is transcriptionally activated by p53 [42] and translationally induced by BCR-ABL [18].
Mdm2	ABL1	MDM2	ABL	x	4193	25	exact	exact	Regulation	4072773	Because MDM2 is positively regulated by c-ABL and BCR-ABL, we evaluated whether inhibition of the ABL activity by nilotinib had effects on MDM2 expression.
Mdm2	ABL1	MDM2	c-ABL	x	4193	25	exact	exact	Regulation	4072773	Because MDM2 is positively regulated by c-ABL and BCR-ABL, we evaluated whether inhibition of the ABL activity by nilotinib had effects on MDM2 expression.
Mdm2	ABL1	MDM2 mRNA	ABL	x	4193	25	fuzzy	exact	Positive_regulation	4072773	BCR-ABL activates MDM2 mRNA translation [18] and the existence of MDM2 is required for the survival effects of BCR-ABL in hematopoietic cells [19].
Mdm2	ABL1	MDM2 mRNA	ABL	x	4193	25	fuzzy	exact	Positive_regulation	4072773	Because a previous study demonstrates that BCR-ABL increases MDM2 mRNA translation [18], we investigated whether presumable inhibition of BCR-ABL by nilotinib in SUP-B15 cells could result in a decrease of MDM2 mRNA translation.
Ndrg1	ABL1	NDRG1	c-Abl	x	10397	25	exact	exact	Gene_expression,Negative_regulation,Positive_regulation	4496188	NDRG1 expression inhibited c-Abl activation and its effect on CrkII phosphorylation
Ndrg1	ABL1	NDRG1	c-Abl	x	10397	25	exact	exact	Phosphorylation,Positive_regulation,Regulation	4496188	To examine whether the effect of NDRG1 on p130Cas and c-Abl phosphorylation is dependent on the regulation of c-Src activation, investigations were implemented using c-Src siRNA (Figure 7A, 7B), or the c-Src kinase inhibitor, SU6656 [18] (Figure 8A, 8B), to silence c-Src or pharmacologically inhibit c-Src activity, respectively, in DU145 and HT29 sh-control and NDRG1-silenced cells.
Ndrg1	ABL1	NDRG1	c-Abl	x	10397	25	exact	exact	Positive_regulation,Regulation	4496188	These previous studies have led to the current investigation, which examined the effect of NDRG1 on the activation of c-Src, as well as its downstream effectors, p130Cas and c-Abl, in terms of regulating a critical modulator of cell migration, Rac1.
Ndrg1	ABL1	NDRG1	c-Abl	x	10397	25	exact	exact	Positive_regulation,Regulation	4496188	This suggested that c-Abl was not a direct target for c-Src under these conditions and NDRG1-mediated regulation of c-Abl activation occurred through a c-Src independent mechanism.
Irs1	ABL1	IRS1	tyrosine protein kinases	x	3667	25	exact	exact	Binding,Regulation	4707397	The common polymorphism in the IRS1 gene Gly972Arg has been shown to affect the appropriate function of the IRS1 protein.19 Structurally, this polymorphism is positioned between 2 potential sites of tyrosine phosphorylation (Tyr941 and Tyr989) in IRS1 that are necessary for binding to the p85 subunit of the effector molecule PI3K during insulin signaling.20,21 Accordingly, this mutation has been …
Mdm2	ABL1	MDM2	ABL	x	4193	25	exact	exact	Gene_expression,Positive_regulation	4732842	It was revealed that the BCR-ABL gene product increases the expression of MDM2, a negative regulator of p53 (4).
Mdm2	ABL1	MDM2	Abl	x	4193	25	exact	exact	Regulation	4741546	Interestingly, MDM2 has been shown to be regulated by Bcr-Abl and may play an essential role in the survival effects of Bcr-Abl signaling [35].
Mdm2	ABL1	MDM2	ABL	x	4193	25	exact	exact	Gene_expression,Positive_regulation	4869339	A mechanism described by Calabretta’s group shows that BCR-ABL upregulates the expression of MDM2 by increasing its translation that is dependent on high levels of the La antigen, an RNA binding protein.
Mdm2	ABL1	Mdm2	c-Abl	x	4193	25	exact	exact	Binding,Phosphorylation,Positive_regulation	5666895	Furthermore, it has been proposed that c-Abl phosphorylation of Mdm2 increases Mdm2-MdmX binding thereby increasing Mdm2-directed MdmX ubiquitination.
Mdm2	ABL1	mdm2 mRNA	ABL	x	4193	25	fuzzy	exact	Positive_regulation,Regulation	5763324	Indeed, La has been shown to regulate internal ribosome entry site (IRES)‐mediated translation of many cellular genes, inclusing CCND138 and LAMB1.35, 39 La antoantigen was shown to bind the X‐linked inhibitor of apoptosis (XIAP) IRES element, facilitating ribosome recruitment and XIAP translation.40 In addition, La protein is also involved in the activation of mdm2 mRNA translation by BCR/ABL,41…
Znf106	ABL1	ZSTK474	ABL	x	64397	25	fuzzy	exact	Positive_regulation	6358886	In this study, Ultimo et al. also showed that the pan-PI3K inhibitor ZSTK474, p110α inhibitor BYL719, and dual p110 γ/δ inhibitor IPI145, in combination with tyrosine kinase inhibitors, induced apoptosis in BCR-ABL positive B-ALL cell lines.
Gsk3b	ABL1	GSK-3β	c-Abl	x	2932	25	exact	exact	Phosphorylation,Positive_regulation	6539414	Both c-Abl and PKC-δ are required for GSK-3β phosphorylation to induce EndoMT [38].
Mdm2	ABL1	MDM2	ABL1	x	4193	25	exact	exact	Negative_regulation,Positive_regulation	6611969	The inhibition of BCR-ABL1 with TKIs has been reported to lead to the inactivation of MDM2 and activation of TP53 [45].
Mdm2	ABL1	MDM2	c-Abl	x	4193	25	exact	exact	Regulation	6724521	Many other factors, such as c-Abl, p14ARF, and CBP/p300, were reported to regulate MDM2 activity, thus affecting p53 subcellular localization (O’Brate and Giannakakou, 2003).
Gsk3b	ABL1	GSK3β	ABL	x	2932	25	exact	exact	Binding	6888542	Activation of β-catenin was linked to CML drug resistance through BCR-ABL impaired binding to GSK3β (glycogen synthase kinase 3β).
Edc3	ACE	EDC2 genes	dcp1	x	80153	1636	fuzzy	exact	Gene_expression,Negative_regulation	11139489	Overexpression of the EDC1 and EDC2 genes suppressed conditional alleles of dcp1 and dcp2, respectively.
Edc3	ACE	EDC3	DCP1	x	80153	1636	exact	exact	Binding	17923697	We show that this modular architecture enables EDC3 to interact with multiple components of the decapping machinery, including DCP1, DCP2, and Me31B.
Edc3	ACE	EDC3	DCP1	x	80153	1636	exact	exact	Binding	18765641	We show that in Drosophila cells, Tral and EDC3 specifically interact with the decapping activator DCP1 and the DEAD-box helicase Me31B.
Edc3	ACE	Edc2	Dcp1	x	80153	1636	fuzzy	exact	Binding	21148770	Edc1 and Edc2 bind Dcp1 via its EVH1 proline recognition site and stimulate decapping by 1000-fold, affecting both the K(M) for mRNA and rate of the catalytic step.
Edc3	ACE	Edc3	Dcp1	x	80153	1636	exact	exact	Binding	27694841	Here we present the crystal structure of the active form of the yeast Kluyveromyces lactis Dcp1-Dcp2 enzyme bound to its product (m7GDP) and its potent activator Edc3.
Edc3	ACE	Edc3 activator	Dcp1	x	80153	1636	fuzzy	exact	Binding	27694841	Structure of the active form of Dcp1-Dcp2 decapping enzyme bound to m7GDP and its Edc3 activator.
Edc3	ACE	Edc3	Dcp1	x	80153	1636	exact	exact	Binding	28472520	Here, we introduce and exploit a novel high-throughput bottom-up approach to study how the interactions between RNA, the Dcp1:Dcp2 mRNA decapping complex and the scaffolding proteins Edc3 and Pdc1 result in the formation of processing bodies.
Edc3	ACE	Edc3p	Dcp1p	x	80153	1636	fuzzy	fuzzy	Binding	2064791	In two-hybrid assays (Fig. 3 A), full-length Edc3p interacted with Edc3p, Dcp1p, the C-terminal structural domain of Dhh1p (Cheng et al., 2005), and the conserved region of Dcp2p (amino acids 1–300).
Edc3	ACE	Edc3p	Dcp1	x	80153	1636	fuzzy	exact	Binding	2864733	When combined with the fact that Edc3p interacts with the Dcp1/Dcp2 decapping enzyme [26]–[33], these functional data indicate that Edc3p-mediated YRA1 pre-mRNA degradation is most likely carried out through a series of ordered events including translational repression, recognition by Edc3p, recruitment of the decapping enzyme, and finally activation of decapping.
Edc3	ACE	EDC3	Dcp1	x	80153	1636	exact	exact	Binding	3177202	However, EDC3 interacts with both Dcp1 and Dcp2 while TraI only interacts with Dcp1, demonstrating that Dcp1 and Dcp2 can be in separate protein complexes with unique functions (24).
Edc3	ACE	Edc2	Dcp1	x	80153	1636	fuzzy	exact	Binding	3389967	Edc1, and presumably Edc2 as well, directly bind Dcp1 to stimulate the decapping enzyme by enhancing both Km and kcat of Dcp2 (Borja et al. 2011).
Edc3	ACE	Edc1-3 proteins	Dcp1	x	80153	1636	fuzzy	exact	Positive_regulation	3814365	Dhh1 and Pat1 were reported to promote decapping mainly through translational repression (16), whereas Edc1-3 proteins were shown to activate Dcp1/Dcp2 enzyme directly (15,17,18).
Edc3	ACE	Edc3	Dcp1	x	80153	1636	exact	exact	Binding	5499654	Here, we introduce and exploit a novel high-throughput bottom-up approach to study how the interactions between RNA, the Dcp1:Dcp2 mRNA decapping complex and the scaffolding proteins Edc3 and Pdc1 result in the formation of processing bodies.
Edc3	ACE	Edc3	Dcp1	x	80153	1636	exact	exact	Binding	6061791	Other stimulating cofactors (Edc1, Edc3) bind the Dcp1–Dcp2 holoenzyme and significantly change its conformation in closed form (22,23).
Edc3	ACE	Edc3	metazoan Dcp1	x	80153	1636	exact	fuzzy	Binding	6158755	Edc3 binds to fungal Dcp2 or metazoan Dcp1 through interactions with C-terminal extensions containing short leucine rich helical motifs (HLMs) (28).
Gsk3b	ACE	GSK-3β	DCP-LA	x	2932	1636	exact	fuzzy	Negative_regulation,Positive_regulation	6260469	Notably, DCP-LA suppressed GSK-3β activation and Tau phosphorylation in the 5xFAD mouse hippocampus and ameliorated spatial learning and memory impairment in 5xFAD mice.
Plec	ACE	CC MD	ACE‐R	x	5339	1636	fuzzy	fuzzy	Binding,Positive_regulation	6973074	Within‐network inter‐hemispheric FC did not mediate the association between CC MD and ACE‐R.
Akt1s1	ACSL3	Lyn C-lobe	ACSL3	x	84335	2181	fuzzy	exact	Binding	20605918	These results suggest that initiation of Golgi export of Lyn involves association of ACSL3 with the Lyn C-lobe, which is exposed to the molecular surface in an open conformation.
Gsk3b	ACSL3	GSK-3β	ACSL3	x	2932	2181	exact	exact	Gene_expression,Negative_regulation	21328461	GSK-3β inhibitors attenuated ACSL3 expression and the lipid accumulation induced by ER stress in HuH-7 cells.
Gsk3b	ACSL3	GSK-3β	ACSL3	x	2932	2181	exact	exact	Negative_regulation,Positive_regulation	21328461	shRNA that target GSK-3β also inhibited the upregulation of ACSL3 and lipid accumulation in HuH-7 and HepG2 cells.
Gsk3b	ACSL3	GSK3β	ACSL3	x	2932	2181	exact	exact	Positive_regulation	3408479	GSK3β is required for the induction of long-chain acyl-CoA synthetase 3 (ACSL3) and lipid accumulation in response to ER stress [39].
Gsk3b	ACSL3	GSK3β	long-chain acyl-CoA synthetase 3	x	2932	2181	exact	exact	Positive_regulation	3408479	GSK3β is required for the induction of long-chain acyl-CoA synthetase 3 (ACSL3) and lipid accumulation in response to ER stress [39].
Gsk3b	ACTA2	GSK-3β	ACTA2	x	2932	59	exact	exact	Gene_expression,Negative_regulation	26129946	In human SMCs overexpressing myocardin through the T-REx system, treatment with either GSK-3β inhibitor also inhibited the expression of CNN1, TAGLN1, and ACTA2.
Irs1	ADAM10	IRS-1	ADAM10	x	3667	102	exact	exact	Binding	24648009	Here, we demonstrate the interaction of IRS-1 with disintegrin and metalloproteinase ADAM10 through the N-terminal domain of IRS-1 and that this is involved in the regulation of neurite extension and retraction by IGF-1 and TNF-α, respectively.
Irs1	ADAM10	IRS-1	ADAM10	x	3667	102	exact	exact	Binding	24648009	Involvement of IRS-1 interaction with ADAM10 in the regulation of neurite extension.
Tbc1d4	ADAM10	substrate Pro-σK	metalloprotease	x	9882	102	fuzzy	fuzzy	Binding	29180425	Interaction of intramembrane metalloprotease SpoIVFB with substrate Pro-σK.
Gsk3b	ADAM10	GSK3β	matrix metalloprotease 9	x	2932	102	exact	fuzzy	Positive_regulation	4033044	ILK phosphorylates glycogen synthase kinase-3β (GSK3β) through phosphorylation on serine 9, resulting in the activation of activator protein 1 (AP-1), which then stimulates cyclin D1 and matrix metalloprotease 9 (MMP9) (44, 45, 48).
Junb	ADAM10	Jun/Fos transcription factor family member	metalloprotease	x	3726	102	fuzzy	fuzzy	Positive_regulation	4334132	In mice transgenic for Fra-2 (Fos-related antigen-2, a Jun/Fos transcription factor family member), increases in metalloprotease activity and PASMC proliferation are exaggerated and contribute to pulmonary vascular remodeling [21].
Ndrg1	ADAM10	NDRG1	metalloprotease	x	10397	102	exact	fuzzy	Negative_regulation,Positive_regulation	5467496	(E) Representative zymogram indicates that knockdown of NDRG1 increases MMP2 and MMP9 matrix metalloprotease activities.
Map2	ADAM10	MAP2	ADAM10-knockdown	x	4133	102	exact	fuzzy	Negative_regulation	6093323	We found that DCX, Tau1, and MAP2, but not LC3B or MAP1B, were significantly downregulated in ADAM10-knockdown (sh.AD10) cortical neurons (Fig. 5A,B).
Mllt4	ADCY6	IQD–AF module6	CaMWT	x	4301	112	fuzzy	fuzzy	Binding	3553577	We also confirmed avid binding between apoCaM (ECFP–CaMWT in resting cells) and this EYFP–PreIQ3–IQD–AF module6 (Fig. 2b).
Gsk3b	ADCY6	GSK-3β	CA	x	2932	112	exact	exact	Gene_expression,Positive_regulation	3979905	Ectopic expression of GSK-3β(KD) also resulted in increased clonogenic activity of MCF-7 cells in comparison with either GSK-3β(WT) or GSK-3β(CA) overexpression.
Mff	ADCY6	mitochondrial fission factor	CA	x	56947	112	exact	exact	Positive_regulation	5608301	Previously, we have shown that myocardial ischemia following CA activates the mitochondrial fission factor, Drp1, resulting in excessive mitochondrial fission and myocardial dysfunction.
Gsk3b	ADIPOR1	GSK-3β	Adiponectin receptor 1	x	2932	51094	exact	exact	Regulation	24713193	Adiponectin receptor 1 regulates bone formation and osteoblast differentiation by GSK-3β/β-catenin signaling in mice.
Macf1	AKT1	actin filament-crosslinking protein	Rac	x	23499	207	fuzzy	exact	Binding	10051605	The Ras-related small GTPases Rac, Rho, Cdc42, and RalA bind filamin, an actin filament-crosslinking protein that also links membrane and other intracellular proteins to actin.
Gsk3b	AKT1	GSK	Akt	x	2932	207	exact	exact	Gene_expression,Negative_regulation,Phosphorylation	10364240	S9A-GSK expression also markedly inhibited insulin stimulation of IRS-1-associated phosphatidylinositol 3-kinase activity, but only weakly inhibited insulin-stimulated Akt/PKB phosphorylation and glucose uptake, with no effect on GLUT4 translocation.
Gsk3b	AKT1	GSK	PKB	x	2932	207	exact	exact	Gene_expression,Negative_regulation,Phosphorylation	10364240	S9A-GSK expression also markedly inhibited insulin stimulation of IRS-1-associated phosphatidylinositol 3-kinase activity, but only weakly inhibited insulin-stimulated Akt/PKB phosphorylation and glucose uptake, with no effect on GLUT4 translocation.
Irs1	AKT1	IRS-1	PKB	x	3667	207	exact	exact	Gene_expression,Phosphorylation,Positive_regulation	10497255	Furthermore, PKB and IRS-1 formed stable complexes in vivo, and overexpression of PKB enhanced Ser phosphorylation of IRS-1.
Irs1	AKT1	IRS-1	PKB	x	3667	207	exact	exact	Gene_expression,Phosphorylation,Regulation	10497255	Overexpression of PKB did not affect the acute Tyr phosphorylation of IRS-1; however, it significantly attenuated its rate of Tyr dephosphorylation following 60 min of treatment with insulin.
Gsk3b	AKT1	GSK	Akt	x	2932	207	exact	exact	Regulation	10521419	Glycogen synthase kinase-3 (GSK) can be regulated by different signaling pathways including those mediated by protein kinase Akt and Wnt proteins.
Irs1	AKT1	IRS-1	Akt	x	3667	207	exact	exact	Positive_regulation	10594015	During insulin stimulation, IRS-1 and IRS-2 strongly bound p85alpha/beta, which activated phosphatidylinositol (PI) 3-kinase, protein kinase B (PKB)/Akt, and p70(s6k), and promoted the phosphorylation of BAD.
Irs1	AKT1	IRS-1	PKB	x	3667	207	exact	exact	Positive_regulation	10594015	During insulin stimulation, IRS-1 and IRS-2 strongly bound p85alpha/beta, which activated phosphatidylinositol (PI) 3-kinase, protein kinase B (PKB)/Akt, and p70(s6k), and promoted the phosphorylation of BAD.
Irs1	AKT1	IRS-1	Akt	x	3667	207	exact	exact	Positive_regulation,Protein_catabolism	10847581	In contrast, blockade of IRS-1 degradation resulted in sustained activation of Akt, p70 S6 kinase, and mitogen-activated protein (MAP) kinase during prolonged insulin treatment.
Irs1	AKT1	insulin receptor substrate 1	Akt	x	3667	207	exact	exact	Positive_regulation	10868952	We conclude the following: 1) physiological hyperinsulinemia induces sustained activation of insulin-signaling molecules in human skeletal muscle; 2) the more distal insulin-signaling components (Akt, GSK-3) are activated much more rapidly than the proximal signaling molecules (IRTK as well as insulin receptor substrate 1 and phosphatidylinositol 3-kinase [Wojtaszewski et al., Diabetes 46:1775-17…
Gsk3b	AKT1	GSK-3beta	Akt	x	2932	207	exact	exact	Negative_regulation,Positive_regulation	10910956	In summary, the activation of Akt leads to increased survival, inhibition of GSK-3beta activity and post-translational stabilization of cyclin D1, all events responsible for disruption of the cell cycle G(1)/S restriction point in hepatocytes.
Tsc2	AKT1	Man-LAM	Akt	x	7249	207	fuzzy	exact	Positive_regulation	11020382	Man-LAM could activate Akt as evidenced from phosphorylation of Akt at Thr(308) and by the phosphorylation of the exogenous substrate histone 2B.
Irs1	AKT1	IRS-1	Akt	x	3667	207	exact	exact	Phosphorylation,Positive_regulation,Regulation	11228049	PD98059 inhibited activation of Erk and LY294002 repressed activation of Akt in response to IGF-I, but did not affect tyrosine phosphorylation of the IGF-IR, IRS-1, IRS-2, or Shc.
Gsk3b	AKT1	GSK-3	AKT	x	2932	207	exact	exact	Negative_regulation,Positive_regulation	11254732	AKT activation resulted in the phosphorylation-dependent inactivation of glycogen synthase kinase (GSK-3) (serine 21/9).
Irs1	AKT1	IRS-1	Akt	x	3667	207	exact	exact	Negative_regulation,Phosphorylation	11287630	Conversely, TNF inhibition of IRS-1 tyrosine phosphorylation was blocked by kinase dead Akt.
Gsk3b	AKT1	GSK-3beta	Akt	x	2932	207	exact	exact	Phosphorylation,Positive_regulation	11289110	Activation of Akt by hypoxia resulted in the phosphorylation of GSK-3alpha and GSK-3beta at Ser-9 and Ser-21, two well-documented Akt phosphorylation sites, respectively, that are inactivating modifications of each GSK-3 isoform.
Irs1	AKT1	IRS-1	Akt	x	3667	207	exact	exact	Binding	11313948	The deletion of asparagine 1059 (delN1059) and the substitution of leucine 1061 (L1061P), two Ret mutations identified in families affected by congenital megacolon (Hirschsprung's disease), impair the binding of IRS-1 to Ret as well as Ret-mediated Akt(PKB) stimulation.
Irs1	AKT1	IRS-1	PKB	x	3667	207	exact	exact	Binding	11313948	The deletion of asparagine 1059 (delN1059) and the substitution of leucine 1061 (L1061P), two Ret mutations identified in families affected by congenital megacolon (Hirschsprung's disease), impair the binding of IRS-1 to Ret as well as Ret-mediated Akt(PKB) stimulation.
Mdm2	AKT1	Mdm2	Akt	x	4193	207	exact	exact	Localization,Positive_regulation	11504915	A phosphatidylinositol 3-kinase/Akt pathway promotes translocation of Mdm2 from the cytoplasm to the nucleus.
Mdm2	AKT1	Mdm2	Akt	x	4193	207	exact	exact	Phosphorylation,Positive_regulation	11504915	Mitogen-induced activation of phosphatidylinositol 3-kinase (PI3-kinase) and its downstream target, the Akt/PKB serine-threonine kinase, results in phosphorylation of Mdm2 on serine 166 and serine 186.
Mdm2	AKT1	Mdm2	Akt	x	4193	207	exact	exact	Localization,Regulation	11504915	The demonstration that PI3-kinase/Akt signaling affects Mdm2 localization provides insight into how this pathway, which is inappropriately activated in many malignancies, affects the function of p53.
Gsk3b	AKT1	GSK-3beta	Akt	x	2932	207	exact	exact	Phosphorylation,Positive_regulation	11533051	Insulin-induced GSK-3beta phosphorylation is mediated by the phosphatidylinositol 3-kinase/Akt signaling pathway.
Mdm2	AKT1	Mdm2	Akt	x	4193	207	exact	exact	Localization,Positive_regulation	11729185	The PTEN tumor suppressor protein inhibits phosphatidylinositol 3-kinase (PI3K)/Akt signaling that promotes translocation of Mdm2 into the nucleus.
Mdm2	AKT1	Mdm2	Akt	x	4193	207	exact	exact	Binding,Positive_regulation	11850850	Taken together, our findings suggest that depending on the balance of signals, p53-dependent downregulation of Akt may promote an irreversible commitment to apoptotic cell death, whereas effective recruitment of Akt by appropriate survival signals may lead to activation of Mdm2, inactivation of p53, and eventually inhibition of p53-dependent apoptosis.
Mdm2	AKT1	Mdm2	Akt	x	4193	207	exact	exact	Gene_expression,Phosphorylation,Positive_regulation	11923280	Both Akt expression and serum treatment induced phosphorylation of Mdm2 at Ser186.
Mdm2	AKT1	Mdm2	Akt	x	4193	207	exact	exact	Binding	11948425	Mdm2 can also bind to other cellular proteins such as hNumb, E2F1, Rb and Akt; however, the biological significance of these interactions is less clear.
Mdm2	AKT1	HDM2	Akt	x	4193	207	exact	exact	Binding	11960368	In this study we show that HDM2 associated with the serine-threonine kinase, Akt, in response to growth factor stimulation of human primary cells.
Irs1	AKT1	IRS-1	Akt	x	3667	207	exact	exact	Phosphorylation,Positive_regulation	12031952	A dominant-negative mutant of Akt enhanced insulin-induced tyrosine phosphorylation of IRS-1 (but not that of IRS-2) and its association with PI 3-kinase activity, suggesting that Akt contributes to negative feedback regulation of IRS-1.
Irs1	AKT1	IRS-1	Akt	x	3667	207	exact	exact	Positive_regulation,Regulation	12031952	A dominant-negative mutant of Akt enhanced insulin-induced tyrosine phosphorylation of IRS-1 (but not that of IRS-2) and its association with PI 3-kinase activity, suggesting that Akt contributes to negative feedback regulation of IRS-1.
Gsk3b	AKT1	GSK-3beta	Akt	x	2932	207	exact	exact	Regulation	12039794	The activity of GSK-3beta is negatively regulated by protein kinase B/Akt and by the Wnt signaling pathway.
Gsk3b	AKT1	glycogen synthase kinase-beta	Akt	x	2932	207	fuzzy	exact	Negative_regulation	12052830	In addition, inhibition of PI3K-Akt enhanced LPS-induced nuclear translocation of nuclear factor-kappa B and prevented Akt-dependent inactivation of glycogen synthase kinase-beta, which increased the transactivational activity of p65.
Gsk3b	AKT1	glycogen synthase kinase-beta	Akt	x	2932	207	fuzzy	exact	Negative_regulation	12052830	In addition, inhibition of PI3K-Akt enhanced LPS-induced nuclear translocation of nuclear factor-kappa B and prevented Akt-dependent inactivation of glycogen synthase kinase-beta, which increased the transactivational activity of p65.
Gsk3b	AKT1	GSK3beta	Akt	x	2932	207	exact	exact	Positive_regulation	12063252	Phosphatidylinositol 3-kinase/Akt stimulates androgen pathway through GSK3beta inhibition and nuclear beta-catenin accumulation.
Gsk3b	AKT1	GSK3beta	Akt	x	2932	207	exact	exact	Gene_expression,Phosphorylation,Positive_regulation,Regulation	12091467	Overexpression of GSK3beta did not affect BDNF-induced phosphorylation of Akt, ERK1/2, or FKHRL1, but abolished CREB phosphorylation induced by BDNF.
Gsk3b	AKT1	GSK-3	Akt	x	2932	207	exact	exact	Phosphorylation,Positive_regulation	12097378	Surprisingly, we found that the BCR-induced phosphorylation of GSK-3 on its negative regulatory sites, as well as the subsequent up-regulation of beta-catenin, was not mediated by Akt but by the phospholipase C-dependent activation of protein kinase C.
Tsc2	AKT1	tuberin	Akt	x	7249	207	exact	exact	Gene_expression,Phosphorylation,Positive_regulation	12167664	Expression of constitutively active PI3K or active Akt, including Akt1 and Akt2, induces tuberin phosphorylation.
Tsc2	AKT1	tuberin	Akt	x	7249	207	exact	exact	Phosphorylation,Regulation	12167664	Phosphatidylinositol 3-kinase/Akt pathway regulates tuberous sclerosis tumor suppressor complex by phosphorylation of tuberin.
Tsc2	AKT1	tuberin	Akt1	x	7249	207	exact	exact	Gene_expression,Phosphorylation,Positive_regulation	12167664	Expression of constitutively active PI3K or active Akt, including Akt1 and Akt2, induces tuberin phosphorylation.
Mdm2	AKT1	Mdm2 oncoprotein	Akt	x	4193	207	fuzzy	exact	Phosphorylation,Positive_regulation	12217521	Recent observations show that phosphoinositide 3-kinase (PtdIns 3-kinase)-Akt signaling promotes the phosphorylation and movement of the Mdm2 oncoprotein into the nucleus, where it downregulates the p53 tumor-suppressor protein.
Tsc2	AKT1	TSC2	Akt	x	7249	207	exact	exact	Phosphorylation,Regulation	12364343	TSC2 is negatively regulated by Akt phosphorylation.
Gsk3b	AKT1	glycogen synthase kinase-3alpha/beta	PKB	x	2932	207	fuzzy	exact	Negative_regulation	12393870	Further analysis of pro-apoptotic downstream targets of PKB, implicated a role for PKB-mediated phosphorylation inhibition of glycogen synthase kinase-3alpha/beta and the forkhead transcription factor, FoxO1, in protection of FFA-induced beta-cell apoptosis.
Gsk3b	AKT1	GSK3beta-peptide	PKB	x	2932	207	fuzzy	exact	Binding	12434148	Analysis of the interactions between PKB and the GSK3beta-peptide explains how PKB selects for protein substrates distinct from those of PKA.
Tsc2	AKT1	tuberin	Akt	x	7249	207	exact	exact	Positive_regulation,Protein_catabolism	12517744	Akt activation promotes degradation of tuberin and FOXO3a via the proteasome.
Irs1	AKT1	IRS-1	Akt	x	3667	207	exact	exact	Negative_regulation,Phosphorylation,Positive_regulation	12525499	The lack of IRS-1 resulted in the inability of insulin to induce IRS-1-associated phosphatidylinositol 3-kinase (PI 3-kinase) activity and Akt phosphorylation in IRS-1(-/-) brown adipocytes.
Irs1	AKT1	IRS-1	Akt	x	3667	207	exact	exact	Phosphorylation,Positive_regulation	12682058	Additionally, data are provided demonstrating that full Akt activation in this system is dependent on plasma membrane-associated IRS-1, cannot be mediated by robust cytosol-specific tyrosine phosphorylation of IRS-1, and occurs in the complete absence of detectable IRS-2 phosphorylation in the cytosol and plasma membrane.
Tsc2	AKT1	Tsc2	Akt	x	7249	207	exact	exact	Regulation	12773160	We have shown that Akt regulates the Tsc1-Tsc2 complex by directly phosphorylating Tsc2.
Irs1	AKT1	IRS-1	Akt	x	3667	207	exact	exact	Negative_regulation,Phosphorylation,Positive_regulation	12944402	Downstream of PI 3-kinase, IRS-3 expression restored insulin-induced Akt phosphorylation, which is impaired by the lack of IRS-1 signaling.
Gsk3b	AKT1	GSK-3beta	Akt	x	2932	207	exact	exact	Phosphorylation,Positive_regulation	12969991	Static mechanical stretch induced the sustained activation of Akt and its upstream phosphoinositide 3-kinase (PI3K) and the phosphorylation of GSK-3beta, its downstream effector in vascular smooth muscle cells.
Gsk3b	AKT1	GSK-3beta	PKB	x	2932	207	exact	exact	Phosphorylation,Positive_regulation	14734537	Furthermore, insulin-induced GSK-3beta phosphorylation was mediated by both PI 3-kinase-PKB and the TC10-Par6-atypical PKC signaling pathways.
Junb	AKT1	junB	Akt	x	3726	207	exact	exact	Binding	14739486	Research over the last few years has revealed that the hypoxia response in PC12 cells involves the interactions of several signal transduction pathways (Ca2+/calmodulin-dependent kinases, Akt, SAPKs, and MAPKs) and transcription factors (HIFs, CREB, and c-fos/junB).
Akt1s1	AKT1	PRAS	pAkt	x	84335	207	fuzzy	fuzzy	Binding	14973226	These results suggest that PRAS phosphorylation and its interaction with pAkt and 14-3-3 might play an important role in neuroprotection mediated by NGF in apoptotic neuronal cell death after tFCI.
Mdm2	AKT1	HDM2	Akt	x	4193	207	exact	exact	Gene_expression,Positive_regulation	15024078	We found that growth factor stimulation, overexpression of Akt/PKB, or loss of PTEN resulted in enhanced expression of both HIF-1alpha and HDM2.
Mdm2	AKT1	HDM2	PKB	x	4193	207	exact	exact	Gene_expression,Positive_regulation	15024078	We found that growth factor stimulation, overexpression of Akt/PKB, or loss of PTEN resulted in enhanced expression of both HIF-1alpha and HDM2.
Mdm2	AKT1	Mdm2	Akt	x	4193	207	exact	exact	Phosphorylation,Positive_regulation	15169778	Stabilization of Mdm2 via decreased ubiquitination is mediated by protein kinase B/Akt-dependent phosphorylation.
Mdm2	AKT1	Mdm2	PKB	x	4193	207	exact	exact	Negative_regulation,Phosphorylation	15169778	Here we show that PKB inhibits Mdm2 self-ubiquitination via phosphorylation of Mdm2 on Ser(166) and Ser(188).
Gsk3b	AKT1	GSK-3	PKB	x	2932	207	exact	exact	Phosphorylation,Regulation	15223849	The enzymes protein kinase B (PKB; also known as cAkt) and phosphoinositide 3-kinase (PI3-kinase), the upstream signaling proteins involved in GSK-3 phosphorylation, are both present in spermatozoa.
Gsk3b	AKT1	GSK-3beta	Akt	x	2932	207	exact	exact	Positive_regulation	15252041	Most surprisingly, TNF-induced Akt activation also required the presence of GSK-3beta.
Irs1	AKT1	IRS-1	PKB	x	3667	207	exact	exact	Positive_regulation	15256535	These results suggest that IRS-1 is required for: 1) activation of both aPKC and PKB in muscle; 2) aPKC, but not PKB, activation in adipocytes; and 3) PKB, but not aPKC, activation in liver.
Gsk3b	AKT1	GSK3	Akt	x	2932	207	exact	exact	Phosphorylation,Positive_regulation	15286700	Akt activation also resulted in phosphorylation and inhibition of glycogen synthetase kinase 3 (GSK3), which in turn promoted c-Myc stability.
Gsk3b	AKT1	GSK-3beta	Akt	x	2932	207	exact	exact	Phosphorylation,Regulation	15309410	These findings suggest that phosphorylation of GSK-3beta and p70(S6K) is regulated by an alternative pathway other than Akt in volume-overloaded hearts.
Gsk3b	AKT1	GSK-3beta	AKT	x	2932	207	exact	exact	Negative_regulation,Regulation	15377673	Inhibition of GSK-3beta, which is negatively regulated by AKT, using AR-A014418 and lithium chloride completely abolished LY294002-induced NAG-1 expression as well as the NAG-1 promoter activity.
Mdm2	AKT1	Mdm2	Akt	x	4193	207	exact	exact	Localization,Phosphorylation,Positive_regulation	15472230	Nuclear translocation of Mdm2, in turn, is dependent on phosphorylation by protein kinase B/Akt (PKB/Akt).
Mdm2	AKT1	Mdm2	PKB	x	4193	207	exact	exact	Localization,Phosphorylation,Positive_regulation	15472230	Nuclear translocation of Mdm2, in turn, is dependent on phosphorylation by protein kinase B/Akt (PKB/Akt).
Mdm2	AKT1	MDM2	Akt	x	4193	207	exact	exact	Binding,Negative_regulation	15678128	Nuclear translocation and MDM2/Akt interaction were detected after tFCI and were inhibited by phosphatidylinositol 3-kinase inhibition and promoted by SOD1.
Mdm2	AKT1	MDM2	Akt	x	4193	207	exact	exact	Binding,Positive_regulation	15678128	Nuclear translocation and MDM2/Akt interaction were detected after tFCI and were inhibited by phosphatidylinositol 3-kinase inhibition and promoted by SOD1.
Irs1	AKT1	IRS1	PKB	x	3667	207	exact	exact	Phosphorylation,Positive_regulation	15733744	The activation of PKB in response to insulin propagates insulin signaling and promotes the phosphorylation of IRS1 on serine residue in turn generating a positive-feedback loop for insulin action.
Irs1	AKT1	IRS-1	Akt1	x	3667	207	exact	exact	Phosphorylation,Regulation	15764603	We conclude that insulin-stimulated Akt1 phosphorylation, actin remodeling, GLUT4 translocation, and glucose uptake are regulated mainly by IRS-1, whereas IRS-2 contributes selectively to ERK signaling, and Akt2 and p38MAPK lie downstream of both IRS in muscle cells.
Gsk3b	AKT1	GSK-3beta	dominant negative Akt	x	2932	207	exact	fuzzy	Gene_expression,Negative_regulation,Phosphorylation	15799972	Treatment with wortmannin or calphostin C or the expression of dominant negative Akt inhibited phosphorylation of GSK-3beta at Ser-9 following the KCl-induced depolarization of SH-SY5Y cells.
Irs1	AKT1	IRS-1	Akt	x	3667	207	exact	exact	Negative_regulation,Phosphorylation,Positive_regulation	15802620	Recently, serine phosphorylation and degradation of insulin receptor substrate-1 (IRS-1) were shown to inhibit Akt activation and reduce glucose uptake.
Irs1	AKT1	insulin receptor substrate-1	Akt	x	3667	207	exact	exact	Negative_regulation,Phosphorylation,Positive_regulation	15802620	Recently, serine phosphorylation and degradation of insulin receptor substrate-1 (IRS-1) were shown to inhibit Akt activation and reduce glucose uptake.
Mdm2	AKT1	MDM2	AKT	x	4193	207	exact	exact	Localization,Negative_regulation,Positive_regulation	15843377	Induction of PTEN by p53 followed by expression of PTEN inhibits AKT-induced translocation of MDM2 into the nucleus and sustains p53 function.
Tsc2	AKT1	TSC2-encoded protein tuberin	AKT	x	7249	207	fuzzy	exact	Negative_regulation	15937108	This aberrant activation depends on Ras and PI3 kinase, and is mediated by the phosphorylation and inactivation of the TSC2-encoded protein tuberin by AKT.
Tsc2	AKT1	TSC2	Akt	x	7249	207	exact	exact	Negative_regulation,Positive_regulation	16027121	Our results demonstrate that Akt lies upstream of these two pathways and induces full inhibition of TSC2 and activation of mTOR both through direct phosphorylation and by inhibition of AMPK-mediated phosphorylation of TSC2.
Gsk3b	AKT1	GSK3beta	Akt	x	2932	207	exact	exact	Positive_regulation,Regulation	16150462	The activity of GSK3beta, a downstream target of these pathways, was negatively regulated by the activation of both MAPK/ERK and PI3K/Akt.
Akt1s1	AKT1	PRAS40	Akt	x	84335	207	exact	exact	Positive_regulation	16174443	The PI3K-Akt survival pathway is the main pathway that PRAS40 is involved in; PRAS40 is a substrate for Akt, but can also be activated by an Akt-independent mechanisms.
Mdm2	AKT1	MDM2	Akt	x	4193	207	exact	exact	Regulation	16208531	Besides the prognostic impact of pMDM2, our findings suggest that Akt-mediated modulation of the MDM2/p53 complex contributes to increased tumour aggressiveness especially in p53-negative breast cancers.
Mdm2	AKT1	MDM2	Akt kinase	x	4193	207	exact	fuzzy	Phosphorylation,Positive_regulation	16208531	These data confirm that MDM2 phosphorylation at serine 166 is mediated by Akt kinase.
Gsk3b	AKT1	GSK3beta	PKB	x	2932	207	exact	exact	Negative_regulation,Phosphorylation	16249095	Potent PKB inhibitors from this series inhibited GSK3beta phosphorylation in cellular assays, consistent with inhibition of PKB kinase activity in cells.
Gsk3b	AKT1	Gsk3beta	Akt	x	2932	207	exact	exact	Negative_regulation	16277616	Conversely, inactivation of Gsk3beta by phosphoinositide 3-kinase (PI3K)/Akt is an important neuroprotective mechanism.
Gsk3b	AKT1	GSK-3	Akt	x	2932	207	exact	exact	Phosphorylation,Positive_regulation,Regulation	16352701	N-[2-(4-Bromocinnamylamino)ethyl]-5-isoquinoline (H89), a protein kinase A (PKA) inhibitor, totally blocked the phosphorylation of GSK-3, whereas wortmannin, a phosphatidylinositol 3-kinase (PI-3 kinase) inhibitor, partially attenuated it, suggesting that PKA as well as PI-3 kinase/Akt pathway were involved in TP-induced phosphorylation of GSK-3.
Tsc2	AKT1	TSC2	Akt	x	7249	207	exact	exact	Regulation	16391386	In this review, we summarize very recent information contributing to our knowledge of TSC2 regulation by four cellular signaling pathways: PI3K/Akt, Ras/MAPK, LKB1/AMPK, and REDD1.
Akt1s1	AKT1	pPRAS	Akt	x	84335	207	fuzzy	exact	Binding	16397181	We used a tFCI model with SOD1 transgenic mice and wild-type littermates to examine the expression of phosphorylated PRAS (pPRAS) by Western blotting and immunohistochemistry and the interaction of pPRAS with phosphorylated Akt (pPRAS/pAkt) or the 14-3-3 protein (pPRAS/14-3-3) by coimmunoprecipitation.
Akt1s1	AKT1	pPRAS	pAkt	x	84335	207	fuzzy	fuzzy	Binding	16397181	We used a tFCI model with SOD1 transgenic mice and wild-type littermates to examine the expression of phosphorylated PRAS (pPRAS) by Western blotting and immunohistochemistry and the interaction of pPRAS with phosphorylated Akt (pPRAS/pAkt) or the 14-3-3 protein (pPRAS/14-3-3) by coimmunoprecipitation.
Gsk3b	AKT1	GSK-3	PKB	x	2932	207	exact	exact	Phosphorylation,Positive_regulation	16462886	Cytokine-stimulated phosphorylation of GSK-3 is primarily dependent upon PKCs, not PKB.
Gsk3b	AKT1	GSK-3beta	Akt	x	2932	207	exact	exact	Negative_regulation,Phosphorylation,Positive_regulation	16514645	The sphingosine 1-phosphate-induced phosphorylation of GSK-3beta was suppressed by Akt inhibitor.
Gsk3b	AKT1	GSK-3beta	Akt	x	2932	207	exact	exact	Negative_regulation,Positive_regulation	16542821	The inhibition of Akt resulted in the dephosphorylation of GSK-3beta and increased GSK-3beta kinase activity.
Gsk3b	AKT1	GSK-3beta kinase	Akt	x	2932	207	fuzzy	exact	Negative_regulation,Positive_regulation	16542821	The inhibition of Akt resulted in the dephosphorylation of GSK-3beta and increased GSK-3beta kinase activity.
Znf106	AKT1	ZSTK474	Akt	x	64397	207	fuzzy	exact	Negative_regulation,Phosphorylation	16622124	ZSTK474 inhibited phosphorylation of signaling components downstream from PI3K, such as Akt and glycogen synthase kinase 3beta, and mediated a decrease in cyclin D1 levels.
Gsk3b	AKT1	GSK-3beta	Akt	x	2932	207	exact	exact	Negative_regulation,Phosphorylation	16645163	Inhibition of the PI3K/Akt pathway in the MCL cell lines abrogated or reduced the phosphorylation of Akt, p27(kip1), FRKHL-1, MDM2, Bad, mTOR, GSK-3beta, IkappaB, and led to cell-cycle arrest and apoptosis.
Mdm2	AKT1	MDM2	Akt	x	4193	207	exact	exact	Negative_regulation,Phosphorylation	16645163	Inhibition of the PI3K/Akt pathway in the MCL cell lines abrogated or reduced the phosphorylation of Akt, p27(kip1), FRKHL-1, MDM2, Bad, mTOR, GSK-3beta, IkappaB, and led to cell-cycle arrest and apoptosis.
Gsk3b	AKT1	GSK-3beta	Akt	x	2932	207	exact	exact	Negative_regulation,Phosphorylation,Positive_regulation	16817229	The PDGF-BB-induced GSK-3beta phosphorylation was suppressed by the Akt inhibitor.
Tbc1d1	AKT1	tbc	Akt	x	23216	207	exact	exact	Positive_regulation	16819968	M. tbc-induced Akt activation and IL-23 expression were essentially dependent on TLR2.
Tsc2	AKT1	tuberin	Akt	x	7249	207	exact	exact	Localization,Regulation	16862180	Akt regulates nuclear/cytoplasmic localization of tuberin.
Gsk3b	AKT1	GSK-3	PKB	x	2932	207	exact	exact	Regulation	16934435	GSK-3beta regulation in skeletal muscles by adrenaline and insulin: evidence that PKA and PKB regulate different pools of GSK-3.
Gsk3b	AKT1	GSK-3beta	Akt	x	2932	207	exact	exact	Phosphorylation,Positive_regulation	17030602	In nonconfluent cells treated with HGF, the high level of Akt activation resulted in inhibitory phosphorylation of glycogen synthase kinase 3beta (GSK-3beta) and increased beta-catenin nuclear signaling.
Gsk3b	AKT1	glycogen synthase kinase 3beta	Akt	x	2932	207	exact	exact	Phosphorylation,Positive_regulation	17030602	In nonconfluent cells treated with HGF, the high level of Akt activation resulted in inhibitory phosphorylation of glycogen synthase kinase 3beta (GSK-3beta) and increased beta-catenin nuclear signaling.
Gsk3b	AKT1	GSK-3beta	AKT	x	2932	207	exact	exact	Negative_regulation,Phosphorylation,Positive_regulation	17065200	Inhibition of AKT by luteolin resulted in decreased phosphorylation of its downstream targets, including p70S6K1, GSK-3beta and FKHR/FKHRL1.
Gsk3b	AKT1	GSK3	Akt	x	2932	207	exact	exact	Regulation	17095929	Recent work in mammals has suggested that activation of Akt/PKB, a Ser-Thr phosphatidylinositol-regulated kinase, and its downstream targets, glycogen synthase kinase-3 (GSK3) and the mammalian target of rapamycin (mTOR), may be critical regulators of postnatal cell size in multiple organ systems, including skeletal muscle.
Gsk3b	AKT1	GSK3	PKB	x	2932	207	exact	exact	Regulation	17095929	Recent work in mammals has suggested that activation of Akt/PKB, a Ser-Thr phosphatidylinositol-regulated kinase, and its downstream targets, glycogen synthase kinase-3 (GSK3) and the mammalian target of rapamycin (mTOR), may be critical regulators of postnatal cell size in multiple organ systems, including skeletal muscle.
Mdm2	AKT1	Mdm2	Akt	x	4193	207	exact	exact	Positive_regulation	17107963	Mdm2 is activated in response to inhibited Akt signaling.
Mdm2	AKT1	Mdm2	Akt	x	4193	207	exact	exact	Phosphorylation,Positive_regulation	17107963	In contrast, Ser-166 phosphorylation of Mdm2 in lung cells was mediated by Akt.
Irs1	AKT1	IRS-1	Akt	x	3667	207	exact	exact	Gene_expression,Negative_regulation	17179152	Overexpression of dominant-negative Akt led to IRS-1 cleavage even in normoxia, and overexpression of constitutively active Akt partially suppressed IRS-1 cleavage in hypoxia, suggesting that hypoxia-mediated suppression of Akt may induce caspase-mediated IRS-1 cleavage.
Gsk3b	AKT1	GSK3beta	Akt	x	2932	207	exact	exact	Positive_regulation,Regulation	17329210	This regulation of GSK3beta during LTP involves activation of NMDA receptors and the PI3K-Akt pathway and disrupts the ability of synapses to undergo LTD for up to 1 hr.
Irs1	AKT1	Irs1	Akt	x	3667	207	exact	exact	Gene_expression,Negative_regulation,Phosphorylation	17579213	Reducing Akt expression with small interfering RNA inhibited insulin-stimulated phosphorylation of S522(Irs1), suggesting the involvement of the phosphatidylinositol 3-kinase--> Akt cascade.
Gsk3b	AKT1	Glycogen synthase kinase-3beta	Akt-1	x	2932	207	exact	exact	Regulation	17588398	Glycogen synthase kinase-3beta is regulated upstream by Akt-1.
Irs1	AKT1	IRS-1	AKT	x	3667	207	exact	exact	Phosphorylation,Regulation	17620314	IRS-1 targeting does not interfere with LIF-induced STAT-3 phosphorylation, but negatively affects protein kinase B (PKB/AKT) and glycogen synthase kinase-3 (GSK-3beta) phosphorylation, which are downstream effectors of the LIF-mediated PI3K signaling cascade.
Irs1	AKT1	IRS-1	PKB	x	3667	207	exact	exact	Phosphorylation,Regulation	17620314	IRS-1 targeting does not interfere with LIF-induced STAT-3 phosphorylation, but negatively affects protein kinase B (PKB/AKT) and glycogen synthase kinase-3 (GSK-3beta) phosphorylation, which are downstream effectors of the LIF-mediated PI3K signaling cascade.
Gsk3b	AKT1	GSK-3beta	Akt	x	2932	207	exact	exact	Negative_regulation,Phosphorylation	17653089	Inhibition of the phosphatidylinositol 3-kinase (PI3K)/Akt pathway, using LY294002, prevented both H2-relaxin-mediated phosphorylation of Akt and GSK-3beta and translocation of beta-catenin/AR into the nucleus.
Gsk3b	AKT1	GSK-3beta	Akt	x	2932	207	exact	exact	Positive_regulation,Regulation	17666435	We also found that ceramide-activated protein phosphatase 2A (PP2A) indirectly caused GSK-3beta activation, and that the PP2A-regulated PI 3-kinase-Akt pathway was involved in GSK-3beta activation.
Mdm2	AKT1	Mdm2	phospho-Akt	x	4193	207	exact	fuzzy	Positive_regulation	17709487	Mdm2 is activated by phospho-Akt, and we previously showed that RSV activates Akt and delays apoptosis in primary human airway epithelial cells.
Irs1	AKT1	IRS-1	Akt1	x	3667	207	exact	exact	Negative_regulation,Phosphorylation,Positive_regulation	17721885	IRS-1 knockdown in both cell lines resulted in reduction of insulin stimulated Akt1 phosphorylation at Ser 473.
Plekho1	AKT1	Casein kinase 2-interacting protein-1	Akt	x	51177	207	exact	exact	Regulation	17942896	Casein kinase 2-interacting protein-1, a novel Akt pleckstrin homology domain-interacting protein, down-regulates PI3K/Akt signaling and suppresses tumor growth in vivo.
Gsk3b	AKT1	glycogen synthase kinase-3beta	Akt	x	2932	207	exact	exact	Regulation	17986027	A possible link is suggested by the evidence that the insulin-stimulated phosphatidylinositol-3-kinase (PI-3-K)/phospho-Akt pathway negatively controls the glycogen synthase kinase-3beta.
Gsk3b	AKT1	GSK-3	Akt	x	2932	207	exact	exact	Phosphorylation,Positive_regulation	18064605	DCT-induced PI3K/Akt activation resulted in downstream phosphorylation of GSK-3 (Ser(21/9)) and BAD (Ser(136)), and nuclear translocation (activation) of NF-kappaB, thereby confirming that DCT-induced activation of PI3K/Akt signaling regulates both proproliferative and prosurvival signals.
Gsk3b	AKT1	GSK3	AKT	x	2932	207	exact	exact	Phosphorylation,Positive_regulation	18216173	In the transgenic PGCs, AKT activation induced phosphorylation of GSK3, which inhibits its kinase activity; enhanced the stability and nuclear localization of MDM2; and suppressed p53 phosphorylation, which is required for its activation.
Gsk3b	AKT1	GSK-3beta	Akt	x	2932	207	exact	exact	Phosphorylation,Regulation	18217188	To study whether the protective effect of betaE2 on GSK-3beta and tau phosphorylation involves protein kinase B (Akt), an upstream effector of GSK-3, we transiently expressed the dominant negative Akt (dnAkt) in the cells.
Gsk3b	AKT1	GSK-3beta	Akt1	x	2932	207	exact	exact	Phosphorylation,Positive_regulation	18243662	In the present study, however, we show that activation of Akt1 and the subsequent phosphorylation and inactivation of GSK-3beta by IR could also occur in ATM-deficient AT5BIVA cells as well as in normal MRC5CV1 fibroblasts.
Gsk3b	AKT1	GSK-3beta	Akt	x	2932	207	exact	exact	Negative_regulation,Phosphorylation,Positive_regulation	18262389	Inhibiting Akt activity with the phosphoinositide-3-kinase inhibitor LY294002 or Akt inhibitor X suppressed HGF-induced phosphorylation of GSK-3beta, increased MAP2 phosphorylation, and blocked the ability of HGF to enhance dendritic length.
Gsk3b	AKT1	glycogen synthase kinase-3beta homologue Zeste-white 3 kinase	Akt	x	2932	207	fuzzy	exact	Phosphorylation,Positive_regulation	18268102	We show that Akt is enriched at the embryonic cortex and is required for phosphorylation of the glycogen synthase kinase-3beta homologue Zeste-white 3 kinase (Zw3) and for the cortical localizations of the adenomatosis polyposis coli (APC)-related protein APC2/E-APC and the MT + Tip protein EB1.
Tsc2	AKT1	TSC2	Akt1	x	7249	207	exact	exact	Phosphorylation,Positive_regulation	18283331	The ectopic, active Akt1 that was expressed in Src-deficient cells significantly enhanced phosphorylation of TSC2 in these cells, but it failed to activate the inhibited components of the mTOR pathway that are downstream of TSC2.
Tsc2	AKT1	Tuberin	Akt	x	7249	207	exact	exact	Binding	18291711	Tuberin interacts with 14-3-3 beta,epsilon,gamma,eta,sigma,tau,zeta, Akt, AMPK, CaM, CRB3/PATJ, cyclin A, cyclins D1, D2, D3, Dsh, ERalpha, Erk, FoxO1, HERC1, HPV16 E6, HSCP-70, HSP70-1, MK2, NEK1, p27KIP1, Pam, PC1, PP2Ac, Rabaptin-5, Rheb, RxRalpha/VDR and SMAD2/3.
Mdm2	AKT1	Hdm2	Akt	x	4193	207	exact	exact	Positive_regulation	18317451	Protein kinase C epsilon confers resistance of MCF-7 cells to TRAIL by Akt-dependent activation of Hdm2 and downregulation of p53.
Tns1	AKT1	tensin homologue	Akt	x	7145	207	fuzzy	exact	Regulation	18322234	The PI3K-Akt pathway is negatively regulated by the phosphatase and tensin homologue (PTEN).
Mdm2	AKT1	MDM2 protein	Akt	x	4193	207	exact	exact	Positive_regulation	18356162	Our data suggest that stabilization of MDMX by Akt may be an alternative mechanism by which Akt up-regulates MDM2 protein levels and exerts its oncogenic effects on p53 in tumor cells.
Gsk3b	AKT1	GSK-3beta	Akt	x	2932	207	exact	exact	Positive_regulation	18387957	We further demonstrated that oxidative stress induced by hydrogen peroxide (H2O2) dephosphorylates Akt and GSK-3beta, increases GSK-3beta activity, and promotes an interaction with beta-catenin and its degradation.
Gsk3b	AKT1	glycogen synthase kinase-3beta	Akt mRNA	x	2932	207	exact	fuzzy	Regulation	18395711	Regulation of Akt mRNA and protein levels by glycogen synthase kinase-3beta in adrenal chromaffin cells: effects of LiCl and SB216763.
Gsk3b	AKT1	GSK3beta	Akt	x	2932	207	exact	exact	Phosphorylation,Positive_regulation	18413794	The 2-DG-mediated Akt phosphorylation also led to the phosphorylation of Akt downstream targets, such as Foxo3a, GSK3beta, and Chk1.
Tsc2	AKT1	TSC2	Akt	x	7249	207	exact	exact	Phosphorylation,Positive_regulation	18490760	mTOR is negatively controlled by the tuberous sclerosis complex 1/2 (TSC1/2), and activation of Akt induces phosphorylation of TSC2, which blocks the repressive TSC1/2 activity.
Mllt4	AKT1	afadin	Akt	x	4301	207	exact	exact	Positive_regulation,Regulation	18505795	The nectin-afadin complex was involved in the platelet-derived growth factor (PDGF)-induced activation of phosphatidylinositol 3-kinase (PI3K)-Akt signaling for cell survival.
Gsk3b	AKT1	GSK-3beta	Akt	x	2932	207	exact	exact	Negative_regulation,Regulation	18660440	The PI3K/Akt signaling pathway is responsible for the inactivation of GSK-3beta by zinc.
Gsk3b	AKT1	GSK3beta	Akt	x	2932	207	exact	exact	Negative_regulation,Phosphorylation	18701453	Dominant negative Akt, but not dominant negative p70S6 kinase, inhibited GSK3beta phosphorylation induced by high glucose and high insulin, suggesting Akt but not p70S6 kinase was upstream of GSK3beta.
Gsk3b	AKT1	GSK-3beta	p-Akt	x	2932	207	exact	fuzzy	Negative_regulation,Phosphorylation,Positive_regulation	18726972	Inhibition of p-Akt by apigenin resulted in decreased phosphorylation of GSK-3beta along with decreased expression of cyclin D1 and increased expression of p27/kip1.
Gsk3b	AKT1	GSK3beta	Akt	x	2932	207	exact	exact	Negative_regulation,Phosphorylation	18801732	Furthermore, AMPK-mediated GSK3beta phosphorylation was inhibited by an Akt-specific inhibitor in HepG2 cells, suggesting involvement of the Akt pathway.
Gsk3b	AKT1	GSK-3beta	Akt	x	2932	207	exact	exact	Negative_regulation,Regulation	19033378	The PI3K/Akt signaling pathway is responsible for inactivation of GSK-3beta by ethanol.
Gsk3b	AKT1	GSK-3beta	AKT1	x	2932	207	exact	exact	Gene_expression,Negative_regulation,Positive_regulation	19047055	Furthermore, overexpression of AKT1 or an AKT chimera including the PH domain and hinge region of AKT2 and the catalytic domain and C-tail of AKT1 prevented strain activation of GSK-3beta, but overexpression of AKT2 or a chimera including the PH domain and hinge region of AKT1 and the catalytic domain and C-tail of AKT2 did not.
Gsk3b	AKT1	GSK-3beta	AKT1	x	2932	207	exact	exact	Phosphorylation,Positive_regulation	19047055	AKT isoform-specific siRNA transfection demonstrated that AKT2 but not AKT1 is required for GSK-3beta phosphorylation and the strain mitogenic effect.
Znf106	AKT1	ZSTK474	Akt	x	64397	207	fuzzy	exact	Negative_regulation,Phosphorylation	19144509	Furthermore, ZSTK474 inhibited phosphorylation of Akt at submicromolar concentrations.
Gsk3b	AKT1	GSK3	AKT	x	2932	207	exact	exact	Regulation	19168439	p66Shc links alpha(1)-ARs to an AKT signaling pathway that selectively phosphorylates/inactivates FOXO transcription factors and downregulates the ROS-scavenging protein manganese superoxide dismutase (MnSOD); the alpha(1)-AR-p66Shc-dependent pathway involving AKT does not regulate GSK3.
Gsk3b	AKT1	glycogen synthase kinase-3 beta	AKT	x	2932	207	exact	exact	Negative_regulation,Phosphorylation,Positive_regulation	19211828	Inhibition of AKT by enterolactone resulted in decreased phosphorylation of its downstream targets, including p70S6K1 and glycogen synthase kinase-3 beta.
Gsk3b	AKT1	GSK-3beta	Akt	x	2932	207	exact	exact	Negative_regulation,Positive_regulation	19258413	Experiments using GSK-3beta mutants, which are unresponsive to Akt/PKB, reveal that inhibition of cell migration by Akt/PKB is mediated by GSK-3beta.
Gsk3b	AKT1	GSK-3beta	PKB	x	2932	207	exact	exact	Negative_regulation,Positive_regulation	19258413	Experiments using GSK-3beta mutants, which are unresponsive to Akt/PKB, reveal that inhibition of cell migration by Akt/PKB is mediated by GSK-3beta.
Gsk3b	AKT1	effector GSK-3beta	Akt	x	2932	207	fuzzy	exact	Negative_regulation,Positive_regulation	19258413	Our studies show that activation of Akt/PKB leads to inactivation of the effector GSK-3beta and the outcome of this signaling event is degradation of NFAT by the proteasome and subsequent inhibition of cell migration.
Gsk3b	AKT1	effector GSK-3beta	PKB	x	2932	207	fuzzy	exact	Negative_regulation,Positive_regulation	19258413	Our studies show that activation of Akt/PKB leads to inactivation of the effector GSK-3beta and the outcome of this signaling event is degradation of NFAT by the proteasome and subsequent inhibition of cell migration.
Gsk3b	AKT1	GSK3a/b	AKT	x	2932	207	fuzzy	exact	Negative_regulation,Phosphorylation	19320971	Phosphorylation of GSK3a/b (glycogen synthase kinase 3), the downstream target of AKT/PKB, was inhibited by the AKT/PKB inhibitor.
Gsk3b	AKT1	GSK3a/b	PKB	x	2932	207	fuzzy	exact	Negative_regulation,Phosphorylation	19320971	Phosphorylation of GSK3a/b (glycogen synthase kinase 3), the downstream target of AKT/PKB, was inhibited by the AKT/PKB inhibitor.
Gsk3b	AKT1	GSK3	Akt	x	2932	207	exact	exact	Regulation	19389373	Akt regulates skeletal development through GSK3, mTOR, and FoxOs.
Gsk3b	AKT1	GSK3beta	Akt	x	2932	207	exact	exact	Negative_regulation,Positive_regulation,Regulation	19473116	We provide evidence that the effect of Akt on IL-1beta activation is mediated by the inhibition of GSK3beta (glycogen synthase kinase 3beta).
Gsk3b	AKT1	glycogen synthase kinase 3beta	Akt	x	2932	207	exact	exact	Negative_regulation,Positive_regulation,Regulation	19473116	We provide evidence that the effect of Akt on IL-1beta activation is mediated by the inhibition of GSK3beta (glycogen synthase kinase 3beta).
Tns1	AKT1	tensin homologue	Akt	x	7145	207	fuzzy	exact	Regulation	19541499	The serine-threonine kinase Akt, also known as protein kinase B, is one of the major downstream targets of the PI3K pathway and is negatively regulated by phosphatase and tensin homologue deleted on chromosome 10.
Gsk3b	AKT1	GSK-3alpha/beta	Akt	x	2932	207	fuzzy	exact	Phosphorylation,Positive_regulation	19596774	PI3K and Akt activation led to the phosphorylation and inactivation of the positive cytokine regulator glycogen synthase kinase 3alpha/beta (GSK-3alpha/beta).
Gsk3b	AKT1	glycogen synthase kinase 3alpha/beta	Akt	x	2932	207	fuzzy	exact	Phosphorylation,Positive_regulation	19596774	PI3K and Akt activation led to the phosphorylation and inactivation of the positive cytokine regulator glycogen synthase kinase 3alpha/beta (GSK-3alpha/beta).
Tsc2	AKT1	Tsc1/2 complex	Akt	x	7249	207	fuzzy	exact	Phosphorylation,Positive_regulation	19609361	This shows that phosphorylation of the Tsc1/2 complex by Akt is not required for Akt to activate TORC1 and to promote tissue growth in Drosophila.
Irs1	AKT1	tBHP triggered strong IRS-1	Akt	x	3667	207	fuzzy	exact	Negative_regulation,Phosphorylation,Positive_regulation	19762915	In normal human chondrocytes, tBHP triggered strong IRS-1 (Ser-312 and Ser-616) and ERK phosphorylation and inhibited IGF-I-induced IRS-1 (Tyr-612) and Akt phosphorylation.
Gsk3b	AKT1	phospho-glycogen synthase kinase 3beta	phospho-Akt	x	2932	207	fuzzy	fuzzy	Positive_regulation	19809279	Expressions of phospho-Akt (activated), phospho-protein kinase C-delta (activated), and phospho-glycogen synthase kinase 3beta (inhibited) were significantly increased in POST.
Gsk3b	AKT1	glycogen synthase kinase-3alpha/beta	Akt	x	2932	207	fuzzy	exact	Negative_regulation,Phosphorylation	19920184	Downstream of Akt, IP6 inhibited the phosphorylation of glycogen synthase kinase-3alpha/beta at Ser(21/9) and consequently reduced cyclin D1 expression.
Gsk3b	AKT1	GSK-3beta	Akt	x	2932	207	exact	exact	Negative_regulation	19931519	Morin was also found to prevent the Akt-mediated suppression of GSK-3beta possibly causing cell cycle arrest at the G1/S phase.
Gsk3b	AKT1	GSK-3beta	Akt	x	2932	207	exact	exact	Regulation	20224723	GSK-3beta, a biologically important signalling protein, is regulated by the Wnt canonical and the PI3K/Akt pathways.
Gsk3b	AKT1	GSK-3beta	Akt	x	2932	207	exact	exact	Binding	20333643	In this anti-apoptotic process, the interaction between Akt and GSK-3beta increased gradually, indicating Akt interacts with and inactivates GSK-3beta directly.
Ndrg1	AKT1	NDRG1	CRC	x	10397	207	exact	exact	Binding	20403915	This population-based case-control study, including 1795 CRC cases and 1805 controls, investigates the association between common, putative functional polymorphisms in DNFA5, HIF1A, NDRG1, PYGO1, SFRP2, SFRP4, WISP1 and WISP3 genes and CRC risk.
Gsk3b	AKT1	GSK-3beta	Akt	x	2932	207	exact	exact	Regulation	20562423	Recent studies have shown that pools of Akt, protein kinase C-ε, extracellular-regulated kinases, glycogen synthase kinase-3beta (GSK-3beta), and hexokinases (HK) I and II, are localized in mitochondria in addition to their pools in the cytosol.
Gsk3b	AKT1	glycogen synthase kinase-3beta	Akt	x	2932	207	exact	exact	Regulation	20562423	Recent studies have shown that pools of Akt, protein kinase C-ε, extracellular-regulated kinases, glycogen synthase kinase-3beta (GSK-3beta), and hexokinases (HK) I and II, are localized in mitochondria in addition to their pools in the cytosol.
Tns1	AKT1	tensin homologue	Akt	x	7145	207	fuzzy	exact	Negative_regulation,Positive_regulation	20566622	Moreover, such loss in tumorigenic activity was accompanied by a significant increase of phosphatase and tensin homologue (PTEN) and a concomitant reduction of the integrin-linked kinase (ILK) expression, which resulted in a decreased activation of protein kinase B (Akt).
Pfkfb2	AKT1	Heart 6-phosphofructo-2-kinase	PKB	x	5208	207	fuzzy	exact	Positive_regulation	20687898	Heart 6-phosphofructo-2-kinase activation by insulin requires PKB (protein kinase B), but not SGK3 (serum- and glucocorticoid-induced protein kinase 3).
Tbc1d1	AKT1	TBC1D1	Akt	x	23216	207	exact	exact	Phosphorylation,Regulation	20701589	AMPK and Akt regulate TBC1D1 phosphorylation, but there must be additional upstream kinases that mediate TBC1D1 phosphorylation in skeletal muscle.
Tbc1d4	AKT1	AS160	Akt	x	9882	207	exact	exact	Binding	20839494	This study investigated the association between the basal (rest) insulin-signaling proteins, Akt, and the Akt substrate AS160, metabolic risk factors, inflammatory markers and aerobic fitness, in middle-aged women with varying numbers of metabolic risk factors for type 2 diabetes.
Mdm2	AKT1	MDM2	Akt	x	4193	207	exact	exact	Positive_regulation	20841468	Our findings offer in vivo evidence that activation of MDM2 by Akt contributes to mammary development and tumorigenesis.
Mdm2	AKT1	murine double minute 2	Akt	x	4193	207	fuzzy	exact	Positive_regulation	20841468	Activation of murine double minute 2 by Akt in mammary epithelium delays mammary involution and accelerates mammary tumorigenesis.
Gsk3b	AKT1	GSK-3	AKT	x	2932	207	exact	exact	Negative_regulation,Positive_regulation,Protein_catabolism	20920357	Moreover, GSK-3 inhibition and GSK-3α knockdown enhanced bortezomib-induced AKT and MCL-1 protein degradation.
Gsk3b	AKT1	GSK-3α	AKT	x	2932	207	exact	exact	Negative_regulation,Positive_regulation,Protein_catabolism	20920357	Moreover, GSK-3 inhibition and GSK-3α knockdown enhanced bortezomib-induced AKT and MCL-1 protein degradation.
Pfkfb2	AKT1	PFKFB2	Akt	x	5208	207	exact	exact	Phosphorylation,Positive_regulation	20958264	The activated PI3K (phosphoinositide 3-kinase)/Akt signalling pathway in LNCaP cells contributes to the phosphorylation of PFKFB2 at Ser466 and Ser483, resulting in the constitutive activation of PFK-2 (6-phosphofructo-2-kinase) activity.
Gsk3b	AKT1	GSK2334470	Akt	x	2932	207	fuzzy	exact	Negative_regulation,Phosphorylation	21087210	GSK2334470 also inhibited T-loop phosphorylation and activation of Akt, but was more efficient at inhibiting Akt in response to stimuli such as serum that activated the PI3K (phosphoinositide 3-kinase) pathway weakly.
Gsk3b	AKT1	GSK2334470	Akt	x	2932	207	fuzzy	exact	Negative_regulation,Positive_regulation	21087210	Consistent with this, GSK2334470 inhibited Akt activation in knock-in embryonic stem cells expressing a mutant of PDK1 that is unable to interact with phosphoinositides more potently than in wild-type cells.
Gsk3b	AKT1	GSK2334470	Akt1 mutant	x	2932	207	fuzzy	fuzzy	Negative_regulation,Positive_regulation	21087210	GSK2334470 inhibited activation of an Akt1 mutant lacking the PH domain (pleckstrin homology domain) more potently than full-length Akt1, suggesting that GSK2334470 is more effective at inhibiting PDK1 substrates that are activated in the cytosol rather than at the plasma membrane.
Gsk3b	AKT1	GSK3β	Akt	x	2932	207	exact	exact	Negative_regulation	21148798	Insights into mechanisms responsible for the proinflammatory and immune suppressive activities of Gr1(+)CD11b(+) cells from aged mice have uncovered a defective PI3K-Akt signaling pathway, leading to a reduced Akt-dependent inactivation of GSK3β.
Irs1	AKT1	IRS1	Akt	x	3667	207	exact	exact	Gene_expression,Negative_regulation,Phosphorylation	21183973	Further studies showed that over-expression of miR-7 down-regulated insulin receptor substrate 1 (IRS1) expression as well as inhibited insulin-stimulated Akt phosphorylation and glucose uptake.
Irs1	AKT1	insulin receptor substrate 1	Akt	x	3667	207	exact	exact	Gene_expression,Negative_regulation,Phosphorylation	21183973	Further studies showed that over-expression of miR-7 down-regulated insulin receptor substrate 1 (IRS1) expression as well as inhibited insulin-stimulated Akt phosphorylation and glucose uptake.
Gsk3b	AKT1	GSK3β	Akt	x	2932	207	exact	exact	Negative_regulation,Phosphorylation	21239435	The phosphatidylinositol 3 kinase (PI3K)/Akt pathway is involved in β-catenin-dependent signaling, and pretreatment of these human ovarian cancer cells with a PI3K/Akt inhibitor, LY294002, attenuated GnRH-II-stimulated phosphorylation of GSK3β and inhibited GnRH-II-induced invasion.
Mdm2	AKT1	MDM2	AKT	x	4193	207	exact	exact	Binding,Positive_regulation,Protein_catabolism	21333377	Additionally, we found that the interaction of RFP2 with MDM2 and AKT resulted in ubiquitination and proteasomal degradation of MDM2 and AKT in vivo and in vitro.
Mdm2	AKT1	MDM2	AKT	x	4193	207	exact	exact	Binding,Positive_regulation,Protein_catabolism	21333377	Additionally, we found that the interaction of RFP2 with MDM2 and AKT resulted in ubiquitination and proteasomal degradation of MDM2 and AKT in vivo and in vitro.
Gsk3b	AKT1	GSK3β	Akt1	x	2932	207	exact	exact	Gene_expression,Positive_regulation	21378028	Artificial overexpression of constitutively active Akt1 (by plasmid transduction or lentiviral infection) caused a progressive increase in size and protein content of cultured canine tracheal myocytes and increased p70(S6Kinase) phosphorylation but not GSK3β phosphorylation; however, constitutively active Akt1 did not cause disproportionate overaccumulation of smooth muscle (sm) α-actin and SM22.
Tbc1d4	AKT1	phospho-AS160 protein	Akt1	x	9882	207	fuzzy	exact	Gene_expression,Negative_regulation	21468198	In this study, we demonstrated that 1) small interfering RNA (siRNA)-mediated gene silencing of Akt1 significantly decreased Akt1 and phospho-AS160 protein expression; and 2) confocal laser scanning microscopy of AQP2 in mouse cortical collecting duct cells (M-1 cells) revealed AS160 knockdown by siRNA increased AQP2 expression in the plasma membrane compared with controls, despite the absence of…
Tbc1d4	AKT1	AS160	Akt	x	9882	207	exact	exact	Phosphorylation,Positive_regulation	21511697	Moreover, siRNA-mediated Akt1 knockdown was associated with unchanged total AS160 but decreased phospho-AS160 expression, indicating that phosphorylation of AS160 is dependent on PI3K/Akt pathways.
Tbc1d4	AKT1	AS160	Akt	x	9882	207	exact	exact	Phosphorylation,Positive_regulation	21511697	Taken together, PI3K/Akt pathways mediate the dDAVP-induced AS160 phosphorylation, and AS160 knockdown is associated with higher AQP2 expression in the plasma membrane.
Irs1	AKT1	IRS1	Akt	x	3667	207	exact	exact	Negative_regulation,Phosphorylation,Positive_regulation	21569802	Furthermore, IRS1 silencing in K562 cells resulted in a decrease of Akt, P70S6K and ERK1/2 phosphorylation.
Mdm2	AKT1	Mdm2	Akt	x	4193	207	exact	exact	Regulation	21640377	Moreover, Selenium nanoparticles activate Akt kinase by increasing its phosphorylation, promote Akt-dependent androgen receptor phosphorylation and Mdm2 regulated degradation through proteasome pathway.
Gsk3b	AKT1	GSK-3β	PKB	x	2932	207	exact	exact	Binding,Regulation	21672591	Calpain regulates N-terminal interaction of GSK-3β with 14-3-3ζ, p53 and PKB but not with axin.
Gsk3b	AKT1	GSK-3	Akt	x	2932	207	exact	exact	Phosphorylation,Regulation	21777508	Results indicate that Akt affects the phosphorylation state of GSK-3 but has no effect on β-catenin levels.
Gsk3b	AKT1	GSK-3β	Akt	x	2932	207	exact	exact	Positive_regulation	21821001	Under apoptotic stimulation, GSK-3β was activated after Akt was inactivated and GSK-3β was inhibited-either pharmacologically or using short hairpin RNA to abolish galectin-3, increase apoptosis, and inhibit colony formation-which suggests a pro-survival role for GSK-3β.
Gsk3b	AKT1	GSK-3	Akt	x	2932	207	exact	exact	Protein_catabolism,Regulation	21821916	Thus, GSK-3 regulates the stability of the β-arrestin-2/Akt/PP2A complex, and lithium disrupts the complex through direct inhibition of GSK-3.
Gsk3b	AKT1	GSK3β	Akt	x	2932	207	exact	exact	Negative_regulation,Positive_regulation	21837363	Activation of Akt led to inhibition of GSK3β by phosphorylation at Ser9 in nickel-transformed cells.
Mdm2	AKT1	MDM2	AKT	x	4193	207	exact	exact	Positive_regulation	21857681	In mice and in human cell lines, β-arrestin-1 (ARRB1), activated via β(2)-adrenoreceptors, facilitates AKT-mediated activation of MDM2 and also promotes MDM2 binding to, and degradation of, p53, by acting as a molecular scaffold.
Akt1s1	AKT1	PRAS40	Akt	x	84335	207	exact	exact	Regulation	21906675	Recently it has been found that PRAS40 is regulated by its upstream phosphatidylinositol 3-kinase/Akt (PI3K/Akt) which is activated by many tyrosine kinase receptors growth factors including insulin-like growth factor 1.
Gsk3b	AKT1	GSK3β	Akt	x	2932	207	exact	exact	Negative_regulation,Phosphorylation,Positive_regulation	21956113	Inhibiting Akt (Akt1/2 kinase inhibitor treatment or Akt knockdown) prevented strain-induced phosphorylation of GSK3β at Ser-9.
Gsk3b	AKT1	GSK3β	Akt	x	2932	207	exact	exact	Phosphorylation,Positive_regulation,Regulation	21956113	Thus, mechanical regulation of GSK3β downstream of Akt is dependent on phosphorylation of Akt at Ser-473 in a manner distinct from that of growth factors.
Gsk3b	AKT1	GSK3β	Akt protein	x	2932	207	exact	fuzzy	Phosphorylation,Positive_regulation,Regulation	21956113	Mechanical regulation of glycogen synthase kinase 3β (GSK3β) in mesenchymal stem cells is dependent on Akt protein serine 473 phosphorylation via mTORC2 protein.
Gsk3b	AKT1	GSK3β	Akt1/2 kinase	x	2932	207	exact	fuzzy	Negative_regulation,Phosphorylation,Positive_regulation	21956113	Inhibiting Akt (Akt1/2 kinase inhibitor treatment or Akt knockdown) prevented strain-induced phosphorylation of GSK3β at Ser-9.
Znf106	AKT1	ZSTK474	Akt	x	64397	207	fuzzy	exact	Negative_regulation,Phosphorylation	21993922	ZSTK474 also inhibited the phosphorylation of Akt, GSK3β and BAD.
Irs1	AKT1	IRS1	Akt	x	3667	207	exact	exact	Positive_regulation,Regulation	22158866	Thr-86 of p85/PI3K was identified to be phosphorylated by PKC activation and confirmed to affect IRS1-mediated activation of Akt/eNOS by insulin and VEGF using a deletion mutant of the Thr-86 region of p85/PI3K.
Gsk3b	AKT1	pS(9)-GSK3β	AKT	x	2932	207	fuzzy	exact	Phosphorylation,Positive_regulation	22179823	Phosphorylation of pS(9)-GSK3β by NPM-ALK was mediated by the PI3K/AKT signaling pathway.
Gsk3b	AKT1	GSK3β	Akt	x	2932	207	exact	exact	Negative_regulation,Phosphorylation	22218715	Furthermore, Akt inhibitor suppressed TLR2-mediated phosphorylation of GSK3β.
Tns1	AKT1	Tensin	AKT	x	7145	207	exact	exact	Regulation	22266152	The Phosphatase And Tensin Homolog Deleted On Chromosome 10 (PTEN) regulates the phosphoinositol-3-kinase (PI3K)-AKT signaling pathway.
Gsk3b	AKT1	GSK3	PKB	x	2932	207	exact	exact	Phosphorylation,Positive_regulation,Regulation	22271577	Neither overexpression nor inhibition of PKCα appeared to alter activation of PKB, phosphorylation of GSK3 or glucose uptake in response to insulin.
Gsk3b	AKT1	GSK-3β	Akt	x	2932	207	exact	exact	Phosphorylation,Positive_regulation	22271581	Cyclin G1 overexpression enhanced Akt activation through interaction with p85 (regulatory subunit of phosphoinositide 3-kinase [PI3K]), which led to subsequent phosphorylation of glycogen synthase kinase-3β (GSK-3β) and stabilization of Snail, a critical EMT mediator.
Gsk3b	AKT1	GSK	AKT	x	2932	207	exact	exact	Negative_regulation	22325465	In the IFN-γ resistant cells, inactivation of glycogen synthase kinase (GSK)-3β by PI3K/AKT was important for SHP2 activation but not for hyperproliferation.
Irs1	AKT1	IRS1	Akt	x	3667	207	exact	exact	Negative_regulation,Positive_regulation	22326951	Furthermore, we found that FoxO1-dependent downregulation of IRS1 resulted in blunted Akt signaling and insulin resistance.
Gsk3b	AKT1	GSK	Akt	x	2932	207	exact	exact	Negative_regulation,Phosphorylation	22378492	Moreover, PGE(2) increased glycogen synthase kinase (GSK)-3β phosphorylation and nuclear translocation of active-β-catenin, which were inhibited by Akt inhibitor or/and PKI.
Gsk3b	AKT1	GSK3	Akt	x	2932	207	exact	exact	Binding	22434044	These opposite brain region changes in Akt and GSK3 phosphorylation matched opposite changes in the association of Akt with β-arrestin and GSK3, which after eight days of amphetamine treatment were increased in the striatum and decreased in the cerebral cortex.
Gsk3b	AKT1	GSK-3β	Akt	x	2932	207	exact	exact	Regulation	22554777	Previous studies have shown that glycogen synthase kinase-3β (GSK-3β)/collapsin response mediator protein 2 (CRMP-2) signaling pathway could be regulated by Akt for axonal-dendritic polarity.
Gsk3b	AKT1	GSK-3β	Akt	x	2932	207	exact	exact	Gene_expression,Regulation	22561258	Here, we examined the molecular mechanisms by which PI3-K and Akt expression are regulated by glycogen synthase kinase-3β (GSK-3β) and the phosphatase and tensin homolog deleted on chromosome 10 (PTEN) in the early stages of experimental colon carcinogenesis.
Tbc1d4	AKT1	AS160	Akt	x	9882	207	exact	exact	Binding,Positive_regulation	22689584	Because ClipR-59 also interacts with Akt and enhances the interaction between Akt and AS160, we suggest that ClipR-59 functions as a scaffold protein to facilitate Akt-mediated AS160 phosphorylation, thereby regulating glucose transport.
Tns1	AKT1	tensin homologue	AKT	x	7145	207	fuzzy	exact	Binding,Positive_regulation	22713753	The membrane association of the tumour suppressor phosphatase and tensin homologue (PTEN) is required to oppose the phosphatidylinositol-3-kinase/AKT pathway by dephosphorylation of phosphatidylinositol-3,4,5-triphosphate (PIP3).
Irs1	AKT1	IRS1	Akt	x	3667	207	exact	exact	Binding,Positive_regulation	22728334	These results indicate that PPP1R12A and PP1cδ are new members of the insulin-stimulated IRS1 signaling complex, and the interaction of PPP1R12A and PP1cδ with IRS1 is dependent on Akt and mTOR/raptor activation.
Cct2	AKT1	100nM	Akt	x	10576	207	fuzzy	exact	Positive_regulation	22809512	Moreover, pretreatment of the L6 cells with wortmannin (100nM) for 20 min significantly reduced gAdp (100nM) induced and insulin (100nM) induced Akt activation by ∼80 and ∼70%, respectively.
Gsk3b	AKT1	GSK	Akt	x	2932	207	exact	exact	Negative_regulation,Positive_regulation	22863942	These constituents (1) and (2) inhibited the activation of 3-phosphoinositide-dependent kinase 1 (PDK1) and its downstream molecules, Akt/glycogen synthase kinase (GSK)3β, in PI3K/Akt cell survival signaling pathway, but did not suppress the activation of PI3K.
Gsk3b	AKT1	GSK	Akt facilitated a decrease	x	2932	207	exact	fuzzy	Positive_regulation	22983605	In addition, activation of glycogen synthase kinase (GSK)-3β by NOX/ROS-inactivated Akt facilitated a decrease in Mcl-1, followed by mitochondrial apoptosis as well as autophagy.
Gsk3b	AKT1	GSK-3β	Akt	x	2932	207	exact	exact	Regulation	22999562	Regulation of glycogen synthase kinase-3 beta (GSK-3β) by the Akt pathway in gliomas.
Gsk3b	AKT1	glycogen synthase kinase-3 beta	Akt	x	2932	207	exact	exact	Regulation	22999562	Regulation of glycogen synthase kinase-3 beta (GSK-3β) by the Akt pathway in gliomas.
Gsk3b	AKT1	GSK3β	Akt	x	2932	207	exact	exact	Negative_regulation	23011139	We show that Aurora A kinase, which functions in centrosome activity and spindle assembly, is highly induced during reprogramming and inhibits Akt-mediated inactivation of GSK3β, resulting in compromised reprogramming efficiency.
Irs1	AKT1	insulin receptor substrate 1	Akt	x	3667	207	exact	exact	Gene_expression,Negative_regulation,Phosphorylation,Positive_regulation	23011592	Importantly, treatment of adipocytes with the supernatant of activated Y1-deficient macrophages causes insulin resistance, as demonstrated by decreased insulin-induced phosphorylation of the insulin receptor and Akt as well as decreased expression of insulin receptor substrate 1.
Irs1	AKT1	IRS1	Akt	x	3667	207	exact	exact	Positive_regulation	23115120	Accordingly, in soleus muscle of 9-mo-old rats, we analyzed the effect of CR and insulin on important signaling events that are proximal to Akt activation including: pIR(Tyr1162/1163), pIRS1(Tyr), pIRS1(Ser312), IRS1-associated phosphatidylinositol 3-kinase activity, or pPTEN(Ser380).
Mdm2	AKT1	MDM2	Akt	x	4193	207	exact	exact	Positive_regulation	23238568	Human oncoprotein MDM2 activates the Akt signaling pathway through an interaction with the repressor element-1 silencing transcription factor conferring a survival advantage to cancer cells.
Mdm2	AKT1	MDM2	Akt	x	4193	207	exact	exact	Phosphorylation,Positive_regulation	23238568	The deletion mutant of MDM2 capable of upregulating Akt phosphorylation represses p85 expression and interferes with localization of REST on the p85 promoter, whereas the deletion mutant of MDM2 that does not increase Akt phosphorylation cannot perform these functions.
Gsk3b	AKT1	GSK3	Akt	x	2932	207	exact	exact	Phosphorylation,Positive_regulation	23239877	In contrast, late (2-5 min) GSK3 phosphorylation was dependent on the PI3K/Akt pathway.
Gsk3b	AKT1	GSK3	Akt	x	2932	207	exact	exact	Positive_regulation,Regulation	23239877	Dual regulation of glycogen synthase kinase 3 (GSK3)α/β by protein kinase C (PKC)α and Akt promotes thrombin-mediated integrin αIIbβ3 activation and granule secretion in platelets.
Gsk3b	AKT1	GSK3	Akt	x	2932	207	exact	exact	Negative_regulation,Regulation	23383112	PI3K/Akt-dependent stabilization of microtubules involved repression of GSK3 activity on the one hand and inhibition of the microtubule destabilizing protein, Stathmin, on the other hand.
Gsk3b	AKT1	GSK-3	Akt	x	2932	207	exact	exact	Phosphorylation,Positive_regulation	23419777	Moreover, treatment with the GSK-3 inhibitor SB216763 suppressed PTEN phosphorylation levels and phosphatase activity and enhanced Akt phosphorylation.
Pfkfb2	AKT1	PFKFB2	Akt	x	5208	207	exact	exact	Positive_regulation	23457334	Akt-dependent activation of the heart 6-phosphofructo-2-kinase/fructose-2,6-bisphosphatase (PFKFB2) isoenzyme by amino acids.
Pfkfb2	AKT1	heart 6-phosphofructo-2-kinase	Akt	x	5208	207	fuzzy	exact	Positive_regulation	23457334	Akt-dependent activation of the heart 6-phosphofructo-2-kinase/fructose-2,6-bisphosphatase (PFKFB2) isoenzyme by amino acids.
Mdm2	AKT1	MDM2	AKT	x	4193	207	exact	exact	Positive_regulation	23479511	Anti-HER3 domain 1 and 3 antibodies reduce tumor growth by hindering HER2/HER3 dimerization and AKT-induced MDM2, XIAP, and FoxO1 phosphorylation.
Gsk3b	AKT1	phospho-Akt and -GSK-3β	Akt	x	2932	207	fuzzy	exact	Negative_regulation,Positive_regulation	23538444	Ntn-1-induced phospho-Akt and -GSK-3β were inhibited by DCC function-blocking antibody, IN a6b4 function-blocking antibody, and the Akt inhibitor.
Gsk3b	AKT1	GSK3β	Akt	x	2932	207	exact	exact	Positive_regulation	23583197	Here, we generated a new GSK3β inhibitory peptide that can be activated by Akt by combining the PPPSPxS motif and an Akt target sequence.
Gsk3b	AKT1	GSK3	Akt	x	2932	207	exact	exact	Phosphorylation,Positive_regulation	23623684	Surprisingly, PI3K-Akt signaling, which is a major anabolic signaling and normally inhibits GSK3 activity, promotes GSK3 phosphorylation and inhibition of AMPK, thus revealing how AMPK senses anabolic environments in addition to cellular energy levels.
Mdm2	AKT1	MDM2	AKT	x	4193	207	exact	exact	Positive_regulation	23638184	Additionally, it has been reported that AKT can directly phosphorylate and activate MDM2.
Znf106	AKT1	ZSTK474	Akt	x	64397	207	fuzzy	exact	Negative_regulation,Phosphorylation	23812078	Furthermore, ZSTK474 inhibited phosphorylation of Akt substrate-Girdin, and the secretion of matrix metalloproteinase (MMP), both of which were reported to be closely involved in migration and invasion.
Tsc2	AKT1	TSC2	AKT	x	7249	207	exact	exact	Positive_regulation	23812090	In addition, the swimming exercise increased protein levels of PIK3α (36 %) and phospho(Thr1462)-TSC2 (48 %), while it decreased PTEN (37 %) and TSC2 (22 %), which induced activation of PI3K/AKT/mTOR signaling pathway.
Mdm2	AKT1	MDM2 SNP309	CRC susceptibility	x	4193	207	fuzzy	fuzzy	Binding	23912932	In conclusion, this meta-analysis suggests that MDM2 SNP309 polymorphism was associated with CRC susceptibility, especially among Asians.
Gsk3b	AKT1	GSK-3β	Akt	x	2932	207	exact	exact	Negative_regulation,Positive_regulation	24085292	In addition, PIs induced Akt-dependent inactivation of GSK-3β.
Mdm2	AKT1	MDM2 SNP309 polymorphism	CRC	x	4193	207	fuzzy	exact	Binding	24098760	We did not find a significant association between the MDM2 SNP309 polymorphism and CRC risk in all genetic models in overall population.
Mllt4	AKT1	Afadin	AKT	x	4301	207	exact	exact	Regulation	24269953	Finally, nuclear localization of Afadin was observed in clinical breast cancer specimens, indicating that regulation of Afadin by the PI3K-AKT pathway has pathophysiologic significance.
Mdm2	AKT1	MDM4 protooncogene	AKT	x	4193	207	fuzzy	exact	Positive_regulation	24285179	The EEF1A2/PI3K/AKT/mTOR axis promotes the protumorigenic stabilization of the MDM4 protooncogene in human HCC by way of a posttranscriptional mechanism.
Irs1	AKT1	IRS-1	AKT	x	3667	207	exact	exact	Gene_expression,Negative_regulation,Positive_regulation	24312276	Furthermore, gain-of-function or loss-of-function studies showed that over-expression of miR-126 down-regulated IRS-1, suppressed AKT and ERK1/2 activation, CRC cells proliferation, migration, invasion, and caused cell cycle arrest, but had no effect on cell apoptosis.
Tns1	AKT1	tensin homologue	AKT	x	7145	207	fuzzy	exact	Regulation	24391010	Cyclin D1 (CCND1) plays a significant role in G1-S transition of cell cycle, and phosphatase and a tensin homologue (PTEN) negatively regulate cell cycle through phosphatidylinositol 3-kinase (PI3K)/AKT signaling.
Gsk3b	AKT1	GSK-3β	Akt	x	2932	207	exact	exact	Regulation	24407515	GSK-3β is phosphorylated by Akt on S9, which leads to its inactivation; however, GSK-3β also can regulate the activity of the PI3K/Akt/mTORC1 pathway by phosphorylating molecules such as PTEN, TSC2, p70S6K, and 4E-BP1.
Gsk3b	AKT1	GSK3β	p-Akt	x	2932	207	exact	fuzzy	Regulation	24430545	The hemodynamics, infarct size, apoptosis, phosphorylated protein kinase B (p-Akt), phosphorylated extracellular regulated protein kinase 1/2 (ERK1/2), phosphorylated glycogen synthase kinase 3β (GSK3β), Bcl-2, phosphorylated Bad, and Bax were determined.
Gsk3b	AKT1	GSK-3β	Akt	x	2932	207	exact	exact	Phosphorylation,Positive_regulation	24504086	Akt mediates GSK-3β phosphorylation in the rat prefrontal cortex during the process of ketamine exerting rapid antidepressant actions.
Gsk3b	AKT1	GSK-3β	Akt	x	2932	207	exact	exact	Phosphorylation,Positive_regulation	24504086	In conclusion, Akt mediates the phosphorylation of GSK-3β in rat PFC during the process of ketamine exerting rapid antidepressant actions.
Tsc2	AKT1	TSC2	Akt	x	7249	207	exact	exact	Phosphorylation,Positive_regulation	24612393	In contrast, insulin-like growth factor 1 (IGF-1)-stimulated TSC2 phosphorylation was completely dependent on phosphoinositide 3 kinase (PI3 kinase)/Akt but did not result in any detectable mTORC1 activation.
Gsk3b	AKT1	GSK3	AKT	x	2932	207	exact	exact	Phosphorylation,Positive_regulation	24618834	PI3K/AKT signaling promotes increased GSK3 phosphorylation, that is associated with reduced GSK3 activity.
Akt1s1	AKT1	PRAS40	Akt	x	84335	207	exact	exact	Binding,Positive_regulation	24704832	Here we demonstrate that Akt- and mTORC1-mediated phosphorylation of PRAS40 at T246 and S221, respectively, promotes nuclear-specific association of PRAS40 with ribosomal protein L11 (RPL11).
Gsk3b	AKT1	GSK-3β	AKT	x	2932	207	exact	exact	Regulation	24705253	The PI3K-AKT pathway modulates GSK-3β activity, and cells from individuals with PIK3CA, PIK3R2 or AKT3 mutations showed similar CCND2 accumulation.
Gsk3b	AKT1	GSK-3β	Akt	x	2932	207	exact	exact	Negative_regulation	24779770	Furthermore, ABT-263 increased the protein stability of Mcl-1 through promoting ERK- and JNK-induced phosphorylation of Mcl-1Thr163 and increasing the Akt-mediated inactivation of GSK-3β.
Junb	AKT1	JunB	AKT	x	3726	207	exact	exact	Negative_regulation,Positive_regulation	24786832	JunB silencing inhibited AKT activation and activated the proapoptotic Bcl-2 protein BAD via its dephosphorylation.
Junb	AKT1	JunB	AKT	x	3726	207	exact	exact	Regulation	24786832	In conclusion, JunB modulates the β-cell ER stress response and AKT signaling via the induction of XBP1s.
Mdm2	AKT1	MDM2 SNP309	CRC	x	4193	207	fuzzy	exact	Binding	24797837	In addition, in our meta-analysis, we found a significant association between MDM2 SNP309 and CRC risk among Asians, which was consistent with our results.
Irs1	AKT1	Irs-1	Akt	x	3667	207	exact	exact	Regulation	24811175	The regulation of unique subsets of Akt substrates by Irs-1 and Irs-2 may explain their non-redundant roles in mammary tumor biology.
Gsk3b	AKT1	GSK-3	Akt	x	2932	207	exact	exact	Regulation	24820097	Moreover, GSK-3 and p38 were found to regulate PI3K/Akt pathway in only EC109 cells, and JNK was found to crosstalk with p38 and Fos related pathway in only TT cells.
Znf106	AKT1	ZSTK474	Akt	x	64397	207	fuzzy	exact	Negative_regulation,Phosphorylation	24844601	We further found that ZSTK474 inhibited the phosphorylation of PI3K downstream signaling Akt and glycogen synthase kinase 3 beta in the dendritic cell.
Gsk3b	AKT1	GSK-3β	Akt1	x	2932	207	exact	exact	Phosphorylation,Positive_regulation,Regulation	24950409	There was no direct effect of Li2CO3 on Akt1-induced phosphorylation of GSK-3β at Ser9, but otherwise Li2CO3 significantly reduced GSK-3β-mediated phosphorylation of β-catenin at Ser33/37 and Thr41.
Gsk3b	AKT1	GSK3β	Akt	x	2932	207	exact	exact	Regulation	24974728	Akt, the upstream inhibitor of GSK3β, was inhibited in β-arrestin2-Knockout mice, so the activity of GSK3β was regulated by β-arrestin2 not Akt.
Gsk3b	AKT1	GSK-3	Akt1	x	2932	207	exact	exact	Negative_regulation	25046438	Our results demonstrate that Akt1-mediated inhibition of GSK-3 activity is critical for cardioprotection following I/R.
Gsk3b	AKT1	GSK3	Akt	x	2932	207	exact	exact	Negative_regulation,Positive_regulation	25053419	GSK3β knockdown or GSK3 inhibitor suppresses IGF-I-induced IGF-IR, Akt, and ERK1/2 phosphorylation.
Tsc2	AKT1	TSC2	Akt	x	7249	207	exact	exact	Phosphorylation,Positive_regulation	25056877	Consistent with previous studies showing that phosphorylation of Akt on Thr(308), but not on Ser(473), is necessary for phosphorylation of TSC2, we observed a REDD1-dependent reduction in the phosphorylation of TSC2 and subsequently in the activation state of Rheb.
Gsk3b	AKT1	GSK3β	Akt	x	2932	207	exact	exact	Gene_expression,Positive_regulation,Regulation	25145299	Cell invasion assay was used to detect the effect of the Akt pathway on CXCR4-induced GSK3β expression.
Gsk3b	AKT1	GSK-3β	Akt	x	2932	207	exact	exact	Regulation	25150591	Previous studies have shown that glycogen synthase kinase-3β (GSK-3β)/collapsin response mediator protein 2 (CRMP-2) signaling pathway could be regulated by Akt for axonal-dendritic polarity.
Irs1	AKT1	IRS1	Akt	x	3667	207	exact	exact	Gene_expression,Positive_regulation	25372512	IRS1 overexpression in osteoblasts activated the PI3K/Akt pathway, and inhibited expression of NFκBp65 and BAX.
Gsk3b	AKT1	GSK-3β	Akt	x	2932	207	exact	exact	Positive_regulation	25448005	G-CSFR, activated Akt (p-Akt), activated GSK-3β (p-GSK-3β), Cleaved Caspase-3 (CC3), Bcl-2, and Bax were quantified using Western blot analysis and the localizations of each was visualized via immunofluorescence staining.
Gsk3b	AKT1	GSK-3β	p-Akt	x	2932	207	exact	fuzzy	Positive_regulation	25448005	G-CSFR, activated Akt (p-Akt), activated GSK-3β (p-GSK-3β), Cleaved Caspase-3 (CC3), Bcl-2, and Bax were quantified using Western blot analysis and the localizations of each was visualized via immunofluorescence staining.
Gsk3b	AKT1	p-GSK-3β	Akt	x	2932	207	fuzzy	exact	Positive_regulation	25448005	G-CSFR, activated Akt (p-Akt), activated GSK-3β (p-GSK-3β), Cleaved Caspase-3 (CC3), Bcl-2, and Bax were quantified using Western blot analysis and the localizations of each was visualized via immunofluorescence staining.
Gsk3b	AKT1	p-GSK-3β	p-Akt	x	2932	207	fuzzy	fuzzy	Positive_regulation	25448005	G-CSFR, activated Akt (p-Akt), activated GSK-3β (p-GSK-3β), Cleaved Caspase-3 (CC3), Bcl-2, and Bax were quantified using Western blot analysis and the localizations of each was visualized via immunofluorescence staining.
Gsk3b	AKT1	GSK3β	Akt	x	2932	207	exact	exact	Phosphorylation,Positive_regulation	25596747	Cathelicidin activated Wnt/β-catenin signaling by inducing phosphorylation of PTEN, leading to activation of PI3K/Akt signaling and subsequent phosphorylation of GSK3β, resulting in stabilization and nuclear translocation of β-catenin.
Tns1	AKT1	tensin homologue	Akt	x	7145	207	fuzzy	exact	Negative_regulation,Positive_regulation	25644104	Protein phosphatase and tensin homologue (PTEN) dephosphorylates focal adhesion kinase and suppresses the activation of Akt and hence suppresses adhesive signaling.
Tsc2	AKT1	tuberin	PKB	x	7249	207	exact	exact	Regulation	25646031	To assess the functional consequences of silencing of tuberin, an inhibitor of the mTOR signaling pathway, in a preclinical model of retinitis pigmentosa (RP) in order to test the hypothesis that insufficient induction of the protein kinase B (PKB)-regulated tuberin/mTOR self-survival pathway initiates apoptosis.
Gsk3b	AKT1	GSK3α	Akt	x	2932	207	exact	exact	Negative_regulation,Phosphorylation	25858425	Phosphorylation of GSK3α/β was also blocked by the Akt inhibitor MK2206, and reduced at late, but not early, times by the MEK inhibitor PD0325901.
Junb	AKT1	JUNB	AKT1 promoter	x	3726	207	exact	fuzzy	Binding	25987255	We show that JUNB and CJUN bind directly to the AKT1 promoter, inducing AKT1 transcription in ALK+ ALCL.
Gsk3b	AKT1	GSK-3β	Akt	x	2932	207	exact	exact	Regulation	26224641	GSK-3β is regulated upstream by PI3K/Akt, which is negatively modulated by PTEN.
Irs1	AKT1	IRS-1	AKT	x	3667	207	exact	exact	Negative_regulation,Positive_regulation	26314828	Depletion of IRS-1 partially inhibited the miR-200-dependent AKT activation.
Gsk3b	AKT1	GSK3b	Akt	x	2932	207	exact	exact	Negative_regulation,Positive_regulation	26386043	In contrast, inhibition of Akt with an Akt-specific inhibitor MK2206 or blockade of GLP1 receptor (GLP1R) with a competitive antagonist exendin-(9-39) significantly abrogated the GLP1-mediated activation of GSK3b/b-catenin signalling, leading to increased apoptosis in palmitate-stressed cardiomyocytes.
Gsk3b	AKT1	GSK3β	AKT	x	2932	207	exact	exact	Phosphorylation,Positive_regulation	26524968	Iso inhibited AKT phosphorylation and led to activation of GSK3β.
Gsk3b	AKT1	GSK-3β	AKT1	x	2932	207	exact	exact	Positive_regulation	26660108	Activation of AKT1/GSK-3β/β-Catenin-TRIM11/Survivin Pathway by Novel GSK-3β Inhibitor Promotes Neuron Cell Survival: Study in Differentiated SH-SY5Y Cells in OGD Model.
Gsk3b	AKT1	GSK3	AKT	x	2932	207	exact	exact	Phosphorylation,Positive_regulation	26674329	In the current study we examine the prognostic role of AKT mediated GSK3 phosphorylation in AML.
Mdm2	AKT1	MDM2	AKT	x	4193	207	exact	exact	Binding	26717966	For instance, in the PI3K/AKT signaling pathway, protein AKT binds with a number of proteins such as mTOR, FOXO1 and MDM2 to play an oncogenic role in liver cancer.
Tsc2	AKT1	TSC-2	Akt	x	7249	207	exact	exact	Negative_regulation,Positive_regulation	26738854	Pharmacologic inhibition of Akt or ERK1/2 or siRNA-mediated gene silencing of TSC-2 suppressed the strong downregulation of TSC-2-mTOR activation.
Mff	AKT1	IMM-H004	Akt	x	56947	207	fuzzy	exact	Positive_regulation	26742528	Further study suggested that IMM-H004 contributed to the expression of antiapoptotic protein survivin through the activation of PI3K-dependent protein kinase B (PKB/Akt), which led to the phosphorylation of forkhead box O1 (FoxO1), then relieved the inhibiting effect on survivin promoter.
Mff	AKT1	IMM-H004	PKB	x	56947	207	fuzzy	exact	Positive_regulation	26742528	Further study suggested that IMM-H004 contributed to the expression of antiapoptotic protein survivin through the activation of PI3K-dependent protein kinase B (PKB/Akt), which led to the phosphorylation of forkhead box O1 (FoxO1), then relieved the inhibiting effect on survivin promoter.
Irs1	AKT1	IRS-1	Akt	x	3667	207	exact	exact	Gene_expression,Positive_regulation	26890744	In addition, we also found that miR-302-mediated Akt signaling further stimulates Nanog expression to suppress Aβ-induced p-Ser307 IRS-1 expression and thus enhances tyrosine phosphorylation and p-Ser 473-Akt/p-Ser 9-GSK3β formation.
Gsk3b	AKT1	GSK-3β	Akt	x	2932	207	exact	exact	Binding	26902162	Molecular docking studies confirmed interaction of nimbolide with PI3K, Akt, ERK and GSK-3β.
Mdm2	AKT1	MDM2	Akt	x	4193	207	exact	exact	Negative_regulation,Positive_regulation	27004407	This MDM2 inhibition resulted in decreased Akt activation.
Mdm2	AKT1	MDM2	Akt	x	4193	207	exact	exact	Positive_regulation,Regulation	27004407	The inhibitory effect of triptolide on MDM2-mediated Akt activation was eliminated with MDM2 overexpression.
Gsk3b	AKT1	GSK3β	Akt	x	2932	207	exact	exact	Negative_regulation,Phosphorylation,Positive_regulation	27007368	LY294002, a PI3K/Akt inhibitor, inhibited isoquercitrin-induced GSK3β phosphorylation and increase of Mcl-1 expression, which indicated that regulation of isoquercitrin on Mcl-1 expression was likely related to the modulation of Akt activation.
Gsk3b	AKT1	GSK-3β	Akt	x	2932	207	exact	exact	Positive_regulation,Protein_catabolism	27088857	Increased NRF2 stability is dependent on the Akt-mediated accumulation of p21(Cip1/WAF1) and GSK-3β inhibition.
Gsk3b	AKT1	GSK3β	Akt	x	2932	207	exact	exact	Negative_regulation,Positive_regulation	27206767	We further demonstrate that the Notch pathway activation is dependent on LFA-1/ICAM-1-induced inactivation of glycogen synthase kinase 3β (GSK3β), which is mediated via Akt and ERK.
Tbc1d1	AKT1	AMPK-TBC1D1	PKB	x	23216	207	fuzzy	exact	Binding	27307439	Collectively, these findings demonstrate that the AMPK-TBC1D1 signaling nexus interacts with the PKB-mTOR pathway via IGF1 secretion, which consequently controls expression of lipogenic genes in the adipose tissue.
Mdm2	AKT1	MDM2	CRC	x	4193	207	exact	exact	Binding	27417709	We find a significant association between the CNVs of MDM2 and CRC risk (amp v.s. wt: odds ratio = 14.37, 95% confidence interval: 1.27, 163.74, P = 0.032), while SKP2 CNVs may significantly decrease CRC risk (del v.s. wt: odds ratio = 0.32, 95% confidence interval: 0.10, 1.00, P = 0.050).
Gsk3b	AKT1	GSK3	Akt	x	2932	207	exact	exact	Regulation	27493677	This review summarizes current understanding on environmental and nutritional factors contributing to GSK3 regulation (or dysregulation) through the PI3K/PDK1/Akt/GSK3 axis, and highlights the newly discovered role that PLIN2 plays in regulating GSK3 activity and GSK3 downstream pathways.
Gsk3b	AKT1	GSK-3α	Akt	x	2932	207	exact	exact	Regulation	27560518	Inhibiting GSK-3α/β, one of the downstream effectors of PI3K/Akt pathway and regulated by Akt during PEDV infected Vero cells, also enhanced PEDV replication.
Gsk3b	AKT1	GSK343	CRC	x	2932	207	fuzzy	exact	Positive_regulation	27648357	Our results showed that UNC1999 and GSK343 transcriptionally upregulated autophagy of human colorectal cancer (CRC) cells through inducing LC3B gene expression.
Gsk3b	AKT1	GSK343	autophagy of human colorectal cancer	x	2932	207	fuzzy	fuzzy	Positive_regulation	27648357	Our results showed that UNC1999 and GSK343 transcriptionally upregulated autophagy of human colorectal cancer (CRC) cells through inducing LC3B gene expression.
Znrf2	AKT1	ZNRF2	Akt	x	223082	207	exact	exact	Regulation	27775798	ZNRF2 belongs to ubiquitin ligases of the RING superfamily, and has been recently shown to be regulated by Akt to interact with a Mechanistic target of rapamycin (mTor).
Mdm2	AKT1	Mdm2	Akt	x	4193	207	exact	exact	Positive_regulation	27810933	Pharmacological and genetic approaches determined that potentiated NMDARs activated the kinase Akt, which then activated the E3 ubiquitin ligase Mdm2.
Tsc2	AKT1	tuberin	Akt	x	7249	207	exact	exact	Phosphorylation,Regulation	27825086	Phosphatidylinositol 3-kinase/Akt pathway regulates tuberous sclerosis tumor suppressor complex by phosphorylation of tuberin.
Gsk3b	AKT1	GSK3β	Akt	x	2932	207	exact	exact	Negative_regulation,Positive_regulation	27884163	AD pathologies-associated APN-KO mice displayed attenuated AMPK phosphorylation and impaired insulin signaling including decreased Akt induction and increased GSK3β activation in the hippocampus and frontal cortex.
Gsk3b	AKT1	GSK	Akt	x	2932	207	exact	exact	Phosphorylation,Positive_regulation	27980130	DHA and GSK induced protein kinase B (Akt)/extracellular signal-regulated kinase (ERK) phosphorylation in rodent islets and INS-1E, and these effects were altered in OND and diabetic states.
Akt1s1	AKT1	PRAS40	Akt	x	84335	207	exact	exact	Phosphorylation,Regulation	28189457	Both complexes control each other as Akt regulates PRAS40 phosphorylation, which disinhibits mTORC1 activity, while S6K regulates Sin1 to modulate mTORC2 activity.
Gsk3b	AKT1	GSK-3β	AKT	x	2932	207	exact	exact	Negative_regulation,Phosphorylation,Positive_regulation	28281841	In hepatocytes, the activation of the protein kinase B (PKB/AKT) signaling pathway enhances GK expression and inhibits the phosphorylation of GSK-3β.
Gsk3b	AKT1	GSK-3β	PKB	x	2932	207	exact	exact	Negative_regulation,Phosphorylation,Positive_regulation	28281841	In hepatocytes, the activation of the protein kinase B (PKB/AKT) signaling pathway enhances GK expression and inhibits the phosphorylation of GSK-3β.
Irs1	AKT1	IRS-1	AKT	x	3667	207	exact	exact	Positive_regulation	28320862	Treatment with drugs that either stabilize or disrupt microtubules reveal that an intact microtubule cytoskeleton contributes to IRS-2- but not IRS-1-mediated activation of AKT by IGF-1.
Gsk3b	AKT1	GSK3β	AKT	x	2932	207	exact	exact	Positive_regulation	28447730	In addition, the activation of glycogen synthase kinase 3β (GSK3β) induced by phosphatidylinositol 3‑kinase (PI3K) /protein kinase B (AKT) signaling was detected by western blotting.
Gsk3b	AKT1	inhibitor GSK-J4	AKT	x	2932	207	fuzzy	exact	Positive_regulation	28509866	Importantly, the JMJD3-specific inhibitor GSK-J4 induced AKT activation and protected cell cycle arrest in LeTx-treated cells, regardless the presence of HDAC8 activity.
Gsk3b	AKT1	GSK-3	AKT	x	2932	207	exact	exact	Regulation	28623166	Together, these data suggest that the CK2 and GSK-3 pathways regulate AKT/PI3K signaling in leukemia via two complementary mechanisms: a) direct phosphorylation of PTEN and b) transcriptional regulation of PI3K-promoting genes.
Akt1s1	AKT1	PRAS40	Akt	x	84335	207	exact	exact	Positive_regulation	28674187	Site-directed mutagenesis and gene rescue studies show that Akt-mediated activation of PRAS40 via threonine 246 phosphorylation is both necessary and sufficient to cause exosome secretion without affecting the endoplasmic reticulum/Golgi pathway.
Gsk3b	AKT1	GSK-3β	Akt	x	2932	207	exact	exact	Positive_regulation	28679060	EGCG induced activation of the PI3K/Akt pathway as evidenced by increased Akt, phospho-Akt, GSK-3β, phospho-GSK-3β, and mTORc1 levels.
Gsk3b	AKT1	phospho-GSK-3β	Akt	x	2932	207	fuzzy	exact	Positive_regulation	28679060	EGCG induced activation of the PI3K/Akt pathway as evidenced by increased Akt, phospho-Akt, GSK-3β, phospho-GSK-3β, and mTORc1 levels.
Gsk3b	AKT1	GSK3	AKT	x	2932	207	exact	exact	Binding	28712664	GSK3 and its interactions with the PI3K/AKT/mTOR signalling network.
Akt1s1	AKT1	FAK F1 lobe	Akt1	x	84335	207	fuzzy	exact	Binding,Positive_regulation	28820394	Building upon previous work suggesting that FAK-Akt1 binding is mediated by the FAK F1 lobe, we demonstrated that independently expressing the F1 domain in human Caco-2 or murine CT-26 colon cancer cells by transient or stable inducible plasmid expression respectively prevents the stimulation of cancer cell adhesion by increased extracellular pressure.
Irs1	AKT1	IRS-1	Akt	x	3667	207	exact	exact	Positive_regulation	28831455	Therefore, IRS-1 and IRS-2 are not essential for mediating rapamycin-induced Akt activation.
Mdm2	AKT1	MDM2	Akt	x	4193	207	exact	exact	Positive_regulation	28864115	Taken together, our data show that RasGRP3 exerts its oncogenic effect in PTC through Akt-mediated MDM2 activation.
Gsk3b	AKT1	GSK3α	pAkt	x	2932	207	exact	fuzzy	Positive_regulation	28968593	Compensatory upregulation of pAkt and pERK in response to GSK3α/β inhibition was prevented by combining AR-A014418 with the ERK and Akt inhibitor lovastatin.
Gsk3b	AKT1	GSK3β	Akt	x	2932	207	exact	exact	Negative_regulation	28982149	Moreover, both these receptors transmit pro-survival signals via Akt-mediated inhibition of GSK3β and FOXO1/FOXO3a.
Tsc2	AKT1	ManLAM	Akt	x	7249	207	fuzzy	exact	Negative_regulation,Phosphorylation	28994205	Western blot confirmed that ManLAM inhibited Akt and mTOR phosphorylation, and decreased expression of deubiquitinating enzymes Usp9x and Otub1.
Gsk3b	AKT1	GSK3β	Akt	x	2932	207	exact	exact	Negative_regulation	29148180	LT-IH increased DNA methyl transferase (Dnmt) activity through upregulation of Dnmt1 and 3b protein expression due to ROS-dependent inactivation of glycogen synthase kinase 3β (GSK3β) by protein kinase B (Akt).
Mdm2	AKT1	MDM2	Akt	x	4193	207	exact	exact	Regulation	29207130	In conclusion, CME induces G1 arrest and apoptosis via the Akt/GSK‑3β signaling pathway which is regulated by MDM2‑induced degradation of p21, rather than p53.
Irs1	AKT1	Insulin receptor substrate 1	AKT	x	3667	207	exact	exact	Positive_regulation,Regulation	29332545	Insulin receptor substrate 1 regulated the activation of phosphatidyl inositide 3-kinases/AKT and nuclear factor κB signal pathways.
Irs1	AKT1	irs1	Akt	x	3667	207	exact	exact	Positive_regulation	29390112	Furthermore, inhibition of the apoptotic pathway by pan-caspase inhibition or forced activation of Akt signaling in irs1 knocked-down embryos blocked NCC cell death and rescued catch-up growth.
Tns1	AKT1	tensin homologue	RAC-alpha serine/threonine-protein kinase	x	7145	207	fuzzy	exact	Negative_regulation,Positive_regulation	29460925	Loss of phosphatase and tensin homologue (PTEN) function leads to activation of the PI3K-AKT (phosphoinositide 3-kinase-RAC-alpha serine/threonine-protein kinase) pathway and is strongly associated with adverse oncological outcomes, making PTEN a potentially useful genomic marker to distinguish indolent from aggressive disease in patients with clinically localized tumours.
Gsk3b	AKT1	GSK3β	Akt	x	2932	207	exact	exact	Regulation	29461205	Instead, ablation of GSK3β, another downstream signaling molecule that is negatively regulated by PTEN-Akt, enhanced OL development.
Gsk3b	AKT1	p-GSK-3β	Akt	x	2932	207	fuzzy	exact	Gene_expression,Negative_regulation	29490668	Expression of p-Akt and p-GSK-3β was reduced effectively in the presence of the Akt inhibitor Triciribine.
Mdm2	AKT1	Mdm2	Akt	x	4193	207	exact	exact	Positive_regulation	29515768	CXCR2 reduced romidepsin-induced p21 upregulation by activating Akt-induced Mdm2.
Gsk3b	AKT1	GSK3β	AKT	x	2932	207	exact	exact	Negative_regulation,Positive_regulation	29523440	We found that rapid activation of protein kinase B (PKB or AKT) by mammalian target of rapamycin complex 2 (mTORC2) led to inhibition of glycogen synthase kinase 3β (GSK3β) at mitochondria-endoplasmic reticulum (ER) junctions.
Gsk3b	AKT1	GSK3β	PKB	x	2932	207	exact	exact	Negative_regulation,Positive_regulation	29523440	We found that rapid activation of protein kinase B (PKB or AKT) by mammalian target of rapamycin complex 2 (mTORC2) led to inhibition of glycogen synthase kinase 3β (GSK3β) at mitochondria-endoplasmic reticulum (ER) junctions.
Gsk3b	AKT1	GSK3β	p-Akt	x	2932	207	exact	fuzzy	Negative_regulation	29587154	Compared to WT macrophages, OPN-/- macrophages had lower Akt phosphorylation levels and higher GSK3β phosphorylation levels, which were downregulated by p-Akt.
Gsk3b	AKT1	GSK-3β	Akt	x	2932	207	exact	exact	Regulation	29990867	GSK-3β, a signaling effector that also participated in CPB-induced apoptosis in lungs, but was not regulated by the PI3K/Akt pathway in this context.
Gsk3b	AKT1	GSK-3β	AKT	x	2932	207	exact	exact	Negative_regulation,Positive_regulation	30111572	In HBV WT-replicating cells, upregulation of Sirt2 induced AKT activation, which consequently downregulated glycogen synthase kinase 3β (GSK-3β) and increased β-catenin levels; however, downregulation of Sirt2 in HBV-nonreplicating cells impaired AKT/GSK-3β/β-catenin signaling.
Gsk3b	AKT1	GSK-3	Akt	x	2932	207	exact	exact	Positive_regulation	30168902	Moreover, RB-induced GSK-3 phosphorylation/inactivation acted through activation of protein kinase C but not Akt.
Mdm2	AKT1	Mdm2	Akt	x	4193	207	exact	exact	Positive_regulation,Protein_catabolism	30176902	Meanwhile, XWL-1-48 significantly blocked PI3K/Akt/Mdm2 pathway and enhanced Mdm2 degradation.
Irs1	AKT1	IRS-1	Akt	x	3667	207	exact	exact	Negative_regulation,Positive_regulation,Protein_catabolism	30240640	Inhibition of IRS-1 degradation promotes sustained Akt activation in IGF-stimulated cells.
Gsk3b	AKT1	GSK3β	Akt	x	2932	207	exact	exact	Regulation	30250048	The WNT- and PI3K/Akt signaling pathways negatively regulate GSK3β activity.
Gsk3b	AKT1	GSK3β	CRC	x	2932	207	exact	exact	Positive_regulation	30253791	Our findings first demonstrate that miR-452-GSK3β-LEF1/TCF4 positive feedback loop induce CRC proliferation and migration.
Tbc1d1	AKT1	TBC1D1	AKT	x	23216	207	exact	exact	Regulation	30275018	AKT and AMP-activated protein kinase regulate TBC1D1 through phosphorylation and its interaction with the cytosolic tail of insulin-regulated aminopeptidase IRAP.
Irs1	AKT1	IRS1	Akt	x	3667	207	exact	exact	Phosphorylation,Positive_regulation	30367484	Meanwhile, decreased TAK1, c-Jun N-terminal kinase 1 (JNK1), and insulin receptor substrate 1 (IRS1) phosphorylation enhanced Akt phosphorylation in liver.
Irs1	AKT1	insulin receptor substrate 1	Akt	x	3667	207	exact	exact	Phosphorylation,Positive_regulation	30367484	Meanwhile, decreased TAK1, c-Jun N-terminal kinase 1 (JNK1), and insulin receptor substrate 1 (IRS1) phosphorylation enhanced Akt phosphorylation in liver.
Gsk3b	AKT1	GSK3β	Rac family	x	2932	207	exact	fuzzy	Positive_regulation	30542739	sFRP1 overexpression restored glycogen synthase kinase 3β (GSK3β) activity, which activated Rac family small GTPase 1 (Rac1).
Gsk3b	AKT1	GSK-3β	Akt	x	2932	207	exact	exact	Negative_regulation,Phosphorylation	30546425	The results revealed that CMF may promote glycogen synthase kinase 3β (GSK-3β)-mediated degradation of β-catenin inhibited the phosphorylation of upstream protein kinase B (Akt), which resulted in the attenuation of the expression of matrix metalloproteinase (MMP)-2 and MMP-9.
Gsk3b	AKT1	GSK3	Akt	x	2932	207	exact	exact	Negative_regulation	30705387	At the molecular level, Sin1 controls the expression and stability of the c-Myc protein and maintains the activity of mTORC1 through the Akt-dependent inactivation of GSK3 and TSC1/2, respectively.
Tsc2	AKT1	TSC1/2	Akt	x	7249	207	fuzzy	exact	Negative_regulation	30705387	At the molecular level, Sin1 controls the expression and stability of the c-Myc protein and maintains the activity of mTORC1 through the Akt-dependent inactivation of GSK3 and TSC1/2, respectively.
Gsk3b	AKT1	GSK3β	Akt	x	2932	207	exact	exact	Regulation	30707354	Akt has been reported to regulate neuronal toxicity through its various substrates like FOXos, GSK3β, and caspase-9 etc.
Gsk3b	AKT1	GSK-3β	Akt	x	2932	207	exact	exact	Negative_regulation	30738142	Biliverdin reductase-A (BVR-A) is a scaffold protein favoring the Akt-mediated inhibition of GSK-3β.
Gsk3b	AKT1	GSK-3β	Akt	x	2932	207	exact	exact	Negative_regulation	30738142	Reduced BVR-A levels along with increased oxidative stress were observed early in the hippocampus of 3xTg-AD mice (at 6 months), thus suggesting that loss of BVR-A could be a limiting factor in the oxidative stress-induced Akt-mediated inhibition of GSK-3β in AD.
Gsk3b	AKT1	GSK-3β	Akt	x	2932	207	exact	exact	Negative_regulation	30738142	We demonstrated that loss of BVR-A impairs the neuroprotective Akt-mediated inhibition of GSK-3β in response to oxidative stress, thus contributing to Tau hyper-phosphorylation in early stage AD.
Gsk3b	AKT1	GSK-3β	Akt	x	2932	207	exact	exact	Binding,Positive_regulation	30738142	Interestingly, cells lacking BVR-A and treated with H2O2 showed reduced GSK-3β inhibition and increased Tau Ser404 phosphorylation, which resulted from a defect of Akt and GSK-3β physical interaction.
Gsk3b	AKT1	GSK3B	CRC	x	2932	207	exact	exact	Negative_regulation	30806153	Pharmacological inhibition of GSK3B activity stabilized the TRAF6 protein, promoted CTNNB1 degradation, and effectively suppressed EMT and CRC metastasis.
Tsc2	AKT1	TSC2	AKT	x	7249	207	exact	exact	Positive_regulation	30920609	The PI3K/AKT/mTOR cascade can be aberrantly activated by multiple factors, including diverse oncogenic genomic alterations in PIK3CA, PIK3R1, PTEN, AKT, TSC1, TSC2, LKB1, MTOR, and other critical genes, which can be used as targets for anticancer therapy.
Gsk3b	AKT1	p-GSK3β	Akt	x	2932	207	fuzzy	exact	Gene_expression,Negative_regulation,Phosphorylation	30958599	Akt phosphorylation was inhibited, and protein expression of GLUT4, p-GSK3β, and p-p70s6K, which are molecules downstream of Akt, was significantly decreased.
Gsk3b	AKT1	GSK-3β	Akt	x	2932	207	exact	exact	Negative_regulation	30978363	Simultaneously, AS-IV but not FA suppresses Fyn phosphorylation via Akt-mediated inhibition of GSK-3β, which inhibited nuclear export of Nrf2.
Gsk3b	AKT1	GSK3β	AKT	x	2932	207	exact	exact	Phosphorylation,Positive_regulation	31006103	AKT phosphorylation mediated by GSK3β and PTEN were correlated with cell viability, migration and apoptosis, which may promote chemoresistance in breast cancer.
Gsk3b	AKT1	GSK3β	AKT	x	2932	207	exact	exact	Regulation	31006103	Furthermore, GSK3β can regulate cell viability through the PTEN/PI3K/AKT signaling pathway and induce chemoresistance, serving as a valuable molecular strategy for breast cancer therapy.
Akt1s1	AKT1	PRAS40	Akt	x	84335	207	exact	exact	Phosphorylation,Regulation	31010692	mTORC1 and mTORC2 regulate each other, as shown by the fact that Akt regulates PRAS40 phosphorylation, which disinhibits mTORC1 activity, while S6K regulates Sin1 to modulate mTORC2 activity.
Gsk3b	AKT1	GSK-3β	Akt	x	2932	207	exact	exact	Negative_regulation,Positive_regulation	31077555	The EET analogue improved PI3K- as well as mTORC2-dependent rephosphorylation of Akt, induced inactivation of GSK-3β, reduced the development of tubular apoptosis and attenuated inflammatory cell infiltration.
Plekho1	AKT1	CKIP-1	Akt	x	51177	207	exact	exact	Binding	31082489	Subsequently, various proteins, including CPα, PAK1, Arp2/3, HDAC1, c-Jun, ATM, Smurf1, Rpt6, Akt, IFP35, TRAF6, REGγ and CARMA1, were reported to interact with CKIP-1.
Mllt4	AKT1	AF6	AKT	x	4301	207	exact	exact	Regulation	31127058	In addition, we discovered that AF6 directly regulates IRS1/AKT kinase-mediated insulin signaling through its interaction with Src homology 2 domain-containing phosphatase 2 (SHP2) and its regulation of SHP2's tyrosine phosphatase activity.
Macf1	AKT1	MACF1	Akt	x	23499	207	exact	exact	Regulation	31260729	These data demonstrate that MACF1 positively regulates osteoclast differentiation via the Akt/GSK3β/NFATc1 signalling pathway, suggesting that targeting MACF1 may be a novel therapeutic approach against osteoporosis.
Plekho1	AKT1	CKIP-1	AKT	x	51177	207	exact	exact	Gene_expression,Negative_regulation	31264550	Knockdown of Casein kinase 2 interacting protein-1 (CKIP-1) in NHL promoted cell proliferation and inhibited apoptosis via enhancing phosphorylated Protein Kinase B (PKB or AKT) expression.
Plekho1	AKT1	CKIP-1	PKB	x	51177	207	exact	exact	Gene_expression,Negative_regulation	31264550	Knockdown of Casein kinase 2 interacting protein-1 (CKIP-1) in NHL promoted cell proliferation and inhibited apoptosis via enhancing phosphorylated Protein Kinase B (PKB or AKT) expression.
Gsk3b	AKT1	GSK3	AKT	x	2932	207	exact	exact	Negative_regulation,Positive_regulation,Protein_catabolism	31307224	Ras-AKT activation repressed H1.5T10ph through MDM2-dependent degradation of GSK3.
Plekho1	AKT1	CKIP-1	AKT	x	51177	207	exact	exact	Negative_regulation	31355268	Importantly, mechanistic investigations suggested that CKIP-1 sharply suppressed the activity of AKT by inhibiting the phosphorylation, markedly downregulated the phosphorylated GSK3β at Ser9, and promoted β-catenin degradation.
Gsk3b	AKT1	GSK-3beta	Akt	x	2932	207	exact	exact	Positive_regulation	31362343	In prooxidant-exposed neurons, insulin increased the phosphorylation of GSK-3beta at Ser9 (thus inactivating it), which resulted from Akt activation.
Gsk3b	AKT1	GSK3β	AKT	x	2932	207	exact	exact	Positive_regulation	31399039	Furthermore, we demonstrated that hAMSC-mediated activation of GSK3β/β-catenin signaling was dependent on PI3K/AKT signaling pathway.
Tsc2	AKT1	TSC2	Akt	x	7249	207	exact	exact	Negative_regulation,Positive_regulation	31441223	Mechanistically, we show that iron overload leads to a decrease in Akt-mediated repression of tuberous sclerosis complex (TSC2) and Rheb-mediated mTORC1 activation on autolysosomes, thereby inhibiting autophagic-lysosome regeneration.
Gsk3b	AKT1	GSK3β protein	AKT	x	2932	207	fuzzy	exact	Binding	31594754	Further, MYH9 interacted with glycogen synthase 3β(GSK3β) protein and induced its ubiquitin degradation by activating PI3K/AKT/c-Jun-induced ubiquitin transcription and the latter combined with increased TRAF6 E3 ligase, which further bound to GSK3β protein.
Gsk3b	AKT1	GSK-3β	AKT	x	2932	207	exact	exact	Positive_regulation	31714894	Inhibition and activation of GSK-3β by PI3K-AKT pathway promoted and suppressed, respectively, PME-1 expression in primary cultured neurons, SH-SY5Y cells and in the mouse brain.
Gsk3b	AKT1	GSK-3β	Akt	x	2932	207	exact	exact	Positive_regulation	31770536	Finally, the inhibition of CUMS-induced PI3K/Akt activated GSK-3β, and fluoxetine reversed the change in the signaling pathway.
Irs1	AKT1	IRS1	Akt	x	3667	207	exact	exact	Gene_expression,Phosphorylation,Regulation	31861309	In addition, although the total expression of IRS1, Akt, and AMPK in the insulin resistant liver was not affected by AHG supplementation, the phosphorylation of IRS1, Akt, and AMPK were clearly elevated by AHG treatment.
Gsk3b	AKT1	GSK3β	Akt	x	2932	207	exact	exact	Positive_regulation	31884041	Our results demonstrated activation of the Akt/mTOR pathway as well as activation of Akt downstream substrates like GSK3β, mTOR, and S6 in TLE-HS samples.
Gsk3b	AKT1	GSK‑3β	Akt	x	2932	207	exact	exact	Negative_regulation,Phosphorylation	31939617	In addition, the GSK‑3β phosphorylation and c‑Fos expression were suppressed by PI3K/Akt pathway inhibitors, LY294002 and wortmannin.
Irs1	AKT1	insulin receptor substrate 1	AKT	x	3667	207	exact	exact	Gene_expression,Negative_regulation,Positive_regulation	31957029	MiR-628-5p was found to target and negatively regulate phospholipid scramblase 1 and insulin receptor substrate 1 expression, which resulted in the inhibition of the AKT/NF-κB signaling pathway.
Gsk3b	AKT1	GSK3	AKT1	x	2932	207	exact	exact	Positive_regulation	31959776	AKT1 activity is also required for lithium, a GSK3 inhibitor, to modulate mood-related behaviors.
Akt1s1	AKT1	PRAS40Thr246	Akt	x	84335	207	fuzzy	exact	Phosphorylation,Regulation	31993387	Effect of PI3K/Akt Signaling Pathway on PRAS40Thr246 Phosphorylation in Gastric Cancer Cells.
Akt1s1	AKT1	PRAS40Thr246	Akt	x	84335	207	fuzzy	exact	Phosphorylation,Regulation	31993387	We aimed to investigate the effect of PI3K/Akt signaling pathway on PRAS40Thr246 phosphorylation in gastric cancer cells.
Gsk3b	AKT1	GSK3β	Akt	x	2932	207	exact	exact	Phosphorylation,Positive_regulation	31998243	Furthermore, FSH-induced the phosphorylation of GSK3β, expression of β-catenin and OCT4, and translocation of β-catenin were mediated by the PI3K/Akt pathway.
Gsk3b	AKT1	GSK3β	AKT	x	2932	207	exact	exact	Binding	32051249	Sulfhydrated AKT does not interact with GSK3β, and therefore does not phosphorylate GSK3β.
Gsk3b	AKT1	GSK-3	PKB	x	2932	207	exact	exact	Binding	9582355	Furthermore, it is shown that PKB and GSK-3 co-immunoprecipitate, indicating a direct interaction between GSK-3 and PKB.
Gsk3b	AKT1	GSK-3	PKB	x	2932	207	exact	exact	Regulation	9582355	Regulation of GSK-3 by PKB is likely through direct interaction, as both proteins co-immunoprecipitate.
Gsk3b	AKT1	GSK-3	PKB	x	2932	207	exact	exact	Negative_regulation,Positive_regulation	9648821	The hormonal-induced inactivation of GSK-3 is mediated by protein kinase B (PKB), a downstream target of PI 3-kinase, whose involvement in other insulin-stimulated responses remains poorly defined at present.
Gsk3b	AKT1	GSK-3	PKBalpha	x	2932	207	exact	exact	Negative_regulation,Positive_regulation	9648821	Our results indicate that constitutive activation of PKBalpha in skeletal muscle stimulates the uptake of glucose, system A amino acids, and protein synthesis and promotes the inactivation of GSK-3.
Irs1	AKT1	IRS-1	Akt	x	3667	207	exact	exact	Positive_regulation	9837876	Cross-linking of beta1-integrin on the surface of rat adipocytes by anti-beta1-integrin antibody and fibronectin was found to cause greater IRS-1 tyrosine phosphorylation, IRS-1-associated PI 3-kinase activity, and Akt/PKB activation, detected by anti-serine 473 antibody, than did 1 nM insulin.
Irs1	AKT1	IRS-1	PKB	x	3667	207	exact	exact	Positive_regulation	9837876	Cross-linking of beta1-integrin on the surface of rat adipocytes by anti-beta1-integrin antibody and fibronectin was found to cause greater IRS-1 tyrosine phosphorylation, IRS-1-associated PI 3-kinase activity, and Akt/PKB activation, detected by anti-serine 473 antibody, than did 1 nM insulin.
Gsk3b	AKT1	GSK3β	Akt	x	2932	207	exact	exact	Negative_regulation	1403772	Our data strongly suggests that PI3K activity links to the Notch signalling pathway through Akt-mediated inactivation of GSK3β, a known downstream effector of Akt.
Gsk3b	AKT1	GSK3β	Akt	x	2932	207	exact	exact	Negative_regulation	1403772	Therefore, given that Akt phoshorylates and inactivates GSK3β [19], we hypothesised that Akt-dependent inactivation of GSK3β might be responsible for Notch potentiation.
Gsk3b	AKT1	wild-type GSK3β	Akt	x	2932	207	fuzzy	exact	Gene_expression,Negative_regulation	1403772	In contrast, expression of wild-type GSK3β, which is inhibited by Akt activity, failed to significantly reduce reporter activity.
Gsk3b	AKT1	GSK3	AKT	x	2932	207	exact	exact	Regulation	1592484	However, it is possible that a pathway other than PI3K/AKT is responsible for regulation of GSK3 activity [29].
Gsk3b	AKT1	GSK-3β	Akt	x	2932	207	exact	exact	Phosphorylation,Positive_regulation	1657082	IGF-1 signaling leads to activation of the Akt activity in mesangial cells and phosphorylation of its down-stream substrate GSK-3β at Ser 9 14.
Tsc2	AKT1	TSC2	Akt	x	7249	207	exact	exact	Regulation	1716158	Briefly, Akt/PKB and AMPK antagonistically regulate the activity of a TSC1-TSC2 complex, another human tumor suppressor [70], through direct phosphorylation of TSC2 [55,71-73], such that when insulin signaling is elevated and the AMP:ATP ratio is low, the TSC complex is antagonized by Akt/PKB, and is not activated by AMPK.
Tsc2	AKT1	TSC2	PKB	x	7249	207	exact	exact	Regulation	1716158	Briefly, Akt/PKB and AMPK antagonistically regulate the activity of a TSC1-TSC2 complex, another human tumor suppressor [70], through direct phosphorylation of TSC2 [55,71-73], such that when insulin signaling is elevated and the AMP:ATP ratio is low, the TSC complex is antagonized by Akt/PKB, and is not activated by AMPK.
Znf106	AKT1	Ser474	Akt	x	64397	207	fuzzy	exact	Phosphorylation,Positive_regulation	1762018	The phosphorylation of a conserved threonine residue (Thr308 in Akt1, Thr309 in Akt2 and Thr305 in Akt3), upon growth factor stimulation, is required for Akt activation, while the phosphorylation of a serine residue (Ser473 in Akt1, Ser474 in Akt2 and Ser474 in Akt3) is only required for maximal Akt activity [21,24-26].
Mdm2	AKT1	MDM2	AKT	x	4193	207	exact	exact	Positive_regulation	1779567	The antiapoptotic molecule MDM2 is activated through the PI3K-AKT pathway, leading to inactivation of TP53 [37].
Gsk3b	AKT1	GSK3	Akt	x	2932	207	exact	exact	Negative_regulation	1808056	The cyclin D1 protein is stabilized by the Akt-mediated inactivation of GSK3, which normally phosphorylates and promotes the degradation of cyclin D1.
Tsc2	AKT1	TSC2	Akt	x	7249	207	exact	exact	Phosphorylation,Positive_regulation	1808056	Akt-induced phosphorylation of the tumour suppressor TSC2 (also known as tuberin) causes the dissociation of TSC2 and TSC1 (also known as hamartin), relieving their inhibition of mTOR kinase.
Tsc2	AKT1	tuberin	Akt	x	7249	207	exact	exact	Phosphorylation,Positive_regulation	1808056	Akt-induced phosphorylation of the tumour suppressor TSC2 (also known as tuberin) causes the dissociation of TSC2 and TSC1 (also known as hamartin), relieving their inhibition of mTOR kinase.
Gsk3b	AKT1	GSK3β	Akt	x	2932	207	exact	exact	Regulation	1851974	Since GSK3β is negatively regulated by the Ras- phosphatidylinositol 3 kinase – Akt pathway [41,42], these findings also linked cyclin D1 stability to mitogenic stimulation (see Figure 1 and 2).
Tsc2	AKT1	TSC2	Akt	x	7249	207	exact	exact	Regulation	1948012	Since TSC2 is also regulated by Akt, a key downstream regulator of the PI3K pathway that is important for cell growth, proliferation, and survival [42,43], we investigated the role of PI3K/Akt signaling on AICAR-mediated AMPK activation.
Mdm2	AKT1	Mdm2	Akt	x	4193	207	exact	exact	Binding,Positive_regulation	2048754	A previous study reported that effective recruitment of Akt by appropriate survival signals may lead to activation of Mdm2, inactivation of p53, and eventually inhibition of p53-dependent apoptosis [36].
Tsc2	AKT1	Tuberin	AKT	x	7249	207	exact	exact	Localization,Phosphorylation,Positive_regulation	2063818	Tuberin translocation is mediated by AKT phosphorylation
Tsc2	AKT1	Tuberin	AKT	x	7249	207	exact	exact	Phosphorylation,Regulation	2063818	Tuberin's GAP activity for Rheb in vitro is not affected by AKT phosphorylation.
Tsc2	AKT1	tuberin	AKT	x	7249	207	exact	exact	Regulation	2063818	However, mutation of these sites significantly inhibits Rheb-induced S6K1 activation through decreased Rheb-GTP loading, suggesting that AKT regulates tuberin function by causing tuberin translocation to the cytosol, rather than by directly inhibiting its intrinsic GAP activity toward Rheb.
Tsc2	AKT1	tuberin	AKT	x	7249	207	exact	exact	Localization,Regulation	2063818	Collectively, these data indicate that tuberin residing in the cytosol is phosphorylated by AKT, suggesting that AKT (but not RSK) directly controls tuberin's localization and possibly its activity.
Tsc2	AKT1	tuberin	AKT	x	7249	207	exact	exact	Localization,Regulation	2063818	We found that tuberin is localized in membrane and cytosol fractions but not in nuclear fractions, and the translocation of tuberin from the membrane to cytosol is regulated by AKT signaling in response to growth factors.
Gsk3b	AKT1	GSK-3β	Akt	x	2932	207	exact	exact	Phosphorylation,Positive_regulation	2064849	Akt-induced GSK-3β phosphorylation results in GSK-3β inactivation.
Akt1s1	AKT1	PRAS40	Akt	x	84335	207	exact	exact	Regulation	2075366	The fact that T246 is the site via which Akt negatively regulates PRAS40's ability to inhibit mTORC1 [38] suggests that PRAS40 may indeed be pro-apoptotic via its ability to inhibit mTORC1.
Tsc2	AKT1	TSC2	AKT	x	7249	207	exact	exact	Regulation	2171462	Protein kinases AKT and AMPK have been identified to phosphorylate TSC2 and negatively and positively regulate TSC1–TSC2 complex function, respectively (Inoki et al., 2002, 2003b).
Tsc2	AKT1	TSC2	Akt	x	7249	207	exact	exact	Positive_regulation	2171462	Furthermore, both TSC1 and TSC2 have been shown to be required for serum stimulation of Akt activation, which plays critical roles in cell proliferation and cell survival (Kwiatkowski et al., 2002; Y. Zhang et al., 2003).
Mllt4	AKT1	afadin	Rac	x	4301	207	exact	exact	Positive_regulation	2172271	It remains unknown how c-Src and FRG are recruited and activated at the nectin-based cell–cell adhesion sites, but afadin is likely to be unnecessary for this recruitment or activation because we have previously shown that afadin is not necessary for the nectin-induced, Cdc42- and Rac-mediated formation of filopodia and lamellipodia, respectively, in nectin-1-L cells (Kawakatsu et al., 2002).
Tsc2	AKT1	TSC1-2 complex	PKB	x	7249	207	fuzzy	exact	Negative_regulation,Positive_regulation	2172316	However, the absence of TSC1-2 complex function leads not to a specific failure in PKB activation, but rather to a general failure in insulin's ability to activate PI3K.
Irs1	AKT1	IRS-1	Akt	x	3667	207	exact	exact	Phosphorylation,Positive_regulation	2172491	Their studies have demonstrated that activation of the PI3K–Akt–mTOR pathway in various cell lines by PDGF (Li et al., 1999), TNF-α (Ozes et al., 2001), or insulin itself (Haruta et al., 2000; Greene et al., 2003; Carlson et al., 2004) leads to IRS-1 and/or IRS-2 serine phosphorylation and down-regulation.
Tns1	AKT1	tensin homologue	Akt	x	7145	207	fuzzy	exact	Negative_regulation,Positive_regulation	2172491	Loss of PTEN (phosphatase and tensin homologue deleted on chromosome 10), which counters the activity of PI3K, leads to constitutive activation of Akt (for review see Cantley and Neel, 1999).
Tsc2	AKT1	TSC1-2	Akt	x	7249	207	fuzzy	exact	Negative_regulation	2173059	Further studies are clearly necessary to establish whether inactivation of TSC1-2 by the activated alleles of Akt/PKB commonly used in these types of studies is equivalent to physiological ligand-induced activation of PI3K signaling for S6K1 regulation.
Tsc2	AKT1	TSC1-2	PKB	x	7249	207	fuzzy	exact	Negative_regulation	2173059	Further studies are clearly necessary to establish whether inactivation of TSC1-2 by the activated alleles of Akt/PKB commonly used in these types of studies is equivalent to physiological ligand-induced activation of PI3K signaling for S6K1 regulation.
Gsk3b	AKT1	GSK3	Akt	x	2932	207	exact	exact	Regulation	2192389	In mammalian cells, the PI3K effector protein kinase B ([PKB] or Akt) inhibits apoptosis, regulates GSK3 and cell metabolism, and posttranscriptionally regulates gene expression (Cross et al. 1995; Datta et al. 1997; Cardone et al. 1998; Brunet et al. 1999; Gold et al. 1999; Kennedy et al. 1999; Osada et al. 1999; Tang et al. 1999).
Gsk3b	AKT1	GSK3	[PKB]	x	2932	207	exact	exact	Regulation	2192389	In mammalian cells, the PI3K effector protein kinase B ([PKB] or Akt) inhibits apoptosis, regulates GSK3 and cell metabolism, and posttranscriptionally regulates gene expression (Cross et al. 1995; Datta et al. 1997; Cardone et al. 1998; Brunet et al. 1999; Gold et al. 1999; Kennedy et al. 1999; Osada et al. 1999; Tang et al. 1999).
Gsk3b	AKT1	GSK-3	Akt	x	2932	207	exact	exact	Negative_regulation,Phosphorylation,Positive_regulation	2234228	In the case of GSK-3/Zw-3, phosphorylation by Akt on a specific N-terminal residue leads to inactivation of GSK-3 activity (Shaw et al., 1997).
Gsk3b	AKT1	Gsk-3β	Akt	x	2932	207	exact	exact	Positive_regulation	2245985	Gsk-3β Is Activated in Islets of the Irs2-Deficient (Irs2−/−) Mice
Gsk3b	AKT1	Gsk-3β	Akt	x	2932	207	exact	exact	Regulation	2245985	FoxO1 and Gsk-3β are both negatively regulated targeted proteins of the insulin/PI-3K/Akt signaling pathway.
Gsk3b	AKT1	GSK1	Akt-P	x	2932	207	fuzzy	fuzzy	Phosphorylation,Positive_regulation	2259254	Akt-P promotes phosphorylation of GSK1 and mTOR/S6 kinases, leading to increased protein synthesis.
Gsk3b	AKT1	GSK3β	Akt	x	2932	207	exact	exact	Negative_regulation	2267038	This is inhibited by growth factors through Akt-dependent inactivation of GSK3β.
Tsc2	AKT1	TSC2	PKB	x	7249	207	exact	exact	Negative_regulation	2291454	The T993M substitution occurs at a possible site of protein kinase B (PKB)-dependent phosphorylation [27], and may therefore inhibit PKB-mediated inactivation of the TSC1–TSC2 complex.
Irs1	AKT1	IRS-1	Akt	x	3667	207	exact	exact	Positive_regulation	2360702	Thus, for direct inhibitors of mTOR kinase, the potential for upregulation of Akt via the IRS-1 pathway and protection from cell death seems less likely.
Gsk3b	AKT1	GSK3	AKT kinase	x	2932	207	exact	fuzzy	Phosphorylation,Positive_regulation	2361700	Intercellular adhesion molecule 2-induced activation of AKT kinase resulted in the activation of several downstream effectors as detected by phosphorylation of BAD, GSK3, FKHR, and AFX, all of which can contribute to cell survival (Zha et al, 1996; Brunet et al, 1999).
Gsk3b	AKT1	GSK3β	Akt	x	2932	207	exact	exact	Phosphorylation,Positive_regulation	2412851	Stimulation of Line 30F or co-cultured 31E + 30F cells with Wnt-3a for 2 and 4 hours resulted in the phosphorylation of Akt at both Ser473 and (weakly) Thr308 in Triton X-100 lysates (Fig. 3a, panels 1 and 2).
Gsk3b	AKT1	GSK3	AKT	x	2932	207	exact	exact	Negative_regulation,Positive_regulation	2427011	In response to MAPK signalling, c-Myc is phosphorylated on serine-62; parallel activation of PI3K/AKT leads to the inactivation of GSK3, with threonine-58 remaining unphosphorylated [82].
Gsk3b	AKT1	GSK3	AKT	x	2932	207	exact	exact	Phosphorylation,Positive_regulation	2492847	Activation of ERK and AKT, through phosphorylation, results in the phosphorylation and subsequent inhibition of GSK3 activity [62,63].
Gsk3b	AKT1	GSK-3β	Akt	x	2932	207	exact	exact	Phosphorylation,Positive_regulation	2494512	Therefore, elevated PKB/Akt activation increases GSK-3β phosphorylation, leading to inhibition of this kinase, stabilization of Snail, and thus E-cadherin repression and EMT.
Gsk3b	AKT1	GSK-3β	PKB	x	2932	207	exact	exact	Phosphorylation,Positive_regulation	2494512	Therefore, elevated PKB/Akt activation increases GSK-3β phosphorylation, leading to inhibition of this kinase, stabilization of Snail, and thus E-cadherin repression and EMT.
Tsc2	AKT1	tuberin	Akt	x	7249	207	exact	exact	Negative_regulation,Phosphorylation	2551671	Inhibition of Akt prevented tuberin phosphorylation and restored the levels of OGG1 to those of cells incubated in normal glucose (Fig. 5A and B).
Gsk3b	AKT1	GSK 3β	Akt	x	2932	207	exact	exact	Phosphorylation,Regulation	2570553	The function of GSK 3β is also regulated through phosphorylation by other protein kinases including Akt, which is a serine/threonine kinase that is activated by phosphatidylinositol 3-kinase (PI3K) signaling and phosphorylates GSK 3β on S9, thereby inactivating it [18, 19].
Gsk3b	AKT1	GSK3β	PKBβ	x	2932	207	exact	exact	Binding	2579254	Although contiguous electron density bridging Gln20 of RhoE with the kinase catalytic cleft is not observed, electron density (maps contoured at 3σ) corresponding to the main-chain of the phosphoacceptor and adjacent P−1 and P−2 residues of a peptide substrate modelled on GSK3β bound to PKBβ (Yang et al, 2002) is visible in molecule A of the ROCK-I:RhoE complex (Figure 5B).
Gsk3b	AKT1	Gsk3	AKT	x	2932	207	exact	exact	Negative_regulation	2579940	Akt1, Gsk3, and BCL-3 have been implicated in the pathway “Inactivation of Gsk3 by AKT causes accumulation of b-catenin in Alveolar Macrophages.”
Irs1	AKT1	IRS-1	Akt1	x	3667	207	exact	exact	Phosphorylation,Positive_regulation	2580025	Using siRNA (small interfering RNA)- mediated knockdown of IRS proteins, it was found that IRS-1, rather than IRS-2 is required for insulin-stimulated Akt1 phosphorylation, GLUT4 translocation and glucose uptake [18], [19].
Tbc1d4	AKT1	Akt substrate antibody	Akt	x	9882	207	fuzzy	exact	Binding	2603590	HeLa/Bcl-w cells were stimulated with insulin or 10% serum for 15 min, and protein extracts then immunoprecipitated using an anti-Flag antibody and blotted with an anti-phospho (Ser/Thr) Akt substrate antibody that recognizes the Akt substrate motif.
Gsk3b	AKT1	GSK3β	AKT	x	2932	207	exact	exact	Negative_regulation	2635547	Decreases in phosphorylated S6 ribosomal protein (Ser235/236) and GSK3β (Ser9), without any changes in the total protein levels in HCT116 cells indicated diminished AKT signalling; decreased signalling through RAF was also demonstrated by a reduction in phosphorylated MEK1/2 (Ser217/221).
Gsk3b	AKT1	GSK-3	PKB	x	2932	207	exact	exact	Positive_regulation	2635620	Wortmannin also blocks insulin stimulation of signaling intermediates such as the 70 kDa ribosomal protein S6-kinase (p70S6K) [21], Protein kinase B (PKB) [22] and in parallel activates glycogen synthase kinase-3 (GSK-3) [23].
Gsk3b	AKT1	GSK-3β	AKT	x	2932	207	exact	exact	Negative_regulation,Positive_regulation	2642527	The inactivation of GSK-3β by phosphorylation can be mediated by the PI3-kinase/AKT survival signaling pathway (Mitsiades et al., 2004; Pap and Cooper, 1998; Sourbier et al., 2006).
Gsk3b	AKT1	GSK3β	Akt	x	2932	207	exact	exact	Regulation	2650783	Understanding GSK3β regulation by the Akt pathway is important to the present study because a PTEN mutation in PC-3 prostate cancer cells results in activated Akt, GSK3β inhibition, and activation of endogenous β-catenin [28].
Gsk3b	AKT1	GSK3a/b	AKT	x	2932	207	fuzzy	exact	Negative_regulation,Phosphorylation	2666727	Phosphorylation of GSK3a/b (glycogen synthase kinase 3), the downstream target of AKT/PKB, was inhibited by the AKT/PKB inhibitor.
Gsk3b	AKT1	GSK3a/b	AKT	x	2932	207	fuzzy	exact	Positive_regulation,Regulation	2666727	These differential effects of AKT/PKB inhibitor and eNOS inhibitor on activation of GSK3a/b are understandable because AKT/PKB is the upstream regulator (inhibitor) of GSK3a/b [38].
Gsk3b	AKT1	GSK3a/b	PKB	x	2932	207	fuzzy	exact	Negative_regulation,Phosphorylation	2666727	Phosphorylation of GSK3a/b (glycogen synthase kinase 3), the downstream target of AKT/PKB, was inhibited by the AKT/PKB inhibitor.
Gsk3b	AKT1	GSK3a/b	PKB	x	2932	207	fuzzy	exact	Positive_regulation,Regulation	2666727	These differential effects of AKT/PKB inhibitor and eNOS inhibitor on activation of GSK3a/b are understandable because AKT/PKB is the upstream regulator (inhibitor) of GSK3a/b [38].
Tbc1d1	AKT1	TBC1D1	Akt	x	23216	207	exact	exact	Positive_regulation	2671042	The data suggest that in isolated rat epitrochlearis muscle: 1) PI 3-kinase–dependent (and presumably Akt-dependent) mechanisms are essential for the insulin-stimulated increases in glucose transport and phosphorylation of AS160 and TBC1D1, 2) PI 3-kinase/Akt–dependent (but not AMPK-dependent) mechanisms are essential for the contraction-stimulated increase in PAS-AS160 (but not PAS-TBC1D1 or glu…
Tbc1d4	AKT1	AS160	Akt	x	9882	207	exact	exact	Positive_regulation	2671042	The data suggest that in isolated rat epitrochlearis muscle: 1) PI 3-kinase–dependent (and presumably Akt-dependent) mechanisms are essential for the insulin-stimulated increases in glucose transport and phosphorylation of AS160 and TBC1D1, 2) PI 3-kinase/Akt–dependent (but not AMPK-dependent) mechanisms are essential for the contraction-stimulated increase in PAS-AS160 (but not PAS-TBC1D1 or glu…
Gsk3b	AKT1	GSK-3	Akt	x	2932	207	exact	exact	Phosphorylation,Regulation	2679145	Akt regulates cell growth and survival mechanisms via phosphorylation of a large number of substrates such as Forkhead transcription factors (FOXO), GSK-3, BAD, caspase-9 and MDM2, and many of these proteins contribute to antiapoptotic signaling in various cell types [24]–[27].
Mdm2	AKT1	MDM2	Akt	x	4193	207	exact	exact	Phosphorylation,Regulation	2679145	Akt regulates cell growth and survival mechanisms via phosphorylation of a large number of substrates such as Forkhead transcription factors (FOXO), GSK-3, BAD, caspase-9 and MDM2, and many of these proteins contribute to antiapoptotic signaling in various cell types [24]–[27].
Gsk3b	AKT1	GSK3	Akt	x	2932	207	exact	exact	Positive_regulation	2683567	Activated Akt has been demonstrated to be capable of phosphorylating and inactivating GSK3-β, leading to nuclear translocation and activation of β-catenin [28],[29].
Irs1	AKT1	IRS-1	Akt	x	3667	207	exact	exact	Binding	2699875	IR β-subunit phosphorylation (A), IRS-1 phosphorylation (B), IRS-1–associated PI 3-kinase activities (C), and total Akt and pAkt (Ser473) (D) in the muscles at baseline (0 time point) and at 5, 20, and 40 min post–insulin stimulation are demonstrated.
Irs1	AKT1	IRS-1 phosphorylation (B)	Akt	x	3667	207	fuzzy	exact	Binding	2699875	IR β-subunit phosphorylation (A), IRS-1 phosphorylation (B), IRS-1–associated PI 3-kinase activities (C), and total Akt and pAkt (Ser473) (D) in the muscles at baseline (0 time point) and at 5, 20, and 40 min post–insulin stimulation are demonstrated.
Tsc2	AKT1	TSC2	Akt	x	7249	207	exact	exact	Phosphorylation,Positive_regulation	2703782	Akt activation downstream of IRS1/2 and PI3K leads to phosphorylation and inhibition of TSC2, thereby relieving its inhibition of mTORC1 signaling.
Tsc2	AKT1	TSC2 promotes	Akt	x	7249	207	fuzzy	exact	Negative_regulation	2703782	Akt-mediated phosphorylation and inhibition of TSC2 promotes adipogenesis
Tsc2	AKT1	Tsc1/2	Akt	x	7249	207	fuzzy	exact	Regulation	2706976	We do find, nonetheless, that these animals have mild metabolic defects, raising the possibility that the regulation of Tsc1/2 by Akt plays a fine-tuning role in organismal metabolism.
Tsc2	AKT1	Tsc1/2 complex	Akt	x	7249	207	fuzzy	exact	Phosphorylation,Positive_regulation	2706976	This shows that phosphorylation of the Tsc1/2 complex by Akt is not required for Akt to activate TORC1 and to promote tissue growth in Drosophila.
Tsc2	AKT1	Tsc2	Akt	x	7249	207	exact	exact	Phosphorylation,Positive_regulation	2706976	This shows that phosphorylation of both Tsc1 and Tsc2 is not required for Akt to drive tissue growth in Drosophila, indicating that other targets of Akt must be responsible for Akt's growth-promoting activity.
Irs1	AKT1	Irs1	Akt	x	3667	207	exact	exact	Positive_regulation	2709114	Akt and mTor activation were enhanced significantly in Irs1-/- mammary tumors when compared with the level of activation in wildtype tumors [79].
Gsk3b	AKT1	GSK-3β	Akt	x	2932	207	exact	exact	Regulation	2714457	SERCA2a's up regulation of Akt in conjunction with GSK-3β down regulation, possibly through Akt signaling, may induce an improvement in ventricular function which is generally observed following SERCA2a overexpression.
Akt1s1	AKT1	anti-Akt1/2 IPs	pAkt	x	84335	207	fuzzy	fuzzy	Binding	2727493	To confirm the interaction between pAkt and EF1α, anti-pAkt and anti-Akt1/2 IPs from pAkt-depleted SkBr3 cell lysate were subjected to western blotting with an anti-EF1α antibody.
Irs1	AKT1	insulin receptor substrate 1	Akt	x	3667	207	exact	exact	Binding	2742898	It binds insulin receptor substrate 1 (irs1), thus influencing the sensitivity to insulin/IGF-signalling, but it also binds PKB/Akt directly [53] and can regulate the nuclear localisation of the cyclin-dependent kinase inhibitor p27kip1 [54].
Irs1	AKT1	insulin receptor substrate 1	PKB	x	3667	207	exact	exact	Binding	2742898	It binds insulin receptor substrate 1 (irs1), thus influencing the sensitivity to insulin/IGF-signalling, but it also binds PKB/Akt directly [53] and can regulate the nuclear localisation of the cyclin-dependent kinase inhibitor p27kip1 [54].
Irs1	AKT1	irs1	Akt	x	3667	207	exact	exact	Binding	2742898	It binds insulin receptor substrate 1 (irs1), thus influencing the sensitivity to insulin/IGF-signalling, but it also binds PKB/Akt directly [53] and can regulate the nuclear localisation of the cyclin-dependent kinase inhibitor p27kip1 [54].
Irs1	AKT1	irs1	PKB	x	3667	207	exact	exact	Binding	2742898	It binds insulin receptor substrate 1 (irs1), thus influencing the sensitivity to insulin/IGF-signalling, but it also binds PKB/Akt directly [53] and can regulate the nuclear localisation of the cyclin-dependent kinase inhibitor p27kip1 [54].
Gsk3b	AKT1	GSK	Akt	x	2932	207	exact	exact	Positive_regulation	2762020	At the indicated times, monolayers were solubilized, proteins were separated by SDS-PAGE and subject to immunoblotting with antibodies directed against phospho-Ser9-GSK 3β (to detect translocated SopB-GSK), GSK tag (total SopB-GSK), phospho-Ser473-Akt (activated Akt) and Akt pan (total Akt).
Gsk3b	AKT1	GSK tag	Akt	x	2932	207	fuzzy	exact	Positive_regulation	2762020	At the indicated times, monolayers were solubilized and proteins subject to immunoblotting with antibodies against phospho-GSK (translocated SopB), GSK tag (total SopB), phospho-Ser473-Akt (activated Akt) and Akt pan (total Akt).
Gsk3b	AKT1	GSK tag	Akt	x	2932	207	fuzzy	exact	Positive_regulation	2762020	At the indicated times, monolayers were solubilized, proteins were separated by SDS-PAGE and subject to immunoblotting with antibodies directed against phospho-Ser9-GSK 3β (to detect translocated SopB-GSK), GSK tag (total SopB-GSK), phospho-Ser473-Akt (activated Akt) and Akt pan (total Akt).
Gsk3b	AKT1	GSK tag	Akt	x	2932	207	fuzzy	exact	Positive_regulation	2762020	At various times p.i., cells were lysed and subject to immunoblotting with antibodies against phospho-GSK (translocated SopB), GSK tag (total SopB), phospho-Ser473-Akt (activated Akt) and Akt pan (total Akt) (Fig. 7A).
Gsk3b	AKT1	phospho-GSK	Akt	x	2932	207	fuzzy	exact	Positive_regulation	2762020	At the indicated times, monolayers were solubilized and proteins subject to immunoblotting with antibodies against phospho-GSK (translocated SopB), GSK tag (total SopB), phospho-Ser473-Akt (activated Akt) and Akt pan (total Akt).
Gsk3b	AKT1	phospho-GSK	Akt	x	2932	207	fuzzy	exact	Positive_regulation	2762020	At various times p.i., cells were lysed and subject to immunoblotting with antibodies against phospho-GSK (translocated SopB), GSK tag (total SopB), phospho-Ser473-Akt (activated Akt) and Akt pan (total Akt) (Fig. 7A).
Gsk3b	AKT1	phospho-Ser9-GSK 3β	Akt	x	2932	207	fuzzy	exact	Positive_regulation	2762020	At the indicated times, monolayers were solubilized, proteins were separated by SDS-PAGE and subject to immunoblotting with antibodies directed against phospho-Ser9-GSK 3β (to detect translocated SopB-GSK), GSK tag (total SopB-GSK), phospho-Ser473-Akt (activated Akt) and Akt pan (total Akt).
Gsk3b	AKT1	GSK3	Akt	x	2932	207	exact	exact	Negative_regulation,Phosphorylation	2765447	Once activated, Akt promotes cellular proliferation and inhibits apoptosis through phosphorylation of multiple substrates, including caspase-9, Bad, GSK3, and forkhead transcription factors, such as FKHR (FOX1), FKHRL (FOXO3), and AFX (FOXO4) [5,13].
Tns1	AKT1	tensin homologue	PKB	x	7145	207	fuzzy	exact	Regulation	2782893	Phosphatase and tensin homologue deleted on chromosome 10 (PTEN), a dual lipid protein phosphatase, negatively controls the PI3K/PKB pathway and also exerts its influence on the cell cycle.
Tsc2	AKT1	TSC2	Akt	x	7249	207	exact	exact	Regulation	2788955	TSC1 and TSC2 are phosphorylated and regulated by the protein kinase Akt, which is regulated by PIP3.
Tsc2	AKT1	TSC2	PKB	x	7249	207	exact	exact	Negative_regulation	2796128	The growth factor signal, including insulin, is transmitted to TORC1 via PKB-mediated phosphorylation and inhibition of TSC1-TSC2, a heterodimeric GTPase activating protein (GAP) for Rheb.
Gsk3b	AKT1	GSK3β	CA-Akt	x	2932	207	exact	fuzzy	Gene_expression,Phosphorylation,Positive_regulation	2797305	Western analyses confirmed that co-expression of CA-Akt indeed caused an increase in phosphorylation of GSK3β and its consequent inactivation (Fig. 2A).
Gsk3b	AKT1	GSK3	Akt1	x	2932	207	exact	exact	Binding	2798955	Its mammalian homologue, GSK3 [80] plays a key role in cellular signalling cascades, and interacts with PKB (homologue of Akt1) [81], [82].
Gsk3b	AKT1	GSK3	PKB	x	2932	207	exact	exact	Binding	2798955	Its mammalian homologue, GSK3 [80] plays a key role in cellular signalling cascades, and interacts with PKB (homologue of Akt1) [81], [82].
Gsk3b	AKT1	GSK3	Akt	x	2932	207	exact	exact	Negative_regulation,Positive_regulation	2806319	Loss of mTOR leads to increased muscle glucose uptake and glycogen accumulation
Gsk3b	AKT1	GSK3	PKB	x	2932	207	exact	exact	Negative_regulation,Positive_regulation	2806319	Loss of mTOR leads to increased muscle glucose uptake and glycogen accumulation
Gsk3b	AKT1	GSK-3	Akt	x	2932	207	exact	exact	Binding	2808051	The interaction between Akt and GSK-3 has yet further repercussions, although Akt maintains its pro-developmental role in allowing glycogen synthesis (Fig. 1).
Gsk3b	AKT1	Gsk3β	Akt-β	x	2932	207	exact	exact	Regulation	2815775	To investigate whether the Akt-β-catenin pathway is involved in the regulation of PK-M2 and PDH, each siRNA pool targeting PTEN, Gsk3β, β-catenin, or a non-targeting control was transfected into C2 and/or N20 cells, and western blot analysis was performed 48 hrs after transfection.
Tns1	AKT1	tensin homologue	Akt	x	7145	207	fuzzy	exact	Regulation	2828989	PI3K/Akt signalling pathway is negatively regulated by the tumour suppressor gene phosphatase and tensin homologue (PTEN).
Gsk3b	AKT1	GSK-3β	AKT	x	2932	207	exact	exact	Negative_regulation	2838297	The data presented here demonstrate that when osteoblast-like cells, either primary cultures of normal mouse long bone-derived osteoblasts or those of the UMR-106 cell line, experience even a single short period of dynamic strain capable of stimulating proliferation in vitro, and new bone formation in vivo, there is rapid PI3K-mediated activation of AKT, AKT-mediated inhibition of GSK-3β, and inc…
Gsk3b	AKT1	GSK-3β	AKT	x	2932	207	exact	exact	Phosphorylation,Positive_regulation	2838297	Because AKT is a Ser/Thr kinase capable of phosphorylating this site on GSK-3β, we next sought to establish whether this strain-related inhibitory phosphorylation of GSK-3β was mediated by activation of AKT.
Gsk3b	AKT1	Gsk3β	Akt	x	2932	207	exact	exact	Gene_expression,Regulation	2844376	Several transcription factors have been shown to be regulated by Akt and its downstream effectors.
Tns1	AKT1	tensin homologue	Akt	x	7145	207	fuzzy	exact	Regulation	2847874	Other work has suggested that the activity of PI3K/Akt signaling pathway can be negatively regulated by the phosphatase and tensin homologue deleted on chromosome 10 (PTEN) [20].
Mdm2	AKT1	Mdm2	Akt	x	4193	207	exact	exact	Phosphorylation,Positive_regulation	2850309	Although p38 MAPK-mediated phosphorylation of p53 at Ser15 has been reported [40], phosphorylation of Mdm2 at Ser166 is mainly mediated by Akt/PKB [36].
Mdm2	AKT1	Mdm2	Akt	x	4193	207	exact	exact	Phosphorylation,Positive_regulation	2850309	Mdm2 phosphorylation at Ser166, mediated mainly by Akt/PKB, enhances its binding to p53 and increases p53 degradation, whereas Mdm2 dephosphorylation releases and stabilizes p53 [35], [36].
Mdm2	AKT1	Mdm2	PKB	x	4193	207	exact	exact	Phosphorylation,Positive_regulation	2850309	Although p38 MAPK-mediated phosphorylation of p53 at Ser15 has been reported [40], phosphorylation of Mdm2 at Ser166 is mainly mediated by Akt/PKB [36].
Mdm2	AKT1	Mdm2	PKB	x	4193	207	exact	exact	Phosphorylation,Positive_regulation	2850309	Mdm2 phosphorylation at Ser166, mediated mainly by Akt/PKB, enhances its binding to p53 and increases p53 degradation, whereas Mdm2 dephosphorylation releases and stabilizes p53 [35], [36].
Gsk3b	AKT1	GSK	Akt	x	2932	207	exact	exact	Phosphorylation,Positive_regulation	2852407	Akt/PKB contributes to the phosphorylation of GSK.
Gsk3b	AKT1	GSK	PKB	x	2932	207	exact	exact	Phosphorylation,Positive_regulation	2852407	Akt/PKB contributes to the phosphorylation of GSK.
Gsk3b	AKT1	GSK3	Akt	x	2932	207	exact	exact	Phosphorylation,Positive_regulation	2853085	The activation of Akt leads to the phosphorylation of downstream targets such as IKK, GSK3, Bad, mTOR, caspase 9 and the FOXO family of forkhead transcription factors (Vivanco and Sawyers, 2002).
Gsk3b	AKT1	GSK3	Akt	x	2932	207	exact	exact	Phosphorylation,Positive_regulation	2858808	Indeed, BDNF-stimulated GSK3 phosphorylation and neuroprotection becomes MAPK-dependent only when the PI3K/Akt axis is impaired.
Mdm2	AKT1	MDM2	Akt	x	4193	207	exact	exact	Positive_regulation	2859936	Akt might also inhibit p21 expression through its phosphorylation and activation of MDM2 and subsequent downregulation of p53-mediated transcription of p21 [41], [42].
Edc3	AKT1	E2 conjugates EDC	Akt	x	80153	207	fuzzy	exact	Positive_regulation	2866326	The results of the current study provides evidence that activation of extranuclear estrogen receptors by E2 conjugates EDC and E2-BSA rapidly induces activation of a ERK-Akt-CREB-BDNF signaling pathway and results in neuroprotective and cognitive preserving effects in the hippocampal CA1 region following GCI.
Tsc2	AKT1	TSC2	Akt	x	7249	207	exact	exact	Negative_regulation,Positive_regulation	2869363	The inactivation of TSC2/TSC1 complex by Akt leads to the accumulation of the GTP-bound (active) form of Rheb1, which in turn promotes the direct activation of mTOR (reviewed in [23].
Gsk3b	AKT1	GSK3	Akt	x	2932	207	exact	exact	Positive_regulation	2873392	The PI3-K/Akt pathway not only regulates the transcriptional activity of cyclin D1, but also increases it accumulation by inactivating glycogen synthase kinase-3 (GSK3), which targets cyclin D1 for proteasomal degradation.
Gsk3b	AKT1	GSK3β—would	Akt	x	2932	207	fuzzy	exact	Phosphorylation,Positive_regulation	2877100	Conversely, the activation of Akt—for example, by exposure to serotonin with consequent phosphorylation and inhibition of GSK3β—would lead to a decrease in HDAC6 activity, higher levels of tubulin acetylation, and increased movement of mitochondria.
Tbc1d4	AKT1	AS160	Akt	x	9882	207	exact	exact	Phosphorylation,Positive_regulation	2883946	Nevertheless, insulin/Akt provides an acute agonist pathway for ENaC stimulation (Lee et al., 2007), so that differential patterns of AS160 phosphorylation and 14-3-3 protein binding induced by aldosterone/SGK1 versus insulin/Akt may determine selectivity of agonist actions that are not fully apparent at present.
Irs1	AKT1	IRS-1	Akt	x	3667	207	exact	exact	Positive_regulation	2886325	Activation of IRS-1 promotes the insulin-stimulated activation of Akt via PI3K.12,101,108–110 Therefore, this Akt activation might attenuate the therapeutic effects reached with the mTOR complex 1 inhibitors, although the combination rapamycin analogs with therapies that simultaneously prevent subsequent Akt activation (pg, MAbs against IGF1-R, and others) might be more effective.
Tsc2	AKT1	Tsc2	Akt	x	7249	207	exact	exact	Phosphorylation,Regulation	2887466	Phosphorylation of Akt is regulated by the activity of the InR-PI3K as well as the Tsc1/Tsc2-TOR signaling branch.
Tsc2	AKT1	Tsc2	P-dAkt	x	7249	207	exact	fuzzy	Negative_regulation,Positive_regulation	2887466	As observed in the genome-wide screen, removal of the negative regulators Tsc1 and Tsc2 resulted in suppression of P-dAkt in the presence of insulin, while knock down of S6K elevated P-dAkt at baseline conditions.
Tsc2	AKT1	Tsc2	dAkt	x	7249	207	exact	fuzzy	Phosphorylation,Regulation	2887466	We therefore conclude that the Tsc1/Tsc2 tumor suppressor complex controls dAkt phosphorylation in vivo by defining the feedback inhibition.
Gsk3b	AKT1	GSK-3β	Akt	x	2932	207	exact	exact	Positive_regulation	2894844	Akt inactivation by GT1b induces dephosphorylation of GSK-3β, leading to GSK-3β activation.
Gsk3b	AKT1	GSK3β	AKT	x	2932	207	exact	exact	Negative_regulation,Positive_regulation	2898704	Activation of AKT by IGF-I exposure (Fig. 4C) suppressed GSK3β activity, stabilized β-catenin, increased Ser552 phosphorylation and cyclin D1 levels, yet pretreatment with 4HPR abolished the effects of IGF-I stimulation (Fig. 4C).
Gsk3b	AKT1	GSK3β	Akt	x	2932	207	exact	exact	Phosphorylation,Regulation	2902676	It has been well established that PKB/Akt is responsible for the direct phosphorylation of GSK3β on the N-terminal serine 9 residue (37,38).
Gsk3b	AKT1	GSK3β	PKB	x	2932	207	exact	exact	Phosphorylation,Regulation	2902676	It has been well established that PKB/Akt is responsible for the direct phosphorylation of GSK3β on the N-terminal serine 9 residue (37,38).
Gsk3b	AKT1	GSK3β	Akt	x	2932	207	exact	exact	Negative_regulation,Positive_regulation	2903758	PLZF caused an Akt-mediated downregulation of GSK3β and reduced the activity of MEK1/2.
Gsk3b	AKT1	GSK3β	Akt	x	2932	207	exact	exact	Regulation	2906469	The inhibition of GSK3β is regulated by various upstream kinases (PKA, PKB/Akt, PKC, p90RSK/MAPKAP, p70RS6K) [7,9,10,12,13,129].
Gsk3b	AKT1	GSK3β	PKB	x	2932	207	exact	exact	Regulation	2906469	The inhibition of GSK3β is regulated by various upstream kinases (PKA, PKB/Akt, PKC, p90RSK/MAPKAP, p70RS6K) [7,9,10,12,13,129].
Gsk3b	AKT1	GSK3βSer9	AKT	x	2932	207	fuzzy	exact	Phosphorylation,Positive_regulation	2912299	These results suggested that G17-induced increase of GSK3βSer9 phosphorylation was mediated via PI3K/AKT independent pathway.
Gsk3b	AKT1	GSK	AKT	x	2932	207	exact	exact	Binding	2912967	It is noteworthy that our data suggest an intriguing interaction between GSK and AKT in that GSK-3β inhibitor further stimulated PAF induced migration in THP-1, ND and DM monocytes by reducing Rac-1 and enhancing Rho-A activities.
Gsk3b	AKT1	GSK	AKT	x	2932	207	exact	exact	Phosphorylation,Positive_regulation	2912967	AKT-GSK crosstalk in PAF induced DM monocyte signalling (Fig. 6B)
Gsk3b	AKT1	GSK antisense	AKT	x	2932	207	fuzzy	exact	Phosphorylation,Regulation	2912967	Effect of GSK antisense on AKT phosphorylation and monocyte activation in DM monocytes (Fig. 6D)
Tsc2	AKT1	LAM	Akt	x	7249	207	exact	exact	Phosphorylation,Regulation	2915967	Therefore, we analyzed the effect of FN and LAM on the phosphorylation status of Akt and ERK for stage III cells.
Tsc2	AKT1	tuberin	PKB	x	7249	207	exact	exact	Positive_regulation,Regulation	2938390	However, recent studies have shown that the activation of PI3K/PKB by IGF-1 and c.a.-PKB also can affect a variety of mTOR-independent growth regulatory molecules such as the glycogen synthase kinase 3β, tuberin, and the FOXO transcription factors (Frost and Lang, 2007; Sandri, 2008; Hamilton et al., 2009).
Tsc2	AKT1	tuberin	c.a.-PKB	x	7249	207	exact	fuzzy	Positive_regulation,Regulation	2938390	However, recent studies have shown that the activation of PI3K/PKB by IGF-1 and c.a.-PKB also can affect a variety of mTOR-independent growth regulatory molecules such as the glycogen synthase kinase 3β, tuberin, and the FOXO transcription factors (Frost and Lang, 2007; Sandri, 2008; Hamilton et al., 2009).
Gsk3b	AKT1	GSK-3	Akt1ko	x	2932	207	exact	fuzzy	Negative_regulation,Phosphorylation	2939888	Total glycogen synthase kinase-3 (GSK-3) levels in Akt mutant lysates were comparable to WT, but phosphorylated GSK-3 levels were reduced in Akt1ko and Akt2ko.
Gsk3b	AKT1	GSK-3B	AKT	x	2932	207	exact	exact	Regulation	2945071	AKT regulates multiple pro-apoptotic and anti-apoptotic intermediates, including glycogen storage kinase-3β (GSK-3B), B-cell lymphoma protein 2 (Bcl-2)-related death promoter (Bad) and the pro-apoptotic forkhead box transcription factor O3a (FOXO3a), rendering it unable to activate transcription of apoptotic signalling genes.
Tbc1d1	AKT1	TBC1D1	Akt	x	23216	207	exact	exact	Phosphorylation,Regulation	2947193	AMPK and Akt regulate TBC1D1 phosphorylation, but there must be additional upstream kinases that mediate TBC1D1 phosphorylation in skeletal muscle.
Mdm2	AKT1	MDM2	AKT	x	4193	207	exact	exact	Negative_regulation,Positive_regulation	2949799	14-3-3σ negatively represses AKT-induced MDM2 activation by promoting the cytoplasmic translocation of MDM2 and triggering its degradation [10,16,17].
Gsk3b	AKT1	GSK 3β	Akt	x	2932	207	exact	exact	Negative_regulation	2950917	Conversely, inactivation of GSK 3β by phosphoinositide 3-kinase (PI3K)/Akt is an important neuroprotective mechanism.
Irs1	AKT1	IRS-1	Akt	x	3667	207	exact	exact	Positive_regulation	2955666	These results suggest that blocking activation of Akt by either inhibiting IGF-1R/IRS-1 activity or the downstream interference with Akt phosphorylation, greatly increases the growth inhibition when AMPK is simultaneously activated by AICAR in ALL cells.
Irs1	AKT1	IRS-1	Akt	x	3667	207	exact	exact	Phosphorylation,Positive_regulation	2955666	These data together with data presented in Fig. 2, strongly suggest that functional AMPK signaling is required for activation of Akt at both Ser473 and Thr308, but the phosphorylation of Akt at Thr308 also requires IGF-1R/IRS-1 signaling.
Irs1	AKT1	IRS-1	Akt	x	3667	207	exact	exact	Gene_expression,Positive_regulation	2955666	To characterize the extent to which the increase in P-Akt expression was dependent on IGF-1R/IRS-1, we used the specific tyrosine kinase inhibitor HNMPA(AM)3 (IGF1Ri) to inhibit IGF-1R/IRS-1 signaling, and examined its effects on P-IRS-1 (Ser794) and P-Akt (Ser473 and Thr308) expression in AICAR-treated CCRF-CEM and NALM6 cells using Western immunoblotting.
Irs1	AKT1	IRS-1	Akt	x	3667	207	exact	exact	Phosphorylation,Positive_regulation	2955666	These findings indicate that AICAR-induced Akt phosphorylation at Thr308 is dependent of IGF-1R/IRS-1 activation whereas phosphorylation of Akt at Ser473 occurs independently of IGF-1R/IRS-1 signaling but requires AMPK activation.
Irs1	AKT1	IRS-1	Akt	x	3667	207	exact	exact	Phosphorylation,Positive_regulation	2955666	We show that the mechanism of Akt activation in ALL cells is mediated in part by AMPK-induced phosphorylation of IRS-1 at Ser794, the immediate downstream effectors of the IGF-1R signaling cascade, and also in part by AMPK-induced inhibition of mTOR and its downstream feedback loop inhibition of IRS-1 (Ser312).
Gsk3b	AKT1	GSK-3	AKT	x	2932	207	exact	exact	Negative_regulation,Positive_regulation,Protein_catabolism	2958942	Moreover, GSK-3 inhibition and GSK-3α knockdown enhanced bortezomib-induced AKT and MCL-1 protein degradation.
Gsk3b	AKT1	GSK-3	AKT	x	2932	207	exact	exact	Regulation	2958942	Our results suggest that GSK-3 might positively regulate the AKT and MCL-1-dependent survival pathways which are normally targeted by BZ, since GSK-3 inhibitors cause a reduction of the BZ-triggered AKT phosphorylation and MCL-1 degradation.
Gsk3b	AKT1	GSK-3	AKT	x	2932	207	exact	exact	Regulation	2958942	This unexpected scenario would imply that GSK-3, at basal conditions (to a lesser extent) and in the presence of BZ (to a larger extent), might positively regulate the PI3K/AKT pathway, which in turn is a negative regulator of GSK-3 - as also suggested by the significant amount of GSK-3 (especially GSK-3β) Ser-phosphorylation found in MM cells (Fig. 1A and 6D).
Gsk3b	AKT1	GSK-3α	AKT	x	2932	207	exact	exact	Negative_regulation,Positive_regulation,Protein_catabolism	2958942	Moreover, GSK-3 inhibition and GSK-3α knockdown enhanced bortezomib-induced AKT and MCL-1 protein degradation.
Mdm2	AKT1	HDM2	Akt	x	4193	207	exact	exact	Phosphorylation,Positive_regulation	2994208	Phosphorylated Akt promotes stabilization of HDM2, the negative regulator of p53, promotes sequesterization of the pro apoptotic Bad protein and promotes enhanced protein translation via the mTOR pathway (Datta et al 1997; del Peso et al 1997; Ashcroft et al 2002; Faivre et al 2006).
Gsk3b	AKT1	GSK-3β	Akt	x	2932	207	exact	exact	Negative_regulation	3004858	Quantification of protein band intensities demonstrated significant increases in p-Akt(Ser473) levels in the cortex and hippocampus of lithium-treated 3-month-old Tg mice as compared to the age-matched Tg controls (Fig. 7 L), indicating that an Akt-mediated inactivation of GSK-3β is also undergoing in lithium-treated animals.
Irs1	AKT1	IRS-1	Akt	x	3667	207	exact	exact	Negative_regulation,Positive_regulation	3023771	We speculate that IRS-1 suppression in Lkb1-deficient urothelium may lead to a negative feedback suppression of Akt similarly to that observed in TSC2-deficient cells [45].
Gsk3b	AKT1	GSK-3β	Akt	x	2932	207	exact	exact	Negative_regulation	3040162	We further showed that EMT activated Akt and suppressed the function of GSK-3β, which is required for the stabilization and nuclear translocation of β-catenin, and thus results in the transcription of CD44.
Gsk3b	AKT1	GSK-3β	Akt	x	2932	207	exact	exact	Negative_regulation,Positive_regulation	3040162	The activation of Akt phosphorylated and suppressed GSK-3β, which is the major kinase for the phosphorylation of β-catenin and Snail [30,33].
Tbc1d4	AKT1	AS160	Akt	x	9882	207	exact	exact	Gene_expression,Positive_regulation	3043758	This indicates that AS160 expression and phosphorylation of AS160 are dependent on Akt.
Tbc1d4	AKT1	AS160 target Rab proteins	Akt	x	9882	207	fuzzy	exact	Negative_regulation,Phosphorylation,Positive_regulation	3043758	It is proposed that Akt-induced phosphorylation of AS160 inhibits its GAP activity, leading to an increase in the active GTP-bound form of the AS160 target Rab proteins for vesicle trafficking14).
Tbc1d4	AKT1	phospho-AS160 protein	Akt1	x	9882	207	fuzzy	exact	Gene_expression,Negative_regulation	3043758	In this study, we demonstrated that 1) small interfering RNA (siRNA)-mediated gene silencing of Akt1 significantly decreased Akt1 and phospho-AS160 protein expression; and 2) confocal laser scanning microscopy of AQP2 in mouse cortical collecting duct cells (M-1 cells) revealed AS160 knockdown by siRNA increased AQP2 expression in the plasma membrane compared with controls, despite the absence of…
Gsk3b	AKT1	GSK3α	Akt	x	2932	207	exact	exact	Negative_regulation,Phosphorylation	3068512	Phosphorylation of the Akt substrates PRAS40 and Foxo-1/3a were also inhibited by AZD8055 or GDC-941, but phosphorylation of GSK3α/GSK3β, which can be regulated by multiple kinases (RSK, PKC and PKA), was hardly affected (Figure 1A, lower panel).
Gsk3b	AKT1	GSK3β	Akt	x	2932	207	exact	exact	Negative_regulation,Phosphorylation	3068512	Phosphorylation of the Akt substrates PRAS40 and Foxo-1/3a were also inhibited by AZD8055 or GDC-941, but phosphorylation of GSK3α/GSK3β, which can be regulated by multiple kinases (RSK, PKC and PKA), was hardly affected (Figure 1A, lower panel).
Gsk3b	AKT1	GSK-3β	Akt	x	2932	207	exact	exact	Negative_regulation	3078068	Interestingly, despite the Akt-mediated inhibition of GSK-3β, total levels of β-catenin were decreased in the stable Dsc2 knockdown cells compared with controls (Supplemental Figure 5D).
Gsk3b	AKT1	GSK3ß	Akt	x	2932	207	exact	exact	Phosphorylation,Positive_regulation	3078925	PI3K-induced activation of PKB/Akt results in phosphorylation of ser 9 on GSK3ß, that inhibits GSK3ß activity [16], [17].
Gsk3b	AKT1	GSK3ß	PKB	x	2932	207	exact	exact	Phosphorylation,Positive_regulation	3078925	PI3K-induced activation of PKB/Akt results in phosphorylation of ser 9 on GSK3ß, that inhibits GSK3ß activity [16], [17].
Gsk3b	AKT1	GSK3	PKB	x	2932	207	exact	exact	Negative_regulation,Regulation	3098366	In addition, PI3K/PKB controls inhibition of glycogen synthase kinase-3 (GSK3) activity, which targets Mcl-1, the antagonist of Puma, Bim and Noxa, for proteasomal degradation following IL-3 or glucose deprivation [14, 15].
Gsk3b	AKT1	GSK-3β	Akt	x	2932	207	exact	exact	Positive_regulation	3100307	When the PI3K/Akt pathway is activated, GSK-3β, one of the major downstream substrates of Akt, is phosphorylated and then inhibited, which impairs the proteosome-dependent degradation of targets molecules, such as cyclin D1 and β-catenin [26], [27].
Gsk3b	AKT1	GSK3	Akt	x	2932	207	exact	exact	Negative_regulation,Phosphorylation	3109514	In turn, the absence of activated Akt prevents the inhibitory phosphorylation of GSK3, increasing its activity [144].
Mllt4	AKT1	afadin	Akt	x	4301	207	exact	exact	Positive_regulation,Regulation	3115770	Moreover, the embryoid bodies derived from afadin-deficient embryonic stem cells showed enhanced apoptosis, indicating that afadin is involved in the platelet-derived growth factor (PDGF)-induced cell survival signaling through activation of the phosphoinositide 3-kinase (PI3K)–Akt pathway (Kanzaki et al., 2008).
Akt1s1	AKT1	PRAS40	PKB	x	84335	207	exact	exact	Positive_regulation	3116857	In conclusion, the present study shows that ER stress induces anabolic resistance in muscle cells through a PKB-dependent, PRAS40-induced, blockade of mTORC1.
Mdm2	AKT1	MDM2	AKT	x	4193	207	exact	exact	Localization,Phosphorylation,Positive_regulation	3117821	AKT phosphorylation of MDM2 induces translocation of MDM2 into the nucleus and targets p53 for destruction [271].
Gsk3b	AKT1	Gsk3β	Akt1	x	2932	207	exact	exact	Binding	3121758	Gsk3β is involved in the canonical Wnt signaling pathway [64], [65], [66] and interacts with other biologically important signaling pathways such as phosphoinositide 3-kinase (PI3K)-Akt1 [40], [67], [68], Bmp4 [69] and hedgehog [70], [71], [72] signaling pathways.
Mdm2	AKT1	MDM2	Akt	x	4193	207	exact	exact	Positive_regulation	3122125	Similarly, Roberts et al.44 showed that accumulation of HIF-2α, in VHL−/− and HIF-1α−/− clear cell renal cell carcinoma, led to Akt-mediated activation of MDM2 and subsequent suppression of p53.
Tsc2	AKT1	Tsc2	Akt	x	7249	207	exact	exact	Negative_regulation,Regulation	3123467	We did not detect significant change in Akt phosphorylation in kidney or in kidney tumours, either in the presence or absence of Pml or Tsc2 (Fig 4C and Supporting Information Fig 3), indicating that renal Akt activity remains low and not affected by the genetic inactivation of Pml and/or Tsc2 as also documented in other Tsc mouse models (Huang et al, 2009; Pollizzi et al, 2009).
Gsk3b	AKT1	GSK3β	AKT	x	2932	207	exact	exact	Positive_regulation	3124472	GSK3β, identified in AIB1 immunoprecipitates in E2-treated MCF-7 cells (Fig. S3C), can be activated by PI3K/AKT, and has also been shown to be a regulator of Wnt signaling (see below).
Tsc2	AKT1	TSC2+/+	Akt	x	7249	207	exact	exact	Phosphorylation,Regulation	3126813	By comparison, the phosphorylation of PKB/Akt at its two activating sites Ser473 and Thr308 by mTORC2 and PDK1, respectively, was not strongly affected by acidic pH in TSC2+/+ or TSC2−/− cells (Fig. 3A).
Tsc2	AKT1	TSC2+/+	PKB	x	7249	207	exact	exact	Phosphorylation,Regulation	3126813	By comparison, the phosphorylation of PKB/Akt at its two activating sites Ser473 and Thr308 by mTORC2 and PDK1, respectively, was not strongly affected by acidic pH in TSC2+/+ or TSC2−/− cells (Fig. 3A).
Mdm2	AKT1	MDM2	AKT	x	4193	207	exact	exact	Positive_regulation	3130697	Active PKB/AKT is also known to activate MDM2, enhancing p53 degradation and elevating CDKs leading to pRb inactivation, further enhancing the established E6/E7 effect on p53 and pRb function [37,38].
Mdm2	AKT1	MDM2	PKB	x	4193	207	exact	exact	Positive_regulation	3130697	Active PKB/AKT is also known to activate MDM2, enhancing p53 degradation and elevating CDKs leading to pRb inactivation, further enhancing the established E6/E7 effect on p53 and pRb function [37,38].
Gsk3b	AKT1	GSK3β	Akt	x	2932	207	exact	exact	Regulation	3133882	Multiple pathways, such as phosphorylation of β-catenin by EGFR/HER2 (human EGFR) [39], regulation of GSK3β activity by insulin, IGF-1 (insulin-like growth factor-1) [40], ILK (integrin-linked kinase) [41] or PI3K/Akt [42] and loss of PTEN (phosphatase and tensin homologue deleted on chromosome 10) [43] or p53 [44,45], have been associated with Wnt activation in breast cancers.
Tbc1d1	AKT1	TBC1D1	Akt	x	23216	207	exact	exact	Negative_regulation	3134709	Insulin releases this brake on GLUT4 translocation by stimulating Akt-mediated phosphorylation and inactivation of TBC1D1 and 4.
Gsk3b	AKT1	GSK3β	Akt	x	2932	207	exact	exact	Positive_regulation	3143906	Akt inhibits protein degradation by phosphorylating and thus repressing the transcription factors of the FoxO family, and stimulates protein synthesis via the mammalian target of rapamycin (mTOR) and glycogen synthase kinase 3β (GSK3β) [4].
Gsk3b	AKT1	GSK3β	Akt	x	2932	207	exact	exact	Regulation	3143906	It was therefore suggested that IGF1-Akt signaling controls myofibril growth and maintenance via the GSK3β-nebulin-N-WASP pathway.
Gsk3b	AKT1	GSK3β	Akt	x	2932	207	exact	exact	Regulation	3143906	The insulin-like growth factor 1 (IGF1)-Akt pathway controls muscle growth also via glycogen synthase kinase β (GSK3β).
Gsk3b	AKT1	phosphorylation GSK-3β	Akt	x	2932	207	fuzzy	exact	Positive_regulation	3154006	Previous findings indicated that phosphorylation GSK-3β by cytokines is mediated through the activation of the PI 3-K/Akt signaling pathway.(57) To verify whether FGF-2 induces phosphorylation of GSK-3β in osteoblasts through the PI 3-K/Akt pathway, cells also were incubated with Ly294002, a chemical-specific inhibitor of the PI 3-K/Akt pathway.
Tsc2	AKT1	TSC2	Akt	x	7249	207	exact	exact	Positive_regulation	3154047	In the TSC1/TSC2 dependent pathway, activated Akt directly phosphorylates TSC2 on multiple sites resulting in the destabilization of TSC2 and disruption of its interaction with TSC1 [28, 42].
Iqsec1	AKT1	GEP100	Akt	x	9922	207	exact	exact	Negative_regulation,Positive_regulation,Regulation	3156124	Silencing of GEP100 does not affect the activation of Erk and Akt in HUVECs (Figure 1D).
Gsk3b	AKT1	GSK3β	AKT	x	2932	207	exact	exact	Positive_regulation	3159379	For cells treated with Iressa alone, six phosphoproteins [CREB, GSK3β, JUN, PKCα, PKCα/β, and RB] were upregulated and 11 phosphoproteins [Adducin g, CDK1, ERK1, ERK2, MEK1/2, NR1, p38 MAPK, PKBα/AKT (S473 and T308), PKCe, RAF1, and SAPK] were downregulated.
Gsk3b	AKT1	GSK3β	PKBα	x	2932	207	exact	exact	Positive_regulation	3159379	For cells treated with Iressa alone, six phosphoproteins [CREB, GSK3β, JUN, PKCα, PKCα/β, and RB] were upregulated and 11 phosphoproteins [Adducin g, CDK1, ERK1, ERK2, MEK1/2, NR1, p38 MAPK, PKBα/AKT (S473 and T308), PKCe, RAF1, and SAPK] were downregulated.
Mdm2	AKT1	MDM2	AKT	x	4193	207	exact	exact	Gene_expression,Phosphorylation,Positive_regulation	3160084	This suggests that AKT expression is not necessary for MDM2 Ser166 phosphorylation, despite overexpression of AKT being sufficient to increase its phosphorylation (Figure 3(a)(v)).
Mdm2	AKT1	MDM2	AKT	x	4193	207	exact	exact	Regulation	3160084	AKT also regulates cell survival by phosphorylating murine double minute 2 (MDM2) at residue Ser166, which results in its translocation into the nucleus and binding to p53, a tumour suppressor that acts as a transcription factor to express proapoptotic genes.
Mdm2	AKT1	MDM2	AKT	x	4193	207	exact	exact	Phosphorylation,Regulation	3160084	This suggests that under these conditions, AKT does not regulate MDM2 (Ser166) phosphorylation while mTORC1 does and that mTORC1 must be activated in an AKT-independent manner [59–61].
Mdm2	AKT1	murine double minute 2	AKT	x	4193	207	fuzzy	exact	Regulation	3160084	AKT also regulates cell survival by phosphorylating murine double minute 2 (MDM2) at residue Ser166, which results in its translocation into the nucleus and binding to p53, a tumour suppressor that acts as a transcription factor to express proapoptotic genes.
Tsc2	AKT1	TSC2	AKT1	x	7249	207	exact	exact	Phosphorylation,Positive_regulation	3160084	Recently, potential AKT isoform-specific substrates have come to light, providing one clear mechanism for differential signaling; using loss-of-function studies, Brognard et al. [58] showed that TSC2 (Ser939 and Thr1462) phosphorylation was dependent on AKT1 and AKT2, but not AKT3, expression.
Gsk3b	AKT1	GSK3β	Akt	x	2932	207	exact	exact	Regulation	3160859	Thus, GSK3β is negatively regulated by Akt via Ser9 phosphorylation, with ELL priming evoking less GSK3β activity than FL priming.
Gsk3b	AKT1	GSK-3	Akt	x	2932	207	exact	exact	Negative_regulation	3174188	Growth factor binding can result in Akt-mediated phosphorylation and inactivation of GSK-3.
Irs1	AKT1	IRS1	hereditary CRC	x	3667	207	exact	fuzzy	Regulation	3176240	The expression of most genes in this category are altered in CRC and they appear to be involved in important processes for CRC risk such as hereditary CRC (APC), alcohol metabolism (ADH1C), inflammation (IL6, IL8), cell cycle regulation (CCDN1), energy balance (IRS1, PPARG), methylation (MTHFR), vitamin D (VDR), and the RAS superfamily (ARL11).
Mdm2	AKT1	Mdm2	Akt1	x	4193	207	exact	exact	Binding	3177179	A similar conclusion was proposed for onzin by Rogulski and colleagues, who observed a more robust interaction of onzin with its partners, Mdm2 and Akt1, after the deletion of 72 C-terminal amino acids (27).
Mdm2	AKT1	mdm2	Akt	x	4193	207	exact	exact	Positive_regulation	3180159	Akt/mTOR can regulate suppression of p53, and Akt can activate mdm2 and promote p53 degradation.
Gsk3b	AKT1	GSK-3β	Akt	x	2932	207	exact	exact	Binding	3182030	Ghrelin and des-acylated ghrelin-induced Akt signaling is associated with downstream attenuation of GSK-3β and nuclear translocation of β-catenin, targeting the Bcl-2 protein family, inhibiting cytochrome c release and caspase-3 activity, thus inhibiting the apoptotic cascade and favoring cell survival.
Irs1	AKT1	IRS1	AKT	x	3667	207	exact	exact	Binding,Negative_regulation,Positive_regulation	3188935	Previous work has shown that inhibition of EGFR-ERK pathway activity by EGFR blockade enhances IRS1 interaction with PI3K-AKT signalling (Buck et al, 2008).
Gsk3b	AKT1	GSK3	Akt	x	2932	207	exact	exact	Positive_regulation	3199786	In addition, since Akt is one of the upstream GSK3-regulating protein kinases that inactivates GSK3 (Cross et al., 1995), the GSK3-dependent activation of Akt by 5-HT1B receptors could function as a feedback regulation to prevent prolonged effect of GSK3β on 5-HT1B receptors, but this postulation remains to be examined.
Mdm2	AKT1	Mdm2	Akt	x	4193	207	exact	exact	Negative_regulation,Phosphorylation	3206080	In addition, Akt could inhibit p53 via phosphorylation of Mdm2 [52], wherein p53 could stimulate STC1 expression in human nasopharyngeal cancer cells [3].
Gsk3b	AKT1	GSK3β	Akt	x	2932	207	exact	exact	Negative_regulation	3210803	These observations raise a possibility that activation of the PI3K pathway leading to Akt-mediated inactivation of GSK3β may confer the resistance on Jak2.
Nedd4l	AKT1	Nedd4-2	Akt	x	23327	207	exact	exact	Regulation	3215714	For example, Nedd4-2 is known to be regulated by Akt/Sgk – mediated phosphorylation, which inhibits its ability to interact with its substrate ENaC [13], [14].
Tsc2	AKT1	TSC1/2	Akt	x	7249	207	fuzzy	exact	Regulation	3216974	Subsequently, Akt regulates amongst other proteins TSC1/2 that together with RHEB control mTORC1 and its downstream targets S6K1 and 4E-BP1.
Gsk3b	AKT1	GSK-3	Akt	x	2932	207	exact	exact	Binding	3217193	Moreover, recent studies have revealed novel bi-directionality in the interaction of PKB/Akt and GSK-3 whereby genetic ablation of GSK-3 significantly suppresses PKB/Akt phosphorylation (Lu et al., 2011), indicating a possible novel feedback loop in PKB/Akt/MAPK network (Figure 2).
Gsk3b	AKT1	GSK-3	PKB	x	2932	207	exact	exact	Binding	3217193	Moreover, recent studies have revealed novel bi-directionality in the interaction of PKB/Akt and GSK-3 whereby genetic ablation of GSK-3 significantly suppresses PKB/Akt phosphorylation (Lu et al., 2011), indicating a possible novel feedback loop in PKB/Akt/MAPK network (Figure 2).
Gsk3b	AKT1	GSK3-beta	AKT	x	2932	207	exact	exact	Phosphorylation,Positive_regulation	3221637	Activation of AKT by AEG-1 led to phosphorylation of GSK3-beta and phosphorylation suppression of FOXO1/3 activity, resulting in enhanced cell survival and proliferation [10,29,30].
Tbc1d4	AKT1	Akt1 KD construct	Akt	x	9882	207	fuzzy	exact	Regulation	3232389	In the present study, we showed that the Akt1 KD construct could regulate Akt-related signaling pathway.
Gsk3b	AKT1	GSK-3β	Akt	x	2932	207	exact	exact	Negative_regulation	3244210	It is well known that activated Akt also inhibits apoptosis through the inhibition of GSK-3β and FOXO3a.
Tns1	AKT1	tensin homologue	Akt	x	7145	207	fuzzy	exact	Positive_regulation,Regulation	3248182	Activation of PDK1 and Akt by class 1A PI3Ks is negatively regulated by phosphatase and tensin homologue deleted on chromosome ten (PTEN) [7, 9, 44-48].
Mdm2	AKT1	Hdm2 E3 ligase	Akt	x	4193	207	fuzzy	exact	Positive_regulation	3248195	For example, Akt activates the Hdm2 E3 ligase that targets p53 for destruction [50, 51], and conversely, p53 induces expression of PI3K pathway inhibitors, PTEN and PHLDA3 [39, 52].
Tns1	AKT1	tensin homologue	Akt	x	7145	207	fuzzy	exact	Positive_regulation,Regulation	3248208	Activation of PDK1 and Akt by class 1A PI3Ks is negatively regulated by phosphatase and tensin homologue deleted on chromosome ten (PTEN) [4,6,8,16,20,21].
Tbc1d4	AKT1	AS160	Akt	x	9882	207	exact	exact	Phosphorylation,Positive_regulation	3253781	A key signal transduction pathway for GLUT4 translocation is the Akt-induced phosphorylation of Rab GTPase-activating protein (GAP) AS160, also known as TBC1 domain family, member 4 (TBC1D4) [3].
Irs1	AKT1	IRS-1 protein	Akt	x	3667	207	fuzzy	exact	Gene_expression,Negative_regulation,Phosphorylation	3262205	Interestingly, the ability of HRGβ1 to prime Akt phosphorylation was reduced substantially following incubation of MCF-7 and T47D cells with siRNA-targeting IRS-1 protein expression as demonstrated by Western blot analysis (Figure 4a).
Gsk3b	AKT1	GSK-3	Akt	x	2932	207	exact	exact	Binding	3268224	GSK-3 binds to and stabilizes the β-arrestin-2/PP2A/Akt complex, promoting PP2A-mediated dephosphorylation, and inactivation of Akt, which in turn maintains GSK-3 in an active state.
Gsk3b	AKT1	GSK-3	Akt	x	2932	207	exact	exact	Negative_regulation	3268224	Within this scaffold, PP2A dephosphorylates and deactivates Akt, preventing Akt-mediated phosphorylation and inhibition of GSK-3.
Gsk3b	AKT1	GSK-3	Akt	x	2932	207	exact	exact	Negative_regulation	3268224	β-Arrestin-2 prevents Akt-mediated inhibition of GSK-3, as β-arrestin-2 knockout activates Akt and increases inhibitory phosphorylation of GSK-3.
Gsk3b	AKT1	GSK-3	Akt	x	2932	207	exact	exact	Negative_regulation,Positive_regulation	3268224	They also showed that lithium disrupts this complex and proposed that this leads to Akt-mediated inhibition of GSK-3 (Beaulieu et al., 2008).
Irs1	AKT1	insulin receptor substrate (IRS)-1	Akt	x	3667	207	fuzzy	exact	Negative_regulation,Positive_regulation	3271354	In contrast, we and others have previously demonstrated that chronic activation of Akt leads to detrimental outcomes due to either negative feedback inhibition of its upstream molecules, such as insulin receptor substrate (IRS)-1 [45], or a disruption of coordinated hypertrophy and angiogenesis [46, 47].
Tsc2	AKT1	TSC2	AKT	x	7249	207	exact	exact	Phosphorylation,Positive_regulation	3272624	AKT activation is then thought to lead to the phosphorylation of tuberin (TSC2).
Tsc2	AKT1	tuberin	AKT	x	7249	207	exact	exact	Phosphorylation,Positive_regulation	3272624	AKT activation is then thought to lead to the phosphorylation of tuberin (TSC2).
Gsk3b	AKT1	GSK3β	Akt	x	2932	207	exact	exact	Negative_regulation,Phosphorylation,Positive_regulation	3279560	The decreased phosphorylation of Akt at Thr308 resulted in reduced Akt activity, as demonstrated by phosphorylation of GSK3β (Fig. 7C).
Tsc2	AKT1	TSC2	Akt	x	7249	207	exact	exact	Positive_regulation	3279560	As expected reduced Akt signaling also resulted in increased TSC2 levels in S6KCARIP mice (Fig. 7B).
Gsk3b	AKT1	GSK-3β	Akt	x	2932	207	exact	exact	Regulation	3281050	Akt signaling negatively regulates GSK-3β activity by phosphorylating Ser-9, and GSK-3β was shown to regulate the cell cycles through cyclin D1 proteasome-mediated degradation [8].
Gsk3b	AKT1	GSK3	Akt	x	2932	207	exact	exact	Negative_regulation,Positive_regulation	3282483	The direct inhibition of GSK3 by lithium also appears to contribute to the activation of Akt (Figure 2).
Gsk3b	AKT1	GSK3	Akt	x	2932	207	exact	exact	Phosphorylation,Positive_regulation,Regulation	3282483	Of these two phosphorylation events, phosphorylation of Akt on Thr 308 has been shown to be essential and sufficient for the regulation of GSK3 by Akt (Jacinto et al., 2006).
Gsk3b	AKT1	GSK3	Akt	x	2932	207	exact	exact	Phosphorylation,Positive_regulation,Regulation	3282483	Of these two phosphorylation events, phosphorylation of Akt on Thr 308 has been shown to be essential and sufficient for the regulation of GSK3 by Akt (Jacinto et al., 2006).
Gsk3b	AKT1	GSK3	Akt	x	2932	207	exact	exact	Regulation	3282483	The regulation of GSK3 signaling by Akt and cell surface receptors
Gsk3b	AKT1	GSK3β Ser 9	Akt1	x	2932	207	fuzzy	exact	Phosphorylation,Positive_regulation,Regulation	3282483	Therefore, not only βArr2 but also Akt1 would be necessary for the regulation of GSK3β Ser 9 phosphorylation and behavior by lithium.
Mdm2	AKT1	Mdm2	Akt	x	4193	207	exact	exact	Positive_regulation	3289834	They propose that activated Akt promotes stabilization of Mdm2, thereby inactivating p53.
Gsk3b	AKT1	GSK-3	Akt	x	2932	207	exact	exact	Negative_regulation,Regulation	3291645	Akt/PKB signaling modulates a variety of cellular functions, including inhibition of GSK-3 by phosphorylation (Cross et al., 1995; Vivanco and Sawyers, 2002) and activation of cell proliferation by inactivation of p27 (Fujita et al., 2002), exerting an anti-apoptotic effect (Biggs et al., 1999; Brunet et al., 1999; del Peso et al., 1997; Guo et al., 1999; Kops et al., 1999; Nakae et al., 1999; Re…
Gsk3b	AKT1	GSK-3	PKB	x	2932	207	exact	exact	Negative_regulation,Regulation	3291645	Akt/PKB signaling modulates a variety of cellular functions, including inhibition of GSK-3 by phosphorylation (Cross et al., 1995; Vivanco and Sawyers, 2002) and activation of cell proliferation by inactivation of p27 (Fujita et al., 2002), exerting an anti-apoptotic effect (Biggs et al., 1999; Brunet et al., 1999; del Peso et al., 1997; Guo et al., 1999; Kops et al., 1999; Nakae et al., 1999; Re…
Gsk3b	AKT1	GSK-3β	Akt	x	2932	207	exact	exact	Regulation	3299269	PI3K/Akt may also regulate angiogenesis by several downstream targets such as mTOR/p70S6K1, FOXO, NOS, and GSK-3β.
Gsk3b	AKT1	GSK-3β	Akt	x	2932	207	exact	exact	Negative_regulation,Positive_regulation	3303613	The downregulation of GSK-3β in NPC cells may be resulted from the upstream signaling pathways regulation such as Wnt or Akt pathways as well [19, 32].
Gsk3b	AKT1	GSK-3β	Akt	x	2932	207	exact	exact	Negative_regulation,Positive_regulation	3304404	Akt reportedly induces inactivation (phosphorylation) of GSK-3β, which in turn suppresses phosphorylation of snail to induce the nuclear localisation and protein stabilisation of snail, leading to EMT (Zhou et al, 2004; Touny and Banerjee, 2007).
Gsk3b	AKT1	GSK3	Akt	x	2932	207	exact	exact	Regulation	3305429	Akt is a second messenger downstream of phosphatidylinositol 3-kinase (PI-3K) and mediates many of its survival functions through phosphorylation and regulation of transcription factors including nuclear-factor- kappa B, mTor, various caspases and GSK3.
Gsk3b	AKT1	GSK-3β	Akt	x	2932	207	exact	exact	Negative_regulation,Phosphorylation,Positive_regulation	3314677	Suppression of Akt which leads to de-phosphorylation and activation of GSK-3β cause phosphorylation of cyclin D1 at Thr286 and the subsequent proteasomal degradation [23].
Mdm2	AKT1	Mdm2	Akt	x	4193	207	exact	exact	Binding	3317191	In response to growth factor stimulation, active Akt binds to and phosphorylates Mdm2 at Ser166 and Ser186 to enhance protein stability and facilitate the function of Mdm2 to promote p53 ubiquitination [73, 74].
Gsk3b	AKT1	GSK3	Akt	x	2932	207	exact	exact	Positive_regulation	3321461	The PI3K/Akt pathway not only regulates the transcriptional activity of cyclin D1 but also increases its accumulation by inactivating glycogen synthase kinase-3 (GSK3), an enzyme that targets cyclin D1 for proteasomal degradation.
Gsk3b	AKT1	GSK3	Akt isoforms	x	2932	207	exact	fuzzy	Regulation	3324480	Regulation of Akt-GSK3 pathway by Akt isoforms.
Tns1	AKT1	tensin homologue	AKT	x	7145	207	fuzzy	exact	Regulation	3326567	The PI3K/AKT pathway is negatively regulated by PTEN (phosphatase and tensin homologue), a lipid phosphatase that removes the 3-phosphate from PI(3,4)P2 and PI(3,4,5)P3, thus inactivating the signaling cascade [13].
Gsk3b	AKT1	GSK3β	Akt	x	2932	207	exact	exact	Negative_regulation,Positive_regulation	3334656	In bone, strain-induced β-catenin translocation (2% strain, 3600 cycles) was shown to result from inhibition of GSK3β activity, which was suggested to be mediated via activation of the Akt pathway [32].
Tns1	AKT1	tensin homologue	Akt	x	7145	207	fuzzy	exact	Regulation	3338537	Akt can be activated by phosphoinositide dependent kinase 1 (PDK1) and can be negatively regulated through the tumor suppressor phosphatase and tensin homologue deleted on chromosome ten (PTEN).
Tns1	AKT1	Tensin Homologue	Akt	x	7145	207	fuzzy	exact	Regulation	3345219	The activity of Akt is negatively regulated by PTEN (Phosphatase and Tensin Homologue).
Gsk3b	AKT1	GSK3β	Akt	x	2932	207	exact	exact	Phosphorylation,Regulation	3350436	Moreover, Akt regulates adipogenesis via the phosphorylation and inactivation of substrates such as Foxo1 and GSK3β, which directly regulate PPARγ, C/EBPβ, C/EBPα, and GS [15,16].
Tsc2	AKT1	TSC2	Akt	x	7249	207	exact	exact	Negative_regulation	3350854	This conversion from PIP3 to PIP2 negates the activity of PI3K and results in elevation of mTOR since the processes downstream—Akt activation, Akt-mediated phosphorylation and inhibition of TSC2, release inhibition of Rheb which activates mTOR.
Mdm2	AKT1	MDM2	AKT	x	4193	207	exact	exact	Positive_regulation	3355968	(A) AKT, ERK, and IKK phosphorylates FOXO3 at different sites and induces its ubiquitination and subsequent degradation via SKP2, MDM2, and β-TrCP, respectively.
Irs1	AKT1	IRS-1	Akt	x	3667	207	exact	exact	Positive_regulation	3356038	Lastly, GHR signaling has also been associated with activation of the phosphatidylinositol-3 kinase (PI3K)/Akt pathway in a Jak2/IRS-1 dependent manner (Liang et al., 2000).
Irs1	AKT1	IRS1	Akt	x	3667	207	exact	exact	Phosphorylation,Positive_regulation	3356151	The major signaling pathways by which insulin and the IGFs regulate metabolism and gene expression have been reviewed elsewhere (Johnston et al., 2003; Siddle, 2011) and include the serine/threonine kinases Akt/PKB and MEK whose activation is dependent on phosphorylation of IRS1 and Shc and the subsequent activation of PI3K and the small G-protein Ras.
Irs1	AKT1	IRS1	PKB	x	3667	207	exact	exact	Phosphorylation,Positive_regulation	3356151	The major signaling pathways by which insulin and the IGFs regulate metabolism and gene expression have been reviewed elsewhere (Johnston et al., 2003; Siddle, 2011) and include the serine/threonine kinases Akt/PKB and MEK whose activation is dependent on phosphorylation of IRS1 and Shc and the subsequent activation of PI3K and the small G-protein Ras.
Gsk3b	AKT1	GSK3β	AKT	x	2932	207	exact	exact	Negative_regulation,Phosphorylation,Positive_regulation	3357548	AKT phosphorylation leads further to the inactivation of GSK3β resulting in an increase in levels of phospho-GSK3β and active (dephosphorylated) β-catenin1 (CTNNB1).
Nedd4l	AKT1	Nedd4-2	Akt	x	23327	207	exact	exact	Negative_regulation	3362779	In this study, we found that insulin-induced decrease in the levels of Nedd4-2 in coimmunoprecipitated α-ENaC, β- ENaC and γ-ENaC were blocked with LY294002 and Akt inhibitor treatment respectively These findings indicated the effect of insulin on inhibition of Nedd4-2 binding to ENaC via PI3K/Akt pathway.
Gsk3b	AKT1	GSK-3β regulators	Akt	x	2932	207	fuzzy	exact	Negative_regulation,Positive_regulation	3364548	Many GSK-3β regulators act to inhibit Akt by blocking its activation or kinase activity.
Gsk3b	AKT1	GSK	Akt	x	2932	207	exact	exact	Binding	3366670	Akt also interacts, directly or indirectly, with numerous other regulatory proteins, including cyclin D, p21Cip1, glycogen synthase kinase (GSK)-3, and mTOR [9,25].
Gsk3b	AKT1	GSK-3β	Akt	x	2932	207	exact	exact	Regulation	3371823	PI3K/Akt could potentially regulate cell-cycle progression by phosphorylating and inactivating GSK-3β, thereby stabilizing nuclear translocation of β-catenin and increasing cyclin D1 and Cdk4 transcription [20].
Gsk3b	AKT1	GSK-3β	Akt	x	2932	207	exact	exact	Binding,Positive_regulation	3387134	Using a pharmacological inhibitor of PI-3K, we show that PI-3K/Akt is required for 14-3-3σ binding of GSK-3β.
Gsk3b	AKT1	GSK3 kinases	PKB	x	2932	207	fuzzy	exact	Positive_regulation	3394506	A number of studies have shown that the GSK3 kinases are activated by both the PI3K/PKB and Wnt/β-catenin signalling pathways (MacDonald et al, 2007).
Gsk3b	AKT1	GSK-3	Akt	x	2932	207	exact	exact	Regulation	3397315	GSK-3 is constitutively active in cells (Grimes and Jope, 2001a; Doble and Woodgett, 2003) and negatively regulated by the PI-3K/Akt pathway through phosphorylation of Ser-9 and Ser-21 (GSK-3β and GSK-3α, respectively) located at the N-terminus (Plyte et al., 1992; Cross et al., 1995; Grimes and Jope, 2001a).
Irs1	AKT1	IRS1	Akt	x	3667	207	exact	exact	Negative_regulation,Phosphorylation,Positive_regulation	3399819	Whereas the EGF-induced phosphorylation of the EGFR and the adapter protein insulin-receptor substrate 1 (IRS1) was drastically reduced by gefitinib (Fig. 4B, C) the phosphorylation of Akt was not (Fig. 4D), indicating that Akt signaling was unchanged in gefitinib-treated H460 cells.
Irs1	AKT1	insulin-receptor substrate 1	Akt	x	3667	207	exact	exact	Negative_regulation,Phosphorylation,Positive_regulation	3399819	Whereas the EGF-induced phosphorylation of the EGFR and the adapter protein insulin-receptor substrate 1 (IRS1) was drastically reduced by gefitinib (Fig. 4B, C) the phosphorylation of Akt was not (Fig. 4D), indicating that Akt signaling was unchanged in gefitinib-treated H460 cells.
Acin1	AKT1	Acinus-S protein	AKT	x	22985	207	fuzzy	exact	Phosphorylation,Regulation	3403963	It is conceivable that lack of phosphorylation in S478 due to 478 F mutation and the change of polarity caused by the change from a polar amino acid (S) to a nonpolar amino acid (F) would greatly impact Acinus-S protein conformation and probably affect the likelihood of S422 phosphorylation by AKT.
Tsc2	AKT1	TSC2	Akt1	x	7249	207	exact	exact	Regulation	3404040	The TSC1/TSC2 complex is negatively regulated by Akt1 function and this complex in turn negatively attenuates RHEB function in its activation of TOR.
Tbc1d4	AKT1	AS160	Akt	x	9882	207	exact	exact	Regulation	3411167	The functional interrelationship between the Axin/TNKS/KIF3A complex and Akt-mediated regulation of AS160 awaits further investigation.
Gsk3b	AKT1	GSK3β	AKT	x	2932	207	exact	exact	Negative_regulation,Positive_regulation	3411810	Suppression of AKT activity leads to a de-repression of AKT substrates PRAS40, FOXO and GSK3β due to the reduction of AKT-mediated phosphorylation.
Akt1s1	AKT1	PRAS40	AKT	x	84335	207	exact	exact	Negative_regulation,Positive_regulation	3411810	Suppression of AKT activity leads to a de-repression of AKT substrates PRAS40, FOXO and GSK3β due to the reduction of AKT-mediated phosphorylation.
Gsk3b	AKT1	GSK-3	AKT	x	2932	207	exact	exact	Positive_regulation	3414727	β-cell mass is controlled by various processes such as cell proliferation, survival/apoptosis, and cell size, and AKT activates several signaling components including FOXO, GSK-3, TSC2/mTOR and cell-cycle components that are involved in these processes.
Tsc2	AKT1	TSC2	AKT	x	7249	207	exact	exact	Positive_regulation	3414727	β-cell mass is controlled by various processes such as cell proliferation, survival/apoptosis, and cell size, and AKT activates several signaling components including FOXO, GSK-3, TSC2/mTOR and cell-cycle components that are involved in these processes.
Tsc2	AKT1	TSC2	AKT	x	7249	207	exact	exact	Regulation	3416798	TSC2 can be regulated through differential phosphorylation mechanism, such as LKB1/AMPK, PI3K/AKT and p38 MAPK pathways.
Tsc2	AKT1	TSC2	AKT	x	7249	207	exact	exact	Regulation	3416798	TSC2 is further regulated by PI3K/AKT, LKB1/AMPK and MAPK pathways.
Tsc2	AKT1	TSC2	Akt	x	7249	207	exact	exact	Positive_regulation	3419215	In fact, Akt can phosphorylate and activate the mTOR-containing complex mTORC1 directly or indirectly through the actions of the TSC1/TSC2 complex [25]; moreover, the second mTOR-containing complex, mTORC2, contributes to phosphorylation and activation the Akt kinase [26].
Junb	AKT1	JunB	Akt	x	3726	207	exact	exact	Phosphorylation,Positive_regulation	3421447	Otx1 and Fosl1 were inferred to reduce phosphorylation of Akt, while JunB was predicted to increase Akt phosphorylation.
Irs1	AKT1	IRS1	Akt	x	3667	207	exact	exact	Gene_expression,Negative_regulation,Phosphorylation,Positive_regulation	3425400	Compared with cells expressing Gly972 variant of IRS, insulin-induced Thr308-Akt phosphorylation was also significantly reduced in cells expressing Arg972 variant of IRS1 by 75.9% at 5 min and by 88% at 10 min of insulin treatment (Fig. 4B).
Irs1	AKT1	IRS-1	Akt	x	3667	207	exact	exact	Phosphorylation,Positive_regulation	3425403	Phosphorylation of IRS-1 on Y612 and Y896, sites required for insulin-mediated Akt and ERK activation, showed reduced phosphorylation, suggesting an effect of Gpc4 deletion on insulin signaling (Supplementary Fig. 2C).
Gsk3b	AKT1	GSK3	Akt	x	2932	207	exact	exact	Regulation	3425429	Akt regulates proliferation by modulation of multiple downstream targets including glycogen synthase kinase-3 (GSK3) (see below), FoxO1, and tuberous sclerosis proteins (TSC)/mammalian target of rapamycin (mTOR) among others.
Irs1	AKT1	IRS-1	Akt	x	3667	207	exact	exact	Regulation	3430578	Hence, it is possible that IRS-1 negatively regulates autophagy through Akt, to inhibit AMPK or to increase mTOR activity.
Irs1	AKT1	IRS-1	Akt	x	3667	207	exact	exact	Gene_expression,Regulation	3430578	Next, we checked if the expressed IRS-1 was functional by determining whether the well-established downstream IRS-1 effectors, including p70 ribosomal protein S6 kinase (p70 S6K), Akt, and ERK were affected by the overexpression of IRS-1.
Irs1	AKT1	IRS-1	AKT	x	3667	207	exact	exact	Binding	3443948	Blockade of IGF-1R signalling by specific inhibitors can decrease tumour growth in a xenograft mouse model by disrupting the association of IRS-1 with PI3K and downregulating PI3K/AKT signalling (Guix et al, 2008).
Mdm2	AKT1	MDM-2 protein	AKT	x	4193	207	exact	exact	Phosphorylation,Positive_regulation	3447665	It is known that AKT, which is closely associated with DNA damage, induces the phosphorylation of MDM-2 protein, which results in the translocation of MDM-2 into the nucleus where it inactivates p53 [28].
Tsc2	AKT1	TSC2	Akt	x	7249	207	exact	exact	Gene_expression,Negative_regulation,Positive_regulation	3448379	Decreased protein expression of these negative regulators (TSC2 and PTEN) leads to overstimulation of the mTOR pathway by constitutive activation of PI3K/Akt, thus resulting in uninhibited tumour growth (19).
Gsk3b	AKT1	GSK-3	Akt	x	2932	207	exact	exact	Phosphorylation,Regulation	3449306	It was reported that phospho-Akt localizes to the centrosomes in HEK-293 and HeLa cells, and is responsible for GSK-3 phosphorylation at the centrosome during mitosis (Wakefield et al., 2003).
Mdm2	AKT1	MDM2	AKT-1	x	4193	207	exact	exact	Positive_regulation	3461340	Similarly, the activation of AKT-1 and mTOR by the presence of nutrients and growth factors leads to the AKT-1-dependent activation of MDM2 by phosphorylation, which enhances its activity as a ubiquitin ligase and moves it into the nucleus so that it more effectively degrades and inactivates p53 [180].
Mdm2	AKT1	MDM2	AKT-1	x	4193	207	exact	exact	Positive_regulation	3461340	Similarly, the activation of AKT-1 and mTOR by the presence of nutrients and growth factors leads to the AKT-1-dependent activation of MDM2 by phosphorylation, which enhances its activity as a ubiquitin ligase and moves it into the nucleus so that it more effectively degrades and inactivates p53 [180].
Gsk3b	AKT1	GSK3β	AKT	x	2932	207	exact	exact	Positive_regulation	3463558	These results were surprising given that GSK3β is activated downstream of AKT and that JNK signaling does not appear to affect AKT activity in this context (Figure 9C).
Gsk3b	AKT1	GSK3β	AKT	x	2932	207	exact	exact	Phosphorylation,Positive_regulation	3463558	Similarly, we find that inhibition of JNK does not affect AKT activity as it does not appear to influence AKT mediated GSK3β (ser-9) phosphorylation.
Tsc2	AKT1	TSC2	Akt	x	7249	207	exact	exact	Regulation	3465283	Notably, FOXO3 and TSC2 are known to be regulated by the PI3K/Akt pathway, which is targeted by Triflorcas (Figure 2 and 6).
Gsk3b	AKT1	GSK-3β	Akt	x	2932	207	exact	exact	Negative_regulation,Phosphorylation,Positive_regulation	3467398	Thirty min of sustained ischemia significantly decreased the levels of Akt phosphorylation and resulted in a corresponding decrease of GSK-3β phosphorylation in the I/R control group.
Gsk3b	AKT1	GSK-3β	Akt	x	2932	207	exact	exact	Positive_regulation,Regulation	3467398	Although GSK-3β is an established target of Akt, it is unlikely that regulation of GSK-3β is solely dependent on Akt in stretched rat heart.
Gsk3b	AKT1	GSK3	AKT	x	2932	207	exact	exact	Positive_regulation	3470581	We therefore asked whether, in addition to a decrease in AKT-mediated GSK3 phosphorylation and subsequent GSK3 activation, riluzole could increase Smad linker phosphorylation by an additional mechanism.
Gsk3b	AKT1	GSK3β	AKT	x	2932	207	exact	exact	Phosphorylation,Regulation	3470581	GSK3β activity is negatively regulated upon AKT phosphorylation on serine 9 [21].
Gsk3b	AKT1	GSK3β	Akt selective inhibitor	x	2932	207	exact	fuzzy	Negative_regulation,Phosphorylation	3471824	Furthermore, an Akt selective inhibitor, Akti-1/2, reduced the phosphorylation level of GSK3β (Fig. 6E) but potentiated the glucose-induced insulin secretion (Fig. 6F).
Gsk3b	AKT1	GSK3β	Akt1	x	2932	207	exact	exact	Gene_expression,Negative_regulation,Phosphorylation,Regulation	3471824	On the other hand, the expression of a constitutive active Akt1 mutant, myr-Akt1 [17], suppressed the inhibitory effect of PIK-75 on GSK3β phosphorylation, a downstream target of Akt [39] (Fig. 6C), and blocked the potentiating effect of PIK-75 on the glucose-induced hGH secretion (Fig. 6D).
Gsk3b	AKT1	GSK3β	Akt1 mutant	x	2932	207	exact	fuzzy	Gene_expression,Negative_regulation,Phosphorylation,Regulation	3471824	On the other hand, the expression of a constitutive active Akt1 mutant, myr-Akt1 [17], suppressed the inhibitory effect of PIK-75 on GSK3β phosphorylation, a downstream target of Akt [39] (Fig. 6C), and blocked the potentiating effect of PIK-75 on the glucose-induced hGH secretion (Fig. 6D).
Gsk3b	AKT1	GSK3β	Akt	x	2932	207	exact	exact	Negative_regulation,Regulation	3471979	TRPC channel and Akt are involved in PDGF-CC mediated inactivation of GSK3β.
Mdm2	AKT1	antiapoptotic MDM2 [115]	AKT	x	4193	207	fuzzy	exact	Positive_regulation	3472714	AKT phosphorylates and inactivates proapoptotic protein BAD and activates antiapoptotic MDM2 [115].
Gsk3b	AKT1	GSK3β	Akt	x	2932	207	exact	exact	Regulation	3474787	PbA-infected mice demonstrated an absence of phospho-GSK3β staining in the nuclei of tau positive neurons whereas intranuclear phospho-GSK3β immunoreactivity was evident in control and PbN infected mice (Fig. 4), indicating that the aberrant phosphorylation and subsequent misfolding of tau is most likely a result of abnormal Akt regulation of GSK3β in the neurons.
Gsk3b	AKT1	p-GSK-3β	AKT	x	2932	207	fuzzy	exact	Positive_regulation	3478411	ERK and AKT inhibitors plus ATO augment Mcl-1 reduction and apoptosis induction in HL-60 cells
Gsk3b	AKT1	GSK3β	AKT	x	2932	207	exact	exact	Regulation	3479306	GSK3β is negatively regulated by the serine/threonine kinase AKT through its phosphorylation at Ser9 (Cross et al., 1995).
Gsk3b	AKT1	GSK3β	Akt	x	2932	207	exact	exact	Phosphorylation,Positive_regulation	3483015	In addition, Akt activation promotes the phosphorylation of the negative regulator, GSK3β, and restrains the activity of Foxo1a, ensuring a constant active state of the PI3-K/Akt pathway [77].
Gsk3b	AKT1	GSK3	Akt	x	2932	207	exact	exact	Regulation	3488115	Thus, Akt controls ADBE via regulation of presynaptic GSK3 activity, which is the first demonstration of a role for Akt in the regulation of SV recycling in central nerve terminals.
Gsk3b	AKT1	GSK3β	Akt	x	2932	207	exact	exact	Negative_regulation	3490082	Akt-mediated inhibition of GSK3β inhibits adipogenesis (Ross et al., 2000; Tang et al., 2005).
Irs1	AKT1	Irs1	Akt	x	3667	207	exact	exact	Phosphorylation,Positive_regulation	3491143	This lowering in Irs1 level resulted in reduced insulin stimulated Akt phosphorylation (Fig 3h, i).
Gsk3b	AKT1	GSK3β	Akt	x	2932	207	exact	exact	Negative_regulation,Phosphorylation	3493083	Furthermore, Akt inhibitor suppressed TLR2-mediated phosphorylation of GSK3β.
Tsc2	AKT1	TSC1/2 complex downstream of growth factor receptors	Akt	x	7249	207	fuzzy	exact	Gene_expression,Negative_regulation,Positive_regulation,Regulation	3493453	Based on current models, we propose that control of TSC2 expression is required to set a threshold for the Akt-mediated inactivation of the TSC1/2 complex downstream of growth factor receptors.
Irs1	AKT1	insulin receptor substrate 1	Akt	x	3667	207	exact	exact	Gene_expression,Negative_regulation,Phosphorylation,Positive_regulation	3501846	Importantly, treatment of adipocytes with the supernatant of activated Y1-deficient macrophages causes insulin resistance, as demonstrated by decreased insulin-induced phosphorylation of the insulin receptor and Akt as well as decreased expression of insulin receptor substrate 1.
Mdm2	AKT1	MDM2	AKT	x	4193	207	exact	exact	Positive_regulation,Protein_catabolism	3510844	The Ras-PI3K-AKT signaling pathway-induced degradation of p300 and CBP is mediated by MDM2.
Tns1	AKT1	tensin homologue	Akt	x	7145	207	fuzzy	exact	Positive_regulation	3517477	In a variety of human tumours, including glioblastoma, Akt is constitutively activated due to mutation or deletion of the phosphatase and tensin homologue (PTEN), a major negative regulator of the PI3K/Akt signal pathway [2,3].
Tsc2	AKT1	TSC2	Akt kinase	x	7249	207	exact	fuzzy	Regulation	3519752	TSC2, one of the proteins regulated by Akt kinase, is a constitutively active inhibitor of mTOR activity, and its activity is suppressed by the phosphorylation of specific amino acid residues.
Gsk3b	AKT1	GSK-3b	Akt	x	2932	207	exact	exact	Positive_regulation	3522699	The main regulatory mechanism of these enzymes is mediated by phosphorylation but while Akt is activated GSK-3b is inhibited by phosphorylation.
Akt1s1	AKT1	PRAS40	Akt	x	84335	207	exact	exact	Binding,Phosphorylation,Positive_regulation	3522726	Akt-induced phosphorylation of PRAS40 and Deptor causes their dissociation from Raptor and promotes recruitment of its downstream substrates S6-Kinase1 and 2, 4EBP1, and 4EBP2 (see reviews [33]–[37] and references therein).
Mdm2	AKT1	MDM2	Akt	x	4193	207	exact	exact	Positive_regulation	3524203	It would be interesting to learn whether or not the Akt-mediated phosphorylation of MDM2 and the Akt-mediated stabilization of CSN6 cooperate with each other toward the Akt-mediated MDM2 activation.
Mdm2	AKT1	MDM2	Akt	x	4193	207	exact	exact	Positive_regulation	3524203	One of the mechanisms is that the oncogenic HER2-Akt signaling phosphorylates and activates MDM2 (Fig. 1).6,7 The HER2 oncoprotein is overexpressed in approximately 30% of breast cancers and activates Akt.8 Although the phosphorylation of MDM2 at Ser166, Ser186 and Ser188 by Akt is involved in the subcellular localization and stabilization of MDM2,6,7 the exact mechanisms by which HER2-Akt signal…
Mdm2	AKT1	MDM2	Akt	x	4193	207	exact	exact	Positive_regulation	3524203	Thus, MDM2 can be activated by direct phosphorylation via HER2-Akt singling and indirect stabilization via the Akt-CSN6 axis (Fig. 1).
Gsk3b	AKT1	GSK-3β	AKT	x	2932	207	exact	exact	Negative_regulation,Positive_regulation	3534639	The above results showed that activation of PI3K and AKT resulted in the inhibition of GSK-3β (Fig. 4B and 4C) indicating that GSK-3β might mediate Tat-induced enhancement of angiogenesis and tumorigenesis.
Gsk3b	AKT1	GSK-3β	AKT-DN	x	2932	207	exact	fuzzy	Negative_regulation,Phosphorylation	3534639	As expected, AKT-DN also reduced the level of the phosphorylated form of GSK-3β compared to the vector control (Fig. 8D).
Gsk3b	AKT1	GSK3β	AKT	x	2932	207	exact	exact	Phosphorylation,Positive_regulation	3535741	The activation of AKT leads to the phosphorylation of GSK3β, which is active in resting cells, but is inactivated by the phosphorylation.
Gsk3b	AKT1	GSK3β	AKT	x	2932	207	exact	exact	Regulation	3535741	The PI3K/AKT signaling may also regulate angiogenesis by several downstream targets such as NOS and GSK3β, which commonly upregulate HIF-1α expression inducing VEGF transcriptional activation.
Gsk3b	AKT1	GSK3β	Akt	x	2932	207	exact	exact	Negative_regulation	3536786	JAK2 (V617F) also enhanced the protein stability of c-Myc by Akt-mediated inhibition of GSK3β (Fig. 3F).
Srsf6	AKT1	mibta52b mutants	akt1	x	6431	207	fuzzy	exact	Gene_expression,Negative_regulation	3544797	The expression of akt1 was downregulated in mibta52b mutants (Fig. 6A), indicating that Notch activation is required for akt1 transcription in turn.
Tns1	AKT1	tensin homologue	Akt	x	7145	207	fuzzy	exact	Regulation	3545959	The PI3K/Akt pathway is one of the major downstream targets of the insulin pathway and is negatively regulated by phosphatase and tensin homologue deleted on chromosome 10 (PTEN) [34].
Mdm2	AKT1	mdm2	Akt	x	4193	207	exact	exact	Regulation	3546272	Several studies have suggested that PI3K/Akt signaling regulates the mdm2-p53 pathway through RTK.
Mdm2	AKT1	mdm2 protein	Akt	x	4193	207	exact	exact	Regulation	3546272	c-Met regulates the activity of Akt protein, and activated Akt modulates mdm2 protein, a p53 negative regulator [12].
Gsk3b	AKT1	GSK-3α	Akt	x	2932	207	exact	exact	Phosphorylation,Positive_regulation	3547758	Phosphorylation of Akt in response to DA leads to a reduction of kinase activity and a concomitant activation of its substrates GSK-3α (Ser-21)/β (Ser-9) [20].
Gsk3b	AKT1	GSK-3α	Akt	x	2932	207	exact	exact	Regulation	3547758	Previous studies have shown that GSK-3α/β activity can be negatively regulated by Akt, a serine/threonine kinase.
Mdm2	AKT1	MDM2	AKT	x	4193	207	exact	exact	Positive_regulation	3549959	AKT directly activates murine double minute 2 (MDM2), a negative regulator of p53.
Mdm2	AKT1	murine double minute 2	AKT	x	4193	207	fuzzy	exact	Positive_regulation	3549959	AKT directly activates murine double minute 2 (MDM2), a negative regulator of p53.
Gsk3b	AKT1	GSK3	AKT	x	2932	207	exact	exact	Phosphorylation,Regulation	3552677	AKT regulates glycogenesis through the phosphorylation of GSK3, GSK3 phosphorylates glycogen synthase and converts it to the less-active (glucose-6-phosphate dependent) form, thus inhibits glycogen synthesis.
Gsk3b	AKT1	GSK3	Akt	x	2932	207	exact	exact	Negative_regulation	3558493	We found that inhibition of GSK3, via addition of LiCl or via a dominant negative construct (data not shown), prevented microtubule disassembly induced by inhibition of PI3K/Akt (Fig. 7A,D) and restored oriented migration (Fig. 7B).
Gsk3b	AKT1	GSK3	Akt	x	2932	207	exact	exact	Negative_regulation,Regulation	3558493	PI3K/Akt-dependent stabilization of microtubules involved repression of GSK3 activity on the one hand and inhibition of the microtubule destabilizing protein, Stathmin, on the other hand.
Irs1	AKT1	IRS-1	AKT	x	3667	207	exact	exact	Positive_regulation	3563486	Rapalog mTOR inhibitors are known to induce IRS-1-mediated, upstream feedback activation of PI3K-AKT [8], which is thought to be important for the limited clinical efficiency of the therapy for most cancers, including NSCLC.
Gsk3b	AKT1	GSK3	Akt	x	2932	207	exact	exact	Positive_regulation,Regulation	3567645	Dual Regulation of Glycogen Synthase Kinase 3 (GSK3)α/β by Protein Kinase C (PKC)α and Akt Promotes Thrombin-mediated Integrin αIIbβ3 Activation and Granule Secretion in Platelets*
Gsk3b	AKT1	GSK3	Akt	x	2932	207	exact	exact	Regulation	3567645	However, we cannot rule out the possibility that Akt-mediated GSK3 regulation contributes to consolidation of platelet aggregation and thrombus formation.
Gsk3b	AKT1	GSK3	Akt1	x	2932	207	exact	exact	Phosphorylation,Regulation	3567645	The SFLLRN time course studies suggested that Akt1 might be involved in GSK3 phosphorylation at early time points, whereas both Akt1 and Akt2 may be involved at later time points.
Gsk3b	AKT1	GSK3α	Akt	x	2932	207	exact	exact	Phosphorylation,Positive_regulation	3567645	Together these results demonstrate that phosphorylation and inhibition of GSK3α/β in platelets are dependent mainly on PKCα and Akt.
Gsk3b	AKT1	GSK3α	Akt	x	2932	207	exact	exact	Regulation	3567645	Interestingly, a recent study on neutrophils also described a role for phospholipase C/PKC and PI3K/Akt pathway in GSK3α/β phosphorylation (40), suggesting that dual regulation of GSK3α/β by PKC and Akt may be a more general mechanism in hematopoietic cells.
Gsk3b	AKT1	GSK3α	Akt	x	2932	207	exact	exact	Phosphorylation,Regulation	3567645	Pharmacological inhibitor studies showed that early PAR1-mediated GSK3α/β phosphorylation was only mildly affected by the PI3K inhibitor wortmannin and the Akt inhibitor MK2206, suggesting that another kinase may be involved.
Gsk3b	AKT1	GSK3α	Akt isoforms	x	2932	207	exact	fuzzy	Phosphorylation,Positive_regulation	3567645	In the present study, we therefore analyzed the temporal activation of all three Akt isoforms to determine their potential contribution to GSK3α/β phosphorylation in human platelets.
Gsk3b	AKT1	GSK3α	Akt1	x	2932	207	exact	exact	Phosphorylation,Positive_regulation	3567645	These results raised the possibility that Akt1 contributes to early (15 s) GSK3α/β phosphorylation, whereas Akt2 may be involved in later (5 min) GSK3α/β phosphorylation.
Gsk3b	AKT1	GSK3β	Akt isoform	x	2932	207	exact	fuzzy	Negative_regulation,Phosphorylation,Regulation	3567645	The relatively small effect of Akt isoform deficiency on GSK3β phosphorylation may therefore be explained by partial redundancy between the Akt isoforms, as well as contribution of PKCα to early GSK3β phosphorylation.
Akt1s1	AKT1	PRAS40	Akt	x	84335	207	exact	exact	Phosphorylation,Positive_regulation	3567645	These data are in agreement with our previous findings that Akt Ser473 phosphorylation is essential for Akt2 activity and phosphorylation of PRAS40 but dispensable for Akt1 activity and phosphorylation of GSK3β (11).
Gsk3b	AKT1	GSK3	Akt	x	2932	207	exact	exact	Negative_regulation	3569899	This sensitization was achieved through prevention of Akt-mediated inhibition of GSK3 [67] and induction of the pro-apoptotic Nur77 [120].
Gsk3b	AKT1	GSK3β	AKT	x	2932	207	exact	exact	Regulation	3570922	The PI3K/AKT signaling may also regulate angiogenesis by several downstream targets such as NOS and GSK3β, which commonly upregulate HIF-1α expression inducing VEGF transcriptional activation.
Mdm2	AKT1	Mdm2	AKT	x	4193	207	exact	exact	Phosphorylation,Positive_regulation	3575299	In a pro-cell cycle progression mechanism involving p53, AKT promotes the phosphorylation and translocation of Mdm2 into the nucleus, where it downregulates p53, which antagonizes p53-mediated cell cycle checkpoints [40].
Gsk3b	AKT1	GSK3β	Akt	x	2932	207	exact	exact	Positive_regulation	3576371	It is believed that activation of PI3K signaling turns on Akt, resulting in inactivation of GSK3β via Akt-mediated phosphorylation 43].
Gsk3b	AKT1	GSK3β	Akt	x	2932	207	exact	exact	Positive_regulation	3576371	One interesting finding from our current study was that side-stream smoke exposure led to activation of Akt and GSK3β in myocardium, consistent with the findings of activation of Akt and GSK3β in epithelial cell systems prompting development of lung cancer.
Irs1	AKT1	IRS-1	Akt	x	3667	207	exact	exact	Phosphorylation,Positive_regulation	3577828	Furthermore, it was found that Akt directly mediates Ser/Thr phosphorylation of the insulin receptor substrate 1 (IRS-1), resulting in a negative feedback loop that reduces insulin action [31].
Irs1	AKT1	insulin receptor substrate 1	Akt	x	3667	207	exact	exact	Phosphorylation,Positive_regulation	3577828	Furthermore, it was found that Akt directly mediates Ser/Thr phosphorylation of the insulin receptor substrate 1 (IRS-1), resulting in a negative feedback loop that reduces insulin action [31].
Irs1	AKT1	IRS-1	Akt	x	3667	207	exact	exact	Phosphorylation,Positive_regulation	3581221	In the liver of PA28 KO mice, insulin-induced phosphorylation of Akt at Ser473 was impaired (Fig. 3E) in association with marked reduction in IRS-2 protein levels (Fig. 3F) and enhanced serine phosphorylation of IRS-1 compared with WT mice (Fig. 3G).
Gsk3b	AKT1	GSK-3β	Akt	x	2932	207	exact	exact	Negative_regulation,Phosphorylation,Positive_regulation	3583433	While PDGF-BB activated p44/p42 MAPK, SAPK/JNK, Akt and GSK-3β, but not p38 MAPK (Fig. 2), pretreatment with UVC significantly inhibited PDGF-BB-induced phosphorylation of Akt and GSK-3β in these cells.
Gsk3b	AKT1	GSK-3β	Akt	x	2932	207	exact	exact	Negative_regulation,Phosphorylation,Positive_regulation	3583433	While PDGF-BB activated p44/p42 MAPK, SAPK/JNK, Akt and GSK-3β, but not p38 MAPK (Fig. 2), pretreatment with UVC significantly inhibited PDGF-BB-induced phosphorylation of Akt and GSK-3β in these cells.
Gsk3b	AKT1	GSK-3	Akt	x	2932	207	exact	exact	Regulation	3585436	Akt controls the activity of multiple signaling molecules and pathways such as the mTORC1, GSK-3, and the NF-kB pathway.
Gsk3b	AKT1	GSK-3β	Akt	x	2932	207	exact	exact	Positive_regulation	3585436	Akt activates or inhibits a broad range of proteins including mTORC1 (mTOR in complex with Raptor), BAD, FOXO, GSK-3β, and p27, which are involved in the control of cell growth, metabolism, survival, cell cycle, and migration (Manning and Cantley, 2007) (Figure 2).
Tns1	AKT1	tensin homologue	Akt	x	7145	207	fuzzy	exact	Regulation	3585436	The PI3K/Akt signaling pathway is regulated by phosphatases with the phosphatase and tensin homologue deleted on chromosome 10 (PTEN) lipid phosphatase being the most extensively investigated.
Gsk3b	AKT1	b phospho-GSK-3β	Akt	x	2932	207	fuzzy	exact	Positive_regulation	3590365	Activation of Akt/GSK-3β signaling pathway by CCN2. a Western blot analysis of phospho-Akt (Ser473) and b phospho-GSK-3β (Ser9) contents in cardiac myocytes stimulated with increasing concentrations of rhCCN2 for 30 min.
Tsc2	AKT1	TSC1/2	Akt	x	7249	207	fuzzy	exact	Regulation	3596529	Akt controls a host of signaling molecules, including TSC1/2.
Irs1	AKT1	IRS-1	Akt	x	3667	207	exact	exact	Positive_regulation	3599057	Subsequently, the activated IRS-1 can activate a cascade of phosphorylation-dephosphorylation reactions, including 85-kDa of phosphatidylinositol-3-kinase (PI3K-p85) and serine/threonine kinases Akt/PKB (e.g. Ser-473 and Thr-308 for the Akt/PKB isoform), leading to glucose transporter 4 (GLUT4) translocation and intracellular glucose metabolism [4].
Irs1	AKT1	IRS-1	PKB	x	3667	207	exact	exact	Positive_regulation	3599057	Subsequently, the activated IRS-1 can activate a cascade of phosphorylation-dephosphorylation reactions, including 85-kDa of phosphatidylinositol-3-kinase (PI3K-p85) and serine/threonine kinases Akt/PKB (e.g. Ser-473 and Thr-308 for the Akt/PKB isoform), leading to glucose transporter 4 (GLUT4) translocation and intracellular glucose metabolism [4].
Tsc2	AKT1	TSC2	AKT	x	7249	207	exact	exact	Regulation	3603055	There has been evidence linking neuroendocrine tumors to the AKT/mTOR/S6 kinase pathway that is regulated by the hamartin/tuberin (TSC1/TSC2) complex.
Tsc2	AKT1	tuberin	AKT	x	7249	207	exact	exact	Regulation	3603055	There has been evidence linking neuroendocrine tumors to the AKT/mTOR/S6 kinase pathway that is regulated by the hamartin/tuberin (TSC1/TSC2) complex.
Gsk3b	AKT1	GSK-3β	Akt	x	2932	207	exact	exact	Negative_regulation,Phosphorylation	3615739	As shown in Figures 4a and b, Ntn-1 reversed the hypoxia-induced decrease of GSK-3β phosphorylation, which was blocked by Akt inhibitor.
Gsk3b	AKT1	phospho-Akt and -GSK-3β	Akt	x	2932	207	fuzzy	exact	Negative_regulation,Positive_regulation	3615739	Ntn-1-induced phospho-Akt and -GSK-3β were inhibited by DCC function-blocking antibody, IN a6b4 function-blocking antibody, and the Akt inhibitor.
Gsk3b	AKT1	GSK-3β	Akt	x	2932	207	exact	exact	Binding	3629208	IGF-dependent interaction of Akt with GSK-3β revealed by the crosslinking/co-IP approach.
Tsc2	AKT1	TSC2	Akt	x	7249	207	exact	exact	Phosphorylation,Positive_regulation,Regulation	3633011	The activation of TORC1 by Akt involves the phosphorylation of TSC2, which reveals a negative regulatory effect on mTOR controlled by the GTPase Rheb.
Gsk3b	AKT1	Gsk3α Ser21	Akt	x	2932	207	fuzzy	exact	Regulation	3634405	Treatment of 10 μM CAPE significantly decreased protein abundance of signaling protein involved in Akt signaling and cell cycle regulation, including Akt1, Akt2, Akt3, cyclin A, cyclin D1, cyclin E, SKP2, c-Myc, mTOR, Rb, Bcl-2, phospho-Akt Ser473, phospho-Akt Thr308, phospho-glycogen synthase kinase 3 alpha (Gsk3α Ser21, phospho-Gsk3β Ser9, phospho-mTOR Ser2448, phospho-mTOR Ser2481, phospho-PDK…
Gsk3b	AKT1	phospho-Gsk3β Ser9	Akt	x	2932	207	fuzzy	exact	Regulation	3634405	Treatment of 10 μM CAPE significantly decreased protein abundance of signaling protein involved in Akt signaling and cell cycle regulation, including Akt1, Akt2, Akt3, cyclin A, cyclin D1, cyclin E, SKP2, c-Myc, mTOR, Rb, Bcl-2, phospho-Akt Ser473, phospho-Akt Thr308, phospho-glycogen synthase kinase 3 alpha (Gsk3α Ser21, phospho-Gsk3β Ser9, phospho-mTOR Ser2448, phospho-mTOR Ser2481, phospho-PDK…
Gsk3b	AKT1	GSK-3β	Akt	x	2932	207	exact	exact	Regulation	3634653	GSK-3β is regulated by multiple signaling pathways including the Akt pathway, which inactivates it by causing Ser9 phosphorylation (Cross et al., 1995).
Gsk3b	AKT1	GSK3	Akt	x	2932	207	exact	exact	Regulation	3634714	The glycogen synthase kinase 3 (GSK3), which is negatively regulated by Akt (Diehl et al. 1998), could also potentially phosphorylate YB-1 at Ser21 in the N-terminal domain and affect the transcriptional activity of YB-1 (Table 1).
Gsk3b	AKT1	GSK-3β	Akt	x	2932	207	exact	exact	Localization,Regulation	3639969	To analyze whether GSK-3β was involved in the cross-talk between nuclear translocation of β-catenin and Akt signaling, we treated HCCC-9810 cells with the GSK-3β inhibitor or activator in combination with hUC-MSC conditioned media.
Mdm2	AKT1	MDM2	AKT	x	4193	207	exact	exact	Positive_regulation	3640086	Additionally, it has been reported that AKT can directly phosphorylate and activate MDM2.
Mdm2	AKT1	MDM2	AKT	x	4193	207	exact	exact	Positive_regulation	3640086	Taken together, these data strongly support the notion that a rapamycin-sensitive pathway is critical for up-regulation of MDM2 via IGF-1/PI3K/AKT signaling.
Mdm2	AKT1	MDM2	AKT	x	4193	207	exact	exact	Regulation	3640086	Thus, although it is clear that AKT positively regulates MDM2, the precise molecular mechanisms seem to be cell type- and context-dependent.
Mdm2	AKT1	MDM2 protein	AKT	x	4193	207	exact	exact	Gene_expression,Positive_regulation	3640086	Moreover, expression of constitutively active AKT (myristic-AKT) led to an increase of MDM2 protein levels, which was completely blocked in the presence of rapamycin (Figure 3C).
Mdm2	AKT1	MDM2 protein	myristic-AKT	x	4193	207	exact	fuzzy	Gene_expression,Positive_regulation	3640086	Moreover, expression of constitutively active AKT (myristic-AKT) led to an increase of MDM2 protein levels, which was completely blocked in the presence of rapamycin (Figure 3C).
Senp2	AKT1	SENP2	AKT	x	59343	207	exact	exact	Gene_expression,Negative_regulation,Phosphorylation	3653847	Finally, AKT phosphorylation (473S) is found significantly reduced in SENP2 over-expressed cells and consistently elevated in SENP2 knockout cells.
Senp2	AKT1	SENP2	AKT	x	59343	207	exact	exact	Regulation	3653847	Therefore, we advance the hypothesis that SENP2 may regulate AKT phosphorylatio by controlling the activity of PTEN through de-sumoylation.
Senp2	AKT1	SENP2−/− MEFs	AKT	x	59343	207	fuzzy	exact	Negative_regulation,Phosphorylation	3653847	To test whether SENP2 regulates glycolysis through modulation of the phosphorylation levels of AKT, we treated WT and SENP2−/− MEFs with LY294002, a PI3 kinase inhibitor that blocks AKT phosphorylation.
Gsk3b	AKT1	GSK3β	p-Akt	x	2932	207	exact	fuzzy	Regulation	3654267	To confirm our observation, we targeted the Akt downstream molecule GSK3β, which is negatively regulated by greater Akt activity (increased level of p-Akt).
Gsk3b	AKT1	GSK3β	Akt	x	2932	207	exact	exact	Negative_regulation	3658009	We show that Aurora A kinase, which functions in centrosome activity and spindle assembly, is highly induced during reprogramming and inhibits Akt-mediated inactivation of GSK3β, resulting in compromised reprogramming efficiency.
Gsk3b	AKT1	GSK3β	Akt	x	2932	207	exact	exact	Phosphorylation,Positive_regulation	3658009	Moreover, phosphorylated Akt (Ser473) was increased in B6-treated cells (Fig. 6c), suggesting that the increased GSK3β phosphorylation seen following AurkA inhibition is mediated by Akt.
Tsc2	AKT1	TSC2	AKT	x	7249	207	exact	exact	Regulation	3659897	There has been evidence linking neuroendocrine tumors to the AKT/mTOR/S6 kinase pathway that is regulated by the hamartin/tuberin (TSC1/TSC2) complex.
Tsc2	AKT1	tuberin	AKT	x	7249	207	exact	exact	Regulation	3659897	There has been evidence linking neuroendocrine tumors to the AKT/mTOR/S6 kinase pathway that is regulated by the hamartin/tuberin (TSC1/TSC2) complex.
Irs1	AKT1	IRS-1	AKT	x	3667	207	exact	exact	Phosphorylation,Positive_regulation	3671289	It has been demonstrated that ceramide antagonized phosphorylation and activation of AKT and tyrosine phosphorylation of insulin receptor substrate (IRS-1) in 3T3-L1 adipocytes and C2C12 myocytes (Summers et al., 1998; Chavez et al., 2003).
Ndrg1	AKT1	NDRG1	Akt	x	10397	207	exact	exact	Negative_regulation,Phosphorylation	3671793	Finding that an Akt inhibitor robustly suppresses NDRG1 phosphorylation would indicate that the tumour has high Akt, but low SGK1, activity.
Ndrg1	AKT1	NDRG1	Akt	x	10397	207	exact	exact	Negative_regulation,Phosphorylation	3671793	In contrast, tumours displaying elevated SGK1 mRNA/protein in which NDRG1 phosphorylation is not suppressed by Akt inhibitors are likely to be more resistant to Akt inhibitors.
Ndrg1	AKT1	NDRG1	Akt	x	10397	207	exact	exact	Negative_regulation,Phosphorylation	3671793	Our findings indicate that the breast cancers most likely to be sensitive to Akt inhibitors would be those displaying high Akt, low SGK1 mRNA/protein and in which phosphorylation of NDRG1 is suppressed by Akt inhibitors.
Ndrg1	AKT1	NDRG1	Akt	x	10397	207	exact	exact	Negative_regulation,Phosphorylation	3671793	This emphasizes the importance of future work to profile a much larger number of breast and other types of cancer cells to establish the proportion of different tumours that are resistant to Akt inhibitors and also display elevated SGK1 as well as elevated NDRG1 phosphorylation that is not suppressed by Akt inhibitors.
Ndrg1	AKT1	NDRG1	Akt	x	10397	207	exact	exact	Negative_regulation,Phosphorylation	3671793	We observe in several breast cancer cells displaying high Akt activity and low SGK1 (including BT-474, CAMA-1 and T47D) that NDRG1 is still phosphorylated and that NDRG1 phosphorylation is suppressed by Akt inhibitors.
Ndrg1	AKT1	NDRG1	Akt	x	10397	207	exact	exact	Phosphorylation,Positive_regulation	3671793	Evidence that Akt mediates phosphorylation of NDRG1 in Akt-inhibitor-sensitive cells
Ndrg1	AKT1	NDRG1	Akt	x	10397	207	exact	exact	Phosphorylation,Regulation	3671793	In contrast, neither MK-2206 nor AZD5363 Akt inhibitors, even at high concentrations (1 μM), had any affect on NDRG1 phosphorylation in the Akt-inhibitor-resistant BT-549 (Figure 6C) or MDA-MB-436 (Figure 6D) cells, under conditions in which PRAS40 phosphorylation was inhibited.
Mdm2	AKT1	MDM2	Akt	x	4193	207	exact	exact	Phosphorylation,Regulation	3674369	Thus, we anticipated that both Erk and Akt might not participate in GADD45β-regulated MDM2 phosphorylation at Ser166.
Gsk3b	AKT1	GSK3	Akt	x	2932	207	exact	exact	Regulation	3674457	These results are in line with our previous observation that MCL cell exposure to ATLs did not modify the expression of cyclin D1,29 which is physiologically targeted to proteasomal degradation by GSK3.4 In addition, arguing in favor of an Akt-independent regulation of GSK3 signaling in MCL cells, preincubation of Z-138 cells with the GSK3 inhibitor lithium chloride potentiated ATL-induced apopto…
Gsk3b	AKT1	GSK3	Akt	x	2932	207	exact	exact	Phosphorylation,Regulation	3674457	In prostate carcinoma cell lines, overexpression of myristoylated Akt, which bypasses the requirement for PH domain-mediated membrane recruitment, abrogated perifosine effects.57 This oncogenic myristoylated Akt has been reported to be located in rafts, displaying no GSK3 affinity and a distinct substrate preference as compared with cytosolic non-raft Akt.24 Thus, the results reported here sugges…
Tsc2	AKT1	TSC2	Akt	x	7249	207	exact	exact	Phosphorylation,Positive_regulation	3675082	Other example such as TSC1-TSC2 complex was shown to associate with the mTORC2 complex and activate Akt kianse activity (Akt Ser-473 phosphorylation) [22].
Tsc2	AKT1	TSC2	Akt kianse	x	7249	207	exact	fuzzy	Phosphorylation,Positive_regulation	3675082	Other example such as TSC1-TSC2 complex was shown to associate with the mTORC2 complex and activate Akt kianse activity (Akt Ser-473 phosphorylation) [22].
Gsk3b	AKT1	GSK-3	Akt	x	2932	207	exact	exact	Phosphorylation,Positive_regulation	3680388	However, these results do not exclude that GSK-3 phosphorylation may also be induced through Akt.
Gsk3b	AKT1	GSK3	Akt	x	2932	207	exact	exact	Positive_regulation	3681487	Finally, activation of GSK3 by Akt inhibition may also promote apoptosis through yet to be defined mechanisms.
Tbc1d4	AKT1	AS160	Akt Thr308	x	9882	207	exact	fuzzy	Phosphorylation,Regulation	3697402	In mice, insulin stimulates AS160 Ser711 phosphorylation in a wortmannin-sensitive manner but independent of Akt2, implicating regulation by one or more upstream kinases.10 These data suggest that insulin-stimulated AS160 Ser711 phosphorylation is regulated independently of Akt Thr308 phosphorylation in human skeletal muscle.
Gsk3b	AKT1	GSK-3	Akt	x	2932	207	exact	exact	Regulation	3698547	The activity of GSK-3 is regulated by phosphatidyl inositol 3 kinase-Akt pathway,22 and upregulation of Akt attenuates the AGE-induced dysfunction of endothelial progenitor cells,46 which supports our data.
Gsk3b	AKT1	GSK-3β	Akt	x	2932	207	exact	exact	Phosphorylation,Positive_regulation	3700841	During EMT, Akt-induced GSK-3β phosphorylation leads to GSK-3β inactivation.
Mdm2	AKT1	MDM2	AKT	x	4193	207	exact	exact	Positive_regulation	3700853	AKT also functioned to activate and enhance MDM2 activity [52,53].
Gsk3b	AKT1	GSK-3β	Akt	x	2932	207	exact	exact	Negative_regulation,Positive_regulation	3701221	In summary, EPO activated Akt and eNOS and inhibited the (endotoxemia-induced) activation of GSK-3β and NFκB and expression of IL-1β.
Gsk3b	AKT1	GSK3	Akt-I-1/2	x	2932	207	exact	fuzzy	Negative_regulation,Phosphorylation,Positive_regulation	3703424	LY29004 and Akt-I-1/2 treatment resulted in the expected decrease in phosphorylation of Akt and GSK3, respectively, and did not impact expression of myrPKCα (not shown).
Gsk3b	AKT1	GSK3	Akt	x	2932	207	exact	exact	Negative_regulation	3716967	Hence, the inactivation of GSK3 by Akt promotes protein synthesis making the amino acids less available for gluconeogenesis [12].
Gsk3b	AKT1	GSK3β	Akt	x	2932	207	exact	exact	Phosphorylation,Positive_regulation	3724505	Akt activation induces phosphorylation of GSK3β at serine 9, leading to inhibition of the kinase function of the protein, progression through the cell cycle, and inhibition of apoptotic pathways [31].
Gsk3b	AKT1	GSK	AKT	x	2932	207	exact	exact	Phosphorylation,Positive_regulation	3729364	Western blot analysis performed using the indicated antibodies shows that GSK induces a strong dose-dependent and time-dependent phosphorylation of ErbB3 and AKT.
Gsk3b	AKT1	GSK-3	Akt	x	2932	207	exact	exact	Regulation	3734066	GSK-3 is regulated primarily by inhibitory serine phosphorylation via the PI3K/Akt signaling pathway and/or Wnt signaling pathway [17]–[19].
Gsk3b	AKT1	GSK-3	Akt	x	2932	207	exact	exact	Regulation	3734066	GSK-3, a multifunctional Ser/Thr kinase that regulates many cellular processes, is regulated by the Wnt and/or PI3K/Akt signaling pathways through distinct mechanisms [34], [35].
Gsk3b	AKT1	GSK-3	Akt	x	2932	207	exact	exact	Phosphorylation,Regulation	3734066	Moreover, GSK-3 activity is regulated by direct phosphorylation of Akt, cyclic-AMP-dependent protein kinase, p70 ribosomal S6 kinase, and p90 ribosomal S6 kinase [38]–[41].
Irs1	AKT1	IRS-1	Akt	x	3667	207	exact	exact	Gene_expression,Negative_regulation,Phosphorylation,Positive_regulation	3734734	In rats, short-term in vivo inhibition of IRS-1 expression has been shown to lead to a reduction in insulin-stimulated phosphorylation of Akt and whole-body insulin resistance.33 Furthermore, IRS-1-targeted gene deletion in mice results in impaired glucose tolerance, hyperinsulinaemia, defective beta cell function and impaired insulin signalling.34, 35
Tsc2	AKT1	TSC1/2	AKT	x	7249	207	fuzzy	exact	Positive_regulation	3735689	Increased signaling through the phosphoinositide 3-kinase (PI3K)/AKT/mammalian target of rapamycin (mTOR) pathway occurs in diverse malignancies.1 In cancer, the PI3K/AKT/mTOR pathway can be activated by mutations in several oncogenes such as PIK3CA, PIK3R1, AKT, TSC1/2, LKB1 and PTEN (Fig. 1).
Znf106	AKT1	ZSTK474	Akt	x	64397	207	fuzzy	exact	Negative_regulation,Phosphorylation	3742204	Furthermore, ZSTK474 inhibited phosphorylation of Akt substrate-Girdin, and the secretion of matrix metalloproteinase (MMP), both of which were reported to be closely involved in migration and invasion.
Gsk3b	AKT1	GSK3β at serine 9	Akt	x	2932	207	fuzzy	exact	Phosphorylation,Positive_regulation	3744951	Activation of the PI3K/Akt pathway leads to phosphorylation of GSK3β at serine 9, resulting in a kinase-inactive form through a pseudosubstrate mechanism (Kockeritz et al., 2006).
Mdm2	AKT1	Mdm2	Akt	x	4193	207	exact	exact	Phosphorylation,Positive_regulation	3750306	Only if activated, Akt mediates phosphorylation of the p53 primary inhibitor, Mdm2, allowing it to localize to the nucleus and prime p53 for degradation [74,75].
Mdm2	AKT1	MDM2	AKT	x	4193	207	exact	exact	Positive_regulation	3759859	Therefore, AKT-mediated activation of MDM2, a negative regulator of p53, can have a significant impact on UV stress responses by preventing p53-mediated cell cycle arrest and apoptosis induction (Figure 2) [40,41].
Gsk3b	AKT1	GSK3β	Akt	x	2932	207	exact	exact	Negative_regulation,Phosphorylation,Positive_regulation	3763442	This is not so surprising, as it was previously shown that phosphorylation of these residues is independent from each other, and phosphorylation of each residue is sufficient to activate various downstream proteins in a context-dependent manner.25, 36, 37 In agreement with these results, we found that the decrease in phosphorylation of Akt at the T308 residue in neurons leads to a decrease in pho…
Gsk3b	AKT1	GSK3	Akt	x	2932	207	exact	exact	Binding	3763761	The authors speculated that cannabinoids may act down-stream the dopamine receptor to affect Akt-GSK3 interaction.
Gsk3b	AKT1	GSK3	Akt	x	2932	207	exact	exact	Regulation	3763761	It is possible that disruption of Akt regulation of GSK3 activity in the brain plays a role in dysregulation of brain function in schizophrenia, and that its restoration by antipsychotic medications may contribute to the clinical efficacy of these drugs.
Gsk3b	AKT1	GSK-3β	Akt	x	2932	207	exact	exact	Phosphorylation,Regulation	3772845	Moreover, Akt regulates the phosphorylation of GSK-3β [32,34], a pivotal enzyme implicated in MPTP regulation.
Mdm2	AKT1	MDM2 SNP309 polymorphism	CRC	x	4193	207	fuzzy	exact	Binding	3786895	We did not find a significant association between the MDM2 SNP309 polymorphism and CRC risk in all genetic models in overall population.
Tbc1d4	AKT1	AS160	Akt	x	9882	207	exact	exact	Negative_regulation	3789271	A putative mechanism for these evidence would involve the activation of PI3K and its downstream signal pathway (Zhu et al., 2001; Jo et al., 2002; Perez-Schindler et al., 2011; Zhang et al., 2011) and in particular the phosphorylation and inactivation of TBC1D4 (also known as Akt substrate of 160 kDa, AS160) by Akt (Sakamoto and Holman, 2008).
Tbc1d4	AKT1	TBC1D4	Akt	x	9882	207	exact	exact	Negative_regulation	3789271	A putative mechanism for these evidence would involve the activation of PI3K and its downstream signal pathway (Zhu et al., 2001; Jo et al., 2002; Perez-Schindler et al., 2011; Zhang et al., 2011) and in particular the phosphorylation and inactivation of TBC1D4 (also known as Akt substrate of 160 kDa, AS160) by Akt (Sakamoto and Holman, 2008).
Mdm2	AKT1	Mdm2	AKT	x	4193	207	exact	exact	Phosphorylation,Positive_regulation	3796314	Since miR-19 represses pten to promote the PI3K/AKT pathway, the activation of AKT signaling would lead to increased phosphorylation of Mdm2, thus destabilizing p53 to dampen the apoptotic response induced by miR-92 (Gottlieb et al., 2002; Ogawara et al., 2002).
Ranbp3	AKT1	RanBP3	AKT	x	8498	207	exact	exact	Phosphorylation,Positive_regulation	3796690	Further, RanBP3 phosphorylation is mediated by ERK MAPK and PI3K/AKT signaling pathways [45].
Junb	AKT1	JunB	Akt	x	3726	207	exact	exact	Negative_regulation,Positive_regulation	3806466	(A) Hippuristanol reduced AP-1 family proteins, JunB, JunD and c-Fos; (B) Hippuristanol inhibited the activation of STAT3 and Akt.
Irs1	AKT1	IRS-1 variants	CRC	x	3667	207	fuzzy	exact	Binding	3810354	There were significant differences in the frequencies of novel IRS-1 variants among the two groups studied, (1/24 in BC vs. 21/94 in CRCs, P=0.021) suggesting an association between IRS-1 variants and CRC.
Gsk3b	AKT1	GSK690693	AKT	x	2932	207	fuzzy	exact	Negative_regulation,Phosphorylation	3813501	The results of the present study demonstrate that GSK690693 may block the phosphorylation of AKT and lead to the inhibition of cell metastasis and radioresistance via the regulation of ZEB1/E-cadherin levels in NPC cell lines.
Gsk3b	AKT1	GSK3β	Akt	x	2932	207	exact	exact	Regulation	3817172	Among these kinases, the activity of GSK3β is negatively regulated by Akt through phosphorylation at Ser9 epitope in neurons [15].
Tsc2	AKT1	TSC2	Akt	x	7249	207	exact	exact	Negative_regulation	3823134	The PI3K pathway positively regulates mTOR signalling via Akt-mediated phosphorylation and inhibition of TSC2 (Fig. 3).
Irs1	AKT1	IRS-1	Akt	x	3667	207	exact	exact	Positive_regulation	3826456	IRS-1 can activate both the Ras/Raf and PI3K-Akt pathways as well as activating other receptor tyrosine kinases (RTK), such as VEGFR.
Gsk3b	AKT1	GSK-3β	Akt	x	2932	207	exact	exact	Positive_regulation	3828876	GSK-3β, a key inhibitor in Wnt/β-catenin signalling, is consequently activated via Akt/PKB inhibition.
Gsk3b	AKT1	GSK-3β	PKB	x	2932	207	exact	exact	Positive_regulation	3828876	GSK-3β, a key inhibitor in Wnt/β-catenin signalling, is consequently activated via Akt/PKB inhibition.
Gsk3b	AKT1	GSK3	Akt	x	2932	207	exact	exact	Positive_regulation,Regulation	3832535	Furthermore, activation of GSK3, which is negatively regulated by the PI3K/Akt pathway, was shown to play a major role in regulation of the Chk1 and G2/M checkpoint activation mechanisms, because inhibition of GSK3 protected the etoposide-induced Chk1 activation, G2/M arrest, and viability of cells from inhibition of the aberrant tyrosine kinases or the PI3K/Akt pathway (Fig. 1, 5, 6).
Akt1s1	AKT1	PRAS40	AKT	x	84335	207	exact	exact	Negative_regulation,Phosphorylation	3832611	Phosphorylation of PRAS40 on Thr246 was partially inhibited, consistent with upstream inhibition of AKT activity by the inhibitor.
Gsk3b	AKT1	GSK3	Akt	x	2932	207	exact	exact	Positive_regulation	3834497	At the same time, the PI3K/Akt signaling pathway stabilizes β-catenin through blocking activation of GSK3 (Zhou et al., 2004).
Tbc1d4	AKT1	AS160	Akt	x	9882	207	exact	exact	Regulation	3835015	Akt regulates glucose uptake by phosphorylating TBC1D4 (previously named AS160), a Rab GTPase-activating protein that regulates insulin-stimulated GLUT4 trafficking.
Tbc1d4	AKT1	TBC1D4	Akt	x	9882	207	exact	exact	Regulation	3835015	Akt regulates glucose uptake by phosphorylating TBC1D4 (previously named AS160), a Rab GTPase-activating protein that regulates insulin-stimulated GLUT4 trafficking.
Gsk3b	AKT1	GSK-3β	Akt	x	2932	207	exact	exact	Negative_regulation,Positive_regulation	3836301	Inhibition of PI3K/Akt signaling pathway increases GSK-3β activity, resulting in tau protein hyperphosphorylation [29].
Gsk3b	AKT1	GSK-3β	Akt	x	2932	207	exact	exact	Negative_regulation,Positive_regulation	3836301	The activation of Akt can lead to the suppression of GSK-3β activity [32].
Irs1	AKT1	insulin receptor substrate (IRS) 1 adapter protein	Akt	x	3667	207	fuzzy	exact	Phosphorylation,Positive_regulation,Regulation	3837323	This negative regulation of Akt activity by mTORC1 is dependent on p70S6K-mediated phosphorylation of insulin receptor substrate (IRS) 1 adapter protein, downstream of insulin receptor and/or insulin-like growth factor-1 receptor [64,65,66], as IRS1 phosphorylation on Ser 307 and Ser 636/639 by p70S6K targets the adapter protein to proteosomal degradation [67].
Tsc2	AKT1	TSC2	Akt	x	7249	207	exact	exact	Regulation	3839319	regulation
Irs1	AKT1	IRS-1	AKT	x	3667	207	exact	exact	Gene_expression,Negative_regulation,Positive_regulation	3843680	Furthermore, gain-of-function or loss-of-function studies showed that over-expression of miR-126 down-regulated IRS-1, suppressed AKT and ERK1/2 activation, CRC cells proliferation, migration, invasion, and caused cell cycle arrest, but had no effect on cell apoptosis.
Irs1	AKT1	IRS1	Akt	x	3667	207	exact	exact	Phosphorylation,Positive_regulation	3844502	In mice betaine improves insulin sensitivity by restoring activation of IRS1 and the subsequent phosphorylation of PI3K/Akt by 50-100% in a concentration-dependent manner [39].
Gsk3b	AKT1	GSK3	PKB	x	2932	207	exact	exact	Negative_regulation	3847331	First, Mcl-1 can be degraded by the proteasome after polyubiquitylation by the SCFFBW7 E3 ubiquitin ligase complex following phosphorylation by glycogen synthase kinase 3 (GSK3).37, 38 Consequently, Mcl-1 accumulation following PKB-mediated phosphorylation and inhibition of GSK3 is an important pro-survival signal.38 PKC isoforms have also been shown to regulate Mcl-1 expression.39 Given that sup…
Mdm2	AKT1	Mdm2	Akt	x	4193	207	exact	exact	Binding	3851544	The previous studies provide strong evidences that active Akt binds to and phosphorylates Mdm2 at Ser166 and Ser186 to enhance protein stability.
Mdm2	AKT1	Mdm2	Akt	x	4193	207	exact	exact	Gene_expression,Regulation	3851544	Next, we investigated the effect of MT1G on the expression of Mdm2, which can be regulated by the PI3K/Akt pathway [28-30].
Gsk3b	AKT1	GSK3	Akt	x	2932	207	exact	exact	Binding	3854349	Major roles of Akt in carbohydrate metabolism include promoting glucose transport via interaction with GLUT-4 and facilitating glycogenesis through interaction with glycogen synthase 3 kinase-β (GSK3-β) 54.
Mdm2	AKT1	MDM2	Akt	x	4193	207	exact	exact	Binding	3861550	p-Akt binds specifically to the p53 negative regulatory protein, MDM2, at Ser166 and Ser186 and relocates MDM2 to the nuclei.
Gsk3b	AKT1	GSK3β	Akt	x	2932	207	exact	exact	Negative_regulation,Phosphorylation	3865000	The phosphorylation level of GSK3β, a well-known substrate of Akt, was also reduced in response to Akt activity.
Gsk3b	AKT1	GSK-3β	Akt	x	2932	207	exact	exact	Binding	3871020	The Akt pro-survival pathway associated with GSK-3β signalling takes part in EGCg-mediated Cav-1 activation.
Gsk3b	AKT1	GSK-3β	Akt	x	2932	207	exact	exact	Binding	3871020	To examine whether the Akt pro-survival pathway associated with GSK-3β signalling takes part in EGCg-mediated cardoioprotection in an H2O2-induced H9c2 cardiomyoblast injury, we determined effects of H2O2 and EGCg on the Akt phosphorylation at ser-473 and its downstream substrate GSK-3β phosphorylation at ser-9 in H9c2 cells by western blot analysis (Figure 7a).
Macf1	AKT1	crosslinking secondary antibody	AKT	x	23499	207	fuzzy	exact	Phosphorylation,Positive_regulation	3871531	The crosslinking secondary antibody alone did not stimulate AKT phosphorylation (data not shown).
Mllt4	AKT1	afadin	Akt	x	4301	207	exact	exact	Negative_regulation,Phosphorylation,Positive_regulation	3873263	Nectin-2δ is tyrosine phosphorylated in response to cell-cell adhesion [8] and knockdown of afadin or Nectin-3 in NIH3T3 cells caused relatively rapid suppression of the PDGF (platelet-derived growth factor)-induced phosphorylation of Akt; moreover, an increase in the phosphorylation of Akt occurred in afadin- or Nectin-3-knockdown NIH3T3 cells after treatment with PDGF [34], suggesting that the …
Mllt4	AKT1	afadin	Akt	x	4301	207	exact	exact	Positive_regulation,Regulation	3873263	Nectin-2δ is tyrosine phosphorylated in response to cell-cell adhesion [8] and knockdown of afadin or Nectin-3 in NIH3T3 cells caused relatively rapid suppression of the PDGF (platelet-derived growth factor)-induced phosphorylation of Akt; moreover, an increase in the phosphorylation of Akt occurred in afadin- or Nectin-3-knockdown NIH3T3 cells after treatment with PDGF [34], suggesting that the …
Gsk3b	AKT1	GSK3	Akt	x	2932	207	exact	exact	Regulation	3873457	Furthermore, Akt is also involved in the regulation of glycogen synthesis through the actions of the serine/threonine kinase glycogen synthase kinase 3 (GSK3) which consists of two isoforms, GSK3α and GSK3β and which phosphorylates and inactivates glycogen synthase (GS) [35,38,39].
Irs1	AKT1	IRS1 protein	Akt	x	3667	207	fuzzy	exact	Positive_regulation	3877036	Activation of phosphatidylinositol 3-kinase (PI3K) and protein kinase B/Akt by the IRS1 protein appears to be important in the mechanism of glucose uptake in adipocytes and muscle cells.
Gsk3b	AKT1	GSK-3β	Akt	x	2932	207	exact	exact	Negative_regulation	3879595	Ca2+ could bind the PH domain of activated Akt to prevent or delay its inactivation by an Akt phosphatase, and then the inactivation of Akt suppressed its downstream GSK-3β and cyclinD1 and the cell cycle was arrested in the G0/G1 phase.
Gsk3b	AKT1	GSK3α	Akt	x	2932	207	exact	exact	Phosphorylation,Positive_regulation	3880321	Similarly, the inhibitory phosphorylation of GSK3α/ß on S21/9, known to be mediated mainly by Akt, was observed in these cell lines and was significantly inhibited by JakI-1 as well as dasatinib in PVTL-1 cells and selectively by JakI-1 in HEL cells (Fig. 5E).
Gsk3b	AKT1	GSK3α	Akt	x	2932	207	exact	exact	Phosphorylation,Regulation	3880321	Although we could not detect activation-specific phosphorylation of Akt in PVTL-1 cells, we still examined the possibility that PI3K and Akt may be involved in the inhibitory phosphorylation of GSK3α/ß in PVTL-1 cells by using their specific inhibitors GDC-0941 and MK-2206, respectively.
Gsk3b	AKT1	GSK3β	Akt	x	2932	207	exact	exact	Regulation	3880761	To investigate whether CO activates Akt signaling in hepatic cell lines, we assessed the expression of phosphorylated (p)-Akt and of GSK3β, which is negatively regulated by Akt.
Irs1	AKT1	IRS1	AKT	x	3667	207	exact	exact	Regulation	3882141	As a result, AKT positively regulates IRS1 function since IRS1 maintains its tyrosine phosphorylated active conformation.
Gsk3b	AKT1	GSK-3	Akt	x	2932	207	exact	exact	Binding	3887408	GSK-3 can phosphorylate p70S6K.34 This is another point where GSK-3 interacts with the PI3K/Akt/mTOR pathway.
Gsk3b	AKT1	GSK-3	Akt	x	2932	207	exact	exact	Binding	3887408	Interactions between GSK-3 and PI3K/PTEN/Akt/mTORC1 pathway
Gsk3b	AKT1	GSK-3	Akt	x	2932	207	exact	exact	Binding	3887408	Some of the interactions of GSK-3 and the PI3K/PTEN/Akt/mTORC1 and Ras/Raf/MEK/ERK pathways are presented in Figure 1.
Gsk3b	AKT1	GSK-3	Akt	x	2932	207	exact	exact	Positive_regulation	3887408	GSK-3 could activate Akt and Mcl-1 that also resulted in proliferation and survival of MM and sensitivity to proteosome inhibitors.
Gsk3b	AKT1	GSK-3	Akt	x	2932	207	exact	exact	Regulation	3887408	Akt negatively regulates GSK-3 activity.
Gsk3b	AKT1	GSK-3	Akt	x	2932	207	exact	exact	Regulation	3887408	Thus, Akt may regulate GSK-3 and GSK-3 may regulate Akt.
Gsk3b	AKT1	GSK-3α	Akt	x	2932	207	exact	exact	Negative_regulation,Phosphorylation,Positive_regulation	3887408	GSK-3α knockdown resulted in reduced phosphorylation of Akt at S473.
Tsc2	AKT1	TSC-2	Akt	x	7249	207	exact	exact	Phosphorylation,Regulation	3892003	Other studies have shown that TSC-2 [52], PRAS40 [53], mTORC [54], GSK3 [55] and FOXO [56] are involved in the phosphorylation of Akt, cell proliferation, and survival pathways.
Gsk3b	AKT1	Gsk-3β	Akt	x	2932	207	exact	exact	Phosphorylation,Positive_regulation	3894457	In addition, during a brief hypoxic event, the HIF-1α protein stabilization needs the Akt-induced inhibitory phosphorylation of Gsk-3β on Ser9 residue (Mottet et al., 2003).
Irs1	AKT1	IRS1	Akt	x	3667	207	exact	exact	Phosphorylation,Regulation	3894554	Altered phosphorylation of this serine residue (S636/639) on IRS1 has been shown to affect Akt phosphorylation4647 and deregulate mTOR and MAPK activation3233.
Gsk3b	AKT1	GSK3β	Akt	x	2932	207	exact	exact	Negative_regulation	3913083	Akt-mediated inhibition of GSK3β does not, however, necessitate fiber-type switching, given that adult activation of Akt is not accompanied by a change in fiber-type composition (Blaauw et al., 2009).
Irs1	AKT1	IRS1	Akt	x	3667	207	exact	exact	Positive_regulation,Protein_catabolism	3913083	Xu et al. (2008) and Tzatsos & Kandror (2006) suggest that the PI3K/Akt/mammalian target of rapamycin (mTOR) pathway activates IRS1 degradation, while others reported that the activation of PI3K independent of mTOR signaling is required for IRS1 degradation (Zhande et al., 2002).
Gsk3b	AKT1	GSK3β	Akt	x	2932	207	exact	exact	Phosphorylation,Regulation	3913944	To dissect whether PKA or Akt was responsible for the phosphorylation of GSK3β, we used the PKA inhibitor H-89 and the PI3K inhibitor LY294002.
Gsk3b	AKT1	GSK3β	Akt	x	2932	207	exact	exact	Phosphorylation,Positive_regulation	3919762	As mentioned before, it is possible that activation of PI3K/Akt in response to either iLOS or iBK – but not iIRB- contributes to maintain optimal phosphorylation of GSK3β, and therefore explain the higher cardioprotective effect obtained under these two conditions.
Gsk3b	AKT1	GSK-3β	Akt	x	2932	207	exact	exact	Phosphorylation,Positive_regulation	3920186	Akt further induces the phosphorylation of GSK-3β, rendering it inactive, which results in increase of glycogen synthesis in the periphery.
Ranbp3	AKT1	RanBP3	AKT	x	8498	207	exact	exact	Negative_regulation,Phosphorylation	3920843	This was also proved to be the case upon influenza virus infection, since the inhibition of AKT or ERK MAPK signaling suppressed the phosphorylation of RanBP3 following influenza virus infection [24].
Ranbp3	AKT1	RanBP3	AKT	x	8498	207	exact	exact	Positive_regulation	3920843	Cellular signaling proteins such as ERK/RSK and AKT can mediate activation of RanBP3 [70].
Gsk3b	AKT1	GSK-3β	AKT	x	2932	207	exact	exact	Regulation	3924225	In contrast to p70S6K and 4E-BP1, GSK-3β is negatively regulated by the PI3K/AKT signaling.
Gsk3b	AKT1	GSK3β	Akt	x	2932	207	exact	exact	Regulation	3931400	Akt/PKB, which is also activated by growth factor (insulin/IGF-1) signaling, modulates GSK3β.
Gsk3b	AKT1	GSK3β	PKB	x	2932	207	exact	exact	Regulation	3931400	Akt/PKB, which is also activated by growth factor (insulin/IGF-1) signaling, modulates GSK3β.
Tsc2	AKT1	TSC2 subunit	Akt	x	7249	207	fuzzy	exact	Phosphorylation,Positive_regulation	3936289	Akt mediated phosphorylation of the TSC2 subunit hinders TSC1/2 complex formation and activates the GAP function of TSC2 toward the small GTPase Rheb.
Gsk3b	AKT1	Gsk3β	Akt	x	2932	207	exact	exact	Negative_regulation,Positive_regulation	3940483	Activation of Akt, which phosphorylates Gsk3β at serine residue 9, leads to inactivation of Gsk3β.23–25
Gsk3b	AKT1	GSK-3β	Akt	x	2932	207	exact	exact	Phosphorylation,Positive_regulation	3941688	These findings suggest that Akt/GSK-3β pathway aberrations are a general finding in cells with mTORC1 disrupted by Raptor silencing and that Akt phosphorylation leads to functional activation of Akt/GSK-3β signaling.
Mdm2	AKT1	MDM2	Akt	x	4193	207	exact	exact	Phosphorylation,Positive_regulation	3948158	In this context, it is also of special interest that the activation of the phosphatidylinositol 3 kinase/Akt pathway promotes the phosphorylation of MDM2 and its localization to the nucleus where it binds to p53 and enhances ubiquitin-mediated degradation.44, 46 Of note, activation of the phosphatidylinositol 3 kinase/Akt pathway emerged also as one of the prominent features in our E/R fusion gen…
Mdm2	AKT1	HDM2	AKT	x	4193	207	exact	exact	Negative_regulation	3960198	Recent data demonstrated that in primary and transformed cells, β2-AR signaling activated by catecholamines leads to βarrestin-1 activation, which results in enhanced AKT-mediated phosphorylation and inactivation of HDM2.
Gsk3b	AKT1	GSK3β	Akt	x	2932	207	exact	exact	Negative_regulation	3972239	Thus, Akt-mediates the inhibition of GSK3β and stabilizes Cyclin D1 levels [15].
Gsk3b	AKT1	EMT.35 GSK-3β	Akt	x	2932	207	fuzzy	exact	Regulation	3973199	Snail acts as an important transcriptional repressor of E-cadherin and EMT.35 GSK-3β that is predominantly regulated by PI3-K/Akt binds and phosphorylates Snail to regulate Snail protein stability and subcellular localization.31 Through activation of PI3-K/Akt signaling, MyD88 suppressed GSK-3β activity, and enhanced the level of Snail subsequently, which led to the downregulation of E-cadherin a…
Gsk3b	AKT1	GSK3β	Akt	x	2932	207	exact	exact	Negative_regulation	3974598	Some downstream targets such as forkhead transcription factor 1 (FoxO1), glycogen synthase kinase 3 beta (GSK3β), and the mammalian target of rapamycin (mTOR) are down-regulated by the Akt signaling pathway and Akt functions have been described elsewhere [69-71] (Figure 2).
Gsk3b	AKT1	glycogen synthase kinase 3 beta	Akt	x	2932	207	exact	exact	Negative_regulation	3974598	Some downstream targets such as forkhead transcription factor 1 (FoxO1), glycogen synthase kinase 3 beta (GSK3β), and the mammalian target of rapamycin (mTOR) are down-regulated by the Akt signaling pathway and Akt functions have been described elsewhere [69-71] (Figure 2).
Gsk3b	AKT1	GSK-3β	Akt	x	2932	207	exact	exact	Phosphorylation,Positive_regulation	3978547	PKB/Akt signaling also induces the phosphorylation and inhibition of glycogen synthase kinase-3β (GSK-3β).
Gsk3b	AKT1	GSK-3β	PKB	x	2932	207	exact	exact	Phosphorylation,Positive_regulation	3978547	PKB/Akt signaling also induces the phosphorylation and inhibition of glycogen synthase kinase-3β (GSK-3β).
Tns1	AKT1	tensin homologue	Akt	x	7145	207	fuzzy	exact	Positive_regulation	3978602	Moreover, aberrant activation of PI3K-Akt signaling by a PIK3CA mutation and/or phosphatase and tensin homologue (PTEN) loss is associated with resistance to trastuzumab in patients in some studies [15,18,19].
Gsk3b	AKT1	GSK-3β	Akt	x	2932	207	exact	exact	Negative_regulation,Regulation	3981814	It is well characterized that PI3K/Akt signaling pathway regulates the inactivation of GSK-3β or activation of mTOR depending on different cell types [29]–[32], contributing to downstream events such as transcription, proliferation, and differentiation.
Tsc2	AKT1	TSC2	Akt	x	7249	207	exact	exact	Negative_regulation,Positive_regulation	3989317	Insulin-stimulated activation of the PI3K/Akt signaling pathway leads to the inhibition of TSC1/TSC2, resulting in activation of small GTPase Rheb and subsequent activation of mTORC1 [13], [14], [15].
Irs1	AKT1	IRS-1	Akt	x	3667	207	exact	exact	Positive_regulation	3990642	Insulin stimulates glucose uptake, utilization and storage through binding to the IR, which triggers autophosphorylation of the IR β-subunit [18], activation of IRS-1 by tyrosine phosphorylation, and activation of downstream signaling through the phosphatidylinositol 3-kinase (PI3K)-Akt/protein kinase B, Ras-mitogen-activated protein kinase (MAPK), and Cbl-CAP pathways [18], [19], [20].
Gsk3b	AKT1	GSK3β	Akt	x	2932	207	exact	exact	Negative_regulation,Positive_regulation	3994303	Taken together, PP2A with the PPP2R5D subunit dephosphorylates Akt at Thr-308 and Ser-473 (Fig. 4), which inhibits overall Akt activity and results in activation of GSK3β by decreasing the inhibitory phosphorylation at Ser-9.
Gsk3b	AKT1	GSK3β	Akt	x	2932	207	exact	exact	Positive_regulation,Regulation	3994303	The PPP2R5D subunit regulates tau phosphorylation via Akt-mediated GSK3β activation
Gsk3b	AKT1	GSK3β	Akt kinase	x	2932	207	exact	fuzzy	Regulation	3994303	GSK3β has been reported to phosphorylate tau at these three sites, and Akt kinase regulates the activity of GSK3β via inhibitory phosphorylation at Ser-9 of GSK3β [18].
Gsk3b	AKT1	GSK-3	Akt	x	2932	207	exact	exact	Positive_regulation,Regulation	3997149	To test if Akt was regulated by streptozotocin-induced hyperglycemia and was regulated by activation of GSK-3, we examined phosphorylation level of Akt.
Gsk3b	AKT1	GSK-3	Akt [5]	x	2932	207	exact	fuzzy	Regulation	3997149	Furthermore, as a downregulator of insulin signaling, GSK-3 is regulated by Akt [5].
Gsk3b	AKT1	GSK-3β	Akt	x	2932	207	exact	exact	Regulation	3997727	Akt may potentially regulate cell cycle progression by phosphorylating and inactivating GSK-3β, thereby stabilizing nuclear translocation of β-catenin and increasing cyclin D1 and Cdk4 transcription (16).
Nedd4l	AKT1	Nedd4‐2	AKT	x	23327	207	exact	exact	Binding	4002249	Nevertheless, it is not known, if AKT directly interacts with ENaC or Nedd4‐2.
Gsk3b	AKT1	GSK-3β	AKT	x	2932	207	exact	exact	Regulation	4004933	The PI3K-AKT pathway modulates GSK-3β activity4 and accordingly, cells from patients with PIK3CA, PIK3R2 or AKT3 mutations similarly accumulated CCND2.
Gsk3b	AKT1	GSK3	AKT	x	2932	207	exact	exact	Regulation	4011591	Once activated through phosphorylation of threonine 308 and serine 473 by PDK1 and mTOR complex 2 (mTORC2), respectively, AKT may phosphorylate a large number of target proteins and by either inhibiting or activating them, regulate cell metabolism and growth (GSK3, mTORC1, AS160, TSC2, PRAS40), proliferation (Wee1, p21, p27Kip1), and apoptosis (XIAP, BAD, MDM2, Caspase 9, FoxO1) [4].
Mdm2	AKT1	MDM2	AKT	x	4193	207	exact	exact	Regulation	4011591	Once activated through phosphorylation of threonine 308 and serine 473 by PDK1 and mTOR complex 2 (mTORC2), respectively, AKT may phosphorylate a large number of target proteins and by either inhibiting or activating them, regulate cell metabolism and growth (GSK3, mTORC1, AS160, TSC2, PRAS40), proliferation (Wee1, p21, p27Kip1), and apoptosis (XIAP, BAD, MDM2, Caspase 9, FoxO1) [4].
Tsc2	AKT1	TSC2	AKT	x	7249	207	exact	exact	Regulation	4011591	Once activated through phosphorylation of threonine 308 and serine 473 by PDK1 and mTOR complex 2 (mTORC2), respectively, AKT may phosphorylate a large number of target proteins and by either inhibiting or activating them, regulate cell metabolism and growth (GSK3, mTORC1, AS160, TSC2, PRAS40), proliferation (Wee1, p21, p27Kip1), and apoptosis (XIAP, BAD, MDM2, Caspase 9, FoxO1) [4].
Akt1s1	AKT1	PRAS40	AKT	x	84335	207	exact	exact	Regulation	4011591	Once activated through phosphorylation of threonine 308 and serine 473 by PDK1 and mTOR complex 2 (mTORC2), respectively, AKT may phosphorylate a large number of target proteins and by either inhibiting or activating them, regulate cell metabolism and growth (GSK3, mTORC1, AS160, TSC2, PRAS40), proliferation (Wee1, p21, p27Kip1), and apoptosis (XIAP, BAD, MDM2, Caspase 9, FoxO1) [4].
Tbc1d4	AKT1	AS160	AKT	x	9882	207	exact	exact	Regulation	4011591	Once activated through phosphorylation of threonine 308 and serine 473 by PDK1 and mTOR complex 2 (mTORC2), respectively, AKT may phosphorylate a large number of target proteins and by either inhibiting or activating them, regulate cell metabolism and growth (GSK3, mTORC1, AS160, TSC2, PRAS40), proliferation (Wee1, p21, p27Kip1), and apoptosis (XIAP, BAD, MDM2, Caspase 9, FoxO1) [4].
Gsk3b	AKT1	GSK-3	Akt	x	2932	207	exact	exact	Phosphorylation,Positive_regulation	4018296	In fact, the level of Akt phosphorylation was up-regulated by p38, GSK-3, and HMG-CoA in EC109 cells, while these pathways were not included in TT cells ( Figure 6b, c ).
Gsk3b	AKT1	GSK-3	Akt	x	2932	207	exact	exact	Regulation	4018296	Moreover, GSK-3 and p38 were found to regulate PI3K/Akt pathway in only EC109 cells, and JNK was found to crosstalk with p38 and Fos related pathway in only TT cells.
Gsk3b	AKT1	GSK-3	p-Akt	x	2932	207	exact	fuzzy	Phosphorylation,Positive_regulation	4018296	The phosphorylation of p-Akt is up-regulated by p38, GSK-3, and HMG-CoA in EC109 cells, whereas there was no specific positive pathway to p-Akt in TT cells.
Gsk3b	AKT1	GSK3	Akt	x	2932	207	exact	exact	Negative_regulation,Positive_regulation	4021136	Once activated, Akt promotes inactivation of GSK3 (Cross et al., 1995; Peineau et al., 2007).
Gsk3b	AKT1	GSK-3β	Akt	x	2932	207	exact	exact	Negative_regulation	4021276	Furthermore, ABT-263 increased the protein stability of Mcl-1 through promoting ERK- and JNK-induced phosphorylation of Mcl-1Thr163 and increasing the Akt-mediated inactivation of GSK-3β.
Mdm2	AKT1	MDM2	AKT	x	4193	207	exact	exact	Binding	4021537	This finding is in keeping with studies showing that AKT physically associates with MDM2 and phosphorylates MDM2 at Ser166 and Ser186, leading to nuclear translocation and degradation of the tumour-suppressor p53 (Zhou et al, 2001; Singh et al, 2013), and that activation of MDM2 by AKT in mammary epithelium delays mammary involution and accelerates mammary tumorigenesis (Cheng et al, 2010).
Mdm2	AKT1	MDM2	AKT	x	4193	207	exact	exact	Positive_regulation	4021537	This finding is in keeping with studies showing that AKT physically associates with MDM2 and phosphorylates MDM2 at Ser166 and Ser186, leading to nuclear translocation and degradation of the tumour-suppressor p53 (Zhou et al, 2001; Singh et al, 2013), and that activation of MDM2 by AKT in mammary epithelium delays mammary involution and accelerates mammary tumorigenesis (Cheng et al, 2010).
Akt1s1	AKT1	Akt substrate 40 kDa	AKT	x	84335	207	fuzzy	exact	Phosphorylation,Positive_regulation	4025107	Activation of PI3K/AKT leads to direct phosphorylation of tuberous sclerosis complex (TSC) 1/2 and proline‐rich Akt substrate 40 kDa (PRAS40), resulting in mTORC1 activation.
Akt1s1	AKT1	PRAS40	AKT	x	84335	207	exact	exact	Phosphorylation,Positive_regulation	4025107	Activation of PI3K/AKT leads to direct phosphorylation of tuberous sclerosis complex (TSC) 1/2 and proline‐rich Akt substrate 40 kDa (PRAS40), resulting in mTORC1 activation.
Gsk3b	AKT1	GSK3	AKT	x	2932	207	exact	exact	Phosphorylation,Positive_regulation	4026067	The PI3K pathway simplistically comprises PI3K itself, followed by PDK-1, then AKT and finally glycogen synthase kinase 3 (GSK3).1 PI3K/AKT signaling promotes increased GSK3 phosphorylation, that is associated with reduced GSK3 activity.
Gsk3b	AKT1	GSK3β	Akt	x	2932	207	exact	exact	Gene_expression,Phosphorylation,Positive_regulation	4030105	Expression of Myr-Akt resulted in an increase in the phosphorylation of GSK3β (Fig. 5E), a 1.71 ± 0.18-fold (n = 10, P = 0.003) increase in nSREBP-1, and a 3.88 ± 0.55-fold (n = 6, P = 0.003) increase in GIRK4 expression compared with cells infected with a vector expressing Ad-GFP alone (Fig. 5E and F).
Gsk3b	AKT1	GSK3	p-Akt	x	2932	207	exact	fuzzy	Positive_regulation	4031492	These phosphosites are part of the PI3K pathway which likely explains their similar levels of activation (the measured GSK3 phosphosites of GSK3α at S21 and GSK3β at S9 are activated by p-Akt).
Gsk3b	AKT1	GSK3α	p-Akt	x	2932	207	exact	fuzzy	Positive_regulation	4031492	These phosphosites are part of the PI3K pathway which likely explains their similar levels of activation (the measured GSK3 phosphosites of GSK3α at S21 and GSK3β at S9 are activated by p-Akt).
Gsk3b	AKT1	GSK3β	p-Akt	x	2932	207	exact	fuzzy	Positive_regulation	4031492	These phosphosites are part of the PI3K pathway which likely explains their similar levels of activation (the measured GSK3 phosphosites of GSK3α at S21 and GSK3β at S9 are activated by p-Akt).
Gsk3b	AKT1	GSK-3	AKT1	x	2932	207	exact	exact	Binding	4033190	The interaction between AKT1 and GSK-3 has been implicated to play a role in a number of important cellular processes, such as cell proliferation, apoptosis, and transcription (295).
Gsk3b	AKT1	GSK3β	Akt	x	2932	207	exact	exact	Negative_regulation	4035569	Activation of the TrkB receptor eventually leads to the phosphorylation and inactivation of glycogen-synthase kinase β (GSK3β) by protein kinase B (Akt) (Cross et al., 1995; Alessi et al., 1996; Bhave et al., 1999).
Gsk3b	AKT1	GSK3β	AKT	x	2932	207	exact	exact	Regulation	4039119	AKT is known to negatively regulate GSK3β in cancer cells.
Irs1	AKT1	Irs1	Akt	x	3667	207	exact	exact	Positive_regulation	4051765	Akt is activated by phosphorylation via Irs2/PI3K and Irs1/PI3k in adipose tissue [24].
Mdm2	AKT1	HDM2	AKT	x	4193	207	exact	exact	Negative_regulation,Positive_regulation	4054922	AKT also prevents apoptosis through the activation of antiapoptotic proteins such as BCL-2, IκB kinase (IKK) and HDM2.
Mdm2	AKT1	MDM-2	Akt	x	4193	207	exact	exact	Regulation	4057150	In addition, downstream substrates, including Bim, caspase-9, FOXO3a, MDM-2, p21, and p27, are regulated by Akt, indicating that Akt is a critical growth regulatory switch [40].
Tsc2	AKT1	tuberin	Akt	x	7249	207	exact	exact	Negative_regulation,Positive_regulation	4058025	Hyperactivation of Akt resulted in significant decrease in tuberin and hyperactivation of mTOR suggesting that tuberin is a major tumor suppressor protein involved in the development of kidney cancer.
Gsk3b	AKT1	GSK3β	Akt	x	2932	207	exact	exact	Positive_regulation	4061845	Ceramide generated via enhanced de novo synthesis and SM hydrolysis inactivates PI3K/Akt pathway and activates GSK3β.
Gsk3b	AKT1	GSK-3β	Akt	x	2932	207	exact	exact	Negative_regulation	4063317	In that paper, we also reported that ANP induces a prompt decrease of pAktT308 - the active form of this enzyme - resulting in a reduction of the Akt-mediated inactivation of GSK-3β via Ser9 phosphorylation.
Gsk3b	AKT1	GSK-3β	Akt	x	2932	207	exact	exact	Negative_regulation	4063317	Activated DSH inhibits the destruction complex, by recruiting axin at the plasma membrane and inducing the Akt-mediated inactivation of GSK-3β via Ser9 phosphorylation [36], and causes β-catenin stabilization and cytosolic accumulation.
Gsk3b	AKT1	GSK-3β	Akt	x	2932	207	exact	exact	Binding	4070642	Recently, we have shown that the Akt prosurvival pathway associated with glycogen synthase kinase-3β (GSK-3β) signalling takes part in EGCG-mediated cardoioprotection in an H2O2-induced H9c2 cell injury [11].
Gsk3b	AKT1	GSK-3β	AKT	x	2932	207	exact	exact	Binding,Regulation	4075129	When the PI3K/AKT/mTOR signaling is affected, a regulatory interaction between PP2A and GSK-3β, which ensures the steady Tau phosphorylation, changes [41].
Gsk3b	AKT1	GSK3β	Akt	x	2932	207	exact	exact	Phosphorylation,Positive_regulation	4077769	A, previous report showed that the expression of p16INK4a was down regulated under hypoxia/anoxia (0,1%O2), which was dependent on constitutive activation of PI3K/Akt and phosphorylation of GSK3β in cancer cells [38].
Tsc2	AKT1	TSC2	AKT	x	7249	207	exact	exact	Positive_regulation	4080263	Taking the latter observation into account, herein we found that the activity of AKT which is known to activate mTORC1 by alleviating the inhibition induced by TSC2 and PRAS40 proteins (Dan et al., 2002; Inoki et al., 2002; Manning et al., 2002; Vander Haar et al., 2007; Zhu et al., 2007), was not restored by either miR-7 or miR-153; however, overexpressing both miR-7 and miR-153 significantly re…
Akt1s1	AKT1	PRAS40 proteins	AKT	x	84335	207	fuzzy	exact	Positive_regulation	4080263	Taking the latter observation into account, herein we found that the activity of AKT which is known to activate mTORC1 by alleviating the inhibition induced by TSC2 and PRAS40 proteins (Dan et al., 2002; Inoki et al., 2002; Manning et al., 2002; Vander Haar et al., 2007; Zhu et al., 2007), was not restored by either miR-7 or miR-153; however, overexpressing both miR-7 and miR-153 significantly re…
Gsk3b	AKT1	GSK-3	AKT	x	2932	207	exact	exact	Positive_regulation	4100153	Moreover, AKT phosphorylates and activates glycogen synthase kinase-3 (GSK-3), which regulates cyclin D1 and c-MYC [62].
Gsk3b	AKT1	GSK-3	Akt	x	2932	207	exact	exact	Binding	4102778	GSK-3 interacts with both Akt, TSC2 to regulate mTORC1.
Gsk3b	AKT1	GSK-3	Akt	x	2932	207	exact	exact	Binding	4102778	Some of the interactions between GSK-3 and the PI3K/PTEN/Akt/mTOR pathway are presented in Figure 3.
Gsk3b	AKT1	GSK-3	Akt	x	2932	207	exact	exact	Binding	4102778	Some of the regulatory interactions between GSK-3 and Ras/PI3K/PTEN/Akt/mTOR and Ras/Raf/MEK/ERK pathways are indicated.
Gsk3b	AKT1	GSK-3	Akt	x	2932	207	exact	exact	Regulation	4102778	Another pool of GSK-3 is regulated by Akt and when it is phosphorylated by Akt it is destabilized and degraded [230].
Gsk3b	AKT1	GSK3β	Akt	x	2932	207	exact	exact	Negative_regulation,Positive_regulation	4102819	GSK3β activation, that resulted from ROS-mediated inhibition of Akt, was lastly identified as responsible for MTA-triggered EB1 phosphorylation.
Tsc2	AKT1	TSC2	Akt	x	7249	207	exact	exact	Phosphorylation,Regulation	4116511	The PDK1–Akt (Thr308) axis controls TSC2 phosphorylation, which activates mTORC1 and subsequently S6K1 with feedback mechanism on Akt phosphorylation [37].
Gsk3b	AKT1	GSK3β	Akt	x	2932	207	exact	exact	Phosphorylation,Positive_regulation	4116528	PI-3 kinase/Akt activation and GSK3β inactivation are required for Snail-induced Nanog expression
Gsk3b	AKT1	GSK-3β	Akt	x	2932	207	exact	exact	Regulation	4121132	GSK-3β activity can be regulated by multiple mechanisms, including the PI3K/Akt pathway; i.e., PI3K activates Akt by phosphorylation of Akt residue Ser473, which in turn phosphorylates GSK-3β at the Ser9 residue and thereby inhibits its activity.
Cct2	AKT1	insulin 100 nM	AKT	x	10576	207	fuzzy	exact	Phosphorylation,Positive_regulation	4138109	Phosphorylation of AKT at threonine 308 and serine 473 was significantly induced by insulin 100 nM.
Gsk3b	AKT1	GSK3β	Akt	x	2932	207	exact	exact	Negative_regulation,Phosphorylation,Positive_regulation	4139866	Akt blockers inhibit TGF-β1-induced GSK3β phosphorylation, β-catenin nuclear translocation and cell proliferation in mouse PSCs.
Gsk3b	AKT1	GSK3β	Akt	x	2932	207	exact	exact	Negative_regulation,Phosphorylation,Positive_regulation	4139866	Significantly, TGF-β1-induced GSK3β phosphorylation and β-catenin nuclear translocation were also suppressed by the Akt inhibitors (Figure 3A,B), indicating that Akt activation is important for TGF-β1-induced β-catenin nuclear translocation.
Mdm2	AKT1	Mdm2	Akt	x	4193	207	exact	exact	Positive_regulation,Regulation	4140669	Some studies have recently demonstrated that activation of Akt signaling could contribute to the regulation of Mdm2, resulting in a reduction in p53 expression [28]–[30].
Mdm2	AKT1	MDM2	AKT	x	4193	207	exact	exact	Phosphorylation,Positive_regulation	4142057	AKT mediated phosphorylation of MDM2 at ser166 and ser186 facilitates nuclear entry of MDM2 and faster degradation of p53.
Gsk3b	AKT1	GSK-3β	AKT	x	2932	207	exact	exact	Gene_expression,Regulation	4145995	Effect of PI3K/AKT-GSK-3β signaling pathway inhibition on the protein expression of AKT, phosphorylated AKTSer473 (P-AKT Ser473), GSK-3β, P-GSK-3βSer9 in hippocampal neurons
Gsk3b	AKT1	GSK-3β	Akt	x	2932	207	exact	exact	Phosphorylation,Positive_regulation	4146276	Lithium GSK-3β phosphorylation is mediated through a PI 3-kinase-Akt pathway (Lin et al., 2007).
Gsk3b	AKT1	GSK-3β	AKT	x	2932	207	exact	exact	Positive_regulation	4148254	Because up-regulation of Bmi1 activates the PI3K/Akt/GSK-3β pathway, and stabilization of Snail in tumor cells and activation of the PI3K/Akt pathway are emerging as central features of renal tubular cell EMT (Zeng et al., 2008; Song et al., 2009; Guo et al., 2011), we asked whether Bmi-1 regulates Akt activity and stabilization of Snail in HK-2 cells.
Gsk3b	AKT1	GSK-3β	Akt	x	2932	207	exact	exact	Regulation	4148254	The transcriptional activity of Snail is regulated by GSK-3β, which is negatively regulated by PI3K/Akt (Zhou et al., 2004; Bachelder et al. 2005).
Tsc2	AKT1	TSC-2	Akt	x	7249	207	exact	exact	Phosphorylation,Regulation	4148637	Furthermore, Akt-independent stimulation of mTOR may be positively or negatively regulated by phosphorylation of TSC-2.
Gsk3b	AKT1	GSK-3β	Akt	x	2932	207	exact	exact	Binding	4151699	That is, the activated Akt binds to GSK-3β, induces the translocation of GSK-3β to the cell membrane, phosphorylates the N-terminal Ser active site, and thereby inactivates GSK-3β (19,20).
Gsk3b	AKT1	GSK-3β	Akt	x	2932	207	exact	exact	Localization,Positive_regulation	4151699	That is, the activated Akt binds to GSK-3β, induces the translocation of GSK-3β to the cell membrane, phosphorylates the N-terminal Ser active site, and thereby inactivates GSK-3β (19,20).
Gsk3b	AKT1	GSK-3β	Akt	x	2932	207	exact	exact	Regulation	4151699	The PI3K/Akt signal transduction pathway may affect the activity of GSK-3β.
Gsk3b	AKT1	GSK3β	Akt	x	2932	207	exact	exact	Phosphorylation,Regulation	4152150	Moreover, Akt regulates adipogenesis via the phosphorylation and inactivation of substrates, such as GSK3β, which directly regulates PPARγ, C/EBPβ, C/EBPα and β-catenin [16], [38].
Gsk3b	AKT1	GSK2β	Akt	x	2932	207	fuzzy	exact	Regulation	4160198	GSK2β regulated Wnt signaling and PI3K/Akt pathway negatively, which play key roles in cell cycle, anti-apoptosis and invasion [96], [97].
Mdm2	AKT1	MDM2	AKT	x	4193	207	exact	exact	Positive_regulation	4171619	AKT has been reported to phosphorylate and activate MDM2 leading to de-stabilization of p53 [58, 59].
Gsk3b	AKT1	pGSK3β	AKT	x	2932	207	fuzzy	exact	Gene_expression,Positive_regulation	4171630	The transfection with Myr-AKT in both LNCaP and PC-3 cells caused an increase in total AKT, pAKT and pGSK3β (Figure 3a).
Gsk3b	AKT1	GSK-3β	Akt	x	2932	207	exact	exact	Positive_regulation	4182554	GSK-3β is a downstream target of the PI3K/Akt signaling pathway [65], [66], and PI3K/Akt inactivation increases GSK-3β activity [42], [61], [62], [67].
Gsk3b	AKT1	GSK-3β	Akt	x	2932	207	exact	exact	Phosphorylation,Regulation	4182554	Phosphatidylinositide 3-kinase (PI3K)/Akt regulates the inhibitory phosphorylation of GSK-3β at Ser9 [41].
Gsk3b	AKT1	GSK3β	Akt	x	2932	207	exact	exact	Negative_regulation	4182637	In conclusion, using two glioma cell lines, our data have shown the following: 1) MAZ51 causes dramatic shape changes due to the clustering and aggregation of F-actin and microtubules, 2) MAZ51 induces cell cycle arrest at the G2/M phase in rat glioma C6 and human glioma U251MG cell lines, 3) MAZ51 selectively targets transformed cells but not primary astrocytes, 4) Akt-mediated inhibition of GSK…
Gsk3b	AKT1	GSK3β	Akt	x	2932	207	exact	exact	Negative_regulation	4182637	Interestingly, we found that MAZ51 activated Akt and increased the phosphorylation of GSK3β at position Ser9, which represents the inactive form of GSK3β; this suggests that Akt-mediated inhibition of GSK3β may contribute to the cytoskeletal alterations in glioma cells induced by MAZ51.
Gsk3b	AKT1	GSK690693	AKT	x	2932	207	fuzzy	exact	Negative_regulation,Phosphorylation	4189615	PI3K/P-AKT inhibitors, such as GSK690693, AZD5363 [34,35], are shown to inhibit the phosphorylation of AKT and then suppress the progress of cancers.
Gsk3b	AKT1	GSK3β	Akt	x	2932	207	exact	exact	Regulation	4190902	Akt, the upstream inhibitor of GSK3β, was inhibited in β-arrestin2-Knockout mice, so the activity of GSK3β was regulated by β-arrestin2 not Akt.
Gsk3b	AKT1	GSK3β	Akt	x	2932	207	exact	exact	Phosphorylation,Regulation	4190902	However, GSK3β activity was not affected by Akt phosphorylation as usual.
Gsk3b	AKT1	GSK-3β	Akt	x	2932	207	exact	exact	Regulation	4199983	The PI3K-Akt pathway has risen to prominence since it is involved in neuronal survival and confers protection against drug-induced damage in neurons.4 PI3K protects neurons through its antiapoptotic effects mediated by its central downstream target, Akt, which regulates expression of apoptosis-related genes.5 The mammalian target of rapamy-cin (mTOR), one of the main downstream target proteins of…
Mdm2	AKT1	mdm2	Akt	x	4193	207	exact	exact	Localization,Positive_regulation	4201554	Accumulated mdm2 may serve to inhibit p53 accumulation at a later stage of post-IR which may prevent fetal brain damage, because Akt promotes mdm2 translocation into the nuclei [29].
Gsk3b	AKT1	GSK	AKT	x	2932	207	exact	exact	Phosphorylation,Positive_regulation	4207076	AKT phosporylation in turn stimulates GSK phosphorylation (Fig. 3), making these in vitro findings consistent with demonstrations by Jope and coworkers [33-34] that administration of fluoxetine in brain cortex increases phosphorylation of GSK, and that serotonergic stimulation of GSK3 has mood effects.
Ndrg1	AKT1	NDRG1	Akt	x	10397	207	exact	exact	Phosphorylation,Positive_regulation	4209782	In U2OS cells, as observed in some other cell types [46], it seems that phosphorylation of NDRG1 is mediated mainly through Akt as its phosphorylation is significantly suppressed by GDC-0941, but only affected moderately by VPS34-IN1 (Figure 8).
Gsk3b	AKT1	GSK3β	Akt	x	2932	207	exact	exact	Regulation	4209886	Akt regulates the functionality of GSK3β by inducing its phosphorylation, with the consequent inactivation of GSK.
Gsk3b	AKT1	tau kinase	Akt	x	2932	207	exact	exact	Binding	4211323	In addition, they also found that Akt interacted directly with a critical tau kinase, the microtubule affinity-regulating kinase 2 (PAR1/MARK2), whereby Akt could enhance phosphorylation of tau at S262/S356, a site that was not recognized by the CHIP/Hsp90 complex [49].
Irs1	AKT1	IRS1	Akt	x	3667	207	exact	exact	Positive_regulation	4216405	A comprehensive analysis of early insulin signaling events revealed no difference in activation of IR, IRS1, or ERK1/2, nor alterations in the transcript levels of known regulators of Akt, including IRS1, Akt phosphatases, and the PI3K regulatory subunit p85.
Irs1	AKT1	IRS1	Akt phosphatases	x	3667	207	exact	fuzzy	Positive_regulation	4216405	A comprehensive analysis of early insulin signaling events revealed no difference in activation of IR, IRS1, or ERK1/2, nor alterations in the transcript levels of known regulators of Akt, including IRS1, Akt phosphatases, and the PI3K regulatory subunit p85.
Akt1s1	AKT1	PRAS40	Akt	x	84335	207	exact	exact	Binding,Positive_regulation	4216640	Here we demonstrate that Akt- and mTORC1-mediated phosphorylation of PRAS40 at T246 and S221, respectively, promotes nuclear-specific association of PRAS40 with Ribosomal Protein L11 (RPL11).
Gsk3b	AKT1	GSK3β	P-AktSer473	x	2932	207	exact	fuzzy	Positive_regulation	4229956	The analysis of the phospho-site broad signaling pathway screen revealed that following conditioning lesion increased P-AktSer473 (activated Akt), increased P-GSK3βSer9 (which negatively regulates GSK3β activity), and decreased P-GSK3βTyr216 were present (Table 1).
Gsk3b	AKT1	P-GSK3βSer9	P-AktSer473	x	2932	207	fuzzy	fuzzy	Positive_regulation	4229956	The analysis of the phospho-site broad signaling pathway screen revealed that following conditioning lesion increased P-AktSer473 (activated Akt), increased P-GSK3βSer9 (which negatively regulates GSK3β activity), and decreased P-GSK3βTyr216 were present (Table 1).
Gsk3b	AKT1	GSK3β	AKT	x	2932	207	exact	exact	Negative_regulation,Phosphorylation	4234881	Similar to the effects of CDDO-Me in prostate cancer cells [10], 4HPR in Y79 cells induced GSK3β phosphorylation that parallels decreased AKT phosphorylation [9].
Gsk3b	AKT1	GSK3β	AKT	x	2932	207	exact	exact	Phosphorylation,Positive_regulation	4235083	AKT can induce the phosphorylation of GSK3β, which results in its inactivation.
Tsc2	AKT1	TSC2	Akt	x	7249	207	exact	exact	Negative_regulation,Phosphorylation	4238809	Inhibitors of PI3 kinase (wortmannin) or Akt (MK-2206) reduced thrombin-stimulated TSC2 phosphorylation to between 20% and 40% of maximal phosphorylation (Fig. 2A).
Tsc2	AKT1	TSC2	Akt	x	7249	207	exact	exact	Negative_regulation,Phosphorylation,Positive_regulation	4238809	The observations that (i) thrombin-induced TSC2 phosphorylation was partially inhibited by loss of Akt signaling without loss of p70S6K phosphorylation and (ii) that p70S6K phosphorylation was fully rescued by the addition of ADP on BIM I–treated platelets without full rescue of TSC2 phosphorylation, which suggests that TSC2 may be dispensable for thrombin-mediated mTORC1 activation.
Tsc2	AKT1	TSC2	Akt	x	7249	207	exact	exact	Positive_regulation	4238809	In conclusion, we demonstrate that TSC2 is activated downstream of PKC and Akt and that Akt/PRAS40 signaling is dispensable for mTORC1 activation in human platelets.
Tsc2	AKT1	TSC2	Akt	x	7249	207	exact	exact	Phosphorylation,Positive_regulation	4238809	In contrast to thrombin, IGF-1–stimulated TSC2 phosphorylation was completely dependent on PI3 kinase/Akt and ablated by both wortmannin and MK-2206 (Fig. 3B).
Tsc2	AKT1	TSC2	Akt	x	7249	207	exact	exact	Phosphorylation,Positive_regulation	4238809	In contrast, insulin-like growth factor 1 (IGF-1)–stimulated TSC2 phosphorylation was completely dependent on phosphoinositide 3 kinase (PI3 kinase)/Akt but did not result in any detectable mTORC1 activation.
Tsc2	AKT1	TSC2	Akt	x	7249	207	exact	exact	Negative_regulation,Phosphorylation,Positive_regulation	4238809	Further, loss of PI3 kinase/Akt or P2Y12 signaling resulted in attenuation of late TSC2 phosphorylation.
Tsc2	AKT1	TSC2	Akt	x	7249	207	exact	exact	Phosphorylation,Positive_regulation	4238809	Akt activation downstream of PI3 kinase leads to TSC2 phosphorylation on Ser939 and Thr1462, which suppresses the inhibitory effect of TSC2-GAP on Rheb, leading to increased mTORC1 activation 17,18.
Gsk3b	AKT1	GSK-3β	PKB	x	2932	207	exact	exact	Negative_regulation,Regulation	4239119	In addition, the DENV-induced inactivation of GSK-3β was found to be regulated by both PKA and PI3K/PKB (Figure 3F).
Mdm2	AKT1	MDM2	AKT	x	4193	207	exact	exact	Binding	4243245	MDM2 associates with AKT and is phosphorylated at serine residues 166 and 186 following activation of the kinase (through phosphorylation at residues 308 and 473) or ectopic expression of constitutively active AKT.
Gsk3b	AKT1	GSK-3β	Akt	x	2932	207	exact	exact	Gene_expression,Regulation	4246767	To test the effect of PI3K/Akt on GSK-3β expression, cells were pretreated with the PI3K/Akt inhibitor, LY294002 (100 μM) for 2 h prior to IGF-I stimulation.
Gsk3b	AKT1	GSK-3	PKB	x	2932	207	exact	exact	Negative_regulation,Positive_regulation	4258093	Upon PI3K activation, PKB inhibits GSK-3 by phosphorylating Ser21 in GSK-3α and Ser9 in GSK-3β, resulting in dephosphorylation and activation of certain substrates of GSK-3 (Doble and Woodgett, 2003), including glycogen synthase and eIF2B, that regulate the rates of glycogen metabolism and protein synthesis, respectively (Patel et al., 2004).
Gsk3b	AKT1	GSK-3	PKB	x	2932	207	exact	exact	Negative_regulation,Positive_regulation	4258093	For example, the emergence of several recent studies suggesting that PKB-mediated inhibition of GSK-3 promotes β-catenin accumulation has sparked the debate once again (He et al., 2004; Ishibe et al., 2006; Gu et al., 2007; Kobielak et al., 2007; Maes et al., 2010; Voskas et al., 2010).
Gsk3b	AKT1	GSK	AKT	x	2932	207	exact	exact	Phosphorylation,Positive_regulation	4258317	The mTORC2 substrate GSK3 (glycogen synthase kinase 3) connects AKT to lipid synthesis since GSK phosphorylates lipogenic transcription factor SREBP (sterol responsive element binding protein) and targets it for protein degradation which is opposed by AKT mediated phosphorylation and inactivation of GSK.
Gsk3b	AKT1	GSK3β	AKT	x	2932	207	exact	exact	Negative_regulation,Phosphorylation	4260039	GSK3β phosphorylation decreased upon AKT inhibition in six representative cell lines (Figure 3).
Gsk3b	AKT1	GSK-3	Akt	x	2932	207	exact	exact	Binding	4281427	In particular, the interaction between Akt and GSK-3 achieves glucose utilization through their regulation of glycogen synthase and glucose transporters 1 and 4 (Hajduch et al., 1998; Datta et al., 1999; Wang et al., 1999).
Gsk3b	AKT1	GSK3β	AKT	x	2932	207	exact	exact	Phosphorylation,Regulation	4283969	Moreover, AKT regulates the phosphorylation of GSK3β, a pivotal enzyme implicated in mitochondrial regulation.
Gsk3b	AKT1	GSK3	Akt	x	2932	207	exact	exact	Phosphorylation,Positive_regulation	4285116	The PI3K-dependent increase in IL-10 production is due to its inactivation of GSK3 (67, 74), and direct activation of PI3K–Akt results in inhibitory phosphorylation of GSK3 (75).
Gsk3b	AKT1	GSK3ß	Akt	x	2932	207	exact	exact	Negative_regulation	4289854	An increase in Flt3 signaling (via mutations/amplifications) leads to Akt-mediated phosphorylation and inactivation of GSK3ß, resulting in the stabilization of ß-catenin and thus to increased activation of Wnt signaling22.
Tsc2	AKT1	ManLAM	Akt	x	7249	207	fuzzy	exact	Negative_regulation,Positive_regulation	4290680	Alternatively, ManLAM might repress autophagy through activation of type I PI3Kinase and Akt (Maiti et al., 2001; Ravikumar et al., 2010).
Gsk3b	AKT1	GSK3β	AKT	x	2932	207	exact	exact	Negative_regulation,Phosphorylation,Positive_regulation	4295427	APP-kd cells displayed mitigated AKT activation which leads to decreased inhibitory phosphorylation of GSK3β (Ser9) and FOXO1 (T24).
Mdm2	AKT1	MDM2	Akt	x	4193	207	exact	exact	Phosphorylation,Positive_regulation	4307189	For the MDM2:SMO cross-talk, found between the EGFR/ErbB and GPCR signaling pathways, a SMO-mutant from Hh signal transducer activates PI3K/Akt/Gli pathway that eventually increases MDM2 phosphorylation [59].
Gsk3b	AKT1	Gsk-3β	Akt	x	2932	207	exact	exact	Positive_regulation	4309260	In presence of PI3K/Akt signaling axis, Akt induces post-translational modification of Gsk-3β, which phosphorylates its cognate substrate Mcl-1 at a conserved GSK-3 phosphorylation site (Ser159) promoting its ubiquitination and degradation.
Gsk3b	AKT1	GSK-3βser9	Akt	x	2932	207	fuzzy	exact	Negative_regulation,Phosphorylation	4309735	As shown in Figure 2D, GSK-3βser9 phosphorylation was reduced upon PI3K-Akt inhibition, supporting our hypothesis that PI3K-Akt plays a significant role in GSK-3βser9 regulation in these cells.
Gsk3b	AKT1	GSK3	Akt1	x	2932	207	exact	exact	Binding,Positive_regulation	4310298	One possible explanation for the negative epistatic interaction between Akt1 and Nrg1 in our mutant mice might be resulted from a potential hyperactivation of glycogen synthase kinase-3 (GSK3, a key downstream kinase of Akt1).
Junb	AKT1	JunB	Akt	x	3726	207	exact	exact	Regulation	4312903	D, Schematic diagrams show the regulation of JunB levels by TGFβ, mTOR, Akt, and GSK-3β in normal and SSc fibroblasts.
Irs1	AKT1	IRS-1	Akt	x	3667	207	exact	exact	Negative_regulation,Positive_regulation	4323155	Down-regulation of IRS-1 and up-regulation of pIRS-1 at Ser307 upon HCV 2a infection is PTEN-dependent
Irs1	AKT1	IRS-1 adaptor protein	Akt	x	3667	207	fuzzy	exact	Binding,Phosphorylation,Positive_regulation	4323155	Association of insulin receptors with the IRS-1 adaptor protein upon insulin stimulation leads to phosphorylation and activation of downstream PI3K/Akt, and eventually promotes synthesis of glycogen and fatty acids to maintain normal blood glucose levels [18].
Plec	AKT1	plectin	rac	x	5339	207	exact	exact	Negative_regulation,Regulation	4325136	For instance, plectin deficiency in cells has been reported to affect rho, rac and cdc42 GTPase activities leading to reduced actin filament dynamics and influencing MAP kinase cascades with consequences for cell migration and stress responses [17–21].
Gsk3b	AKT1	GSK3	AKT1	x	2932	207	exact	exact	Regulation	4325536	Conversely, AKT1 has been shown to phosphorylate and negatively regulate GSK3 β (Cantley 2002) and positively regulate WNK1 (Jiang et al., 2005).
Gsk3b	AKT1	GSK3	AKT	x	2932	207	exact	exact	Gene_expression,Positive_regulation,Regulation	4326948	Moreover, GSK3 does not only mediate the effects of PI3-K/AKT on BACE-1 expression in neuron cells.
Tsc2	AKT1	TSC2	AKT	x	7249	207	exact	exact	Negative_regulation,Positive_regulation	4327736	In addition, AKT directly blocks activation of TSC2 (an inhibitor of mTOR and inducer of autophagy) to provide further regulation of the autophagy process (Inoki et al., 2002; Cai et al., 2006).
Gsk3b	AKT1	GSK3β [127]	Akt	x	2932	207	fuzzy	exact	Binding	4332439	Interestingly, in basal medium-treated samples, LPS response evidenced a superior expression level of nuclear β-catenin than that observed in ENS cells cultured in standard medium probably due to an interaction of Akt with GSK3β [127].
Gsk3b	AKT1	GSK-3β	Akt	x	2932	207	exact	exact	Phosphorylation,Positive_regulation	4332970	Gal-3 mediates Akt phosphorylation, which promotes phosphorylation of GSK-3β and thus decreases its activity.
Gsk3b	AKT1	GSK	Akt	x	2932	207	exact	exact	Positive_regulation	4334071	Likewise, further downstream in the PI3K pathway is Akt, which mediates activation of GSK, essential for glycogenesis, as well as mTOR, an important step for insulin-induced protein synthesis.
Gsk3b	AKT1	GSK‐3β 1	Akt	x	2932	207	fuzzy	exact	Negative_regulation,Positive_regulation	4338722	The increase in apoptotic cells during ATM deficiency also associated with decreased activation of anti‐apoptotic kinase, Akt and enhanced activation of pro‐apoptotic kinase, GSK‐3β 1 day post‐MI.
Gsk3b	AKT1	GSK3β	Akt	x	2932	207	exact	exact	Negative_regulation,Positive_regulation	4342020	OSCC cells expressing Axl present enhanced Akt activation that leads to inactivation of GSK3β activity.
Gsk3b	AKT1	GSK-3β	Akt	x	2932	207	exact	exact	Positive_regulation	4344823	Ectopic expression of PCDH20 inhibits Wnt signalling pathway through antagonizing Erk and Akt-mediated activation of GSK-3β.
Gsk3b	AKT1	GSK-3β	Akt	x	2932	207	exact	exact	Positive_regulation	4344823	Our results suggest that PCDH20 induces Erks and Akt-mediated activation of GSK-3β, which in turn inhibits Wnt/β-catenin signalling and leads to inhibition of HCC growth and migration.
Gsk3b	AKT1	GSK-3β	Akt	x	2932	207	exact	exact	Positive_regulation	4344823	PCDH20 inhibits Wnt signalling pathway through antagonizing ERK and Akt-mediated activation of GSK-3β
Gsk3b	AKT1	GSK-3β	Akt	x	2932	207	exact	exact	Positive_regulation,Regulation	4344823	To elucidate whether Erk and Akt are responsible for PCDH20-mediated activation of GSK-3β, we detected the level change of activated Akt and Erk first in HEK 293T cells transfected with PCDH20-expressing plasmid.
Mdm2	AKT1	Mdm2	Akt	x	4193	207	exact	exact	Phosphorylation,Positive_regulation	4349188	Hashimoto suggested that the SNCB activation of Akt resulted in Mdm2 (mouse double minute 2 homolog) phosphorylation, which in turn inactivates p53.
Mdm2	AKT1	mouse double minute 2 homolog	Akt	x	4193	207	exact	exact	Phosphorylation,Positive_regulation	4349188	Hashimoto suggested that the SNCB activation of Akt resulted in Mdm2 (mouse double minute 2 homolog) phosphorylation, which in turn inactivates p53.
Gsk3b	AKT1	GSK-3β	Akt	x	2932	207	exact	exact	Phosphorylation,Positive_regulation	4355049	Activation of Akt directly leads to phosphorylation and therefore inactivation of GSK-3β, en route to unfavorable cardiac remodeling (45).
Gsk3b	AKT1	GSK3	AKT	x	2932	207	exact	exact	Phosphorylation,Regulation	4357437	Also, the p-S505AKT/AKT ratio does not change in larval brains that over- or down-regulate GSK3 (Fig. 2D), suggesting again that GSK3 is downstream from AKT and does not affect AKT phosphorylation.
Gsk3b	AKT1	GSK3	AKT	x	2932	207	exact	exact	Gene_expression,Phosphorylation,Regulation	4357437	The data show that AKT phosphorylation is not affected by changes in GSK3 expression (Fig. 2C-D).
Gsk3b	AKT1	GSK3β	AKT	x	2932	207	exact	exact	Phosphorylation,Positive_regulation	4357437	Further, the data demonstrate that the activation of AKT by the peptide results in GSK3β phosphorylation at Ser 9.
Gsk3b	AKT1	GSK3	Akt	x	2932	207	exact	exact	Phosphorylation,Positive_regulation	4357608	Phosphorylation of GSK3 can be mediated by several kinases, including Akt (Rommel et al., 1999; Jope and Roh, 2006).
Tbc1d4	AKT1	AS160	AktP	x	9882	207	exact	fuzzy	Localization,Positive_regulation	4361548	Second, it ignores the indirect nature of some interactions, such as that between PI3K and Akt, which is mediated by mTOR (mammalian target of rapamycin), or that between AktP and GLUT4 translocation, which is mediated by proteins AS160 and RabGTPase [48, 55]—it represents the latter through phenomenological terms in (13) and (14).
Tsc2	AKT1	TSC1/2 tumor suppressor complex	Akt	x	7249	207	fuzzy	exact	Phosphorylation,Positive_regulation	4368434	One such mTOR pathway branch is insulin signaling; insulin captured by the insulin receptor (InR) at the cell surface triggers the phosphoinositide 3-kinase (PI3K)-Akt phosphorylation cascades and leads to the phosphorylation of the TSC1/2 tumor suppressor complex thereby weakening its GTPase activating protein (GAP) activity towards the small GTPase Rheb.
Gsk3b	AKT1	GSK-3β	Akt	x	2932	207	exact	exact	Negative_regulation	4394534	For example, inactivation of GSK-3β by Akt reduces mitochondrial Bax recruitment [75] as well as PTPO [76,77].
Gsk3b	AKT1	GSK-3	Akt	x	2932	207	exact	exact	Binding	4394695	To date, no definitive evidence has been presented addressing a direct interaction between Akt and GSK-3 in the nucleus.
Irs1	AKT1	IRS-1	Akt	x	3667	207	exact	exact	Negative_regulation,Positive_regulation	4399939	In cancer cells, Akt inhibits the activation of the Raf-MEK-ERK pathway [36] and mTORC1 inhibition results in hyperactive RTK/IRS-1/PI3K pathway increasing the signal towards both, the mTORC2 and the Ras-Raf1-MEK1/2-ERK pathway [37].
Gsk3b	AKT1	GSK-3	AKT	x	2932	207	exact	exact	Negative_regulation,Positive_regulation	4400383	Activation of AKT leads to the inhibition of glycogen synthase kinase-3 (GSK-3), which then phosphorylates and deactivates glycogen synthase (GS).
Gsk3b	AKT1	GSK-3β	Akt	x	2932	207	exact	exact	Regulation	4403706	The PI3K/Akt signal transduction pathway may affect the activity of GSK-3β.
Mdm2	AKT1	MDM2	AKT	x	4193	207	exact	exact	Binding	4404683	As a representative GBM cell line, we used U87MG cells, which is an appropriate model to study the interaction between the AKT/mTOR and MDM2-p53 pathways because of the following characteristics: i) U87MG cells maintain a wild type status of p53, and ii) U87MG cells are deficient for the tumour suppressor phosphatase and tensin homologue (PTEN), a negative regulator of the PI3K/AKT pathway; moreo…
Mdm2	AKT1	MDM2	AKT	x	4193	207	exact	exact	Binding	4404683	In this study, we report the interactions of PI3K/AKT/mTOR and MDM2/p53 pathways in GBM cells, following the simultaneous inhibition of AKT/mTOR signalling and re-activation of the p53 pathway.
Gsk3b	AKT1	GSK690693	AKT	x	2932	207	fuzzy	exact	Negative_regulation,Phosphorylation	4405207	A specific inhibitor of AKT kinase, GSK690693, inhibited AKT phosphorylation (Fig 3B) and attenuated CXCL12-induced migration by 56% (Fig 3C).
Gsk3b	AKT1	GSK-3β	Akt	x	2932	207	exact	exact	Regulation	4411098	GSK-3β (glycogen synthase kinase 3, isoform β), which is directly regulated by phosphorylation through Akt controls Myc phosphorylation and stability [12, 57].
Gsk3b	AKT1	GSK3β	Akt	x	2932	207	exact	exact	Phosphorylation,Positive_regulation	4413629	Cathelicidin activated Wnt/β-catenin signaling by inducing phosphorylation of PTEN, leading to activation of PI3K/Akt signaling and subsequent phosphorylation of GSK3β, resulting in stabilization and nuclear translocation of β-catenin.
Gsk3b	AKT1	GSK-3β	Akt	x	2932	207	exact	exact	Gene_expression,Negative_regulation,Positive_regulation	4415755	These results suggest that increased PI3K/Akt signaling pathway by treadmill exercise suppressed GSK-3β expression in the hippocampus of diabetic rats.
Gsk3b	AKT1	GSK-3β	Akt	x	2932	207	exact	exact	Negative_regulation,Phosphorylation	4415755	Akt is a major upstream modulator of GSK-3β and directly inhibits GSK-3β by phosphorylation of GSK-3β, thereby inactivates its kinase activity.
Gsk3b	AKT1	GSK-3β	Akt	x	2932	207	exact	exact	Negative_regulation,Positive_regulation	4415755	Upregulation of Akt pathway leads to the down-regulation of GSK-3β that plays a major role in learning and memory in the hippocampus (Hu et al., 2013).
Gsk3b	AKT1	GSK3β	Akt	x	2932	207	exact	exact	Regulation	4417330	GSK3β, the key component that regulates canonical WNT/β-catenin and PI3K/Akt signaling pathways, is commonly considered a tumor suppressor in multiple cancers [38].
Gsk3b	AKT1	GSK3ß	Akt	x	2932	207	exact	exact	Negative_regulation,Positive_regulation	4422548	Our in vitro study revealed concordant inhibition of PI3K/Akt signaling by IL-10 or the BCR-ABL TKI imatinib and nilotinib that resulted in dephosphorylation and activation of glycogen synthase kinase-3-ß (GSK3ß) and subsequent phosphorylation and translocation of the transcription factor MITF [21].
Gsk3b	AKT1	GSK3β	Akt	x	2932	207	exact	exact	Positive_regulation	4422548	Next we aimed to identify the responsible transcription factor downstream of the PI3K/Akt signaling cascade which is activated by GSK3β.
Gsk3b	AKT1	GSK-3β	Akt kinase	x	2932	207	exact	fuzzy	Phosphorylation,Positive_regulation	4425074	Stimulation of Akt kinase resulted in phosphorylation of GSK-3β at Ser 9.
Gsk3b	AKT1	GSK3	AKT	x	2932	207	exact	exact	Positive_regulation	4436377	Glycogen synthase kinase 3 (GSK3) α and β were also detected, since there is evidence suggesting that GSK3 contributes to the induction by insulin resistance independently of insulin receptor signaling or PI3K-AKT activity [9].
Gsk3b	AKT1	GSK-3β	Akt	x	2932	207	exact	exact	Phosphorylation,Positive_regulation	4438544	Moreover, Akt mediates the phosphorylation of GSK-3β while ketamine exerts its rapid antidepressant effects (Zhou et al., 2014).
Ndrg1	AKT1	NDRG1 knockdown	AKT	x	10397	207	fuzzy	exact	Phosphorylation,Positive_regulation	4438970	The present study revealed that NDRG1 knockdown also induced AKT phosphorylation, whereas it did not affect the expression of total AKT.
Irs1	AKT1	IRS-1	Akt	x	3667	207	exact	exact	Localization,Positive_regulation	4439060	Ceramide and ceramide-derived sphingolipids induce insulin resistance by altering multiple steps in the insulin signaling pathway, including membrane translocation of insulin receptor substrate 1 (IRS-1) and protein phosphatase 2A (PP2A) mediated dephosphorylation of Akt; a key mediator of insulin signaling [13].
Irs1	AKT1	insulin receptor substrate 1	Akt	x	3667	207	exact	exact	Localization,Positive_regulation	4439060	Ceramide and ceramide-derived sphingolipids induce insulin resistance by altering multiple steps in the insulin signaling pathway, including membrane translocation of insulin receptor substrate 1 (IRS-1) and protein phosphatase 2A (PP2A) mediated dephosphorylation of Akt; a key mediator of insulin signaling [13].
Irs1	AKT1	IRS-1	Akt	x	3667	207	exact	exact	Positive_regulation	4449650	In liver, although Akt is activated primarily by IRS-1/PI3K and to a lesser, but significant, extent by IRS-2/PI3K, aPKCs, in contrast, are activated exclusively by IRS-2/PI3K during insulin action [6].
Gsk3b	AKT1	Gsk-3β	Akt	x	2932	207	exact	exact	Negative_regulation	4451135	BAFF controls Mcl1 protein levels in part by the Akt-dependent inactivation of Gsk-3β, which constitutively phosphorylates and induces the proteolysis of Mcl1 in unstimulated cells (Maurer et al., 2006).
Tsc2	AKT1	TSC2	AKT	x	7249	207	exact	exact	Phosphorylation,Positive_regulation	4452048	With particular relevance to both normal and malignant hematopoiesis, AKT phosphorylation induces the phosphorylation of TSC2, which in turn acts as a GTPase activating protein (GAP) for the GTPase RAS homologue enriched in brain (Rheb).
Gsk3b	AKT1	Gsk3	Akt1	x	2932	207	exact	exact	Regulation	4462599	Glycogen synthase kinase 3 (Gsk3)—a signaling network node affected by several schizophrenia-related risk factors such as Disc1, Nrg1, thymoma viral proto-oncogene 1 (Akt1) and reelin—can be regulated by LPA1.66, 67, 68, 69 Disturbances in neural precursor cell migration, proliferation and cortical layer formation are strongly linked to several environmental and genetic risk factors, and LPA rece…
Gsk3b	AKT1	Gsk3	thymoma viral proto-oncogene 1	x	2932	207	exact	fuzzy	Regulation	4462599	Glycogen synthase kinase 3 (Gsk3)—a signaling network node affected by several schizophrenia-related risk factors such as Disc1, Nrg1, thymoma viral proto-oncogene 1 (Akt1) and reelin—can be regulated by LPA1.66, 67, 68, 69 Disturbances in neural precursor cell migration, proliferation and cortical layer formation are strongly linked to several environmental and genetic risk factors, and LPA rece…
Gsk3b	AKT1	Gsk-3β Ser9	Akt	x	2932	207	fuzzy	exact	Phosphorylation,Regulation	4463674	Akt regulates the phosphorylation of Gsk-3β Ser9, which in turn regulates the activity of Gsk-3β activity [109] as well as the abundance of β-catenin, cyclin D1, and cyclin E [108,109,110].
Mdm2	AKT1	HDM2	Akt	x	4193	207	exact	exact	Binding,Positive_regulation	4464461	From the above data it was deduced that in CCRCC, loss of PTEN may activate the Akt/HDM2 interaction, leading to suppression of p53 and hence blocking apoptosis induced by chemotherapy.
Gsk3b	AKT1	GSK	AKT	x	2932	207	exact	exact	Regulation	4465642	Regarding overexpressing glycogen synthase kinase (GSK)-3β, a serine/threonine protein kinase, causes cell apoptosis, the pro-apoptotic role of glycogen synthase kinase (GSK)-3β, which is negatively regulated by phosphatidylinositol 3-kinase (PI3-kinase)/AKT, has been widely investigated [7,8].
Gsk3b	AKT1	GSK3β	Akt	x	2932	207	exact	exact	Negative_regulation,Phosphorylation	4466674	(A) Serum-starved Rh30 were treated with or without Akt inhibitor X (10 μM) for 2 h, followed by Western blot analysis using indicated antibodies, showing that Akt inhibitor X inhibited the phosphorylation of Akt and its substrate GSK3β in the cells.
Gsk3b	AKT1	GSK3β	Akt	x	2932	207	exact	exact	Positive_regulation	4467128	On the other hand, Akt could activate GSK3β to manipulate cell cycle and glucose metabolism [9].
Gsk3b	AKT1	GSK3β	Akt	x	2932	207	exact	exact	Negative_regulation	4467413	These studies claim that growth factors such as EGF and bFGF induce EMT in prostate cancer cells via PKC and Akt-mediated inhibition of GSK3β, respectively [51, 52] showing increased phosphorylation of its Serine 9 residue upon EGF or bFGF stimulation.
Tns1	AKT1	tensin homologue	AKT	x	7145	207	fuzzy	exact	Regulation	4467442	Under physiological conditions, the strength and duration of activated PI3K/AKT signaling is tightly regulated by multiple phosphoinositide and protein phosphatases, including phosphatase and tensin homologue (PTEN) [15], pleckstrin homology domain leucine-rich repeat protein phosphatase (PHLPP) [16], inositol polyphosphate phosphatase 4A (INPP4A) [17, 18], and inositol polyphosphate-5-phosphatas…
Irs1	AKT1	IRS1	Akt	x	3667	207	exact	exact	Phosphorylation,Positive_regulation	4468388	The phosphorylation of IRS1 on tyrosine residues leads to the downstream activation of Akt, the mammalian target of rapamycin (mTOR) and glycogen synthase kinase 3 (GSK3), among other pathways; moreover, the phosphorylation of IRS1 on multiple serine (Ser) residues can inhibit IRS1 activity, leading to insulin resistance (Yarchoan et al., 2014).
Mdm2	AKT1	MDM2 ubiquitin ligase	AKT	x	4193	207	fuzzy	exact	Negative_regulation,Phosphorylation	4472009	Active AKT inhibits p53-p21 signaling through direct phosphorylation of the MDM2 ubiquitin ligase, the activity of which targets p53 for proteasomal degradation (Zhou et al., 2001).
Mdm2	AKT1	Mdm2	Akt	x	4193	207	exact	exact	Positive_regulation	4475560	Consequently, Akt is phosphorylated and activated by PI3K-dependent kinases 1 and 2 and activates various substrates, including mammalian target of rapamycin, Bad, Bax, Mdm2, and Foxo [2, 5, 6].
Tns1	AKT1	tensin homologue	CRC	x	7145	207	fuzzy	exact	Binding	4477497	A recognized cancer suppressor, phosphatase and tensin homologue (PTEN), has been reported to be associated with the development of CRC.
Gsk3b	AKT1	GSK-3β	Akt	x	2932	207	exact	exact	Positive_regulation	4484244	These data suggest that PI3K/Akt activation mediates the EphB2-induced GSK-3β inhibition.
Gsk3b	AKT1	GSK-3β	Akt	x	2932	207	exact	exact	Regulation	4486132	For example, the experiment by Sokolosky [19] GSK-3β activity could result in the altered chemosensitivity of MCF-7 breast cancer cells to ADR through regulation of the PI3K/Akt/mTORC1 pathway by phosphorylating signaling molecules such as PTEN and TSC2.
Gsk3b	AKT1	GSK2126458	AKT	x	2932	207	fuzzy	exact	Negative_regulation,Phosphorylation	4492962	Both GSK2126458 and AZD8055 reduced AKT phosphorylation in MDA-MB-231 and HCC1143 cells.
Akt1s1	AKT1	PRAS40	AKT	x	84335	207	exact	exact	Positive_regulation	4499403	Consequently, AKT activates downstream mTORC1 via PRAS40 and the tuberous sclerosis 1/2- (TSC1/2-) Rheb pathway.
Gsk3b	AKT1	GSK3β	AKT	x	2932	207	exact	exact	Binding	4499569	In the process, the activated AKT interacts with several mediators like JNK, FoxO, GSK3β, etc., thereby to render neuroprotection by limiting apoptosis, preventing microglia activation and neuroinflammation, preventing ROS accumulation and by keeping oxidative stress levels under check.
Mdm2	AKT1	MDM2	AKT	x	4193	207	exact	exact	Regulation	4506514	A number of genes and pathways were also recurrently affected by CN alterations and thought to be implicated in deregulated FGFR4/RAS/AKT signalling (focal amplification of FRS2 at 12q15; 12%) and cell cycle regulation (focal amplification of MYCN at 2p24.3, loss of CDKN2A/B at 9p21, TP53 at 17p13.2, and MDM2 at 12q15; Figs 1 and 2, Supplementary Fig. 5).
Tbc1d1	AKT1	TBC1D1	Akt	x	23216	207	exact	exact	Negative_regulation	4508370	Although the full signaling cascade regulating vesicle translocation is still incompletely understood, Akt-mediated inhibition of TBC1D1/TBC1D4 plays an essential role (Eguez et al. 2005; Funaki et al. 2004; Kohn et al. 1998; Larance et al. 2005; Ng et al. 2008; Sano et al. 2003).
Tbc1d4	AKT1	TBC1D4	Akt	x	9882	207	exact	exact	Negative_regulation	4508370	Although the full signaling cascade regulating vesicle translocation is still incompletely understood, Akt-mediated inhibition of TBC1D1/TBC1D4 plays an essential role (Eguez et al. 2005; Funaki et al. 2004; Kohn et al. 1998; Larance et al. 2005; Ng et al. 2008; Sano et al. 2003).
Gsk3b	AKT1	GSK3α	Akt	x	2932	207	exact	exact	Negative_regulation,Positive_regulation	4511647	Although it is well established that Akt phosphorylates and inactivates GSK3α and GSK3β, as we have observed in this study, Gulen et al. (2012) [22] showed that GSK3α, but not GSK3β, can reversely phosphorylates and suppresses Akt activation in resting Th17 cells.
Gsk3b	AKT1	GSK3β	Akt	x	2932	207	exact	exact	Negative_regulation	4511647	In macrophages, microglia and fibroblasts PGN induces the expression of pro-inflammatory molecules by activation of the PI3K/Akt signaling pathway in a TLR2-dependent manner [3–6], and Akt-dependent inhibition of GSK3β by phosphorylation at Ser9 [15].
Gsk3b	AKT1	GSK-3β	AKT	x	2932	207	exact	exact	Phosphorylation,Positive_regulation	4515820	Activation of AKT leads to phosphorylation and thus inactivation of GSK-3β.
Gsk3b	AKT1	GSK-3	Akt	x	2932	207	exact	exact	Positive_regulation	4516538	It is well documented that lithium inhibits GSK-3 directly by competition with magnesium, which is required for its activity, and also indirectly through the activation of Akt (also called PKB) [12].
Gsk3b	AKT1	GSK-3	PKB	x	2932	207	exact	exact	Positive_regulation	4516538	It is well documented that lithium inhibits GSK-3 directly by competition with magnesium, which is required for its activity, and also indirectly through the activation of Akt (also called PKB) [12].
Gsk3b	AKT1	GSK-3β	Akt	x	2932	207	exact	exact	Phosphorylation,Positive_regulation	4529160	Because it is suggested that Akt induces GSK-3β phosphorylation on Ser 9 to promote GSK-3β degradation through ubiquitin proteasome pathway, inhibition of Akt phosphorylation and activation by embelin partially contributes to the GSK-3β activation and inhibition in the level of β-catenin.
Gsk3b	AKT1	GSK-3β	Akt	x	2932	207	exact	exact	Negative_regulation	4537785	On the other hand, inactivation of GSK-3β by upstream kinase of it, Akt, causes decrease of eIF2Bε phosphorylation and facilitation of transcription initiation of Mrna (41).
Gsk3b	AKT1	GSK-3β	Akt	x	2932	207	exact	exact	Positive_regulation	4542449	Constitutively active GSK-3β adenovirus and plasmids containing constitutively activated Akt1 (Akt-1CA) and dominant negative Akt (Akt-DN) were gifts from M. Birnbaum, University of Pennsylvania.
Gsk3b	AKT1	GSK-3β	Akt-1CA	x	2932	207	exact	fuzzy	Positive_regulation	4542449	Constitutively active GSK-3β adenovirus and plasmids containing constitutively activated Akt1 (Akt-1CA) and dominant negative Akt (Akt-DN) were gifts from M. Birnbaum, University of Pennsylvania.
Gsk3b	AKT1	GSK-3β	Akt-DN	x	2932	207	exact	fuzzy	Positive_regulation	4542449	Constitutively active GSK-3β adenovirus and plasmids containing constitutively activated Akt1 (Akt-1CA) and dominant negative Akt (Akt-DN) were gifts from M. Birnbaum, University of Pennsylvania.
Gsk3b	AKT1	GSK-3β	Akt1	x	2932	207	exact	exact	Positive_regulation	4542449	Constitutively active GSK-3β adenovirus and plasmids containing constitutively activated Akt1 (Akt-1CA) and dominant negative Akt (Akt-DN) were gifts from M. Birnbaum, University of Pennsylvania.
Irs1	AKT1	IRS-1	AKT	x	3667	207	exact	exact	Phosphorylation,Positive_regulation	4546318	Phosphorylation of IRS-1 leads to the activation of the PI3K/AKT/eNOS pathway.
Akt1s1	AKT1	PRAS40	AKT	x	84335	207	exact	exact	Negative_regulation,Phosphorylation	4546444	Moreover, combined inhibition of AKT and mTORC1 is also required to effectively inhibit phosphorylation of both PRAS40 and 4E-BP1 and cell growth in these cells (Supplementary Figure 5) [38].
Akt1s1	AKT1	PRAS40	AKT	x	84335	207	exact	exact	Negative_regulation,Positive_regulation	4546444	Combined inhibition of AKT and mTORC1 is required to dephosphorylate PRAS40 and 4E-BP1 and suppress tumor growth in vivo
Akt1s1	AKT1	PRAS40	AKT	x	84335	207	exact	exact	Negative_regulation,Positive_regulation	4546444	This concept is supported by the following findings: (i) inhibition of either mTORC1 by rapamycin or AKT by MK2206 is insufficient to inhibit phosphorylation of 4E-BP1 and cap-dependent translation (Figure 1), which is associated with incomplete inhibition of PRAS40 phosphorylation on both Ser183 and Thr246 sites (Figure 4); (ii) inhibition of both mTORC1 and AKT is required for effective dephosp…
Akt1s1	AKT1	PRAS40	AKT	x	84335	207	exact	exact	Negative_regulation,Phosphorylation,Positive_regulation	4546444	Combined inhibition of AKT and mTORC1 is required for effective inhibition of PRAS40 phosphorylation on both S183 and T246 and induction of PRAS40-repressive function on mTORC1
Akt1s1	AKT1	PRAS40	AKT	x	84335	207	exact	exact	Negative_regulation,Phosphorylation,Positive_regulation	4546444	Combined inhibition of AKT and mTORC1 is required for effective inhibition of PRAS40 phosphorylation on both Ser183 and Thr246 sites, which in turn increases the ability of PRAS40 to inhibit mTORC1-mediated 4E-BP1 phosphorylation and translation concomitant with suppression of tumor growth and cell motility.
Akt1s1	AKT1	PRAS40	AKT	x	84335	207	exact	exact	Negative_regulation,Phosphorylation,Positive_regulation	4546444	Moreover, combined inhibition of AKT and mTORC1 is also required to effectively inhibit phosphorylation of both PRAS40 and 4E-BP1 and cell growth in these cells (Supplementary Figure 5) [38].
Gsk3b	AKT1	GSK3β	Akt	x	2932	207	exact	exact	Gene_expression,Negative_regulation,Phosphorylation	4546631	Inhibitors to ERK and Akt phosphorylation (U0126 and LY294002, respectively) also inhibited the expression of their downstream targets, such as GSK3β in the MCF7-Twist and T47D-Twist cells.
Tsc2	AKT1	TSC2	AKT	x	7249	207	exact	exact	Regulation	4547478	Mammalian target of rapamycin (mTOR), part of mTORC1 complex, has been implicated in cardiac hypertrophy through regulation of cell size, cell growth, and protein synthesis.11,12 Pathways associated with activation of mTOR through phosphorylation involve upstream tuberin 2 (TSC2) which is regulated by phosphatidylinositol-4,5-bisphosphate 3-kinase (PI3K) – phosphoinositide-dependent kinase-1 (PDK…
Tsc2	AKT1	TSC2	AKT	x	7249	207	exact	exact	Phosphorylation,Positive_regulation,Regulation	4547478	There was no significant increase in upstream TSC2 phosphorylation which is regulated by PDK1-AKT, AMPK, and ERK signaling pathways (Figure 7).
Tsc2	AKT1	tuberin 2	AKT	x	7249	207	fuzzy	exact	Regulation	4547478	Mammalian target of rapamycin (mTOR), part of mTORC1 complex, has been implicated in cardiac hypertrophy through regulation of cell size, cell growth, and protein synthesis.11,12 Pathways associated with activation of mTOR through phosphorylation involve upstream tuberin 2 (TSC2) which is regulated by phosphatidylinositol-4,5-bisphosphate 3-kinase (PI3K) – phosphoinositide-dependent kinase-1 (PDK…
Gsk3b	AKT1	GSK-3β	Akt	x	2932	207	exact	exact	Negative_regulation,Positive_regulation	4556389	Although it is well known that Akt induces the inactivation of GSK-3β via PI3K pathway,19 there are only a few reports concerning the TNF-α activation of Akt through its phosphorylation.20 The other enzymes, such as PDK1 and PTEN, were not affected by TNF-α; this suggested that TNF-α activates Akt via an unknown pathway other than the PI3K pathway.
Gsk3b	AKT1	GSK-3β	Akt	x	2932	207	exact	exact	Phosphorylation,Positive_regulation	4556389	To assess the regulation of Atoh1 protein stabilization through the phosphorylation via GSK-3β, we investigated the activation of GSK-3β by its own phosphorylation by Akt.
Mdm2	AKT1	MDM2 [15]	AKT	x	4193	207	fuzzy	exact	Phosphorylation,Positive_regulation	4558141	Early reports of the mechanisms of AR degradation showed that MDM2 E3 ubiquitin ligase targeted the AR through AKT mediated phosphorylation of MDM2 [15].
Tbc1d4	AKT1	TBC1D4	AKT	x	9882	207	exact	exact	Negative_regulation	4583025	Activation of AKT is necessary and sufficient for GSV exocytosis (5), and this is thought to be primarily mediated through AKT-dependent phosphorylation and inactivation of the TBC1D4/AKT substrate of 160 kDa (AS160), a RAB-GAP residing on GSVs (5, 7–9).
Tsc2	AKT1	Tsc2−/	Akt	x	7249	207	exact	exact	Negative_regulation,Phosphorylation	4583534	Interestingly, Akt (S473) phosphorylation was suppressed in Tsc2−/− teratomas but was significantly reactivated by rapamycin, suggesting that the negative feedback on Akt was conferred by an activated mTORC1 signal.
Gsk3b	AKT1	GSK3β	Akt	x	2932	207	exact	exact	Phosphorylation,Positive_regulation	4593669	In our experiments, it were observed increased GSK3β phosphorylation levels at the serine 9 residue (figure 5b), which probably was mediated by Akt, leading to its inhibition.
Gsk3b	AKT1	GSK3beta	Akt	x	2932	207	exact	exact	Phosphorylation,Positive_regulation	4596708	Insulin-mediated Akt activation leads to phosphorylation and inhibition of GSK3beta, activating glycogen synthase and increasing hepatic glycogen deposition [9].
Tbc1d4	AKT1	TBC1D4	Akt	x	9882	207	exact	exact	Phosphorylation,Regulation	4600387	TBC1D4 is involved in glucose transport in skeletal muscle (Kramer et al. 2006; Chen et al. 2011) and is regulated via phosphorylation by both Akt and AMPK (Treebak et al. 2010; Kjøbsted et al. 2014).
Gsk3b	AKT1	GSK-3	Akt	x	2932	207	exact	exact	Binding	4615241	One of the most important ways regulated by GSK-3 is the Wnt singaling pathway, and GSK-3 also interacts with the Ras/PI3K/Akt/mTOR pathways.
Gsk3b	AKT1	GSK3	Akt	x	2932	207	exact	exact	Negative_regulation,Phosphorylation,Positive_regulation	4615269	Interestingly, we found that both INK128 and BKM120 had no effects on decreasing p-GSK3 levels in any of the tested cell lines, whereas AP-1, MK2206 and perifosine decreased p-GSK3 levels in H157 cells, but not in A549 and H1299 cells, indicating that suppression of Akt does not necessarily lead to inhibition of GSK3 phosphorylation.
Gsk3b	AKT1	GSK3β	Akt	x	2932	207	exact	exact	Positive_regulation	4618344	Although Akt inhibition activated GSK3β and subsequently enhanced NAG-1 expression [79], the exact molecular mechanisms of Akt/GSK3β/mTOR signaling on NAG-1-induced apoptosis are yet to be explored.
Gsk3b	AKT1	GSK3B	Akt	x	2932	207	exact	exact	Negative_regulation,Positive_regulation	4621609	Moreover, inhibition of Akt would lead to GSK3B hyper-activation, and subsequent b-catenin degradation, which at least partly account for the increased cell apoptosis.
Gsk3b	AKT1	GSK3b	Akt	x	2932	207	exact	exact	Negative_regulation,Positive_regulation	4621609	In contrast, inhibition of Akt with an Akt-specific inhibitor MK2206 or blockade of GLP1 receptor (GLP1R) with a competitive antagonist exendin-(9–39) significantly abrogated the GLP1-mediated activation of GSK3b/b-catenin signalling, leading to increased apoptosis in palmitate-stressed cardiomyocytes.
Ndrg1	AKT1	NDRG1	Akt	x	10397	207	exact	exact	Positive_regulation	4627286	Taken together, it is important to examine the activation of SGK1/NDRG1 in addition to Akt when evaluating mTORC2 activation.
Gsk3b	AKT1	GSK3	Akt	x	2932	207	exact	exact	Gene_expression,Phosphorylation,Positive_regulation	4627301	We found that Akt overexpression increases the phosphorylation of GSK3 (p-GSK3), a downstream target of Akt [22], indicating that Akt signaling activity is enhanced in these cell lines.
Gsk3b	AKT1	p-GSK3	Akt	x	2932	207	fuzzy	exact	Gene_expression,Phosphorylation,Positive_regulation	4627301	We found that Akt overexpression increases the phosphorylation of GSK3 (p-GSK3), a downstream target of Akt [22], indicating that Akt signaling activity is enhanced in these cell lines.
Junb	AKT1	JUNB	AKT1	x	3726	207	exact	exact	Binding	4633353	Taken together, our data are indicative of a similar JUNB-AKT1 interaction that may be attained through direct protein-DNA binding, even though the effect of JUNB on AKT1 transcription is the opposite in a non cancerous cell system (HEK293T) from what was observed in ALK+ ALCL.
Junb	AKT1	JUNB	AKT1	x	3726	207	exact	exact	Gene_expression,Negative_regulation,Positive_regulation	4633353	More specifically, we found that in non-cancerous HEK293T cells, forced expression of JUNB repressed AKT1 transactivation associated with AKT1 protein downregulation.
Junb	AKT1	JUNB	AKT1	x	3726	207	exact	exact	Positive_regulation	4633353	Next, we examined whether STAT3- or JUNB-induced AKT1 repression would biologically affect our ALK+ ALCL model.
Junb	AKT1	JUNB	AKT1	x	3726	207	exact	exact	Gene_expression,Negative_regulation,Positive_regulation	4633353	Surprisingly, forced expression of JUNB (Figure 3A) resulted in a dose-dependent decrease of total AKT1 protein level.
Junb	AKT1	JUNB	AKT1	x	3726	207	exact	exact	Regulation	4633353	Luciferase assay revealed that when AP-1 site 8 and 9 were mutated from the promoter either individually or together (Supplementary Figure 1B), the total AKT1 promoter activity increased significantly as compared to wild-type AKT1 promoter suggesting a direct JUNB-mediated transcriptional regulation of AKT1 (Figure 3D).
Junb	AKT1	JUNB	AKT1	x	3726	207	exact	exact	Regulation,Transcription	4633353	Taken together, our data are indicative of a similar JUNB-AKT1 interaction that may be attained through direct protein-DNA binding, even though the effect of JUNB on AKT1 transcription is the opposite in a non cancerous cell system (HEK293T) from what was observed in ALK+ ALCL.
Junb	AKT1	JUNB	AKT1 promoter	x	3726	207	exact	fuzzy	Binding	4633353	JUNB and CJUN bind to and activate AKT1 promoter in ALK+ ALCL
Junb	AKT1	JUNB	AKT1 promoter	x	3726	207	exact	fuzzy	Binding	4633353	We show that JUNB and cJUN bind directly to the AKT1 promoter, inducing AKT1 transcription in ALK+ ALCL.
Junb	AKT1	JUNB	AKT1 promoter	x	3726	207	exact	fuzzy	Positive_regulation	4633353	JUNB and CJUN bind to and activate AKT1 promoter in ALK+ ALCL
Junb	AKT1	JUNB	AKT1 promoter	x	3726	207	exact	fuzzy	Binding,Positive_regulation	4633353	JUNB enhances STAT3-induced activity of the AKT1 promoter
Tsc2	AKT1	TSC1/2 complex	Akt	x	7249	207	fuzzy	exact	Phosphorylation,Regulation	4642562	Phosphorylation of the TSC1/2 complex is regulated by multiple signaling pathways including Akt, Erk, AMPK, RSK, GSK3β and p38/MAPKAPK23747, many of which have been previously reported to be affected by osmostress1126.
Tsc2	AKT1	TSC2	Akt	x	7249	207	exact	exact	Binding,Positive_regulation,Regulation	4642562	Lysosomal recruitment of TSC2 is mainly mediated via modulation of Akt signaling
Tsc2	AKT1	TSC2	Akt	x	7249	207	exact	exact	Negative_regulation,Positive_regulation	4642562	Pharmacological inhibition of Akt caused both inhibition of mTORC1 (Supplementary Fig. S3C) and a mild but significant recruitment of TSC2 to lysosomes (Fig. 4B), as previously reported (in PTEN-null MEFs41), indicating that inhibition of Akt contributes towards mTORC1 inactivation and lysosomal recruitment of TSC2 in response to osmostress.
Gsk3b	AKT1	GSK-3	Akt	x	2932	207	exact	exact	Positive_regulation	4646590	Akt could also be activated by the phosphorylation of Ser473 induced by PDK2 (such as ILK).3 Activated Akt activates or inhibits the downstream target proteins, such as Bad, caspase-9, NFκB, GSK-3, FKHR, p21Cip1, and p27 Kip1, and further regulates cell proliferation, differentiation, apoptosis, and migration.
Tns1	AKT1	I155R	Akt	x	7145	207	fuzzy	exact	Negative_regulation,Phosphorylation	4650712	The CPP-BH3BIM(I155R/E158S) peptide reduced the phosphorylation of GSK3β, but not Akt itself (Figure 6c), indicating that this peptide could have acted as a substrate of Akt.
Gsk3b	AKT1	GSK3β	Akt	x	2932	207	exact	exact	Phosphorylation,Positive_regulation	4652154	These redox sensitive p38 MAPK, ERK-1/2, and PI3K/Akt pathways can all induce GSK3β phosphorylation (8, 15) and have been implicated in glucocorticoid insensitivity in COPD (5).
Gsk3b	AKT1	GSK3β	AKT	x	2932	207	exact	exact	Negative_regulation,Phosphorylation,Positive_regulation	4658545	AKT activation inhibits RAS-mediated oncogene-induced senescence in part through the inhibitory phosphorylation of GSK3β at serine 9 [26].
Gsk3b	AKT1	GSK3	AKT	x	2932	207	exact	exact	Positive_regulation	4660752	For example, lithium as the first ‘natural’ and widely used GSK3 inhibitor activates AKT and blocks protein phosphatases, thus increasing inhibitory phosphorylation on Ser 21/9 (Eldar-Finkelman and Martinez, 2011).
Gsk3b	AKT1	GSK3	AKT	x	2932	207	exact	exact	Negative_regulation	4661707	While it is not yet determined if inactivation of GSK3 by AKT is required for its pro-survival function, a recent report from the Grant lab suggests that inactivation of GSK3 is at least necessary if not sufficient for apoptotic pathways involving inhibition of AKT in leukemia cells [39].
Gsk3b	AKT1	GSK3	AKT	x	2932	207	exact	exact	Phosphorylation,Positive_regulation	4661707	In the current study we examine the prognostic role of AKT mediated GSK3 phosphorylation in AML.
Gsk3b	AKT1	GSK-3α	PKB	x	2932	207	exact	exact	Regulation	4661820	Alternatively, this signaling pathway may regulate phosphatidylinositol 3-kinase (PI3K), which in turn activates protein kinase B (PKB) that regulates GSK-3α, which is related to Aβ production and GSK-3β, also known as Tau kinase [198,199].
Gsk3b	AKT1	GSK3	Akt	x	2932	207	exact	exact	Negative_regulation,Positive_regulation	4661887	In more detail, the activation of Akt, through an increase of phosphorylation at serine 473, leads to the inhibition of GSK3, which in turn produces a positive GS regulation and formation of hepatic glycogen.
Gsk3b	AKT1	GSK3β	AKT	x	2932	207	exact	exact	Phosphorylation,Regulation	4662454	Phosphorylation and inhibition of GSK3β that is regulated by AKT also stabilizes Snail and Slug expression [272, 273].
Gsk3b	AKT1	GSK3	PKB	x	2932	207	exact	exact	Positive_regulation,Regulation	4666131	In this report, we show the PP2A regulatory subunit, B56, and the glycogen synthase kinase 3 (GSK3) negatively regulate PKB activation in Dictyostelium cells, providing a novel insight into PKB regulation.
Gsk3b	AKT1	GSK3	AKT	x	2932	207	exact	exact	Regulation	4666178	Whereas FLUOX regulation of astrocyte metabolism mainly implicates 5-HT2BRs, an involvement of 5-HT1ARs can be speculated in the case of TDZ, on the light of experimental data showing that 5-HT1ARs have a major role in mediating the AKT-dependent GSK3-regulation [93].
Gsk3b	AKT1	GSK3β	AKT	x	2932	207	exact	exact	Negative_regulation,Positive_regulation	4669748	In normal cells, this initial response was inactivated soon after the engagement of the senescence program, whereas in genetically predisposed cells malignant transformation might be triggered, and we also showed that increased AKT signaling led to the inhibition of GSK3β and activation of β-catenin.
Gsk3b	AKT1	GSK3β	Akt	x	2932	207	exact	exact	Phosphorylation,Positive_regulation	4671015	Activation of PI3K/Akt pathway leads to Ser9 phosphorylation of GSK3β during the RANKL-induced osteoclast differentiation
Gsk3b	AKT1	GSK3-α/β or mitochondrial hexokinase II	Akt	x	2932	207	fuzzy	exact	Negative_regulation,Phosphorylation	4671345	PI3K-Akt signaling also inhibits opening of mPTP via phosphorylation of GSK3-α/β or mitochondrial hexokinase II (HKII).
Gsk3b	AKT1	GSK3-β or mitochondrial hexokinase II	Akt	x	2932	207	fuzzy	exact	Negative_regulation,Phosphorylation	4671345	The phosphoinositide 3-kinase-Akt signaling network also inhibits opening of mPTP via phosphorylation of GSK3-β or mitochondrial hexokinase II (HKII) (62).
Gsk3b	AKT1	GSK-3β	Akt	x	2932	207	exact	exact	Negative_regulation,Regulation	4672156	The antibody array data provide new information on the downstream events by which PI3K/Akt modulates heterophils effector function through inactivation of GSK-3β and enhances NF-κB activity.
Mdm2	AKT1	MDM2	AKT	x	4193	207	exact	exact	Positive_regulation	4673262	In addition to the previously reported links involving AKT-mediated activation of MDM2 and the p53-mediated induction of the phosphatase and tensin homolog (PTEN) [49, 50], we propose that p53, through an indirect mechanism involving the p21/Rb/E2F pathway, represses the expression of SREBP1c and its downstream target SCD.
Mdm2	AKT1	MDM2	AKT	x	4193	207	exact	exact	Positive_regulation	4673262	In addition to the previously reported p53-AKT crosstalk involving AKT-induced activation of MDM2 and p53-mediated induction of the phosphatase and tensin homolog (PTEN) (blue), p53 affects AKT activation through a novel indirect mechanism involving activation of the p53-target p21, which prevents phosphorylation of the retinoblastoma (Rb) protein maintaining E2F-regulated genes in a repressed st…
Gsk3b	AKT1	GSK-3β	Akt	x	2932	207	exact	exact	Phosphorylation,Positive_regulation	4673266	However, we did not observe a correlation between Akt mediated GSK-3β inactivating phosphorylation as reported by Atkins and colleagues.
Tns1	AKT1	tensin homologue	Akt	x	7145	207	fuzzy	exact	Regulation	4673278	The PI3K-Akt-mTOR pathway is negatively regulated by PTEN (phosphatase and tensin homologue on chromosome 10), a dual specificity protein and lipid phosphatase [20–22].
Gsk3b	AKT1	p-GSK-3β	Akt	x	2932	207	fuzzy	exact	Positive_regulation,Regulation	4673940	Since, studies have reported that Akt/PI3K signaling pathways regulated the p-GSK-3β up-regulation (10, 32) and cannabinoids can induce neuronal proliferation by CB1 receptor via PI3K/Akt activation and phosphorylation of GSK-3β (10).
Tsc2	AKT1	Tsc2	Akt	x	7249	207	exact	exact	Regulation	4676199	The activity of Tsc2 is regulated and inhibited by Akt, a kinase that is critically involved in the control of cell growth.
Tsc2	AKT1	TSC2	Akt	x	7249	207	exact	exact	Negative_regulation,Regulation	4676678	Further studies are warranted to address how YC induces AMPK and TSC1-TSC2 complex that may be involved in the inhibition of the mTORC2-Akt pathway.
Gsk3b	AKT1	GSK	AKT	x	2932	207	exact	exact	Gene_expression,Regulation	4685073	Effects of TLR4/PI3K/AKT/GSK-3β Signaling Pathway Inhibition on the Protein Expression of AKT, P-AKTSer473, GSK-3β, and P-GSK-3β Ser9 in BRL-3A Cells
Gsk3b	AKT1	GSK-3β	AKT	x	2932	207	exact	exact	Gene_expression,Regulation	4685073	Effects of TLR4/PI3K/AKT/GSK-3β Signaling Pathway Inhibition on the Protein Expression of AKT, P-AKTSer473, GSK-3β, and P-GSK-3β Ser9 in BRL-3A Cells
Gsk3b	AKT1	GSK-3β	AKT	x	2932	207	exact	exact	Positive_regulation,Regulation	4685073	These results suggest that activation or inhibition of the TLR4/PI3K/AKT/GSK-3β signaling pathway affects the activation of GSK-3β through nuclear translocation.
Gsk3b	AKT1	P-GSK-3β Ser9	AKT	x	2932	207	fuzzy	exact	Gene_expression,Regulation	4685073	Effects of TLR4/PI3K/AKT/GSK-3β Signaling Pathway Inhibition on the Protein Expression of AKT, P-AKTSer473, GSK-3β, and P-GSK-3β Ser9 in BRL-3A Cells
Tsc2	AKT1	TSC2	AKT	x	7249	207	exact	exact	Binding	4694976	AKT associates with TSC1-TSC2 complexes, promoting phosphorylation of TSC2, and increases degradation of TSC1-TSC2 complexes [50].
Tsc2	AKT1	TSC2	AKT	x	7249	207	exact	exact	Phosphorylation,Positive_regulation	4694976	Constitutively active PI3K or active AKT, including AKT1 and AKT2, induces phosphorylation of TSC2 [50].
Tsc2	AKT1	TSC2	AKT	x	7249	207	exact	exact	Positive_regulation,Protein_catabolism	4694976	AKT associates with TSC1-TSC2 complexes, promoting phosphorylation of TSC2, and increases degradation of TSC1-TSC2 complexes [50].
Tsc2	AKT1	TSC2	AKT1	x	7249	207	exact	exact	Phosphorylation,Positive_regulation	4694976	Constitutively active PI3K or active AKT, including AKT1 and AKT2, induces phosphorylation of TSC2 [50].
Gsk3b	AKT1	GSK3	AKT	x	2932	207	exact	exact	Regulation	4695048	AKT plays a critical role in survival through the inhibition of BAD [11, 12] as well as the regulation of cell cycle entry by inactivating glycogen-3 synthase kinase (GSK3), leading to the activation of cyclin D1 [13].
Gsk3b	AKT1	GSK-3	AKT	x	2932	207	exact	exact	Regulation	4705886	It has also been shown that AKT regulates hepatic glycogenolysis and glucose uptake through its substrate glycogen synthase kinase-3 (GSK-3; Crouthamel et al, 2009).
Gsk3b	AKT1	GSK3	AKT	x	2932	207	exact	exact	Negative_regulation	4720912	mTORC1 regulates cell growth not only through SREBP1-mediated lipid synthesis but also by controlling mRNA translation, via direct phosphorylation of the S6 kinase (p70S6K) and the 4E binding proteins (4EBPs).51, 52 In addition, AKT-mediated phosphorylation and deactivation of the transcription factor FOXO results in its nuclear export and proteasomal degradation, thus releasing cells from FOXO-m…
Gsk3b	AKT1	GSK3	Akt1	x	2932	207	exact	exact	Gene_expression,Negative_regulation,Positive_regulation,Regulation	4728195	Akt1-null VSMCs show increased susceptibility to serum starvation and stress-induced apoptosis [73], whereas expression of constitutive active Akt1 inhibits oxidative stress-induced VSMC apoptosis both in vitro and in vivo, through negative regulation of FOXO3a and GSK3.
Gsk3b	AKT1	GSK3β	Akt	x	2932	207	exact	exact	Phosphorylation,Positive_regulation	4730324	The activation of Akt leads to phosphorylation of GSK3β, which is active in resting cells but is inactivated by phosphorylation [106].
Gsk3b	AKT1	GSK-3	AKT	x	2932	207	exact	exact	Positive_regulation	4730800	Similarly, GSK-3 deletion in astrocyte progenitors increases brain size and induces activation of the AKT/mTOR pathway and signal transducer and activator of transcription 3 (STAT3) (Jung et al., 2015).
Gsk3b	AKT1	GSK-3α	AKT	x	2932	207	exact	exact	Phosphorylation,Positive_regulation	4730800	The AKT pathway induces phosphorylation of GSK-3α at serine 21 and of GSK-3β at serine 9, resulting in the inhibition of GSK-3 activity.
Gsk3b	AKT1	GSK3	AKT	x	2932	207	exact	exact	Phosphorylation,Positive_regulation	4733044	In this line, it is known that AKT promotes phosphorylation of GSK3 in S9/S21 (Li et al., 2009), however, GWL overexpressed cells display a hyperactivated AKT but a S9/S21 dephosphorylated GSK3.
Gsk3b	AKT1	GSK3α	Akt	x	2932	207	exact	exact	Negative_regulation,Phosphorylation	4737230	Phosphorylation of GSK3α/β was also blocked by the Akt inhibitor MK2206, and reduced at late, but not early, times by the MEK inhibitor PD0325901.
Gsk3b	AKT1	GSK3α	Akt	x	2932	207	exact	exact	Regulation	4737230	To verify that GSK3α/β is regulated downstream of Akt and ERK in CLEC‐2 signaling independently of αIIbβ3, we treated platelets with integrilin before stimulation and monitored ATP secretion.
Gsk3b	AKT1	GSK3α	Akt	x	2932	207	exact	exact	Phosphorylation,Regulation	4737230	Akt regulates phosphorylation of GSK3α/β at 90 s and 300 s, whereas ERK only regulates phosphorylation at the latter time.
Gsk3b	AKT1	GSK-3β	Akt	x	2932	207	exact	exact	Negative_regulation	4738318	Regulation of GSK-3β usually depends on phosphorylation within the amino-terminal domain of GSK-3β (Ser 9) and results in inactivation of GSK-3β by several kinases including Akt, PKA, and PKC11.
Tsc2	AKT1	TSC2 knockdown	AKT	x	7249	207	fuzzy	exact	Negative_regulation,Phosphorylation	4740818	Constitutive activation of mTORC1 is known to shut down the PI3K/AKT signalling cascade through various negative feed-back loop mechanisms4 and we confirmed that this is the case in TSC2-depleted MEFs since phosphorylation of AKT and FOXO decreased upon TSC2 knockdown (Supplementary Fig. 3a).
Mdm2	AKT1	MDM2	Akt	x	4193	207	exact	exact	Binding	4741889	In particular, Akt negatively regulates the apoptosis, by enhancing the degradation of p53 via its phosphorylation, as well as by promoting the nuclear localization and binding of this factor to human murine double-minute 2 (MDM2) protein, a negative regulator of p53 [49]; therefore, we tested if the CDC25 inhibitor 7 affected the protein levels of p53.
Mdm2	AKT1	murine double-minute 2	Akt	x	4193	207	fuzzy	exact	Binding	4741889	In particular, Akt negatively regulates the apoptosis, by enhancing the degradation of p53 via its phosphorylation, as well as by promoting the nuclear localization and binding of this factor to human murine double-minute 2 (MDM2) protein, a negative regulator of p53 [49]; therefore, we tested if the CDC25 inhibitor 7 affected the protein levels of p53.
Irs1	AKT1	IRS-1	Akt	x	3667	207	exact	exact	Positive_regulation	4742104	Rapamycin inhibits the TOR pathway thereby the negative feedback loop is not effective, which activates the PI3K/Akt signaling pathway and up-regulates the IRS-1.
Gsk3b	AKT1	GSK3β kinase	AKT	x	2932	207	fuzzy	exact	Phosphorylation,Positive_regulation	4742205	We identified a novel positive-feedback loop mechanism via the INSM1 transcription factor that activated the PI3K/AKT signaling pathway, which subsequently induced phosphorylation of GSK3β kinase and blocked GSK3β kinase activity to stabilize N-myc.
Gsk3b	AKT1	GSK3β	Akt1	x	2932	207	exact	exact	Negative_regulation,Phosphorylation	4751644	Phosphorylation of GSK3β at Ser9 in lymphocytes and frontal cortex lysates was also reduced, consistent with a decrease in Akt1 activity.
Tsc2	AKT1	TSC2	Akt	x	7249	207	exact	exact	Phosphorylation,Positive_regulation	4751644	Akt activation induces TSC2 phosphorylation and consequently inactivation of the complex due to the disruption of its GTPase function.
Gsk3b	AKT1	GSK-3β	Akt	x	2932	207	exact	exact	Binding	4763291	Molecular docking studies confirmed interaction of nimbolide with PI3K, Akt, ERK and GSK-3β.
Gsk3b	AKT1	GSK-3	Akt	x	2932	207	exact	exact	Negative_regulation	4768183	The in vitro data complemented the in vivo data by showing that UT attenuated the inhibitory effects of FFAs on Akt phosphorylation at Ser473 and Thr308 and insulin stimulated glycogen synthesis; an essential downstream function that results from the phosphorylation and inactivation of GSK-3 by Akt.
Gsk3b	AKT1	GSK3β	Akt	x	2932	207	exact	exact	Phosphorylation,Positive_regulation	4770728	What's more, since the activation of Akt leads to the phosphorylation of GSK3β, which is active in resting cells, but is inactivated by the phosphorylation, we found activated Akt and phosphorylation of GSK3β herein (Figure 1E).
Mdm2	AKT1	Mdm2	Akt	x	4193	207	exact	exact	Positive_regulation	4771203	PTEN indirectly suppresses Akt catalytic activity, which is required to phosphorylate Mdm2 in order to enable its nuclear import.
Tsc2	AKT1	TSC1/2	AKT	x	7249	207	fuzzy	exact	Regulation	4788774	Thus, it can be seen that the PIK3CA-AKT signal negatively regulates TSC1/2 and activates mTOR, and consequently, inhibits autophagy.
Gsk3b	AKT1	GSK3	AKT	x	2932	207	exact	exact	Phosphorylation,Regulation	4789776	PI3K-AKT signaling regulates cell migration through phosphorylation of GSK3 to relieve GSK3-mediated inhibition of migration (Roberts et al, 2004, Kobayashi et al, 2006); girdin to facilitate the formation of stress fibers and lamellipodia (Enomoto et al, 2005), and ACAP to mediate integrin β1 recycling (Li et al, 2005).
Tsc2	AKT1	TSC2	Akt2846	x	7249	207	exact	fuzzy	Regulation	4791558	It is clear that the activity of mTORC1 is negatively regulated by the tuberous sclerosis 1/2 (TSC1/TSC2) complex, and TSC2 can be positively regulated by AMPK or negatively regulated by Akt2846.
Gsk3b	AKT1	GSK3β	AKT	x	2932	207	exact	exact	Positive_regulation	4794608	It was demonstrated that AKT activation induces GSK3β inactivation and binds to Nrf2-Keap1, which strengthens cell defense and survival mechanisms through activation of Nrf2/Keap1 pathway (Jaramillo and Zhang, 2013; Rizvi et al., 2014).
Irs1	AKT1	IRS-1	AKT	x	3667	207	exact	exact	Phosphorylation,Positive_regulation,Regulation	4807880	Notably, IRS-1 phosphorylation can be negatively regulated by activation of P70S6K in the PI3K/AKT/mTOR signaling pathway [31].
Gsk3b	AKT1	GSK-3β	Akt inhibitor	x	2932	207	exact	fuzzy	Gene_expression,Negative_regulation	4810323	Further analysis showed that GSK-3β expression and its phosphorylation level were both effectively suppressed by a PI3K inhibitor (LY294002) or an Akt inhibitor (SH-6).
Irs1	AKT1	IRS‐1	Akt	x	3667	207	exact	exact	Positive_regulation	4814890	The IR, IRS‐1, Akt, and GLUT4 data further suggest that loss of CAV3 dissociates signaling through the insulin receptor cascade, because enhanced IRS‐1 activation does not lead to increased Akt activation.
Tbc1d4	AKT1	AS160	AKT	x	9882	207	exact	exact	Positive_regulation	4814967	PI3K, which has been shown to be active in human spermatozoa,81 is important in a wide variety of cellular processes in which PI3K activation leads to production of 3’- phosphoinositide second messengers, such as PI- 3,4,5-trisphosphate, which activate a variety of downstream cell survival signals.82 Accumulation of PI 3,4,5-trisphosphate in the membrane recruits a number of signaling proteins co…
Gsk3b	AKT1	GSK3β	Akt	x	2932	207	exact	exact	Negative_regulation,Positive_regulation	4822954	Activation of GSK3β can be mediated by inhibition of PI3K dependent Akt activity [13].
Mdm2	AKT1	MDM2	AKT	x	4193	207	exact	exact	Positive_regulation	4829549	AKT can inactivate the pro-apoptotic protein BCL-2 antagonist of cell death (BAD) and activate the E3 ubiquitin-protein ligase MDM2, which results in apoptosis suppression and cell survival promotion 16.
Tbc1d4	AKT1	AS160	Akt	x	9882	207	exact	exact	Phosphorylation,Positive_regulation	4835658	Activation of Akt mediates the phosphorylation of AS160, which can promote hydrolysis of Rab-GTP to Rab-GDP to regulate GLUT4 translocation [36].
Gsk3b	AKT1	GSK-3β	Akt	x	2932	207	exact	exact	Negative_regulation,Phosphorylation,Regulation	4838808	These results indicated that the inhibition of PI3K/Akt pathway could affect GSK-3β phosphorylation and the activation of Shh pathway.
Gsk3b	AKT1	GSK3β	AKT kinase	x	2932	207	exact	fuzzy	Phosphorylation,Positive_regulation	4841781	Rictor KO alone did not increase pGSK3β-S9 compared to WT mice (Figure 5C), suggesting that AKT kinase activity is required for GSK3β phosphorylation.
Gsk3b	AKT1	retinal GSK3β	pAKT-T308	x	2932	207	fuzzy	fuzzy	Negative_regulation,Regulation	4841781	In vitrokinase assay will be necessary to definitively demonstrate the roles of pAKT-T308 and pAKT-S473 in GSK3β-S9 phosphorylation, We have shown that pAKT-T308 and pAKT-S473 regulate the inhibition and phosphorylation of retinal GSK3β in opposite directions.
Ndrg1	AKT1	Ndrg1	Akt	x	10397	207	exact	exact	Negative_regulation	4846325	Thus, it is very likely to be that Akt-dependent inactivation of Ndrg1 is a common mechanism for antagonizing the anergic state by both CD28 and IL-2R signalling.
Ndrg1	AKT1	Ndrg1	Akt	x	10397	207	exact	exact	Phosphorylation,Positive_regulation	4846325	This observation strengthens the idea that phosphorylation of Ndrg1 is mediated by Akt.
Gsk3b	AKT1	GSK-3	Akt	x	2932	207	exact	exact	Negative_regulation	4848114	Nrf2 stability is then further enhanced by Akt-mediated inhibition of GSK-3 , leading to Nrf2 activation and up-regulation of the GSH biosynthetic genes.
Gsk3b	AKT1	GSK-3	Akt	x	2932	207	exact	exact	Positive_regulation,Protein_catabolism	4848114	Increased Nrf2 stability is dependent on the Akt-mediated accumulation of p21Cip1/WAF1 and GSK-3 inhibition.
Gsk3b	AKT1	GSK3β	Akt	x	2932	207	exact	exact	Phosphorylation,Positive_regulation	4848959	Importantly, the activation of the PI3K/Akt pathway results in the phosphorylation of Ser9 of GSK3β and inhibition of its kinase activity [119].
Gsk3b	AKT1	GSK3β	Akt	x	2932	207	exact	exact	Negative_regulation,Positive_regulation	4857095	GSK3β is a critical component of the canonical Wnt pathway, and the inactivation of GSK3β by PI3K/Akt inhibition may lead to accumulation of β-catenin in the nucleus, which is one of the hallmarks of activated β-catenin signaling in cancer2627.
Tbc1d4	AKT1	AS160	Akt	x	9882	207	exact	exact	Positive_regulation	4858213	Further, AS160 is inhibited by pAkt(Ser473) and fully activated Akt in the model proposed in [20], whereas AS160 is here inhibited by pAkt(Thr308) and fully activated Akt.
Tsc2	AKT1	TSC2	Akt	x	7249	207	exact	exact	Negative_regulation,Positive_regulation,Protein_catabolism	4861839	Inactivation of tuberous sclerosis complex (TSC) 2 by Akt leads to degradation of TSC1/TSC2, which permits activation of mTOR.
Gsk3b	AKT1	GSK3	AKT	x	2932	207	exact	exact	Regulation	4862646	AKT is also involved in the regulation of glycogen synthesis through the serine/threonine kinase glycogen synthase kinase 3 (GSK3).
Mdm2	AKT1	MDM2	Akt	x	4193	207	exact	exact	Negative_regulation,Positive_regulation	4863729	It was reported that Akt could induce an MDM2-dependent downregulation of p53, and suppression of Akt sensitized chemoresistant cells to cisplatin in a p53-dependent manner (46).
Gsk3b	AKT1	GSK-3β	Akt	x	2932	207	exact	exact	Negative_regulation,Phosphorylation	4868689	As shown in Figure 6A, among the inhibitors studied, only LY294002 (a PI3K/Akt pathway inhibitor) and Kb-NB-142-70 (a PKD inhibitor) profoundly inhibited the phosphorylation of GSK-3β.
Znf106	AKT1	ZSTK474	Akt	x	64397	207	fuzzy	exact	Negative_regulation,Phosphorylation	4870707	As shown in Fig. 4, ZSTK474 inhibited the phosphorylation of Akt dose-dependently, while total Akt amount was not affected, in both K562 and K562/A02 cells.
Ndrg1	AKT1	gene Iα protein	Akt	x	10397	207	fuzzy	exact	Positive_regulation	4884974	For example, regenerating gene Iα protein that is overexpressed in a subset of gastric cancers promotes growth and angiogenesis through activation of the ERK and Akt signaling pathways in HUVEC cells [31].
Irs1	AKT1	IRS-1	Akt	x	3667	207	exact	exact	Negative_regulation,Phosphorylation,Positive_regulation	4890118	PA exposure inhibited insulin mediated IRS-1 tyrosine phosphorylation, which will lead to the deterioration of downstream insulin signaling signified by decreased Akt and eNOS phosphorylation in the presence of insulin.
Gsk3b	AKT1	GSK-3β	Akt	x	2932	207	exact	exact	Negative_regulation,Positive_regulation	4890319	Akt stabilizes C-myc via phosphorylation and inhibits the activation of GSK-3β, which promotes the transcriptional activation of C-myc16171819.
Mdm2	AKT1	MDM2	Akt	x	4193	207	exact	exact	Phosphorylation,Positive_regulation	4891009	Previous studies have demonstrated Akt mediated phosphorylation of MDM2, allowing ubiquitination and degradation of p53 [26–29].
Mdm2	AKT1	MDM2	Akt	x	4193	207	exact	exact	Phosphorylation,Positive_regulation	4891009	Previous studies have demonstrated that Akt mediates phosphorylation of MDM2 and induces its nuclear translocation, allowing ubiquitination and degradation of p53 [26–29].
Tsc2	AKT1	TSC2-encoded protein tuberin	AKT [24]	x	7249	207	fuzzy	fuzzy	Negative_regulation	4891139	This activation depends on Ras and PI3 kinase, and is mediated by the inactivation of the TSC2-encoded protein tuberin by AKT [24].
Gsk3b	AKT1	GSK3β	Akt	x	2932	207	exact	exact	Negative_regulation	4915579	Despite hyperactivation of Akt and subsequent hyperphosphorylation of GSK3β in brains of HFF and Het-MλKO mice, phosphorylation of Thr-231-tau was not diminished, as might be expected with Akt-dependent decreases in GSK3β activity (13,14); also, phosphorylation of Thr-231-tau and Ser-202-tau was similarly not significantly altered in these mice (data not shown).
Irs1	AKT1	IRS-1	Akt	x	3667	207	exact	exact	Positive_regulation	4915579	However, in liver, although IRS-1 activates Akt, IRS-2 activates aPKC (7), and information on IRS-1 and IRS-2 in brain is lacking.
Irs1	AKT1	IRS-1	Akt	x	3667	207	exact	exact	Regulation	4915579	Thus, in muscle IRS-1 controls both Akt and aPKC, and IRS-1 is commonly downregulated in insulin-resistant conditions; however, in liver, whereas IRS-1 mainly controls Akt and is commonly downregulated, IRS-2 controls aPKC and is well conserved in T2DM (18,19).
Gsk3b	AKT1	GSK-3β	Akt	x	2932	207	exact	exact	Negative_regulation,Positive_regulation	4916413	In addition, Akt induces the inactivation (phosphorylation) of GSK-3β, which suppresses the phosphorylation of Snail.
Gsk3b	AKT1	GSK-3β	Akt	x	2932	207	exact	exact	Positive_regulation	4924100	Active GSK-3β can cause hyperphosphorylation of the tau protein at Ser39611, and its upstream enzyme, activated Akt, increases Aβ protease levels.
Gsk3b	AKT1	GSK-3β	Akt	x	2932	207	exact	exact	Regulation	4924100	Akt down-regulates the activities of GSK-3β by phosphorylating serine residue 9 (Ser9)16.
Gsk3b	AKT1	GSK3β	AKT	x	2932	207	exact	exact	Negative_regulation,Positive_regulation	4927853	One of the hypotheses about the possible role of insulin resistance is that downregulation of insulin receptor/PI3K/AKT pathway would lead to lowered inhibition of glycogen synthase kinase 3 beta (GSK3β) and subsequently hyperphosphorylation of tau [54].
Gsk3b	AKT1	glycogen synthase kinase 3 beta	AKT	x	2932	207	exact	exact	Negative_regulation,Positive_regulation	4927853	One of the hypotheses about the possible role of insulin resistance is that downregulation of insulin receptor/PI3K/AKT pathway would lead to lowered inhibition of glycogen synthase kinase 3 beta (GSK3β) and subsequently hyperphosphorylation of tau [54].
Tsc2	AKT1	TSC1/2	AKT and growth factors	x	7249	207	fuzzy	fuzzy	Regulation	4931673	While regulation of TSC1/2 by AKT and growth factors has been established, other findings indicate additional levels of inter-connectivity, with amino acid-dependent recruitment of the TSC complex to the lysosome.
Gsk3b	AKT1	GSK-3β	Akt	x	2932	207	exact	exact	Binding	4936323	The direct GSK-3β/4EBP1 pathway, not associated with the PI3K/Akt/mTORC1 pathway, would be an important subcellular intrinsic mechanism for RCC cells to resist mTORC1 inhibition, possibly leading to potential therapeutic limitations in systemic treatment for mRCC patients with rapalogues.
Gsk3b	AKT1	GSK-3β	AKT	x	2932	207	exact	exact	Positive_regulation,Regulation	4942692	We also show that the enhanced activation of PI3K/AKT signalling is involved in GSK-3β activation induced by MS.
Gsk3b	AKT1	GSK-3β	Akt	x	2932	207	exact	exact	Positive_regulation,Regulation	4942692	We found that MS indeed induced elevated levels of p-AKT at all examined time points compared with the NS control(Fig. 8B), indicating that PI3K-Akt may be involved in the MS-mediated activation of GSK-3β.
Mdm2	AKT1	MDM2	CRC	x	4193	207	exact	exact	Binding	4945909	To our knowledge, this is the first study on the association between germline CNVs of FBXW7, MDM2, SKP2, β-TRCP, NEDD4-1 and CRC risk and prognosis.
Mdm2	AKT1	MDM2	CRC	x	4193	207	exact	exact	Binding	4945909	We find a significant association between the CNVs of MDM2 and CRC risk (amp v.s. wt: odds ratio = 14.37, 95% confidence interval: 1.27, 163.74, P = 0.032), while SKP2 CNVs may significantly decrease CRC risk (del v.s. wt: odds ratio = 0.32, 95% confidence interval: 0.10, 1.00, P = 0.050).
Mdm2	AKT1	MDM2 CNVs	CRC	x	4193	207	fuzzy	exact	Binding	4945909	There is no significant association between MDM2 CNVs and CRC prognosis.
Irs1	AKT1	IRS1	Akt	x	3667	207	exact	exact	Positive_regulation	4964413	Insulin receptor substrates 1 and 2 (IRS1 and IRS2) are activated to phosphorylate Akt, which regulates a variety of physiological functions involved with energy metabolism [49,50], myocardial growth [51] and survival [52].
Gsk3b	AKT1	GSK3β	Akt	x	2932	207	exact	exact	Negative_regulation,Regulation	4970937	The Akt (protein kinase B, PKB) family of serine/threonine kinases and its downstream effectors have been shown to inhibit adipogenesis through various mechanisms including negative regulation of glycogen synthase kinase 3 (GSK3β), the key activator of adipogenesis.30, 31 Serine/threonine phosphorylation of GSK3β is required for ligand-dependent transcriptional activation.32 Increased adipose GSK…
Gsk3b	AKT1	GSK3β	Akt	x	2932	207	exact	exact	Negative_regulation,Regulation	4970937	The Akt (protein kinase B, PKB) family of serine/threonine kinases and its downstream effectors have been shown to inhibit adipogenesis through various mechanisms including negative regulation of glycogen synthase kinase 3 (GSK3β), the key activator of adipogenesis.30, 31 Serine/threonine phosphorylation of GSK3β is required for ligand-dependent transcriptional activation.32 Increased adipose GSK…
Gsk3b	AKT1	GSK3β	PKB	x	2932	207	exact	exact	Negative_regulation,Regulation	4970937	The Akt (protein kinase B, PKB) family of serine/threonine kinases and its downstream effectors have been shown to inhibit adipogenesis through various mechanisms including negative regulation of glycogen synthase kinase 3 (GSK3β), the key activator of adipogenesis.30, 31 Serine/threonine phosphorylation of GSK3β is required for ligand-dependent transcriptional activation.32 Increased adipose GSK…
Gsk3b	AKT1	GSK3β	PKB	x	2932	207	exact	exact	Negative_regulation,Regulation	4970937	The Akt (protein kinase B, PKB) family of serine/threonine kinases and its downstream effectors have been shown to inhibit adipogenesis through various mechanisms including negative regulation of glycogen synthase kinase 3 (GSK3β), the key activator of adipogenesis.30, 31 Serine/threonine phosphorylation of GSK3β is required for ligand-dependent transcriptional activation.32 Increased adipose GSK…
Gsk3b	AKT1	GSK3	Akt	x	2932	207	exact	exact	Regulation	4972972	Dietary and pharmacological considerations that influence GSK3 regulation
Gsk3b	AKT1	GSK3	Akt	x	2932	207	exact	exact	Regulation	4972972	Dual regulation of GSK3 by the PI3K/Akt/GSK3 pathway and PLIN2.
Gsk3b	AKT1	GSK3	Akt	x	2932	207	exact	exact	Regulation	4972972	The GSK3 activity is regulated mainly through the PI3K/Akt pathway that relays extracellular and intracellular (not shown) signals; − and + denote normal inhibitory and stimulatory signals, respectively, whereas −− and ++ (in red) denote over-inhibitory (e.g. the potency of the LY compounds used in (Ref 216)) and over-stimulatory (e.g. the potency of VEGF used in (Ref 5)) signals, respectively [4…
Gsk3b	AKT1	GSK3	Akt	x	2932	207	exact	exact	Regulation	4972972	This review focuses on overstimulation-induced insensitivity of GSK3, particularly on the signaling pathways that negatively modulate GSK3 activity and on the environmental and nutritional factors contributing to GSK3 regulation through the PI3K/PDK1/Akt/GSK3 axis.
Gsk3b	AKT1	GSK3	Akt	x	2932	207	exact	exact	Regulation	4972972	This review summarizes current understanding on environmental and nutritional factors contributing to GSK3 regulation (or dysregulation) through the PI3K/PDK1/Akt/GSK3 axis, and highlights the newly discovered role that PLIN2 plays in regulating GSK3 activity and GSK3 downstream pathways.
Gsk3b	AKT1	GSK3	AKT	x	2932	207	exact	exact	Binding,Negative_regulation,Positive_regulation	4973318	AKT phosphorylates S485 of the AMPK α1-subunit (S487 in humans) but does not phosphorylate an equivalent site in the AMPK α2-subunit (S491), thus blocking upstream kinases from phosphorylating T172.17 Interestingly, a recent study showed that GSK3-induced phosphorylation at T479 of the AMPK α1-subunit is required for the AKT-mediated inhibition of AMPK and vice versa, suggesting that an associati…
Gsk3b	AKT1	GSK2126458	Akt	x	2932	207	fuzzy	exact	Negative_regulation,Phosphorylation	4975851	GSK2126458 inhibits Akt phosphorylation and proliferation in normal and idiopathic pulmonary fibrosis (IPF) primary human lung fibroblasts.
Gsk3b	AKT1	GSK2126458	Akt	x	2932	207	fuzzy	exact	Phosphorylation,Regulation	4975851	We next assessed the effect of GSK2126458 on SMAD2 and Akt phosphorylation at 12 h after the addition of exogenous TGFβ1.
Gsk3b	AKT1	GSK3	Akt	x	2932	207	exact	exact	Regulation	4977171	Akt/PKB is a serine/threonine protein kinase which is activated by phosphorylation and regulates cellular processes such as glucose metabolism (via GSK3), protein translation (via TSC2, PRAS40, mTOR), and cellular survival (via Bad, FoxO).
Gsk3b	AKT1	GSK3	PKB	x	2932	207	exact	exact	Regulation	4977171	Akt/PKB is a serine/threonine protein kinase which is activated by phosphorylation and regulates cellular processes such as glucose metabolism (via GSK3), protein translation (via TSC2, PRAS40, mTOR), and cellular survival (via Bad, FoxO).
Tsc2	AKT1	TSC2	Akt	x	7249	207	exact	exact	Regulation	4977171	Akt/PKB is a serine/threonine protein kinase which is activated by phosphorylation and regulates cellular processes such as glucose metabolism (via GSK3), protein translation (via TSC2, PRAS40, mTOR), and cellular survival (via Bad, FoxO).
Tsc2	AKT1	TSC2	PKB	x	7249	207	exact	exact	Regulation	4977171	Akt/PKB is a serine/threonine protein kinase which is activated by phosphorylation and regulates cellular processes such as glucose metabolism (via GSK3), protein translation (via TSC2, PRAS40, mTOR), and cellular survival (via Bad, FoxO).
Akt1s1	AKT1	PRAS40	Akt	x	84335	207	exact	exact	Regulation	4977171	Akt/PKB is a serine/threonine protein kinase which is activated by phosphorylation and regulates cellular processes such as glucose metabolism (via GSK3), protein translation (via TSC2, PRAS40, mTOR), and cellular survival (via Bad, FoxO).
Akt1s1	AKT1	PRAS40	PKB	x	84335	207	exact	exact	Regulation	4977171	Akt/PKB is a serine/threonine protein kinase which is activated by phosphorylation and regulates cellular processes such as glucose metabolism (via GSK3), protein translation (via TSC2, PRAS40, mTOR), and cellular survival (via Bad, FoxO).
Tsc2	AKT1	TSC2	AKT	x	7249	207	exact	exact	Phosphorylation,Positive_regulation	4982440	Moreover, AKT activates downstream mTORC1 through the phosphorylation of the negative regulators TSC2 and PRAS40 (Inoki et al., 2002, Manning et al., 2002, Potter et al., 2002, Sancak et al., 2007).
Akt1s1	AKT1	PRAS40	AKT	x	84335	207	exact	exact	Phosphorylation,Positive_regulation	4982440	Moreover, AKT activates downstream mTORC1 through the phosphorylation of the negative regulators TSC2 and PRAS40 (Inoki et al., 2002, Manning et al., 2002, Potter et al., 2002, Sancak et al., 2007).
Znf106	AKT1	ZSTK474	Akt	x	64397	207	fuzzy	exact	Negative_regulation,Positive_regulation	4991426	On the other hand, inactivation of Akt by ZSTK474 led to increase of p27 and the consequent desphosphorylation of p-Rb, which might also be involved in the G1 arrest.
Irs1	AKT1	IRS1	AKT	x	3667	207	exact	exact	Phosphorylation,Positive_regulation	4991444	However, Pim1 overexpression (Figure 1D) did not significantly change the phosphorylation level of ribosomal protein S6 (S240/244), a substrate of activated p70S6K, or phosphorylation of GSK3β (S9) protein, an AKT substrate, suggesting that the AKT/mTOR signaling pathway did not mediate the phosphorylation of IRS1 on S1101.
Tsc2	AKT1	TSC2	Akt	x	7249	207	exact	exact	Regulation	4991444	The Pim and Akt pathways appear to be regulated in parallel, as evidenced by their ability to modulate protein synthesis through the regulation of TSC2 and eIF4B [21, 38, 39].
Znf106	AKT1	ZSTK474	AKT	x	64397	207	fuzzy	exact	Negative_regulation,Phosphorylation	4994222	In accord, our results showed that ZSTK474 inhibited the phosphorylation of AKT and simultaneously reduced phosphorylation levels of p70S6k.
Znf106	AKT1	ZSTK474	AKT	x	64397	207	fuzzy	exact	Negative_regulation,Phosphorylation	4994222	The mechanism of this effect was ZSTK474’s inhibition of phosphorylation of the p70 ribosomal protein, S6 kinase (p70S6k), on Thr-389 (P < 0.05) (Fig. 5a, d, e), confirming that ZSTK474 reduced the level of AKT and p70S6k phosphorylation in this MCAO model.
Znf106	AKT1	ZSTK474	AKT	x	64397	207	fuzzy	exact	Negative_regulation,Phosphorylation	4994222	ZSTK474 suppresses phosphorylation of AKT and other downstream compounds.
Znf106	AKT1	ZSTK474	AKT	x	64397	207	fuzzy	exact	Negative_regulation,Phosphorylation	4994222	ZSTK474, a member of a specific class of IPI3K inhibitors, inhibits the phosphorylation of AKT to downregulate downstream mediators.
Gsk3b	AKT1	GSK-3α	Akt	x	2932	207	exact	exact	Positive_regulation	4999130	To determine whether GSK-3α/βphosphorylation was induced by PEDV through the PI3K/Akt pathway, Vero cells pre-treated with LY294002 were infected with PEDV, and then analyzed.
Gsk3b	AKT1	GSK-3α	Akt	x	2932	207	exact	exact	Regulation	4999130	Inhibiting GSK-3α/β, one of the downstream effectors of PI3K/Akt pathway and regulated by Akt during PEDV infected Vero cells, also enhanced PEDV replication.
Gsk3b	AKT1	GSK-3α	Akt	x	2932	207	exact	exact	Phosphorylation,Regulation	4999130	We found both that PEDV affected GSK-3α/βphosphorylation in late stages of infection (Fig 3) and the phosphorylation of GSK-3α/β was regulated by Akt.
Gsk3b	AKT1	GSK3β	Akt	x	2932	207	exact	exact	Positive_regulation	4999903	GSK3β activity mediates Akt activation, which may regulate the cell cycle and apoptosis.
Tbc1d1	AKT1	TBC1D1	Akt	x	23216	207	exact	exact	Phosphorylation,Positive_regulation,Regulation	5002915	In contrast, insulin/IGF1‐induced Akt signal activation did not affect TBC1D1 phosphorylation at Ser237.
Ndrg1	AKT1	NDRG1	Akt	x	10397	207	exact	exact	Phosphorylation,Positive_regulation	5007552	Combination of Akt and SGK inhibitors (MK‐2206 and 14h) resulted in the ablation of NDRG1 phosphorylation and a more moderate inhibition of S6 protein phosphorylation than was observed with MK‐2206 inhibitor alone (Fig 8G and H).
Tsc2	AKT1	TSC2	Akt	x	7249	207	exact	exact	Negative_regulation,Positive_regulation	5008269	It has been shown that Akt activates mTORC1 through inhibition of the TSC1/TSC2 complex by TSC2 phosphorylation.
Tsc2	AKT1	TSC2	Akt	x	7249	207	exact	exact	Phosphorylation,Positive_regulation	5008269	It has been shown that active Akt activates mTORC1 through phosphorylation of the tumor suppressor TSC2 to release TSC2 inhibition of the GTPase Rheb leading to positive regulation of mTORC1 [7 - 11].
Tsc2	AKT1	TSC2	Akt	x	7249	207	exact	exact	Phosphorylation,Positive_regulation,Regulation	5008269	Here, we tested if IKKα-mediated Akt activation affects Akt-dependent phosphorylation of TSC2 and PRAS40, and therefore whether one effect of IKKα to promote mTORC1 is through the control of Akt.
Akt1s1	AKT1	PRAS40	Akt	x	84335	207	exact	exact	Phosphorylation,Positive_regulation,Regulation	5008269	Here, we tested if IKKα-mediated Akt activation affects Akt-dependent phosphorylation of TSC2 and PRAS40, and therefore whether one effect of IKKα to promote mTORC1 is through the control of Akt.
Gsk3b	AKT1	GSK‐3β	Akt	x	2932	207	exact	exact	Gene_expression,Positive_regulation	5015402	We also found that expression levels of Akt and p‐FOXO1 were upregulated in the GSK‐3β inhibited group compared to control.
Irs1	AKT1	IRS-1	Akt	x	3667	207	exact	exact	Positive_regulation	5021857	Phosphorylated IRS-1 will bind with regulatory subunit of phosphatidylinositol 3-kinase (PI3K) with Src homology 2 domain and further activate PI3K and protein kinase B (Akt).
Gsk3b	AKT1	GSK3β	Akt	x	2932	207	exact	exact	Negative_regulation,Positive_regulation	5025810	Knockdown of GSK3β increases Akt/AMPK-FOXO1 signalling under control and excess nutrient conditions
Mdm2	AKT1	MDM2	Akt	x	4193	207	exact	exact	Binding	5029675	MDM2 interacts with several components of the PI3K/Akt/mTOR signaling pathway.
Mdm2	AKT1	MDM2	Akt	x	4193	207	exact	exact	Negative_regulation,Positive_regulation	5029675	In this study, we demonstrated that triptolide inhibited MDM2-mediated Akt activation.
Mdm2	AKT1	MDM2	Akt	x	4193	207	exact	exact	Negative_regulation,Positive_regulation	5029675	Triptolide inhibits MDM2-mediated Akt activation
Mdm2	AKT1	MDM2	Akt	x	4193	207	exact	exact	Positive_regulation	5029675	Interestingly, recent evidence suggests that MDM2 in turn up-regulates the PI3K/Akt/mTOR signaling pathway.
Mdm2	AKT1	MDM2	Akt	x	4193	207	exact	exact	Positive_regulation	5029675	We believe that the potent anticancer activities induced by triptolide are predominantly attributable to inhibition of MDM2-mediated Akt activation.
Mdm2	AKT1	MDM2	Akt	x	4193	207	exact	exact	Negative_regulation,Positive_regulation	5029675	Therefore, MDM2 was required for the down-regulation of Akt activity by triptolide.
Mdm2	AKT1	MDM2	Akt	x	4193	207	exact	exact	Negative_regulation,Positive_regulation	5029675	This MDM2 inhibition resulted in decreased Akt activation.
Mdm2	AKT1	MDM2	Akt	x	4193	207	exact	exact	Phosphorylation,Positive_regulation	5029675	MDM2 interferes with localization of the repressor element-1 silencing transcription factor (REST) on the promoter of the PI3K regulatory subunit p85, suppresses p85 expression, and enhances PI3K activity and thus Akt phosphorylation [12].
Mdm2	AKT1	MDM2	Akt	x	4193	207	exact	exact	Positive_regulation	5029675	Inhibition of MDM2 by triptolide led to increased p53 accumulation; however, p53 function was not activated.
Mdm2	AKT1	MDM2	Akt	x	4193	207	exact	exact	Positive_regulation,Regulation	5029675	The inhibitory effect of triptolide on MDM2-mediated Akt activation
Mdm2	AKT1	MDM2	Akt	x	4193	207	exact	exact	Positive_regulation,Regulation	5029675	The inhibitory effect of triptolide on MDM2-mediated Akt activation was eliminated in tumor cells with MDM2 overexpression (Figure 5A).
Mdm2	AKT1	MDM2	Akt	x	4193	207	exact	exact	Positive_regulation,Regulation	5029675	The inhibitory effect of triptolide on MDM2-mediated Akt activation was eliminated with MDM2 overexpression.
Mdm2	AKT1	Mdm2	AKT	x	4193	207	exact	exact	Localization,Negative_regulation	5029691	AKT inhibits p53 tumor suppressor protein through Mdm2 by nuclear translocation of Mdm2 and diminishes cellular p53 levels and its transcriptional activity, and pharmacological blockade of PI3K/AKT pathway increases activity of p53 [34].
Akt1s1	AKT1	PRAS40	AKT	x	84335	207	exact	exact	Positive_regulation	5031284	Dephosphorylated AKT directly inhibits TSC1/2 and activates PRAS40 to inactivate mTORC1 and induce autophagy [28, 29].
Gsk3b	AKT1	GSK3‐beta	Akt	x	2932	207	exact	exact	Phosphorylation,Positive_regulation	5037913	Akt also promotes GSK3‐beta phosphorylation that in turn attenuates the inhibition of eIF2B (eukaryotic initiation factor 2B) activity, so resulting in an increase of protein synthesis.
Gsk3b	AKT1	GSK3β	Akt	x	2932	207	exact	exact	Phosphorylation,Regulation	5041910	(B) The effect of MK2206, an Akt inhibitor, on GSK3β phosphorylation and Snail expression was determined with immunoblotting.
Gsk3b	AKT1	GSK3β	Akt1	x	2932	207	exact	exact	Negative_regulation	5041971	In addition, the reduction of Akt1/p-Akt1 also attenuated the Wnt/β-catenin signaling pathway and suppressed cell proliferation and tumor formation in cervical cancer cells through GSK3β.
Gsk3b	AKT1	Ser9 phosphorylation of GSK-3β	AKT	x	2932	207	fuzzy	exact	Positive_regulation	5045368	In addition, AKT directly stimulates the Ser9 phosphorylation of GSK-3β [42], resulting in the inactivation of GSK-3β, which can also inhibit MCL-1 [43].
Gsk3b	AKT1	GSK3β	AKT	x	2932	207	exact	exact	Phosphorylation,Positive_regulation	5071844	GSK3β phosphorylation at Serine 9, which can be mediated by AKT, has an inhibitory effect on GSK3β activity.
Gsk3b	AKT1	GSK3β	AKT	x	2932	207	exact	exact	Regulation	5071844	It is then possible that GSK3β signaling could be involved in AKT regulation of hESCs and hiPSCs viability and survival.
Irs1	AKT1	IRS1	Akt	x	3667	207	exact	exact	Positive_regulation	5073819	IRS1 and IRS2 contain high homology and activate common signaling pathways, such as PI3K/Akt and MAPK/ERK kinases [11], yet these two proteins have distinct functions [12].
Irs1	AKT1	IRS1	Akt	x	3667	207	exact	exact	Gene_expression,Phosphorylation,Regulation	5073819	As shown in Fig. 2a, overexpression of IRS1 or IRS2 in BRI-JM04 cells in SFM (vehicle) conditions did not affect phosphorylation of IGF1R, Akt, or ERK1/2.
Tsc2	AKT1	tuberin	Akt	x	7249	207	exact	exact	Phosphorylation,Positive_regulation	5077984	Akt activates mTORC1 through phosphorylation and inhibition of tumor-suppressor protein TSC2 (tuberin) thus releasing TSC2 inhibition of Rheb, which subsequently leads to mTORC1 activation [21–24].
Gsk3b	AKT1	GSK-3β	AKT	x	2932	207	exact	exact	Positive_regulation	5078059	AKT induces activation of GSK-3β, which in turn suppresses phosphorylation of Snail to induce EMT.
Gsk3b	AKT1	GSK3β	Akt	x	2932	207	exact	exact	Negative_regulation,Regulation	5084650	This involved the Akt-mediated inactivation of glycogen synthase kinase 3 β (GSK3β), which promotes microtubule assembly.
Nedd4l	AKT1	NEDD4L	AKT	x	23327	207	exact	exact	Regulation	5086093	Though further investigations are required to define the exact mechanisms by which NEDD4L overexpression and mutants affect these pathways, these hypotheses are supported by a recent study showing that NEDD4L catalyzes ubiquitination of PIK3CA and regulates PI3K-AKT signaling35, and our rapamycin-based experiments.
Gsk3b	AKT1	GSK3	AKT	x	2932	207	exact	exact	Regulation	5093118	PTEN negatively regulates PI3K-AKT signaling, which controls in parallel mTOR and GSK3 pathways (Song et al., 2012).
Gsk3b	AKT1	GSK-3	Akt	x	2932	207	exact	exact	Negative_regulation	5105047	The mechanism was shown to be dependent on latent membrane protein 2A (LMP2A) activation of Akt and Akt-mediated inactivation of GSK-3, independent of phosphorylation at Ser9.
Gsk3b	AKT1	GSK-3	Akt1	x	2932	207	exact	exact	Negative_regulation,Phosphorylation,Regulation	5105047	The authors conclude that Akt1 is responsible for inhibiting GSK-3 phosphorylation of β-catenin on Ser9 and also for direct phosphorylation of β-catenin at serine 552 allowing for stabilization, enhanced nuclear translocation and transcriptional activity of β-catenin (Figure 2).
Gsk3b	AKT1	GSK3	Akt	x	2932	207	exact	exact	Positive_regulation	5112268	In the dual treatment cultures, cells were first treated with AZD-5363 for 1 h to inhibit the action of Akt on GSK3 (i.e., phosphorylation at S9/21), and then calyculin A was applied for 30 min to establish whether protein phosphatases dephosphorylate S9/21 independent of the Akt pathway (protein phosphatases can increase Akt activity via causing accumulation of phospho-Akt or they can directly d…
Gsk3b	AKT1	GSK3β	Akt	x	2932	207	exact	exact	Negative_regulation,Phosphorylation,Positive_regulation	5112268	Inhibition of Akt (with inhibitors such as AZD-5363) increases non-phosphorylated GSK3β by suppressing Akt-mediated phosphorylation of GSK3β.
Gsk3b	AKT1	GSK3β	Akt-protein phosphatase	x	2932	207	exact	fuzzy	Phosphorylation,Regulation	5112268	The Akt-protein phosphatase signaling pathway involved in regulating GSK3β phosphorylation.
Gsk3b	AKT1	GSK3β	Akt	x	2932	207	exact	exact	Negative_regulation,Positive_regulation	5114345	It has to be noted that, autocrine/paracrine activation of cAMP/PKA and PI3K/Akt pathways leads to inactivation of GSK3β leading to increased nuclear translocation of β-catenin, which regulates connexin 43 (Cx43) transcription[79].
Gsk3b	AKT1	GSK1016790A	Akt	x	2932	207	fuzzy	exact	Negative_regulation,Phosphorylation,Positive_regulation,Regulation	5122337	Our data showed that pharmacological inhibition of PI3K/Akt did not significantly affect GSK1016790A-induced eNOS phosphorylation at S1177 at early time points.
Irs1	AKT1	IRS1 protein	Akt	x	3667	207	fuzzy	exact	Positive_regulation	5122378	To examine whether the increased IRS1 protein and phosphorylation levels were dependent on Mek and/or Akt pathways, TNS2 knockdown cells were treated with inhibitors to Mek or PI3K (upstream of Akt).
Gsk3b	AKT1	GSK3β	Akt	x	2932	207	exact	exact	Negative_regulation,Positive_regulation	5123368	AD pathologies-associated APN-KO mice displayed attenuated AMPK phosphorylation and impaired insulin signaling including decreased Akt induction and increased GSK3β activation in the hippocampus and frontal cortex.
Gsk3b	AKT1	GSK-3β	Akt	x	2932	207	exact	exact	Negative_regulation,Positive_regulation	5125597	Activation of Akt leads to the down-regulation of GSK-3β by inducing the phosphorylation at Ser9 [66].
Gsk3b	AKT1	GSK3beta	AKT	x	2932	207	exact	exact	Positive_regulation	5130046	In the process of tetrandrine-induced apoptosis in colon cancer HT-29 cells, GSK3beta is activated via AKT inhibition, resulting in the activation of caspase 3 and subsequent cleavage of PARP [23].
Gsk3b	AKT1	GSK3β	Akt	x	2932	207	exact	exact	Phosphorylation,Positive_regulation	5136569	Activation of Akt typically leads to phosphorylation and inactivation of GSK3β (pGSK3β).
Gsk3b	AKT1	pGSK3β	Akt	x	2932	207	fuzzy	exact	Phosphorylation,Positive_regulation	5136569	Activation of Akt typically leads to phosphorylation and inactivation of GSK3β (pGSK3β).
Gsk3b	AKT1	GSK3ß	AKT	x	2932	207	exact	exact	Negative_regulation,Positive_regulation	5156407	In this case, inhibition of AKT function can lead to GSK3ß activation and to WNT-TCF pathway blockade [26].
Gsk3b	AKT1	GSK-3β	Akt	x	2932	207	exact	exact	Phosphorylation,Positive_regulation,Regulation	5158037	These results suggest that activation of the PI3K/Akt pathway is involved in testosterone-induced GSK-3β phosphorylation.
Gsk3b	AKT1	GSK-3β	Akt	x	2932	207	exact	exact	Negative_regulation	5178375	We and others have demonstrated that the Akt-mediated inactivation of GSK-3β is critical for the prevention of myocardial IR injury, being a key event in the regulation of apoptosis and the enhancement of mitochondrial biogenesis [36–38].
Gsk3b	AKT1	GSK-3	PKB	x	2932	207	exact	exact	Negative_regulation,Positive_regulation	517930	This PKB-mediated inhibition of GSK-3 contributes to insulin activation of glycogen and protein synthesis [14,15].
Tns1	AKT1	tensin homologue	Akt signalling31	x	7145	207	fuzzy	fuzzy	Regulation	5192182	Phosphatase and tensin homologue (PTEN) negatively regulates PI3K and Akt signalling31.
Mllt4	AKT1	afadin	Akt	x	4301	207	exact	exact	Positive_regulation	5206728	We have previously reported that afadin activates Akt, leading to protection against apoptosis-inducing stimulations32.
Gsk3b	AKT1	GSK3	Akt	x	2932	207	exact	exact	Binding	5213668	There are a few reports in the literature suggesting that Akt associates with the Axin/GSK3 complex upon Wnt stimulation 29.
Gsk3b	AKT1	GSK-3	Akt	x	2932	207	exact	exact	Negative_regulation	5215135	Ischemic preconditioning-induced, Akt-dependent phosphorylation and inactivation of its downstream target glycogen synthase kinase-3 (GSK-3) were initially speculated to confer cardioprotection because both preconditioning and pretreatment with GSK-3 inhibitors reduced infarct size to a similar extent [46].
Gsk3b	AKT1	p-GSK3	AKT	x	2932	207	fuzzy	exact	Positive_regulation	5216786	Consistently, the upregulation of the major components of PI3K/AKT pathway induced by ARID1A silencing, like PI3K, PDK1, p-AKTS473, p-GSK3 and p-S6KT389, were inhibited by LY294002 (Figures 5F–5H).
Irs1	AKT1	IRS-1	AKT	x	3667	207	exact	exact	Positive_regulation	5216950	Insulin receptor substrate-1 (IRS-1), which is a key downstream regulator of the IR and IGF1R signaling pathways, mediates PI3K/AKT activation via mTORC1-dependent feedback regulation [21].
Irs1	AKT1	Insulin receptor substrate-1	AKT	x	3667	207	exact	exact	Positive_regulation	5216950	Insulin receptor substrate-1 (IRS-1), which is a key downstream regulator of the IR and IGF1R signaling pathways, mediates PI3K/AKT activation via mTORC1-dependent feedback regulation [21].
Gsk3b	AKT1	GSK3	AKT	x	2932	207	exact	exact	Positive_regulation	5223134	Increased insulin resistance perturbs the PI3K-AKT pathway and increases activation of GSK3, which further disrupts glucose homeostasis by negatively regulating key insulin-signaling pathway molecules.15, 18, 19
Irs1	AKT1	Insulin receptor substrate-1	Akt	x	3667	207	exact	exact	Positive_regulation	5237289	Insulin receptor substrate-1 (IRS) is required for the activation of phosphoinositide-3 kinase/phosphoinositide-dependent kinase 1/protein kinase B/atypical protein kinase C (PI3K/PDK1/Akt/aPKC) cascade, which regulates translocation of glucose transporter (GLUT)-1 and -4 proteins [64, 65], nitric oxide production [66], apoptosis [67], autophagy [68] and fat metabolism [69].
Gsk3b	AKT1	GSK3β	Akt	x	2932	207	exact	exact	Negative_regulation,Positive_regulation	5238415	Meanwhile, VEGF-B activated GSK3β was inhibited by the PI-3k/Akt inhibitor, and followed by the blocking of S6K phosphrylation.
Gsk3b	AKT1	GSK-3β	AKT	x	2932	207	exact	exact	Negative_regulation,Positive_regulation	5239981	AKT also resulted in the inactivation of GSK-3β and contributed to the process of cardiac hypertrophy [7, 8].
Gsk3b	AKT1	GSK347	AKT	x	2932	207	fuzzy	exact	Regulation	5259746	Accumulating evidence showed that many AKT targets are also regulated by 14-3-3, including BAD43, TSC244, p27Kip145, YAP46, GSK347, PRAS4048, and LKB149.
Akt1s1	AKT1	PRAS4048	AKT	x	84335	207	fuzzy	exact	Regulation	5259746	Accumulating evidence showed that many AKT targets are also regulated by 14-3-3, including BAD43, TSC244, p27Kip145, YAP46, GSK347, PRAS4048, and LKB149.
Gsk3b	AKT1	GSK-3β	Akt	x	2932	207	exact	exact	Phosphorylation,Positive_regulation	5269748	PI3K/Akt pathway is necessary for BUT-induced AMPK-mediated GSK-3β phosphorylation
Gsk3b	AKT1	GSK-3β	Akt	x	2932	207	exact	exact	Phosphorylation,Positive_regulation	5269748	Thus, these results indicated that the PI3K/Akt pathway is necessary for BUT-induced AMPK-mediated GSK-3β phosphorylation.
Gsk3b	AKT1	GSK-3β	Akt	x	2932	207	exact	exact	Phosphorylation,Regulation	5269748	In an effort to identify downstream of AMPK and Akt, we next examined the effect of AMPK and Akt on GSK-3β phosphorylation and its role in myocardial cells protection.
Gsk3b	AKT1	GSK3β	Akt	x	2932	207	exact	exact	Phosphorylation,Positive_regulation	5281615	Lastly, activation of the PI3K/Akt pathway by sAPPα induced the phosphorylation of glycogen synthase kinase 3β (GSK3β), which is a well-known mechanism for inhibiting GSK3β-induced apoptotic responses (Watcharasit et al., 2003; Hanumanthappa et al., 2014).
Gsk3b	AKT1	GSK-3β	Akt	x	2932	207	exact	exact	Negative_regulation,Positive_regulation	5282886	Zhou et al. reported that GSK-3β could bind to and phosphorylate Snail at two consensus motifs to regulate the biological functions of Snail; activation of Akt pathway led to the suppression of GSK-3β through phosphorylation of Ser9 and stabilization of Snail in response of IGF-I [90].
Gsk3b	AKT1	GSK3β	Akt	x	2932	207	exact	exact	Regulation	5297661	Interestingly, PI3K/Akt signalling is known to be involved in the regulation of GSK3β activity, which by phosphorylating tau and promoting Aβ production is known to play a critical role in AD pathogenesis [35].
Gsk3b	AKT1	GSK3	Akt	x	2932	207	exact	exact	Positive_regulation	5297972	Specifically, short‐term GSK3 inhibition‐induced upregulation of E‐cadherin protein, Akt phosphorylation, and Nanog and Oct3/4 transcripts was abolished by E‐cadherin knockdown, but restored by a specific Akt activator SC79 (Fig. 4D, Supporting Information Fig. S5).
Irs1	AKT1	IRS1	Akt	x	3667	207	exact	exact	Negative_regulation,Phosphorylation,Positive_regulation	5300964	Phosphorylation of IRS1 leads to its degradation and the subsequent inhibition of Akt, resulting in increased adipose tissue lipolysis and circulating FFA levels (19).
Gsk3b	AKT1	GSK-3β	AKT	x	2932	207	exact	exact	Positive_regulation	5302973	Third, the AKT/GSK-3β/β-catenin pathway was activated, but not the AKT/NF-κB pathway.
Mdm2	AKT1	MDM2	AKT	x	4193	207	exact	exact	Gene_expression,Phosphorylation,Positive_regulation	5308639	Similarly, IL-6-induced phosphorylation of AKT in HCT-116 (but not HT-1080) cells leads to increased expression of MDM2 levels.
Gsk3b	AKT1	GSK3β	PKB	x	2932	207	exact	exact	Positive_regulation	5309415	Of interest, a previous study in diabetic mice also reported that salidroside ameliorated insulin resistance through activation of a mitochondria-associated AMPK/PI3K/Akt/GSK3β pathway [20].
Gsk3b	AKT1	GSK-3β	Akt	x	2932	207	exact	exact	Negative_regulation,Phosphorylation,Positive_regulation	5312324	Moreover, DCA enhanced the phosphorylation of Akt (an upstream signal molecule of GSK-3β), and Akt inhibitor MK-2206 2HCl dramatically attenuated DCA-induced GSK-3β phosphorylation, Mcl-1 upregulation and apoptosis resistance (Figure S2C).
Gsk3b	AKT1	GSK-3β	Akt	x	2932	207	exact	exact	Phosphorylation,Positive_regulation	5323162	It is known that Akt phosphorylation induces GSK-3β phosphorylation and inactivation, leading to enhanced Wnt/β-catenin signaling [41].
Gsk3b	AKT1	GSK3β	Akt	x	2932	207	exact	exact	Negative_regulation	5323396	Consequently, Akt-mediated inhibition of GSK3β can lead to increased activity of the canonical Wnt pathway due to increased levels of stabilized β-catenin, which translocates to the cell nucleus (97) (Figure 3A).
Akt1s1	AKT1	PRAS40	Akt	x	84335	207	exact	exact	Binding	5326760	Akt interaction with PRAS40 promotes mTORC1 activity thereby further damping MA.
Gsk3b	AKT1	GSK3β	Akt	x	2932	207	exact	exact	Negative_regulation	5327482	Both proteins display kinase activity, and Akt reduces GSK3β activity by phosphorylating S9.
Tsc2	AKT1	TSC2	Akt	x	7249	207	exact	exact	Phosphorylation,Positive_regulation	5337893	PI3K/Akt‐dependent, MEK/ERK‐dependent, and AMPK‐dependent pathways mediate TSC2 phosphorylation at distinct sites, indicating that these signaling pathways act independently, but possibly coordinate to control TSC2 function 27.
Tsc2	AKT1	TSC2	Akt	x	7249	207	exact	exact	Phosphorylation,Positive_regulation	5337893	Growth factor‐induced activation of the PI3K/Akt pathway resulted in the TSC2 phosphorylation at multiple residues (at least two sites, Ser939 and Thr1462), which are thought to be targeted by Akt 11, 22, 23.
Mdm2	AKT1	MDM2	Akt	x	4193	207	exact	exact	Phosphorylation,Positive_regulation	5341958	Deactivation of Akt resulted in a reduction in phosphorylated MDM2 at Ser 186 and Ser 166, and accumulation of p53 (Figure 8B).
Gsk3b	AKT1	GSK3B	AKT	x	2932	207	exact	exact	Negative_regulation,Positive_regulation	5341999	Similar to agents that target AKT signaling (such as CAL-101 and PP242), ibrutinib can also inhibit AKT activity, leading to activation of GSK3B and increased phosphorylation-dependent proteolysis of CCND1.
Gsk3b	AKT1	GSK-3β	Akt	x	2932	207	exact	exact	Phosphorylation,Positive_regulation	5342510	Undifferentiated cells are subjected to cycle arrest at G2/M phase, mitochondrial apoptotic pathway activation, and sustained phosphorylation of Akt/GSK-3β and ERK when subjected to ROS-generated by PDT [42].
Gsk3b	AKT1	GSK-3β	Akt	x	2932	207	exact	exact	Phosphorylation,Positive_regulation	5347164	Both the activation of Akt and phosphorylation of GSK-3β by Myr in turn regulate Nrf2 signaling to attenuate oxidative stress in DCM.
Gsk3b	AKT1	GSK3β	AKT	x	2932	207	exact	exact	Positive_regulation	5351616	The above data suggested that AKT inhibition mediates GSK3β activation, leading to p65 translocation and PUMA induction by idelalisib.
Irs1	AKT1	IRS1	AKT	x	3667	207	exact	exact	Negative_regulation,Positive_regulation	5354887	Insulin receptor substrate 1 (IRS1) was reported to mediate the feedback inhibition of the RTK-PI3K-AKT pathway [37–39].
Irs1	AKT1	Insulin receptor substrate 1	AKT	x	3667	207	exact	exact	Negative_regulation,Positive_regulation	5354887	Insulin receptor substrate 1 (IRS1) was reported to mediate the feedback inhibition of the RTK-PI3K-AKT pathway [37–39].
Gsk3b	AKT1	GSK1120212	AKT	x	2932	207	fuzzy	exact	Negative_regulation,Phosphorylation,Positive_regulation	5355171	The combined use of the MEK inhibitor GSK1120212 and the AKT inhibitor GSK690693 resulted in statistically significant synergy in PDAC cell lines with decreased phosphorylation of the downstream effector of AKT, RPS6, compared with either agent alone suggesting AKT inhibition could potentiate the response of targeting MAPK [140].
Gsk3b	AKT1	GSK-3	Akt	x	2932	207	exact	exact	Binding	5355173	Some of the regulatory interactions between GSK-3 and PI3K/PTEN/Akt/mTOR and Ras/Raf/MEK/ERK pathways are indicated.
Gsk3b	AKT1	GSK-3	Akt	x	2932	207	exact	exact	Phosphorylation,Positive_regulation	5355173	MAEL was shown to increase Akt activity which resulted in GSK-3 phosphorylation and Snail stabilization.
Gsk3b	AKT1	GSK-3	Akt	x	2932	207	exact	exact	Positive_regulation	5355173	Src may be responsible for GSK-3 phosphorylation at Y216 which can result in activation of GSK-3 even in the presence of activated Akt.
Gsk3b	AKT1	GSK-3	Akt	x	2932	207	exact	exact	Regulation	5355173	GSK-3 activity is regulated by many kinases and phosphatases including: the Akt, ERK, FYN, p38MAPK, PKA, PYK2 and Src, the protein phosphatases PP1 and PP2A.
Gsk3b	AKT1	GSK-3	activated-Akt	x	2932	207	exact	fuzzy	Phosphorylation,Positive_regulation	535542	After 5 or 10 min exposure of cells to saposin C, activated-Akt induced phosphorylation of glycogen synthetase kinase-3 (GSK-3; a well-characterized Akt substrate) in both AS and AI prostate cancer cells (up to 3-fold compared to basal levels) at concentrations as low as 0.1 nM, was followed by a slight increase at higher concentrations (Fig. 2B).
Gsk3b	AKT1	GSK-3β	Akt	x	2932	207	exact	exact	Regulation	5356654	Similar with Ku's results [38], we found that although RSV and combination treatment changed the expression of phosphorylated GSK-3β, phosphorylation of Akt (S473) was not altered (Figure 5B–5C), suggesting that Akt did not regulate activity of GSK-3β in this study.
Gsk3b	AKT1	GSK3β	Akt	x	2932	207	exact	exact	Negative_regulation,Positive_regulation	5357489	Akt activation provides a powerful antiapoptotic signal and also mediates the inactivation of GSK3β, stabilization of β-catenin, and subsequent stimulation of β-catenin-dependent transcription [90].
Gsk3b	AKT1	GSK3β	AKT’s kinase	x	2932	207	exact	fuzzy	Negative_regulation,Phosphorylation,Positive_regulation	5357492	Inhibition of AKT’s kinase activity by AktX resulted in a reduction of GSK3β phosphorylation which in turn activated GSK3β [51].
Gsk3b	AKT1	GSK-3β	AKT	x	2932	207	exact	exact	Regulation	5363568	Since AKT inactivates GSK- 3β by phosphorylation of its S9 residue, we examined whether GSK-3β regulates AKT activity in osteosarcoma and osteoblast cells.
Tsc2	AKT1	TSC2	Akt	x	7249	207	exact	exact	Negative_regulation,Positive_regulation	5370499	Loss of the TSC1/TSC2 complex leads to Akt suppression and its activity is rapidly reversed by rapamycin, an inhibitor of mTORC1.
Gsk3b	AKT1	GSK-3β	Akt	x	2932	207	exact	exact	Phosphorylation,Regulation	5372607	In fact previous studies suggested that protein kinase C and Akt are mainly responsible for GSK-3β phosphorylation in ischemic preconditioning-induced cardioprotection [21,26].
Gsk3b	AKT1	GSK3β	AKT	x	2932	207	exact	exact	Regulation	5372607	The regulation of GSK3β by AKT is well documented [21,26].
Gsk3b	AKT1	GSK3β	Akt	x	2932	207	exact	exact	Phosphorylation,Positive_regulation	5372684	Increased phosphorylation of GSK3β at Serine 9 site induced by Akt leads to GSK3β inactivation [35].
Mdm2	AKT1	MDM2 SNP309	CRC	x	4193	207	fuzzy	exact	Binding	5381279	Association between MDM2 SNP309 and CRC risk
Mdm2	AKT1	MDM2 SNP309	CRC	x	4193	207	fuzzy	exact	Binding	5381279	However, in our analysis, the effect of family history on the association between MDM2 SNP309 and CRC risk was not observed.
Mdm2	AKT1	MDM2 SNP309	CRC	x	4193	207	fuzzy	exact	Binding	5381279	However, we found no association between MDM2 SNP309 and CRC risk among Europeans.
Mdm2	AKT1	MDM2 SNP309	CRC	x	4193	207	fuzzy	exact	Binding	5381279	In addition, in our meta-analysis, we found a significant association between MDM2 SNP309 and CRC risk among Asians, which was consistent with our results.
Mdm2	AKT1	MDM2 SNP309	CRC	x	4193	207	fuzzy	exact	Binding	5381279	ORs and 95% CIs were used to determine the strength of association between MDM2 SNP309 and CRC risk, and we used Z-tests to estimate the statistical significance of the pooled OR.
Mdm2	AKT1	MDM2 SNP309	CRC	x	4193	207	fuzzy	exact	Binding	5381279	Recently, Zhang et al. has shown no direct association between MDM2 SNP309 and CRC, but a combined effect of TP53 Arg72Pro and MDM2 SNP309 showed an increased CRC risk in a Chinese population24.
Mdm2	AKT1	MDM2 SNP309	CRC	x	4193	207	fuzzy	exact	Binding	5381279	The association between MDM2 SNP309 and CRC risk was assessed by odds ratios (ORs) and 95% confidence intervals (CI) using unconditional logistic regression analysis with the adjustment for possible confounders.
Mdm2	AKT1	MDM2 SNP309	CRC	x	4193	207	fuzzy	exact	Binding	5381279	To further evaluate the association between the MDM2 SNP309 and CRC risk, we performed a meta-analysis based on the previous published studies and our current study.
Mdm2	AKT1	MDM2 SNP309	CRC	x	4193	207	fuzzy	exact	Binding	5381279	We performed a meta-analysis to evaluate the association between MDM2 SNP309 and CRC risk.
Mdm2	AKT1	MDM2 SNP309 TG	CRC susceptibility	x	4193	207	fuzzy	fuzzy	Binding	5381279	We also found that the MDM2 SNP309 TG/GG genotypes were associated with higher CRC susceptibility (OR = 1.41, 95% CI = 1.07–1.87) (Table 2).
Nedd4l	AKT1	Nedd4-2	Akt	x	23327	207	exact	exact	Regulation	5386455	Our results show that PKC inhibitor (GF109203X) increased GLT-1 and GLAST expressions in MPP+-treated astrocytes (Figure 8b; P<0.05), which is consistent with previous studies.27, 29 These results suggest that PKC and SGK are regulated downstream of Nedd4-2 in MPTP-treated mice, and that PI3K and Akt are regulated downstream of Nedd4-2 only in the absence of MPTP.
Gsk3b	AKT1	GSK-3	Akt	x	2932	207	exact	exact	Regulation	5386926	GSK-3, which is a multifunctional serine/threonine kinase, is involved in the development and progression of neuroinflammation [353637] and is regulated by the PI3K/Akt and/or Wnt signaling pathway [143839].
Mdm2	AKT1	MDM2 T390G	CRC	x	4193	207	fuzzy	exact	Binding	5391000	Future studies with larger and more varied ethnicities would allow more accurate assessment of the association between MDM2 T390G and CRC risk.
Gsk3b	AKT1	glycogen synthase kinase 3 beta	AKT	x	2932	207	exact	exact	Positive_regulation	5392342	ALK interacts with MYCN via multiple mechanisms: ALK was found to induce the expression of MYCN by promotor activation [33] and activation through ERK5 [34]; In addition, phosphoinositide 3-kinase/AKT further activates the ALK downstream signaling controlling glycogen synthase kinase 3 beta activity and MYCN protein stabilization.
Mdm2	AKT1	MDM2	Akt	x	4193	207	exact	exact	Positive_regulation	5393856	As the level of p53 was not significantly altered by ABL, this suggested that the mechanism in which ABL arrested cell proliferation was independent of Akt-mediated MDM2 activation but was possibly mediated by altering G1 to S phase transition.
Gsk3b	AKT1	GSK3	AKT	x	2932	207	exact	exact	Regulation	5395363	Because GSK3 is independently regulated by the AKT pathway, we asked whether markers for this pathway were altered in Dixdc1KO versus WT neurons.
Akt1s1	AKT1	AKT substrate 40 kDa	AKT	x	84335	207	fuzzy	exact	Regulation	5405368	However, AKT signaling pathway can also regulate other downstream targets including Forkhead box protein O1 (FoxO1), mammalian target of rapamycin (mTOR), and proline-rich AKT substrate 40 kDa (PRAS40).
Akt1s1	AKT1	PRAS40	AKT	x	84335	207	exact	exact	Regulation	5405368	However, AKT signaling pathway can also regulate other downstream targets including Forkhead box protein O1 (FoxO1), mammalian target of rapamycin (mTOR), and proline-rich AKT substrate 40 kDa (PRAS40).
Gsk3b	AKT1	GSK3β	Akt	x	2932	207	exact	exact	Binding	5405396	For example, GSK3β interacts with Notch signaling and PI3K/Akt signaling, which are all involved in stem cell aging [10].
Gsk3b	AKT1	GSK3 [58]	AKT	x	2932	207	fuzzy	exact	Phosphorylation,Regulation	5405524	AKT signaling has also been shown to regulate lipid metabolism through phosphorylation and inhibition of GSK3 [58].
[truncated: 70,142 more rows]

## Sheet: RxRxxpSTxxpST_Lydown
Gene with motif	Name of associated	Gene motif text	Associated gene text	kinase activity	gene motif entrez id	associated gene entrez id	gene motif match type	associated match type	relation types	docid	sentence
[truncated: 13,054 more rows]

## Sheet: RxRxxpST_IGFup
Gene with motif	Name of associated	Gene motif text	Associated gene text	kinase activity	gene motif entrez id	associated gene entrez id	gene motif match type	associated match type	relation types	docid	sentence
[truncated: 22,006 more rows]
