# Supplementary material for: Phosphoproteomics identifies dual-site phosphorylation in an extended basophilic motif regulating FILIP1-mediated degradation of filamin-C
Source: Commun Biol. 2020 May 22;3:253. doi: 10.1038/s42003-020-0982-5 (PMC7244511; doi:10.1038/s42003-020-0982-5)
Supplement: Supplementary file 6 — Supplementary Data 6 [file 42003_2020_982_MOESM6_ESM.xlsx]

## Sheet: Column header
	Supplementary Data 6: Global LY/MK phosphoproteome dataset. Excerpts from the MaxQuant output file "PhosphoSTY" derived from the quantitative phosphoproteome analysis of contracting C2 myotubes treated form 30 min with IGF-1, LY294002 + IGF-1 and MK-2206 + IGF1 after Perseus based expand site tables; contains information about phosphosite localization (>0.75 were considered as localized) as well …
	Spreadsheet "phospho sites"
	id	Phosphorylation site ID corresponding to the ID in MaxQuant output file Phospho(STY)Sites.txt; there is one separate ID for each potentially localized phosphorylation site
	Proteins	Uniprot accession numbers of all proteins assigned to the respective protein group
	Positions within proteins	The positions of the modifications in the protein amino acid sequence for the proteins of the protein group
	Protein	Uniprot accession number
	Protein names	Protein names of all proteins assigned to the respective group
	Gene names	Gene names of all proteins assigned to the respective group
	Position	The positions of the modifications in the protein amino acid sequence for the main protein of the protein group
	Localization prob	Best localization probability observed for the respective phosphorylation site
	PEP	Posterior error probability
	Score	Andromeda Score for peptide identification
	Diagnostic peak	Positive if a diagnostic peak was found for pY ion
	Number of Phospho (STY)	Number of phosphate moieties observed to be bound to the stated peptide sequence
	Amino acid	Amino acid on which the site is located
	Sequence window	± 15 amino acid sequence around the phosphorylation site
	Phospho (STY) Probabilities	Amino acid sequence including localization probabilities for all considered potential sites within the stated peptide sequence
	Position in peptide	Position of the phosphorylation site within the given peptide sequence
	Charge	Charge state(s) observed
	Mass error [ppm]	Mass error of the recalibrated mass-over-charge value of the precursor ion in comparison to the predicted monoisotopic mass of the identified peptide sequence.
	EP-1-6 H/M, H/L, M/L normalized treatment and SCX 1-3 H/M, H/L, M/L normalized treatment	Ratios for the indicated replicate and treatment. _1, _2 and _3 indicate the ratio for a singly, doubly or triply phosphorylated peptide
	Spreadsheet "expand site tables"
	Protein	Uniprot accession number
	Proteins	Uniprot accession numbers of all proteins assigned to the respective protein group
	Protein names	Protein names of all proteins assigned to the respective group
	Gene names	Gene names of all proteins assigned to the respective group
	Amino acid	Amino acid on which the site is located
	Positions within proteins	The positions of the modifications in the protein amino acid sequence for the proteins of the protein group
	Position	The positions of the modifications in the protein amino acid sequence for the main protein of the protein group
	Multiplicity	Phosphorylation multiplicity of the peptide
	Localization prob	Best localization probability observed for the respective phosphorylation site
	Sequence window	± 15 amino acid sequence around the phosphorylation site
	Motifs	Shows if the respective phosphorylation site is part of the indicated motif
	Number of Phospho (STY)	Number of phosphate moieties observed to be bound to the stated peptide sequence
	Phospho (STY) Probabilities	Amino acid sequence including localization probabilities for all considered potential sites within the stated peptide sequence
	Position in peptide	Position of the phosphorylation site within the given peptide sequence
	Delta score	The Andromeda delta score of the best identified modified peptide containing this site
	PEP	Posterior error probability
	Score	Andromeda Score for peptide identification
	EP-1-6 H/M, H/L, M/L treatment (LY/MK/IGF)	Adjusted ratios for the indicated replicate and treatment
	MK log2-fold	mean log2 transformed ratios (treatment/ctrl) of phosphopeptides for the 3 biological replicates
	LY log2-fold	mean log2 transformed ratios (treatment/ctrl) of phosphopeptides for the 3 biological replicates
	MK fold-factor	fold-regulation factor; peptides with a regulation factor > ±1.5 and a adjusted p-value < 0.05 were considered as regulated
	MK p-value	p-value based on moderated two-tailed student's t-test
	MK adj. p-value	Benjamini-Hochberg adjusted p-values
	LY fold-factor	fold-regulation factor; peptides with a regulation factor > ±1.5 and a adjusted p-value < 0.05 were considered as regulated
	LY p-value	p-value based on moderated two-tailed student's t-test
	LY adj. p-value	Benjamini-Hochberg adjusted p-values
	Unique ID	Unique identifier
	Peptide IDs	Identifier of the associated evidence stored in the file "Petides.txt"
	Prop NA	Proportion of missing values
	Spreadsheet "KSEA results"
	kinase LY/IGF	Gene name from identified kinase in KSEA
	KSEA score LY/IGF	KSEA score for the given kinase for the comparison of the indicated treatments
	KSEA score MK/IGF
	KSEA score MK/LY

## Sheet: phospho sites
id	Proteins	Positions within proteins	Protein	Protein names	Gene names	Position	Localization prob	PEP	Score	Diagnostic peak	Number of Phospho (STY)	Amino acid	Sequence window	Phospho (STY) Probabilities	Position in peptide	Charge	Mass error [ppm]	Ratio M/L normalized EP_1___1	Ratio M/L normalized EP_1___2	Ratio M/L normalized EP_1___3	Ratio H/L normalized EP_1___1	Ratio H/L normalized EP_1___2	Ratio H/L normalized EP_1___3	Ratio H/M normalized EP_1___1	Ratio H/M normalized EP_1___2	Ratio H/M normalized EP_1___3	Ratio M/L normalized EP_2___1	Ratio M/L normalized EP_2___2	Ratio M/L normalized EP_2___3	Ratio H/L normalized EP_2___1	Ratio H/L normalized EP_2___2	Ratio H/L normalized EP_2___3	Ratio H/M normalized EP_2___1	Ratio H/M normalized EP_2___2	Ratio H/M normalized EP_2___3	Ratio M/L normalized EP_3___1	Ratio M/L normalized EP_3___2	Ratio M/L normalized EP_3___3	Ratio H/L normalized EP_3___1	Ratio H/L normalized EP_3___2	Ratio H/L normalized EP_3___3	Ratio H/M normalized EP_3___1	Ratio H/M normalized EP_3___2	Ratio H/M normalized EP_3___3	Ratio M/L normalized EP_4___1	Ratio M/L normalized EP_4___2	Ratio M/L normalized EP_4___3	Ratio H/L normalized EP_4___1	Ratio H/L normalized EP_4___2
0	A0A067XG53;O70589-3	543;569	A0A067XG53	Peripheral plasma membrane protein CASK	Cask	543	0.688596	0.000204278	103.3		2	S	RGSITFKIVPSYRTQSSSCEDLPSTTQPKGR	T(0.083)QS(0.689)S(0.614)S(0.614)CEDLPSTTQPK	3	2	-2.0882	NaN	1.1439	NaN	NaN	1.5315	NaN	NaN	1.3248	NaN										NaN	1.4724	NaN	NaN	1.4396	NaN	NaN	0.97539	NaN	NaN	1.114	NaN	NaN	0.96925
1	A0A067XG53;O70589-3	544;570	A0A067XG53	Peripheral plasma membrane protein CASK	Cask	544	0.947106	9.59382e-09	189.04		1;2	S	GSITFKIVPSYRTQSSSCEDLPSTTQPKGRQ	T(0.006)QS(0.099)S(0.947)S(0.948)CEDLPSTTQPK	4	2	-0.28009	0.97447	1.437	NaN	0.82698	1.3479	NaN	0.87188	0.99747	NaN	2.2908	1.2982	NaN	0.86439	1.3473	NaN	0.38268	0.9951	NaN	1.743	1.4724	NaN	0.9595	1.4396	NaN	0.54305	0.97539	NaN	NaN	0.94513	NaN	NaN	0.89065
2	A0A067XG53;O70589-3	545;571	A0A067XG53	Peripheral plasma membrane protein CASK	Cask	545	0.992913	4.84474e-43	215.15		1;2	S	SITFKIVPSYRTQSSSCEDLPSTTQPKGRQI	TQSS(0.007)S(0.993)CEDLPSTTQPK	5	2	-0.24559	0.82076	1.437	NaN	0.77925	1.3479	NaN	0.95396	0.99747	NaN	0.80809	1.2982	NaN	0.84203	1.3473	NaN	0.97477	0.9951	NaN	1.2994	1.4724	NaN	0.86278	1.4396	NaN	0.99415	0.97539	NaN	1.0385	0.94513	NaN	0.74755	0.89065
3	A0A075B6A3;A0A0A6YXW6	303;303	A0A075B6A3		Igha	303	0.850689	0.000184489	45.22		2	S	VLRVSAELWKQGDQYSCMVGHEALPMNFTQK	VSAELWKQGDQY(0.93)S(0.851)CMVGHEALPMNFT(0.219)QK	13	4	2.1473
4	A0A2R8W6L8;Q52L52;A0A075F5C6;P38532-2;P38532;A0A2I3BR06	319;319;319;319;319;46	A0A2R8W6L8	Heat shock factor protein 1	Hsf1	319	0.294628	2.03642e-06	47.38			S	PPHSPRVLEASPGRPSSMDTPLSPTAFIDSI	PS(0.295)S(0.276)MDT(0.117)PLS(0.243)PT(0.07)AFIDSILR	2	3	-0.054126
5	A0A2R8W6L8;Q52L52;A0A075F5C6;P38532-2;P38532;A0A2I3BR06	320;320;320;320;320;47	A0A2R8W6L8	Heat shock factor protein 1	Hsf1	320	0.398236	9.42635e-07	49.001			S	PHSPRVLEASPGRPSSMDTPLSPTAFIDSIL	PS(0.053)S(0.398)MDT(0.183)PLS(0.183)PT(0.183)AFIDSILR	3	3	0.25984
6	A0A2R8W6L8;Q52L52;A0A075F5C6;P38532-2;P38532;A0A2I3BR06	326;326;326;326;326;53	A0A2R8W6L8	Heat shock factor protein 1	Hsf1	326	0.998496	1.34215e-37	147.8		1;2	S	LEASPGRPSSMDTPLSPTAFIDSILRESEPT	VLEAS(0.987)PGRPS(0.005)S(0.005)MDT(0.003)PLS(0.998)PT(0.001)AFIDSILR	17	3	0.71081	1.0387	0.66672	NaN	1.1926	1.0458	NaN	1.3071	1.379	NaN	0.834	0.76318	NaN	0.88622	0.82724	NaN	0.97093	1.1225	NaN	1.0492	0.76114	NaN	0.94099	0.92264	NaN	0.89514	1.2215	NaN	0.60992	0.60279	NaN	0.85735	0.84597
7	A0A2R8W6L8;Q52L52;A0A075F5C6;P38532-2;P38532;A0A2I3BR06	303;303;303;303;303;30	A0A2R8W6L8	Heat shock factor protein 1	Hsf1	303	1	1.89928e-05	151.49		1;2	S	PLSSSTLVRVKQEPPSPPHSPRVLEASPGRP	VKQEPPS(1)PPHS(1)PR	7	3	0.2983	NaN	0.84574	NaN	NaN	0.97729	NaN	NaN	1.1353	NaN	NaN	0.84101	NaN	NaN	0.89157	NaN	NaN	1.0484	NaN	NaN	0.78405	NaN	NaN	0.87435	NaN	NaN	1.1403	NaN	NaN	0.76451	NaN	NaN	0.94357
8	A0A2R8W6L8;Q52L52;A0A075F5C6;P38532-2;P38532;A0A2I3BR06	307;307;307;307;307;34	A0A2R8W6L8	Heat shock factor protein 1	Hsf1	307	1	1.89928e-05	122.1		2	S	STLVRVKQEPPSPPHSPRVLEASPGRPSSMD	VKQEPPS(1)PPHS(1)PR	11	3	0.2983	NaN	0.84574	NaN	NaN	0.97729	NaN	NaN	1.1353	NaN	NaN	0.84101	NaN	NaN	0.89157	NaN	NaN	1.0484	NaN	NaN	0.78405	NaN	NaN	0.87435	NaN	NaN	1.1403	NaN	NaN	0.76451	NaN	NaN	0.94357
9	A0A2R8W6L8;Q52L52;A0A075F5C6;P38532-2;P38532;A0A2I3BR06	314;314;314;314;314;41	A0A2R8W6L8	Heat shock factor protein 1	Hsf1	314	0.998736	8.99187e-38	147.8		1;2	S	QEPPSPPHSPRVLEASPGRPSSMDTPLSPTA	VLEAS(0.999)PGRPS(0.001)S(0.001)MDTPLSPTAFIDSILR	5	3	0.4494	0.63566	0.66828	NaN	0.71659	0.93308	NaN	1.1412	1.374	NaN	0.58704	0.77008	NaN	0.85144	0.87407	NaN	1.4474	1.1438	NaN	0.5332	0.7668	NaN	0.78943	0.97862	NaN	1.3987	1.2206	NaN	0.82029	0.58784	NaN	0.89459	0.81875
10	A0A087WP63;A0A087WNX7;A0A087WNL7;A0A087WQ44;E9Q9V7;A0A087WQY5	554;573;573;573;553;573	A0A087WP63		Srcap	554	0.999804	0.000166603	48.693		3	S	DGFGVEYLLARDDERSEVDGGSGPPTPGPTT	DDERS(1)EVDGGS(1)GPPT(0.991)PGPT(0.004)T(0.004)T(0.001)LGPK	5	3	0.018438																												NaN	NaN	1.2722	NaN	NaN
11	A0A087WP63;A0A087WNX7;A0A087WNL7;A0A087WQ44;E9Q9V7;A0A087WQY5	560;579;579;579;559;579	A0A087WP63		Srcap	560	0.999518	4.21263e-08	119.38		2;3	S	YLLARDDERSEVDGGSGPPTPGPTTTLGPKK	DDERS(1)EVDGGS(1)GPPT(0.991)PGPT(0.004)T(0.004)T(0.001)LGPK	11	3	0.018438	NaN	0.85209	NaN	NaN	1.2781	NaN	NaN	1.48	NaN	NaN	0.25809	NaN	NaN	0.94346	NaN	NaN	3.5271	NaN										NaN	0.2165	1.2722	NaN	1.3419
12	A0A087WP63;A0A087WNX7;A0A087WNL7;A0A087WQ44;A0A0U1RQA7	3026;3045;3141;3202;159	A0A087WP63		Srcap	3026	0.999857	1.36044e-26	116.34		2;3	S	VGSSGMAKRGRLQPPSPLGPEGSVEESEVEA	GRLQPPS(1)PLGPEGS(0.005)VEES(0.995)EVEAS(1)GDEEEGDGTPR	7	3	0.55625
13	A0A087WP63;A0A087WNX7;A0A087WNL7;A0A087WQ44;A0A0U1RQA7	3037;3056;3152;3213;170	A0A087WP63		Srcap	3037	0.995171	1.36044e-26	116.34		3	S	LQPPSPLGPEGSVEESEVEASGDEEEGDGTP	GRLQPPS(1)PLGPEGS(0.005)VEES(0.995)EVEAS(1)GDEEEGDGTPR	18	3	0.55625
14	A0A087WP63;A0A087WNX7;A0A087WNL7;A0A087WQ44;A0A0U1RQA7	3042;3061;3157;3218;175	A0A087WP63		Srcap	3042	0.999966	1.36044e-26	116.34		2;3	S	PLGPEGSVEESEVEASGDEEEGDGTPRRRTG	GRLQPPS(1)PLGPEGS(0.005)VEES(0.995)EVEAS(1)GDEEEGDGTPR	23	3	0.55625
15	A0A087WP63;A0A087WNX7;A0A087WNL7;A0A087WQ44;A0A0U1RQA7	2886;2905;3001;3062;19	A0A087WP63		Srcap	2886	0.536917	1.6834e-10	62.374		1	S	RKRGRPPKNPPSPRPSQHPVLDPDSSSILES	NPPS(0.452)PRPS(0.537)QHPVLDPDS(0.007)S(0.002)S(0.002)ILESCGLGVQR	8	4	-0.087698
16	A0A087WP63;A0A087WNX7;A0A087WNL7;A0A087WQ44	2738;2757;2853;2914	A0A087WP63		Srcap	2738	0.999991	0.00103484	67.877		1	S	PAVKRRRGRPPKKNRSPADAGRGVDEVPSSI	NRS(1)PADAGRGVDEVPSSISK	3	3	-0.52643
17	A0A087WP63;A0A087WNX7;A0A087WNL7;A0A087WQ44	2595;2614;2710;2771	A0A087WP63		Srcap	2595	0.952598	0.000231738	63.76		1	S	SPEGPLPARPPRRRTSADVEIRGQGSGRTGQ	RT(0.047)S(0.953)ADVEIR	3	2	-1.2146	0.50451	NaN	NaN	1.4016	NaN	NaN	2.6447	NaN	NaN	0.95545	NaN	NaN	1.0478	NaN	NaN	0.99691	NaN	NaN	1.6369	NaN	NaN	1.0944	NaN	NaN	0.68453	NaN	NaN	1.1162	NaN	NaN	1.459	NaN
18	A0A087WP63;A0A087WNX7;A0A087WNL7;A0A087WQ44	1683;1702;1798;1859	A0A087WP63		Srcap	1683	0.999759	2.1401e-05	96.143		1	S	PKDEPETLTLRSGPPSPLPTATSFSGPRPRR	SGPPS(1)PLPTATSFSGPR	5	2	1.5358										1.4829	NaN	NaN	0.75051	NaN	NaN	0.50869	NaN	NaN										1.0152	NaN	NaN	1.1562	NaN
19	A0A087WSR1;A0A087WNR1;E9Q917;G3UWF0;Q80XQ8	6;6;6;6;6	A0A087WSR1	Myelin-associated neurite-outgrowth inhibitor	Fam168b	6	0.986844	4.87902e-09	122.31		1	S	__________MNPVYSPGSSGVPYANAKGIG	MNPVY(0.008)S(0.987)PGS(0.004)S(0.001)GVPYANAK	6	2	0.069498
20	A0A087WNU5;G5E8K3;G5E8K5;G5E8K5-3;S4R2S8;G5E8K5-4;G5E8K5-5;S4R2K9;G5E8K2;A0A1W2P812;S4R236;S4R165;S4R2J6;S4R2F5;S4R1S2;S4R2C1;S4R187;S4R1X7;G3X971;G5E8K5-2;G5E8K5-6;S4R278;S4R162	178;1433;1451;1412;1411;584;584;1458;1430;1444;671;583;583;584;1411;583;583;579;524;1412;584;42;87	G5E8K3	Ankyrin-3	Ank3	1433	1	6.95153e-05	136.27		1;2	S	ESDQDDEAEKADRRQSFASLALRKRYSYLTE;TLPAHKKAEKADRRQSFASLALRKRYSYLTE	RQS(1)FAS(1)LALR	3	2	-0.82493
21	A0A087WNU5;G5E8K3;G5E8K5;G5E8K5-3;S4R2S8;G5E8K5-4;G5E8K5-5;S4R2K9;G5E8K2;A0A1W2P812;S4R236;S4R165;S4R2J6;S4R2F5;S4R1S2;S4R2C1;S4R187;S4R1X7;G3X971;G5E8K5-2;G5E8K5-6;S4R278;S4R162	181;1436;1454;1415;1414;587;587;1461;1433;1447;674;586;586;587;1414;586;586;582;527;1415;587;45;90	G5E8K3	Ankyrin-3	Ank3	1436	1	0.00477447	70.628		2	S	AHKKAEKADRRQSFASLALRKRYSYLTEPSM;QDDEAEKADRRQSFASLALRKRYSYLTEPSM	RQS(1)FAS(1)LALR	6	2	-0.82493
22	A0A087WNV1;A0A087WSR7;A0A087WR52;Q8K2K6-3;Q8K2K6-1;Q8K2K6	322;322;383;362;362;362	A0A087WNV1	Arf-GAP domain and FG repeat-containing protein 1	Agfg1	322	0.898172	0.000190651	64.954		1	S	SGFGTTGKAPVGSVVSVPSHSSASSDKYAAL	APVGS(0.032)VVS(0.898)VPS(0.032)HS(0.008)S(0.009)AS(0.011)S(0.011)DK	8	3	-0.0029599
23	A0A087WNV1;A0A087WSR7;A0A087WR52;Q8K2K6-3;Q8K2K6-1;Q8K2K6;Q8K2K6-2;A0A087WRL1	179;179;176;179;179;179;179;110	A0A087WNV1	Arf-GAP domain and FG repeat-containing protein 1	Agfg1	179	0.667491	4.37159e-20	112.37		1;2	S	LGESAPALHLNKGTPSQSPVVGRSQGQQQEK	SLLGESAPALHLNKGT(0.999)PS(0.667)QS(0.333)PVVGR	18	4	0.19465
24	A0A087WNV1;A0A087WSR7;A0A087WR52;Q8K2K6-3;Q8K2K6-1;Q8K2K6;Q8K2K6-2;A0A087WRL1	181;181;178;181;181;181;181;112	A0A087WNV1	Arf-GAP domain and FG repeat-containing protein 1	Agfg1	181	1	4.27129e-43	175.02		1;2	S	ESAPALHLNKGTPSQSPVVGRSQGQQQEKKQ	S(0.086)LLGES(0.087)APALHLNKGT(0.828)PSQS(1)PVVGR	20	2	-0.88716	0.65824	NaN	NaN	0.65409	NaN	NaN	0.99395	NaN	NaN	0.98534	NaN	NaN	0.91638	NaN	NaN	0.9793	NaN	NaN	0.7698	NaN	NaN	0.92311	NaN	NaN	1.1846	NaN	NaN	1.1722	NaN	NaN	1.1659	NaN
25	A0A087WNV1;A0A087WSR7;A0A087WR52;Q8K2K6-3;Q8K2K6-1;Q8K2K6;Q8K2K6-2;A0A087WRL1	162;162;159;162;162;162;162;93	A0A087WNV1	Arf-GAP domain and FG repeat-containing protein 1	Agfg1	162	0.990358	0.0075581	45.438		1	S	SASSTSSTPEVKPLKSLLGESAPALHLNKGT	S(0.99)LLGES(0.01)APALHLNK	1	3	0.20531
26	A0A087WNV1;A0A087WSR7;A0A087WR52;Q8K2K6-3;Q8K2K6-1;Q8K2K6;Q8K2K6-2;A0A087WRL1	167;167;164;167;167;167;167;98	A0A087WNV1	Arf-GAP domain and FG repeat-containing protein 1	Agfg1	167	0.672279	1.87046e-15	136.71		2	S	SSTPEVKPLKSLLGESAPALHLNKGTPSQSP	S(0.239)LLGES(0.672)APALHLNKGT(0.088)PS(0.063)QS(0.937)PVVGR	6	2	-1.0104
27	A0A087WNV1;A0A087WSR7;A0A087WR52;Q8K2K6-3;Q8K2K6-1;Q8K2K6;Q8K2K6-2	251;251;312;291;291;291;291	A0A087WNV1	Arf-GAP domain and FG repeat-containing protein 1	Agfg1	251	0.346596	1.63712e-05	65.213			S	GSVNANFAHFDNFPKSSSADFGTFSTSQSHQ	S(0.347)S(0.347)S(0.307)ADFGTFSTSQSHQTASTVSK	1	3	0.27015
28	A0A087WNV1;A0A087WSR7;A0A087WR52;Q8K2K6-3;Q8K2K6-1;Q8K2K6;Q8K2K6-2	252;252;313;292;292;292;292	A0A087WNV1	Arf-GAP domain and FG repeat-containing protein 1	Agfg1	252	0.346596	1.63712e-05	65.213			S	SVNANFAHFDNFPKSSSADFGTFSTSQSHQT	S(0.347)S(0.347)S(0.307)ADFGTFSTSQSHQTASTVSK	2	3	0.27015
29	A0A087WNV1;A0A087WSR7;A0A087WR52;Q8K2K6-3;Q8K2K6-1;Q8K2K6;Q8K2K6-2	253;253;314;293;293;293;293	A0A087WNV1	Arf-GAP domain and FG repeat-containing protein 1	Agfg1	253	0.912197	1.79081e-10	120.93		1	S	VNANFAHFDNFPKSSSADFGTFSTSQSHQTA	S(0.044)S(0.044)S(0.912)ADFGTFSTSQSHQTASTVSK	3	3	-0.030927																												0.63795	NaN	NaN	0.62443	NaN
30	A0A087WP69;Q6XUX1-3;Q6XUX1	881;917;926	A0A087WP69	Dual serine/threonine and tyrosine protein kinase	Dstyk	881	0.5	1.07111e-27	203.85		1	S	LCKCSSEQPNRGLDDST______________	CSSEQPNRGLDDS(0.5)T(0.5)	13	2	-0.12279
31	A0A087WP69;Q6XUX1-3;Q6XUX1;Q6XUX1-2;A0A087WQX0	312;303;312;312;66	A0A087WP69	Dual serine/threonine and tyrosine protein kinase	Dstyk	312	0.41768	4.4595e-05	79.143			S	ERSPLYGQLVDLGYLSSSHRNCVPSDQDCKA	SPLYGQLVDLGYLS(0.418)S(0.291)S(0.291)HR	14	3	0.13454
32	A0A087WP69;Q6XUX1-3;Q6XUX1;Q6XUX1-2;A0A087WQX0	313;304;313;313;67	A0A087WP69	Dual serine/threonine and tyrosine protein kinase	Dstyk	313	0.674172	3.93086e-19	149.32		1	S	RSPLYGQLVDLGYLSSSHRNCVPSDQDCKAQ	SPLYGQLVDLGYLS(0.023)S(0.674)S(0.303)HR	15	3	0.6942	0.20502	NaN	NaN	0.18987	NaN	NaN	0.97121	NaN	NaN	0.63982	NaN	NaN	0.54938	NaN	NaN	0.83558	NaN	NaN	0.47684	NaN	NaN	1.4081	NaN	NaN	3.0664	NaN	NaN
33	A0A087WP69;Q6XUX1-3;Q6XUX1;Q6XUX1-2;A0A087WQX0	314;305;314;314;68	A0A087WP69	Dual serine/threonine and tyrosine protein kinase	Dstyk	314	0.79879	5.66584e-19	141.69		1	S	SPLYGQLVDLGYLSSSHRNCVPSDQDCKAQS	SPLYGQLVDLGYLS(0.007)S(0.194)S(0.799)HR	16	3	0.44119																												1.0437	NaN	NaN	0.74626	NaN
34	A0A087WP74;Q5DTW7-3;Q5DTW7;A0A087WP47	910;910;910;910	A0A087WP74	Uncharacterized protein KIAA1551	2810474O19Rik;Kiaa1551	910	0.999134	7.44248e-05	81.807		1	S	KLAEPENKEIVAEVKSPCDSQIPREESHDLG	S(0.999)PCDS(0.001)QIPR	1	2	-0.69935	1.5383	NaN	NaN	1.4117	NaN	NaN	0.87497	NaN	NaN										1.1618	NaN	NaN	5.8473	NaN	NaN	4.957	NaN	NaN	0.8331	NaN	NaN	11.136	NaN
35	A0A087WP74;Q5DTW7-3;Q5DTW7	1478;1478;1480	A0A087WP74	Uncharacterized protein KIAA1551	2810474O19Rik;Kiaa1551	1478	0.5	0.00565157	51.76			S	ESSQRDSADSRLSKRSLSADEFEILQNPVKE	S(0.5)LS(0.5)ADEFEILQNPVK	1	3	0.21055	1.5373	NaN	NaN	1.0671	NaN	NaN	0.68183	NaN	NaN
36	A0A087WP74;Q5DTW7-3;Q5DTW7	1480;1480;1482	A0A087WP74	Uncharacterized protein KIAA1551	2810474O19Rik;Kiaa1551	1480	0.999951	7.50825e-67	283.21		1	S	SQRDSADSRLSKRSLSADEFEILQNPVKESN	SLS(1)ADEFEILQNPVK	3	2	0.34002	1.0182	NaN	NaN	0.98651	NaN	NaN	0.96404	NaN	NaN	0.90235	NaN	NaN	0.72909	NaN	NaN	0.84545	NaN	NaN	0.98769	NaN	NaN	0.84505	NaN	NaN	0.82143	NaN	NaN	1.0829	NaN	NaN	1.1216	NaN
37	A0A087WP74;Q5DTW7-3;Q5DTW7	1512;1512;1514	A0A087WP74	Uncharacterized protein KIAA1551	2810474O19Rik;Kiaa1551	1512	0.998911	3.34903e-05	142.76		1	S	MFRTYKKMYLEKRSRSLGSSPVK________	S(0.001)RS(0.999)LGSSPVK	3	2	0.60466
38	A0A087WP74;Q5DTW7-3;Q5DTW7	1515;1515;1517	A0A087WP74	Uncharacterized protein KIAA1551	2810474O19Rik;Kiaa1551	1515	0.446274	0.00562306	105.03			S	TYKKMYLEKRSRSLGSSPVK___________	S(0.199)RS(0.263)LGS(0.446)S(0.092)PVK	6	2	0.22519
39	A0A087WPB2;Q8BX65;A0A087WRH9;Q8BX65-2	141;141;223;100	A0A087WPB2	MyoD family inhibitor domain-containing protein	Mdfic	141	0.674353	0.00473903	62.468		1	S	APVSQKMHRKIQSSLSVNNDISKKSKVNAVF	KIQS(0.068)S(0.258)LS(0.674)VNNDISKK	7	3	0.3274
40	A0A087WPB2;Q8BX65;A0A087WRH9	28;28;110	A0A087WPB2	MyoD family inhibitor domain-containing protein	Mdfic	28	1	5.99535e-11	160.64		1	S	AEQQCPVEAGGGRLGSPAHEACNEDNTEKDK	LGS(1)PAHEACNEDNTEK	3	2	1.3274	0.73749	NaN	NaN	0.86643	NaN	NaN	1.1938	NaN	NaN	1.0752	NaN	NaN	0.99493	NaN	NaN	1.0536	NaN	NaN										0.69577	NaN	NaN	0.72211	NaN
41	A0A087WPB6	57	A0A087WPB6		Gramd1a	57	0.435994	0.00139562	50.77			S	KSWRLLGVPTIHITPSSDGESPPGTPTTPRF	LLGVPT(0.065)IHIT(0.152)PS(0.436)S(0.384)DGES(0.844)PPGT(0.033)PT(0.038)T(0.047)PR	12	3	1.0964
42	A0A087WPB6	62	A0A087WPB6		Gramd1a	62	0.844348	0.00139562	50.77		2	S	LGVPTIHITPSSDGESPPGTPTTPRFQTLDL	LLGVPT(0.065)IHIT(0.152)PS(0.436)S(0.384)DGES(0.844)PPGT(0.033)PT(0.038)T(0.047)PR	17	3	1.0964
43	E0CY18;A0A087WPF5;Q91X58	159;153;159	E0CY18	AN1-type zinc finger protein 2B	Zfand2b	159	0.474707	8.39851e-06	81.574			S	AGLAAISRAQGLASTSTAPSPSRTLPSSSSP	AQGLAS(0.006)T(0.027)S(0.475)T(0.154)APS(0.329)PS(0.015)RT(0.038)LPS(0.396)S(0.396)S(0.08)S(0.08)PS(0.006)R	8	3	0.25575
44	E0CY18;A0A087WPF5;Q91X58	163;157;163	E0CY18	AN1-type zinc finger protein 2B	Zfand2b	163	0.9352	1.37496e-06	149.57		1;2	S	AISRAQGLASTSTAPSPSRTLPSSSSPSRAT	AQGLASTSTAPS(0.935)PS(0.064)R	12	2	-1.0592
45	E0CY18;A0A087WPF5;Q91X58	165;159;165	E0CY18	AN1-type zinc finger protein 2B	Zfand2b	165	0.560262	8.81247e-06	63.713		2	S	SRAQGLASTSTAPSPSRTLPSSSSPSRATPQ	AQGLAS(0.004)T(0.004)S(0.029)T(0.029)APS(0.247)PS(0.56)RT(0.129)LPS(0.123)S(0.123)S(0.31)S(0.31)PS(0.123)RAT(0.007)PQLPT(0.002)R	14	3	-0.78031
46	E0CY18;A0A087WPF5;Q91X58	170;164;170	E0CY18	AN1-type zinc finger protein 2B	Zfand2b	170	0.395635	8.39851e-06	81.574			S	LASTSTAPSPSRTLPSSSSPSRATPQLPTRT	AQGLAS(0.006)T(0.027)S(0.475)T(0.154)APS(0.329)PS(0.015)RT(0.038)LPS(0.396)S(0.396)S(0.08)S(0.08)PS(0.006)R	19	3	0.25575
47	E0CY18;A0A087WPF5;Q91X58	171;165;171	E0CY18	AN1-type zinc finger protein 2B	Zfand2b	171	0.395635	8.39851e-06	81.574			S	ASTSTAPSPSRTLPSSSSPSRATPQLPTRTA	AQGLAS(0.006)T(0.027)S(0.475)T(0.154)APS(0.329)PS(0.015)RT(0.038)LPS(0.396)S(0.396)S(0.08)S(0.08)PS(0.006)R	20	3	0.25575
48	E0CY18;A0A087WPF5;Q91X58	172;166;172	E0CY18	AN1-type zinc finger protein 2B	Zfand2b	172	0.31032	8.81247e-06	63.713			S	STSTAPSPSRTLPSSSSPSRATPQLPTRTAS	AQGLAS(0.004)T(0.004)S(0.029)T(0.029)APS(0.247)PS(0.56)RT(0.129)LPS(0.123)S(0.123)S(0.31)S(0.31)PS(0.123)RAT(0.007)PQLPT(0.002)R	21	3	-0.78031
49	E0CY18;A0A087WPF5;Q91X58	173;167;173	E0CY18	AN1-type zinc finger protein 2B	Zfand2b	173	0.481241	8.81247e-06	122.1			S	TSTAPSPSRTLPSSSSPSRATPQLPTRTASP	T(0.094)LPS(0.21)S(0.109)S(0.135)S(0.481)PS(0.042)RAT(0.929)PQLPTR	7	2	-1.272
50	E0CY18;A0A087WPF5;Q91X58	175;169;175	E0CY18	AN1-type zinc finger protein 2B	Zfand2b	175	0.486032	0.000273861	80.314			S	TAPSPSRTLPSSSSPSRATPQLPTRTASPVI	TLPS(0.244)S(0.261)S(0.277)S(0.292)PS(0.486)RAT(0.394)PQLPT(0.046)R	9	3	-0.24671
51	E0CY18;A0A087WPF5;Q91X58	187;181;187	E0CY18	AN1-type zinc finger protein 2B	Zfand2b	187	0.5	4.18707e-84	236.66		1	S	SSPSRATPQLPTRTASPVIALQNGLSEDEAL	T(0.5)AS(0.5)PVIALQNGLSEDEALQR	3	2	0.07221	0.74243	NaN	NaN	0.57381	NaN	NaN	0.91514	NaN	NaN
52	A0A087WPF7-3;E9PZ86;A0A2C9F2I4;A0A087WPF7	763;778;987;1235	A0A087WPF7-3		Auts2	763	0.999804	8.57185e-46	217.57		1	S	SAPPPLISTLGGRPGSPRRTTPLSAEIRERP	TPPTAALSAPPPLISTLGGRPGS(1)PR	23	3	0.62859	0.81983	NaN	NaN	0.89354	NaN	NaN	1.0508	NaN	NaN	0.5822	NaN	NaN	0.90657	NaN	NaN	1.2611	NaN	NaN										0.89184	NaN	NaN	0.89222	NaN
53	A0A087WPL5;O70133;A0A0R4J2C3	136;136;136	A0A087WPL5	ATP-dependent RNA helicase A	Dhx9	136	0.999627	6.17518e-92	240.85		1	S	KAEENNSGVESSGYGSPGPTWDRGANLKDYY	AEENNSGVESSGYGS(1)PGPTWDR	15	2	0.12655	0.65624	NaN	NaN	0.83213	NaN	NaN	1.3755	NaN	NaN	0.64139	NaN	NaN	0.85434	NaN	NaN	1.27	NaN	NaN	0.74052	NaN	NaN	0.82786	NaN	NaN	1.174	NaN	NaN	0.70236	NaN	NaN	0.88683	NaN
54	A0A087WPM2;B8QI36;A0A087WPJ3	641;641;358	A0A087WPM2		Ppfia4	641	0.692646	3.2016e-05	100.9		1;2	S	GSIPTSLTALSLASASPPLSGRSTPKLTSRS	GSIPT(0.001)S(0.001)LT(0.014)ALS(0.084)LAS(0.196)AS(0.693)PPLS(0.46)GRS(0.276)T(0.275)PK	16	3	0.63466
55	A0A087WPM2;B8QI36;A0A087WPJ3	645;645;362	A0A087WPM2		Ppfia4	645	0.460185	0.000253466	60.032			S	TSLTALSLASASPPLSGRSTPKLTSRSAAQD	GSIPT(0.001)S(0.001)LT(0.014)ALS(0.084)LAS(0.196)AS(0.693)PPLS(0.46)GRS(0.276)T(0.275)PK	20	3	0.63466
56	A0A087WPM2;B8QI36;A0A087WPJ3	648;648;365	A0A087WPM2		Ppfia4	648	0.459575	0.00466835	45.395			S	TALSLASASPPLSGRSTPKLTSRSAAQDLDR	GSIPT(0.001)S(0.005)LT(0.03)ALS(0.074)LAS(0.391)AS(0.426)PPLS(0.154)GRS(0.46)T(0.46)PK	23	3	-0.022817
57	A0A087WPM2;B8QI36;A0A087WPJ3	741;741;458	A0A087WPM2		Ppfia4	741	0.442914	7.55818e-06	62.213			S	SALEGQDSNPSSSNSSQDSLHKGAKRKGIKS	LGHPGLSQEEGKS(0.001)ALEGQDS(0.047)NPS(0.156)S(0.156)S(0.13)NS(0.128)S(0.443)QDS(0.938)LHKGAK	28	4	0.95389
58	A0A087WPM2;B8QI36;A0A087WPJ3	744;744;461	A0A087WPM2		Ppfia4	744	0.938456	7.55818e-06	62.213		2	S	EGQDSNPSSSNSSQDSLHKGAKRKGIKSSIG	LGHPGLSQEEGKS(0.001)ALEGQDS(0.047)NPS(0.156)S(0.156)S(0.13)NS(0.128)S(0.443)QDS(0.938)LHKGAK	31	4	0.95389
59	A0A087WPM2;B8QI36;A0A087WPJ3	611;611;328	A0A087WPM2		Ppfia4	611	0.953766	3.49442e-08	165.49		1	S	ESTELRAEEIETRVTSGSMEALNLTQLRKRG	VTS(0.954)GS(0.046)MEALNLTQLR	3	2	0.28688																												1.1458	NaN	NaN	2.1418	NaN
60	A0A087WPM2;B8QI36;A0A087WPJ3	613;613;330	A0A087WPM2		Ppfia4	613	0.994904	2.11452e-47	231.58		1	S	TELRAEEIETRVTSGSMEALNLTQLRKRGSI	VT(0.001)S(0.004)GS(0.995)MEALNLTQLR	5	2	-3.5196	0.49326	NaN	NaN	0.98338	NaN	NaN	2.0551	NaN	NaN	0.61379	NaN	NaN	0.7298	NaN	NaN	1.1813	NaN	NaN	0.73114	NaN	NaN	0.73174	NaN	NaN	1.1052	NaN	NaN	1.3277	NaN	NaN	2.111	NaN
61	A0A087WPM6;G3UZ03;Q497J8;A2AB62	85;120;16;85	A0A087WPM6		1700023F06Rik	85	0.671477	0.00561002	55.353		1	S	MRDLKNPSEANQPYWSGPDDRSQSSADDSLL	NPSEANQPY(0.328)WS(0.671)GPDDR	11	2	-0.67168
62	A0A087WPP8;Q6AXH6;Q6AXD2;P62484;A0A087WNU9;A0A087WR90	190;196;196;190;49;140	A0A087WPP8	Abl interactor 2	Abi2	190	0.980505	0.00353926	41.401		1	S	PPSPPMSGKGTLGRHSPYRTLEPVRPPVVPN	GT(0.018)LGRHS(0.981)PY(0.001)R	7	3	-0.60658										1.0934	NaN	NaN	0.80775	NaN	NaN	0.79976	NaN	NaN	0.99692	NaN	NaN	0.89423	NaN	NaN	0.85584	NaN	NaN
63	A0A087WPP8;Q6AXH6;Q6AXD2;P62484;A0A087WNU9;A0A087WRS3;A0A087WNT3;A0A087WP64;A0A087WPE6	301;335;368;301;221;313;215;107;165	A0A087WPP8	Abl interactor 2	Abi2	301	0.993674	0.00226603	49.595		1	S	MNRPASRHTPPTIGGSLPYRRPPSITSQTSL	HT(0.001)PPT(0.005)IGGS(0.994)LPYR	9	3	0.0020809																												0.76579	NaN	NaN	0.60554	NaN
64	A0A087WPP8;Q6AXH6;Q6AXD2;P62484;A0A087WNU9	218;224;224;218;77	A0A087WPP8	Abl interactor 2	Abi2	218	0.878619	6.31526e-14	162.92		1;2	S	VPNDYVPSPTRNMAPSQQSPVRTASVNQRNR	NMAPS(0.879)QQS(0.133)PVRT(0.494)AS(0.494)VNQR	5	3	-0.47588
65	A0A087WPP8;Q6AXH6;Q6AXD2;P62484;A0A087WNU9	221;227;227;221;80	A0A087WPP8	Abl interactor 2	Abi2	221	1	1.7076e-08	163.59		1;2	S	DYVPSPTRNMAPSQQSPVRTASVNQRNRTYS	NMAPSQQS(1)PVR	8	2	0.58607	1.5541	NaN	NaN	1.006	NaN	NaN	0.64046	NaN	NaN	0.70275	NaN	NaN	1.0692	NaN	NaN	0.93382	NaN	NaN	1.7763	NaN	NaN	1.2338	NaN	NaN	0.71691	NaN	NaN	1.0865	NaN	NaN	0.87487	NaN
66	A0A087WPP8;Q6AXH6;Q6AXD2;P62484;A0A087WNU9	227;233;233;227;86	A0A087WPP8	Abl interactor 2	Abi2	227	0.888438	6.31526e-14	162.92		2	S	TRNMAPSQQSPVRTASVNQRNRTYSSSGSSG	NMAPS(0.824)QQS(0.176)PVRT(0.111)AS(0.888)VNQR	14	3	0.033075
67	A0A087WPP8;Q6AXH6;Q6AXD2;P62484;A0A087WNU9	210;216;216;210;69	A0A087WPP8	Abl interactor 2	Abi2	210	0.905418	1.02441e-05	103.63		1	S	LEPVRPPVVPNDYVPSPTRNMAPSQQSPVRT	TLEPVRPPVVPNDYVPS(0.905)PT(0.095)R	17	3	0.74633	0.87214	NaN	NaN	1.0091	NaN	NaN	1.135	NaN	NaN																			1.032	NaN	NaN	1.1731	NaN
68	A0A087WPP8;Q6AXH6;Q6AXD2;P62484;A0A087WNU9;A0A087WRS3;A0A087WR90;A0A087WNT3;A0A087WP64;A0A087WPE6	177;183;183;177;36;177;127;79;32;29	A0A087WPP8	Abl interactor 2	Abi2	177	0.991235	3.65894e-06	82.36		1	S	MGGLPRTTPPTQKPPSPPMSGKGTLGRHSPY	TTPPTQKPPS(0.991)PPMS(0.009)GK	10	3	-0.096948	0.82841	NaN	NaN	0.88114	NaN	NaN	1.0427	NaN	NaN										0.73717	NaN	NaN	0.76592	NaN	NaN	1.1456	NaN	NaN	0.79353	NaN	NaN	0.77166	NaN
69	A0A087WPR7;S4R1P5;Q91ZU6-4;E9Q9X1;Q91ZU6;Q91ZU6-3	2392;2895;2717;2717;2717;2717	S4R1P5	Dystonin	Dst	2895	0.999999	4.5153e-12	113.53		1;2	S	PDSTGILKAEDLENVSPEISPSSDNIVRSEA	AEDLENVS(1)PEIS(0.984)PS(0.009)S(0.007)DNIVR	8	2	-0.65426	1.2534	0.80582	NaN	1.4923	1.4104	NaN	1.1913	1.748	NaN	NaN	1.3048	NaN	NaN	1.3856	NaN	NaN	1.0781	NaN	1.2981	NaN	NaN	1.1854	NaN	NaN	0.97642	NaN	NaN
70	A0A087WPR7;S4R1P5;Q91ZU6-4;E9Q9X1;Q91ZU6;Q91ZU6-3	2396;2899;2721;2721;2721;2721	S4R1P5	Dystonin	Dst	2899	0.98388	4.5153e-12	113.53		2	S	GILKAEDLENVSPEISPSSDNIVRSEAELGG	AEDLENVS(1)PEIS(0.984)PS(0.009)S(0.007)DNIVR	12	2	-0.65426	NaN	0.80582	NaN	NaN	1.4104	NaN	NaN	1.748	NaN	NaN	1.3048	NaN	NaN	1.3856	NaN	NaN	1.0781	NaN
71	A0A087WPR7;S4R1P5;Q91ZU6-4;E9Q9X1;Q91ZU6;Q91ZU6-3	2809;3312;3134;3134;3134;3134	S4R1P5	Dystonin	Dst	3312	0.49813	0.000126425	48.449			S	RAILSELPNEVSNVPSHGISPISNSSEVRAE	AILS(0.001)ELPNEVS(0.014)NVPS(0.498)HGIS(0.445)PIS(0.013)NS(0.014)S(0.014)EVR	15	3	0.073665
72	A0A087WPR7;S4R1P5;Q91ZU6-4;E9Q9X1;Q91ZU6;Q91ZU6-3;Q91ZU6-2;A0A087WSP0;A0A087WRB8;Q91ZU6-5	1056;1559;1381;1381;1381;1381;1381;1055;1421;1055	S4R1P5	Dystonin	Dst	1559	0.999992	5.34422e-08	173.33		1	S	LQTMTYRAMVESQQKSPVKRRRIQSSADLVI	AMVESQQKS(1)PVKR	9	2	-0.29808
73	A0A087WPR7;S4R1P5;Q91ZU6-4;E9Q9X1;Q91ZU6;Q91ZU6-3	2465;2968;2790;2790;2790;2790	S4R1P5	Dystonin	Dst	2968	1	0.000109781	83.54		2	S	TSIREMGFQKEGVLMSSPEEGGEEERDLEPF	EGVLMS(1)S(1)PEEGGEEER	6	2	0.16208	NaN	0.97696	NaN	NaN	0.99437	NaN	NaN	1.0043	NaN	NaN	1.0138	NaN	NaN	0.83115	NaN	NaN	0.85316	NaN
74	A0A087WPR7;S4R1P5;Q91ZU6-4;E9Q9X1;Q91ZU6;Q91ZU6-3	2466;2969;2791;2791;2791;2791	S4R1P5	Dystonin	Dst	2969	1	0.000109781	83.54		2	S	SIREMGFQKEGVLMSSPEEGGEEERDLEPFP	EGVLMS(1)S(1)PEEGGEEER	7	2	0.16208	NaN	0.97696	NaN	NaN	0.99437	NaN	NaN	1.0043	NaN	NaN	1.0138	NaN	NaN	0.83115	NaN	NaN	0.85316	NaN
75	A0A087WPR7;S4R1P5;Q91ZU6-4;E9Q9X1;Q91ZU6;Q91ZU6-3	2304;2807;2629;2629;2629;2629	S4R1P5	Dystonin	Dst	2807	0.261507	4.22367e-05	58.435			S	ETQNVSDMIPLDKTHSYSPLETQHGAGVFQP	EHGGETQNVSDMIPLDKT(0.03)HS(0.262)Y(0.234)S(0.262)PLET(0.21)QHGAGVFQPES(0.002)AGR	20	5	0.13591
76	A0A087WPR7;S4R1P5;Q91ZU6-4;E9Q9X1;Q91ZU6;Q91ZU6-3	2306;2809;2631;2631;2631;2631	S4R1P5	Dystonin	Dst	2809	0.999937	1.46822e-35	211.87		1	S	QNVSDMIPLDKTHSYSPLETQHGAGVFQPES	THSYS(1)PLETQHGAGVFQPESAGR	5	3	-0.53958	1.0957	NaN	NaN	1.2655	NaN	NaN	1.1544	NaN	NaN	1.1215	NaN	NaN	1.2861	NaN	NaN	1.2475	NaN	NaN	1.2417	NaN	NaN	1.4298	NaN	NaN	1.1931	NaN	NaN	1.477	NaN	NaN	1.5905	NaN
77	A0A087WPR7;S4R1P5;Q91ZU6-4;E9Q9X1;Q91ZU6;Q91ZU6-3	2214;2717;2539;2539;2539;2539	S4R1P5	Dystonin	Dst	2717	0.833775	3.22015e-12	69.062		2	S	GHWRGDREECDTSRESQSDTDGVGSIQSSES	ES(0.834)QS(0.072)DT(0.086)DGVGS(0.245)IQS(0.061)S(0.058)ES(0.053)Y(0.106)RPY(0.106)MS(0.041)DGS(0.339)DLDEEDNGGR	2	3	-0.55682	NaN	1.2858	NaN	NaN	0.82865	NaN	NaN	0.63283	NaN										NaN	1.0622	NaN	NaN	0.82235	NaN	NaN	0.78784	NaN	NaN	1.0421	NaN	NaN	0.96063
78	A0A087WPR7;S4R1P5;Q91ZU6-4;E9Q9X1;Q91ZU6;Q91ZU6-3	2216;2719;2541;2541;2541;2541	S4R1P5	Dystonin	Dst	2719	0.157959	1.21223e-08	46.772			S	WRGDREECDTSRESQSDTDGVGSIQSSESYR	ES(0.074)QS(0.158)DT(0.158)DGVGS(0.149)IQS(0.148)S(0.148)ES(0.147)Y(0.147)RPY(0.147)MS(0.146)DGS(0.579)DLDEEDNGGR	4	3	-1.3669
79	A0A087WPR7;S4R1P5;Q91ZU6-4;E9Q9X1;Q91ZU6;Q91ZU6-3	2235;2738;2560;2560;2560;2560	S4R1P5	Dystonin	Dst	2738	0.918062	4.25467e-29	93.265		2	S	GVGSIQSSESYRPYMSDGSDLDEEDNGGRSS	ES(0.023)QS(0.006)DT(0.001)DGVGS(0.002)IQS(0.002)S(0.002)ES(0.002)Y(0.002)RPY(0.053)MS(0.918)DGS(0.991)DLDEEDNGGR	23	3	0.32149																												NaN	1.0649	NaN	NaN	0.95083
80	A0A087WPR7;S4R1P5;Q91ZU6-4;E9Q9X1;Q91ZU6;Q91ZU6-3	2238;2741;2563;2563;2563;2563	S4R1P5	Dystonin	Dst	2741	0.991332	4.25467e-29	93.265		2	S	SIQSSESYRPYMSDGSDLDEEDNGGRSSEDS	ES(0.023)QS(0.006)DT(0.001)DGVGS(0.002)IQS(0.002)S(0.002)ES(0.002)Y(0.002)RPY(0.053)MS(0.918)DGS(0.991)DLDEEDNGGR	26	3	0.32149	NaN	0.91693	NaN	NaN	0.72924	NaN	NaN	0.78096	NaN																			NaN	1.0649	NaN	NaN	0.95083
81	A0A087WPR7;S4R1P5;Q91ZU6-4;E9Q9X1;Q91ZU6;Q91ZU6-3	1916;2419;2241;2241;2241;2241	S4R1P5	Dystonin	Dst	2419	0.926672	1.37366e-12	100.9		1	S	STPQNTGYLCEASTLSPSDQRVLADQSTREK	FSDTSTPQNTGYLCEAS(0.001)T(0.009)LS(0.927)PS(0.064)DQR	20	3	1.0043										1.1294	NaN	NaN	1.1694	NaN	NaN	0.88015	NaN	NaN										0.81245	NaN	NaN	0.98958	NaN
82	A0A087WPR7;S4R1P5;Q91ZU6-4;E9Q9X1;Q91ZU6;Q91ZU6-3	1878;2381;2203;2203;2203;2203	S4R1P5	Dystonin	Dst	2381	0.9602	0.00830243	42.446		1	S	EDEENIQKGPSVFDYSPRLSALLSHDELRQS	GPS(0.004)VFDY(0.036)S(0.96)PR	8	2	0.65244										0.82108	NaN	NaN	0.69244	NaN	NaN	0.89492	NaN	NaN
83	A0A087WPR7;S4R1P5;Q91ZU6-4;E9Q9X1;Q91ZU6;Q91ZU6-3	1645;2148;1970;1970;1970;1970	S4R1P5	Dystonin	Dst	2148	1	4.18519e-41	240.94		1	S	LQPSTVHDYRQEEGGSDGEEPVTAQSSEQTK	QEEGGS(1)DGEEPVTAQSSEQTK	6	2	0.40743	1.2372	NaN	NaN	1.1179	NaN	NaN	0.86339	NaN	NaN	1.1645	NaN	NaN	1.0806	NaN	NaN	0.91895	NaN	NaN	1.144	NaN	NaN	1.1105	NaN	NaN	0.91762	NaN	NaN	0.98938	NaN	NaN	1.0734	NaN
84	A0A087WPR7;S4R1P5;Q91ZU6-4;E9Q9X1;Q91ZU6;Q91ZU6-3	1886;2389;2211;2211;2211;2211	S4R1P5	Dystonin	Dst	2389	0.998693	0.000949692	81.789		1	S	GPSVFDYSPRLSALLSHDELRQSQGRFSDTS	LSALLS(0.999)HDELRQS(0.001)QGR	6	3	0.024025
85	A0A087WPR7;S4R1P5;Q91ZU6-4;E9Q9X1;Q91ZU6;Q91ZU6-3	2537;3040;2862;2862;2862;2862	S4R1P5	Dystonin	Dst	3040	0.833357	4.59614e-18	113.37		1	S	TLEGEAKNVQTGLTESPVLLETLAEIFDTPA	NVQT(0.002)GLT(0.165)ES(0.833)PVLLETLAEIFDTPASK	9	3	-0.70035	1.1632	NaN	NaN	1.0449	NaN	NaN	0.95743	NaN	NaN																			1.3247	NaN	NaN	1.1401	NaN
86	A0A087WPR9;Q6NS82-2;Q6NS82-3;Q6NS82	288;113;339;339	A0A087WPR9	Protein FAM134A	Fam134a	288	0.698979	0.000146128	50.35		2	S	TTPQLTDVSEDLDQQSLPSEPEEALNRELGE	AT(0.404)T(0.431)PQLT(0.176)DVS(0.28)EDLDQQS(0.699)LPS(0.011)EPEEALNR	17	3	1.1073
87	A0A087WPR9;Q6NS82-2;Q6NS82-3;Q6NS82	225;50;276;276	A0A087WPR9	Protein FAM134A	Fam134a	225	0.999999	3.44523e-19	118.9		2;3	S	KSAPPAGDEPLAETESESEAELAGFSPVVDV	SAPPAGDEPLAET(1)ES(1)ES(1)EAELAGFSPVVDVKK	15	3	-1.0021	NaN	0.92681	0.95034	NaN	0.75984	0.91852	NaN	0.81947	0.84006	NaN	0.84147	0.96166	NaN	1.0023	0.90491	NaN	1.1377	0.92599	NaN	NaN	0.96719	NaN	NaN	1.0309	NaN	NaN	0.94455	NaN	NaN	0.93248	NaN	NaN
88	A0A087WPR9;Q6NS82-2;Q6NS82-3;Q6NS82	227;52;278;278	A0A087WPR9	Protein FAM134A	Fam134a	227	0.999996	1.47208e-16	118.9		2;3	S	APPAGDEPLAETESESEAELAGFSPVVDVKK	SAPPAGDEPLAET(1)ES(1)ES(1)EAELAGFSPVVDVKK	17	3	-1.0021	NaN	NaN	0.95034	NaN	NaN	0.91852	NaN	NaN	0.84006	NaN	0.84147	0.96166	NaN	1.0023	0.90491	NaN	1.1377	0.92599	NaN	NaN	0.96719	NaN	NaN	1.0309	NaN	NaN	0.94455	NaN	NaN	0.93248	NaN	NaN
89	A0A087WQ48;H7BWZ9;Q8BL99-5;Q8BL99-6;Q8BL99	1139;1141;1131;1139;1139	A0A087WQ48	Protein dopey-1	Dopey1	1139	0.864701	8.49707e-55	210.98		1	S	PENANAHEDSHMAKASSPDDDVQQVVFDLIC	AS(0.865)S(0.135)PDDDVQQVVFDLICK	2	3	-0.91103	1.1173	NaN	NaN	1.1175	NaN	NaN	1.0381	NaN	NaN	0.98234	NaN	NaN	1.1082	NaN	NaN	1.2767	NaN	NaN	1.0791	NaN	NaN	1.1217	NaN	NaN	1.0713	NaN	NaN
90	A0A087WQ48;H7BWZ9;Q8BL99-5;Q8BL99-6;Q8BL99	1140;1142;1132;1140;1140	A0A087WQ48	Protein dopey-1	Dopey1	1140	0.5	1.92527e-43	200.9		1	S	ENANAHEDSHMAKASSPDDDVQQVVFDLICK	AS(0.5)S(0.5)PDDDVQQVVFDLICK	3	3	-0.27674	1.0541	NaN	NaN	1.0683	NaN	NaN	1.074	NaN	NaN	0.98234	NaN	NaN	1.1082	NaN	NaN	1.2767	NaN	NaN	1.0791	NaN	NaN	1.1217	NaN	NaN	1.0713	NaN	NaN
91	A0A087WQ48;H7BWZ9;Q8BL99-5;Q8BL99-6;Q8BL99	1232;1234;1224;1232;1232	A0A087WQ48	Protein dopey-1	Dopey1	1232	0.432192	2.80847e-27	162.21			S	TEEGCECLANGISRNSSSPCISGTAQTLNDS	NS(0.432)S(0.432)S(0.136)PCISGTAQTLNDSSVPSETK	2	3	0.28664
92	A0A087WQ48;H7BWZ9;Q8BL99-5;Q8BL99-6;Q8BL99	1233;1235;1225;1233;1233	A0A087WQ48	Protein dopey-1	Dopey1	1233	0.432192	2.80847e-27	162.21			S	EEGCECLANGISRNSSSPCISGTAQTLNDSS	NS(0.432)S(0.432)S(0.136)PCISGTAQTLNDSSVPSETK	3	3	0.28664
93	A0A087WQ48;H7BWZ9;Q8BL99-5;Q8BL99-6;Q8BL99	1261;1263;1253;1261;1261	A0A087WQ48	Protein dopey-1	Dopey1	1261	0.982947	0.00077479	120.59		1	S	DSSVPSETKSRQRSHSSIQFSFKEKLSEKVS	S(0.002)HS(0.983)S(0.015)IQFSFK	3	2	0.16147
94	A0A087WQ48;H7BWZ9;Q8BL99-5;Q8BL99-6;Q8BL99	1262;1264;1254;1262;1262	A0A087WQ48	Protein dopey-1	Dopey1	1262	0.628944	0.00393928	68.735		1	S	SSVPSETKSRQRSHSSIQFSFKEKLSEKVSE	S(0.001)HS(0.37)S(0.629)IQFSFK	4	2	0.31535
95	A0A087WQ61;A0A087WQU0;Q8C134;Q9ERD6-2;Q9ERD6-3;Q9ERD6-4;Q9ERD6	350;350;350;315;350;350;350	A0A087WQ61	Ras-specific guanine nucleotide-releasing factor RalGPS2	Ralgps2	350	1	8.75896e-08	171.85		1	S	PSPRNLIPHGHRKCHSLGYNFIHKMNTAEFK	CHS(1)LGYNFIHK	3	2	0.66162
96	A0A087WQ61;A0A087WQU0;Q8C134;Q9ERD6-2;Q9ERD6-3;Q9ERD6-4;Q9ERD6	315;315;315;280;315;315;315	A0A087WQ61	Ras-specific guanine nucleotide-releasing factor RalGPS2	Ralgps2	315	0.830223	8.65596e-07	84.602		2	S	LAGPDIGASPQGGRKSSAAAAAAAAAEGALL	KS(0.83)S(0.17)AAAAAAAAAEGALLPQT(0.106)PPS(0.894)PR	2	3	1.707
97	A0A087WQ61;A0A087WQU0;Q8C134;Q9ERD6-2;Q9ERD6-3;Q9ERD6-4;Q9ERD6	316;316;316;281;316;316;316	A0A087WQ61	Ras-specific guanine nucleotide-releasing factor RalGPS2	Ralgps2	316	0.5	1.2506e-05	79.172		2	S	AGPDIGASPQGGRKSSAAAAAAAAAEGALLP	KS(0.5)S(0.5)AAAAAAAAAEGALLPQT(0.004)PPS(0.996)PR	3	3	0.88925
98	A0A087WQ61;A0A087WQU0;Q8C134;Q9ERD6-2;Q9ERD6-3;Q9ERD6-4;Q9ERD6	336;336;336;301;336;336;336	A0A087WQ61	Ras-specific guanine nucleotide-releasing factor RalGPS2	Ralgps2	336	1	3.73033e-65	202.21		1;2	S	AAAAAEGALLPQTPPSPRNLIPHGHRKCHSL	SSAAAAAAAAAEGALLPQT(1)PPS(1)PR	22	3	-0.11934	1.4631	NaN	NaN	1.6709	NaN	NaN	1.2241	NaN	NaN	1.0625	1.3074	NaN	1.3134	1.2232	NaN	1.2573	0.86445	NaN	1.1383	1.5111	NaN	1.3553	1.6203	NaN	1.2195	1.0942	NaN	1.2413	1.4576	NaN	1.5381	1.315
99	A0A087WQ61;A0A087WQU0;Q8C134;Q9ERD6-2;Q9ERD6-3;Q9ERD6-4;Q9ERD6	293;293;293;258;293;293;293	A0A087WQ61	Ras-specific guanine nucleotide-releasing factor RalGPS2	Ralgps2	293	0.841292	6.12807e-08	128.66		1;2	S	YKLSLKIEPGASTPRSAASREDLAGPDIGAS	S(0.841)AAS(0.159)REDLAGPDIGAS(1)PQGGRK	1	3	-0.13191	1.7018	NaN	NaN	0.81363	NaN	NaN	0.45994	NaN	NaN	2.2505	NaN	NaN	0.74958	NaN	NaN	0.3365	NaN	NaN	1.7905	NaN	NaN	0.56213	NaN	NaN	0.30418	NaN	NaN	1.6347	NaN	NaN	0.70828	NaN
100	A0A087WQ61;A0A087WQU0;Q8C134;Q9ERD6-2;Q9ERD6-3;Q9ERD6-4;Q9ERD6	296;296;296;261;296;296;296	A0A087WQ61	Ras-specific guanine nucleotide-releasing factor RalGPS2	Ralgps2	296	0.98994	2.68143e-15	130.26		1;2	S	SLKIEPGASTPRSAASREDLAGPDIGASPQG	S(0.01)AAS(0.99)REDLAGPDIGAS(1)PQGGRK	4	3	0.37992	1.2834	1.1751	NaN	0.89236	1.548	NaN	0.67682	1.3453	NaN	NaN	1.1384	NaN	NaN	1.5179	NaN	NaN	1.2414	NaN	NaN	1.3236	NaN	NaN	1.9961	NaN	NaN	1.3613	NaN	2.1217	1.2205	NaN	0.77081	1.5644
101	A0A087WQ61;A0A087WQU0;Q8C134;Q9ERD6-2;Q9ERD6-3;Q9ERD6-4;Q9ERD6	308;308;308;273;308;308;308	A0A087WQ61	Ras-specific guanine nucleotide-releasing factor RalGPS2	Ralgps2	308	1	2.68143e-15	130.26		2	S	SAASREDLAGPDIGASPQGGRKSSAAAAAAA	S(0.574)AAS(0.426)REDLAGPDIGAS(1)PQGGR	16	3	0.32003	NaN	1.1872	NaN	NaN	1.4741	NaN	NaN	1.2164	NaN	NaN	1.1384	NaN	NaN	1.5179	NaN	NaN	1.2414	NaN	NaN	1.3236	NaN	NaN	1.9961	NaN	NaN	1.3613	NaN	NaN	1.2205	NaN	NaN	1.5644
102	A0A087WQC2;Q3V0J1-3;Q3V0J1-2;Q3V0J1;A0A087WR42	90;95;105;119;98	A0A087WQC2	Transmembrane protein 237	Tmem237	90	0.363864	9.01565e-05	51.586			S	PRRQKKIRPPPELETSLTERPSSPSLLRNEN	IRPPPELET(0.364)S(0.364)LT(0.092)ERPS(0.09)S(0.09)PS(0.001)LLR	10	3	-0.050444
103	A0A087WQC2;Q3V0J1-3;Q3V0J1-2;Q3V0J1;A0A087WR42	96;101;111;125;104	A0A087WQC2	Transmembrane protein 237	Tmem237	96	0.398038	0.000769021	47.745			S	IRPPPELETSLTERPSSPSLLRNENGIDAEP	IRPPPELET(0.03)S(0.03)LT(0.058)ERPS(0.398)S(0.398)PS(0.086)LLR	16	4	0.044219
104	A0A087WQC2;Q3V0J1-3;Q3V0J1-2;Q3V0J1;A0A087WR42	97;102;112;126;105	A0A087WQC2	Transmembrane protein 237	Tmem237	97	0.997463	0.000242201	94.309		1	S	RPPPELETSLTERPSSPSLLRNENGIDAEPR	PS(0.003)S(0.997)PSLLR	3	2	1.1051	1.3172	NaN	NaN	2.1954	NaN	NaN	1.6754	NaN	NaN										0.81616	NaN	NaN	3.4225	NaN	NaN	4.473	NaN	NaN	1.4644	NaN	NaN	2.9923	NaN
105	A0A087WQC4;H3BJR2;K3W4L1;H3BK01;Q8R2K4-2;Q8R2K4	475;476;500;501;469;494	A0A087WQC4	TAF6-like RNA polymerase II p300/CBP-associated factor-associated factor 65 kDa subunit 6L	Taf6l	475	0.975823	0.000250096	52.777		2	S	DSVRKMPQLTASAVVSPQGDESPCGGTLATA	KMPQLT(0.008)AS(0.007)AVVS(0.976)PQGDES(0.033)PCGGT(0.03)LAT(0.108)AT(0.575)AAS(0.123)ES(0.14)RPLPR	12	4	0.34036
106	A0A087WQD8;Q149C2	438;409	A0A087WQD8	TRAF3-interacting protein 1	Traf3ip1	438	0.993953	0.000127192	180.11		1	S	PGSARPAPPRVKRQESTETLVVDRSGSGKTV	RQES(0.994)T(0.006)ETLVVDR	4	2	-1.237	0.91261	NaN	NaN	0.91912	NaN	NaN	0.96874	NaN	NaN	0.99919	NaN	NaN	0.95066	NaN	NaN	1.0171	NaN	NaN	0.90137	NaN	NaN	0.89343	NaN	NaN	1.0263	NaN	NaN	0.99324	NaN	NaN	0.90218	NaN
107	E9QAN4;G3UW47;Q6TA13;E9Q9G6;A0A087WQE8;P33173	1369;1377;1378;1378;1471;1375	E9QAN4	Kinesin-like protein;Kinesin-like protein KIF1A	Kif1a	1369	0.948786	0.00053342	52.731		1	S	VRGEENLAGWRPRSDSLILDHQWELEKLSLL	S(0.051)DS(0.949)LILDHQWELEK	3	3	0.24941																												0.65299	NaN	NaN	0.55892	NaN
108	E9QAN4;G3UW47;Q6TA13;E9Q9G6;A0A087WQE8;P33173	1527;1535;1536;1536;1629;1533	E9QAN4	Kinesin-like protein;Kinesin-like protein KIF1A	Kif1a	1527	0.959873	0.000569852	47.808		2	S	EGRYGATDVRTPQPCSRPASPEPELLPELDS	T(0.332)PQPCS(0.96)RPAS(0.708)PEPELLPELDSK	6	3	-1.6298										NaN	0.9969	NaN	NaN	1.1948	NaN	NaN	1.1593	NaN										NaN	1.3463	NaN	NaN	1.3685
109	E9QAN4;G3UW47;Q6TA13;E9Q9G6;A0A087WQE8;P33173	1531;1539;1540;1540;1633;1537	E9QAN4	Kinesin-like protein;Kinesin-like protein KIF1A	Kif1a	1531	0.861316	0.000569852	47.392		2	S	GATDVRTPQPCSRPASPEPELLPELDSKKTP	T(0.277)PQPCS(0.861)RPAS(0.861)PEPELLPELDSK	10	3	-0.19772										NaN	0.9969	NaN	NaN	1.1948	NaN	NaN	1.1593	NaN										NaN	1.3463	NaN	NaN	1.3685
110	E9QAN4;G3UW47;Q6TA13;E9Q9G6;A0A087WQE8;P33173	1336;1344;1345;1345;1438;1342	E9QAN4	Kinesin-like protein;Kinesin-like protein KIF1A	Kif1a	1336	0.996101	7.98497e-06	77.984		1	S	TGVYELSLCHVADAGSPGMQRRRRRVLDTSV	VTGVYELS(0.004)LCHVADAGS(0.996)PGMQR	17	3	1.7891																												0.71402	NaN	NaN	0.99646	NaN
111	A0A087WQS0;A0A1D5RM59;E9Q0S6;A0A087WQM0;A0A087WQ94;A0A087WRU0	1054;1054;1054;1010;885;885	A0A087WQS0		Tns1	1054	1	4.6899e-134	319.33		1;2;3	S	RQPAEPPGPLRRRAASDGQYENQSPEATSPR	AAS(1)DGQYENQSPEATSPR	3	2	-0.048544	0.65317	1.1113	NaN	0.65612	1.2977	NaN	0.94648	1.1269	NaN	1.0598	1.7147	NaN	0.74472	1.3486	NaN	0.65618	0.83542	NaN	1.0902	1.4111	NaN	1.4526	1.9567	NaN	1.3928	1.2699	NaN	1.1037	1.4804	NaN	1.2687	1.709
112	A0A087WQS0;A0A1D5RM59;E9Q0S6;A0A087WQM0;A0A087WQ94;A0A087WRU0	1062;1062;1062;1018;893;893	A0A087WQS0		Tns1	1062	1	6.83629e-188	298.33		1;2;3	S	PLRRRAASDGQYENQSPEATSPRSPGVRSPV	AASDGQYENQS(1)PEATSPR	11	2	-0.482	1.6649	1.1192	NaN	1.4028	1.371	NaN	0.83434	1.1719	NaN	1.1268	1.7147	NaN	1.607	1.3486	NaN	1.3663	0.83542	NaN	1.2136	1.4111	NaN	1.0522	1.9567	NaN	0.91903	1.2699	NaN	1.2862	1.4786	NaN	1.0429	1.6968
113	A0A087WQS0;A0A1D5RM59;E9Q0S6;A0A087WQM0;A0A087WQ94;A0A087WRU0	1067;1067;1067;1023;898;898	A0A087WQS0		Tns1	1067	0.998583	5.11767e-15	137.42		1;2;3	S	AASDGQYENQSPEATSPRSPGVRSPVQCVSP	AAS(0.001)DGQY(0.106)ENQS(0.891)PEAT(0.004)S(0.999)PRS(1)PGVR	16	3	0.73973	NaN	1.1035	NaN	NaN	1.1484	NaN	NaN	1.0835	NaN	NaN	0.7241	NaN	NaN	0.96436	NaN	NaN	1.3365	NaN										2.7679	NaN	NaN	2.6076	NaN
114	A0A087WQS0;A0A1D5RM59;E9Q0S6;A0A087WQM0;A0A087WQ94;A0A087WRU0	1070;1070;1070;1026;901;901	A0A087WQS0		Tns1	1070	0.999997	4.81025e-12	139.12		1;2;3	S	DGQYENQSPEATSPRSPGVRSPVQCVSPELA	AASDGQYENQS(0.999)PEAT(0.006)S(0.996)PRS(1)PGVR	19	2	-0.1642	NaN	0.97543	1.1538	NaN	1.1388	1.2918	NaN	1.1434	1.1278	NaN	0.88258	1.2808	NaN	0.7384	0.91595	NaN	0.8261	0.77979	NaN	1.4721	1.3782	NaN	0.91314	1.5815	NaN	0.60672	0.8977	NaN	0.30353	1.1166	NaN	0.44571
115	A0A087WQS0;A0A1D5RM59;E9Q0S6;A0A087WQM0;A0A087WQ94;A0A087WRU0	867;867;867;823;698;698	A0A087WQS0		Tns1	867	0.999999	6.57634e-16	88.582		1;2	S	AETPVAALPEFPRAASQQEIEQSIETLNMLM	AAS(1)QQEIEQSIETLNMLMLDLEPASAAAPLHK	3	3	0.93549	1.5368	NaN	NaN	1.2801	NaN	NaN	0.84838	NaN	NaN	1.4905	NaN	NaN	1.6221	NaN	NaN	1.1959	NaN	NaN	1.5462	1.53	NaN	1.1736	1.4227	NaN	0.76612	0.938	NaN	1.2102	1.3332	NaN	1.3115	1.3722
116	A0A087WQS0;A0A1D5RM59;E9Q0S6;A0A087WQM0;A0A087WQ94;A0A087WRU0	874;874;874;830;705;705	A0A087WQS0		Tns1	874	0.945038	2.97828e-11	75.708		2	S	LPEFPRAASQQEIEQSIETLNMLMLDLEPAS	AAS(1)QQEIEQS(0.945)IET(0.055)LNMLMLDLEPASAAAPLHK	10	3	-0.64118																			NaN	1.53	NaN	NaN	1.4227	NaN	NaN	0.938	NaN	NaN	1.3332	NaN	NaN	1.3722
117	A0A087WQS0;A0A1D5RM59;E9Q0S6;A0A087WQM0;A0A087WQ94;A0A087WRU0;Q9DBT6	1533;1546;1554;1489;1385;1372;290	A0A087WQS0		Tns1	1533	0.999987	1.85873e-06	146.72		1;2	S	ALPEKRRMSVGDRAGSLPNYATINGKVSSSP	AGS(1)LPNYATINGK	3	2	1.2168	1.1408	NaN	NaN	1.4476	NaN	NaN	1.1837	NaN	NaN	0.80818	NaN	NaN	1.1152	NaN	NaN	1.5343	NaN	NaN	1.4628	NaN	NaN	1.2189	NaN	NaN	0.83271	NaN	NaN	0.91379	NaN	NaN	1.1895	NaN
118	A0A087WQS0;A0A1D5RM59;E9Q0S6;A0A087WQM0;A0A087WQ94;A0A087WRU0;Q9DBT6;A0A087WPC7	1342;1355;1363;1298;1194;1181;99;57	A0A087WQS0		Tns1	1342	0.992497	2.24578e-49	218.57		1	S	GFGRRAVNPTMAAPGSPSLSHRQVMGPSGPG	AVNPTMAAPGS(0.992)PS(0.006)LS(0.002)HR	11	3	-1.8046	1.0708	NaN	NaN	1.1062	NaN	NaN	1.0236	NaN	NaN	1.1068	NaN	NaN	1.306	NaN	NaN	1.1688	NaN	NaN	1.1659	NaN	NaN	1.2104	NaN	NaN	1.1099	NaN	NaN	1.1123	NaN	NaN	1.2187	NaN
119	A0A087WQS0;A0A1D5RM59;E9Q0S6;A0A087WQM0;A0A087WQ94;A0A087WRU0;Q9DBT6;A0A087WPC7	1344;1357;1365;1300;1196;1183;101;59	A0A087WQS0		Tns1	1344	0.989011	1.17251e-149	280.63		1	S	GRRAVNPTMAAPGSPSLSHRQVMGPSGPGFH	RAVNPTMAAPGS(0.011)PS(0.989)LSHR	14	2	-0.46094
120	A0A087WQS0;A0A1D5RM59;E9Q0S6;A0A087WQM0;A0A087WQ94;A0A087WRU0;Q9DBT6;A0A087WPC7	1346;1359;1367;1302;1198;1185;103;61	A0A087WQS0		Tns1	1346	0.494412	0.00141411	67.994			S	RAVNPTMAAPGSPSLSHRQVMGPSGPGFHGN	RAVNPTMAAPGS(0.011)PS(0.494)LS(0.494)HR	16	3	-1.3772
121	A0A087WQS0;A0A1D5RM59;E9Q0S6;A0A087WQM0;A0A087WQ94;A0A087WRU0	1115;1115;1115;1071;946;946	A0A087WQS0		Tns1	1115	0.862578	7.97567e-05	51.827		2	S	HLHSYKEAFEEMEGTSPSSPPHSVARSPPGL	EAFEEMEGT(0.124)S(0.863)PS(0.147)S(0.847)PPHS(0.02)VAR	10	3	-0.1649	NaN	1.4352	NaN	NaN	1.6054	NaN	NaN	1.0524	NaN										NaN	1.9047	NaN	NaN	2.2582	NaN	NaN	1.1036	NaN	NaN	1.7738	NaN	NaN	2.4597
122	A0A087WQS0;A0A1D5RM59;E9Q0S6;A0A087WQM0;A0A087WQ94;A0A087WRU0	1117;1117;1117;1073;948;948	A0A087WQS0		Tns1	1117	0.611251	2.96401e-24	153.1		1	S	HSYKEAFEEMEGTSPSSPPHSVARSPPGLAK	EAFEEMEGTS(0.006)PS(0.611)S(0.383)PPHS(0.001)VAR	12	3	0.05948	1.0265	NaN	NaN	1.245	NaN	NaN	1.1542	NaN	NaN	1.195	NaN	NaN	1.0403	NaN	NaN	0.90983	NaN	NaN
123	A0A087WQS0;A0A1D5RM59;E9Q0S6;A0A087WQM0;A0A087WQ94;A0A087WRU0	1118;1118;1118;1074;949;949	A0A087WQS0		Tns1	1118	0.934078	2.35342e-49	247.91		1;2	S	SYKEAFEEMEGTSPSSPPHSVARSPPGLAKT	EAFEEMEGT(0.001)S(0.014)PS(0.046)S(0.934)PPHS(0.006)VAR	13	2	0.7327	1.0818	1.4352	NaN	1.2554	1.6054	NaN	1.134	1.0524	NaN	0.99566	NaN	NaN	1.0382	NaN	NaN	1.0184	NaN	NaN	1.73	1.9047	NaN	2.0252	2.2582	NaN	1.5718	1.1036	NaN	0.92157	1.6676	NaN	0.99933	2.2242
124	A0A087WQS0;A0A1D5RM59;E9Q0S6;A0A087WQM0;A0A087WQ94;A0A087WRU0	1122;1122;1122;1078;953;953	A0A087WQS0		Tns1	1122	0.521139	0.00104959	50.029		2	S	AFEEMEGTSPSSPPHSVARSPPGLAKTPLSA	EAFEEMEGT(0.03)S(0.032)PS(0.151)S(0.787)PPHS(0.521)VARS(0.479)PPGLAK	17	3	-0.11752
125	A0A087WQS0;A0A1D5RM59;E9Q0S6;A0A087WQM0;A0A087WQ94;A0A087WRU0	1010;1010;1010;966;841;841	A0A087WQS0		Tns1	1010	0.395902	1.37164e-06	61.703			S	PGLIAQPQLPPKETTSDPSRTPEEEPLNLEG	ET(0.416)T(0.396)S(0.396)DPS(0.396)RT(0.396)PEEEPLNLEGLVAHR	4	3	-1.0998
126	A0A087WQS0;A0A1D5RM59;E9Q0S6;A0A087WQM0;A0A087WQ94;A0A087WRU0	1013;1013;1013;969;844;844	A0A087WQS0		Tns1	1013	0.49241	1.21606e-37	191.22			S	IAQPQLPPKETTSDPSRTPEEEPLNLEGLVA	ET(0.008)T(0.008)SDPS(0.492)RT(0.492)PEEEPLNLEGLVAHR	7	3	-0.014224
127	A0A087WQS0;A0A1D5RM59;E9Q0S6;A0A087WQM0;A0A087WQ94;A0A087WRU0	836;836;836;792;667;667	A0A087WQS0		Tns1	836	1	1.12557e-22	129.01		1;2	S	WQQQQPHPPPRQQERSPLQSLARSKPSPQLS	QQERS(1)PLQS(1)LAR	5	3	-0.1158	1.1739	NaN	NaN	1.2584	NaN	NaN	1.0643	NaN	NaN	1.0391	NaN	NaN	1.2657	NaN	NaN	1.235	NaN	NaN	1.2304	NaN	NaN	1.1708	NaN	NaN	0.92558	NaN	NaN	0.89661	NaN	NaN	1.014	NaN
128	A0A087WQS0;A0A1D5RM59;E9Q0S6;A0A087WQM0;A0A087WQ94;A0A087WRU0	840;840;840;796;671;671	A0A087WQS0		Tns1	840	1	0.0033887	132.32		1;2	S	QPHPPPRQQERSPLQSLARSKPSPQLSAETP	QQERS(1)PLQS(1)LAR	9	3	-0.1158
129	A0A087WQS0;A0A1D5RM59;E9Q0S6;A0A087WQM0;A0A087WQ94;A0A087WRU0;Q9DBT6	1460;1473;1481;1416;1312;1299;217	A0A087WQS0		Tns1	1460	0.945775	1.41618e-06	171.99		1;2	S	PGSPSLDRHAAYGGYSTPEDRRPTLSRQSSA	HAAYGGYS(0.946)T(0.054)PEDR	8	2	0.10465	1.3967	NaN	NaN	1.3325	NaN	NaN	0.87341	NaN	NaN																			1.3149	1.0224	NaN	0.66501	1.0349
130	A0A087WQS0;A0A1D5RM59;E9Q0S6;A0A087WQM0;A0A087WQ94;A0A087WRU0;Q9DBT6	1440;1453;1461;1396;1292;1279;197	A0A087WQS0		Tns1	1440	0.999977	3.34433e-85	245.1		2	S	VISPGSPSLGRHLGGSGSVVPGSPSLDRHAA	HLGGS(1)GSVVPGS(0.999)PS(0.001)LDR	5	2	1.269	NaN	1.6679	NaN	NaN	1.6616	NaN	NaN	0.96822	NaN	NaN	1.5523	NaN	NaN	1.73	NaN	NaN	1.1147	NaN	NaN	1.454	NaN	NaN	1.6519	NaN	NaN	1.1037	NaN	NaN	1.1953	NaN	NaN	1.2314
131	A0A087WQS0;A0A1D5RM59;E9Q0S6;A0A087WQM0;A0A087WQ94;A0A087WRU0;Q9DBT6	1442;1455;1463;1398;1294;1281;199	A0A087WQS0		Tns1	1442	0.998722	2.88494e-19	180.88		2	S	SPGSPSLGRHLGGSGSVVPGSPSLDRHAAYG	HLGGS(0.001)GS(0.999)VVPGS(0.999)PS(0.001)LDR	7	2	0.45265										NaN	0.86833	NaN	NaN	0.98624	NaN	NaN	1.2882	NaN
132	A0A087WQS0;A0A1D5RM59;E9Q0S6;A0A087WQM0;A0A087WQ94;A0A087WRU0;Q9DBT6	1447;1460;1468;1403;1299;1286;204	A0A087WQS0		Tns1	1447	0.999949	2.49522e-85	282.85		1;2	S	SLGRHLGGSGSVVPGSPSLDRHAAYGGYSTP	HLGGSGSVVPGS(1)PSLDR	12	2	-0.18908	1.0844	1.6518	NaN	1.0178	1.6563	NaN	0.9413	0.98461	NaN	1.1235	1.5072	NaN	1.1893	1.686	NaN	1.0451	1.1294	NaN	1.1278	1.454	NaN	1.1999	1.6519	NaN	1.0341	1.1037	NaN	1.1912	1.1953	NaN	1.1699	1.2314
133	A0A087WQS0;A0A1D5RM59;E9Q0S6;A0A087WQM0;A0A087WQ94;A0A087WRU0;Q9DBT6	1449;1462;1470;1405;1301;1288;206	A0A087WQS0		Tns1	1449	0.65561	0.000557838	88.983		1;2	S	GRHLGGSGSVVPGSPSLDRHAAYGGYSTPED	HLGGS(0.385)GS(0.615)VVPGS(0.344)PS(0.656)LDR	14	3	0.25884
134	A0A087WQS0;A0A1D5RM59;E9Q0S6;A0A087WQM0;A0A087WQ94;A0A087WRU0;Q9DBT6	1430;1443;1451;1386;1282;1269;187	A0A087WQS0		Tns1	1430	0.898445	5.07283e-14	88.241		1	S	NLASSLHSNAVISPGSPSLGRHLGGSGSVVP	HPGAHQGNLASSLHSNAVIS(0.011)PGS(0.898)PS(0.09)LGR	23	3	0.81387										2.1946	NaN	NaN	1.3847	NaN	NaN	0.63028	NaN	NaN	1.4705	NaN	NaN	1.1747	NaN	NaN	0.81227	NaN	NaN
135	A0A087WQS0;A0A1D5RM59;E9Q0S6;A0A087WQM0;A0A087WQ94;A0A087WRU0;Q9DBT6;A0A087WPC7	1394;1407;1415;1350;1246;1233;151;109	A0A087WQS0		Tns1	1394	0.385302	5.14207e-07	53.615			S	LGRHPVGSHQVPGLHSSVVTTPGSPSLGRHP	HPVGS(0.004)HQVPGLHS(0.385)S(0.34)VVT(0.049)T(0.041)PGS(0.139)PS(0.041)LGR	13	3	0.88022
136	A0A087WQS0;A0A1D5RM59;E9Q0S6;A0A087WQM0;A0A087WQ94;A0A087WRU0;Q9DBT6;A0A087WPC7	1395;1408;1416;1351;1247;1234;152;110	A0A087WQS0		Tns1	1395	0.766177	1.67323e-33	141.65		1	S	GRHPVGSHQVPGLHSSVVTTPGSPSLGRHPG	HPVGSHQVPGLHS(0.221)S(0.766)VVT(0.002)T(0.002)PGS(0.008)PS(0.002)LGR	14	3	0.3319	0.69839	NaN	NaN	0.88646	NaN	NaN	1.6224	NaN	NaN
137	A0A087WQS0;A0A1D5RM59;E9Q0S6;A0A087WQM0;A0A087WQ94;A0A087WRU0;Q9DBT6;A0A087WPC7	1402;1415;1423;1358;1254;1241;159;117	A0A087WQS0		Tns1	1402	0.915921	5.66051e-33	147.31		1	S	HQVPGLHSSVVTTPGSPSLGRHPGAHQGNLA	HPVGSHQVPGLHS(0.011)S(0.009)VVT(0.026)T(0.019)PGS(0.916)PS(0.019)LGR	21	3	-0.48772	1.1351	NaN	NaN	1.0891	NaN	NaN	0.94662	NaN	NaN	1.1359	NaN	NaN	1.3034	NaN	NaN	1.1421	NaN	NaN	1.0796	NaN	NaN	1.0852	NaN	NaN	1.0549	NaN	NaN	1.0721	NaN	NaN	1.1363	NaN
138	A0A087WQS0;A0A1D5RM59;E9Q0S6;A0A087WQM0;A0A087WQ94;A0A087WRU0;Q9DBT6;A0A087WPC7	1325;1338;1346;1281;1177;1164;82;40	A0A087WQS0		Tns1	1325	1	1.333e-54	238.06		1;2	S	SPQARHRTVGTNTPPSPGFGRRAVNPTMAAP	TVGTNT(1)PPS(1)PGFGR	9	2	1.342	1.1505	1.1936	NaN	1.0728	1.1705	NaN	0.96633	0.93992	NaN	1.2034	1.3099	NaN	1.2046	1.2104	NaN	1.0107	0.94962	NaN	1.2001	1.2293	NaN	1.2558	1.2572	NaN	0.98016	0.99038	NaN	1.1764	0.98689	NaN	1.0124	0.97755
139	A0A087WQS0;A0A1D5RM59;E9Q0S6;A0A087WQM0;A0A087WQ94;A0A087WRU0	545;545;545;501;376;376	A0A087WQS0		Tns1	545	0.999997	1.61879e-05	102.65		1	S	GPLDGSLYAKVKKKDSLNGSSGPVTTARPAL	KDS(1)LNGSSGPVTTAR	3	2	-0.46658																												0.5751	NaN	NaN	1.0942	NaN
140	A0A087WQS0;A0A1D5RM59;E9Q0S6;A0A087WP40;A0A087WS32	150;150;150;102;124	A0A087WQS0		Tns1	150	0.991736	1.44289e-14	117.9		1;2	S	DCRVGSSPKNLEEGGSMRVSPSIQPQPQSQP	NLEEGGS(0.992)MRVS(0.504)PS(0.504)IQPQPQSQPTSLSR	7	3	-0.33092
141	A0A087WQS0;A0A1D5RM59;E9Q0S6;A0A087WP40;A0A087WS32	154;154;154;106;128	A0A087WQS0		Tns1	154	0.972627	5.21468e-26	145.65		1;2	S	GSSPKNLEEGGSMRVSPSIQPQPQSQPTSLS	VS(0.973)PS(0.027)IQPQPQSQPTSLSR	2	2	-0.47532	1.7521	NaN	NaN	1.2757	NaN	NaN	0.74592	NaN	NaN																			0.84499	NaN	NaN	1.0081	NaN
142	A0A087WQS0;A0A1D5RM59;E9Q0S6;A0A087WP40;A0A087WS32	156;156;156;108;130	A0A087WQS0		Tns1	156	0.754687	2.487e-09	97.235		1;2;3	S	SPKNLEEGGSMRVSPSIQPQPQSQPTSLSRN	NLEEGGS(0.066)MRVS(0.179)PS(0.755)IQPQPQS(0.884)QPT(0.724)S(0.292)LS(0.101)R	13	3	1.5041	1.9205	NaN	NaN	1.136	NaN	NaN	0.60507	NaN	NaN										2.3088	NaN	NaN	1.4415	NaN	NaN	0.66876	NaN	NaN	1.022	NaN	NaN	1.0888	NaN
143	A0A087WQS0;A0A1D5RM59;E9Q0S6;A0A087WP40;A0A087WS32	163;163;163;115;137	A0A087WQS0		Tns1	163	0.999984	1.95209e-75	239.43		2;3	S	GGSMRVSPSIQPQPQSQPTSLSRNTSVSRAM	VSPSIQPQPQS(1)QPT(0.858)S(0.142)LSR	11	2	0.30385
144	A0A087WQS0;A0A1D5RM59;E9Q0S6;A0A087WP40;A0A087WS32	167;167;167;119;141	A0A087WQS0		Tns1	167	0.570124	1.11993e-07	102.79		2	S	RVSPSIQPQPQSQPTSLSRNTSVSRAMEDSC	VSPSIQPQPQS(0.29)QPT(0.57)S(0.57)LS(0.57)R	15	3	1.4924
145	A0A087WQS0;A0A1D5RM59;E9Q0S6;A0A087WP40;A0A087WS32	169;169;169;121;143	A0A087WQS0		Tns1	169	0.570124	3.04659e-08	105.91		2	S	SPSIQPQPQSQPTSLSRNTSVSRAMEDSCEL	VSPSIQPQPQS(0.29)QPT(0.57)S(0.57)LS(0.57)R	17	3	1.4924
146	A0A087WQS0;A0A1D5RM59;E9Q0S6;A0A087WQM0;A0A087WQ94;A0A087WRU0	952;952;952;908;783;783	A0A087WQS0		Tns1	952	0.998711	1.57491e-05	79.382		1	S	HSLGTPELVSSGRPYSPYDYQLHPAGSNQSF	PY(0.001)S(0.999)PY(0.001)DYQLHPAGSNQSFHPK	3	3	0.10639	1.3217	NaN	NaN	1.099	NaN	NaN	0.88384	NaN	NaN	1.422	NaN	NaN	1.5221	NaN	NaN	1.0795	NaN	NaN	0.93587	NaN	NaN	1.4998	NaN	NaN	1.3307	NaN	NaN	1.4163	NaN	NaN	1.863	NaN
147	A0A087WQS0;A0A1D5RM59;E9Q0S6;A0A087WQM0;A0A087WQ94;A0A087WRU0;Q9DBT6	1514;1527;1535;1470;1366;1353;271	A0A087WQS0		Tns1	1514	1	1.42774e-10	167.84		1	S	PATSPSPDSAAFRQGSPTPALPEKRRMSVGD	QGS(1)PTPALPEK	3	2	-0.30426	1.202	NaN	NaN	1.0794	NaN	NaN	0.93685	NaN	NaN	0.96944	NaN	NaN	1.0863	NaN	NaN	1.0709	NaN	NaN	1.0934	NaN	NaN	1.1357	NaN	NaN	1.0604	NaN	NaN	1.2889	NaN	NaN	1.4873	NaN
148	A0A087WQS0;A0A1D5RM59;E9Q0S6;A0A087WQM0;A0A087WQ94;A0A087WRU0;Q9DBT6	1473;1486;1494;1429;1325;1312;230	A0A087WQS0		Tns1	1473	0.304353	9.44714e-14	72.943			S	GYSTPEDRRPTLSRQSSASGYQAPSTPSFPV	QS(0.304)S(0.304)AS(0.304)GY(0.076)QAPS(0.007)T(0.002)PS(0.001)FPVSPAYYPGLSSPATSPSPDSAAFR	2	3	1.0873
149	A0A087WQS0;A0A1D5RM59;E9Q0S6;A0A087WQM0;A0A087WQ94;A0A087WRU0;Q9DBT6	1474;1487;1495;1430;1326;1313;231	A0A087WQS0		Tns1	1474	0.304353	9.44714e-14	72.943			S	YSTPEDRRPTLSRQSSASGYQAPSTPSFPVS	QS(0.304)S(0.304)AS(0.304)GY(0.076)QAPS(0.007)T(0.002)PS(0.001)FPVSPAYYPGLSSPATSPSPDSAAFR	3	3	1.0873
150	A0A087WQS0;A0A1D5RM59;E9Q0S6;A0A087WQM0;A0A087WQ94;A0A087WRU0;Q9DBT6	1476;1489;1497;1432;1328;1315;233	A0A087WQS0		Tns1	1476	0.304353	9.44714e-14	72.943			S	TPEDRRPTLSRQSSASGYQAPSTPSFPVSPA	QS(0.304)S(0.304)AS(0.304)GY(0.076)QAPS(0.007)T(0.002)PS(0.001)FPVSPAYYPGLSSPATSPSPDSAAFR	5	3	1.0873
151	A0A087WQS0;A0A1D5RM59;E9Q0S6;A0A087WQM0;A0A087WQ94;A0A087WRU0;Q9DBT6	1482;1495;1503;1438;1334;1321;239	A0A087WQS0		Tns1	1482	0.237955	9.44714e-14	57.192			S	PTLSRQSSASGYQAPSTPSFPVSPAYYPGLS	QS(0.236)S(0.236)AS(0.236)GY(0.227)QAPS(0.238)T(0.238)PS(0.238)FPVS(0.238)PAY(0.055)Y(0.055)PGLS(0.003)S(0.001)PATSPSPDSAAFR	11	3	-3.4766
152	A0A087WQS0;A0A1D5RM59;E9Q0S6;A0A087WQM0;A0A087WQ94;A0A087WRU0;Q9DBT6	1485;1498;1506;1441;1337;1324;242	A0A087WQS0		Tns1	1485	0.237955	9.44714e-14	57.192			S	SRQSSASGYQAPSTPSFPVSPAYYPGLSSPA	QS(0.236)S(0.236)AS(0.236)GY(0.227)QAPS(0.238)T(0.238)PS(0.238)FPVS(0.238)PAY(0.055)Y(0.055)PGLS(0.003)S(0.001)PATSPSPDSAAFR	14	3	-3.4766
153	A0A087WQS0;A0A1D5RM59;E9Q0S6;A0A087WQM0;A0A087WQ94;A0A087WRU0;Q9DBT6	1489;1502;1510;1445;1341;1328;246	A0A087WQS0		Tns1	1489	0.237955	1.62121e-09	50.029			S	SASGYQAPSTPSFPVSPAYYPGLSSPATSPS	QS(0.236)S(0.236)AS(0.236)GY(0.227)QAPS(0.238)T(0.238)PS(0.238)FPVS(0.238)PAY(0.055)Y(0.055)PGLS(0.003)S(0.001)PATSPSPDSAAFR	18	3	-3.4766
154	A0A087WQS0;A0A1D5RM59;E9Q0S6;A0A087WQM0;A0A087WQ94;A0A087WRU0;Q9DBT6;A0A087WPC7	1354;1367;1375;1310;1206;1193;111;69	A0A087WQS0		Tns1	1354	0.823523	1.95726e-11	54.407		1	S	APGSPSLSHRQVMGPSGPGFHGNVVSGHPAS	QVMGPS(0.824)GPGFHGNVVS(0.051)GHPAS(0.013)AAT(0.003)T(0.007)PGS(0.065)PS(0.037)LGR	6	4	-0.33148	1.1703	NaN	NaN	1.1562	NaN	NaN	0.95649	NaN	NaN
155	A0A087WQS0;A0A1D5RM59;E9Q0S6;A0A087WQM0;A0A087WQ94;A0A087WRU0;Q9DBT6;A0A087WPC7	1376;1389;1397;1332;1228;1215;133;91	A0A087WQS0		Tns1	1376	0.828955	5.94809e-81	200.92		1	S	NVVSGHPASAATTPGSPSLGRHPVGSHQVPG	QVMGPS(0.003)GPGFHGNVVSGHPAS(0.001)AAT(0.023)T(0.017)PGS(0.829)PS(0.127)LGR	28	4	-0.028665	1.0985	NaN	NaN	1.0956	NaN	NaN	0.99487	NaN	NaN	1.1261	NaN	NaN	1.2745	NaN	NaN	1.1506	NaN	NaN	1.1299	NaN	NaN	1.3853	NaN	NaN	1.1753	NaN	NaN	1.1544	NaN	NaN	1.2649	NaN
156	A0A087WQS0;A0A1D5RM59;E9Q0S6;A0A087WQM0;A0A087WQ94;A0A087WRU0;Q9DBT6	1526;1539;1547;1482;1378;1365;283	A0A087WQS0		Tns1	1526	1	7.80735e-16	158.92		1;2	S	RQGSPTPALPEKRRMSVGDRAGSLPNYATIN	RMS(1)VGDRAGS(0.969)LPNY(0.031)ATINGK	3	3	-0.46001
157	A0A087WQS0;A0A1D5RM59;E9Q0S6;A0A087WQM0;A0A087WQ94;A0A087WRU0	1182;1195;1203;1138;1034;1021	A0A087WQS0		Tns1	1182	0.996914	5.27109e-09	107.45		1	S	AVAGPRAQDVEPKSFSAPAAHAYGHETPLRN	S(0.003)FS(0.997)APAAHAYGHETPLR	3	3	-1.3947	1.4213	NaN	NaN	1.0083	NaN	NaN	0.7029	NaN	NaN	1.3216	NaN	NaN	0.89136	NaN	NaN	0.94728	NaN	NaN	1.2384	NaN	NaN	0.83591	NaN	NaN	0.7303	NaN	NaN	0.99983	NaN	NaN	0.86492	NaN
158	A0A087WQS0;A0A1D5RM59;E9Q0S6;A0A087WQM0;A0A087WQ94;A0A087WRU0	930;930;930;886;761;761	A0A087WQS0		Tns1	930	0.597491	6.51825e-05	73.783		1	S	LLGSSRQSHPLTQSRSGYIPSGHSLGTPELV	S(0.597)GY(0.401)IPS(0.001)GHSLGTPELVSSGR	1	3	0.22092										1.2135	NaN	NaN	0.65116	NaN	NaN	0.52219	NaN	NaN	0.71352	NaN	NaN	0.77624	NaN	NaN	1.1748	NaN	NaN	0.89786	NaN	NaN	1.1002	NaN
159	A0A087WQS0;A0A1D5RM59;E9Q0S6;A0A087WQM0;A0A087WQ94;A0A087WRU0;A0A087WSC8	646;646;646;602;477;477;19	A0A087WQS0		Tns1	646	0.973538	0.00114869	54.812		1	S	AQQLRSHPGGGPTVPSPGRHIVPAQVHVNGG	SHPGGGPT(0.026)VPS(0.974)PGR	11	2	1.2991																												1.0701	NaN	NaN	0.97461	NaN
160	A0A087WQS0;A0A1D5RM59;E9Q0S6;A0A087WQM0;A0A087WQ94;A0A087WRU0	844;844;844;800;675;675	A0A087WQS0		Tns1	844	0.740721	6.06755e-05	86.179		2	S	PPRQQERSPLQSLARSKPSPQLSAETPVAAL	S(0.741)KPS(0.643)PQLS(0.593)AET(0.023)PVAALPEFPR	1	3	-0.09133
161	A0A087WQS0;A0A1D5RM59;E9Q0S6;A0A087WQM0;A0A087WQ94;A0A087WRU0	847;847;847;803;678;678	A0A087WQS0		Tns1	847	0.884462	1.55963e-05	134.62		2	S	QQERSPLQSLARSKPSPQLSAETPVAALPEF	S(0.116)KPS(0.884)PQLS(0.999)AET(0.001)PVAALPEFPR	4	2	0.91912
162	A0A087WQS0;A0A1D5RM59;E9Q0S6;A0A087WQM0;A0A087WQ94;A0A087WRU0	851;851;851;807;682;682	A0A087WQS0		Tns1	851	0.998882	1.55963e-05	134.62		2	S	SPLQSLARSKPSPQLSAETPVAALPEFPRAA	S(0.116)KPS(0.884)PQLS(0.999)AET(0.001)PVAALPEFPR	8	2	0.91912
163	A0A087WQS0;A0A1D5RM59;E9Q0S6;A0A087WQM0;A0A087WQ94;A0A087WRU0	1075;1075;1075;1031;906;906	A0A087WQS0		Tns1	1075	0.999947	1.46568e-08	88.541		1;2;3	S	NQSPEATSPRSPGVRSPVQCVSPELALTIAL	S(1)PVQCVS(1)PELALTIALNPGGR	1	3	0.20135	0.96205	0.97543	1.1538	1.1247	0.93459	1.2918	1.1982	1.0352	1.1278	NaN	0.94203	1.2808	NaN	0.69088	0.91595	NaN	0.70314	0.77979	0.99193	1.4721	1.3782	0.90228	0.91314	1.5815	0.9518	0.60672	0.8977	NaN	0.30353	1.1166	NaN	0.44571
164	A0A087WQS0;A0A1D5RM59;E9Q0S6;A0A087WQM0;A0A087WQ94;A0A087WRU0	1081;1081;1081;1037;912;912	A0A087WQS0		Tns1	1081	0.999679	3.41261e-14	119.75		1;2;3	S	TSPRSPGVRSPVQCVSPELALTIALNPGGRP	SPVQCVS(1)PELALTIALNPGGR	7	2	-3.0846	1.3588	1.0436	1.1538	1.1859	0.81001	1.2918	0.9278	0.96628	1.1278	1.2071	NaN	1.2808	1.4344	NaN	0.91595	1.1812	NaN	0.77979	1.164	0.73775	1.3782	1.5108	0.62007	1.5815	1.1757	0.90208	0.8977	NaN	0.30353	1.1166	NaN	0.44571
165	A0A087WQS0;A0A1D5RM59;E9Q0S6;A0A087WQM0;A0A087WQ94;A0A087WRU0	790;790;790;746;621;621	A0A087WQS0		Tns1	790	0.991376	8.86877e-57	230.05		1	S	VTSAHCGCDPSGLFRSQSFPDVEPQLPQAPT	S(0.991)QS(0.009)FPDVEPQLPQAPTR	1	2	0.19235										1.166	NaN	NaN	1.9643	NaN	NaN	1.0343	NaN	NaN	1.3098	NaN	NaN	1.5951	NaN	NaN	1.1791	NaN	NaN
166	A0A087WQS0;A0A1D5RM59;E9Q0S6;A0A087WQM0;A0A087WQ94;A0A087WRU0	792;792;792;748;623;623	A0A087WQS0		Tns1	792	0.995317	2.96294e-142	277.07		1	S	SAHCGCDPSGLFRSQSFPDVEPQLPQAPTRG	S(0.005)QS(0.995)FPDVEPQLPQAPTR	3	2	1.4887	1.3458	NaN	NaN	1.3479	NaN	NaN	1.0317	NaN	NaN	1.3034	NaN	NaN	1.4856	NaN	NaN	1.104	NaN	NaN	1.4463	NaN	NaN	1.3102	NaN	NaN	0.95333	NaN	NaN	1.0938	NaN	NaN	1.1957	NaN
167	A0A087WQS0;A0A1D5RM59;E9Q0S6;A0A087WQM0;A0A087WQ94;A0A087WRU0	897;897;897;853;728;728	A0A087WQS0		Tns1	897	0.561532	5.00924e-21	170.27		1	S	MLDLEPASAAAPLHKSQSVPGAWPGASPLSS	S(0.562)QS(0.438)VPGAWPGASPLSSQPLLGSSR	1	2	1.4528										1.1925	NaN	NaN	3.1106	NaN	NaN	2.6102	NaN	NaN	1.1302	NaN	NaN	2.7804	NaN	NaN	2.625	NaN	NaN
168	A0A087WQS0;A0A1D5RM59;E9Q0S6;A0A087WQM0;A0A087WQ94;A0A087WRU0	899;899;899;855;730;730	A0A087WQS0		Tns1	899	0.88294	5.00924e-21	170.27		1	S	DLEPASAAAPLHKSQSVPGAWPGASPLSSQP	S(0.117)QS(0.883)VPGAWPGASPLSSQPLLGSSR	3	3	-0.32321	1.161	NaN	NaN	1.8242	NaN	NaN	1.5752	NaN	NaN	1.2791	NaN	NaN	2.3517	NaN	NaN	1.8552	NaN	NaN	1.132	NaN	NaN	1.4583	NaN	NaN	1.1262	NaN	NaN	1.0075	NaN	NaN	2.1362	NaN
169	A0A087WQS0;A0A1D5RM59;E9Q0S6;A0A087WQM0;A0A087WQ94;A0A087WRU0	911;911;911;867;742;742	A0A087WQS0		Tns1	911	0.707606	0.000193519	53.758		2	S	KSQSVPGAWPGASPLSSQPLLGSSRQSHPLT	S(0.01)QS(0.025)VPGAWPGAS(0.038)PLS(0.708)S(0.221)QPLLGS(0.315)S(0.315)RQS(0.315)HPLT(0.027)QS(0.027)R	15	3	-0.051244
170	A0A087WQS0;A0A1D5RM59;E9Q0S6;A0A087WQM0;A0A087WQ94;A0A087WRU0	918;918;918;874;749;749	A0A087WQS0		Tns1	918	0.315082	0.000193519	53.758			S	AWPGASPLSSQPLLGSSRQSHPLTQSRSGYI	S(0.01)QS(0.025)VPGAWPGAS(0.038)PLS(0.708)S(0.221)QPLLGS(0.315)S(0.315)RQS(0.315)HPLT(0.027)QS(0.027)R	22	3	-0.051244
171	A0A087WQS0;A0A1D5RM59;E9Q0S6;A0A087WQM0;A0A087WQ94;A0A087WRU0	919;919;919;875;750;750	A0A087WQS0		Tns1	919	0.315082	0.000193519	53.758			S	WPGASPLSSQPLLGSSRQSHPLTQSRSGYIP	S(0.01)QS(0.025)VPGAWPGAS(0.038)PLS(0.708)S(0.221)QPLLGS(0.315)S(0.315)RQS(0.315)HPLT(0.027)QS(0.027)R	23	3	-0.051244
172	A0A087WQS0;A0A1D5RM59;E9Q0S6;A0A087WQM0;A0A087WQ94;A0A087WRU0	922;922;922;878;753;753	A0A087WQS0		Tns1	922	0.315082	0.000193519	53.758			S	ASPLSSQPLLGSSRQSHPLTQSRSGYIPSGH	S(0.01)QS(0.025)VPGAWPGAS(0.038)PLS(0.708)S(0.221)QPLLGS(0.315)S(0.315)RQS(0.315)HPLT(0.027)QS(0.027)R	26	3	-0.051244
173	A0A087WQS0;A0A1D5RM59;E9Q0S6;A0A087WP40;A0A087WS32;A0A087WR29	173;173;173;125;147;65	A0A087WQS0		Tns1	173	0.55717	3.04659e-08	105.91		2	S	QPQPQSQPTSLSRNTSVSRAMEDSCELDLVY	VSPSIQPQPQSQPT(0.01)S(0.003)LS(0.557)RNT(0.557)S(0.557)VS(0.316)R	21	3	0.11127
174	A0A087WQS0;A0A1D5RM59;E9Q0S6;A0A087WP40;A0A087WS32;A0A087WR29	175;175;175;127;149;67	A0A087WQS0		Tns1	175	0.472194	1.58089e-06	85.974			S	QPQSQPTSLSRNTSVSRAMEDSCELDLVYVT	VSPSIQPQPQSQPT(0.022)S(0.066)LS(0.496)RNT(0.471)S(0.471)VS(0.472)R	23	3	-0.77912
175	A0A087WQS0;A0A1D5RM59;E9Q0S6;A0A087WQM0;A0A087WQ94;A0A087WRU0	509;509;509;465;340;340	A0A087WQS0		Tns1	509	1	1.94226e-54	138.24		1	S	VSVDYNTSDPLIRWDSYDNFSGHREDGMEEV	WDS(1)YDNFSGHR	3	2	0.20922	1.1595	NaN	NaN	1.2019	NaN	NaN	0.98715	NaN	NaN	1.0454	NaN	NaN	1.2789	NaN	NaN	1.1204	NaN	NaN	1.2966	NaN	NaN	1.2372	NaN	NaN	0.97076	NaN	NaN	0.93413	NaN	NaN	0.87203	NaN
176	A0A087WQS0;A0A1D5RM59;E9Q0S6;A0A087WQM0;A0A087WQ94;A0A087WRU0;Q9DBT6	1578;1591;1599;1534;1430;1417;335	A0A087WQS0		Tns1	1578	0.935196	0.00171785	67.952		1	S	SHTLPDFSKYSMPDNSPETRAKVKFVQDTSK	YSMPDNS(0.935)PET(0.065)R	7	2	0.52151																												1.3058	NaN	NaN	1.1343	NaN
177	A0A087WQT6;O89110	208;188	A0A087WQT6	Caspase-8;Caspase-8 subunit p18;Caspase-8 subunit p10	Casp8	208	1	5.51856e-07	123.74		1	S	GKIEDYERSSTERRMSLEGREELPPSVLDEM	RMS(1)LEGR	3	2	-0.20877
178	A0A087WR00;O35425	8;8	A0A087WR00	Bcl-2-related ovarian killer protein	Bok	8	0.813391	0.00345523	51.487		1	S	________MEVLRRSSVFAAEIMDAFDRSPT	RS(0.187)S(0.813)VFAAEIMDAFDR	3	3	-0.15139																												0.58247	NaN	NaN	0.5136	NaN
179	A0A087WR29	46	A0A087WR29		Tns1	46	0.972627	1.80934e-15	130.21		1	S	TPRLGEGAVEGSMRVSPSIQPQPQSQPTSLS	VS(0.973)PS(0.027)IQPQPQSQPTSLSR	2	2	-0.47532	1.7521	NaN	NaN	1.2757	NaN	NaN	0.74592	NaN	NaN																			0.84499	NaN	NaN	1.0081	NaN
180	A0A087WR29	48	A0A087WR29		Tns1	48	0.517828	5.99945e-05	97.235		1	S	RLGEGAVEGSMRVSPSIQPQPQSQPTSLSRN	VS(0.482)PS(0.518)IQPQPQSQPTSLSR	4	2	4.096	1.9205	NaN	NaN	1.136	NaN	NaN	0.60507	NaN	NaN										2.3088	NaN	NaN	1.4415	NaN	NaN	0.66876	NaN	NaN	1.022	NaN	NaN	1.0888	NaN
181	A0A087WR29	55	A0A087WR29		Tns1	55	0.999984	1.95209e-75	239.43		2	S	EGSMRVSPSIQPQPQSQPTSLSRNTSVSRAM	VSPSIQPQPQS(1)QPT(0.858)S(0.142)LSR	11	2	0.30385
182	A0A087WR29	59	A0A087WR29		Tns1	59	0.570124	1.11993e-07	102.79		2	S	RVSPSIQPQPQSQPTSLSRNTSVSRAMEDSC	VSPSIQPQPQS(0.29)QPT(0.57)S(0.57)LS(0.57)R	15	3	1.4924
183	A0A087WR29	61	A0A087WR29		Tns1	61	0.570124	3.04659e-08	105.91		2	S	SPSIQPQPQSQPTSLSRNTSVSRAMEDSCEL	VSPSIQPQPQS(0.29)QPT(0.57)S(0.57)LS(0.57)R	17	3	1.4924
184	A0A087WR45;Q3UKG2	848;844	A0A087WR45		Prob1	848	0.999943	2.87638e-05	63.69		1	S	PATAARAAAPFPRAASAPPTDRLPPASSLGR	AAS(1)APPTDRLPPASSLGR	3	3	0.21277
185	A0A087WR45;Q3UKG2	376;372	A0A087WR45		Prob1	376	1	0.000979256	98.898		1	S	QFPRETPDRTVPRARSPPFHSRGSRVVPSRV	ARS(1)PPFHSR	3	3	-0.48015	1.8913	NaN	NaN	1.148	NaN	NaN	0.61188	NaN	NaN	1.718	NaN	NaN	1.1777	NaN	NaN	0.69614	NaN	NaN
186	A0A087WR45;Q3UKG2	576;572	A0A087WR45		Prob1	576	1	6.05408e-78	243.99		1	S	LSLENAGIAVRGGQRSPDVDTPEQPRSHLTS	GGQRS(1)PDVDTPEQPR	5	3	0.52501	1.62	NaN	NaN	0.95697	NaN	NaN	0.57083	NaN	NaN										1.9962	NaN	NaN	0.94353	NaN	NaN	0.51188	NaN	NaN	1.9375	NaN	NaN	1.1042	NaN
187	A0A087WR45;Q3UKG2	234;230	A0A087WR45		Prob1	234	0.999952	8.76561e-17	190.78		1	S	QDSRAPRPRLLLRTGSLDESLSRLQAAAGIV	TGS(1)LDESLSR	3	2	0.17316	1.8337	NaN	NaN	1.2192	NaN	NaN	0.65914	NaN	NaN										1.619	NaN	NaN	1.1993	NaN	NaN	0.79124	NaN	NaN
188	A0A087WR45;Q3UKG2	238;234	A0A087WR45		Prob1	238	0.319106	2.68367e-15	137.64			S	APRPRLLLRTGSLDESLSRLQAAAGIVQTAL	T(0.16)GS(0.201)LDES(0.319)LS(0.319)RLQAAAGIVQTALAR	7	3	-0.39154
189	A0A087WR45;Q3UKG2	240;236	A0A087WR45		Prob1	240	0.319106	2.68367e-15	137.64			S	RPRLLLRTGSLDESLSRLQAAAGIVQTALAR	T(0.16)GS(0.201)LDES(0.319)LS(0.319)RLQAAAGIVQTALAR	9	3	-0.39154
190	A0A087WR45;Q3UKG2	440;436	A0A087WR45		Prob1	440	0.839895	3.48545e-06	72.805		2	S	AFPGGTSSAWENRNASVEEVVSRRTPSPPPL	NAS(0.84)VEEVVS(0.377)RRT(0.391)PS(0.391)PPPLPQWTQGVAR	3	4	-0.58651
191	A0A087WR45;Q3UKG2	446;442	A0A087WR45		Prob1	446	0.377463	3.48545e-06	72.805			S	SSAWENRNASVEEVVSRRTPSPPPLPQWTQG	NAS(0.84)VEEVVS(0.377)RRT(0.391)PS(0.391)PPPLPQWTQGVAR	9	4	-0.58651
192	A0A087WR45;Q3UKG2	451;447	A0A087WR45		Prob1	451	0.999927	2.77927e-10	101.59		2	S	NRNASVEEVVSRRTPSPPPLPQWTQGVARVG	RT(1)PS(1)PPPLPQWTQGVAR	4	3	-0.23451
193	A0A087WR45;Q3UKG2	396;392	A0A087WR45		Prob1	396	1	2.58262e-13	127.9		2	S	SRGSRVVPSRVVRPRSPSPPQQAPNGSPHNP	VVRPRS(1)PS(1)PPQQAPNGSPHNPPQPSK	6	3	0.077432
194	A0A087WR45;Q3UKG2	398;394	A0A087WR45		Prob1	398	1	2.58262e-13	127.9		2	S	GSRVVPSRVVRPRSPSPPQQAPNGSPHNPPQ	VVRPRS(1)PS(1)PPQQAPNGSPHNPPQPSK	8	3	0.077432
195	A0A087WR45;Q3UKG2	407;403	A0A087WR45		Prob1	407	0.93756	0.000535013	57.981		2	S	VRPRSPSPPQQAPNGSPHNPPQPSKIVWRRS	VVRPRS(0.922)PS(0.14)PPQQAPNGS(0.938)PHNPPQPSK	17	4	0.41218
196	A0A087WR45;Q3UKG2	798;794	A0A087WR45		Prob1	798	0.975407	1.93882e-07	73.109		1	S	CSPLESTGTRPPRPGSPQACPNSSLRAAPEL	TSTQCSPLES(0.007)T(0.007)GT(0.009)RPPRPGS(0.975)PQACPNSSLR	20	3	0.54555
197	A0A087WR50;Q3UHL6;P11276;A0A087WS56;Q4KL80;A0A087WSN6;B9EHT6;B7ZNJ1	283;283;283;283;283;283;283;283	A0A087WR50	Fibronectin;Anastellin	Fn1	283	0.384605	4.51707e-05	62.972			S	EWKCERHALQSASAGSGSFTDVRTAIYQPQT	HALQS(0.006)AS(0.109)AGS(0.385)GS(0.385)FT(0.117)DVR	10	2	3.2574
198	A0A087WR50;Q3UHL6;P11276;A0A087WS56;Q4KL80;A0A087WSN6;B9EHT6;B7ZNJ1	285;285;285;285;285;285;285;285	A0A087WR50	Fibronectin;Anastellin	Fn1	285	0.752769	9.1506e-13	119.85		1	S	KCERHALQSASAGSGSFTDVRTAIYQPQTHP	HALQSAS(0.001)AGS(0.166)GS(0.753)FT(0.08)DVR	12	3	0.042754	0.80402	NaN	NaN	0.86512	NaN	NaN	1.0698	NaN	NaN	0.90681	NaN	NaN	3.0862	NaN	NaN	1.6509	NaN	NaN	0.79994	NaN	NaN	0.76043	NaN	NaN	1.086	NaN	NaN	0.90543	NaN	NaN	1.0653	NaN
199	A0A087WR50;Q3UHL6;P11276;A0A087WS56;A0A087WSN6;B9EHT6;B7ZNJ1	2384;2359;2475;2264;2294;2269;2174	A0A087WR50	Fibronectin;Anastellin	Fn1	2384	1	0	490.75		1	S	IECFMPLDVQADRDDSRE_____________	TNTNVNCPIECFMPLDVQADRDDS(1)RE	24	2	0.52163	0.51428	NaN	NaN	0.83724	NaN	NaN	1.6256	NaN	NaN	0.45472	NaN	NaN	0.76662	NaN	NaN	1.6978	NaN	NaN	0.56783	NaN	NaN	0.6748	NaN	NaN	1.191	NaN	NaN	0.55523	NaN	NaN	0.66505	NaN
200	A0A087WR50;Q3UHL6;P11276;A0A087WS56	1667;1667;1758;1667	A0A087WR50	Fibronectin;Anastellin	Fn1	1667	0.998713	0.000146656	125.28		1	S	ESPQGQVSRYRVTYSSPEDGIRELFPAPDGE	VTYS(0.001)S(0.999)PEDGIR	5	2	1.0519																												2.2705	NaN	NaN	0.83984	NaN
201	A0A087WR75;Q7TT18;A0A0N4SVP5;A0A087WR39	509;501;144;501	A0A087WR75	Activating transcription factor 7-interacting protein 1	Atf7ip	509	0.782812	0.00350059	51.888		1	S	ELSCFSKASLLPVETSQDLEDKMEGSFGSPS	ASLLPVET(0.217)S(0.783)QDLEDK	9	2	0.13616										0.95586	NaN	NaN	1.6641	NaN	NaN	1.7448	NaN	NaN										1.5082	NaN	NaN	0.84903	NaN
202	A0A087WR75;Q7TT18;A0A0N4SVP5;A0A087WR39	522;514;157;514	A0A087WR75	Activating transcription factor 7-interacting protein 1	Atf7ip	522	0.782129	0.000396902	67.019		1	S	ETSQDLEDKMEGSFGSPSKQESSENLPKEAF	MEGS(0.002)FGS(0.782)PS(0.216)K	7	2	0.48935
203	A0A087WR75;Q7TT18;A0A087WR39	120;112;112	A0A087WR75	Activating transcription factor 7-interacting protein 1	Atf7ip	120	0.999927	2.2877e-21	156.51		1	S	VAVKNKQEDLNSEALSPSITCDLSSRVTTEP	NKQEDLNSEALS(1)PSITCDLSSR	12	3	-0.86032	0.73268	NaN	NaN	1.0908	NaN	NaN	1.3666	NaN	NaN	3.6636	NaN	NaN	2.8856	NaN	NaN	0.8174	NaN	NaN										1.0034	NaN	NaN	0.82001	NaN
204	A0A087WR75;Q7TT18;A0A087WQB3	708;700;105	A0A087WR75	Activating transcription factor 7-interacting protein 1	Atf7ip	708	0.998031	0.000883472	50.556		2	S	KRFGAAKDDLKKRQESPPNPPISPGKPANDT	RQES(0.998)PPNPPIS(0.994)PGKPANDT(0.007)NS(0.001)NNNMTYR	4	4	-0.041675
205	A0A087WR75;Q7TT18;A0A087WQB3	715;707;112	A0A087WR75	Activating transcription factor 7-interacting protein 1	Atf7ip	715	0.993947	0.000883472	50.556		2	S	DDLKKRQESPPNPPISPGKPANDTNSNNNMT	RQES(0.998)PPNPPIS(0.994)PGKPANDT(0.007)NS(0.001)NNNMTYR	11	4	-0.041675
206	A0A087WR75;Q7TT18;A0A0N4SVP5	599;591;237	A0A087WR75	Activating transcription factor 7-interacting protein 1	Atf7ip	599	0.659143	0.000556375	119.96		1	S	EEQPPVRNEFSRRKRSKSEDMDSVESKRRRY	S(0.659)KS(0.341)EDMDSVESK	1	2	-0.27292										71.21	NaN	NaN	1.4638	NaN	NaN	0.019601	NaN	NaN										64.242	NaN	NaN	1.742	NaN
207	A0A087WR75;Q7TT18;A0A0N4SVP5	601;593;239	A0A087WR75	Activating transcription factor 7-interacting protein 1	Atf7ip	601	0.959222	0.000177657	128.85		1	S	QPPVRNEFSRRKRSKSEDMDSVESKRRRYMD	S(0.041)KS(0.959)EDMDSVESKR	3	3	0.98231	62.068	NaN	NaN	1.5977	NaN	NaN	0.025904	NaN	NaN
208	A0A087WRE8;E9QNY9;Q80TV8-2;A0A087WQ31;A0A0A6YWK1	1211;1211;1210;1237;269	A0A087WRE8		Clasp1	1211	0.999553	1.99202e-16	159.01		1	S	GKKDCDIVSRDGGAASPATEGRGGSEIEGGR	DGGAAS(1)PATEGRGGSEIEGGR	6	2	-0.21946
209	A0A087WRE8;E9QNY9;Q80TV8-2;A0A087WQ31;A0A0A6YWK1	1181;1181;1180;1207;239	A0A087WRE8		Clasp1	1181	0.571806	2.37071e-05	69.122		1	S	IYSSLRGVTEAIEKFSFRSQEDLNEPIKRDG	FS(0.572)FRS(0.428)QEDLNEPIKR	2	3	-0.32415																			1.397	NaN	NaN	1.4128	NaN	NaN	1.0887	NaN	NaN	2.2605	NaN	NaN	1.3157	NaN
210	A0A087WRE8;E9QNY9;Q80TV8-2;A0A087WQ31;A0A0A6YWK1	1184;1184;1183;1210;242	A0A087WRE8		Clasp1	1184	1	8.24142e-51	228.26		1	S	SLRGVTEAIEKFSFRSQEDLNEPIKRDGKKD	S(1)QEDLNEPIKR	1	3	-0.59103	1.2814	NaN	NaN	1.0746	NaN	NaN	0.83586	NaN	NaN	1.4864	NaN	NaN	1.3102	NaN	NaN	0.92613	NaN	NaN	1.355	NaN	NaN	1.2681	NaN	NaN	0.89603	NaN	NaN	1.759	NaN	NaN	1.8098	NaN
211	A0A087WRE8;E9QNY9;Q80TV8-2;A0A0N4SUT7	779;779;778;110	A0A087WRE8		Clasp1	779	0.438258	0.00170323	83.751			S	PARGFTPLASRRHSRSTSALSTAESVGQSDR	S(0.438)T(0.438)S(0.123)ALSTAESVGQSDR	1	2	-0.34177
212	A0A087WRE8;E9QNY9;Q80TV8-2;A0A0N4SUT7	781;781;780;112	A0A087WRE8		Clasp1	781	0.367977	0.000450744	68.919			S	RGFTPLASRRHSRSTSALSTAESVGQSDRFG	S(0.316)T(0.316)S(0.368)ALSTAESVGQSDR	3	2	3.4809
213	A0A087WRE8;E9QNY9;Q80TV8-2;A0A087WQ31;A0A0A6YWK1	1118;1118;1117;1105;176	A0A087WRE8		Clasp1	1118	0.999998	0	381.5		1;2	S	LLHNHLKNSSNTGVGSPSNTIGRTPSRHPSS	NSSNTGVGS(1)PSNTIGR	9	2	-0.23938	1.4135	NaN	NaN	1.3842	NaN	NaN	0.96139	NaN	NaN	1.2049	NaN	NaN	1.3555	NaN	NaN	1.1045	NaN	NaN	1.4508	NaN	NaN	1.2342	NaN	NaN	0.85139	NaN	NaN	1.6139	0.30848	NaN	1.2824	2.0181
214	A0A087WRE8;E9QNY9;Q80TV8-2;A0A087WQ31;A0A0A6YWK1	1120;1120;1119;1107;178	A0A087WRE8		Clasp1	1120	0.812945	6.0021e-35	165.66		1;2	S	HNHLKNSSNTGVGSPSNTIGRTPSRHPSSRT	NSSNT(0.002)GVGS(0.183)PS(0.813)NT(0.002)IGRTPSRHPSSR	11	3	-0.19644
215	A0A087WRE8;E9QNY9;Q80TV8-2;A0A087WQ31	552;552;552;552	A0A087WRE8		Clasp1	552	0.944351	1.74782e-17	119.25		2	S	QSHLKNSDSIVSLPQSDRSSSSSQESLNRPL	NSDSIVSLPQS(0.944)DRS(0.045)S(0.021)S(0.145)S(0.417)S(0.417)QES(0.009)LNRPLSAK	11	3	-0.69212
216	A0A087WRE8;E9QNY9;Q80TV8-2;A0A087WQ31	555;555;555;555	A0A087WRE8		Clasp1	555	0.569697	2.54868e-52	147.49		1	S	LKNSDSIVSLPQSDRSSSSSQESLNRPLSAK	NSDSIVSLPQS(0.037)DRS(0.57)S(0.142)S(0.037)S(0.025)S(0.095)QES(0.095)LNRPLSAK	14	3	2.3581
217	A0A087WRE8;E9QNY9;Q80TV8-2;A0A087WQ31	556;556;556;556	A0A087WRE8		Clasp1	556	0.468308	2.54868e-52	147.49			S	KNSDSIVSLPQSDRSSSSSQESLNRPLSAKR	NSDSIVSLPQS(0.21)DRS(0.136)S(0.468)S(0.096)S(0.096)S(0.085)QES(0.908)LNRPLS(0.001)AK	15	3	-0.44543
218	A0A087WRE8;E9QNY9;Q80TV8-2;A0A087WQ31	557;557;557;557	A0A087WRE8		Clasp1	557	0.865973	2.54868e-52	201.4		1	S	NSDSIVSLPQSDRSSSSSQESLNRPLSAKRS	S(0.011)S(0.011)S(0.866)S(0.096)S(0.015)QESLNRPLSAK	3	2	-0.17605	1.6686	NaN	NaN	1.4849	NaN	NaN	0.86717	NaN	NaN
219	A0A087WRE8;E9QNY9;Q80TV8-2;A0A087WQ31	558;558;558;558	A0A087WRE8		Clasp1	558	0.880299	2.54868e-52	233.47		1;2	S	SDSIVSLPQSDRSSSSSQESLNRPLSAKRSP	NSDSIVSLPQS(0.001)DRS(0.002)S(0.002)S(0.02)S(0.88)S(0.089)QES(0.005)LNRPLSAK	17	3	-0.26512										1.7787	NaN	NaN	2.1723	NaN	NaN	1.208	NaN	NaN	1.8042	NaN	NaN	1.9384	NaN	NaN	1.0905	NaN	NaN	2.8572	NaN	NaN	2.2364	NaN
220	A0A087WRE8;E9QNY9;Q80TV8-2;A0A087WQ31	559;559;559;559	A0A087WRE8		Clasp1	559	0.97559	2.54868e-52	211.7		1;2	S	DSIVSLPQSDRSSSSSQESLNRPLSAKRSPT	SSS(0.005)S(0.019)S(0.976)QESLNRPLSAK	5	3	0.50398	1.6836	NaN	NaN	1.6198	NaN	NaN	0.92777	NaN	NaN	1.2697	NaN	NaN	1.5919	NaN	NaN	1.192	NaN	NaN	1.4979	NaN	NaN	1.6407	NaN	NaN	1.0423	NaN	NaN	1.9603	NaN	NaN	2.0263	NaN
221	A0A087WRE8;E9QNY9;Q80TV8-2;A0A087WQ31	562;562;562;562	A0A087WRE8		Clasp1	562	0.908057	6.6919e-24	137.04		1;2	S	VSLPQSDRSSSSSQESLNRPLSAKRSPTGST	NSDSIVSLPQS(0.21)DRS(0.136)S(0.468)S(0.096)S(0.096)S(0.085)QES(0.908)LNRPLS(0.001)AK	21	3	-0.44543										NaN	1.9339	NaN	NaN	2.0905	NaN	NaN	0.99487	NaN	NaN	1.5238	NaN	NaN	2.1323	NaN	NaN	1.3272	NaN
222	A0A087WRE8;E9QNY9;Q80TV8-2;A0A087WQ31	568;568;568;568	A0A087WRE8		Clasp1	568	0.403177	6.6919e-24	102.91			S	DRSSSSSQESLNRPLSAKRSPTGSTASRGST	NSDSIVSLPQS(0.004)DRS(0.038)S(0.029)S(0.029)S(0.296)S(0.14)QES(0.06)LNRPLS(0.403)AK	27	4	-0.48844
223	A0A087WRE8;E9QNY9;A0A087WQ31;A0A0N4SUT7	646;646;654;13	A0A087WRE8		Clasp1	646	0.998465	4.18675e-49	210.66		1;2	S	PGSYASLGRIRTRRQSSGSTTNVASTPSDSR	RQS(0.998)S(0.166)GS(0.805)T(0.009)T(0.02)NVASTPSDSR	3	2	0.20015	1.0789	1.4277	NaN	1.2476	1.442	NaN	1.089	0.99263	NaN	1.0735	1.221	NaN	0.74438	0.99297	NaN	0.90411	0.85699	NaN	1.5379	1.6767	NaN	1.4445	1.3449	NaN	0.93739	0.8045	NaN	1.2495	1.3492	NaN	1.3223	1.3533
224	A0A087WRE8;E9QNY9;A0A087WQ31;A0A0N4SUT7	647;647;655;14	A0A087WRE8		Clasp1	647	0.875327	1.58375e-08	134.09		1;2	S	GSYASLGRIRTRRQSSGSTTNVASTPSDSRG	QS(0.012)S(0.875)GS(0.089)T(0.019)T(0.005)NVASTPSDSRGR	3	3	-1.3174	NaN	1.4598	NaN	NaN	1.437	NaN	NaN	0.90822	NaN	NaN	1.2217	NaN	NaN	1.0105	NaN	NaN	0.80207	NaN										NaN	1.3799	NaN	NaN	1.4001
225	A0A087WRE8;E9QNY9;A0A087WQ31;A0A0N4SUT7	649;649;657;16	A0A087WRE8		Clasp1	649	0.97384	8.55612e-40	203.58		1;2	S	YASLGRIRTRRQSSGSTTNVASTPSDSRGRS	RQS(0.995)S(0.009)GS(0.974)T(0.02)T(0.003)NVASTPSDSR	6	2	-0.18426	NaN	1.4437	NaN	NaN	1.4395	NaN	NaN	0.94949	NaN	NaN	1.2213	NaN	NaN	1.0017	NaN	NaN	0.82908	NaN	1.4709	1.7558	NaN	1.3199	1.4033	NaN	0.87195	0.80108	NaN	NaN	1.3191	NaN	NaN	1.308
226	A0A087WRE8;E9QNY9;Q80TV8-2	615;615;615	A0A087WRE8		Clasp1	615	0.210985	2.901e-08	84.404			S	SDIDVNAAASAKSKVSSSSGSPAFSSAAALP	S(0.134)KVS(0.211)S(0.098)S(0.106)S(0.116)GS(0.14)PAFS(0.073)S(0.121)AAALPPGS(0.542)Y(0.134)AS(0.324)LGR	4	3	0.00012221
227	A0A087WRE8;E9QNY9;Q80TV8-2	618;618;618	A0A087WRE8		Clasp1	618	0.476491	5.25807e-06	85.76			S	DVNAAASAKSKVSSSSGSPAFSSAAALPPGS	S(0.026)KVS(0.04)S(0.046)S(0.138)S(0.476)GS(0.27)PAFS(0.002)S(0.002)AAALPPGS(0.601)Y(0.004)AS(0.396)LGR	7	2	0.090459
228	A0A087WRE8;E9QNY9;Q80TV8-2	620;620;620	A0A087WRE8		Clasp1	620	0.435705	1.23634e-05	70.946			S	NAAASAKSKVSSSSGSPAFSSAAALPPGSYA	S(0.015)KVS(0.05)S(0.089)S(0.087)S(0.094)GS(0.436)PAFS(0.166)S(0.064)AAALPPGS(0.071)Y(0.081)AS(0.848)LGR	9	3	0.19958
229	A0A087WRE8;E9QNY9;Q80TV8-2	624;624;624	A0A087WRE8		Clasp1	624	0.490552	2.901e-08	84.404			S	SAKSKVSSSSGSPAFSSAAALPPGSYASLGR	VS(0.095)S(0.101)S(0.108)S(0.115)GS(0.069)PAFS(0.491)S(0.022)AAALPPGS(0.044)Y(0.237)AS(0.72)LGR	11	3	0.27437
230	A0A087WRE8;E9QNY9;Q80TV8-2	625;625;625	A0A087WRE8		Clasp1	625	0.248454	2.901e-08	84.404			S	AKSKVSSSSGSPAFSSAAALPPGSYASLGRI	VS(0.056)S(0.174)S(0.056)S(0.019)GS(0.021)PAFS(0.22)S(0.248)AAALPPGS(0.105)Y(0.031)AS(0.071)LGR	12	3	-0.082753
231	A0A087WRE8;E9QNY9;Q80TV8-2	633;633;633	A0A087WRE8		Clasp1	633	0.600557	2.35766e-17	106.5		1;2	S	SGSPAFSSAAALPPGSYASLGRIRTRRQSSG	S(0.026)KVS(0.04)S(0.046)S(0.138)S(0.476)GS(0.27)PAFS(0.002)S(0.002)AAALPPGS(0.601)Y(0.004)AS(0.396)LGR	22	2	0.090459																												1.0858	NaN	NaN	0.93699	NaN
232	A0A087WRE8;E9QNY9;Q80TV8-2	636;636;636	A0A087WRE8		Clasp1	636	0.995487	2.9899e-49	198.83		1;2	S	PAFSSAAALPPGSYASLGRIRTRRQSSGSTT	VSSSSGSPAFSSAAALPPGS(0.005)YAS(0.995)LGR	23	2	-1.1501	0.75457	NaN	NaN	0.81428	NaN	NaN	1.0074	NaN	NaN	0.71505	NaN	NaN	0.81472	NaN	NaN	1.0778	NaN	NaN	0.7628	NaN	NaN	0.72092	NaN	NaN	0.96029	NaN	NaN	1.0389	NaN	NaN	0.98638	NaN
233	A0A087WRE8;E9QNY9;Q80TV8-2;A0A087WQ31	725;725;724;733	A0A087WRE8		Clasp1	725	0.981758	0.00249973	70.47		2	S	PSSEKRSKIPRSQGCSRETSPNRIGLARSSR	S(0.014)QGCS(0.982)RET(0.549)S(0.456)PNRIGLAR	5	3	0.24897
234	A0A087WRE8;E9QNY9;Q80TV8-2;A0A087WQ31	598;598;598;598	A0A087WRE8		Clasp1	598	0.710227	7.61029e-13	141.13		1	S	TVSTKSVSTTGSLQRSRSDIDVNAAASAKSK	S(0.71)RS(0.29)DIDVNAAASAK	1	2	0.43384	1.0706	NaN	NaN	1.0136	NaN	NaN	0.93884	NaN	NaN	1.1089	NaN	NaN	1.055	NaN	NaN	1.0024	NaN	NaN	1.2065	NaN	NaN	1.0825	NaN	NaN	0.87224	NaN	NaN	1.3032	NaN	NaN	1.4216	NaN
235	A0A087WRE8;E9QNY9;Q80TV8-2;A0A087WQ31	600;600;600;600	A0A087WRE8		Clasp1	600	0.999884	1.58172e-70	248.35		1	S	STKSVSTTGSLQRSRSDIDVNAAASAKSKVS	SRS(1)DIDVNAAASAK	3	2	0.47659	1.2197	NaN	NaN	1.0807	NaN	NaN	0.99341	NaN	NaN	1.1036	NaN	NaN	1.1283	NaN	NaN	1.0444	NaN	NaN	1.1908	NaN	NaN	1.1605	NaN	NaN	0.96501	NaN	NaN	1.3502	NaN	NaN	1.4207	NaN
236	A0A087WRE8;E9QNY9;Q80TV8-2;A0A087WQ31;A0A0N4SUT7	687;687;686;695;54	A0A087WRE8		Clasp1	687	0.489995	3.86995e-08	146.15			S	SQRSRSANPAGAGSRSSSPGKLLGSGLAGGS	S(0.49)S(0.255)S(0.255)PGKLLGSGLAGGSSR	1	2	-0.17842
237	A0A087WRE8;E9QNY9;Q80TV8-2;A0A087WQ31;A0A0N4SUT7	688;688;687;696;55	A0A087WRE8		Clasp1	688	0.511755	3.86995e-08	146.15		1	S	QRSRSANPAGAGSRSSSPGKLLGSGLAGGSS	S(0.088)S(0.512)S(0.398)PGKLLGS(0.002)GLAGGSSR	2	3	-0.36536
238	A0A087WRE8;E9QNY9;Q80TV8-2;A0A087WQ31;A0A0N4SUT7	689;689;688;697;56	A0A087WRE8		Clasp1	689	0.872724	1.65483e-18	146.15		1	S	RSRSANPAGAGSRSSSPGKLLGSGLAGGSSR	S(0.064)S(0.064)S(0.873)PGKLLGSGLAGGSSR	3	2	-0.31834
239	A0A087WRE8;E9QNY9;Q80TV8-2;A0A0A6YWK1	1136;1136;1135;194	A0A087WRE8		Clasp1	1136	0.418343	7.04682e-29	87.206			S	NTIGRTPSRHPSSRTSPLTSPTNCSHGGLSP	T(0.418)S(0.418)PLT(0.418)S(0.418)PT(0.418)NCS(0.418)HGGLS(0.418)PS(0.071)MLDYDTENLNSEEIYSSLR	2	3	0.71165
240	A0A087WRE8;E9QNY9;Q80TV8-2;A0A0A6YWK1	1140;1140;1139;198	A0A087WRE8		Clasp1	1140	0.419505	7.04682e-29	100.62			S	RTPSRHPSSRTSPLTSPTNCSHGGLSPSMLD	T(0.415)S(0.415)PLT(0.42)S(0.42)PT(0.42)NCS(0.42)HGGLS(0.42)PS(0.072)MLDY(0.002)DTENLNSEEIYSSLR	6	3	-0.66969
241	A0A087WRE8;E9QNY9;Q80TV8-2;A0A0A6YWK1	1145;1145;1144;203	A0A087WRE8		Clasp1	1145	0.419505	1.46841e-41	99.951			S	HPSSRTSPLTSPTNCSHGGLSPSMLDYDTEN	T(0.415)S(0.415)PLT(0.42)S(0.42)PT(0.42)NCS(0.42)HGGLS(0.42)PS(0.072)MLDY(0.002)DTENLNSEEIYSSLR	11	3	-0.66969
242	A0A087WRE8;E9QNY9;Q80TV8-2;A0A0A6YWK1	1150;1150;1149;208	A0A087WRE8		Clasp1	1150	0.419505	7.04682e-29	87.206			S	TSPLTSPTNCSHGGLSPSMLDYDTENLNSEE	T(0.415)S(0.415)PLT(0.42)S(0.42)PT(0.42)NCS(0.42)HGGLS(0.42)PS(0.072)MLDY(0.002)DTENLNSEEIYSSLR	16	3	-0.66969
243	A0A087WRE8;E9QNY9;Q80TV8-2;A0A0A6YWK1	1152;1152;1151;210	A0A087WRE8		Clasp1	1152	0.25157	4.00578e-27	77.911			S	PLTSPTNCSHGGLSPSMLDYDTENLNSEEIY	T(0.242)S(0.242)PLT(0.252)S(0.252)PT(0.252)NCS(0.252)HGGLS(0.252)PS(0.252)MLDY(0.006)DTENLNSEEIYSSLR	18	3	-1.7434
244	A0A087WRE8;Q80TV8-2;A0A087WQ31;A0A0N4SUT7	814;813;801;145	A0A087WRE8		Clasp1	814	0.496124	0	336.29			S	QSGRIPGSVNAMRVLSTSTDLEAAVADALLL	VLS(0.496)T(0.496)S(0.007)T(0.001)DLEAAVADALLLGDAR	3	2	0.65929
245	A0A087WRE8;Q80TV8-2;A0A087WQ31;A0A0N4SUT7	816;815;803;147	A0A087WRE8		Clasp1	816	0.657357	2.86484e-150	270.73		1	S	GRIPGSVNAMRVLSTSTDLEAAVADALLLGD	VLS(0.074)T(0.074)S(0.657)T(0.195)DLEAAVADALLLGDAR	5	2	-0.02831
246	A0A087WRF2;Q8BXK8;E9Q3K3	787;840;653	A0A087WRF2	Arf-GAP with GTPase, ANK repeat and PH domain-containing protein 1	Agap1	787	0.715234	0.000938759	74.524		1	S	GCPDERFVLMATPNLSRKSNSRNNSSGRAPS	FVLMAT(0.285)PNLS(0.715)R	10	2	-2.115
247	A0A087WRF2;Q8BXK8;E9Q3K3;A0A1D5RLD2	468;521;334;27	A0A087WRF2	Arf-GAP with GTPase, ANK repeat and PH domain-containing protein 1	Agap1	468	1	7.23076e-05	74.769		1	S	PSISSSTSPKLDPPPSPHANRKKHRRKKSTS	LDPPPS(1)PHANRK	6	3	0.18518	0.66108	NaN	NaN	0.6627	NaN	NaN	0.89597	NaN	NaN										0.87344	NaN	NaN	0.92033	NaN	NaN	1.055	NaN	NaN	0.7496	NaN	NaN	1.0147	NaN
248	A0A087WRF2;Q8BXK8;E9Q3K3	552;605;418	A0A087WRF2	Arf-GAP with GTPase, ANK repeat and PH domain-containing protein 1	Agap1	552	0.944984	0.000614323	119		1	S	SLQSCESSKNKSRLTSQSEAMALQSIRNMRG	LT(0.02)S(0.945)QS(0.036)EAMALQSIR	3	2	-1.1457	0.51135	NaN	NaN	0.30762	NaN	NaN	0.61787	NaN	NaN	1.5151	NaN	NaN	0.60319	NaN	NaN	0.3874	NaN	NaN
249	A0A087WRF2;Q8BXK8;E9Q3K3	796;849;662	A0A087WRF2	Arf-GAP with GTPase, ANK repeat and PH domain-containing protein 1	Agap1	796	0.99257	0.00142491	130.44		1	S	MATPNLSRKSNSRNNSSGRAPSVI_______	NNS(0.993)S(0.007)GRAPSVI	3	2	-0.90912
250	B2Z892;Q6GTL7;A0A087WRG0;A0A087WRM7;P70265	447;468;468;468;469	B2Z892	6-phosphofructo-2-kinase/fructose-2,6-bisphosphatase 2;6-phosphofructo-2-kinase;Fructose-2,6-bisphosphatase	Pfkfb2	447	1	7.73852e-147	285.04		1	S	HNFPKSQTPVRMRRNSFTPLSSSNTIRRPRN	RNS(1)FTPLSSSNTIR	3	2	0.10555	0.55015	NaN	NaN	0.77031	NaN	NaN	1.441	NaN	NaN										0.46976	NaN	NaN	1.3473	NaN	NaN	2.8865	NaN	NaN	2.1798	NaN	NaN	2.2165	NaN
251	B2Z892;Q6GTL7;A0A087WRG0;A0A087WRM7;P70265	464;485;485;485;486	B2Z892	6-phosphofructo-2-kinase/fructose-2,6-bisphosphatase 2;6-phosphofructo-2-kinase;Fructose-2,6-bisphosphatase	Pfkfb2	464	0.99999	1.06405e-05	136.43		1;2	S	TPLSSSNTIRRPRNYSVGSRPLKPLSPLRAL	NYS(1)VGSRPLKPLSPLR	3	3	0.003243
252	A0A0R4J2B5;A0A087WRI8;G5E8E3;Q8R3Y5-2;Q8R3Y5	263;269;269;263;269	A0A0R4J2B5	Uncharacterized protein C19orf47 homolog	2310022A10Rik	263	0.978777	1.36423e-05	61.45		1;2	S	RLGATPEMDEDLAWDSDNDSSSSSVLQYAGV	LGAT(0.004)PEMDEDLAWDS(0.979)DNDS(0.297)S(0.179)S(0.179)S(0.179)S(0.179)VLQY(0.003)AGVLKK	15	3	-0.41885
253	A0A0R4J2B5;A0A087WRI8;G5E8E3;Q8R3Y5-2;Q8R3Y5	267;273;273;267;273	A0A0R4J2B5	Uncharacterized protein C19orf47 homolog	2310022A10Rik	267	0.431564	0.00408992	57.845			S	TPEMDEDLAWDSDNDSSSSSVLQYAGVLKKL	LGAT(0.003)PEMDEDLAWDS(0.593)DNDS(0.432)S(0.229)S(0.229)S(0.229)S(0.229)VLQY(0.059)AGVLKK	19	3	-1.1837
254	A0A0R4J2B5;A0A087WRI8;G5E8E3;Q8R3Y5-2;Q8R3Y5;A0A087WPA4;Q8R3Y5-3;A0A087WSU8	135;141;141;135;141;115;135;38	A0A0R4J2B5	Uncharacterized protein C19orf47 homolog	2310022A10Rik	135	0.999931	3.0932e-09	112.24		1;2	S	SSAASRMIANSLNHDSPPHTPTRRSDNSTSK	MIANSLNHDS(1)PPHT(0.797)PT(0.203)RR	10	3	-0.18238
255	A0A087WRM0;Q4VAA2;A0A087WNP6;Q4VAA2-2;A0A087WS49;F8WGL9	75;155;155;155;28;28	Q4VAA2	Protein CDV3	Cdv3	155	1	7.26635e-05	62.357		1	S	KREDPGDNWEEGGGGSGAEKSSGPWNKTAPV	REDPGDNWEEGGGGS(1)GAEK	15	3	-0.0002524	0.83734	NaN	NaN	0.78909	NaN	NaN	0.89841	NaN	NaN										0.82512	NaN	NaN	1.0623	NaN	NaN	1.3874	NaN	NaN	1.15	NaN	NaN	1.2362	NaN
256	A0A087WRM0;Q4VAA2;A0A087WNP6;Q4VAA2-2	51;131;131;131	Q4VAA2	Protein CDV3	Cdv3	131	1	0.00457117	47.567		1	S	REVDYSGLRVQAMQISEKEDDDNEKREDPGD	VQAMQIS(1)EKEDDDNEK	7	3	-1.6893																												1.104	NaN	NaN	1.2923	NaN
257	A0A087WSH6;A0A087WRN5;Q3UPL5	87;210;210	A0A087WSH6	Uncharacterized protein C11orf96 homolog	Gm13889;Ag2	87	0.999998	0.000395223	91.937		1	S	VSPMEEEKAKKSFLQSLECLRRSTQSLSLQR	SFLQS(1)LECLR	5	2	-0.75281	1.5616	NaN	NaN	1.5751	NaN	NaN	1.0476	NaN	NaN
258	F2Z4A3;A0A087WRT4;A0A1L1SQU7	4475;4487;4530	F2Z4A3		Fat1	4475	0.984039	6.6141e-05	103.83		1;2	S	QFESIHPPRDMPAAGSLGSSSRSRQRFNLNQ	DMPAAGS(0.984)LGS(0.011)S(0.003)S(0.003)R	7	2	0.062187	0.85572	1.2129	NaN	0.43562	0.55199	NaN	0.5088	0.46868	NaN										0.54682	NaN	NaN	0.38325	NaN	NaN	0.70189	NaN	NaN	0.8723	NaN	NaN	1.2192	NaN
259	F2Z4A3;A0A087WRT4;A0A1L1SQU7	4478;4490;4533	F2Z4A3		Fat1	4478	0.650348	0.00147991	61.212		1;2	S	SIHPPRDMPAAGSLGSSSRSRQRFNLNQYLP	DMPAAGS(0.866)LGS(0.65)S(0.257)S(0.227)R	10	2	0.0069063	NaN	1.2129	NaN	NaN	0.55199	NaN	NaN	0.46868	NaN
260	F2Z4A3;A0A087WRT4;A0A1L1SQU7	4479;4491;4534	F2Z4A3		Fat1	4479	0.31451	0.00147991	61.212			S	IHPPRDMPAAGSLGSSSRSRQRFNLNQYLPN	DMPAAGS(0.056)LGS(0.315)S(0.315)S(0.315)R	11	2	-0.53236
261	F2Z4A3;A0A087WRT4;A0A1L1SQU7	4480;4492;4535	F2Z4A3		Fat1	4480	0.31451	0.00147991	61.212			S	HPPRDMPAAGSLGSSSRSRQRFNLNQYLPNF	DMPAAGS(0.056)LGS(0.315)S(0.315)S(0.315)R	12	2	-0.53236
262	F2Z4A3;A0A087WRT4;A0A1L1SQU7	4512;4524;4567	F2Z4A3		Fat1	4512	0.999174	3.92174e-05	54.855		1	S	PADMSEPQKQGAGENSPCREPYTPYPPGYQR	QGAGENS(0.999)PCREPYT(0.001)PYPPGYQR	7	3	0.028483																												0.95546	NaN	NaN	2.1142	NaN
263	A0A087WRZ5;Q8R0B4;Q8BLD4;Q6VYI5;Q6VYI4;A0A087WQA5;A0A087WSH7;A0A087WRP4;H3BJV1;A0A087WS74;A0A087WQX8;A0A087WNY6;A0A087WSC6;Q921F2;A0A087WR97	266;266;266;266;266;182;146;117;118;92;63;59;22;266;209	Q921F2	TAR DNA-binding protein 43	Tardbp	266	0.997276	0.00181361	58.848		1	S	KGISVHISNAEPKHNSNRQLERSGRFGGKSP;KGISVHISNAEPKHNSNRQLERSGRFGGNPG	GISVHIS(0.003)NAEPKHNS(0.997)NRQLER	15	3	-0.87175
264	A0A087WRZ5;Q8R0B4;Q8BLD4;Q6VYI5;Q6VYI4;A0A087WQA5;A0A087WSH7;A0A087WRP4;H3BJV1;Q921F2	183;183;183;183;183;99;63;34;35;183	Q921F2	TAR DNA-binding protein 43	Tardbp	183	0.994639	3.49828e-06	128.74		1	S	IDGRWCDCKLPNSKQSPDEPLRSRKVFVGRC	WCDCKLPNS(0.005)KQS(0.995)PDEPLR	12	3	0.23149
265	E9QK20;A0A1D5RLU3;A0A087WS83;Q61290	1705;1994;2013;2013	E9QK20	Voltage-dependent R-type calcium channel subunit alpha-1E	Cacna1e	1705	0.984842	0.00425002	61.87		4	S	SMERSSENTYKSRRRSYHSSLRLSAHRLNSD	S(0.985)Y(0.982)HS(0.985)S(0.985)LRLS(0.063)AHRLNSDSGHK	1	3	-1.9559
266	E9QK20;A0A1D5RLU3;A0A087WS83;Q61290	1708;1997;2016;2016	E9QK20	Voltage-dependent R-type calcium channel subunit alpha-1E	Cacna1e	1708	0.984842	0.00425002	61.87		4	S	RSSENTYKSRRRSYHSSLRLSAHRLNSDSGH	S(0.985)Y(0.982)HS(0.985)S(0.985)LRLS(0.063)AHRLNSDSGHK	4	3	-1.9559
267	E9QK20;A0A1D5RLU3;A0A087WS83;Q61290	1709;1998;2017;2017	E9QK20	Voltage-dependent R-type calcium channel subunit alpha-1E	Cacna1e	1709	0.984842	0.00425002	61.87		4	S	SSENTYKSRRRSYHSSLRLSAHRLNSDSGHK	S(0.985)Y(0.982)HS(0.985)S(0.985)LRLS(0.063)AHRLNSDSGHK	5	3	-1.9559
268	A0A087WSE3;E9QQ25;Q62407;Q62407-4;Q62407-3	1862;2114;2114;1260;1260	A0A087WSE3	Striated muscle-specific serine/threonine-protein kinase	Speg	1862	0.997532	3.97044e-27	160.13		1	S	SLGGRARDPRMARAASSEAAPHHQPPPESRG	AAS(0.998)S(0.002)EAAPHHQPPPESR	3	3	-0.56199	1.4673	NaN	NaN	1.3282	NaN	NaN	0.9204	NaN	NaN	1.2043	NaN	NaN	1.2584	NaN	NaN	1.0745	NaN	NaN	1.4656	NaN	NaN	1.0699	NaN	NaN	0.64291	NaN	NaN	1.7584	NaN	NaN	1.789	NaN
269	A0A087WSE3;E9QQ25;Q62407;Q62407-4;Q62407-3	1863;2115;2115;1261;1261	A0A087WSE3	Striated muscle-specific serine/threonine-protein kinase	Speg	1863	0.672164	5.44578e-15	149.31		1	S	LGGRARDPRMARAASSEAAPHHQPPPESRGL	AAS(0.328)S(0.672)EAAPHHQPPPESR	4	3	0.1055	1.7585	NaN	NaN	0.80737	NaN	NaN	0.41125	NaN	NaN	1.1528	NaN	NaN	1.4552	NaN	NaN	1.1403	NaN	NaN	1.5844	NaN	NaN	1.0984	NaN	NaN	0.72011	NaN	NaN
270	A0A087WSE3;E9QQ25;Q62407;Q62407-4;Q62407-3	1790;2042;2042;1188;1188	A0A087WSE3	Striated muscle-specific serine/threonine-protein kinase	Speg	1790	1	1.0917e-06	102.52		1;3	S	RVGSREPGRSLHKAASVELPQRRSPSPGATR	AAS(1)VELPQRR	3	2	-1.4572	1.4921	NaN	NaN	1.4366	NaN	NaN	0.95526	NaN	NaN	1.2534	NaN	NaN	1.277	NaN	NaN	1.0352	NaN	NaN	1.6582	NaN	NaN	1.3141	NaN	NaN	0.79819	NaN	NaN	1.6873	NaN	NaN	1.8371	NaN
271	A0A087WSE3;E9QQ25;Q62407;Q62407-4;Q62407-3	1798;2050;2050;1196;1196	A0A087WSE3	Striated muscle-specific serine/threonine-protein kinase	Speg	1798	0.999747	1.70023e-05	86.539		2;3	S	RSLHKAASVELPQRRSPSPGATRLTRGGLGE	AAS(1)VELPQRRS(1)PS(0.956)PGAT(0.044)R	11	3	-0.62859
272	A0A087WSE3;E9QQ25;Q62407;Q62407-4;Q62407-3	1800;2052;2052;1198;1198	A0A087WSE3	Striated muscle-specific serine/threonine-protein kinase	Speg	1800	0.986866	1.70023e-05	86.539		2;3	S	LHKAASVELPQRRSPSPGATRLTRGGLGEGE	AAS(0.996)VELPQRRS(0.019)PS(0.987)PGAT(0.999)R	13	2	1.4345
273	A0A087WSE3;E9QQ25;Q62407;Q62407-2;D3Z7T0	150;402;402;296;247	A0A087WSE3	Striated muscle-specific serine/threonine-protein kinase	Speg	150	1	0.000144595	91.414		1	S	RLSALGRSPRLVRAGSRILDKLQFFEERRRS	AGS(1)RILDKLQFFEER	3	3	-0.087353
274	A0A087WSE3;E9QQ25;Q62407;Q62407-2	279;531;531;425	A0A087WSE3	Striated muscle-specific serine/threonine-protein kinase	Speg	279	0.999999	3.73892e-06	76.471		2;3	S	VRSHESLRATLQRAPSPREPGEPPLFSRPST	APS(1)PREPGEPPLFS(0.504)RPS(0.264)T(0.232)PK	3	3	-0.72139
275	A0A087WSE3;E9QQ25;Q62407;Q62407-2	290;542;542;436	A0A087WSE3	Striated muscle-specific serine/threonine-protein kinase	Speg	290	0.66668	3.73892e-06	76.471		2;3	S	QRAPSPREPGEPPLFSRPSTPKTSRAVSPAA	APS(1)PREPGEPPLFS(0.667)RPS(0.667)T(0.667)PK	14	3	-0.79012
276	A0A087WSE3;E9QQ25;Q62407;Q62407-2	293;545;545;439	A0A087WSE3	Striated muscle-specific serine/threonine-protein kinase	Speg	293	0.66668	0.000952599	52.465		2;3	S	PSPREPGEPPLFSRPSTPKTSRAVSPAATQP	APS(1)PREPGEPPLFS(0.667)RPS(0.667)T(0.667)PK	17	3	-0.79012
277	A0A087WSE3;E9QQ25;Q62407;Q62407-4;Q62407-3	2070;2322;2322;1468;1468	A0A087WSE3	Striated muscle-specific serine/threonine-protein kinase	Speg	2070	0.953206	1.00398e-07	94.72		2	S	LAEKARVPTVPPRPGSSLSGSIENLESEAVF	ARVPT(0.004)VPPRPGS(0.953)S(0.953)LS(0.058)GS(0.03)IENLES(0.001)EAVFEAK	12	3	-0.29164
278	A0A087WSE3;E9QQ25;Q62407;Q62407-4;Q62407-3	2071;2323;2323;1469;1469	A0A087WSE3	Striated muscle-specific serine/threonine-protein kinase	Speg	2071	0.953206	1.00398e-07	94.72		2	S	AEKARVPTVPPRPGSSLSGSIENLESEAVFE	ARVPT(0.004)VPPRPGS(0.953)S(0.953)LS(0.058)GS(0.03)IENLES(0.001)EAVFEAK	13	3	-0.29164
279	A0A087WSE3;E9QQ25;Q62407;Q62407-4;Q62407-3	2073;2325;2325;1471;1471	A0A087WSE3	Striated muscle-specific serine/threonine-protein kinase	Speg	2073	0.833162	3.85929e-07	101.04		2	S	KARVPTVPPRPGSSLSGSIENLESEAVFEAK	VPTVPPRPGS(0.074)S(0.306)LS(0.833)GS(0.78)IENLES(0.006)EAVFEAK	13	3	1.4019
280	A0A087WSE3;E9QQ25;Q62407;Q62407-4;Q62407-3	2075;2327;2327;1473;1473	A0A087WSE3	Striated muscle-specific serine/threonine-protein kinase	Speg	2075	0.941971	3.85929e-07	101.04		2	S	RVPTVPPRPGSSLSGSIENLESEAVFEAKFK	VPTVPPRPGS(0.199)S(0.724)LS(0.115)GS(0.942)IENLES(0.02)EAVFEAK	15	3	0.59107
281	A0A087WSE3;E9QQ25;Q62407;Q62407-4;Q62407-3	2199;2451;2451;1597;1597	A0A087WSE3	Striated muscle-specific serine/threonine-protein kinase	Speg	2199	1	7.40772e-68	209.25		1;2;3	S	SGDGESSEGGSSARASPVLAVRRRLSSTLER	AS(1)PVLAVR	2	2	0.39979	NaN	1.6772	NaN	NaN	1.501	NaN	NaN	0.8948	NaN										1.9517	1.2116	NaN	1.6382	0.72635	NaN	0.87365	0.58706	NaN
282	A0A087WSE3;E9QQ25;Q62407;Q62407-2	302;554;554;448	A0A087WSE3	Striated muscle-specific serine/threonine-protein kinase	Speg	302	0.99417	0.00795604	63.546		1	S	PLFSRPSTPKTSRAVSPAATQPPPPSGAGKS	AVS(0.994)PAAT(0.006)QPPPPSGAGK	3	2	1.1559
283	A0A087WSE3;E9QQ25;Q62407;Q62407-4;Q62407-3	2310;2562;2562;1708;1708	A0A087WSE3	Striated muscle-specific serine/threonine-protein kinase	Speg	2310	0.983182	4.09454e-06	68.234		1;2	S	RHRWGLSRLRKDKGLSQPNLSSSVQEDLGHQ	DKGLS(0.983)QPNLS(0.307)S(0.307)S(0.307)VQEDLGHQY(0.095)VPS(0.001)ES(0.001)DFPPVFHIK	5	4	0.16418
284	A0A087WSE3;E9QQ25;Q62407;Q62407-4;Q62407-3	2315;2567;2567;1713;1713	A0A087WSE3	Striated muscle-specific serine/threonine-protein kinase	Speg	2315	0.351515	4.09454e-06	68.234			S	LSRLRKDKGLSQPNLSSSVQEDLGHQYVPSE	DKGLS(0.917)QPNLS(0.352)S(0.352)S(0.352)VQEDLGHQY(0.022)VPS(0.005)ES(0.001)DFPPVFHIK	10	4	0.32023
285	A0A087WSE3;E9QQ25;Q62407;Q62407-4;Q62407-3	2316;2568;2568;1714;1714	A0A087WSE3	Striated muscle-specific serine/threonine-protein kinase	Speg	2316	0.351515	4.09454e-06	68.234			S	SRLRKDKGLSQPNLSSSVQEDLGHQYVPSES	DKGLS(0.917)QPNLS(0.352)S(0.352)S(0.352)VQEDLGHQY(0.022)VPS(0.005)ES(0.001)DFPPVFHIK	11	4	0.32023
286	A0A087WSE3;E9QQ25;Q62407;Q62407-4;Q62407-3	2317;2569;2569;1715;1715	A0A087WSE3	Striated muscle-specific serine/threonine-protein kinase	Speg	2317	0.591121	4.09454e-06	68.234		2	S	RLRKDKGLSQPNLSSSVQEDLGHQYVPSESD	DKGLS(0.859)QPNLS(0.239)S(0.239)S(0.591)VQEDLGHQY(0.057)VPS(0.008)ES(0.007)DFPPVFHIK	12	4	-0.092256
287	A0A087WSE3;E9QQ25;Q62407;Q62407-4;Q62407-3	1741;1993;1993;1139;1139	A0A087WSE3	Striated muscle-specific serine/threonine-protein kinase	Speg	1741	0.94475	3.29186e-05	52.927		1;2	S	WQEQERTPSKDQEAPSPEALPSPGQESPDGP	T(0.021)PS(0.021)KDQEAPS(0.945)PEALPS(0.033)PGQES(0.468)PDGPS(0.512)PR	10	3	0.72622																			1.1468	NaN	NaN	1.1897	NaN	NaN	0.68394	NaN	NaN
288	A0A087WSE3;E9QQ25;Q62407;Q62407-4;Q62407-3	1747;1999;1999;1145;1145	A0A087WSE3	Striated muscle-specific serine/threonine-protein kinase	Speg	1747	0.586717	0.00114164	42.355			S	TPSKDQEAPSPEALPSPGQESPDGPSPRRPE	DQEAPS(0.012)PEALPS(0.587)PGQES(0.387)PDGPS(0.015)PR	12	3	0.020195	1.0339	NaN	NaN	1.1566	NaN	NaN	1.1479	NaN	NaN
289	A0A087WSE3;E9QQ25;Q62407;Q62407-4;Q62407-3	1752;2004;2004;1150;1150	A0A087WSE3	Striated muscle-specific serine/threonine-protein kinase	Speg	1752	0.918735	7.33762e-08	71.67		1	S	QEAPSPEALPSPGQESPDGPSPRRPELRRGS	DQEAPS(0.019)PEALPS(0.031)PGQES(0.919)PDGPS(0.031)PR	17	3	-0.22864	0.91986	NaN	NaN	1.0563	NaN	NaN	0.96847	NaN	NaN	0.85638	NaN	NaN	0.93369	NaN	NaN	1.0887	NaN	NaN	0.91702	NaN	NaN	1.0438	NaN	NaN	0.98036	NaN	NaN
290	A0A087WSE3;E9QQ25;Q62407;Q62407-4;Q62407-3	2691;2943;2943;2089;2089	A0A087WSE3	Striated muscle-specific serine/threonine-protein kinase	Speg	2691	0.841383	4.61434e-10	168.83		2	S	TKVTVRSLSPAKEVVSSPTPESTTLRQGPPQ	S(0.134)LS(0.865)PAKEVVS(0.841)S(0.13)PT(0.028)PESTTLR	10	3	0.13693
291	A0A087WSE3;E9QQ25;Q62407;Q62407-4;Q62407-3	2692;2944;2944;2090;2090	A0A087WSE3	Striated muscle-specific serine/threonine-protein kinase	Speg	2692	0.745299	0.00107928	78.552		1;2	S	KVTVRSLSPAKEVVSSPTPESTTLRQGPPQK	S(0.064)LS(0.937)PAKEVVS(0.199)S(0.745)PT(0.055)PESTTLR	11	3	-0.7864																			1.2534	NaN	NaN	0.72598	NaN	NaN	0.62524	NaN	NaN
292	A0A087WSE3;E9QQ25;Q62407;Q62407-4;Q62407-3	1767;2019;2019;1165;1165	A0A087WSE3	Striated muscle-specific serine/threonine-protein kinase	Speg	1767	0.998338	3.13559e-05	109.6		1;2	S	SPDGPSPRRPELRRGSSAESALPRVGSREPG	RGS(0.998)S(0.897)AES(0.105)ALPR	3	2	-0.06757	1.5216	NaN	NaN	1.1594	NaN	NaN	0.74786	NaN	NaN										1.7196	NaN	NaN	1.2343	NaN	NaN	0.74399	NaN	NaN
293	A0A087WSE3;E9QQ25;Q62407;Q62407-4;Q62407-3	1768;2020;2020;1166;1166	A0A087WSE3	Striated muscle-specific serine/threonine-protein kinase	Speg	1768	0.965963	1.45578e-05	127.32		1;2	S	PDGPSPRRPELRRGSSAESALPRVGSREPGR	RGS(0.034)S(0.966)AESALPR	4	2	0.29345	1.5348	NaN	NaN	1.3636	NaN	NaN	0.86524	NaN	NaN	1.3202	NaN	NaN	1.3446	NaN	NaN	0.95257	NaN	NaN										1.7388	NaN	NaN	1.7011	NaN
294	A0A087WSE3;E9QQ25;Q62407;Q62407-4;Q62407-3	2525;2777;2777;1923;1923	A0A087WSE3	Striated muscle-specific serine/threonine-protein kinase	Speg	2525	1	1.02019e-06	133.23		1;2	S	FSNPSEKVFIRGTPDSPAQPAAAPRDAPVTS	VFIRGT(1)PDS(1)PAQPAAAPR	9	3	-0.12604	1.0174	NaN	NaN	0.89735	NaN	NaN	0.81749	NaN	NaN	1.3366	2.1234	NaN	1.0887	1.2395	NaN	0.78913	0.62888	NaN	1.3178	2.1872	NaN	1.0914	1.7849	NaN	0.86102	0.71898	NaN	1.3866	NaN	NaN	1.3777	NaN
295	A0A087WSE3;E9QQ25;Q62407;Q62407-4;Q62407-3	2272;2524;2524;1670;1670	A0A087WSE3	Striated muscle-specific serine/threonine-protein kinase	Speg	2272	0.984902	1.16659e-28	112.1		2	S	VPHNQLGSQTGATTPSAESLGSEASGTSGSS	LGVPHNQLGSQTGATT(0.001)PS(0.985)AES(0.798)LGS(0.092)EAS(0.116)GT(0.007)S(0.002)GSSAPGESR	18	3	-0.12167	NaN	1.0511	NaN	NaN	0.81334	NaN	NaN	0.81404	NaN
296	A0A087WSE3;E9QQ25;Q62407;Q62407-4;Q62407-3	2275;2527;2527;1673;1673	A0A087WSE3	Striated muscle-specific serine/threonine-protein kinase	Speg	2275	0.797727	1.16659e-28	112.1		2	S	NQLGSQTGATTPSAESLGSEASGTSGSSAPG	LGVPHNQLGSQTGATT(0.001)PS(0.985)AES(0.798)LGS(0.092)EAS(0.116)GT(0.007)S(0.002)GSSAPGESR	21	3	-0.12167	NaN	1.0511	NaN	NaN	0.81334	NaN	NaN	0.81404	NaN
297	A0A087WSE3;E9QQ25;Q62407;Q62407-4;Q62407-3	2281;2533;2533;1679;1679	A0A087WSE3	Striated muscle-specific serine/threonine-protein kinase	Speg	2281	0.435703	1.83314e-09	79.829			S	TGATTPSAESLGSEASGTSGSSAPGESRSRH	LGVPHNQLGSQTGAT(0.002)T(0.007)PS(0.925)AES(0.194)LGS(0.308)EAS(0.436)GT(0.096)S(0.024)GS(0.006)S(0.001)APGESR	27	3	1.1988
298	A0A087WSE3;E9QQ25;Q62407;Q62407-4;Q62407-3	2284;2536;2536;1682;1682	A0A087WSE3	Striated muscle-specific serine/threonine-protein kinase	Speg	2284	0.322668	0.00449008	45.43			S	TTPSAESLGSEASGTSGSSAPGESRSRHRWG	LGVPHNQLGS(0.011)QT(0.011)GAT(0.025)T(0.032)PS(0.252)AES(0.253)LGS(0.259)EAS(0.408)GT(0.339)S(0.323)GS(0.067)S(0.021)APGES(0.001)R	30	3	0.95017
299	A0A087WSE3;E9QQ25;Q62407;Q62407-4;Q62407-3	1919;2171;2171;1317;1317	A0A087WSE3	Striated muscle-specific serine/threonine-protein kinase	Speg	1919	0.887658	1.53915e-05	79.04		1;2	S	IPVARLGARRLQESPSLSALSETQPPSPARP	LQES(0.006)PS(0.888)LS(0.08)ALS(0.022)ET(0.003)QPPSPARPSVPK	6	3	0.46708
300	A0A087WSE3;E9QQ25;Q62407;Q62407-4;Q62407-3	1921;2173;2173;1319;1319	A0A087WSE3	Striated muscle-specific serine/threonine-protein kinase	Speg	1921	0.643505	2.06078e-05	77.149		2	S	VARLGARRLQESPSLSALSETQPPSPARPSV	LQES(0.001)PS(0.035)LS(0.644)ALS(0.261)ET(0.059)QPPS(0.927)PARPS(0.073)VPK	8	3	0.09523
301	A0A087WSE3;E9QQ25;Q62407;Q62407-4;Q62407-3	1930;2182;2182;1328;1328	A0A087WSE3	Striated muscle-specific serine/threonine-protein kinase	Speg	1930	0.987338	1.53915e-05	79.04		2	S	QESPSLSALSETQPPSPARPSVPKLSITKSP	RLQES(0.061)PS(0.661)LS(0.169)ALS(0.081)ET(0.029)QPPS(0.987)PARPS(0.011)VPK	18	3	-0.96433
302	A0A087WSE3;E9QQ25;Q62407;Q62407-4;Q62407-3	925;1177;1177;323;323	A0A087WSE3	Striated muscle-specific serine/threonine-protein kinase	Speg	925	1	2.16155e-13	112.37		1	S	RTAASGPSSKLEKMPSIPEEPEHGDLERLSI	MPS(1)IPEEPEHGDLER	3	3	1.2875	1.625	NaN	NaN	1.284	NaN	NaN	0.79344	NaN	NaN	1.4765	NaN	NaN	1.3815	NaN	NaN	1.048	NaN	NaN	1.9994	NaN	NaN	1.2329	NaN	NaN	0.66363	NaN	NaN
303	A0A087WSE3;E9QQ25;Q62407;Q62407-4;Q62407-3	2247;2499;2499;1645;1645	A0A087WSE3	Striated muscle-specific serine/threonine-protein kinase	Speg	2247	0.668072	0.000174293	147.24		1;2	S	SGRSTPLFGRLRRATSEGESLRRLGVPHNQL	RAT(0.055)S(0.668)EGES(0.277)LRR	4	2	0.34363
304	A0A087WSE3;E9QQ25;Q62407;Q62407-4;Q62407-3	2161;2413;2413;1559;1559	A0A087WSE3	Striated muscle-specific serine/threonine-protein kinase	Speg	2161	0.996636	3.64852e-18	199.19		1;2	S	QDLRVAGEPGLVRRLSLSLSQKLRRTPPGQR	RLS(0.997)LS(0.003)LSQK	3	2	-0.75864	0.30451	NaN	NaN	0.21726	NaN	NaN	0.70465	NaN	NaN	0.27786	NaN	NaN	0.23947	NaN	NaN	0.95542	NaN	NaN	0.22201	NaN	NaN	0.27906	NaN	NaN	1.2321	NaN	NaN	2.0222	NaN	NaN	1.7607	NaN
305	A0A087WSE3;E9QQ25;Q62407;Q62407-4;Q62407-3	2163;2415;2415;1561;1561	A0A087WSE3	Striated muscle-specific serine/threonine-protein kinase	Speg	2163	0.696151	0.00227157	68.069		1;2	S	LRVAGEPGLVRRLSLSLSQKLRRTPPGQRHP	RLS(0.987)LS(0.696)LS(0.317)QKLR	5	2	0.00051593																			0.052538	NaN	NaN	0.064509	NaN	NaN	1.1882	NaN	NaN
306	A0A087WSE3;E9QQ25;Q62407;Q62407-4;Q62407-3	2165;2417;2417;1563;1563	A0A087WSE3	Striated muscle-specific serine/threonine-protein kinase	Speg	2165	0.999999	0.000230658	113.07		2	S	VAGEPGLVRRLSLSLSQKLRRTPPGQRHPAW	RLS(0.822)LS(0.178)LS(1)QKLR	7	3	-0.013618
307	A0A087WSE3;E9QQ25;Q62407;Q62407-2;D3Z7T0	64;316;316;210;161	A0A087WSE3	Striated muscle-specific serine/threonine-protein kinase	Speg	64	0.999998	0.00817141	61.435		1	S	PALPPPSKSALLPPPSPRVGKRALPGPSTQP	SALLPPPS(1)PR	8	2	-0.20393
308	A0A087WSE3;E9QQ25;Q62407;Q62407-2	241;493;493;387	A0A087WSE3	Striated muscle-specific serine/threonine-protein kinase	Speg	241	0.99172	0.00210297	88.056		1	S	KAASLDERTRQRSATSDLELRFAQELGRIRR	SAT(0.008)S(0.992)DLELR	4	2	-0.12886	1.6465	NaN	NaN	1.1328	NaN	NaN	0.6997	NaN	NaN	1.5424	NaN	NaN	0.97312	NaN	NaN	0.64225	NaN	NaN	1.5685	NaN	NaN	1.0995	NaN	NaN	0.72038	NaN	NaN	1.7137	NaN	NaN	1.3273	NaN
309	A0A087WSE3;E9QQ25;Q62407;Q62407-2;D3Z7T0	169;421;421;315;266	A0A087WSE3	Striated muscle-specific serine/threonine-protein kinase	Speg	169	0.539221	0.00166516	58.487		1	S	DKLQFFEERRRSLERSDSPPAPLRPWVPLRK	S(0.539)DS(0.461)PPAPLRPWVPLR	1	3	0.61858
310	A0A087WSE3;E9QQ25;Q62407;Q62407-2;D3Z7T0	171;423;423;317;268	A0A087WSE3	Striated muscle-specific serine/threonine-protein kinase	Speg	171	0.851502	0.000133953	60.489		1	S	LQFFEERRRSLERSDSPPAPLRPWVPLRKAR	S(0.148)DS(0.852)PPAPLRPWVPLR	3	3	0.22546																			1.0166	NaN	NaN	0.91794	NaN	NaN	0.95021	NaN	NaN
311	A0A087WSE3;E9QQ25;Q62407;Q62407-2	193;445;445;339	A0A087WSE3	Striated muscle-specific serine/threonine-protein kinase	Speg	193	0.604688	0.00530958	44.807		1	S	PWVPLRKARSLEQPKSEGGAAWGTPEASQEE	S(0.605)EGGAAWGT(0.382)PEAS(0.013)QEELR	1	2	-0.83514										2.0632	NaN	NaN	1.3632	NaN	NaN	0.65683	NaN	NaN
312	A0A087WSE3;E9QQ25;Q62407;Q62407-2	205;457;457;351	A0A087WSE3	Striated muscle-specific serine/threonine-protein kinase	Speg	205	0.974975	4.65221e-05	96.544		2	S	QPKSEGGAAWGTPEASQEELRSPRGSVAERR	SEGGAAWGT(1)PEAS(0.975)QEELRS(0.025)PR	13	3	-0.094096
313	A0A087WSE3;E9QQ25;Q62407;Q62407-4;Q62407-3	2189;2441;2441;1587;1587	A0A087WSE3	Striated muscle-specific serine/threonine-protein kinase	Speg	2189	0.462289	0.000264829	40.428			S	GQRHPAWESRSGDGESSEGGSSARASPVLAV	S(0.02)GDGES(0.462)S(0.431)EGGS(0.42)S(0.397)ARAS(0.271)PVLAVR	6	3	-0.53304
314	A0A087WSE3;E9QQ25;Q62407;Q62407-4;Q62407-3	2190;2442;2442;1588;1588	A0A087WSE3	Striated muscle-specific serine/threonine-protein kinase	Speg	2190	0.818463	0.00031085	67.877		3	S	QRHPAWESRSGDGESSEGGSSARASPVLAVR	S(0.007)GDGES(0.165)S(0.818)EGGS(0.655)S(0.655)ARAS(0.699)PVLAVR	7	3	-0.051193
315	A0A087WSE3;E9QQ25;Q62407;Q62407-4;Q62407-3	2194;2446;2446;1592;1592	A0A087WSE3	Striated muscle-specific serine/threonine-protein kinase	Speg	2194	0.810666	2.94471e-08	119.08		2;3	S	AWESRSGDGESSEGGSSARASPVLAVRRRLS	SGDGES(0.001)S(0.012)EGGS(0.811)S(0.184)ARAS(0.993)PVLAVR	11	3	0.067265																			NaN	1.2116	NaN	NaN	0.72635	NaN	NaN	0.58706	NaN
316	A0A087WSE3;E9QQ25;Q62407;Q62407-4;Q62407-3	2195;2447;2447;1593;1593	A0A087WSE3	Striated muscle-specific serine/threonine-protein kinase	Speg	2195	0.934511	7.40772e-68	209.25		2;3	S	WESRSGDGESSEGGSSARASPVLAVRRRLSS	SGDGESSEGGS(0.065)S(0.935)ARAS(1)PVLAVR	12	2	-0.44027	NaN	1.6772	NaN	NaN	1.501	NaN	NaN	0.8948	NaN										NaN	1.2116	NaN	NaN	0.72635	NaN	NaN	0.58706	NaN
317	A0A087WSE3;E9QQ25;Q62407;Q62407-4;Q62407-3	2222;2474;2474;1620;1620	A0A087WSE3	Striated muscle-specific serine/threonine-protein kinase	Speg	2222	0.404899	0.000158883	104.42			S	RLSSTLERLSSRLQRSGSSEDSGGASGRSTP	S(0.405)GS(0.405)S(0.187)EDS(0.006)GGAS(0.013)GRS(0.209)T(0.775)PLFGR	1	2	-0.83306
318	A0A087WSE3;E9QQ25;Q62407;Q62407-4;Q62407-3	2224;2476;2476;1622;1622	A0A087WSE3	Striated muscle-specific serine/threonine-protein kinase	Speg	2224	0.984768	5.34707e-17	135.33		2;3	S	SSTLERLSSRLQRSGSSEDSGGASGRSTPLF	S(0.004)GS(0.985)S(0.012)EDS(0.001)GGAS(0.134)GRS(0.473)T(0.392)PLFGR	3	3	0.45776
319	A0A087WSE3;E9QQ25;Q62407;Q62407-4;Q62407-3	2225;2477;2477;1623;1623	A0A087WSE3	Striated muscle-specific serine/threonine-protein kinase	Speg	2225	0.517833	0.00266973	103.4		2	S	STLERLSSRLQRSGSSEDSGGASGRSTPLFG	S(0.039)GS(0.443)S(0.518)EDS(0.106)GGAS(0.354)GRS(0.281)T(0.26)PLFGR	4	3	0.21598
320	A0A087WSE3;E9QQ25;Q62407;Q62407-4;Q62407-3	2232;2484;2484;1630;1630	A0A087WSE3	Striated muscle-specific serine/threonine-protein kinase	Speg	2232	0.833352	0.000195896	55.634		2;3	S	SRLQRSGSSEDSGGASGRSTPLFGRLRRATS	S(0.001)GS(0.003)S(0.01)EDS(0.103)GGAS(0.833)GRS(0.54)T(0.509)PLFGR	11	3	0.49291
321	A0A087WSE3;E9QQ25;Q62407;Q62407-4;Q62407-3	2235;2487;2487;1633;1633	A0A087WSE3	Striated muscle-specific serine/threonine-protein kinase	Speg	2235	0.77067	5.34707e-17	116.38		1;2	S	QRSGSSEDSGGASGRSTPLFGRLRRATSEGE	S(0.115)GS(0.689)S(0.195)EDS(0.001)GGAS(0.084)GRS(0.771)T(0.145)PLFGR	14	3	0.82558																												1.1366	NaN	NaN	1.4626	NaN
322	A0A087WSE3;E9QQ25;Q62407;Q62407-4;Q62407-3	2682;2934;2934;2080;2080	A0A087WSE3	Striated muscle-specific serine/threonine-protein kinase	Speg	2682	0.642779	1.56274e-15	156.58		1	S	PAPEPPPEPTKVTVRSLSPAKEVVSSPTPES	S(0.643)LS(0.357)PAKEVVSSPTPESTTLR	1	2	0.52261
323	A0A087WSE3;E9QQ25;Q62407;Q62407-4;Q62407-3	2684;2936;2936;2082;2082	A0A087WSE3	Striated muscle-specific serine/threonine-protein kinase	Speg	2684	0.936638	1.56274e-15	168.83		1;2	S	PEPPPEPTKVTVRSLSPAKEVVSSPTPESTT	S(0.064)LS(0.937)PAKEVVS(0.199)S(0.745)PT(0.055)PESTTLR	3	3	-0.7864
324	A0A087WSE3;E9QQ25;Q62407;Q62407-4;Q62407-3	1948;2200;2200;1346;1346	A0A087WSE3	Striated muscle-specific serine/threonine-protein kinase	Speg	1948	0.264815	0.000804615	43.801			S	RPSVPKLSITKSPEPSAVTSRDSPQPPEPQP	S(0.026)PEPS(0.265)AVT(0.237)S(0.237)RDS(0.237)PQPPEPQPVPEK	5	3	-1.2065
325	A0A087WSE3;E9QQ25;Q62407;Q62407-4;Q62407-3	1952;2204;2204;1350;1350	A0A087WSE3	Striated muscle-specific serine/threonine-protein kinase	Speg	1952	0.317189	0.000605609	43.176			S	PKLSITKSPEPSAVTSRDSPQPPEPQPVPEK	S(0.002)PEPS(0.068)AVT(0.296)S(0.317)RDS(0.317)PQPPEPQPVPEK	9	3	-0.70022
326	A0A087WSE3;E9QQ25;Q62407;Q62407-4;Q62407-3	1955;2207;2207;1353;1353	A0A087WSE3	Striated muscle-specific serine/threonine-protein kinase	Speg	1955	0.317189	0.000605609	43.176			S	SITKSPEPSAVTSRDSPQPPEPQPVPEKVPE	S(0.002)PEPS(0.068)AVT(0.296)S(0.317)RDS(0.317)PQPPEPQPVPEK	12	3	-0.70022
327	A0A087WSE3;E9QQ25;Q62407;Q62407-2;D3Z7T0	123;375;375;269;220	A0A087WSE3	Striated muscle-specific serine/threonine-protein kinase	Speg	123	0.983207	9.94881e-07	92.098		2	S	KKPKSSGPSLAGTVESRPQTPLSEASGRLSA	SSGPSLAGT(0.016)VES(0.983)RPQT(0.86)PLS(0.106)EAS(0.035)GR	12	3	2.0843
328	A0A087WSE3;E9QQ25;Q62407;Q62407-4;Q62407-3	1881;2133;2133;1279;1279	A0A087WSE3	Striated muscle-specific serine/threonine-protein kinase	Speg	1881	0.706534	0.000138476	141.65		1	S	APHHQPPPESRGLQKSSSFSQGEAEPRGRHR	S(0.707)S(0.172)S(0.121)FSQGEAEPR	1	2	-0.22652
329	A0A087WSE3;E9QQ25;Q62407;Q62407-4;Q62407-3	1882;2134;2134;1280;1280	A0A087WSE3	Striated muscle-specific serine/threonine-protein kinase	Speg	1882	0.438363	0.000204021	141.65			S	PHHQPPPESRGLQKSSSFSQGEAEPRGRHRR	S(0.438)S(0.438)S(0.123)FSQGEAEPR	2	2	-0.079537
330	A0A087WSE3;E9QQ25;Q62407;Q62407-4;Q62407-3	1883;2135;2135;1281;1281	A0A087WSE3	Striated muscle-specific serine/threonine-protein kinase	Speg	1883	0.999752	3.17056e-05	126.34		1	S	HHQPPPESRGLQKSSSFSQGEAEPRGRHRRA	SSS(1)FSQGEAEPR	3	2	0.4613	1.3064	NaN	NaN	1.2256	NaN	NaN	0.91326	NaN	NaN	0.8166	NaN	NaN	0.94098	NaN	NaN	1.2026	NaN	NaN	1.2998	NaN	NaN	0.92292	NaN	NaN	0.76924	NaN	NaN
331	A0A087WSE3;E9QQ25;Q62407;Q62407-4;Q62407-3	2036;2288;2288;1434;1434	A0A087WSE3	Striated muscle-specific serine/threonine-protein kinase	Speg	2036	0.999982	0.00311672	65.179		1	S	PSEPKPHAAVFARVASPPPGVSEKRVPSART	VAS(1)PPPGVSEK	3	2	-0.16159
332	E9PZ64;A0A087WSU4;Q61122	327;327;327	E9PZ64	NGFI-A-binding protein 1	Nab1	327	1	0.000349995	85.457		1	S	TYRTTRLKCGERDELSPKRIKIEQAEKGMAK	CGERDELS(1)PKR	8	3	1.9523																												1.315	NaN	NaN	1.3622	NaN
333	E9PZ64;A0A087WSU4;Q61122	182;182;182	E9PZ64	NGFI-A-binding protein 1	Nab1	182	0.721632	0.000114941	44.648		1	S	ESEHSLSPADLGSPASPKESSEALDAAAALS	LWQGHHATESEHSLSPADLGS(0.277)PAS(0.722)PK	24	4	-2.163																			0.79875	NaN	NaN	0.69693	NaN	NaN	0.85202	NaN	NaN
334	E9PZ64;A0A087WSU4;Q61122	370;399;400	E9PZ64	NGFI-A-binding protein 1	Nab1	370	0.548611	0.00816379	63.462		2	S	RLQQERRLTAGLYRQSSGEQSPDGGLPSDSS	QS(0.549)S(0.549)GEQS(0.901)PDGGLPS(0.001)DSSDGQGERPLNLR	2	3	1.0521
335	E9PZ64;A0A087WSU4;Q61122	371;400;401	E9PZ64	NGFI-A-binding protein 1	Nab1	371	0.886425	8.76771e-07	63.462		2	S	LQQERRLTAGLYRQSSGEQSPDGGLPSDSSD	QS(0.224)S(0.886)GEQS(0.886)PDGGLPS(0.002)DS(0.001)S(0.001)DGQGERPLNLR	3	3	0.0023663
336	E9PZ64;A0A087WSU4;Q61122	375;404;405	E9PZ64	NGFI-A-binding protein 1	Nab1	375	0.932735	8.76771e-07	63.462		2	S	RRLTAGLYRQSSGEQSPDGGLPSDSSDGQGE	QS(0.53)S(0.53)GEQS(0.933)PDGGLPS(0.007)DSSDGQGERPLNLR	7	3	0.055584
337	Q6PDK2;A0A0A0MQ73	4789;4789	Q6PDK2	Histone-lysine N-methyltransferase 2D;Histone-lysine N-methyltransferase	Kmt2d	4789	1	1.10198e-05	147.58		1	S	PQLGSGRWEQDNRALSPVIPIIPRTGIPVFP	ALS(1)PVIPIIPR	3	2	0.099511	1.0495	NaN	NaN	0.87946	NaN	NaN	0.81621	NaN	NaN	0.85774	NaN	NaN	0.91001	NaN	NaN	1.0544	NaN	NaN	1.1247	NaN	NaN	0.90776	NaN	NaN	0.86717	NaN	NaN	1.1621	NaN	NaN	0.88526	NaN
338	Q6PDK2;A0A0A0MQ73	2318;2318	Q6PDK2	Histone-lysine N-methyltransferase 2D;Histone-lysine N-methyltransferase	Kmt2d	2318	0.946056	2.83178e-13	85.615		1;2	S	GLRAQEPPPAQALAPSPPSHPDVFRSGPYPD	AQEPPPAQALAPS(0.946)PPS(0.054)HPDVFR	13	3	-1.4279	0.7957	NaN	NaN	0.83014	NaN	NaN	1.0687	NaN	NaN										0.5116	NaN	NaN	0.75714	NaN	NaN	1.5888	NaN	NaN
339	Q6PDK2;A0A0A0MQ73	2321;2321	Q6PDK2	Histone-lysine N-methyltransferase 2D;Histone-lysine N-methyltransferase	Kmt2d	2321	0.697119	5.60899e-06	65.798		2	S	AQEPPPAQALAPSPPSHPDVFRSGPYPDPYA	AS(0.012)QVEPQS(0.988)PGLGLRAQEPPPAQALAPS(0.303)PPS(0.697)HPDVFR	30	4	-0.19513
340	Q6PDK2;A0A0A0MQ73	2231;2231	Q6PDK2	Histone-lysine N-methyltransferase 2D;Histone-lysine N-methyltransferase	Kmt2d	2231	0.999993	6.34267e-07	119.58		1	S	ESPGVAGGKASEPLLSPPPFGESRKSLEVKK	ASEPLLS(1)PPPFGESR	7	2	-0.026354	1.2742	NaN	NaN	1.1732	NaN	NaN	0.97024	NaN	NaN	1.0633	NaN	NaN	0.86481	NaN	NaN	0.80818	NaN	NaN	1.2382	NaN	NaN	1.0076	NaN	NaN	0.89023	NaN	NaN	0.91749	NaN	NaN	0.91074	NaN
341	Q6PDK2;A0A0A0MQ73	2238;2238	Q6PDK2	Histone-lysine N-methyltransferase 2D;Histone-lysine N-methyltransferase	Kmt2d	2238	0.785202	4.35081e-07	112.15		1	S	GKASEPLLSPPPFGESRKSLEVKKEELGASS	ASEPLLS(0.215)PPPFGES(0.785)R	14	2	0.46796
342	Q6PDK2;A0A0A0MQ73	2299;2299	Q6PDK2	Histone-lysine N-methyltransferase 2D;Histone-lysine N-methyltransferase	Kmt2d	2299	1	2.83178e-13	138.97		1;2	S	FKAPLTPRASQVEPQSPGLGLRAQEPPPAQA	ASQVEPQS(1)PGLGLR	8	2	1.1244	0.94256	NaN	NaN	1.3373	NaN	NaN	1.3894	NaN	NaN	0.89047	NaN	NaN	1.0975	NaN	NaN	1.2499	NaN	NaN	1.09	NaN	NaN	1.0038	NaN	NaN	0.9775	NaN	NaN	0.80057	NaN	NaN	1.2623	NaN
343	Q6PDK2;A0A0A0MQ73	2208;2208	Q6PDK2	Histone-lysine N-methyltransferase 2D;Histone-lysine N-methyltransferase	Kmt2d	2208	1	0.00238722	55.575		2	S	HQPSTPDPFLKPRCPSLDNLAVPESPGVAGG	CPS(1)LDNLAVPES(1)PGVAGGK	3	2	-0.91874
344	Q6PDK2;A0A0A0MQ73	2217;2217	Q6PDK2	Histone-lysine N-methyltransferase 2D;Histone-lysine N-methyltransferase	Kmt2d	2217	1	0.00238722	55.575		2	S	LKPRCPSLDNLAVPESPGVAGGKASEPLLSP	CPS(1)LDNLAVPES(1)PGVAGGK	12	2	-0.91874
345	Q6PDK2;A0A0A0MQ73	688;688	Q6PDK2	Histone-lysine N-methyltransferase 2D;Histone-lysine N-methyltransferase	Kmt2d	688	0.547363	2.06789e-07	46.958		2	S	SPPPEASRLSRPREDSPASPPPEDSLVSLPM	EDS(0.547)PAS(0.29)PPPEDS(0.134)LVS(0.03)LPMEES(0.09)PLS(0.908)PLPEELR	3	3	-0.1628																			NaN	1.4176	NaN	NaN	0.96534	NaN	NaN	0.62499	NaN
346	Q6PDK2;A0A0A0MQ73	691;691	Q6PDK2	Histone-lysine N-methyltransferase 2D;Histone-lysine N-methyltransferase	Kmt2d	691	0.492203	6.33971e-08	50.958			S	PEASRLSRPREDSPASPPPEDSLVSLPMEES	EDS(0.378)PAS(0.492)PPPEDS(0.094)LVS(0.032)LPMEES(0.025)PLS(0.978)PLPEELR	6	3	-0.43512
347	Q6PDK2;A0A0A0MQ73	697;697	Q6PDK2	Histone-lysine N-methyltransferase 2D;Histone-lysine N-methyltransferase	Kmt2d	697	0.70732	1.56458e-10	65.71		2	S	SRPREDSPASPPPEDSLVSLPMEESPLSPLP	EDS(0.095)PAS(0.116)PPPEDS(0.707)LVS(0.082)LPMEES(0.016)PLS(0.984)PLPEELR	12	3	0.39498
348	Q6PDK2;A0A0A0MQ73	709;709	Q6PDK2	Histone-lysine N-methyltransferase 2D;Histone-lysine N-methyltransferase	Kmt2d	709	0.993743	1.56458e-10	65.71		2	S	PEDSLVSLPMEESPLSPLPEELRLCPQPEEP	EDS(0.23)PAS(0.266)PPPEDS(0.412)LVS(0.092)LPMEES(0.006)PLS(0.994)PLPEELR	24	3	1.359	NaN	0.93044	NaN	NaN	1.2007	NaN	NaN	1.2899	NaN	NaN	0.83876	NaN	NaN	0.71747	NaN	NaN	0.85027	NaN	NaN	1.4176	NaN	NaN	0.96534	NaN	NaN	0.62499	NaN
349	Q6PDK2;A0A0A0MQ73	2684;2684	Q6PDK2	Histone-lysine N-methyltransferase 2D;Histone-lysine N-methyltransferase	Kmt2d	2684	0.7198	4.39573e-07	43.444		1	S	AGAVGPPGNWGAEPSSPAFEQLSRGQTPFTG	ET(0.004)AAAAAGAVGPPGNWGAEPS(0.267)S(0.72)PAFEQLS(0.009)R	22	3	-1.0721																												0.8875	NaN	NaN	0.96491	NaN
350	Q6PDK2;A0A0A0MQ73	1107;1107	Q6PDK2	Histone-lysine N-methyltransferase 2D;Histone-lysine N-methyltransferase	Kmt2d	1107	1	1.67304e-12	113.92		1	S	GTGQMSGSLAGELKGSPVLLDPEELTPVTPM	GS(1)PVLLDPEELTPVTPMEVYGPECK	2	3	0.57367	0.79116	NaN	NaN	0.56829	NaN	NaN	0.7101	NaN	NaN	0.96013	NaN	NaN	1.0801	NaN	NaN	1.1204	NaN	NaN										0.81543	NaN	NaN	0.47509	NaN
351	Q6PDK2;A0A0A0MQ73	2196;2196	Q6PDK2	Histone-lysine N-methyltransferase 2D;Histone-lysine N-methyltransferase	Kmt2d	2196	0.784273	0.00262745	64.65		1	S	GEFHTTPPGTPRHQPSTPDPFLKPRCPSLDN	HQPS(0.784)T(0.216)PDPFLK	4	3	0.72028
352	Q6PDK2;A0A0A0MQ73	2252;2252	Q6PDK2	Histone-lysine N-methyltransferase 2D;Histone-lysine N-methyltransferase	Kmt2d	2252	0.570773	5.30347e-30	127.35		1;2	S	ESRKSLEVKKEELGASSPGYGPPNLGCVDSP	KEELGAS(0.571)S(0.429)PGY(0.001)GPPNLGCVDSPSAGPHLGGLELK	7	4	-0.39929										NaN	1.1336	NaN	NaN	0.87474	NaN	NaN	0.74584	NaN	0.98032	NaN	NaN	1.0624	NaN	NaN	1.1623	NaN	NaN
353	Q6PDK2;A0A0A0MQ73	2253;2253	Q6PDK2	Histone-lysine N-methyltransferase 2D;Histone-lysine N-methyltransferase	Kmt2d	2253	0.497073	5.30347e-30	97.801			S	SRKSLEVKKEELGASSPGYGPPNLGCVDSPS	KEELGAS(0.497)S(0.497)PGY(0.006)GPPNLGCVDSPSAGPHLGGLELK	8	4	0.57495
354	Q6PDK2;A0A0A0MQ73	2266;2266	Q6PDK2	Histone-lysine N-methyltransferase 2D;Histone-lysine N-methyltransferase	Kmt2d	2266	0.785641	8.59047e-08	41.756		2	S	ASSPGYGPPNLGCVDSPSAGPHLGGLELKAP	KEELGAS(0.509)S(0.483)PGY(0.01)GPPNLGCVDS(0.786)PS(0.212)AGPHLGGLELK	21	4	-0.63824										NaN	1.1336	NaN	NaN	0.87474	NaN	NaN	0.74584	NaN
355	Q6PDK2;A0A0A0MQ73	727;727	Q6PDK2	Histone-lysine N-methyltransferase 2D;Histone-lysine N-methyltransferase	Kmt2d	727	1	6.69403e-22	206.62		1	S	PEELRLCPQPEEPYLSPQPEEPRLCPQPEEL	LCPQPEEPYLS(1)PQPEEPR	11	2	-0.40716	0.91608	NaN	NaN	0.8919	NaN	NaN	0.95368	NaN	NaN	0.85154	NaN	NaN	1.0077	NaN	NaN	1.1271	NaN	NaN	0.85953	NaN	NaN	0.93345	NaN	NaN	1.0992	NaN	NaN	0.89658	NaN	NaN	0.95059	NaN
356	Q6PDK2;A0A0A0MQ73	1219;1219	Q6PDK2	Histone-lysine N-methyltransferase 2D;Histone-lysine N-methyltransferase	Kmt2d	1219	0.539178	9.17773e-08	68.762		2	S	VSPARDEGSLRLCTDSLPETDDSLLCDTGTA	LCT(0.5)DS(0.539)LPET(0.51)DDS(0.451)LLCDTGTATSGGK	5	3	-1.6124
357	Q6PDK2;A0A0A0MQ73	1226;1226	Q6PDK2	Histone-lysine N-methyltransferase 2D;Histone-lysine N-methyltransferase	Kmt2d	1226	0.561908	9.17773e-08	68.762		2	S	GSLRLCTDSLPETDDSLLCDTGTATSGGKAE	LCT(0.384)DS(0.427)LPET(0.626)DDS(0.562)LLCDTGTATSGGK	12	3	-0.47704
358	Q6PDK2;A0A0A0MQ73	1627;1627	Q6PDK2	Histone-lysine N-methyltransferase 2D;Histone-lysine N-methyltransferase	Kmt2d	1627	1	5.68758e-25	175.21		1	S	GVEQMECEIKLEGPASPDVELGKEETEESKK	LEGPAS(1)PDVELGK	6	2	-0.26793										0.91846	NaN	NaN	0.96109	NaN	NaN	1.5231	NaN	NaN	0.841	NaN	NaN	0.82513	NaN	NaN	1.002	NaN	NaN	0.87318	NaN	NaN	0.93868	NaN
359	Q6PDK2;A0A0A0MQ73	4369;4369	Q6PDK2	Histone-lysine N-methyltransferase 2D;Histone-lysine N-methyltransferase	Kmt2d	4369	0.431484	0.000190009	44.369			S	STGPVLGPAHPTPPPSSPQEPKRPSQLPSPS	LPVPQGALS(0.004)T(0.004)GPVLGPAHPT(0.129)PPPS(0.431)S(0.431)PQEPK	24	3	0.43547
360	Q6PDK2;A0A0A0MQ73	4370;4370	Q6PDK2	Histone-lysine N-methyltransferase 2D;Histone-lysine N-methyltransferase	Kmt2d	4370	0.431484	0.000190009	44.369			S	TGPVLGPAHPTPPPSSPQEPKRPSQLPSPSA	LPVPQGALS(0.004)T(0.004)GPVLGPAHPT(0.129)PPPS(0.431)S(0.431)PQEPK	25	3	0.43547
361	Q6PDK2;A0A0A0MQ73	373;373	Q6PDK2	Histone-lysine N-methyltransferase 2D;Histone-lysine N-methyltransferase	Kmt2d	373	0.999778	0.00417265	41.734		1	S	VTSVAEQHPAVCSRLSPPEPGEIPIDAPDAL	LS(1)PPEPGEIPIDAPDALYVACQGQPK	2	3	1.354
362	Q6PDK2;A0A0A0MQ73	4676;4676	Q6PDK2	Histone-lysine N-methyltransferase 2D;Histone-lysine N-methyltransferase	Kmt2d	4676	0.868537	0.000317478	92.258		3	S	LLTKNNLSNPPTPPSSLPPTPPPSVQQKMVN	NNLSNPPT(0.801)PPS(0.33)S(0.869)LPPT(0.997)PPPS(0.003)VQQK	12	3	2.3802
363	Q6PDK2;A0A0A0MQ73	4410;4410	Q6PDK2	Histone-lysine N-methyltransferase 2D;Histone-lysine N-methyltransferase	Kmt2d	4410	1	1.50577e-13	220.52		1	S	PKPQGPALELPPGRVSPAAAQLADTFFGKGL	VS(1)PAAAQLADTFFGK	2	2	-0.32753	0.99084	NaN	NaN	0.93722	NaN	NaN	0.98334	NaN	NaN	0.81349	NaN	NaN	0.97701	NaN	NaN	1.2282	NaN	NaN	0.86687	NaN	NaN	0.87419	NaN	NaN	0.99431	NaN	NaN	0.95269	NaN	NaN	0.90408	NaN
364	Q6PDK2;A0A0A0MQ73	4382;4382	Q6PDK2	Histone-lysine N-methyltransferase 2D;Histone-lysine N-methyltransferase	Kmt2d	4382	0.830479	9.82327e-07	93.229		1	S	PPSSPQEPKRPSQLPSPSAQLTPTHPGTPKP	RPS(0.085)QLPS(0.83)PS(0.085)AQLTPTHPGTPK	7	3	0.32554	0.9522	NaN	NaN	0.82375	NaN	NaN	0.83324	NaN	NaN										0.91906	NaN	NaN	0.93192	NaN	NaN	1.1112	NaN	NaN	1.0117	NaN	NaN	0.86753	NaN
365	Q6PDK2;A0A0A0MQ73	2597;2597	Q6PDK2	Histone-lysine N-methyltransferase 2D;Histone-lysine N-methyltransferase	Kmt2d	2597	0.922569	0.00630586	61.213		1	S	LPYLTHGASQRVGITSPVEKREDPGATMSSS	VGIT(0.077)S(0.923)PVEK	5	2	0.17931																												0.51212	NaN	NaN	0.96433	NaN
366	S4R203;S4R248;A0A0A0MQ95;B2RUJ8;S4R221;Q8C0D4;S4R1B0	238;238;238;238;238;238;238	S4R203	Rho GTPase-activating protein 12	Arhgap12	238	1	1.84721e-20	129.73		2;3	S	EQMRATTPPNQGRPDSPVYANLQELKISQSA	AT(0.5)T(0.5)PPNQGRPDS(1)PVY(1)ANLQELK	12	3	1.4593	NaN	0.71068	NaN	NaN	0.62178	NaN	NaN	0.92018	NaN	NaN	0.73232	NaN	NaN	0.67086	NaN	NaN	0.91107	NaN	NaN	0.72894	NaN	NaN	0.67461	NaN	NaN	0.99489	NaN	NaN	0.82468	NaN	NaN	0.80817
367	S4R203;S4R248;A0A0A0MQ95;B2RUJ8;S4R221;Q8C0D4;S4R1B0;S4R2V0	199;199;199;199;199;199;199;72	S4R203	Rho GTPase-activating protein 12	Arhgap12	199	0.999745	1.99853e-28	192.24		1	S	LDIEKTSFSQEQSCDSAGEGSERIQQDSESG	TSFSQEQSCDS(1)AGEGSER	11	2	0.96086	0.55895	NaN	NaN	0.55877	NaN	NaN	1.1052	NaN	NaN	0.43315	NaN	NaN	0.66946	NaN	NaN	1.835	NaN	NaN	0.58158	NaN	NaN	0.77971	NaN	NaN	1.3188	NaN	NaN	0.99326	NaN	NaN	0.72343	NaN
368	S4R203;S4R248;A0A0A0MQ95;B2RUJ8;S4R221;Q8C0D4	512;537;542;559;589;584	S4R203	Rho GTPase-activating protein 12	Arhgap12	512	0.997787	1.25215e-09	101.72		1	S	QVAEADEAAEEETPDSPGVEKHDKEKDQKEL	VLSSTINNQVAEADEAAEEET(0.002)PDS(0.998)PGVEK	24	3	0.27977	1.2013	NaN	NaN	0.9962	NaN	NaN	0.84009	NaN	NaN	1.7414	NaN	NaN	1.046	NaN	NaN	0.592	NaN	NaN										1.9062	NaN	NaN	2.8256	NaN
369	A0A0A0MQ98;G3UZM1;Q69ZK6;G3UYW3	942;942;761;655	A0A0A0MQ98	Probable JmjC domain-containing histone demethylation protein 2C	Jmjd1c	942	0.656042	4.8195e-05	78.548		1	S	PSSAEPHRPHKITVHSSPPLTKTLADHHKEE	ITVHS(0.656)S(0.344)PPLTK	5	2	0.37049																			0.85467	NaN	NaN	0.70147	NaN	NaN	0.67654	NaN	NaN	0.84206	NaN	NaN	0.87046	NaN
370	A0A0A0MQ98;G3UZM1;Q69ZK6;G3UYW3	943;943;762;656	A0A0A0MQ98	Probable JmjC domain-containing histone demethylation protein 2C	Jmjd1c	943	0.94373	0.000123873	106.79		1	S	SSAEPHRPHKITVHSSPPLTKTLADHHKEEL	ITVHS(0.056)S(0.944)PPLTK	6	2	0.97579
371	A0A0A0MQ98;G3UZM1;Q69ZK6	1995;1996;1815	A0A0A0MQ98	Probable JmjC domain-containing histone demethylation protein 2C	Jmjd1c	1995	0.462623	6.6511e-05	52.298			S	SPGSASTDSRLTPPESQSPLHWLADLAEQKS	LT(0.075)PPES(0.463)QS(0.463)PLHWLADLAEQK	6	3	0.015376
372	A0A0A0MQ98;G3UZM1;Q69ZK6	1997;1998;1817	A0A0A0MQ98	Probable JmjC domain-containing histone demethylation protein 2C	Jmjd1c	1997	0.462623	6.6511e-05	52.298			S	GSASTDSRLTPPESQSPLHWLADLAEQKSRE	LT(0.075)PPES(0.463)QS(0.463)PLHWLADLAEQK	8	3	0.015376
373	A0A0A0MQ98;G3UZM1;Q69ZK6;G3UYW3	316;316;135;29	A0A0A0MQ98	Probable JmjC domain-containing histone demethylation protein 2C	Jmjd1c	316	0.711046	0.000295331	59.673		1	S	QQQQQRSIRPNKRKGSDSSIPDEEKMKEDKY	RKGS(0.711)DS(0.192)S(0.097)IPDEEK	4	3	-0.049206
374	A0A0A0MQ98;G3UZM1;Q69ZK6	1177;1177;996	A0A0A0MQ98	Probable JmjC domain-containing histone demethylation protein 2C	Jmjd1c	1177	0.483937	0.000876579	61.127			S	QSASHSVTTFRSDCRSPTHLTVSSTNALRSM	S(0.484)PT(0.484)HLT(0.032)VSSTNALR	1	3	0.81543
375	A0A0A0MQ98;G3UZM1;Q69ZK6;G3UYW3	475;475;294;188	A0A0A0MQ98	Probable JmjC domain-containing histone demethylation protein 2C	Jmjd1c	475	0.984349	7.99184e-16	134.66		2	S	MTLRSSEQATVADHNSNDSVLQECNVENQRT	S(0.006)S(0.006)EQAT(0.015)VADHNS(0.984)NDS(0.988)VLQECNVENQR	12	3	0.041986
376	A0A0A0MQ98;G3UZM1;Q69ZK6;G3UYW3	478;478;297;191	A0A0A0MQ98	Probable JmjC domain-containing histone demethylation protein 2C	Jmjd1c	478	0.987735	7.99184e-16	134.66		2	S	RSSEQATVADHNSNDSVLQECNVENQRTVEL	S(0.006)S(0.006)EQAT(0.015)VADHNS(0.984)NDS(0.988)VLQECNVENQR	15	3	0.041986
377	A0A0A0MQ99;Q8K3D3-2;V9GXX7	36;26;32	A0A0A0MQ99	DNA repair protein SWI5 homolog	Swi5	36	1	1.66692e-37	194.93		1	S	RGESEFSRLYHGGYRSPQRPFPMIDENNDVS	S(1)PQRPFPMIDENNDVSEEALSSDIK	1	3	-0.36508	1.4447	NaN	NaN	1.2642	NaN	NaN	0.94577	NaN	NaN	1.3941	NaN	NaN	1.3077	NaN	NaN	1.0766	NaN	NaN	0.84775	NaN	NaN	1.2727	NaN	NaN	1.3013	NaN	NaN	1.5409	NaN	NaN	1.3574	NaN
378	A0A0A0MQA2;A0A2R8VK23;Q6NS57;Q6NS57-2	19;19;19;19	A0A0A0MQA2	Mitogen-activated protein kinase-binding protein 1	Mapkbp1	19	0.842858	0.00129777	77.533		1	S	GEGSTITSRIKNLLRSPSIKLRRSKAGNRRE	IKNLLRS(0.843)PS(0.157)IK	7	3	0.090786
379	A0A0A0MQA2;A0A2R8VK23;Q6NS57;Q6NS57-2	21;21;21;21	A0A0A0MQA2	Mitogen-activated protein kinase-binding protein 1	Mapkbp1	21	0.5	0.00253544	77.533		1	S	GSTITSRIKNLLRSPSIKLRRSKAGNRREDL	IKNLLRS(0.5)PS(0.5)IK	9	3	-0.090875
380	A0A0A0MQA5;P68368;P68369;P05214	316;287;287;287	P68369	Tubulin alpha-4A chain;Tubulin alpha-1A chain;Tubulin alpha-3 chain	Tuba4a;Tuba1a;Tuba3a	287	0.999958	2.22391e-08	98.839		1	S	YAPVISAEKAYHEQLSVAEITNACFEPANQM	AYHEQLS(1)VAEITNACFEPANQMVK	7	3	-0.88182																												0.46076	NaN	NaN	0.65346	NaN
381	A0A0A0MQA5;P68368;P68373;Q9JJZ2	261;232;232;232	P68373	Tubulin alpha-4A chain;Tubulin alpha-1C chain;Tubulin alpha-8 chain	Tuba4a;Tuba1c;Tuba8	232	1	5.11427e-95	260.25		1	S	LDIERPTYTNLNRLISQIVSSITASLRFDGA	LIS(1)QIVSSITASLR	3	2	-0.26006	0.45556	NaN	NaN	0.68561	NaN	NaN	1.6787	NaN	NaN	0.5094	NaN	NaN	0.75304	NaN	NaN	1.5637	NaN	NaN										0.33631	NaN	NaN	0.5087	NaN
382	A0A0A0MQA5;P68368	369;340	A0A0A0MQA5	Tubulin alpha-4A chain	Tuba4a	369	1	4.20858e-12	183.23		1	S	PKDVNAAIAAIKTKRSIQFVDWCPTGFKVGI	S(1)IQFVDWCPTGFK	1	2	-0.38863																												0.85308	NaN	NaN	0.902	NaN
383	V9GXB5;A0A0A0MQB8;H3BLB6;Q60954-3;Q60954;Q60954-2	167;194;194;194;194;194	V9GXB5	Homeobox protein Meis1	Meis1	167	0.798205	6.97732e-06	98.175		1	S	GKMPIDLVIDDREGGSKSDSEDVTRSANLTD	MPIDLVIDDREGGS(0.798)KS(0.08)DS(0.118)EDVT(0.004)R	14	3	0.089749
384	V9GXB5;A0A0A0MQB8;H3BLB6;Q60954-3;Q60954;Q60954-2	169;196;196;196;196;196	V9GXB5	Homeobox protein Meis1	Meis1	169	0.805582	9.99966e-05	75.358		1	S	MPIDLVIDDREGGSKSDSEDVTRSANLTDQP	MPIDLVIDDREGGS(0.027)KS(0.806)DS(0.166)EDVT(0.002)R	16	3	0.16838
385	A0A0A0MQC7;A2A5Y6;B1AQW4	411;427;116	A0A0A0MQC7	Microtubule-associated protein	Mapt	411	0.5	0.00103086	81.185		1	S	LIKPSSPAVCPEPATSPKHVSSVTPRNGSPG	PSSPAVCPEPAT(0.5)S(0.5)PK	13	2	-0.061278
386	A0A0A0MQC7;A2A5Y6;B1AQW2;P10637-4;P10637-6;P10637-3;P10637-5;P10637-2;P10637	688;704;345;296;305;296;327;385;688	A0A0A0MQC7	Microtubule-associated protein;Microtubule-associated protein tau	Mapt	688	0.882716	0.000297711	47.099		3	S	NAKAKTDHGAEIVYKSPVVSGDTSPRHLSNV	TDHGAEIVY(0.115)KS(0.883)PVVS(0.906)GDT(0.568)S(0.528)PR	11	3	-0.85557										NaN	NaN	0.86547	NaN	NaN	0.98864	NaN	NaN	1.1214	NaN	NaN	0.61133	NaN	NaN	0.56495	NaN	NaN	0.9094
387	A0A0A0MQC7;A2A5Y6;B1AQW2;P10637-4;P10637-6;P10637-3;P10637-5;P10637-2;P10637	692;708;349;300;309;300;331;389;692	A0A0A0MQC7	Microtubule-associated protein;Microtubule-associated protein tau	Mapt	692	0.90575	0.000297711	47.099		3	S	KTDHGAEIVYKSPVVSGDTSPRHLSNVSSTG	TDHGAEIVY(0.115)KS(0.883)PVVS(0.906)GDT(0.568)S(0.528)PR	15	3	-0.85557										NaN	NaN	0.86547	NaN	NaN	0.98864	NaN	NaN	1.1214	NaN	NaN	0.61133	NaN	NaN	0.56495	NaN	NaN	0.9094
388	A0A0A0MQC7;A2A5Y6;B1AQW2;P10637-4;P10637-6;P10637-3;P10637-5;P10637-2;P10637	696;712;353;304;313;304;335;393;696	A0A0A0MQC7	Microtubule-associated protein;Microtubule-associated protein tau	Mapt	696	0.760768	0.000297711	44.382		3	S	GAEIVYKSPVVSGDTSPRHLSNVSSTGSIDM	TDHGAEIVY(0.049)KS(0.715)PVVS(0.715)GDT(0.761)S(0.761)PR	19	3	0.81214										NaN	NaN	0.86547	NaN	NaN	0.98864	NaN	NaN	1.1214	NaN	NaN	0.61133	NaN	NaN	0.56495	NaN	NaN	0.9094
389	A0A0A0MQD4;Q8K201	157;165	A0A0A0MQD4	Keratinocyte-associated transmembrane protein 2	9530068E07Rik;Kct2	157	1	1.4103e-05	122.63		1	S	TNPRDEEPEDINIAISKESRRFRGFQDSVEV	DEEPEDINIAIS(1)K	12	2	0.8011	0.54342	NaN	NaN	0.62633	NaN	NaN	1.1495	NaN	NaN	0.53782	NaN	NaN	0.82192	NaN	NaN	1.5229	NaN	NaN	1.1614	NaN	NaN	1.1295	NaN	NaN	0.97747	NaN	NaN	0.75627	NaN	NaN	0.80668	NaN
390	F7CGP0;A0A0A0MQD7;A0A2I3BPN8;A3KGS3-2;A3KGS3	489;856;903;818;818	F7CGP0	Ral GTPase-activating protein subunit alpha-2	Ralgapa2	489	0.666667	0.00085179	108.77		2	S	HVTHEHEGITMLVRRSSSPAELELKDDLQQA	RS(0.667)S(0.667)S(0.667)PAELELKDDLQQAHGR	2	4	0.14394
391	F7CGP0;A0A0A0MQD7;A0A2I3BPN8;A3KGS3-2;A3KGS3	490;857;904;819;819	F7CGP0	Ral GTPase-activating protein subunit alpha-2	Ralgapa2	490	0.976874	2.95651e-22	164.05		2	S	VTHEHEGITMLVRRSSSPAELELKDDLQQAH	RS(0.05)S(0.977)S(0.973)PAELELKDDLQQAHGR	3	4	-0.78061										NaN	0.90766	NaN	NaN	1.0575	NaN	NaN	1.2902	NaN										NaN	1.1545	NaN	NaN	1.0057
392	F7CGP0;A0A0A0MQD7;A0A2I3BPN8;A3KGS3-2;A3KGS3	491;858;905;820;820	F7CGP0	Ral GTPase-activating protein subunit alpha-2	Ralgapa2	491	0.998772	2.95651e-22	164.05		2	S	THEHEGITMLVRRSSSPAELELKDDLQQAHG	RS(0.112)S(0.889)S(0.999)PAELELKDDLQQAHGR	4	3	0.32838										NaN	0.90766	NaN	NaN	1.0575	NaN	NaN	1.2902	NaN										NaN	1.1545	NaN	NaN	1.0057
393	A0A0A0MQE5;A2AHC3	1069;1069	A0A0A0MQE5	Calmodulin-regulated spectrin-associated protein 1	Camsap1	1069	0.999317	2.54865e-18	136.49		1	S	QDQKIKAPVHFVEPLSPTGVPGHRKPPRLGQ	APVHFVEPLS(0.999)PT(0.001)GVPGHR	10	3	0.53656	1.2373	NaN	NaN	1.3045	NaN	NaN	1.1087	NaN	NaN										1.3805	NaN	NaN	1.0506	NaN	NaN	0.83864	NaN	NaN	1.2805	NaN	NaN	1.5973	NaN
394	A0A0A0MQE5;A2AHC3;A2AHC4;A2AHC3-2	858;858;878;878	A0A0A0MQE5	Calmodulin-regulated spectrin-associated protein 1	Camsap1	858	0.866275	2.97614e-07	78.206		1	S	SCPAPLTTWRQKREQSPGRHSKDPASLLASE	EQS(0.866)PGRHS(0.133)KDPAS(0.001)LLASELVQLHMQLEEK	3	4	-0.23583
395	A0A0A0MQE5;A2AHC3;A2AHC4;A2AHC3-2	863;863;883;883	A0A0A0MQE5	Calmodulin-regulated spectrin-associated protein 1	Camsap1	863	0.697703	2.21877e-05	68.074		1	S	LTTWRQKREQSPGRHSKDPASLLASELVQLH	EQS(0.121)PGRHS(0.698)KDPAS(0.179)LLAS(0.002)ELVQLHMQLEEK	8	5	0.044545
396	A0A0A0MQE5;A2AHC3;A2AHC4;A2AHC3-2	823;823;843;843	A0A0A0MQE5	Calmodulin-regulated spectrin-associated protein 1	Camsap1	823	0.99967	0.000627646	139.19		1	S	VKMTSFAERKLQRLNSCETKSSTSSSQKTTP	LQRLNS(1)CETK	6	2	-0.35278
397	A0A0A0MQE5;A2AHC3;A2AHC4;A2AHC3-2	469;469;489;489	A0A0A0MQE5	Calmodulin-regulated spectrin-associated protein 1	Camsap1	469	0.680973	3.01754e-25	88.987		1	S	RGAIGAWPDKKNRPVSQPTSFALHHAASCDV	NRPVS(0.681)QPT(0.157)S(0.157)FALHHAAS(0.005)CDVDPSSGDSVSLAR	5	4	-0.27047
398	A0A0A0MQE5;A2AHC3;A2AHC4;A2AHC3-2	473;473;493;493	A0A0A0MQE5	Calmodulin-regulated spectrin-associated protein 1	Camsap1	473	0.331657	0.000116083	59.038			S	GAWPDKKNRPVSQPTSFALHHAASCDVDPSS	NRPVS(0.332)QPT(0.332)S(0.332)FALHHAAS(0.005)CDVDPSSGDSVSLAR	9	4	-0.1427
399	A0A0A0MQE5;A2AHC3;A2AHC4;A2AHC3-2	734;734;754;754	A0A0A0MQE5	Calmodulin-regulated spectrin-associated protein 1	Camsap1	734	1	8.17117e-48	173.33		1;2	S	PSSHDSEPWTILRQDSDSDVVDVEDTEQDFI	QDS(1)DS(1)DVVDVEDTEQDFIGEDHPVVIPR	3	3	0.4445	NaN	1.0346	NaN	NaN	1.0913	NaN	NaN	1.0044	NaN	NaN	0.88532	NaN	NaN	1.0564	NaN	NaN	1.1963	NaN	NaN	1.0185	NaN	NaN	1.182	NaN	NaN	1.1112	NaN	NaN	1.145	NaN	NaN	1.2129
400	A0A0A0MQE5;A2AHC3;A2AHC4;A2AHC3-2	736;736;756;756	A0A0A0MQE5	Calmodulin-regulated spectrin-associated protein 1	Camsap1	736	1	8.17117e-48	173.33		2	S	SHDSEPWTILRQDSDSDVVDVEDTEQDFIGE	QDS(1)DS(1)DVVDVEDTEQDFIGEDHPVVIPR	5	3	0.4445	NaN	1.0346	NaN	NaN	1.0913	NaN	NaN	1.0044	NaN	NaN	0.88532	NaN	NaN	1.0564	NaN	NaN	1.1963	NaN	NaN	1.0185	NaN	NaN	1.182	NaN	NaN	1.1112	NaN	NaN	1.145	NaN	NaN	1.2129
401	A0A0A0MQE5;A2AHC3;A2AHC4;A2AHC3-2	370;370;390;390	A0A0A0MQE5	Calmodulin-regulated spectrin-associated protein 1	Camsap1	370	0.746445	1.60943e-05	71.78		1	S	KSSRPPVPISNATKRSFLGSPAAMSPADQPP	S(0.746)FLGS(0.253)PAAMSPADQPPSTQPLAEGSHR	1	3	-0.1547
402	A0A0A0MQE5;A2AHC3;A2AHC4;A2AHC3-2	374;374;394;394	A0A0A0MQE5	Calmodulin-regulated spectrin-associated protein 1	Camsap1	374	0.979618	4.0368e-13	109.77		2	S	PPVPISNATKRSFLGSPAAMSPADQPPSTQP	S(0.02)FLGS(0.98)PAAMS(1)PADQPPSTQPLAEGSHR	5	3	0.58964
403	A0A0A0MQE5;A2AHC3;A2AHC4;A2AHC3-2	379;379;399;399	A0A0A0MQE5	Calmodulin-regulated spectrin-associated protein 1	Camsap1	379	0.999985	4.0368e-13	109.77		2	S	SNATKRSFLGSPAAMSPADQPPSTQPLAEGS	S(0.02)FLGS(0.98)PAAMS(1)PADQPPSTQPLAEGSHR	10	3	0.58964
404	A0A0A0MQE5;A2AHC3;A2AHC4;A2AHC3-2	497;497;517;517	A0A0A0MQE5	Calmodulin-regulated spectrin-associated protein 1	Camsap1	497	0.646272	1.96487e-16	115.85		1;2	S	CDVDPSSGDSVSLARSISKDSLASNIIHLTP	S(0.646)IS(0.238)KDS(0.038)LAS(0.077)NIIHLTPQNQPHPSAGK	1	4	-0.086446
405	A0A0A0MQE5;A2AHC3;A2AHC4;A2AHC3-2	499;499;519;519	A0A0A0MQE5	Calmodulin-regulated spectrin-associated protein 1	Camsap1	499	0.915945	1.28958e-07	115.85		1;2	S	VDPSSGDSVSLARSISKDSLASNIIHLTPQN	S(0.036)IS(0.916)KDS(0.045)LAS(0.003)NIIHLTPQNQPHPSAGK	3	3	-1.5092
406	A0A0A0MQE5;A2AHC3;A2AHC4;A2AHC3-2	502;502;522;522	A0A0A0MQE5	Calmodulin-regulated spectrin-associated protein 1	Camsap1	502	0.964545	5.50743e-06	115.85		2	S	SSGDSVSLARSISKDSLASNIIHLTPQNQPH	S(0.502)IS(0.502)KDS(0.965)LAS(0.032)NIIHLTPQNQPHPSAGK	6	3	1.6787
407	A0A0A0MQE5;A2AHC3;A2AHC4;A2AHC3-2	505;505;525;525	A0A0A0MQE5	Calmodulin-regulated spectrin-associated protein 1	Camsap1	505	0.613377	5.22328e-06	112.9		2	S	DSVSLARSISKDSLASNIIHLTPQNQPHPSA	S(0.399)IS(0.589)KDS(0.399)LAS(0.613)NIIHLTPQNQPHPSAGK	9	3	-1.5341
408	A0A0A0MQE5;A2AHC3;A2AHC4;A2AHC3-2	443;443;463;463	A0A0A0MQE5	Calmodulin-regulated spectrin-associated protein 1	Camsap1	443	0.628353	0.000553556	114.7		1	S	QKVSQTEEIPDQRHRSNSLTRVDGQPRGAIG	S(0.628)NS(0.372)LTRVDGQPR	1	2	-0.037442
409	A0A0A0MQE5;A2AHC3	1133;1133	A0A0A0MQE5	Calmodulin-regulated spectrin-associated protein 1	Camsap1	1133	0.982498	9.92419e-11	159.66		1	S	TLPQSRSLPPSTHPRSPSDPGGELPEKCLFD	S(0.982)PS(0.018)DPGGELPEK	1	2	0.5147	1.0997	NaN	NaN	1.1093	NaN	NaN	1.0141	NaN	NaN	0.87083	NaN	NaN	0.84304	NaN	NaN	1.1186	NaN	NaN	1.0244	NaN	NaN	1.0407	NaN	NaN	1.0317	NaN	NaN	0.8327	NaN	NaN	0.96756	NaN
410	A0A0A0MQE5;A2AHC3	1135;1135	A0A0A0MQE5	Calmodulin-regulated spectrin-associated protein 1	Camsap1	1135	0.930025	5.50436e-12	167.83		1	S	PQSRSLPPSTHPRSPSDPGGELPEKCLFDSY	S(0.07)PS(0.93)DPGGELPEK	3	2	1.4349	1.1206	NaN	NaN	1.1454	NaN	NaN	1.0323	NaN	NaN	0.91091	NaN	NaN	0.96327	NaN	NaN	1.0656	NaN	NaN	1.0687	NaN	NaN	1.06	NaN	NaN	0.98062	NaN	NaN	0.85485	NaN	NaN	1.0811	NaN
411	A0A0A0MQE5;A2AHC3;A2AHC4;A2AHC3-2	550;550;570;570	A0A0A0MQE5	Calmodulin-regulated spectrin-associated protein 1	Camsap1	550	0.987477	9.84973e-07	98.582		2;3	S	EDEDEELVAIIRTDVSPPSPQMPRTSPQAPG	T(0.013)DVS(0.987)PPS(1)PQMPR	4	2	0.02154	NaN	1.2322	NaN	NaN	1.2701	NaN	NaN	1.0709	NaN	NaN	1.4178	NaN	NaN	1.1789	NaN	NaN	0.80508	NaN	NaN	0.97974	NaN	NaN	1.1604	NaN	NaN	1.1624	NaN	NaN	1.5653	NaN	NaN	1.6149
412	A0A0A0MQE5;A2AHC3;A2AHC4;A2AHC3-2	553;553;573;573	A0A0A0MQE5	Calmodulin-regulated spectrin-associated protein 1	Camsap1	553	1	6.83356e-14	107.3		1;2;3	S	DEELVAIIRTDVSPPSPQMPRTSPQAPGLVA	T(0.013)DVS(0.987)PPS(1)PQMPR	7	2	0.02154	1.5757	1.2322	NaN	1.6708	1.2701	NaN	1.0377	1.0709	NaN	1.3185	1.4178	NaN	0.91895	1.1789	NaN	0.8477	0.80508	NaN	1.5912	0.97974	NaN	1.5199	1.1604	NaN	0.99035	1.1624	NaN	1.522	1.5653	NaN	1.5259	1.6149
413	A0A0A0MQE5;A2AHC3;A2AHC4;A2AHC3-2	560;560;580;580	A0A0A0MQE5	Calmodulin-regulated spectrin-associated protein 1	Camsap1	560	0.961764	7.55592e-08	143.64		1;2;3	S	IRTDVSPPSPQMPRTSPQAPGLVASIRSPQR	T(0.363)DVS(0.637)PPS(0.999)PQMPRT(0.038)S(0.962)PQAPGLVASIR	14	3	-0.32603	1.002	NaN	NaN	0.99593	NaN	NaN	1.0058	NaN	NaN	0.95742	NaN	NaN	0.98754	NaN	NaN	0.96722	NaN	NaN	1.0836	NaN	NaN	1.0265	NaN	NaN	0.95565	NaN	NaN	1.0426	NaN	NaN	1.1037	NaN
414	A0A0A0MQE5;A2AHC3;A2AHC4;A2AHC3-2	569;569;589;589	A0A0A0MQE5	Calmodulin-regulated spectrin-associated protein 1	Camsap1	569	0.790496	6.77003e-07	77.235		2;3	S	PQMPRTSPQAPGLVASIRSPQRQADTLESKP	T(0.5)S(0.5)PQAPGLVAS(0.79)IRS(0.209)PQR	11	3	0.031462
415	A0A0A0MQE5;A2AHC3	1407;1407	A0A0A0MQE5	Calmodulin-regulated spectrin-associated protein 1	Camsap1	1407	1	0.000130881	107.99		1	S	PESVYSGGTPSHRVESLEALPILSRNPSRST	VES(1)LEALPILSR	3	2	0.20504	1.1153	NaN	NaN	1.2828	NaN	NaN	1.047	NaN	NaN	0.96849	NaN	NaN	0.98935	NaN	NaN	0.94025	NaN	NaN	1.3469	NaN	NaN	1.0401	NaN	NaN	0.79703	NaN	NaN
416	A0A0A0MQE5;A2AHC3;A2AHC4;A2AHC3-2	716;716;736;736	A0A0A0MQE5	Calmodulin-regulated spectrin-associated protein 1	Camsap1	716	0.49828	8.25923e-06	88.168			S	HVGRAEEDEGRWYVGSQSPSSHDSEPWTILR	WYVGS(0.498)QS(0.498)PS(0.003)S(0.001)HDSEPWTILR	5	3	0.30155
417	A0A0A0MQE5;A2AHC3;A2AHC4;A2AHC3-2	718;718;738;738	A0A0A0MQE5	Calmodulin-regulated spectrin-associated protein 1	Camsap1	718	0.828073	8.25923e-06	88.168		1	S	GRAEEDEGRWYVGSQSPSSHDSEPWTILRQD	WYVGS(0.142)QS(0.828)PS(0.025)S(0.005)HDSEPWTILR	7	3	-0.76993																			1.5041	NaN	NaN	1.2522	NaN	NaN	0.99378	NaN	NaN	1.333	NaN	NaN	1.5013	NaN
418	A0A0A0MQE5;A2AHC3;A2AHC4;A2AHC3-2	720;720;740;740	A0A0A0MQE5	Calmodulin-regulated spectrin-associated protein 1	Camsap1	720	0.29826	0.000165883	56.468			S	AEEDEGRWYVGSQSPSSHDSEPWTILRQDSD	WY(0.004)VGS(0.298)QS(0.298)PS(0.298)S(0.097)HDS(0.004)EPWTILR	9	3	-0.0087948
419	A0A0A0MQE5;A2AHC3;A2AHC4;A2AHC3-2	721;721;741;741	A0A0A0MQE5	Calmodulin-regulated spectrin-associated protein 1	Camsap1	721	0.291648	0.00019991	56.468			S	EEDEGRWYVGSQSPSSHDSEPWTILRQDSDS	WYVGS(0.016)QS(0.235)PS(0.292)S(0.292)HDS(0.112)EPWT(0.054)ILR	10	3	-1.809
420	B7ZCJ0;A0A0A0MQE8;B7ZCJ1;G3UWM5;Q6DFV3	311;315;321;150;310	B7ZCJ0	Rho GTPase-activating protein 21	Arhgap21	311	0.912417	5.36791e-09	108.02		2	S	EVRYGVNEQASTKAASRTTSPASVPTAHLIH	AAS(0.912)RT(0.275)T(0.579)S(0.157)PAS(0.076)VPTAHLIHQTTGSR	3	3	0.15868
421	B7ZCJ0;A0A0A0MQE8;B7ZCJ1;Q6DFV3	1425;1429;1435;1424	B7ZCJ0	Rho GTPase-activating protein 21	Arhgap21	1425	0.999995	0.000261542	82.171		2;3	S	AASRKRKKPKEKAQPSSSEDELDSVFFKKEN	AQPS(1)S(1)S(1)EDELDSVFFK	4	2	3.948										NaN	0.78455	0.91774	NaN	1.2219	0.765	NaN	1.4899	0.80868										NaN	0.75639	1.3178	NaN	1.0945
422	B7ZCJ0;A0A0A0MQE8;B7ZCJ1;Q6DFV3	1426;1430;1436;1425	B7ZCJ0	Rho GTPase-activating protein 21	Arhgap21	1426	0.999995	4.44914e-09	132.05		1;2;3	S	ASRKRKKPKEKAQPSSSEDELDSVFFKKENT	AQPS(1)S(1)S(1)EDELDSVFFK	5	2	3.948										NaN	0.78455	0.91774	NaN	1.2219	0.765	NaN	1.4899	0.80868										0.83099	0.75639	1.3178	0.46786	1.0945
423	B7ZCJ0;A0A0A0MQE8;B7ZCJ1;Q6DFV3	1427;1431;1437;1426	B7ZCJ0	Rho GTPase-activating protein 21	Arhgap21	1427	0.999995	3.63699e-09	122.33		1;2;3	S	SRKRKKPKEKAQPSSSEDELDSVFFKKENTE	AQPS(1)S(1)S(1)EDELDSVFFK	6	2	3.948	0.62423	NaN	NaN	0.72957	NaN	NaN	1.2829	NaN	NaN	NaN	0.78455	0.91774	NaN	1.2219	0.765	NaN	1.4899	0.80868										0.83656	0.75639	1.3178	0.86501	1.0945
424	B7ZCJ0;A0A0A0MQE8;B7ZCJ1;A2BHQ2;Q6DFV3	42;36;42;43;41	B7ZCJ0	Rho GTPase-activating protein 21	Arhgap21	42	0.997621	1.27919e-43	175.34		1	S	EVSKNKDGKDQGEPVSPSEDEPFSWPGPKTV	NKDGKDQGEPVS(0.998)PS(0.002)EDEPFSWPGPK	12	3	0.36549																												1.0522	NaN	NaN	2.6278	NaN
425	B7ZCJ0;A0A0A0MQE8;B7ZCJ1;G3UWM5;Q6DFV3	737;741;747;576;736	B7ZCJ0	Rho GTPase-activating protein 21	Arhgap21	737	0.835312	0.000247266	60.307		1	S	VLDNKESVILREKPQSGRQTPQPLRHQSYIL	EKPQS(0.835)GRQT(0.165)PQPLR	5	3	0.099542
426	B7ZCJ0;A0A0A0MQE8;B7ZCJ1;G3UWM5;Q6DFV3	610;614;620;449;609	B7ZCJ0	Rho GTPase-activating protein 21	Arhgap21	610	1	0.000267362	69.795		1	S	TTTGVSLQRGIAQDRSPLVKVRSNSLKVPPP	GIAQDRS(1)PLVK	7	2	0.14217	1.0297	NaN	NaN	0.78871	NaN	NaN	0.83589	NaN	NaN	0.96028	NaN	NaN	1.1341	NaN	NaN	1.2575	NaN	NaN										1.0898	NaN	NaN	1.3855	NaN
427	B7ZCJ0;A0A0A0MQE8;B7ZCJ1;G3UWM5;G3UX38;Q6DFV3	918;922;928;757;32;917	B7ZCJ0	Rho GTPase-activating protein 21	Arhgap21	918	0.999867	1.15859e-15	195.66		1	S	TDSQKSSEDSGSRKGSSSEVFSDAAREGWLQ	KGS(1)SSEVFSDAAR	3	2	0.38505	1.1049	NaN	NaN	1.0728	NaN	NaN	1.0026	NaN	NaN	1.3619	NaN	NaN	0.77151	NaN	NaN	0.6848	NaN	NaN	1.3769	NaN	NaN	1.057	NaN	NaN	0.80122	NaN	NaN	0.88996	NaN	NaN	0.85055	NaN
428	B7ZCJ0;A0A0A0MQE8;B7ZCJ1;G3UWM5;G3UX38;Q6DFV3	920;924;930;759;34;919	B7ZCJ0	Rho GTPase-activating protein 21	Arhgap21	920	0.425128	0.000370095	56.339			S	SQKSSEDSGSRKGSSSEVFSDAAREGWLQFR	KGS(0.287)S(0.287)S(0.425)EVFSDAAR	5	3	-0.1309
429	B7ZCJ0;A0A0A0MQE8;B7ZCJ1	1492;1496;1502	B7ZCJ0		Arhgap21	1492	0.939292	0.00142951	75.564		1	S	SGTTKEEKKIPWEEPSPPHSSKRNRSPTLSC	KIPWEEPS(0.939)PPHS(0.039)S(0.022)KR	8	3	-0.37609
430	B7ZCJ0;A0A0A0MQE8;B7ZCJ1;Q6DFV3	1592;1596;1602;1591	B7ZCJ0	Rho GTPase-activating protein 21	Arhgap21	1592	0.999998	0.000466595	86.699		1	S	TSSTTYLTSLDSSRLSPEVQSVAESKGDEAD	LS(1)PEVQSVAESK	2	2	1.5475	0.89684	NaN	NaN	0.9098	NaN	NaN	1.0234	NaN	NaN	0.99133	NaN	NaN	1.3026	NaN	NaN	1.3576	NaN	NaN	0.79839	NaN	NaN	1.1666	NaN	NaN	1.4713	NaN	NaN	0.67782	NaN	NaN	1.0469	NaN
431	B7ZCJ0;A0A0A0MQE8;B7ZCJ1;G3UWM5;Q6DFV3	851;855;861;690;850	B7ZCJ0	Rho GTPase-activating protein 21	Arhgap21	851	0.999971	4.66693e-54	191.81		1	S	PPSLTTSAPLIRRQLSHDQESVGPPSLDGQH	QLS(1)HDQESVGPPSLDGQHSSKTER	3	3	0.54841
432	B7ZCJ0;A0A0A0MQE8;B7ZCJ1;G3UWM5;Q6DFV3	856;860;866;695;855	B7ZCJ0	Rho GTPase-activating protein 21	Arhgap21	856	0.874417	1.1631e-09	66.853		1	S	TSAPLIRRQLSHDQESVGPPSLDGQHSSKTE	RQLS(0.125)HDQES(0.874)VGPPSLDGQHSSKTER	9	3	-0.040783
433	B7ZCJ0;A0A0A0MQE8;B7ZCJ1;Q6DFV3	1656;1660;1666;1655	B7ZCJ0	Rho GTPase-activating protein 21	Arhgap21	1656	0.462365	0.000379285	47.931			S	FRGKFQEVARVSRRNSEGSEASCTEGSLTPS	RNS(0.462)EGS(0.462)EAS(0.055)CT(0.02)EGS(0.001)LTPSLDSR	3	3	1.6336
434	B7ZCJ0;A0A0A0MQE8;B7ZCJ1;Q6DFV3	1659;1663;1669;1658	B7ZCJ0	Rho GTPase-activating protein 21	Arhgap21	1659	0.653764	1.8474e-09	105.46		1	S	KFQEVARVSRRNSEGSEASCTEGSLTPSLDS	RNS(0.338)EGS(0.654)EAS(0.008)CTEGSLTPSLDSR	6	3	-0.34504																												0.86728	NaN	NaN	0.85425	NaN
435	B7ZCJ0;A0A0A0MQE8;B7ZCJ1;G3UWM5;Q6DFV3	436;440;446;275;435	B7ZCJ0	Rho GTPase-activating protein 21	Arhgap21	436	0.666636	0.00216763	65.295		2	S	NQVVPTRTTLQVRRRSTSHDRVPQSVQIRQR	S(0.667)T(0.667)S(0.667)HDRVPQSVQIR	1	3	0.70765																												NaN	0.84376	NaN	NaN	0.75171
436	B7ZCJ0;A0A0A0MQE8;B7ZCJ1;G3UWM5;Q6DFV3	438;442;448;277;437	B7ZCJ0	Rho GTPase-activating protein 21	Arhgap21	438	0.994928	0.000160756	74.769		1;2	S	VVPTRTTLQVRRRSTSHDRVPQSVQIRQRSV	S(0.003)T(0.003)S(0.995)HDRVPQSVQIR	3	3	-0.029736																												NaN	0.84376	NaN	NaN	0.75171
437	B7ZCJ0;A0A0A0MQE8;B7ZCJ1;G3UWM5;Q6DFV3	470;474;480;309;469	B7ZCJ0	Rho GTPase-activating protein 21	Arhgap21	470	0.773266	4.36944e-97	251		1	S	QERLEDSVLMKYCPRSASQGALTSPPVSFNN	S(0.773)AS(0.227)QGALTSPPVSFNNHR	1	2	-0.35082										0.93334	NaN	NaN	0.87159	NaN	NaN	0.92809	NaN	NaN
438	B7ZCJ0;A0A0A0MQE8;B7ZCJ1;G3UWM5;Q6DFV3	472;476;482;311;471	B7ZCJ0	Rho GTPase-activating protein 21	Arhgap21	472	0.981979	1.07827e-49	214.63		1	S	RLEDSVLMKYCPRSASQGALTSPPVSFNNHR	S(0.018)AS(0.982)QGALTSPPVSFNNHR	3	2	-0.8394										1.0519	NaN	NaN	1.0034	NaN	NaN	0.94745	NaN	NaN	0.92231	NaN	NaN	0.74612	NaN	NaN	0.88932	NaN	NaN
439	B7ZCJ0;A0A0A0MQE8;B7ZCJ1;G3UWM5;Q6DFV3	478;482;488;317;477	B7ZCJ0	Rho GTPase-activating protein 21	Arhgap21	478	0.538057	0.00226419	45.784		1	S	LMKYCPRSASQGALTSPPVSFNNHRTRSWDY	S(0.005)AS(0.005)QGALT(0.45)S(0.538)PPVS(0.002)FNNHR	9	3	-0.37279										0.99472	NaN	NaN	1.0036	NaN	NaN	0.98955	NaN	NaN
440	B7ZCJ0;A0A0A0MQE8;B7ZCJ1;Q6DFV3	1615;1619;1625;1614	B7ZCJ0	Rho GTPase-activating protein 21	Arhgap21	1615	0.431058	9.52891e-05	77.286			S	ESKGDEADDERSELVSEGRPVETDSESEFPV	S(0.073)ELVS(0.431)EGRPVET(0.565)DS(0.557)ES(0.374)EFPVFPTTLTSDR	5	3	1.6987
441	B7ZCJ0;A0A0A0MQE8;B7ZCJ1;Q6DFV3	1624;1628;1634;1623	B7ZCJ0	Rho GTPase-activating protein 21	Arhgap21	1624	0.972994	2.5707e-23	117.77		2	S	ERSELVSEGRPVETDSESEFPVFPTTLTSDR	S(0.001)ELVS(0.017)EGRPVET(0.98)DS(0.973)ES(0.029)EFPVFPTTLTSDR	14	3	-0.46699	NaN	0.81223	NaN	NaN	0.88302	NaN	NaN	1.0983	NaN	NaN	0.94611	NaN	NaN	1.1644	NaN	NaN	1.1846	NaN	NaN	0.84271	NaN	NaN	0.94329	NaN	NaN	1.0956	NaN	NaN	0.86824	NaN	NaN	0.95641
442	B7ZCJ0;A0A0A0MQE8;B7ZCJ1;Q6DFV3	1626;1630;1636;1625	B7ZCJ0	Rho GTPase-activating protein 21	Arhgap21	1626	0.663248	2.43773e-05	77.984		2	S	SELVSEGRPVETDSESEFPVFPTTLTSDRLF	S(0.004)ELVS(0.056)EGRPVET(0.612)DS(0.663)ES(0.663)EFPVFPT(0.001)TLTSDR	16	3	-0.36741	NaN	0.84232	NaN	NaN	0.84396	NaN	NaN	1.0023	NaN
443	B7ZCJ0;A0A0A0MQE8;B7ZCJ1;Q6DFV3	1729;1733;1739;1728	B7ZCJ0	Rho GTPase-activating protein 21	Arhgap21	1729	0.732551	0.00170677	73.655		1	S	TPALAKMFDVMKKGKSTGSLLTPSRSESEKQ	S(0.733)T(0.267)GSLLTPSR	1	2	-0.38233
444	B7ZCJ0;A0A0A0MQE8;B7ZCJ1;G3UWM5;Q6DFV3	875;879;885;714;874	B7ZCJ0	Rho GTPase-activating protein 21	Arhgap21	875	1	2.26558e-08	179.55		1	S	PSLDGQHSSKTERSKSYDEGLDDYREDAKLS	S(1)YDEGLDDYREDAK	1	2	1.046	1.0182	NaN	NaN	1.0715	NaN	NaN	1.1742	NaN	NaN										0.76547	NaN	NaN	0.95743	NaN	NaN	1.1765	NaN	NaN	0.40131	NaN	NaN	0.87263	NaN
445	B7ZCJ0;A0A0A0MQE8;B7ZCJ1;G3UWM5;Q6DFV3	691;695;701;530;690	B7ZCJ0	Rho GTPase-activating protein 21	Arhgap21	691	0.426889	4.49881e-05	66.386			S	SSCLPGTSAKTSPQLSENLGTSDLELPAIPR	T(0.262)S(0.262)PQLS(0.427)ENLGT(0.044)S(0.005)DLELPAIPR	6	3	-0.37791
446	B7ZCJ0;A0A0A0MQE8;B7ZCJ1;Q6DFV3	1848;1852;1858;1847	B7ZCJ0	Rho GTPase-activating protein 21	Arhgap21	1848	0.785633	1.96749e-05	103.46		1	S	DLSISDWLARERVRTSASDLSRGEGLEPQAE	VRT(0.212)S(0.786)AS(0.002)DLSR	4	2	-0.35046										0.94491	NaN	NaN	0.94635	NaN	NaN	1.0682	NaN	NaN	0.81687	NaN	NaN	1.0216	NaN	NaN	1.1367	NaN	NaN	0.95884	NaN	NaN	0.98583	NaN
447	A0A0A0MQG9;A2AQZ2	214;210	A0A0A0MQG9		Phyhd1	214	0.929723	0.00288142	56.424		2	S	SRRMIRAPSDSGPGTSFLGSDP_________	RMIRAPSDSGPGT(0.072)S(0.93)FLGS(0.998)DP	14	3	0.79492
448	A0A0A0MQG9;A2AQZ2	218;214	A0A0A0MQG9		Phyhd1	218	0.998748	0.00288142	56.424		2	S	IRAPSDSGPGTSFLGSDP_____________	RMIRAPSDSGPGT(0.177)S(0.825)FLGS(0.999)DP	18	3	0.64102
449	A0A0A0MQJ6;A2A8R7;B2RX14	206;245;245	A0A0A0MQJ6	Terminal uridylyltransferase 4	Zcchc11	206	0.995698	1.94454e-26	134.28		2;3	S	SLSQKQQTQTDNIADSDDSASGIEDTADDLS	QQT(0.003)QT(0.005)DNIADS(0.996)DDS(0.996)AS(0.996)GIEDT(0.005)ADDLSK	11	3	0.34428										NaN	1.0848	0.91741	NaN	1.3926	1.2389	NaN	1.2643	1.3141	NaN	1.5146	NaN	NaN	0.83724	NaN	NaN	0.55737	NaN	NaN	0.88423	NaN	NaN	0.80733
450	A0A0A0MQJ6;A2A8R7;B2RX14	209;248;248	A0A0A0MQJ6	Terminal uridylyltransferase 4	Zcchc11	209	0.995698	1.94454e-26	134.28		2;3	S	QKQQTQTDNIADSDDSASGIEDTADDLSKMK	QQT(0.003)QT(0.005)DNIADS(0.996)DDS(0.996)AS(0.996)GIEDT(0.005)ADDLSK	14	3	0.34428										NaN	1.0848	0.91741	NaN	1.3926	1.2389	NaN	1.2643	1.3141	NaN	1.5146	NaN	NaN	0.83724	NaN	NaN	0.55737	NaN	NaN	0.88423	NaN	NaN	0.80733
451	A0A0A0MQJ6;A2A8R7;B2RX14	211;250;250	A0A0A0MQJ6	Terminal uridylyltransferase 4	Zcchc11	211	0.995689	6.0698e-09	81.297		3	S	QQTQTDNIADSDDSASGIEDTADDLSKMKSE	QQT(0.003)QT(0.005)DNIADS(0.996)DDS(0.996)AS(0.996)GIEDT(0.005)ADDLSK	16	3	0.34428										NaN	NaN	0.91741	NaN	NaN	1.2389	NaN	NaN	1.3141
452	A0A0A0MQJ6;A2A8R7;B2RX14	137;176;176	A0A0A0MQJ6	Terminal uridylyltransferase 4	Zcchc11	137	1	1.52582e-12	153		1	S	ENTPTSQMKLQKTPRSPLEPENVPSLLLKEN	S(1)PLEPENVPSLLLK	1	2	-0.098163	1.0001	NaN	NaN	1.0193	NaN	NaN	0.99063	NaN	NaN	0.90178	NaN	NaN	0.83102	NaN	NaN	1.1178	NaN	NaN	1.0634	NaN	NaN	1.0183	NaN	NaN	0.85247	NaN	NaN	0.87785	NaN	NaN	1.1072	NaN
453	A0A0A0MQJ6;A2A8R7;B2RX14	92;131;131	A0A0A0MQJ6	Terminal uridylyltransferase 4	Zcchc11	92	1	0.00503622	95.502		1	S	EKTPSLQTKAEKVPKSPNLPVKAEKAPCTTA	S(1)PNLPVK	1	2	-0.054719	0.73246	NaN	NaN	0.74738	NaN	NaN	1.0528	NaN	NaN	0.71546	NaN	NaN	0.91774	NaN	NaN	1.1513	NaN	NaN	0.71509	NaN	NaN	0.74044	NaN	NaN	1.2974	NaN	NaN	0.83168	NaN	NaN	0.85025	NaN
454	A0A0A0MQK3;Q9WTN3-3;Q9WTN3;F6XZS9	72;72;96;43	A0A0A0MQK3	Sterol regulatory element-binding protein 1;Processed sterol regulatory element-binding protein 1	Srebf1	72	0.999765	1.40797e-11	109.35		1	S	LEAFLGGPKVTPAPLSPPPSAPAALKMYPSV	VTPAPLS(1)PPPSAPAALK	7	2	0.40983	1.4432	NaN	NaN	1.9019	NaN	NaN	1.4053	NaN	NaN	1.494	NaN	NaN	1.3444	NaN	NaN	0.98172	NaN	NaN	2.0117	NaN	NaN	1.7446	NaN	NaN	0.79707	NaN	NaN	1.2595	NaN	NaN	1.381	NaN
455	A0A0A0MQN9;Q80XJ3	2299;2268	A0A0A0MQN9	Tetratricopeptide repeat protein 28	Ttc28	2299	0.999995	0.000101258	85.271		1	S	PPGSSHPSPGRDTPVSPADPPLFRLKYPSSP	DTPVS(1)PADPPLFR	5	2	0.43367	0.91024	NaN	NaN	1.0209	NaN	NaN	1.1541	NaN	NaN	0.94301	NaN	NaN	1.0633	NaN	NaN	1.0989	NaN	NaN	1.0301	NaN	NaN	1.0565	NaN	NaN	0.98445	NaN	NaN	0.6954	NaN	NaN	0.97004	NaN
456	A0A0A0MQN9;Q80XJ3	2401;2370	A0A0A0MQN9	Tetratricopeptide repeat protein 28	Ttc28	2401	1	4.48063e-07	170.66		1	S	GTLTSKRDVLSLLNLSPRHGKEEGGADRLEL	DVLSLLNLS(1)PR	9	2	0.23298	0.8369	NaN	NaN	0.97406	NaN	NaN	1.1337	NaN	NaN	1.0203	NaN	NaN	1.4199	NaN	NaN	1.3903	NaN	NaN	1.3666	NaN	NaN	1.4229	NaN	NaN	1.2408	NaN	NaN	1.4796	NaN	NaN	1.752	NaN
457	A0A0A0MQN9;Q80XJ3	2129;2098	A0A0A0MQN9	Tetratricopeptide repeat protein 28	Ttc28	2129	0.917321	3.39282e-19	174.72		2	S	APGGVRLSVSSKGSVSTPNSPVKMTLIPSPN	GS(0.024)VS(0.917)T(0.078)PNS(0.962)PVKMT(0.018)LIPSPNSPFQK	4	3	3.3742
458	A0A0A0MQN9;Q80XJ3	2133;2102	A0A0A0MQN9	Tetratricopeptide repeat protein 28	Ttc28	2133	0.99923	3.39282e-19	174.72		2;3	S	VRLSVSSKGSVSTPNSPVKMTLIPSPNSPFQ	LSVSSKGSVS(0.598)T(0.403)PNS(0.999)PVK	14	2	-0.79628
459	A0A0A0MQN9;Q80XJ3	2145;2114	A0A0A0MQN9	Tetratricopeptide repeat protein 28	Ttc28	2145	0.883997	1.79576e-06	87.963		3	S	TPNSPVKMTLIPSPNSPFQKVGKLASSDTGE	GS(0.116)VS(0.493)T(0.499)PNS(0.839)PVKMT(0.052)LIPS(0.116)PNS(0.884)PFQK	20	3	-0.33155
460	A0A0A0MQN9;Q80XJ3	2327;2296	A0A0A0MQN9	Tetratricopeptide repeat protein 28	Ttc28	2327	0.499572	0.00016024	101.71			S	SSPYSAHISKSPRNTSPACSAPSPALSYSSA	NT(0.5)S(0.5)PACS(0.001)APSPALSYSSAGSAR	3	2	0.70721
461	A0A0A0MQN9;Q80XJ3	2250;2219	A0A0A0MQN9	Tetratricopeptide repeat protein 28	Ttc28	2250	0.999694	1.34792e-07	129.29		1	S	SAFSKPILSHQRSQLSPLTVKPQPPARSSSL	SQLS(1)PLTVKPQPPAR	4	3	0.29023	0.72943	NaN	NaN	0.95903	NaN	NaN	1.0863	NaN	NaN	0.815	NaN	NaN	1.259	NaN	NaN	1.55	NaN	NaN	0.82045	NaN	NaN	1.1327	NaN	NaN	1.386	NaN	NaN	1.1005	NaN	NaN	1.0286	NaN
462	A0A0A0MQN9;Q80XJ3	2104;2073	A0A0A0MQN9	Tetratricopeptide repeat protein 28	Ttc28	2104	0.991379	0.00326569	70.439		1	S	MEPLATYQGEGKTRFSPDPKQPCVKAPGGVR	T(0.009)RFS(0.991)PDPK	4	2	0.14224	0.80866	NaN	NaN	0.83977	NaN	NaN	1.1382	NaN	NaN																			0.81636	NaN	NaN	0.90552	NaN
463	A0A0A0MQN9;Q80XJ3	1615;1584	A0A0A0MQN9	Tetratricopeptide repeat protein 28	Ttc28	1615	1	2.70062e-13	146.76		2	S	HPYTIPESLRVQDDASDVESISDCPPLRELL	VQDDAS(1)DVES(0.988)IS(0.012)DCPPLR	6	2	0.074801	NaN	1.4944	NaN	NaN	0.78781	NaN	NaN	0.55415	NaN																			NaN	1.0361	NaN	NaN	1.0469
464	A0A0A0MQN9;Q80XJ3	1619;1588	A0A0A0MQN9	Tetratricopeptide repeat protein 28	Ttc28	1619	0.987649	2.70062e-13	146.76		1;2	S	IPESLRVQDDASDVESISDCPPLRELLLTAA	VQDDAS(1)DVES(0.988)IS(0.012)DCPPLR	10	2	0.074801	NaN	1.4944	NaN	NaN	0.78781	NaN	NaN	0.55415	NaN																			NaN	1.0361	NaN	NaN	1.0469
465	Q9JKV1;A0A0A6YVU8;D3YUD8	405;405;307	Q9JKV1	Proteasomal ubiquitin receptor ADRM1	Adrm1;Gm9774	405	1	0.000124228	69.795		1	S	KEGDTKDKKDEEEDMSLD_____________	DKKDEEEDMS(1)LD	10	2	-0.034403										1.0087	NaN	NaN	0.96842	NaN	NaN	0.97974	NaN	NaN										1.4667	NaN	NaN	0.97313	NaN
466	A0A0A6YW06;Q03173-4;J3QNM3;E9QKQ9;E9QLZ9;Q03173-5;Q03173;Q03173-6;Q03173-3;A0A0A6YXC8;Q03173-2;E9QKR1	703;701;707;707;722;705;720;425;459;442;308;459	A0A0A6YW06	Protein enabled homolog	Enah	703	0.67622	0.00382903	62.709		1	S	RNEDAEPITAKAPSTSTPEPTRKPWERTNTM	APS(0.008)T(0.141)S(0.676)T(0.171)PEPT(0.003)RKPWER	5	3	0.1807
467	A0A0A6YW06;Q03173-4;J3QNM3;E9QKQ9;E9QLZ9;Q03173-5;Q03173	332;332;336;336;351;336;351	A0A0A6YW06	Protein enabled homolog	Enah	332	0.996957	1.24654e-24	156.51		1;2	S	VLPHYATVPRPLNKNSRPSSPVNTPSSQPPA	NS(0.997)RPS(0.662)S(0.341)PVNTPSSQPPAAK	2	2	-0.62412	NaN	1.1751	NaN	NaN	1.1644	NaN	NaN	1.0448	NaN	NaN	0.90332	NaN	NaN	0.99043	NaN	NaN	1.1243	NaN	NaN	1.043	NaN	NaN	0.81453	NaN	NaN	0.77544	NaN	NaN	1.4953	NaN	NaN	1.7072
468	A0A0A6YW06;Q03173-4;J3QNM3;E9QKQ9;E9QLZ9;Q03173-5;Q03173	335;335;339;339;354;339;354	A0A0A6YW06	Protein enabled homolog	Enah	335	0.822951	2.72524e-77	240.59		1;2	S	HYATVPRPLNKNSRPSSPVNTPSSQPPAAKS	NS(0.384)RPS(0.823)S(0.793)PVNTPSSQPPAAK	5	3	0.47651	1.197	1.3084	NaN	0.74992	1.2161	NaN	0.65107	0.9442	NaN	1.1451	0.93259	NaN	0.98383	0.9901	NaN	0.85976	1.0992	NaN	NaN	1.0935	NaN	NaN	0.8047	NaN	NaN	0.73283	NaN	2.41	1.7822	NaN	2.8035	1.8501
469	A0A0A6YW06;Q03173-4;J3QNM3;E9QKQ9;E9QLZ9;Q03173-5;Q03173	336;336;340;340;355;340;355	A0A0A6YW06	Protein enabled homolog	Enah	336	0.999891	2.53374e-110	281.65		1;2	S	YATVPRPLNKNSRPSSPVNTPSSQPPAAKSC	PSS(1)PVNTPSSQPPAAK	3	2	0.3912	0.91524	1.1751	NaN	0.76423	1.1644	NaN	0.85895	1.0454	NaN	1.3535	0.84248	NaN	1.0985	0.95344	NaN	0.73289	1.1912	NaN	1.2004	1.1012	NaN	1.4532	0.79371	NaN	1.1749	0.72558	NaN	1.9005	1.4953	NaN	2.1448	1.7072
470	A0A0A6YW06;Q03173-4;J3QNM3;E9QKQ9;E9QLZ9;Q03173-5;Q03173;Q03173-6;Q03173-3;A0A0A6YXC8;E9QKR1	125;125;129;129;144;129;144;125;125;145;125	A0A0A6YW06	Protein enabled homolog	Enah	125	1	1.77387e-39	183.24		1	S	VLNSQEAGPTLPRQNSQLPAQVQNGPSQEEL	QNS(1)QLPAQVQNGPSQEELEIQR	3	3	0.82931	0.97256	NaN	NaN	1.2353	NaN	NaN	1.4763	NaN	NaN	0.69024	NaN	NaN	1.1505	NaN	NaN	1.6766	NaN	NaN	1.1304	NaN	NaN	1.0226	NaN	NaN	0.89904	NaN	NaN	0.9134	NaN	NaN	1.0384	NaN
471	A0A0A6YW06;Q03173-4;J3QNM3;E9QKQ9;E9QLZ9;Q03173-5;Q03173	236;236;240;240;255;240;255	A0A0A6YW06	Protein enabled homolog	Enah	236	0.988222	1.17225e-19	98.631		1	S	QLEREQVEWERERRMSNAAPSSDSSLSSAPL	RMS(0.988)NAAPS(0.008)S(0.003)DS(0.001)S(0.001)LSSAPLPEYSSCQPPSAPPPSYAK	3	3	-0.86688
472	A0A0A6YW06;Q03173-4;J3QNM3;E9QKQ9;E9QLZ9;Q03173-5;Q03173	359;359;363;363;378;363;378	A0A0A6YW06	Protein enabled homolog	Enah	359	0.999897	2.55247e-35	164.46		2	S	QPPAAKSCAWPTSNFSPLPPSPPIMISSPPG	SCAWPTSNFS(1)PLPPS(1)PPIMISSPPGK	10	3	-1.5456
473	A0A0A6YW06;Q03173-4;J3QNM3;E9QKQ9;E9QLZ9;Q03173-5;Q03173	364;364;368;368;383;368;383	A0A0A6YW06	Protein enabled homolog	Enah	364	0.999991	2.55247e-35	164.46		1;2	S	KSCAWPTSNFSPLPPSPPIMISSPPGKATGP	SCAWPTSNFS(1)PLPPS(1)PPIMISSPPGK	15	3	-1.5456										1.3936	NaN	NaN	1.4861	NaN	NaN	1.052	NaN	NaN										1.8876	NaN	NaN	2.0199	NaN
474	A0A0A6YW06;Q03173-4;J3QNM3;E9QKQ9;E9QLZ9;Q03173-5;Q03173;Q03173-6;Q03173-3;A0A0A6YXC8;Q03173-2	723;721;727;727;742;725;740;445;479;462;328	A0A0A6YW06	Protein enabled homolog	Enah	723	0.999999	4.93468e-69	241.11		1;2	S	TRKPWERTNTMNGSKSPVISRPKSTPSSQPS	S(1)PVISRPK	1	2	-0.098314	1.2786	NaN	NaN	0.9591	NaN	NaN	0.69848	NaN	NaN	1.2516	NaN	NaN	1.0487	NaN	NaN	1.1463	NaN	NaN	1.1448	NaN	NaN	0.93428	NaN	NaN	0.98035	NaN	NaN	1.0409	NaN	NaN	1.2287	NaN
475	A0A0A6YW06;Q03173-4;J3QNM3;E9QKQ9;E9QLZ9;Q03173-5;Q03173;Q03173-6;Q03173-3;A0A0A6YXC8;Q03173-2	721;719;725;725;740;723;738;443;477;460;326	A0A0A6YW06	Protein enabled homolog	Enah	721	0.935515	1.17053e-23	203.53		1;2	S	EPTRKPWERTNTMNGSKSPVISRPKSTPSSQ	TNTMNGS(0.936)KS(0.064)PVISR	7	2	-0.38092	1.3571	NaN	NaN	1.0916	NaN	NaN	0.83979	NaN	NaN										1.3016	NaN	NaN	1.2301	NaN	NaN	0.95302	NaN	NaN
476	A0A0A6YW06;Q03173-4;J3QNM3;E9QKQ9;E9QLZ9;Q03173-5;Q03173	292;292;296;296;311;296;311	A0A0A6YW06	Protein enabled homolog	Enah	292	0.334716	3.35155e-19	97.469			S	DATPDYAVVTALPPTSTPPTPPLRHAATRFA	VISAPVSDATPDYAVVTALPPT(0.335)S(0.335)T(0.335)PPT(0.982)PPLRHAAT(0.014)R	23	4	-0.31991
477	A0A0A6YW28;P35123;A0A0A6YVY7;A0A0A6YWM7	628;675;675;203	A0A0A6YW28	Ubiquitin carboxyl-terminal hydrolase;Ubiquitin carboxyl-terminal hydrolase 4	Usp4	628	1	6.68549e-56	207.67		1;2	S	EEEEMDHQEEGKEQLSEVEGSGEDDQGDDHS	EQLS(1)EVEGS(1)GEDDQGDDHSESAQK	4	2	0.34741	1.1479	0.96763	NaN	1.009	0.97369	NaN	0.86908	0.94526	NaN	1.0048	0.97464	NaN	0.93962	0.91096	NaN	0.9003	0.88816	NaN	0.84209	1.0298	NaN	0.93299	1.0626	NaN	1.1236	0.96205	NaN	0.9998	1.0048	NaN	0.95998	1.0176
478	A0A0A6YW28;P35123;A0A0A6YVY7;A0A0A6YWM7	633;680;680;208	A0A0A6YW28	Ubiquitin carboxyl-terminal hydrolase;Ubiquitin carboxyl-terminal hydrolase 4	Usp4	633	1	6.68549e-56	207.67		1;2	S	DHQEEGKEQLSEVEGSGEDDQGDDHSESAQK	EQLS(1)EVEGS(1)GEDDQGDDHSESAQK	9	2	2.4489	1.1562	0.96763	NaN	1.1127	0.97369	NaN	0.95766	0.94526	NaN	1.2057	0.97464	NaN	1.1468	0.91096	NaN	1.0313	0.88816	NaN	1.1095	1.0298	NaN	1.0268	1.0626	NaN	0.91989	0.96205	NaN	1.3476	1.0048	NaN	1.2008	1.0176
479	A0A0A6YW28;P35123;A0A0A6YVY7;A0A0A6YWM7	607;654;654;182	A0A0A6YW28	Ubiquitin carboxyl-terminal hydrolase;Ubiquitin carboxyl-terminal hydrolase 4	Usp4	607	0.499745	5.68725e-08	118.47			S	FLSSPLEPGACNGSRSSYEGDEEEEMDHQEE	S(0.5)S(0.5)Y(0.001)EGDEEEEMDHQEEGK	1	2	-0.071931
480	A0A0A6YW28;P35123;A0A0A6YVY7;A0A0A6YWM7	608;655;655;183	A0A0A6YW28	Ubiquitin carboxyl-terminal hydrolase;Ubiquitin carboxyl-terminal hydrolase 4	Usp4	608	0.499745	5.68725e-08	118.47			S	LSSPLEPGACNGSRSSYEGDEEEEMDHQEEG	S(0.5)S(0.5)Y(0.001)EGDEEEEMDHQEEGK	2	2	-0.071931
481	Q3TQS1;A0A0A6YWC2;A0A0A6YXJ7;F6U5V1	60;60;42;266	Q3TQS1		Larp1b	60	0.999999	2.19607e-24	171.79		1	S	KENREAKLDGPTENISEDEAQSSSQRKRGWR	LDGPTENIS(1)EDEAQSSSQR	9	2	-0.17089	1.6599	NaN	NaN	1.2534	NaN	NaN	0.77086	NaN	NaN	1.0388	NaN	NaN	0.9251	NaN	NaN	0.8438	NaN	NaN	0.82644	NaN	NaN	0.91638	NaN	NaN	1.1461	NaN	NaN	0.96233	NaN	NaN	1.1653	NaN
482	E9QNQ4;A0A0A6YWG7;Q8CHG7	499;649;501	E9QNQ4	Rap guanine nucleotide exchange factor 2	Rapgef2	499	0.999898	1.01759e-17	132.64		1	S	PHLPKIGDIKKASRYSIPDLAVDVEQVIGLE	YS(1)IPDLAVDVEQVIGLEK	2	2	0.85206	0.62959	NaN	NaN	0.78893	NaN	NaN	1.2067	NaN	NaN	0.58133	NaN	NaN	0.7997	NaN	NaN	1.3912	NaN	NaN	0.74314	NaN	NaN	0.84773	NaN	NaN	1.0052	NaN	NaN	0.66949	NaN	NaN	0.55049	NaN
483	E9QNQ4;A0A0A6YWG7;Q8CHG7	1077;1227;1079	E9QNQ4	Rap guanine nucleotide exchange factor 2	Rapgef2	1077	1	1.27814e-05	107.74		1	S	RKKVPVKDLPPFGINSPQALKKILSLSEEGS	DLPPFGINS(1)PQALK	9	2	0.2459	0.53011	NaN	NaN	0.65936	NaN	NaN	1.2634	NaN	NaN	0.73228	NaN	NaN	1.0231	NaN	NaN	1.2773	NaN	NaN	0.71133	NaN	NaN	1.3753	NaN	NaN	1.9708	NaN	NaN	0.95774	NaN	NaN	1.0829	NaN
484	E9QNQ4;A0A0A6YWG7;Q8CHG7	577;727;579	E9QNQ4	Rap guanine nucleotide exchange factor 2	Rapgef2	577	0.199887	3.41262e-06	49.888			S	VGLRQTKHIPAALPVSGTLSSSNPDLLQSHH	HIPAALPVS(0.2)GT(0.2)LS(0.2)S(0.2)S(0.2)NPDLLQS(0.001)HHR	9	3	0.1615
485	E9QNQ4;A0A0A6YWG7;Q8CHG7	581;731;583	E9QNQ4	Rap guanine nucleotide exchange factor 2	Rapgef2	581	0.39666	4.9378e-20	104.6			S	QTKHIPAALPVSGTLSSSNPDLLQSHHRILD	HIPAALPVSGT(0.001)LS(0.397)S(0.397)S(0.136)NPDLLQS(0.069)HHR	13	4	0.60692
486	E9QNQ4;A0A0A6YWG7;Q8CHG7	582;732;584	E9QNQ4	Rap guanine nucleotide exchange factor 2	Rapgef2	582	0.478956	4.9378e-20	104.6			S	TKHIPAALPVSGTLSSSNPDLLQSHHRILDF	HIPAALPVS(0.044)GT(0.044)LS(0.042)S(0.479)S(0.388)NPDLLQS(0.002)HHR	14	4	-0.25445
487	E9QNQ4;A0A0A6YWG7;Q8CHG7	583;733;585	E9QNQ4	Rap guanine nucleotide exchange factor 2	Rapgef2	583	0.865103	2.26603e-38	155.22		1	S	KHIPAALPVSGTLSSSNPDLLQSHHRILDFS	HIPAALPVSGTLS(0.017)S(0.118)S(0.865)NPDLLQSHHR	15	4	-0.29141																												0.84524	NaN	NaN	0.89023	NaN
488	E9QNQ4;A0A0A6YWG7;Q8CHG7	590;740;592	E9QNQ4	Rap guanine nucleotide exchange factor 2	Rapgef2	590	0.461706	3.14259e-05	75.564			S	PVSGTLSSSNPDLLQSHHRILDFSTTPDLPD	HIPAALPVSGT(0.003)LS(0.05)S(0.243)S(0.243)NPDLLQS(0.462)HHR	22	4	-0.25886
489	E9QNQ4;A0A0A6YWG7;Q8CHG7	1108;1258;1110	E9QNQ4	Rap guanine nucleotide exchange factor 2	Rapgef2	1108	0.561971	5.65088e-18	132.22		2	S	LERHRKQAEDTISNASSQLSSPPTSPQSSPR	QAEDTIS(0.001)NAS(0.562)S(0.214)QLS(0.123)S(0.1)PPT(0.097)S(0.821)PQS(0.065)S(0.017)PR	10	3	-0.04481
490	E9QNQ4;A0A0A6YWG7;Q8CHG7	1109;1259;1111	E9QNQ4	Rap guanine nucleotide exchange factor 2	Rapgef2	1109	0.412826	1.58626e-05	65.57			S	ERHRKQAEDTISNASSQLSSPPTSPQSSPRK	QAEDT(0.045)IS(0.054)NAS(0.464)S(0.413)QLS(0.013)S(0.014)PPT(0.288)S(0.643)PQS(0.05)S(0.016)PR	11	3	-0.060801
491	E9QNQ4;A0A0A6YWG7;Q8CHG7	1112;1262;1114	E9QNQ4	Rap guanine nucleotide exchange factor 2	Rapgef2	1112	0.540132	3.07341e-13	107.13		2	S	RKQAEDTISNASSQLSSPPTSPQSSPRKGYA	KQAEDT(0.001)IS(0.001)NAS(0.003)S(0.003)QLS(0.54)S(0.436)PPT(0.484)S(0.409)PQS(0.082)S(0.039)PR	15	3	0.094834
492	E9QNQ4;A0A0A6YWG7;Q8CHG7	1113;1263;1115	E9QNQ4	Rap guanine nucleotide exchange factor 2	Rapgef2	1113	0.99846	8.16304e-66	200.89		2	S	KQAEDTISNASSQLSSPPTSPQSSPRKGYAL	QAEDTISNASSQLS(0.002)S(0.998)PPT(0.033)S(0.96)PQS(0.005)S(0.001)PR	15	3	-0.24083
493	E9QNQ4;A0A0A6YWG7;Q8CHG7	1117;1267;1119	E9QNQ4	Rap guanine nucleotide exchange factor 2	Rapgef2	1117	0.960466	8.16304e-66	200.89		2	S	DTISNASSQLSSPPTSPQSSPRKGYALALSG	QAEDTISNASSQLS(0.002)S(0.998)PPT(0.033)S(0.96)PQS(0.005)S(0.001)PR	19	3	-0.24083	NaN	0.99019	NaN	NaN	0.90979	NaN	NaN	0.89883	NaN	NaN	0.77199	NaN	NaN	0.88598	NaN	NaN	1.1584	NaN	NaN	0.74599	NaN	NaN	0.76148	NaN	NaN	0.98402	NaN	NaN	0.93209	NaN	NaN	0.73489
494	E9QNQ4;A0A0A6YWG7;Q8CHG7	1092;1242;1094	E9QNQ4	Rap guanine nucleotide exchange factor 2	Rapgef2	1092	0.996624	0.00024125	98.592		1	S	SPQALKKILSLSEEGSLERHRKQAEDTISNA	ILSLS(0.003)EEGS(0.997)LER	9	2	-0.014667																												3.1929	NaN	NaN	1.6214	NaN
495	E9QNQ4;A0A0A6YWG7;Q8CHG7	1173;1323;1175	E9QNQ4	Rap guanine nucleotide exchange factor 2	Rapgef2	1173	0.929203	0.000269081	98.676		1	S	DSVPVSLHDERRQRHSVSIVESNLGVGRMER	QRHS(0.929)VS(0.071)IVESNLGVGR	4	3	-0.18841
496	E9QNQ4;A0A0A6YWG7;Q8CHG7	958;1108;960	E9QNQ4	Rap guanine nucleotide exchange factor 2	Rapgef2	958	0.999997	4.20238e-08	169.99		1	S	DVAQTGGHKKRVRRSSFLNAKKLYEDAQMAR	RSS(1)FLNAK	3	2	0.13264	0.41758	NaN	NaN	0.4485	NaN	NaN	1.1763	NaN	NaN	0.54587	NaN	NaN	0.52437	NaN	NaN	0.87848	NaN	NaN	0.57125	NaN	NaN	0.853	NaN	NaN	1.5905	NaN	NaN	0.67064	NaN	NaN	0.71207	NaN
497	E9QNQ4;A0A0A6YWG7;Q8CHG7	928;1078;930	E9QNQ4	Rap guanine nucleotide exchange factor 2	Rapgef2	928	0.989097	1.83724e-19	120.52		1	S	MDPALMFRTRKKKWRSLGSLSQGSANATVLD	S(0.989)LGS(0.011)LSQGSANATVLDVAQTGGHK	1	3	-0.68992
498	E9QNQ4;A0A0A6YWG7;Q8CHG7	931;1081;933	E9QNQ4	Rap guanine nucleotide exchange factor 2	Rapgef2	931	0.978103	2.42075e-38	155.09		1	S	ALMFRTRKKKWRSLGSLSQGSANATVLDVAQ	S(0.022)LGS(0.978)LSQGSANATVLDVAQTGGHK	4	3	1.3946	0.53802	NaN	NaN	0.87367	NaN	NaN	1.4194	NaN	NaN	0.80117	NaN	NaN	0.92032	NaN	NaN	1.1604	NaN	NaN										0.8597	NaN	NaN	0.83376	NaN
499	E9QNQ4;A0A0A6YWG7;Q8CHG7	933;1083;935	E9QNQ4	Rap guanine nucleotide exchange factor 2	Rapgef2	933	0.273058	4.81895e-05	58.627			S	MFRTRKKKWRSLGSLSQGSANATVLDVAQTG	S(0.176)LGS(0.273)LS(0.273)QGS(0.273)ANAT(0.005)VLDVAQTGGHK	6	3	0.16921
500	E9QNQ4;A0A0A6YWG7;Q8CHG7	936;1086;938	E9QNQ4	Rap guanine nucleotide exchange factor 2	Rapgef2	936	0.273058	4.81895e-05	58.627			S	TRKKKWRSLGSLSQGSANATVLDVAQTGGHK	S(0.176)LGS(0.273)LS(0.273)QGS(0.273)ANAT(0.005)VLDVAQTGGHK	9	3	0.16921
501	E9QNQ4;A0A0A6YWG7;Q8CHG7	1153;1303;1155	E9QNQ4	Rap guanine nucleotide exchange factor 2	Rapgef2	1153	0.307072	0.000190256	57.482			S	SDSGHSEISSRSSIVSNSSFDSVPVSLHDER	S(0.005)S(0.005)IVS(0.307)NS(0.307)S(0.307)FDS(0.068)VPVSLHDER	5	3	-1.4551
502	E9QNQ4;A0A0A6YWG7;Q8CHG7	1155;1305;1157	E9QNQ4	Rap guanine nucleotide exchange factor 2	Rapgef2	1155	0.307072	0.000190256	57.482			S	SGHSEISSRSSIVSNSSFDSVPVSLHDERRQ	S(0.005)S(0.005)IVS(0.307)NS(0.307)S(0.307)FDS(0.068)VPVSLHDER	7	3	-1.4551
503	E9QNQ4;A0A0A6YWG7;Q8CHG7	1156;1306;1158	E9QNQ4	Rap guanine nucleotide exchange factor 2	Rapgef2	1156	0.307072	0.000190256	57.482			S	GHSEISSRSSIVSNSSFDSVPVSLHDERRQR	S(0.005)S(0.005)IVS(0.307)NS(0.307)S(0.307)FDS(0.068)VPVSLHDER	8	3	-1.4551
504	Q9EQX4;A0A0A6YWH2	133;119	Q9EQX4	Allograft inflammatory factor 1-like	Aif1l	133	0.5	1.31913e-05	78.661		1	S	AVLKLVMMFEGKANESSPKPAGPPPERDIAS	ANES(0.5)S(0.5)PKPAGPPPER	4	3	-0.62708	0.95667	NaN	NaN	0.9015	NaN	NaN	0.95893	NaN	NaN	1.3099	NaN	NaN	1.3968	NaN	NaN	1.0876	NaN	NaN	1.0723	NaN	NaN	1.2288	NaN	NaN	1.1605	NaN	NaN	1.692	NaN	NaN	1.5921	NaN
505	Q9EQX4;A0A0A6YWH2	134;120	Q9EQX4	Allograft inflammatory factor 1-like	Aif1l	134	0.857702	1.02705e-06	108.58		1	S	VLKLVMMFEGKANESSPKPAGPPPERDIASL	ANES(0.142)S(0.858)PKPAGPPPER	5	2	0.19639	0.90551	NaN	NaN	1.1703	NaN	NaN	1.1404	NaN	NaN	1.4038	NaN	NaN	0.98698	NaN	NaN	0.79509	NaN	NaN	1.0723	NaN	NaN	1.2288	NaN	NaN	1.1605	NaN	NaN	1.7334	NaN	NaN	1.7712	NaN
506	Q9EQX4;A0A0A6YWH2	2;2	Q9EQX4	Allograft inflammatory factor 1-like	Aif1l	2	0.999998	0.00738635	116.71		1	S	______________MSVALSNRFQGGKAFGL	S(1)VALSNRFQGGK	1	2	1.1029
507	A0A0A6YWH9;A0A0A6YY23;A0A0A6YXK4;Q99KZ6	16;60;24;60	A0A0A6YWH9	Zinc finger protein 639	Zfp639;Znf639	16	0.99998	0.000311444	80.967		1	S	MRQPDLKYFDNKDDDSDPETANDLPKFADGT	DDDS(1)DPETANDLPK	4	2	-1.1301																												0.89726	NaN	NaN	0.93264	NaN
508	A0A0A6YWH9;A0A0A6YY23;A0A0A6YXK4;Q99KZ6	44;88;52;88	A0A0A6YWH9	Zinc finger protein 639	Zfp639;Znf639	44	0.999075	0.00442288	57.106		1	S	DGTKARNRNQSYLVPSPVLRILDHTVFSTEK	NQSY(0.001)LVPS(0.999)PVLR	8	2	2.0631
509	A0A0A6YX33;A0A0A6YWI6;A0A0A6YX71;Q6PGN3-6;Q6PGN3-5;Q6PGN3-4;Q6PGN3-2;Q6PGN3;Q6PGN3-3	360;360;377;361;376;377;360;361;376	A0A0A6YX33	Serine/threonine-protein kinase DCLK2	Dclk2	360	0.710063	0.00106766	91.064		2	S	GSFRGLKISAQGRSSSNVNGGPELDRCLSPE	S(0.132)S(0.158)S(0.71)NVNGGPELDRCLS(1)PEGVNGNR	3	3	-0.26324
510	A0A0A6YX33;A0A0A6YWI6;A0A0A6YX71;Q6PGN3-6;Q6PGN3-5;Q6PGN3-4;Q6PGN3-2;Q6PGN3;Q6PGN3-3	373;373;390;374;389;390;373;374;389	A0A0A6YX33	Serine/threonine-protein kinase DCLK2	Dclk2	373	1	0.00106766	91.064		2	S	SSSNVNGGPELDRCLSPEGVNGNRCSESFPL	S(0.132)S(0.158)S(0.71)NVNGGPELDRCLS(1)PEGVNGNR	16	3	-0.26324
511	A0A0A6YWL6;Q9ERQ3	228;378	A0A0A6YWL6	Zinc finger protein 704	Zfp704;Znf704	228	0.999986	0.000245724	70.942		2	S	IQKHIRAVHLGRVGESDCSDGEEDFYYTEIK	VGES(1)DCS(1)DGEEDFYYTEIK	4	2	-1.2804																												NaN	0.80708	NaN	NaN	0.93205
512	A0A0A6YWL6;Q9ERQ3	231;381	A0A0A6YWL6	Zinc finger protein 704	Zfp704;Znf704	231	0.999971	0.000245724	70.942		2	S	HIRAVHLGRVGESDCSDGEEDFYYTEIKLNT	VGES(1)DCS(1)DGEEDFYYTEIK	7	2	-0.78898																												NaN	0.80708	NaN	NaN	0.93205
513	A0A0A6YWP5;Q9WVF8	50;50	A0A0A6YWP5	Tumor suppressor candidate 2	Tusc2	50	0.99385	0.000239721	62.713		1	S	SRARAVPPFVFTRRGSMFYDEDGDLAHEFYE	RGS(0.994)MFY(0.006)DEDGDLAHEFYEETIVTK	3	3	-0.44635
514	A0A0A6YWX1;J3KMM1;Q3UJD6-2;Q3UJD6;E9Q9M5;A0A0A6YWN9	515;517;516;516;492;147	A0A0A6YWX1	Ubiquitin carboxyl-terminal hydrolase;Ubiquitin carboxyl-terminal hydrolase 19	Usp19	515	0.972303	3.39966e-07	57.262		1	S	LASPKPTCMVPPMPHSPVSGDSVEEDEEEEK	PTCMVPPMPHS(0.972)PVS(0.023)GDS(0.004)VEEDEEEEK	11	3	-0.94648																												0.8895	NaN	NaN	0.99491	NaN
515	A0A0A6YX40;Q6ZQA6	1197;1177	A0A0A6YX40	Immunoglobulin superfamily member 3	Igsf3	1197	0.951861	2.13696e-10	111.09		1	S	NGVPLLWIKEPHLNYSPTCLEPPVLSIHPGA	EPHLNYS(0.952)PT(0.048)CLEPPVLSIHPGAID	7	3	-0.34952
516	A0A0A6YX69;Q8BFX3	208;665	A0A0A6YX69	BTB/POZ domain-containing protein KCTD3	Kctd3	208	0.985856	0.000347339	64.65		1	S	PYRESPLLARARRTESFHSYRDFQTLNLNRS	RT(0.012)ES(0.986)FHS(0.002)YR	4	3	-0.14295	0.78504	NaN	NaN	0.58537	NaN	NaN	0.79673	NaN	NaN																			1.2911	NaN	NaN	0.43493	NaN
517	A0A0A6YX73;Q8K1M3;P12367	97;97;96	A0A0A6YX73	cAMP-dependent protein kinase type II-alpha regulatory subunit	Prkar2a	97	1	0	382.35		1	S	ADLEVPVPSKFTRRVSVCAETFNPDEEEEDN	RVS(1)VCAETFNPDEEEEDNDPR	3	2	0.073239	0.86369	NaN	NaN	0.86438	NaN	NaN	1.02	NaN	NaN	0.82642	NaN	NaN	0.8393	NaN	NaN	1.0903	NaN	NaN	0.89929	NaN	NaN	0.95545	NaN	NaN	1.0596	NaN	NaN	1.095	NaN	NaN	1.0486	NaN
518	Q8VHR0;A0A0A6YXH7;A0A0A6YXT8	773;773;307	Q8VHR0	Protocadherin 18	Pcdh18	773	0.80467	1.94673e-06	141.55		2	S	DITLVPTINGTLPIRSHHRSSPSSSPTLERG	S(0.805)HHRS(0.303)S(0.313)PS(0.221)S(0.293)S(0.065)PTLER	1	2	0.87231
519	Q8VHR0;A0A0A6YXH7;A0A0A6YXT8	777;777;311	Q8VHR0	Protocadherin 18	Pcdh18	777	0.528226	1.94673e-06	141.55		2	S	VPTINGTLPIRSHHRSSPSSSPTLERGQMGS	S(0.076)HHRS(0.528)S(0.395)PS(0.906)S(0.028)S(0.059)PT(0.008)LER	5	3	-0.62859
520	Q8VHR0;A0A0A6YXH7;A0A0A6YXT8	778;778;312	Q8VHR0	Protocadherin 18	Pcdh18	778	0.544532	0.000163037	94.325		2	S	PTINGTLPIRSHHRSSPSSSPTLERGQMGSR	S(0.039)HHRS(0.415)S(0.545)PS(0.835)S(0.13)S(0.022)PT(0.014)LER	6	3	-0.32373
521	Q8VHR0;A0A0A6YXH7;A0A0A6YXT8	780;780;314	Q8VHR0	Protocadherin 18	Pcdh18	780	0.906042	7.72459e-05	105.01		2	S	INGTLPIRSHHRSSPSSSPTLERGQMGSRQS	S(0.076)HHRS(0.528)S(0.395)PS(0.906)S(0.028)S(0.059)PT(0.008)LER	8	3	-0.62859
522	A0A0A6YXL6;E9Q3Y4;Q9ESE1-2;Q9ESE1;A0A0A6YXX3;A0A1D5RM41;Q9ESE1-3	1000;1000;1000;1000;1000;1000;1000	A0A0A6YXL6	Lipopolysaccharide-responsive and beige-like anchor protein	Lrba	1000	0.523598	0.000734733	44.6		2	S	FTRNSDENSSIGRASSIDSASNTELQTHDMS	AS(0.477)S(0.524)IDS(0.697)AS(0.194)NT(0.098)ELQT(0.004)HDMS(0.004)S(0.003)DEK	3	3	-0.042972										NaN	0.96293	NaN	NaN	1.0266	NaN	NaN	1.0116	NaN
523	A0A0A6YXL6;E9Q3Y4;Q9ESE1-2;Q9ESE1;A0A0A6YXX3;A0A1D5RM41;Q9ESE1-3	1003;1003;1003;1003;1003;1003;1003	A0A0A6YXL6	Lipopolysaccharide-responsive and beige-like anchor protein	Lrba	1003	0.696671	0.000734733	44.6		2	S	NSDENSSIGRASSIDSASNTELQTHDMSSDE	AS(0.477)S(0.524)IDS(0.697)AS(0.194)NT(0.098)ELQT(0.004)HDMS(0.004)S(0.003)DEK	6	3	-0.042972										NaN	0.96293	NaN	NaN	1.0266	NaN	NaN	1.0116	NaN
524	A0A0A6YXL6;E9Q3Y4;Q9ESE1-2;Q9ESE1;A0A0A6YXX3;A0A1D5RM41;Q9ESE1-3	971;971;971;971;971;971;971	A0A0A6YXL6	Lipopolysaccharide-responsive and beige-like anchor protein	Lrba	971	0.414939	8.59449e-05	41.136			S	PEGTGATRGVDVSVGSQHEDRKDSPISPHFT	GVDVS(0.064)VGS(0.415)QHEDRKDS(0.415)PIS(0.087)PHFT(0.02)R	8	3	1.5295
525	A0A0A6YXL6;E9Q3Y4;Q9ESE1-2;Q9ESE1;A0A0A6YXX3;A0A1D5RM41;Q9ESE1-3	979;979;979;979;979;979;979	A0A0A6YXL6	Lipopolysaccharide-responsive and beige-like anchor protein	Lrba	979	0.999968	4.98869e-13	108.69		1;2	S	GVDVSVGSQHEDRKDSPISPHFTRNSDENSS	GVDVSVGSQHEDRKDS(1)PIS(0.999)PHFT(0.001)R	16	3	0.87655	1.0081	0.92865	NaN	0.89077	0.92783	NaN	0.93358	1.1041	NaN	0.84245	0.93895	NaN	0.92043	0.94471	NaN	1.0807	0.99772	NaN	0.88282	0.91053	NaN	0.9766	0.8879	NaN	1.092	0.90148	NaN	1.0509	NaN	NaN	1.2399	NaN
526	A0A0A6YXL6;E9Q3Y4;Q9ESE1-2;Q9ESE1;A0A0A6YXX3;A0A1D5RM41;Q9ESE1-3	982;982;982;982;982;982;982	A0A0A6YXL6	Lipopolysaccharide-responsive and beige-like anchor protein	Lrba	982	0.999164	2.19588e-09	108.69		1;2	S	VSVGSQHEDRKDSPISPHFTRNSDENSSIGR	GVDVSVGSQHEDRKDS(1)PIS(0.999)PHFT(0.001)R	19	3	0.87655	NaN	0.92865	NaN	NaN	0.92783	NaN	NaN	1.1041	NaN	NaN	0.93895	NaN	NaN	0.94471	NaN	NaN	0.99772	NaN	NaN	0.91053	NaN	NaN	0.8879	NaN	NaN	0.90148	NaN
527	A0A0A6YXL6;E9Q3Y4;Q9ESE1-2;Q9ESE1;A0A0A6YXX3;A0A1D5RM41;Q9ESE1-3	1296;1296;1296;1296;1296;1296;1296	A0A0A6YXL6	Lipopolysaccharide-responsive and beige-like anchor protein	Lrba	1296	0.999998	4.3375e-06	103.87		1	S	AQGTAPDAVDQQRRDSRSTMFRIPEFKWSQM	QQEQTAQGTAPDAVDQQRRDS(1)R	21	3	-0.44541
528	A0A0A6YXL6;E9Q3Y4;Q9ESE1-2;Q9ESE1;A0A0A6YXX3;A0A1D5RM41;Q9ESE1-3	1763;1763;1764;1764;1763;1763;1764	A0A0A6YXL6	Lipopolysaccharide-responsive and beige-like anchor protein	Lrba	1763	0.539899	4.8024e-94	192.17		1	S	SSAVSVVSSVDPTHASDTGGESPGSRSPNAK	SSVLPSALTTSAPSSAVSVVSSVDPT(0.004)HAS(0.54)DT(0.195)GGES(0.245)PGS(0.016)R	29	3	0.48541										0.87006	NaN	NaN	0.92646	NaN	NaN	0.9657	NaN	NaN
529	A0A0A6YXL6;E9Q3Y4;Q9ESE1-2;Q9ESE1;A0A0A6YXX3;A0A1D5RM41;Q9ESE1-3	1769;1769;1770;1770;1769;1769;1770	A0A0A6YXL6	Lipopolysaccharide-responsive and beige-like anchor protein	Lrba	1769	0.899544	1.1471e-48	117.7		1	S	VSSVDPTHASDTGGESPGSRSPNAKLPSVAA	SSVLPSALTTSAPSSAVSVVSSVDPTHASDT(0.035)GGES(0.9)PGS(0.065)R	35	3	0.27369	1.0197	NaN	NaN	0.97863	NaN	NaN	0.91207	NaN	NaN	0.99686	NaN	NaN	0.89915	NaN	NaN	0.91917	NaN	NaN
530	A0A0A6YXL6;E9Q3Y4;A0A0A6YXX3;A0A1D5RM41	1115;1115;1115;1115	A0A0A6YXL6		Lrba	1115	0.808617	1.72166e-17	101.21		1	S	EEEEDDDYVELKVEGSPTEEAGLPTELQGEG	VEGS(0.809)PT(0.191)EEAGLPTELQGEGLSVAASEGR	4	3	0.26078	1.3114	NaN	NaN	1.1121	NaN	NaN	0.84267	NaN	NaN										0.82026	NaN	NaN	0.8469	NaN	NaN	0.96025	NaN	NaN	1.4112	NaN	NaN	1.0998	NaN
531	A0A0A6YXM5;A0A0A6YXP4;A0A0A6YWP7;A0A0A6YWY4;Q6PGA0-2;Q6PGA0	212;15;212;212;212;212	A0A0A6YXM5	REST corepressor 3	Rcor3	212	1	1.62518e-06	70.003		2	S	DRQARKLANRHNQGDSDDDVEEAHPMDGNDS	HNQGDS(1)DDDVEEAHPMDGNDS(0.583)DY(0.417)DPK	6	3	0.72996	NaN	0.88927	NaN	NaN	0.84434	NaN	NaN	1.0046	NaN										NaN	0.79731	NaN	NaN	0.76394	NaN	NaN	0.87978	NaN
532	A0A0A6YXM5;A0A0A6YXP4;A0A0A6YWP7;A0A0A6YWY4;Q6PGA0-2;Q6PGA0	227;30;227;227;227;227	A0A0A6YXM5	REST corepressor 3	Rcor3	227	0.968193	1.62518e-06	70.003		2	S	SDDDVEEAHPMDGNDSDYDPKKEAKREGNAD	HNQGDS(1)DDDVEEAHPMDGNDS(0.968)DY(0.032)DPKK	21	3	1.1262	NaN	1.0024	NaN	NaN	0.77903	NaN	NaN	0.76744	NaN										NaN	0.79731	NaN	NaN	0.76394	NaN	NaN	0.87978	NaN
533	A0A0A6YXQ5;P0DPB4-2;P0DPB4;A0A088MLT8;P0DPB4-3;P0DPB4-4;S4R1J0;A0A088MLT8-2	277;277;305;380;65;77;82;152	A0A0A6YXQ5		Schip1	277	0.560398	3.18441e-10	80.098		2	S	RLQSGMNLQICFVNDSGSDKDSDADDSKTET	LQSGMNLQICFVNDS(0.56)GS(0.56)DKDS(0.807)DADDS(0.024)KT(0.014)ET(0.016)S(0.018)LDT(0.001)PLSPMSK	15	4	0.33141
534	A0A0A6YXQ5;P0DPB4-2;P0DPB4;A0A088MLT8;P0DPB4-3;P0DPB4-4;S4R1J0;A0A088MLT8-2	279;279;307;382;67;79;84;154	A0A0A6YXQ5		Schip1	279	0.560398	3.18441e-10	80.098		2	S	QSGMNLQICFVNDSGSDKDSDADDSKTETSL	LQSGMNLQICFVNDS(0.56)GS(0.56)DKDS(0.807)DADDS(0.024)KT(0.014)ET(0.016)S(0.018)LDT(0.001)PLSPMSK	17	4	0.33141
535	A0A0A6YXQ5;P0DPB4-2;P0DPB4;A0A088MLT8;P0DPB4-3;P0DPB4-4;S4R1J0;A0A088MLT8-2	283;283;311;386;71;83;88;158	A0A0A6YXQ5		Schip1	283	0.806634	3.18441e-10	80.098		2	S	NLQICFVNDSGSDKDSDADDSKTETSLDTPL	LQSGMNLQICFVNDS(0.56)GS(0.56)DKDS(0.807)DADDS(0.024)KT(0.014)ET(0.016)S(0.018)LDT(0.001)PLSPMSK	21	4	0.33141
536	A0A0A6YXQ5;P0DPB4-2;P0DPB4;A0A088MLT8;P0DPB4-3;P0DPB4-4;S4R1J0;A0A088MLT8-2	299;299;327;402;87;99;104;174	A0A0A6YXQ5		Schip1	299	0.981598	1.18035e-05	155.28		1	S	DADDSKTETSLDTPLSPMSKQSSSYSDRDTT	TETSLDTPLS(0.982)PMS(0.018)K	10	2	0.63011	1.9682	NaN	NaN	2.8437	NaN	NaN	1.4234	NaN	NaN	1.552	NaN	NaN	1.6583	NaN	NaN	1.1003	NaN	NaN	2.1686	NaN	NaN	1.9727	NaN	NaN	0.99067	NaN	NaN
537	A0A0A6YXQ5;P0DPB4-2;P0DPB4;A0A088MLT8	32;32;60;135	A0A0A6YXQ5		Schip1	32	0.249631	1.26701e-09	75.184			S	SQSNSTKVTPCSECKSSSSPGGSLDLVSALE	S(0.25)S(0.25)S(0.25)S(0.25)PGGS(0.001)LDLVSALEDYEEPFPVYQKK	1	3	-0.12378
538	A0A0A6YXQ5;P0DPB4-2;P0DPB4;A0A088MLT8	33;33;61;136	A0A0A6YXQ5		Schip1	33	0.249631	1.26701e-09	75.184			S	QSNSTKVTPCSECKSSSSPGGSLDLVSALED	S(0.25)S(0.25)S(0.25)S(0.25)PGGS(0.001)LDLVSALEDYEEPFPVYQKK	2	3	-0.12378
539	A0A0A6YXQ5;P0DPB4-2;P0DPB4;A0A088MLT8	34;34;62;137	A0A0A6YXQ5		Schip1	34	0.249631	1.26701e-09	75.184			S	SNSTKVTPCSECKSSSSPGGSLDLVSALEDY	S(0.25)S(0.25)S(0.25)S(0.25)PGGS(0.001)LDLVSALEDYEEPFPVYQKK	3	3	-0.12378
540	A0A0A6YXQ5;P0DPB4-2;P0DPB4;A0A088MLT8	35;35;63;138	A0A0A6YXQ5		Schip1	35	0.249961	2.70477e-11	75.184			S	NSTKVTPCSECKSSSSPGGSLDLVSALEDYE	S(0.218)S(0.218)S(0.218)S(0.25)PGGS(0.095)LDLVSALEDYEEPFPVYQK	4	3	-0.53823
541	A0A0A6YXQ5;P0DPB4-2;P0DPB4;A0A088MLT8	39;39;67;142	A0A0A6YXQ5		Schip1	39	0.198742	1.26701e-09	62.237			S	VTPCSECKSSSSPGGSLDLVSALEDYEEPFP	S(0.199)S(0.199)S(0.199)S(0.199)PGGS(0.199)LDLVS(0.006)ALEDYEEPFPVYQK	8	3	-1.9531
542	A0A0A6YY67;H7BX08;Q8C1B1;Q8C1B1-2;A0A0A6YXV8	1131;1137;1120;1120;464	A0A0A6YY67	Calmodulin-regulated spectrin-associated protein 2	Camsap2	1131	1	1.00555e-200	331.63		1	S	PPEKADVSVEKLDGESDKEQFDDDQKVCCGF	LDGES(1)DKEQFDDDQK	5	3	0.12585	0.90058	NaN	NaN	1.2261	NaN	NaN	1.0269	NaN	NaN	1.3281	NaN	NaN	1.3757	NaN	NaN	1.119	NaN	NaN	1.1035	NaN	NaN	1.8621	NaN	NaN	1.832	NaN	NaN	0.88345	NaN	NaN	0.73828	NaN
543	A0A0A6YY67;H7BX08;Q8C1B1;Q8C1B1-2	584;590;573;573	A0A0A6YY67	Calmodulin-regulated spectrin-associated protein 2	Camsap2	584	0.832437	0.000455866	80.746		1	S	QDLSILNSNIKLNQSSPDNLTDTKGALSPIT	LNQS(0.167)S(0.832)PDNLTDTK	5	2	-2.3375	1.6002	NaN	NaN	1.7587	NaN	NaN	1.1141	NaN	NaN																			1.2384	NaN	NaN	1.2979	NaN
544	A0A0A6YY67;H7BX08;Q8C1B1;Q8C1B1-2;A0A0A6YXV8	957;963;946;946;290	A0A0A6YY67	Calmodulin-regulated spectrin-associated protein 2	Camsap2	957	0.245413	8.93198e-05	63.376			S	PFSSDSPRPTHPSPQSSTRKSASFSVKNQRT	QAGLSSAAAPFS(0.005)S(0.005)DS(0.015)PRPT(0.053)HPS(0.187)PQS(0.245)S(0.245)T(0.245)R	25	3	-1.0951
545	A0A0A6YY67;H7BX08;Q8C1B1;Q8C1B1-2;A0A0A6YXV8	958;964;947;947;291	A0A0A6YY67	Calmodulin-regulated spectrin-associated protein 2	Camsap2	958	0.245413	8.93198e-05	63.376			S	FSSDSPRPTHPSPQSSTRKSASFSVKNQRTP	QAGLSSAAAPFS(0.005)S(0.005)DS(0.015)PRPT(0.053)HPS(0.187)PQS(0.245)S(0.245)T(0.245)R	26	3	-1.0951
546	A0A0A6YY67;H7BX08;Q8C1B1;Q8C1B1-2;A0A0A6YXV8	1003;1009;992;992;336	A0A0A6YY67	Calmodulin-regulated spectrin-associated protein 2	Camsap2	1003	0.872507	0.00517009	50.874		1	S	TPPRSVDSLPRLRRFSPSQVPIQTRSFVCFG	RFS(0.873)PS(0.127)QVPIQTR	3	3	-0.88845																												0.27198	NaN	NaN	0.47813	NaN
547	A0A0A6YY67;H7BX08;Q8C1B1;Q8C1B1-2;A0A0A6YXV8	1296;1302;1285;1294;638	A0A0A6YY67	Calmodulin-regulated spectrin-associated protein 2	Camsap2	1296	0.999288	5.64224e-12	184.96		1;2	S	DSESVHSGKRTPRSESVEGFLSPSRCGSRNG	S(0.001)ES(0.999)VEGFLSPSR	3	2	0.27946
548	A0A0A6YY67;H7BX08;Q8C1B1;Q8C1B1-2;A0A0A6YXV8	1302;1308;1291;1300;644	A0A0A6YY67	Calmodulin-regulated spectrin-associated protein 2	Camsap2	1302	0.981365	3.08602e-05	131.66		1;2	S	SGKRTPRSESVEGFLSPSRCGSRNGEKDWEN	S(0.06)ES(0.94)VEGFLS(0.981)PS(0.019)R	9	2	0.3584	1.0779	NaN	NaN	1.3737	NaN	NaN	1.2996	NaN	NaN	1.1611	NaN	NaN	1.6046	NaN	NaN	1.2511	NaN	NaN	1.3689	NaN	NaN	1.7891	NaN	NaN	1.3941	NaN	NaN	1.2998	NaN	NaN	1.3598	NaN
549	A0A0A6YY67;H7BX08;Q8C1B1;Q8C1B1-2;A0A0A6YXV8	847;853;836;836;180	A0A0A6YY67	Calmodulin-regulated spectrin-associated protein 2	Camsap2	847	0.834564	0.000212378	71.555		1	S	DIKESMETPPGRWLKSPTTPVDPERQWNLTS	S(0.835)PT(0.162)T(0.003)PVDPER	1	2	0.69499										0.86047	NaN	NaN	0.91902	NaN	NaN	1.0594	NaN	NaN										0.8129	NaN	NaN	0.91229	NaN
550	A0A0A6YY67;H7BX08;Q8C1B1;Q8C1B1-2	400;406;389;389	A0A0A6YY67	Calmodulin-regulated spectrin-associated protein 2	Camsap2	400	0.344047	2.64021e-24	188.63			S	TRPQTHSSASGGIRRSSSMSYVDGFIGTWPK	S(0.344)S(0.344)S(0.287)MS(0.022)Y(0.003)VDGFIGTWPK	1	2	-1.9433
551	A0A0A6YY67;H7BX08;Q8C1B1;Q8C1B1-2	401;407;390;390	A0A0A6YY67	Calmodulin-regulated spectrin-associated protein 2	Camsap2	401	0.344047	2.64021e-24	188.63			S	RPQTHSSASGGIRRSSSMSYVDGFIGTWPKE	S(0.344)S(0.344)S(0.287)MS(0.022)Y(0.003)VDGFIGTWPK	2	2	-1.9433
552	A0A0A6YY67;H7BX08;Q8C1B1;Q8C1B1-2	402;408;391;391	A0A0A6YY67	Calmodulin-regulated spectrin-associated protein 2	Camsap2	402	0.966713	2.64021e-24	188.63		1	S	PQTHSSASGGIRRSSSMSYVDGFIGTWPKEK	S(0.01)S(0.01)S(0.967)MS(0.013)Y(0.001)VDGFIGTWPK	3	2	-0.2155																												0.7101	NaN	NaN	0.68997	NaN
553	A0A0A6YY67;H7BX08;Q8C1B1;Q8C1B1-2	450;456;439;439	A0A0A6YY67	Calmodulin-regulated spectrin-associated protein 2	Camsap2	450	0.999998	1.43107e-256	335.25		1	S	SAQSSTPNRGIIRSVSNEGLTLNNSRASKHI	SVS(1)NEGLTLNNSR	3	2	-2.4528	0.92838	NaN	NaN	1.0735	NaN	NaN	1.1594	NaN	NaN	0.93054	NaN	NaN	0.98042	NaN	NaN	0.96199	NaN	NaN	1.0296	NaN	NaN	0.9323	NaN	NaN	0.86426	NaN	NaN	0.87012	NaN	NaN	2.2133	NaN
554	A0A0A6YY72;P24547	234;416	P24547	Inosine-5'-monophosphate dehydrogenase 2	Impdh2	416	1	1.40659e-08	103.85		1	S	FFSDGIRLKKYRGMGSLDAMDKHLSSQNRYF	GMGS(1)LDAMDK	4	2	-0.7987	1.0997	NaN	NaN	0.99576	NaN	NaN	0.79266	NaN	NaN	0.99369	NaN	NaN	1.0827	NaN	NaN	1.0791	NaN	NaN										1.1017	NaN	NaN	1.2496	NaN
555	E9Q2S0;A0A0A6YY83;A2RS43;A0A0A6YY48;A0A0A6YW34;A0A0G2JG16	1038;1038;1038;699;353;62	E9Q2S0		Pcdh7	1038	0.888	1.59651e-07	82.948		2	S	DLPPANTFVGAGDNISIGSDHCSEYSCQTSN	HQAVQDLPPANTFVGAGDNIS(0.888)IGS(0.682)DHCS(0.162)EY(0.144)S(0.021)CQT(0.025)S(0.025)NKY(0.025)S(0.027)K	21	4	-0.46153
556	E9Q2S0;A0A0A6YY83;A2RS43;A0A0A6YY48;A0A0A6YW34;A0A0G2JG16	1041;1041;1041;702;356;65	E9Q2S0		Pcdh7	1041	0.682363	1.59651e-07	82.948		2	S	PANTFVGAGDNISIGSDHCSEYSCQTSNKYS	HQAVQDLPPANTFVGAGDNIS(0.888)IGS(0.682)DHCS(0.162)EY(0.144)S(0.021)CQT(0.025)S(0.025)NKY(0.025)S(0.027)K	24	4	-0.46153
557	E9Q2S0;A0A0A6YY83;A2RS43;A0A0A6YY48;A0A0A6YW34;A0A0G2JG16	998;998;998;659;313;22	E9Q2S0		Pcdh7	998	0.330329	0.00138265	56.708			S	VNGGPGSPDLARHYKSSSPLPTVQLHPQSPT	HY(0.009)KS(0.33)S(0.33)S(0.33)PLPT(0.566)VQLHPQS(0.237)PT(0.197)AGKK	4	4	0.84065
558	E9Q2S0;A0A0A6YY83;A2RS43;A0A0A6YY48;A0A0A6YW34;A0A0G2JG16	999;999;999;660;314;23	E9Q2S0		Pcdh7	999	0.361388	8.53305e-25	138.28			S	NGGPGSPDLARHYKSSSPLPTVQLHPQSPTA	S(0.277)S(0.361)S(0.361)PLPTVQLHPQS(0.967)PT(0.033)AGK	2	2	0.74843
559	E9Q2S0;A0A0A6YY83;A2RS43;A0A0A6YY48;A0A0A6YW34;A0A0G2JG16	1000;1000;1000;661;315;24	E9Q2S0		Pcdh7	1000	0.946851	8.53305e-25	138.28		2	S	GGPGSPDLARHYKSSSPLPTVQLHPQSPTAG	S(0.025)S(0.028)S(0.947)PLPT(0.001)VQLHPQS(0.863)PT(0.136)AGKK	3	3	0.36706	NaN	0.99215	NaN	NaN	0.9913	NaN	NaN	1.0735	NaN										NaN	1.0004	NaN	NaN	1.0875	NaN	NaN	1.0784	NaN
560	E9Q2S0;A0A0A6YY83;A2RS43;A0A0A6YY48;A0A0A6YW34;A0A0G2JG16	1011;1011;1011;672;326;35	E9Q2S0		Pcdh7	1011	0.970153	8.53305e-25	197.05		1;2	S	YKSSSPLPTVQLHPQSPTAGKKHQAVQDLPP	SSSPLPTVQLHPQS(0.97)PT(0.03)AGK	14	2	1.0605	1.0522	0.97544	NaN	1.3064	1.0706	NaN	1.2548	1.0535	NaN	0.84559	1.0291	NaN	1.1149	1.2471	NaN	1.203	1.1241	NaN	0.94668	0.89337	NaN	1.1197	1.0014	NaN	1.194	1.1236	NaN	0.86192	0.82114	NaN	0.84012	1.0151
561	E9Q2S0;A0A0A6YY83;A2RS43;A0A0A6YY48;A0A0A6YW34	974;974;974;635;289	E9Q2S0		Pcdh7	974	0.991196	1.72564e-11	148.56		1	S	PNGQRYDSVNEKLSDSPSMGRYRSVNGGPGS	LSDS(0.991)PS(0.009)MGR	4	2	-0.055122										1.1971	NaN	NaN	1.1522	NaN	NaN	0.99753	NaN	NaN										1.3421	NaN	NaN	1.2745	NaN
562	E9Q2S0;A0A0A6YY83	1177;1185	E9Q2S0		Pcdh7	1177	0.99996	0.00385704	53.188		1	S	SQPKLSTFMPVDERGSQEKLANGEAAIMGDR	LSTFMPVDERGS(1)QEK	12	3	0.90781	2.1292	NaN	NaN	1.007	NaN	NaN	0.45465	NaN	NaN
563	E9Q2S0;A0A0A6YY83;A2RS43;A0A0A6YY48;A0A0A6YW34	982;982;982;643;297	E9Q2S0		Pcdh7	982	0.999999	1.84076e-50	225.39		2	S	VNEKLSDSPSMGRYRSVNGGPGSPDLARHYK	YRS(1)VNGGPGS(1)PDLAR	3	2	-0.20699
564	E9Q2S0;A0A0A6YY83;A2RS43;A0A0A6YY48;A0A0A6YW34	989;989;989;650;304	E9Q2S0		Pcdh7	989	1	1.84076e-50	225.39		1;2	S	SPSMGRYRSVNGGPGSPDLARHYKSSSPLPT	SVNGGPGS(1)PDLAR	8	2	0.3997	1.7245	NaN	NaN	1.1508	NaN	NaN	0.7046	NaN	NaN	1.6815	NaN	NaN	1.2445	NaN	NaN	0.73734	NaN	NaN	1.3331	NaN	NaN	1.1076	NaN	NaN	0.80323	NaN	NaN	1.3675	NaN	NaN	0.9119	NaN
565	E9Q2S0;A0A0A6YY83	1235;1243	E9Q2S0		Pcdh7	1235	0.994007	5.05076e-06	102.5		1;2	S	NPEDIPLTKTGEYKPSPVNTLTRREVYL___	TGEY(0.002)KPS(0.994)PVNT(0.866)LT(0.139)RR	7	3	0.44249	1.0538	NaN	NaN	1.1753	NaN	NaN	1.21	NaN	NaN	0.99946	NaN	NaN	1.1278	NaN	NaN	1.1868	NaN	NaN	0.89233	NaN	NaN	0.9025	NaN	NaN	1.0058	NaN	NaN	0.90556	NaN	NaN	1.0441	NaN
566	E9Q2S0;A0A0A6YY83;A0A0A6YY48;A0A0A6YWD5;A0A0G2JG16	1078;1078;739;44;102	E9Q2S0		Pcdh7	1078	0.824175	5.36156e-09	81.242		2	S	VTFSVVSQPQDPHQGSLQSCYDSGLEESETP	VTFSVVSQPQDPHQGS(0.824)LQS(0.423)CY(0.387)DS(0.357)GLEES(0.005)ET(0.002)PSSK	16	3	-0.15313
567	E9Q2S0;A0A0A6YY83;A0A0A6YY48;A0A0A6YWD5;A0A0G2JG16	1081;1081;742;47;105	E9Q2S0		Pcdh7	1081	0.42278	5.36156e-09	81.242			S	SVVSQPQDPHQGSLQSCYDSGLEESETPSSK	VTFSVVSQPQDPHQGS(0.824)LQS(0.423)CY(0.387)DS(0.357)GLEES(0.005)ET(0.002)PSSK	19	3	-0.15313
568	E9Q2S0;A0A0A6YY83;A0A0A6YY48;A0A0A6YWD5;A0A0G2JG16	1085;1085;746;51;109	E9Q2S0		Pcdh7	1085	0.669809	1.79185e-06	84.641		2	S	QPQDPHQGSLQSCYDSGLEESETPSSKSSSG	VTFSVVSQPQDPHQGS(0.301)LQS(0.301)CY(0.641)DS(0.67)GLEES(0.08)ET(0.007)PSSK	23	3	-0.55444
569	E9Q2S0;A0A0A6YY83;A2RS43	192;192;192	E9Q2S0		Pcdh7	192	1	5.8375e-05	84.375		1	S	IERYELLQEPGGGGGSGEGRRLGPADSAPYP	YELLQEPGGGGGS(1)GEGR	13	2	2.5598																			1.1708	NaN	NaN	0.99331	NaN	NaN	0.87457	NaN	NaN
570	A0A0B4J1E2;Q9CSN1	14;14	A0A0B4J1E2	SNW domain-containing protein 1	Snw1	14	0.999702	1.2021e-07	110.68		1	S	__MALTSFLPAPTQLSQDQLEAEERARSQRS	ALTSFLPAPTQLS(1)QDQLEAEER	13	3	0.0023272																												0.32585	NaN	NaN	1.5796	NaN
571	A0A0B4J1E2;Q9CSN1	224;224	A0A0B4J1E2	SNW domain-containing protein 1	Snw1	224	1	1.64964e-164	292.2		1;2	S	PPRFKINKKIPRGPPSPPAPVMHSPSRKMTV	GPPS(1)PPAPVMHS(0.992)PS(0.008)R	4	2	-1.2393	1.3429	0.88782	NaN	0.92463	0.91265	NaN	0.6985	1.0289	NaN	NaN	0.89999	NaN	NaN	0.91247	NaN	NaN	1.0147	NaN	NaN	0.84949	NaN	NaN	0.9228	NaN	NaN	1.0684	NaN	0.74929	0.99263	NaN	0.82871	1.01
572	A0A0B4J1E2;Q9CSN1	232;232	A0A0B4J1E2	SNW domain-containing protein 1	Snw1	232	0.999571	8.16867e-35	196.01		2	S	KIPRGPPSPPAPVMHSPSRKMTVKEQQEWKI	GPPS(1)PPAPVMHS(1)PSR	12	2	-0.50715	NaN	0.88782	NaN	NaN	0.91265	NaN	NaN	1.0289	NaN	NaN	0.92479	NaN	NaN	0.93088	NaN	NaN	1.0207	NaN	NaN	0.84949	NaN	NaN	0.9228	NaN	NaN	1.0684	NaN	NaN	0.99263	NaN	NaN	1.01
573	A0A0B4J1E2;Q9CSN1	234;234	A0A0B4J1E2	SNW domain-containing protein 1	Snw1	234	0.999984	1.64964e-164	292.2		2	S	PRGPPSPPAPVMHSPSRKMTVKEQQEWKIPP	GPPS(0.987)PPAPVMHS(0.013)PS(1)RK	14	2	0.70545										NaN	0.75342	NaN	NaN	0.83171	NaN	NaN	1.1038	NaN
574	D3Z5P5;A0A0B4J1E3;P40694	796;796;796	D3Z5P5	DNA-binding protein SMUBP-2	Ighmbp2	796	0.849766	2.77344e-26	145.42		2	S	SRRSPASSGSVAPQPSSPPSPAQAEPEPRAE	RSPASSGSVAPQPS(0.85)S(0.152)PPS(0.999)PAQAEPEPR	14	3	-0.35744
575	D3Z5P5;A0A0B4J1E3;P40694	797;797;797	D3Z5P5	DNA-binding protein SMUBP-2	Ighmbp2	797	0.958182	6.95257e-34	161.68		2	S	RRSPASSGSVAPQPSSPPSPAQAEPEPRAEE	RSPASSGSVAPQPS(0.042)S(0.958)PPS(0.999)PAQAEPEPR	15	3	0.16483
576	D3Z5P5;A0A0B4J1E3;P40694	800;800;800	D3Z5P5	DNA-binding protein SMUBP-2	Ighmbp2	800	0.999427	6.95257e-34	161.68		2	S	PASSGSVAPQPSSPPSPAQAEPEPRAEEPVT	RSPASSGSVAPQPS(0.196)S(0.804)PPS(0.999)PAQAEPEPR	18	3	-0.46705
577	A0A0B4J1E4;Q5U431	390;390	A0A0B4J1E4	G-protein coupled receptor 39	Gpr39	390	1	0.000273282	77.379		1	S	RARFISTKDSTSSARSPLIFLASRRSNSSSR	S(1)PLIFLASR	1	2	0.17378	1.1666	NaN	NaN	1.09	NaN	NaN	0.96106	NaN	NaN	1.2982	NaN	NaN	1.8367	NaN	NaN	1.4211	NaN	NaN	1.2642	NaN	NaN	1.2963	NaN	NaN	1.1471	NaN	NaN	1.106	NaN	NaN	0.9996	NaN
578	A0A0B4J1E4;Q5U431	397;397	A0A0B4J1E4	G-protein coupled receptor 39	Gpr39	397	1	0.000915182	77.674		1	S	KDSTSSARSPLIFLASRRSNSSSRRTNKVFL	SPLIFLAS(1)R	8	2	-0.98534	0.33727	NaN	NaN	0.32046	NaN	NaN	0.98562	NaN	NaN	0.43599	NaN	NaN	0.39225	NaN	NaN	0.90259	NaN	NaN										0.45309	NaN	NaN	0.39997	NaN
579	A0A0B4J1E7;O35343;D3YTN1	162;60;36	A0A0B4J1E7	Importin subunit alpha-3	Kpna4	162	1	4.48965e-22	216.93		1	S	LLKRRNVPQEDICEDSDIDGDYRVQNTSLEA	NVPQEDICEDS(1)DIDGDYR	11	2	0.58192	1.3462	NaN	NaN	1.0582	NaN	NaN	0.82597	NaN	NaN	1.2769	NaN	NaN	0.98425	NaN	NaN	0.76991	NaN	NaN	1.5567	NaN	NaN	1.1531	NaN	NaN	0.77	NaN	NaN	1.2697	NaN	NaN	1.1271	NaN
580	A0A0G2JFV3;A0A0G2JDE3;A0A0G2JG66;A0A0G2JDF4;A0A0G2JFF5;A0A0G2JDK6;A0A0G2JGM8;Q8JZZ7;Q8JZZ7-2;Q0P6A0;A0A0G2JGC2	1256;1318;1350;1367;1382;1393;1402;1402;1466;154;386	A0A0G2JFV3	Latrophilin-2	Lphn2;Adgrl2	1256	0.891055	0.00133419	70.195		1	S	ADDHLQSPNRDSLYTSMPNLRDSPYPESSPD	DSLY(0.003)T(0.106)S(0.891)MPNLR	6	2	0.56828																												0.87178	NaN	NaN	0.5934	NaN
581	A0A0G2JFV3;A0A0G2JDE3;A0A0G2JG66;A0A0G2JDF4;A0A0G2JFF5;A0A0G2JDK6;A0A0G2JGM8;Q8JZZ7;Q8JZZ7-2;Q0P6A0;A0A0G2JGC2	1312;1374;1406;1423;1438;1449;1458;1458;1522;210;442	A0A0G2JFV3	Latrophilin-2	Lphn2;Adgrl2	1312	1	1.20439e-10	152.55		1	S	AGRHLHMCYQISRGNSDGYIIPINKEGCIPE	GNS(1)DGYIIPINK	3	2	-0.25576	0.92798	NaN	NaN	0.86395	NaN	NaN	0.9668	NaN	NaN	0.80692	NaN	NaN	0.90474	NaN	NaN	1.1598	NaN	NaN	0.79979	NaN	NaN	0.78725	NaN	NaN	1.0122	NaN	NaN	0.73539	NaN	NaN	0.63547	NaN
582	A0A0G2JFV3;A0A0G2JDE3;A0A0G2JG66;A0A0G2JDF4;A0A0G2JFF5;A0A0G2JDK6;A0A0G2JGM8;Q8JZZ7;Q8JZZ7-2;Q0P6A0;A0A0G2JGC2	1282;1344;1376;1393;1408;1419;1428;1428;1492;180;412	A0A0G2JFV3	Latrophilin-2	Lphn2;Adgrl2	1282	0.999994	0.00469454	67.214		1	S	ESSPDMAEDLSPSRRSENEDIYYKSMPNLGA	S(1)ENEDIYYK	1	2	1.4006
583	A0A0G2JFV3;A0A0G2JDE3;A0A0G2JG66;A0A0G2JDF4;A0A0G2JFF5;A0A0G2JDK6;A0A0G2JGM8;Q8JZZ7;Q8JZZ7-2;Q0P6A0;A0A0G2JGC2	1291;1353;1385;1402;1417;1428;1437;1437;1501;189;421	A0A0G2JFV3	Latrophilin-2	Lphn2;Adgrl2	1291	1	3.57052e-06	92.428		1	S	LSPSRRSENEDIYYKSMPNLGAGRHLHMCYQ	S(1)MPNLGAGR	1	2	0.49977
584	A0A0G2JFV3;A0A0G2JDE3;A0A0G2JG66;A0A0G2JDF4;A0A0G2JFF5;A0A0G2JDK6;A0A0G2JGM8;Q8JZZ7;Q8JZZ7-2;Q0P6A0;A0A0G2JGC2	1216;1278;1310;1327;1342;1353;1362;1362;1426;114;346	A0A0G2JFV3	Latrophilin-2	Lphn2;Adgrl2	1216	0.850236	0.00332626	55.578		1	S	RHKELEAPLIPQRTHSLLYQPQKKVKPEATD	T(0.149)HS(0.85)LLYQPQK	3	3	-0.1002																												0.72051	NaN	NaN	1.0984	NaN
585	E9PUB6;A0A0G2JFF2;A0A0G2JDI2;E9Q9T0	496;520;911;934	E9PUB6		Fbrsl1	496	0.970348	0.00695231	50.155		1	S	ELSERAYRDREPHDYSPERLQEVRREELERA	DREPHDY(0.03)S(0.97)PER	8	3	0.68693																			0.76017	NaN	NaN	0.87673	NaN	NaN	1.1088	NaN	NaN
586	A0A0G2JDV2	74	A0A0G2JDV2			74	0.512652	7.2503e-09	43.469		1	S	RAAPAAGGPGPAPAASSPPPAPGPAALPPAL	AAPAAGGPGPAPAAS(0.513)S(0.487)PPPAPGPAALPPALLTALGPAADSAR	15	4	0.50955
587	A0A0G2JDV2	75	A0A0G2JDV2			75	0.499105	1.23278e-05	42.015			S	AAPAAGGPGPAPAASSPPPAPGPAALPPALL	AAPAAGGPGPAPAAS(0.499)S(0.499)PPPAPGPAALPPALLT(0.002)ALGPAADSAR	16	3	1.4702
588	A0A0G2JDV2	170	A0A0G2JDV2			170	0.879247	0.00265444	60.209		1	S	AAHAHPGPRGSTPAGSPPQHQFHPGRRKREN	GS(0.057)T(0.064)PAGS(0.879)PPQHQFHPGRR	7	3	0.23424
589	A0A0G2JEB8;A0A2I3BQK2;A0A2I3BPU1;A0A0G2JE10;A0A2I3BQX2;Q9Z1K8	19;19;19;19;19;19	A0A0G2JEB8	Y+L amino acid transporter 1	Slc7a7	19	0.999948	1.25278e-11	73.24		1	S	STKYEVAAQHEADDGSALGDGASPVAEQVKL	YEVAAQHEADDGS(1)ALGDGASPVAEQVK	13	3	-0.051771										0.81688	NaN	NaN	1.0328	NaN	NaN	0.65775	NaN	NaN										0.95923	NaN	NaN	1.0094	NaN
590	A0A0G2JE56;A0A0G2JEF7;A0A0G2JEM1;F7AFH2;Q6P8W7;Q9CZP3	28;28;28;28;28;28	A0A0G2JE56		Zfp655	28	1	5.57269e-19	154.42		1;2	S	PRGHFQPLENQSECLSPELRFLQDTDMEQGF	GHFQPLENQSECLS(1)PELR	14	3	0.11495	1.087	NaN	NaN	1.0022	NaN	NaN	0.92925	NaN	NaN	1.047	NaN	NaN	0.97694	NaN	NaN	0.94	NaN	NaN	1.02	NaN	NaN	0.66867	NaN	NaN	0.77841	NaN	NaN	1.1752	NaN	NaN	0.96444	NaN
591	A0A0G2JE56;A0A0G2JEF7;A0A0G2JEM1;F7AFH2;Q6P8W7;Q9CZP3	12;12;12;12;12;12	A0A0G2JE56		Zfp655	12	1	7.51222e-26	203.04		1;2	S	____MEEVTSQEAAESPRGHFQPLENQSECL	MEEVTSQEAAES(1)PR	12	2	1.4566	0.59706	NaN	NaN	0.7167	NaN	NaN	1.1188	NaN	NaN	0.65263	NaN	NaN	0.62809	NaN	NaN	0.98145	NaN	NaN	0.62238	NaN	NaN	0.81996	NaN	NaN	1.1259	NaN	NaN	0.86599	NaN	NaN	0.79903	NaN
592	A0A0G2JEA0	738	A0A0G2JEA0			738	1	3.34111e-06	133.15		1;2	S	QEFLASVARGVAPADSPDAPRRSFAGGTWDW	GVAPADS(1)PDAPRR	7	3	1.6739	0.71916	NaN	NaN	0.85272	NaN	NaN	1.1426	NaN	NaN	0.67709	NaN	NaN	0.9914	NaN	NaN	1.4961	NaN	NaN	0.65816	NaN	NaN	0.74081	NaN	NaN	1.1127	NaN	NaN	0.85223	NaN	NaN	0.88167	NaN
593	A0A0G2JEB6	2053	A0A0G2JEB6			2053	0.249944	0.00742385	43.382			S	LRTSIKSNFIREFFCSSTTLSLRPKTSSSID	EFFCS(0.25)S(0.25)T(0.25)T(0.25)LSLRPK	5	2	2.4098
594	A0A0G2JEB6	2054	A0A0G2JEB6			2054	0.249944	0.00742385	43.382			S	RTSIKSNFIREFFCSSTTLSLRPKTSSSIDV	EFFCS(0.25)S(0.25)T(0.25)T(0.25)LSLRPK	6	2	2.4098
595	A0A0G2JEW9;Q9ESG6	106;97	A0A0G2JEW9	P2Y purinoceptor 14	P2ry14	106	0.538114	0.00185659	52.509		3	S	SGLGPWQVNVFVCRVSAVIFYVNMYVSIVFF	VS(0.538)AVIFY(0.462)VNMY(0.106)VS(0.894)IVFFGLIS(1)FDR	2	3	0.90703
596	A0A0G2JEW9;Q9ESG6	117;108	A0A0G2JEW9	P2Y purinoceptor 14	P2ry14	117	0.894226	0.00185659	52.509		3	S	VCRVSAVIFYVNMYVSIVFFGLISFDRYYKI	VS(0.538)AVIFY(0.462)VNMY(0.106)VS(0.894)IVFFGLIS(1)FDR	13	3	0.90703
597	A0A0G2JEW9;Q9ESG6	125;116	A0A0G2JEW9	P2Y purinoceptor 14	P2ry14	125	0.99956	0.00185659	52.509		3	S	FYVNMYVSIVFFGLISFDRYYKIVKPLLTSI	VS(0.538)AVIFY(0.462)VNMY(0.106)VS(0.894)IVFFGLIS(1)FDR	21	3	0.90703
598	A0A0G2JEY3;Q7TT00;Q7TT00-2;A0A0G2JGY6	503;504;505;504	A0A0G2JEY3	Transcription factor SPT20 homolog	Supt20h	503	0.507851	5.12361e-12	123.44		4	S	SPTPPPSCKPSLSRKSSVDLSQVSMLSPAAL	S(0.508)S(0.508)VDLS(0.967)QVS(0.967)MLS(0.91)PAALS(0.092)PAS(0.018)S(0.019)S(0.005)QRHES(0.005)	1	3	3.2045
599	A0A0G2JEY3;Q7TT00;Q7TT00-2;A0A0G2JGY6	504;505;506;505	A0A0G2JEY3	Transcription factor SPT20 homolog	Supt20h	504	0.836821	3.40915e-12	123.44		2;3;4	S	PTPPPSCKPSLSRKSSVDLSQVSMLSPAALS	KS(0.162)S(0.837)VDLS(0.001)QVSMLS(0.001)PAALS(0.997)PAS(0.001)S(0.001)S(0.001)QR	3	3	-0.56548
600	A0A0G2JEY3;Q7TT00;Q7TT00-2;A0A0G2JGY6	508;509;510;509	A0A0G2JEY3	Transcription factor SPT20 homolog	Supt20h	508	0.967145	2.51263e-12	124.21		4	S	PSCKPSLSRKSSVDLSQVSMLSPAALSPASS	S(0.508)S(0.508)VDLS(0.967)QVS(0.967)MLS(0.91)PAALS(0.092)PAS(0.018)S(0.019)S(0.005)QRHES(0.005)	6	3	3.2045
601	A0A0G2JEY3;Q7TT00;Q7TT00-2;A0A0G2JGY6	511;512;513;512	A0A0G2JEY3	Transcription factor SPT20 homolog	Supt20h	511	0.966987	0.000572067	87.511		4	S	KPSLSRKSSVDLSQVSMLSPAALSPASSSQR	S(0.508)S(0.508)VDLS(0.967)QVS(0.967)MLS(0.91)PAALS(0.092)PAS(0.018)S(0.019)S(0.005)QRHES(0.005)	9	3	3.2045
602	A0A0G2JEY3;Q7TT00;Q7TT00-2;A0A0G2JGY6	514;515;516;515	A0A0G2JEY3	Transcription factor SPT20 homolog	Supt20h	514	0.91014	5.12361e-12	123.44		3;4	S	LSRKSSVDLSQVSMLSPAALSPASSSQRHES	S(0.508)S(0.508)VDLS(0.967)QVS(0.967)MLS(0.91)PAALS(0.092)PAS(0.018)S(0.019)S(0.005)QRHES(0.005)	12	3	3.2045
603	A0A0G2JEY3;Q7TT00;Q7TT00-2;A0A0G2JGY6	519;520;521;520	A0A0G2JEY3	Transcription factor SPT20 homolog	Supt20h	519	0.996688	3.40915e-12	123.44		2;3	S	SVDLSQVSMLSPAALSPASSSQRHES_____	KS(0.162)S(0.837)VDLS(0.001)QVSMLS(0.001)PAALS(0.997)PAS(0.001)S(0.001)S(0.001)QR	18	3	-0.56548
604	A0A0G2JFA5;A6PWK8;Q3UY26;Q8C2S3;A0A0G2JF42;A6PWK7;A6PWK9;A0A0G2JFG6;Q61687;F6RDB7;A0A0G2JGH3;Q3TA30	56;56;72;72;56;56;56;25;111;111;111;126	Q61687	Transcriptional regulator ATRX	Atrx	111	0.99976	1.17949e-11	123.02		1	S	KPTDENVNEKAATENSENDITMQSLPKGTVI	AATENS(1)ENDITMQSLPK	6	2	0.0061161										6.907	NaN	NaN	1.3171	NaN	NaN	0.18371	NaN	NaN										3.1473	NaN	NaN	1.1046	NaN
605	A0A0G2JFA5;A6PWK8;Q3UY26;Q8C2S3;Q61687;F6RDB7	260;222;238;276;315;276	Q61687	Transcriptional regulator ATRX	Atrx	315	0.999702	3.46068e-10	168		1	S	DSEKTSKVCDQTSKFSPKKSSSSCNGEEKKL	VCDQTSKFS(1)PK	9	2	-0.26163	1.3199	NaN	NaN	1.399	NaN	NaN	1.0449	NaN	NaN	1.7131	NaN	NaN	1.4056	NaN	NaN	0.95863	NaN	NaN	1.2502	NaN	NaN	1.432	NaN	NaN	1.1145	NaN	NaN	0.94458	NaN	NaN	0.98126	NaN
606	A0A0G2JFA5;A6PWK8;Q3UY26;Q8C2S3;A0A0G2JF42;A6PWK7;A6PWK9;A0A0G2JFG6;Q61687;F6RDB7;A0A0G2JGH3;Q3TA30	37;37;53;53;37;37;37;6;92;92;92;107	Q61687	Transcriptional regulator ATRX	Atrx	92	1	8.80429e-231	360.07		1;2	S	SRSKRKPSIVTKYVESDDEKPTDENVNEKAA	YVES(1)DDEKPTDENVNEK	4	2	0.19368	1.0024	NaN	NaN	0.95811	NaN	NaN	0.92549	NaN	NaN	1.1026	NaN	NaN	0.99533	NaN	NaN	0.90741	NaN	NaN	1.7162	NaN	NaN	0.9006	NaN	NaN	0.52174	NaN	NaN	1.1417	NaN	NaN	0.93898	NaN
607	A0A0G2JFA5;A6PWK8;Q3UY26;Q8C2S3;A0A0G2JF42;A6PWK7;A0A0G2JFG6;Q61687;F6RDB7	154;116;132;170;116;153;123;209;170	Q61687	Transcriptional regulator ATRX	Atrx	209	0.696141	5.7209e-05	81.312		1	S	LICKNCFKYYMSDDISRDSDGMDEQCRWCAE	YYMS(0.005)DDIS(0.696)RDS(0.299)DGMDEQCR	8	3	0.098667																												1.0569	NaN	NaN	1.1114	NaN
608	A0A0G2JFA5;A6PWK8;Q3UY26;Q8C2S3;A0A0G2JF42;A6PWK7;A0A0G2JFG6;Q61687;F6RDB7	157;119;135;173;119;156;126;212;173	Q61687	Transcriptional regulator ATRX	Atrx	212	0.784168	0.000194857	71.54		1	S	KNCFKYYMSDDISRDSDGMDEQCRWCAEGGN	YYMS(0.002)DDIS(0.214)RDS(0.784)DGMDEQCR	11	3	-0.17865
609	A0A0G2JFH2	18	A0A0G2JFH2			18	1	3.71546e-28	158.52		1	S	VKAAEQMSTLPIDAPSPLENLEQKETPGSQP	AAEQMSTLPIDAPS(1)PLENLEQK	14	2	-0.4314	1.1088	NaN	NaN	1.1388	NaN	NaN	1.0061	NaN	NaN	1.2905	NaN	NaN	1.0959	NaN	NaN	0.89532	NaN	NaN	0.97426	NaN	NaN	1.0988	NaN	NaN	1.0503	NaN	NaN	1.3863	NaN	NaN	1.1934	NaN
610	A0A0G2JFH2	1128	A0A0G2JFH2			1128	1	2.77081e-53	201.39		1;2	S	TGNDITTPPNKEPPPSPEKKAKPLATTQPAK	AAVGVTGNDITTPPNKEPPPS(1)PEK	21	3	0.021259	0.99616	NaN	NaN	1.0799	NaN	NaN	1.0744	NaN	NaN	1.0238	NaN	NaN	1.0699	NaN	NaN	1.089	NaN	NaN	0.98634	NaN	NaN	1.1006	NaN	NaN	1.1031	NaN	NaN	1.1686	NaN	NaN	1.2613	NaN
611	A0A0G2JFH2	421	A0A0G2JFH2			421	0.845028	5.48739e-05	101.32		1	S	SGKSGAKAEVPVLLTSDKEGKAVPSPSEPVP	AEVPVLLT(0.155)S(0.845)DK	9	2	0.0078838	1.1724	NaN	NaN	1.4021	NaN	NaN	1.1737	NaN	NaN	0.73025	NaN	NaN	1.2074	NaN	NaN	1.6861	NaN	NaN	0.87594	NaN	NaN	0.96577	NaN	NaN	1.2013	NaN	NaN	1.6775	NaN	NaN	1.4187	NaN
612	A0A0G2JFH2	1246	A0A0G2JFH2			1246	0.998626	4.30551e-10	168.93		1;2	S	LKPGPKTTPTVSKATSPSTLVSTGPSSRSPA	ATS(0.999)PS(0.001)TLVSTGPSSR	3	2	0.67493	1.7056	NaN	NaN	1.7383	NaN	NaN	0.9683	NaN	NaN	2.0896	NaN	NaN	2.0163	NaN	NaN	0.97484	NaN	NaN	1.5393	NaN	NaN	1.595	NaN	NaN	1.0288	NaN	NaN	1.4226	NaN	NaN	1.5285	NaN
613	A0A0G2JFH2	1248	A0A0G2JFH2			1248	0.512421	1.03793e-07	111.83		1	S	PGPKTTPTVSKATSPSTLVSTGPSSRSPATT	AT(0.005)S(0.372)PS(0.512)T(0.111)LVSTGPSSR	5	2	-0.83992
614	A0A0G2JFH2	1259	A0A0G2JFH2			1259	0.987812	0.000447928	61.181		1	S	ATSPSTLVSTGPSSRSPATTLPKRPTSIKTE	S(0.988)PAT(0.009)T(0.003)LPK	1	2	0.126
615	A0A0G2JFH2	430	A0A0G2JFH2			430	0.974138	0.000139368	71.685		1	S	VPVLLTSDKEGKAVPSPSEPVPESGVVSIKD	AVPS(0.974)PS(0.026)EPVPESGVVSIK	4	2	-0.024409	1.8203	NaN	NaN	1.678	NaN	NaN	0.97029	NaN	NaN	1.709	NaN	NaN	1.6003	NaN	NaN	1.0049	NaN	NaN	2.1631	NaN	NaN	1.8404	NaN	NaN	0.84607	NaN	NaN
616	A0A0G2JFH2	266	A0A0G2JFH2			266	0.999831	3.41935e-10	117.31		1	S	ATSHLKSSVGTGRAVSPSSLKGTPGDSTAHK	AVS(1)PSSLK	3	2	0.32123	1.4481	NaN	NaN	1.4824	NaN	NaN	1.0559	NaN	NaN	1.6817	NaN	NaN	1.6685	NaN	NaN	0.95706	NaN	NaN	1.5724	NaN	NaN	1.5308	NaN	NaN	1.1005	NaN	NaN	2.4189	NaN	NaN	3.0029	NaN
617	A0A0G2JFH2	200	A0A0G2JFH2			200	0.937934	0.000909449	80.683		1	S	CGFVSRAVWKRDCAESPGVTSCPEQPPEIVV	DCAES(0.938)PGVT(0.048)S(0.014)CPEQPPEIVVK	5	3	-0.85578
618	A0A0G2JFH2	570	A0A0G2JFH2			570	1	1.69606e-28	177.21		1;2	S	YPVQPSRVEGRKEIASPPCVEKLSDDGNVAH	KEIAS(1)PPCVEK	5	2	-0.69497	1.4425	1.7105	NaN	1.4119	1.7085	NaN	0.93738	0.94372	NaN	1.6459	NaN	NaN	1.6882	NaN	NaN	1.0222	NaN	NaN	1.382	1.603	NaN	1.4696	1.6366	NaN	1.0537	1.0141	NaN	2.6811	NaN	NaN	2.8738	NaN
619	A0A0G2JFH2	578	A0A0G2JFH2			578	1	9.68181e-12	89.7		2	S	EGRKEIASPPCVEKLSDDGNVAHKNSELGQG	EIAS(1)PPCVEKLS(1)DDGNVAHK	12	3	0.04459	NaN	1.7105	NaN	NaN	1.7085	NaN	NaN	0.94372	NaN										NaN	1.603	NaN	NaN	1.6366	NaN	NaN	1.0141	NaN
620	A0A0G2JFH2	594	A0A0G2JFH2			594	0.992144	3.13023e-08	89.201		1	S	DDGNVAHKNSELGQGSPKIHAPLFSHISGIA	LSDDGNVAHKNS(0.008)ELGQGS(0.992)PK	18	3	-0.3551
621	A0A0G2JFH2	951	A0A0G2JFH2			951	0.941469	0.00753452	55.04		1	S	PVRNPDPLRQKMEKFSLSDDQNERDSKDPES	FS(0.941)LS(0.059)DDQNER	2	2	0.47551																			1.9851	NaN	NaN	2.4409	NaN	NaN	1.2102	NaN	NaN
622	A0A0G2JFH2	953	A0A0G2JFH2			953	0.999435	8.80639e-05	78.548		1	S	RNPDPLRQKMEKFSLSDDQNERDSKDPESLD	FS(0.001)LS(0.999)DDQNER	4	2	-0.34442										1.2289	NaN	NaN	1.5338	NaN	NaN	1.1912	NaN	NaN	1.1022	NaN	NaN	1.151	NaN	NaN	1.0593	NaN	NaN
623	A0A0G2JFH2	1084	A0A0G2JFH2			1084	0.746385	0.00402006	80.238		1	S	MRPTKSRGLTPDLPKSASQERERSKMFKSSG	GLTPDLPKS(0.746)AS(0.254)QERER	9	3	-0.22065
624	A0A0G2JFH2	1086	A0A0G2JFH2			1086	0.939387	0.000129014	131.82		1	S	PTKSRGLTPDLPKSASQERERSKMFKSSGVS	GLTPDLPKS(0.061)AS(0.939)QERER	11	2	0.017169
625	A0A0G2JFH2	1362	A0A0G2JFH2			1362	0.995228	1.11851e-05	152.38		1	S	PSSSAPRVSRLATTVSAPDLKSVRSKAKVEK	LAT(0.002)T(0.003)VS(0.995)APDLK	6	2	-0.082983	0.28592	NaN	NaN	0.32024	NaN	NaN	1.1448	NaN	NaN	0.39334	NaN	NaN	0.34804	NaN	NaN	0.91385	NaN	NaN	0.20997	NaN	NaN	0.30726	NaN	NaN	1.4597	NaN	NaN	0.34286	NaN	NaN	0.46923	NaN
626	A0A0G2JFH2	96	A0A0G2JFH2			96	0.330728	1.12586e-05	73.405			S	KLGPCPFSELGWVSGSSSGGEHGNQRKVIDD	LGPCPFSELGWVS(0.008)GS(0.331)S(0.331)S(0.331)GGEHGNQRK	15	4	-0.21154
627	A0A0G2JFH2	97	A0A0G2JFH2			97	0.826711	1.99436e-06	84.166		2	S	LGPCPFSELGWVSGSSSGGEHGNQRKVIDDE	LGPCPFSELGWVS(0.873)GS(0.209)S(0.827)S(0.09)GGEHGNQR	16	3	0.67908
628	A0A0G2JFH2	98	A0A0G2JFH2			98	0.694817	1.86516e-07	96.287		1	S	GPCPFSELGWVSGSSSGGEHGNQRKVIDDEF	LGPCPFSELGWVS(0.025)GS(0.067)S(0.213)S(0.695)GGEHGNQRK	17	3	-0.61102
629	A0A0G2JFH2	519	A0A0G2JFH2			519	0.600227	0.000415349	57.145		1	S	TERRAEVKNMGTSNQSKEGKCPWMDHESTPW	NMGT(0.2)S(0.2)NQS(0.6)KEGKCPWMDHESTPWVSEK	8	4	-0.86943
630	A0A0G2JFH2	1221	A0A0G2JFH2			1221	0.873283	5.72012e-07	125.18		1	S	KPKPITEAKVAEKRTSPSKPSSAPALKPGPK	RT(0.091)S(0.873)PS(0.036)KPSSAPALK	3	3	-0.3175	1.4751	NaN	NaN	1.4207	NaN	NaN	0.9253	NaN	NaN										1.5951	NaN	NaN	1.1903	NaN	NaN	0.85536	NaN	NaN
631	A0A0G2JFH2	748	A0A0G2JFH2			748	0.5	1.25243e-31	146.68		1	S	ITFTSGRSPSGLMGKSISLEAVGSAGCEMLP	S(0.5)IS(0.5)LEAVGSAGCEMLPCPIPQVGK	1	2	0.87252	1.7975	NaN	NaN	1.7079	NaN	NaN	0.96112	NaN	NaN										2.8349	NaN	NaN	2.4471	NaN	NaN	0.86114	NaN	NaN	2.8253	NaN	NaN	2.4982	NaN
632	A0A0G2JFH2	750	A0A0G2JFH2			750	0.912135	4.68007e-65	204.94		1	S	FTSGRSPSGLMGKSISLEAVGSAGCEMLPCP	S(0.088)IS(0.912)LEAVGSAGCEMLPCPIPQVGK	3	3	-2.4942	2.0477	NaN	NaN	1.8319	NaN	NaN	0.90454	NaN	NaN	2.0795	NaN	NaN	1.9407	NaN	NaN	0.92942	NaN	NaN	1.854	NaN	NaN	1.5587	NaN	NaN	0.88243	NaN	NaN	2.2107	NaN	NaN	2.1406	NaN
633	A0A0G2JFH2	72	A0A0G2JFH2			72	1	2.55212e-08	201.06		1	S	ARSKPARVPPELLEGSPPWKIIDPKLGPCPF	VPPELLEGS(1)PPWKIIDPK	9	3	0.37905	1.1461	NaN	NaN	1.1938	NaN	NaN	1.0143	NaN	NaN	1.4715	NaN	NaN	1.347	NaN	NaN	0.92327	NaN	NaN	1.3981	NaN	NaN	1.5976	NaN	NaN	1.153	NaN	NaN	2.2475	NaN	NaN	2.5339	NaN
634	A0A0G2JFH2	290	A0A0G2JFH2			290	0.99998	8.29656e-08	117.92		1	S	GDSTAHKVTALQGGCSPLLAQDIMNKVPKPT	VTALQGGCS(1)PLLAQDIMNK	9	2	1.5849	1.5023	NaN	NaN	1.4546	NaN	NaN	0.97468	NaN	NaN	2.258	NaN	NaN	1.83	NaN	NaN	0.83992	NaN	NaN	1.8197	NaN	NaN	1.8045	NaN	NaN	0.97145	NaN	NaN	5.0386	NaN	NaN	4.4462	NaN
635	F6VTL9;A0A0G2JFQ4;E9Q9L6;Q6ZQA0;Q6ZQA0-2;F6ZZB1	2017;2701;2735;2727;2728;1058	F6VTL9	Neurobeachin-like protein 2	Nbeal2	2017	1	0.00156131	115.74		2	S	SSQFARRLWRSSRRISQVSSGETEYNPGEAR	RIS(1)QVS(0.878)S(0.12)GET(0.002)EYNPGEAR	3	2	-0.1044
636	F6VTL9;A0A0G2JFQ4;E9Q9L6;Q6ZQA0;Q6ZQA0-2;F6ZZB1	2020;2704;2738;2730;2731;1061	F6VTL9	Neurobeachin-like protein 2	Nbeal2	2020	0.87841	0.00156131	115.74		2	S	FARRLWRSSRRISQVSSGETEYNPGEAR___	RIS(1)QVS(0.878)S(0.12)GET(0.002)EYNPGEAR	6	2	-0.1044
637	A0A0G2JFT8;Q9D394-4;Q9D394-2	49;49;49	A0A0G2JFT8	Protein RUFY3	Rufy3	49	0.999753	0.00277745	51.393		2	S	GASARGADREDEAGPSEPDSPVAAPFFLLYP	GADREDEAGPS(1)EPDS(0.999)PVAAPFFLLY(0.001)PGDGGAGFTARPPPQR	11	4	3.717
638	A0A0G2JFT8;Q9D394-4;Q9D394-2	53;53;53	A0A0G2JFT8	Protein RUFY3	Rufy3	53	0.999633	1.02968e-13	64.936		1;2	S	RGADREDEAGPSEPDSPVAAPFFLLYPGDGG	GADREDEAGPS(1)EPDS(1)PVAAPFFLLY(0.001)PGDGGAGFTARPPPQR	15	4	0.013344
639	A0A0G2JFT8;Q9D394-4;Q9D394-2	27;27;27	A0A0G2JFT8	Protein RUFY3	Rufy3	27	1	0.000173333	88.021		1	S	ESCGEEQERGGERRPSEPLEPRGASARGADR	RPS(1)EPLEPR	3	2	1.0734	1.2557	NaN	NaN	1.2136	NaN	NaN	0.8831	NaN	NaN	0.73228	NaN	NaN	0.85042	NaN	NaN	1.2519	NaN	NaN	0.61687	NaN	NaN	0.53413	NaN	NaN	0.9281	NaN	NaN	0.65874	NaN	NaN	0.7799	NaN
640	A0A0G2JFT8;Q9D394-4;Q9D394-2	86;86;86	A0A0G2JFT8	Protein RUFY3	Rufy3	86	0.772578	3.68283e-09	83.944		1;2	S	FTARPPPQRAWRTPPSPGSPLPFLLLSYPSG	T(0.304)PPS(0.773)PGS(0.923)PLPFLLLSYPSGGSGGGGKHHPNYLMANER	4	4	-1.057										NaN	1.0802	NaN	NaN	0.65249	NaN	NaN	0.5664	NaN
641	A0A0G2JFT8;Q9D394-4;Q9D394-2	89;89;89	A0A0G2JFT8	Protein RUFY3	Rufy3	89	0.923407	2.41572e-10	89.659		1;2	S	RPPPQRAWRTPPSPGSPLPFLLLSYPSGGSG	T(0.304)PPS(0.773)PGS(0.923)PLPFLLLSYPSGGSGGGGKHHPNYLMANER	7	4	-1.057										1.0624	1.0802	NaN	0.75647	0.65249	NaN	0.75969	0.5664	NaN										0.89463	NaN	NaN	1.075	NaN
642	A0A0G2JFV5;A0A1L1SSC0;A0A0G2JEP4;A0A0R4J169;E9QN52;Q91WK0-2;Q91WK0;A0A0G2JDR6	18;18;18;18;18;18;18;18	A0A1L1SSC0	Leucine-rich repeat flightless-interacting protein 2	Lrrfip2	18	1	0.00218132	97.32		1	S	TPGSGRKRTPVKDRFSAEDEALSNIAREAEA	DRFS(1)AEDEALSNIAR	4	2	-1.4647																												0.67976	NaN	NaN	0.83148	NaN
643	A0A0G2JFV5	133	A0A0G2JFV5			133	1	4.42263e-166	326.89		1;2;3	S	ASATTPLSGNSSRRGSGDTSSLIDPDTSLSE	RGS(1)GDTSSLIDPDTSLSELR	3	2	-0.10035	0.82455	1.2796	1.8134	0.94437	0.9429	1.704	1.0251	0.72604	0.99527	1.0103	NaN	1.6934	1.0721	NaN	1.5044	1.1331	NaN	0.98959	0.90449	0.69379	1.5302	1.0129	0.4682	1.3751	1.1258	0.67018	0.93281	1.0316	1.2301	1.6955	1.028	1.1153
644	A0A0G2JFV5	137	A0A0G2JFV5			137	0.762302	6.08816e-05	67.899		2;3	S	TPLSGNSSRRGSGDTSSLIDPDTSLSELRES	RGS(0.724)GDT(0.762)S(0.762)S(0.75)LIDPDT(0.001)SLSELR	7	3	-0.52158	NaN	NaN	1.6454	NaN	NaN	1.6613	NaN	NaN	1.0067										NaN	0.77134	1.58	NaN	0.54969	1.4217	NaN	0.69743	0.87013	NaN	NaN	1.514	NaN	NaN
645	A0A0G2JFV5	138	A0A0G2JFV5			138	0.87667	6.28161e-05	74.665		2;3	S	PLSGNSSRRGSGDTSSLIDPDTSLSELRESL	RGS(0.718)GDT(0.869)S(0.53)S(0.877)LIDPDT(0.004)S(0.002)LS(0.001)ELR	8	3	-0.69361	NaN	1.2796	1.5946	NaN	0.9429	1.561	NaN	0.72604	0.96348	NaN	NaN	1.9743	NaN	NaN	1.5681	NaN	NaN	0.88928	NaN	NaN	1.4821	NaN	NaN	1.3301	NaN	NaN	1	NaN	NaN	1.514	NaN	NaN
646	A0A0G2JFV5;A0A1L1SSC0;A0A0G2JEP4;A0A0R4J169;E9QN52;A0A1L1SVG1;A0A0G2JEF6;A0A1L1SQW1;A0A0G2JDR6;A0A0G2JGZ1	119;263;82;82;97;55;94;58;82;35	A0A1L1SSC0		Lrrfip2	263	0.834253	0.000389396	72.523		2	S	QYAENYTRPSSRNSASATTPLSGNSSRRGSG	NS(0.002)AS(0.834)AT(0.086)T(0.052)PLS(0.646)GNS(0.208)S(0.171)R	4	2	-0.45109																												NaN	0.69899	NaN	NaN	0.54457
647	A0A0G2JFV5;A0A1L1SSC0;A0A0G2JEP4;A0A0R4J169;E9QN52;A0A1L1SVG1;A0A0G2JEF6;A0A1L1SQW1;A0A0G2JDR6;A0A0G2JGZ1	125;269;88;88;103;61;100;64;88;41	A0A1L1SSC0		Lrrfip2	269	0.999776	1.20321e-20	190.34		1;2	S	TRPSSRNSASATTPLSGNSSRRGSGDTSSLI	NSASATTPLS(1)GNSSR	10	2	-0.62907	1.1002	NaN	NaN	0.7847	NaN	NaN	0.717	NaN	NaN	0.70831	NaN	NaN	0.93789	NaN	NaN	1.3731	NaN	NaN	0.91948	NaN	NaN	0.50391	NaN	NaN	0.6781	NaN	NaN	0.76698	0.69899	NaN	0.67178	0.54457
648	A0A0G2JFV5;A0A1L1SSC0;A0A0G2JEP4;A0A0R4J169;E9QN52;A0A1L1SVG1;A0A0G2JEF6;A0A1L1SQW1;A0A0G2JDR6;A0A0G2JGZ1	128;272;91;91;106;64;103;67;91;44	A0A1L1SSC0		Lrrfip2	272	0.548241	2.17375e-07	166.48		2	S	SSRNSASATTPLSGNSSRRGSGDTSSLIDPD	NSAS(0.003)AT(0.033)T(0.433)PLS(0.536)GNS(0.548)S(0.447)R	13	2	-2.6112
649	A0A0G2JFV5;A0A1L1SSC0;A0A0G2JEP4;A0A0R4J169;E9QN52;A0A1L1SVG1;A0A0G2JEF6;A0A1L1SQW1;A0A0G2JDR6;A0A0G2JGZ1	129;273;92;92;107;65;104;68;92;45	A0A1L1SSC0		Lrrfip2	273	0.971764	1.73185e-07	166.48		1	S	SRNSASATTPLSGNSSRRGSGDTSSLIDPDT	NSASATTPLS(0.001)GNS(0.027)S(0.972)R	14	2	0.21164
650	A0A0G2JFV5;A0A1L1SSC0;A0A0G2JEP4;A0A0R4J169;E9QN52;A0A1L1SVG1;Q91WK0-2;Q91WK0;A0A0G2JEF6;A0A1L1SQW1;A0A0G2JDR6;A0A0G2JGZ1	113;257;76;76;91;49;76;91;88;52;76;29	A0A1L1SSC0	Leucine-rich repeat flightless-interacting protein 2	Lrrfip2	257	0.884759	7.44057e-08	175.88		1	S	DEKSDKQYAENYTRPSSRNSASATTPLSGNS	QYAENYTRPS(0.885)S(0.115)R	10	2	-1.3227	1.2516	NaN	NaN	0.90018	NaN	NaN	0.67566	NaN	NaN										0.97495	NaN	NaN	0.9774	NaN	NaN	0.9387	NaN	NaN	1.0437	NaN	NaN	0.84416	NaN
651	A0A0G2JFV5;A0A1L1SSC0;A0A0G2JEP4;A0A0R4J169;E9QN52;A0A1L1SVG1;Q91WK0-2;Q91WK0;A0A0G2JEF6;A0A1L1SQW1;A0A0G2JDR6;A0A0G2JGZ1	114;258;77;77;92;50;77;92;89;53;77;30	A0A1L1SSC0	Leucine-rich repeat flightless-interacting protein 2	Lrrfip2	258	0.852079	1.14106e-06	164.56		1	S	EKSDKQYAENYTRPSSRNSASATTPLSGNSS	QYAENYTRPS(0.148)S(0.852)R	11	2	-0.73507										1.1045	NaN	NaN	0.94916	NaN	NaN	1.0001	NaN	NaN	0.84499	NaN	NaN	0.76935	NaN	NaN	0.93299	NaN	NaN	0.99761	NaN	NaN	0.91259	NaN
652	A0A0G2JFW6;Q6NXI6-2;Q6NXI6	843;882;926	A0A0G2JFW6	Regulation of nuclear pre-mRNA domain-containing protein 2	Rprd2	843	0.57329	0.00240219	61.161		1	S	SVRALLDSSENCDRLSSPPGLFGAFNIRGNE	LS(0.573)S(0.427)PPGLFGAFNIR	2	2	-0.43678	0.28277	NaN	NaN	0.32212	NaN	NaN	1.139	NaN	NaN	0.79094	NaN	NaN	0.75941	NaN	NaN	0.95992	NaN	NaN	0.46408	NaN	NaN	0.47855	NaN	NaN	1.0296	NaN	NaN
653	A0A0G2JFW6;Q6NXI6-2;Q6NXI6	844;883;927	A0A0G2JFW6	Regulation of nuclear pre-mRNA domain-containing protein 2	Rprd2	844	0.999323	5.63585e-20	143.14		1	S	VRALLDSSENCDRLSSPPGLFGAFNIRGNEP	ALLDSSENCDRLS(0.001)S(0.999)PPGLFGAFNIR	14	3	0.016549										0.5926	NaN	NaN	0.67868	NaN	NaN	1.1298	NaN	NaN	0.40122	NaN	NaN	0.40598	NaN	NaN	1.0101	NaN	NaN	0.78343	NaN	NaN	0.69294	NaN
654	A0A0G2JFW6;Q6NXI6-2;Q6NXI6	550;589;633	A0A0G2JFW6	Regulation of nuclear pre-mRNA domain-containing protein 2	Rprd2	550	1	1.43677e-09	164.22		1	S	SEVSSTSASKASVGQSPVLPSTTFKLPSSSL	ASVGQS(1)PVLPSTTFK	6	2	0.66718	0.80863	NaN	NaN	0.8699	NaN	NaN	1.0186	NaN	NaN	0.84557	NaN	NaN	0.71416	NaN	NaN	0.83364	NaN	NaN										0.85152	NaN	NaN	0.91072	NaN
655	A0A0G2JFW6;Q6NXI6-2;Q6NXI6	723;762;806	A0A0G2JFW6	Regulation of nuclear pre-mRNA domain-containing protein 2	Rprd2	723	0.316245	1.32768e-06	47.383			S	PGRDESYPQELPNSVSTYRPFGLGSDSPYKQ	DESYPQELPNS(0.032)VS(0.316)T(0.316)Y(0.002)RPFGLGS(0.201)DS(0.131)PY(0.001)K	13	3	-0.23949
656	A0A0G2JFW6;Q6NXI6-2;Q6NXI6	732;771;815	A0A0G2JFW6	Regulation of nuclear pre-mRNA domain-containing protein 2	Rprd2	732	0.570122	8.05339e-07	98.009		1	S	ELPNSVSTYRPFGLGSDSPYKQPSGGVERPS	DESYPQELPNSVS(0.001)T(0.001)YRPFGLGS(0.57)DS(0.429)PYK	22	3	0.42888
657	A0A0G2JFW6;Q6NXI6-2;Q6NXI6	734;773;817	A0A0G2JFW6	Regulation of nuclear pre-mRNA domain-containing protein 2	Rprd2	734	0.934807	1.72913e-19	132.37		1	S	PNSVSTYRPFGLGSDSPYKQPSGGVERPSSL	DESYPQELPNSVSTYRPFGLGS(0.065)DS(0.935)PYK	24	3	0.22523																												1.0315	NaN	NaN	0.87036	NaN
658	A0A0G2JFW6;Q6NXI6-2;Q6NXI6;A0A0G2JFN1	309;348;392;374	A0A0G2JFW6	Regulation of nuclear pre-mRNA domain-containing protein 2	Rprd2	309	1	1.03708e-34	246.34		1	S	PEPVTDNRDVEDMELSDVEDDGSKIIVEDRK	DVEDMELS(1)DVEDDGSK	8	2	-0.51155	0.85117	NaN	NaN	0.77988	NaN	NaN	0.94096	NaN	NaN	0.84273	NaN	NaN	0.67484	NaN	NaN	0.93582	NaN	NaN	0.82148	NaN	NaN	0.88793	NaN	NaN	1.0564	NaN	NaN	0.97031	NaN	NaN	0.88883	NaN
659	A0A0G2JFW6;Q6NXI6-2;Q6NXI6	655;694;738	A0A0G2JFW6	Regulation of nuclear pre-mRNA domain-containing protein 2	Rprd2	655	0.830842	1.61916e-18	129.43		1;2	S	HASDFQRGPTSTSVDSIDGTPVRDERSGTPT	GPTS(0.002)T(0.003)S(0.168)VDS(0.831)IDGT(0.997)PVRDER	9	3	0.30944																			0.93693	NaN	NaN	0.79745	NaN	NaN	0.89649	NaN	NaN
660	A0A0G2JFW6;Q6NXI6-2;Q6NXI6	694;733;777	A0A0G2JFW6	Regulation of nuclear pre-mRNA domain-containing protein 2	Rprd2	694	0.998708	0.000701359	73.927		1	S	TSSSVDTMSLLSKIISPGSSTPSSTRSPPPG	IIS(0.999)PGS(0.001)STPSSTR	3	2	4.2089	0.51333	NaN	NaN	0.67454	NaN	NaN	1.2855	NaN	NaN
661	A0A0G2JFW6;Q6NXI6-2;Q6NXI6	421;460;504	A0A0G2JFW6	Regulation of nuclear pre-mRNA domain-containing protein 2	Rprd2	421	0.937225	1.00514e-09	108.68		1	S	TGVSSASRPSPGIPTSPSNLSSGLKTPAPAT	PSPGIPT(0.014)S(0.937)PS(0.047)NLS(0.001)SGLK	8	2	2.1657	0.83765	NaN	NaN	0.80923	NaN	NaN	0.95751	NaN	NaN	0.9689	NaN	NaN	0.90777	NaN	NaN	0.91588	NaN	NaN										1.1844	NaN	NaN	0.83176	NaN
662	A0A0G2JFW6;Q6NXI6-2;Q6NXI6	599;638;682	A0A0G2JFW6	Regulation of nuclear pre-mRNA domain-containing protein 2	Rprd2	599	0.360555	3.98027e-06	81.619			S	VCQSSEVSKPKPESESTSPSLEMKIHNFLKG	PKPES(0.092)ES(0.361)T(0.361)S(0.159)PS(0.028)LEMK	7	2	-0.64246
663	A0A0G2JFW6;Q6NXI6-2;Q6NXI6	601;640;684	A0A0G2JFW6	Regulation of nuclear pre-mRNA domain-containing protein 2	Rprd2	601	0.776495	4.16955e-06	109.22		1	S	QSSEVSKPKPESESTSPSLEMKIHNFLKGNP	PKPES(0.001)ES(0.021)T(0.192)S(0.776)PS(0.009)LEMK	9	2	-0.494																												0.80598	NaN	NaN	0.74252	NaN
664	A0A0G2JFW6;Q6NXI6-2;Q6NXI6;A0A0G2JFN1	374;413;457;439	A0A0G2JFW6	Regulation of nuclear pre-mRNA domain-containing protein 2	Rprd2	374	0.434958	1.56671e-06	76.899			S	TAAPPLPKPLSTALLSPSPTLVLPNLANVDL	PLS(0.005)T(0.02)ALLS(0.435)PS(0.435)PT(0.105)LVLPNLANVDLAK	8	3	1.4346
665	A0A0G2JFW6;Q6NXI6-2;Q6NXI6;A0A0G2JFN1	376;415;459;441	A0A0G2JFW6	Regulation of nuclear pre-mRNA domain-containing protein 2	Rprd2	376	0.866935	8.61752e-10	90.907		1	S	APPLPKPLSTALLSPSPTLVLPNLANVDLAK	PLS(0.002)T(0.004)ALLS(0.064)PS(0.867)PT(0.064)LVLPNLANVDLAK	10	3	1.4678																			1.0266	NaN	NaN	0.7678	NaN	NaN	0.7114	NaN	NaN	0.93968	NaN	NaN	0.77657	NaN
666	A0A0G2JFW6;Q6NXI6-2;Q6NXI6	529;568;612	A0A0G2JFW6	Regulation of nuclear pre-mRNA domain-containing protein 2	Rprd2	529	0.999995	1.49246e-208	305.85		1	S	LLSSTQSFIPKSFNYSPSSSTSEVSSTSASK	SFNYS(1)PSSSTSEVSSTSASK	5	2	-0.14107	0.75003	NaN	NaN	0.85855	NaN	NaN	1.0355	NaN	NaN	0.91003	NaN	NaN	0.80226	NaN	NaN	0.91281	NaN	NaN	1.0199	NaN	NaN	1.1066	NaN	NaN	1.074	NaN	NaN	0.93188	NaN	NaN	1.0165	NaN
667	A0A0G2JFW6;Q6NXI6-2;Q6NXI6	531;570;614	A0A0G2JFW6	Regulation of nuclear pre-mRNA domain-containing protein 2	Rprd2	531	0.741179	0.00164085	64.249		1	S	SSTQSFIPKSFNYSPSSSTSEVSSTSASKAS	S(0.004)FNY(0.012)S(0.214)PS(0.741)S(0.008)S(0.008)T(0.006)S(0.006)EVSSTSASK	7	3	0.89629
668	A0A0G2JFW6;Q6NXI6-2;Q6NXI6	666;705;749	A0A0G2JFW6	Regulation of nuclear pre-mRNA domain-containing protein 2	Rprd2	666	0.496768	1.09585e-15	133.72			S	TSVDSIDGTPVRDERSGTPTQDEMMDKPTSS	S(0.497)GT(0.497)PT(0.006)QDEMMDKPTSSSVDTMSLLSK	1	3	1.9013
669	A0A0G2JFY0;Q3UMC0;A0A0A0MQ80	18;18;18	A0A0G2JFY0	Spermatogenesis-associated protein 5	Spata5	18	0.999921	2.80975e-09	158.35		1	S	SKKNRKRQKEGAEGASPSLSAAPSRSGTSTP	EGAEGAS(1)PSLSAAPSR	7	2	0.18083	0.59416	NaN	NaN	0.66222	NaN	NaN	1.1359	NaN	NaN	0.69582	NaN	NaN	1.1044	NaN	NaN	1.5549	NaN	NaN	0.64234	NaN	NaN	0.90207	NaN	NaN	1.4723	NaN	NaN	1.156	NaN	NaN	1.541	NaN
670	A0A0G2JFY0;Q3UMC0;A0A0A0MQ80	244;244;243	A0A0G2JFY0	Spermatogenesis-associated protein 5	Spata5	244	0.997729	3.00649e-16	133.26		1	S	DLSFQLSQLDLKEPQSPSSQSTPCKPTNDRT	EPQS(0.998)PS(0.002)SQSTPCKPTNDR	4	3	0.23656	1.1225	NaN	NaN	1.225	NaN	NaN	1.0502	NaN	NaN	1.101	NaN	NaN	0.90594	NaN	NaN	0.81129	NaN	NaN	1.3515	NaN	NaN	1.1512	NaN	NaN	0.92957	NaN	NaN	0.9075	NaN	NaN	1.0409	NaN
671	A0A0G2JFY0;Q3UMC0;A0A0A0MQ80	246;246;245	A0A0G2JFY0	Spermatogenesis-associated protein 5	Spata5	246	0.503991	0.000253882	43.408		1	S	SFQLSQLDLKEPQSPSSQSTPCKPTNDRTVN	EPQS(0.423)PS(0.504)S(0.057)QS(0.007)T(0.008)PCKPTNDR	6	2	0.72442
672	A0A0G2JFY0;Q3UMC0;A0A0A0MQ80	247;247;246	A0A0G2JFY0	Spermatogenesis-associated protein 5	Spata5	247	0.242642	0.000253882	41.554			S	FQLSQLDLKEPQSPSSQSTPCKPTNDRTVNK	EPQS(0.243)PS(0.243)S(0.243)QS(0.243)T(0.029)PCKPTNDR	7	3	0.40173
673	A0A0G2JFY0;Q3UMC0;A0A0A0MQ80	249;249;248	A0A0G2JFY0	Spermatogenesis-associated protein 5	Spata5	249	0.242642	0.000253882	41.554			S	LSQLDLKEPQSPSSQSTPCKPTNDRTVNKAG	EPQS(0.243)PS(0.243)S(0.243)QS(0.243)T(0.029)PCKPTNDR	9	3	0.40173
674	A0A0G2JFZ4;E9Q7M2	587;587	A0A0G2JFZ4		Tsc22d2	587	1	3.56672e-05	81.315		1	S	QTQPLVGQVDDTRRKSEPLPQAPLSLIAESK	RKS(1)EPLPQAPLSLIAESK	3	3	-0.068062	0.92367	NaN	NaN	0.84635	NaN	NaN	0.91411	NaN	NaN	0.77985	NaN	NaN	0.81522	NaN	NaN	0.94623	NaN	NaN	0.55837	NaN	NaN	0.48681	NaN	NaN	0.87896	NaN	NaN	0.75078	NaN	NaN	0.72529	NaN
675	A0A0G2JFZ4;E9Q7M2	85;85	A0A0G2JFZ4		Tsc22d2	85	0.392556	5.03044e-09	52.986			S	ETLNNVGDAETPGTVSPNLILDGQLAAASAA	S(0.205)S(0.205)S(0.205)EET(0.205)LNNVGDAET(0.393)PGT(0.393)VS(0.393)PNLILDGQLAAAS(0.001)AAPANGGGGGVSAR	20	3	-3.4986
676	A0A0G2JG16	6	A0A0G2JG16			6	0.999999	1.84076e-50	225.39		2	S	__________MGRYRSVNGGPGSPDLARHYK	YRS(1)VNGGPGS(1)PDLAR	3	2	-0.20699
677	A0A0G2JG16	13	A0A0G2JG16			13	1	1.84076e-50	225.39		1;2	S	___MGRYRSVNGGPGSPDLARHYKSSSPLPT	SVNGGPGS(1)PDLAR	8	2	0.3997	1.7245	NaN	NaN	1.1508	NaN	NaN	0.7046	NaN	NaN	1.6815	NaN	NaN	1.2445	NaN	NaN	0.73734	NaN	NaN	1.3331	NaN	NaN	1.1076	NaN	NaN	0.80323	NaN	NaN	1.3675	NaN	NaN	0.9119	NaN
678	A0A0G2JG76;Q9ES34	140;420	A0A0G2JG76	Ubiquitin-protein ligase E3B	Ube3b	140	0.454035	2.19094e-07	85.35			S	KLLEHAEPAPVQPQPSSPQTVLPVKSEPPQA	LLEHAEPAPVQPQPS(0.454)S(0.454)PQT(0.092)VLPVK	15	3	-0.11641
679	A0A0G2JG76;Q9ES34	141;421	A0A0G2JG76	Ubiquitin-protein ligase E3B	Ube3b	141	0.454035	2.19094e-07	85.35			S	LLEHAEPAPVQPQPSSPQTVLPVKSEPPQAC	LLEHAEPAPVQPQPS(0.454)S(0.454)PQT(0.092)VLPVK	16	3	-0.11641
680	A0A0G2JG85;E9PYF7	167;200	A0A0G2JG85		Ap1ar	167	0.372219	4.24578e-05	87.148			S	CDLMTKTKSTSGNDDSTSLDLEWEDEEGMNR	S(0.035)T(0.035)S(0.035)GNDDS(0.372)T(0.262)S(0.262)LDLEWEDEEGMNR	8	2	1.1233
681	A0A0G2JGJ4	77	A0A0G2JGJ4			77	0.855457	0.000187211	74.029		1	S	FQNPRCENTPLIGRESPPPSRYLAALDSGSH	CENT(0.005)PLIGRES(0.855)PPPS(0.139)R	11	3	1.4954
682	A0A0G2JGQ4;P54729	512;488	A0A0G2JGQ4	NEDD8 ultimate buster 1	Nub1	512	0.320092	1.14035e-06	56.303			S	WWLQDADPENNSRQASPSQESINQLVYMGFD	QAS(0.32)PS(0.32)QES(0.32)INQLVY(0.04)MGFDTVVAEAALR	3	3	-0.74661
683	A0A0G2JGQ4;P54729	514;490	A0A0G2JGQ4	NEDD8 ultimate buster 1	Nub1	514	0.33115	7.31158e-10	63.029			S	LQDADPENNSRQASPSQESINQLVYMGFDTV	QAS(0.292)PS(0.331)QES(0.331)INQLVY(0.046)MGFDTVVAEAALR	5	3	-0.11771
684	A0A0G2JGQ4;P54729	517;493	A0A0G2JGQ4	NEDD8 ultimate buster 1	Nub1	517	0.33115	7.31158e-10	63.029			S	ADPENNSRQASPSQESINQLVYMGFDTVVAE	QAS(0.292)PS(0.331)QES(0.331)INQLVY(0.046)MGFDTVVAEAALR	8	3	-0.11771
685	A0A0G2JGQ6;Q9JLM8;A0A0G2JE54;Q8CCN4	719;736;412;429	A0A0G2JGQ6	Serine/threonine-protein kinase DCLK1	Dclk1	719	0.921306	3.92697e-08	86.08		1;2;3	S	VRSRYKAQPAPPELNSESEDYSPSSSETVRS	AQPAPPELNS(0.921)ES(0.076)EDY(0.001)S(0.001)PSSSETVR	10	3	0.52356	0.83384	NaN	NaN	0.88693	NaN	NaN	0.81731	NaN	NaN
686	A0A0G2JGQ6;Q9JLM8;A0A0G2JE54;Q8CCN4	721;738;414;431	A0A0G2JGQ6	Serine/threonine-protein kinase DCLK1	Dclk1	721	0.902424	2.14243e-20	163.19		2	S	SRYKAQPAPPELNSESEDYSPSSSETVRSPN	YKAQPAPPELNS(0.098)ES(0.902)EDY(0.001)S(0.96)PS(0.035)S(0.002)S(0.002)ETVRSPNSPF	14	3	-0.055079
687	A0A0G2JGQ6;Q9JLM8;A0A0G2JE54;Q8CCN4	725;742;418;435	A0A0G2JGQ6	Serine/threonine-protein kinase DCLK1	Dclk1	725	0.960132	1.55483e-12	135.3		2;3	S	AQPAPPELNSESEDYSPSSSETVRSPNSPF_	YKAQPAPPELNS(0.098)ES(0.902)EDY(0.001)S(0.96)PS(0.035)S(0.002)S(0.002)ETVRSPNSPF	18	3	-0.055079
688	A0A0G2JGQ6;Q9JLM8;A0A0G2JE54;Q8CCN4	727;744;420;437	A0A0G2JGQ6	Serine/threonine-protein kinase DCLK1	Dclk1	727	0.352797	0.000342022	77.233			S	PAPPELNSESEDYSPSSSETVRSPNSPF___	YKAQPAPPELNS(0.499)ES(0.499)EDY(0.03)S(0.353)PS(0.353)S(0.125)S(0.125)ET(0.012)VRS(0.002)PNSPF	20	3	-0.36355
689	A0A0G2JGQ6;Q9JLM8;A0A0G2JE54;Q8CCN4	737;754;430;447	A0A0G2JGQ6	Serine/threonine-protein kinase DCLK1	Dclk1	737	0.999293	2.14243e-20	163.19		1;2;3	S	EDYSPSSSETVRSPNSPF_____________	YKAQPAPPELNSESEDYSPSSSETVRS(0.001)PNS(0.999)PF	30	3	1.018
690	A0A0G2JGQ6;Q9JLM8;A0A0G2JGR9;Q80VB6;Q9JLM8-2	25;25;25;25;25	A0A0G2JGQ6	Serine/threonine-protein kinase DCLK1	Dclk1	25	0.467442	1.15044e-05	92.38			S	EHFDERDKAQRYSRGSRVNGLPSPTHSAHCS	Y(0.064)S(0.467)RGS(0.467)RVNGLPS(0.001)PTHSAHCSFYR	5	3	0.48346
691	A0A0G2JGQ6;Q9JLM8;A0A0G2JGR9;Q80VB6;Q9JLM8-2	32;32;32;32;32	A0A0G2JGQ6	Serine/threonine-protein kinase DCLK1	Dclk1	32	1	6.69023e-183	287.91		1;2;3	S	KAQRYSRGSRVNGLPSPTHSAHCSFYRTRTL	VNGLPS(1)PT(0.918)HS(0.082)AHCSFYR	6	2	-0.63882	2.524	1.0564	NaN	2.8011	1.1518	NaN	1.0799	1.1166	NaN	1.9467	0.72821	NaN	1.9226	0.96215	NaN	1.0135	1.3451	NaN	2.6132	0.98604	NaN	1.8761	0.92899	NaN	0.75461	0.82367	NaN	2.2744	0.94908	NaN	2.6865	1.2236
692	A0A0G2JGQ6;Q9JLM8;A0A0G2JGR9;Q80VB6;Q9JLM8-2	36;36;36;36;36	A0A0G2JGQ6	Serine/threonine-protein kinase DCLK1	Dclk1	36	0.999997	2.31867e-139	272.51		1;2;3	S	YSRGSRVNGLPSPTHSAHCSFYRTRTLQTLS	VNGLPS(1)PTHS(1)AHCSFYR	10	2	-2.5211	NaN	1.0517	NaN	NaN	1.1278	NaN	NaN	1.0288	NaN	NaN	0.74086	NaN	NaN	0.95109	NaN	NaN	1.2985	NaN	NaN	0.93151	NaN	NaN	0.88158	NaN	NaN	0.88273	NaN	0.79522	0.92459	NaN	0.97286	1.2186
693	A0A0G2JGQ6;Q9JLM8;A0A0G2JGR9;Q80VB6;Q9JLM8-2	40;40;40;40;40	A0A0G2JGQ6	Serine/threonine-protein kinase DCLK1	Dclk1	40	0.890996	1.60286e-06	73.722		1;2;3	S	SRVNGLPSPTHSAHCSFYRTRTLQTLSSEKK	VNGLPS(0.978)PT(0.608)HS(0.428)AHCS(0.891)FY(0.095)R	14	3	-0.095854
694	A0A0G2JGQ6;Q9JLM8;A0A0G2JE54;Q8CCN4;A0A0G2JGH1;A0A0G2JEN4;H7BX36;Q1EDH1	352;352;45;45;45;45;45;45	A0A0G2JGQ6	Serine/threonine-protein kinase DCLK1	Dclk1	352	0.996277	2.18146e-72	267.54		1;2	S	SPGSLRKQRISQHGGSSTSLSSTKVCSSMDE	ISQHGGS(0.996)S(0.565)T(0.394)S(0.045)LSSTK	7	2	0.082843	1.1191	1.0886	NaN	1.3824	1.1121	NaN	1.2375	1.0491	NaN	0.77218	0.81838	NaN	0.95277	1.0726	NaN	1.1562	1.2839	NaN	1.2935	0.82066	NaN	1.3885	1.1683	NaN	1.0301	1.4034	NaN	1.3515	1.35	NaN	1.6962	1.6664
695	A0A0G2JGQ6;Q9JLM8;A0A0G2JE54;Q8CCN4;A0A0G2JGH1;A0A0G2JEN4;H7BX36;Q1EDH1	353;353;46;46;46;46;46;46	A0A0G2JGQ6	Serine/threonine-protein kinase DCLK1	Dclk1	353	0.601046	3.49728e-07	122.16		1;2	S	PGSLRKQRISQHGGSSTSLSSTKVCSSMDEN	ISQHGGS(0.396)S(0.601)T(0.002)SLSSTK	8	3	-0.86314	1.1172	NaN	NaN	1.3329	NaN	NaN	1.2028	NaN	NaN										1.2749	NaN	NaN	1.3839	NaN	NaN	1.1385	NaN	NaN
696	A0A0G2JGQ6;Q9JLM8;A0A0G2JE54;Q8CCN4;A0A0G2JGH1;A0A0G2JEN4;H7BX36;Q1EDH1	355;355;48;48;48;48;48;48	A0A0G2JGQ6	Serine/threonine-protein kinase DCLK1	Dclk1	355	0.967401	2.18146e-72	211.54		2	S	SLRKQRISQHGGSSTSLSSTKVCSSMDENDG	ISQHGGS(0.987)S(0.013)T(0.032)S(0.967)LSSTK	10	2	-0.77516	NaN	1.0993	NaN	NaN	1.1182	NaN	NaN	1.0488	NaN	NaN	0.83499	NaN	NaN	1.0542	NaN	NaN	1.2616	NaN	NaN	0.82066	NaN	NaN	1.1683	NaN	NaN	1.4034	NaN
697	A0A0G2JGQ6;Q9JLM8;Q80VB6;Q9JLM8-2	305;305;305;305	A0A0G2JGQ6	Serine/threonine-protein kinase DCLK1	Dclk1	305	1	2.64481e-221	346.64		1;2;3;4	S	ASRRGTTKSPGPSRRSKSPASTSSVNGTPGS	S(1)KS(1)PASTSSVNGTPGSQLSTPR	1	2	-2.0635	NaN	1.9144	1.1958	NaN	2.1484	1.2322	NaN	1.1487	1.0396	2.0071	1.8176	1.4387	2.0006	1.9075	1.352	0.94665	1.0754	0.99872	NaN	1.9654	1.8311	NaN	1.9729	1.709	NaN	1.1367	0.94105	NaN	2.6621	2.4112	NaN	3.2785
698	A0A0G2JGQ6;Q9JLM8;Q80VB6;Q9JLM8-2	307;307;307;307	A0A0G2JGQ6	Serine/threonine-protein kinase DCLK1	Dclk1	307	0.999998	1.13821e-229	352.85		1;2;3;4	S	RRGTTKSPGPSRRSKSPASTSSVNGTPGSQL	S(1)KS(1)PAS(0.844)T(0.191)S(0.247)S(0.717)VNGTPGSQLSTPR	3	2	-0.26264	1.9952	1.8528	1.4597	2.0045	2.1484	1.3376	1.0152	1.1487	0.99029	1.5895	1.8233	1.7309	1.8006	1.8871	1.7992	1.1318	1.0273	0.94764	1.9597	1.6753	1.4261	2.0211	1.6468	1.6777	0.98226	0.96044	1.1717	2.2215	2.4189	1.845	2.4587	2.8138
699	A0A0G2JGQ6;Q9JLM8;Q80VB6;Q9JLM8-2	310;310;310;310	A0A0G2JGQ6	Serine/threonine-protein kinase DCLK1	Dclk1	310	0.998534	2.23688e-173	286.92		1;2;3;4	S	TTKSPGPSRRSKSPASTSSVNGTPGSQLSTP	S(0.064)KS(0.936)PAS(0.999)T(0.002)S(0.232)S(0.767)VNGTPGSQLSTPR	6	2	0.47672	NaN	NaN	1.664	NaN	NaN	1.3455	NaN	NaN	0.89238	NaN	NaN	1.8072	NaN	NaN	1.6276	NaN	NaN	1.1039	NaN	NaN	1.4635	NaN	NaN	1.6589	NaN	NaN	1.1249	NaN	NaN	2.0472	NaN	NaN
700	A0A0G2JGQ6;Q9JLM8;Q80VB6;Q9JLM8-2	312;312;312;312	A0A0G2JGQ6	Serine/threonine-protein kinase DCLK1	Dclk1	312	0.75045	3.77793e-18	140.12		2;3;4	S	KSPGPSRRSKSPASTSSVNGTPGSQLSTPRS	S(0.236)KS(0.756)PAS(0.745)T(0.753)S(0.75)S(0.747)VNGT(0.013)PGSQLSTPR	8	3	-0.25575	NaN	NaN	1.4555	NaN	NaN	1.266	NaN	NaN	0.89745	NaN	NaN	2.1066	NaN	NaN	1.9549	NaN	NaN	0.93868	NaN	1.324	1.5486	NaN	1.2591	2.004	NaN	0.96044	1.2445	NaN	NaN	2.2053	NaN	NaN
701	A0A0G2JGQ6;Q9JLM8;Q80VB6;Q9JLM8-2	313;313;313;313	A0A0G2JGQ6	Serine/threonine-protein kinase DCLK1	Dclk1	313	0.999767	1.9787e-219	277.15		2;3;4	S	SPGPSRRSKSPASTSSVNGTPGSQLSTPRSG	S(0.299)KS(0.701)PASTSS(1)VNGTPGSQLSTPR	9	2	0.80007	NaN	1.515	1.4597	NaN	1.3918	1.3376	NaN	0.76842	0.99029	NaN	1.9891	1.6579	NaN	1.4703	1.8547	NaN	0.8345	1.1619	NaN	2.1994	1.4635	NaN	1.6468	1.6589	NaN	0.81695	1.1249	NaN	2.0419	1.845	NaN	1.6239
702	A0A0G2JGQ6;Q9JLM8;Q80VB6;Q9JLM8-2	320;320;320;320	A0A0G2JGQ6	Serine/threonine-protein kinase DCLK1	Dclk1	320	0.987605	3.04532e-05	84.371		2;3	S	SKSPASTSSVNGTPGSQLSTPRSGKSPSPSP	S(0.4)KS(0.577)PAS(0.007)T(0.007)S(0.009)S(0.004)VNGT(0.009)PGS(0.988)QLS(0.281)T(0.719)PR	16	2	-0.8189
703	A0A0G2JGQ6;Q9JLM8;Q80VB6;Q9JLM8-2	323;323;323;323	A0A0G2JGQ6	Serine/threonine-protein kinase DCLK1	Dclk1	323	0.563745	0.000224566	70.538		2	S	PASTSSVNGTPGSQLSTPRSGKSPSPSPTSP	S(0.112)KS(0.112)PAS(0.229)T(0.229)S(0.229)S(0.089)VNGT(0.003)PGS(0.029)QLS(0.564)T(0.406)PR	19	3	-0.03002
704	A0A0G2JGQ6;Q9JLM8;A0A0G2JGR9;Q80VB6;Q9JLM8-2	2;2;2;2;2	A0A0G2JGQ6	Serine/threonine-protein kinase DCLK1	Dclk1	2	1	4.66561e-05	77.554		1	S	______________MSFGRDMELEHFDERDK	S(1)FGRDMELEHFDERDK	1	4	-1.4316
705	A0A0G2JGQ6;Q9JLM8;A0A0G2JE54;Q8CCN4;A0A0G2JGH1;A0A0G2JEN4;H7BX36;Q1EDH1;Q80VB6;Q9JLM8-2;A8IP62	327;327;20;20;20;20;20;20;327;327;20	A0A0G2JGQ6	Serine/threonine-protein kinase DCLK1	Dclk1	327	1	7.54651e-26	194.67		2;3;4	S	IEVNGTPGSQLSTPRSGKSPSPSPTSPGSLR;SSVNGTPGSQLSTPRSGKSPSPSPTSPGSLR	S(1)GKS(1)PS(0.999)PS(0.001)PT(0.079)S(0.917)PGS(0.003)LR	1	2	-1.2574	NaN	NaN	1.0385	NaN	NaN	1.023	NaN	NaN	1.0516	NaN	NaN	1.0444	NaN	NaN	1.0602	NaN	NaN	1.1252	NaN	NaN	1.0444	NaN	NaN	1.0742	NaN	NaN	1.1141	NaN	2.4195	1.1017	NaN	5.5386
706	A0A0G2JGQ6;Q9JLM8;A0A0G2JE54;Q8CCN4;A0A0G2JGH1;A0A0G2JEN4;H7BX36;Q1EDH1;Q80VB6;Q9JLM8-2;A8IP62	330;330;23;23;23;23;23;23;330;330;23	A0A0G2JGQ6	Serine/threonine-protein kinase DCLK1	Dclk1	330	0.999999	1.73635e-102	264.01		1;2;3;4	S	NGTPGSQLSTPRSGKSPSPSPTSPGSLRKQR	S(1)GKS(1)PS(0.999)PS(0.001)PT(0.079)S(0.917)PGS(0.003)LR	4	2	-1.2574	1.3744	1.7016	1.7552	1.1668	2.3465	1.7815	0.80944	1.0353	1.0308	NaN	1.6704	1.9103	NaN	1.8673	1.8581	NaN	1.1264	1.0873	0.91336	1.9249	1.9393	0.7707	2.0349	1.9405	0.85582	1.0788	1.0854	1.4294	2.6111	2.3435	1.2846	2.6536
707	A0A0G2JGQ6;Q9JLM8;A0A0G2JE54;Q8CCN4;A0A0G2JGH1;A0A0G2JEN4;H7BX36;Q1EDH1;Q80VB6;Q9JLM8-2;A8IP62	332;332;25;25;25;25;25;25;332;332;25	A0A0G2JGQ6	Serine/threonine-protein kinase DCLK1	Dclk1	332	0.999992	2.12483e-102	261.06		1;2;3;4	S	TPGSQLSTPRSGKSPSPSPTSPGSLRKQRDL;TPGSQLSTPRSGKSPSPSPTSPGSLRKQRIS	SPS(1)PSPTSPGSLR	3	2	-0.47929	1.7819	1.6274	1.6617	1.421	1.8351	1.7212	0.81855	1.0517	1.0733	1.2866	1.2342	1.7251	1.1724	1.546	1.9007	0.92939	1.2069	1.1111	1.7296	1.5048	1.7865	1.357	1.5377	2.0937	0.8067	1.0141	1.1255	1.7018	1.1917	2.329	1.4086	1.3411
708	A0A0G2JGQ6;Q9JLM8;A0A0G2JE54;Q8CCN4;A0A0G2JGH1;A0A0G2JEN4;H7BX36;Q1EDH1;Q80VB6;Q9JLM8-2;A8IP62	334;334;27;27;27;27;27;27;334;334;27	A0A0G2JGQ6	Serine/threonine-protein kinase DCLK1	Dclk1	334	0.999794	4.46314e-70	235.75		2;3;4	S	GSQLSTPRSGKSPSPSPTSPGSLRKQRDLYR;GSQLSTPRSGKSPSPSPTSPGSLRKQRISQH	S(0.001)GKS(0.997)PS(0.002)PS(1)PT(0.737)S(0.262)PGS(0.002)LR	8	2	2.5371	NaN	4.1813	1.9138	NaN	2.5538	1.7892	NaN	0.62998	1.0593	NaN	NaN	1.9542	NaN	NaN	1.8924	NaN	NaN	1.0314	NaN	NaN	2.0306	NaN	NaN	2.116	NaN	NaN	1.021	NaN	NaN	2.8188	NaN	NaN
709	A0A0G2JGQ6;Q9JLM8;A0A0G2JE54;Q8CCN4;A0A0G2JGH1;A0A0G2JEN4;H7BX36;Q1EDH1;Q80VB6;Q9JLM8-2;A8IP62	337;337;30;30;30;30;30;30;337;337;30	A0A0G2JGQ6	Serine/threonine-protein kinase DCLK1	Dclk1	337	0.997383	1.73635e-102	264.01		1;2;3;4	S	LSTPRSGKSPSPSPTSPGSLRKQRDLYRPLS;LSTPRSGKSPSPSPTSPGSLRKQRISQHGGS	S(0.125)GKS(0.875)PS(0.999)PS(0.001)PT(0.002)S(0.997)PGSLR	11	2	-0.32775	1.8671	1.8044	1.9426	1.7924	1.7198	1.8704	1.0564	1.0165	1.0299	1.4267	1.5721	1.9542	1.6094	1.684	1.8581	1.1216	1.1258	1.0889	1.8067	1.8624	1.8486	1.6312	1.9331	2.1141	1.026	1.0528	1.1016	1.1905	2.3688	2.5585	1.3114	2.4807
710	A0A0G2JGQ6;Q9JLM8;A0A0G2JE54;Q8CCN4;A0A0G2JGH1;A0A0G2JEN4;H7BX36;Q1EDH1;Q80VB6;Q9JLM8-2;A8IP62	340;340;33;33;33;33;33;33;340;340;33	A0A0G2JGQ6	Serine/threonine-protein kinase DCLK1	Dclk1	340	0.999119	1.23196e-60	230.27		2;3;4	S	PRSGKSPSPSPTSPGSLRKQRDLYRPLSSDD;PRSGKSPSPSPTSPGSLRKQRISQHGGSSTS	SGKSPS(0.006)PS(0.315)PT(0.6)S(0.079)PGS(0.999)LRK	14	2	0.46122	NaN	NaN	1.3253	NaN	NaN	1.5766	NaN	NaN	1.1318										NaN	NaN	1.652	NaN	NaN	2.1566	NaN	NaN	1.2255	NaN	NaN	1.7034	NaN	NaN
711	A0A0G2JGQ6;Q9JLM8;Q80VB6;Q9JLM8-2	283;283;283;283	A0A0G2JGQ6	Serine/threonine-protein kinase DCLK1	Dclk1	283	0.999968	2.44956e-08	140.14		1	S	DFLLDESECRVVKSTSYTKIASASRRGTTKS	STS(1)YTKIASASR	3	2	-0.28144
712	A0A0G2JGQ6;Q9JLM8;Q80VB6;Q9JLM8-2	212;212;212;212	A0A0G2JGQ6	Serine/threonine-protein kinase DCLK1	Dclk1	212	0.769009	9.46152e-06	81.379		1	S	PRKAVRILLNKKTAHSFEQVLTDITDAIKLD	T(0.231)AHS(0.769)FEQVLTDITDAIKLDSGVVKR	4	4	-0.48017
713	A0A0G2JGQ6;A0A0G2JE54;A0A0G2JGH1;A0A0G2JEN4;H7BX36	363;56;56;56;56	A0A0G2JGQ6		Dclk1	363	0.545655	2.63074e-10	62.051		2	S	QHGGSSTSLSSTKVCSSMDENDGPGEEESEE	VCS(0.546)S(0.511)MDENDGPGEEES(0.943)EEGFQIPATITER	3	3	0.83944	NaN	0.64342	NaN	NaN	0.77817	NaN	NaN	1.2137	NaN
714	A0A0G2JGQ6;A0A0G2JE54;A0A0G2JGH1;A0A0G2JEN4;H7BX36	376;69;69;69;69	A0A0G2JGQ6		Dclk1	376	0.943409	2.63074e-10	62.051		2	S	VCSSMDENDGPGEEESEEGFQIPATITERYK	VCS(0.546)S(0.511)MDENDGPGEEES(0.943)EEGFQIPATITER	16	3	0.83944	NaN	0.64342	NaN	NaN	0.77817	NaN	NaN	1.2137	NaN
715	A0A0G2JGQ6;Q9JLM8;A0A0G2JGR9;Q80VB6;Q9JLM8-2	22;22;22;22;22	A0A0G2JGQ6	Serine/threonine-protein kinase DCLK1	Dclk1	22	0.471568	1.15044e-05	92.38			S	MELEHFDERDKAQRYSRGSRVNGLPSPTHSA	Y(0.394)S(0.472)RGS(0.138)RVNGLPS(0.753)PT(0.216)HS(0.028)AHCSFYR	2	4	-1.7092
716	Q3TUE1;A0A0G2JGW9;A0A0G2JE55	628;629;128	Q3TUE1		Fubp1	628	0.955195	3.21819e-17	174.65		1	S	WAEYYRQQAAYYAQTSPQGMPQHPPAPQGQ_	QQAAYYAQT(0.045)S(0.955)PQGMPQHPPAPQGQ	10	3	-0.63312
717	A0A0G2JH12;Q6P9N1-2;Q6P9N1-3;Q6P9N1	239;321;321;321	A0A0G2JH12	Hyccin	Fam126a	239	0.964525	0.000602681	123.86		1	S	TPTSSRISRNAVTSMSIRGHRWKRHEQPESS	NAVT(0.018)S(0.018)MS(0.965)IRGHR	7	2	4.4372										0.51396	NaN	NaN	0.51185	NaN	NaN	1.0364	NaN	NaN
718	K3W4P2;A0A0G2JH17;Q6P4S8;A0A0G2JDG8	131;131;104;104	K3W4P2	Integrator complex subunit 1	Ints1	131	0.985853	0.00465708	96.948		1	S	LGRLAEAAVAEKRAISPSIKEPSVVPIEVLP	AIS(0.986)PS(0.014)IK	3	2	0.21169	0.71729	NaN	NaN	0.83831	NaN	NaN	1.0043	NaN	NaN																			0.9108	NaN	NaN	0.88461	NaN
719	K3W4P2;A0A0G2JH17;Q6P4S8	1345;1347;1320	K3W4P2	Integrator complex subunit 1	Ints1	1345	0.948678	8.94095e-27	142.22		1;2;3	S	TFHSLLTASLPPRRDSTEAPKPESSPEPPPG	RDS(0.949)T(0.051)EAPKPESSPEPPPGQGR	3	3	0.53131	0.87292	1.1085	0.91317	0.98619	1.0285	0.80213	1.2432	0.97887	0.82335	0.93599	0.73147	1.0275	0.78601	0.80983	0.74522	0.88433	1.0959	0.71823	0.83395	1.0819	NaN	0.87964	1.0137	NaN	1.0711	0.9693	NaN	0.89067	1.0102	NaN	0.91411	0.87865
720	K3W4P2;A0A0G2JH17;Q6P4S8	1353;1355;1328	K3W4P2	Integrator complex subunit 1	Ints1	1353	0.999721	0.000153844	80.545		1;3	S	SLPPRRDSTEAPKPESSPEPPPGQGRTRAGT	RDS(0.72)T(0.281)EAPKPES(1)S(1)PEPPPGQGR	11	3	-0.31183	NaN	NaN	0.91317	NaN	NaN	0.80213	NaN	NaN	0.82335	NaN	NaN	1.0275	NaN	NaN	0.74522	NaN	NaN	0.71823
721	K3W4P2;A0A0G2JH17;Q6P4S8	1354;1356;1329	K3W4P2	Integrator complex subunit 1	Ints1	1354	0.999721	8.94095e-27	142.22		1;2;3	S	LPPRRDSTEAPKPESSPEPPPGQGRTRAGTQ	RDS(0.72)T(0.281)EAPKPES(1)S(1)PEPPPGQGR	12	3	-0.31183	NaN	1.1085	0.91317	NaN	1.0285	0.80213	NaN	0.97887	0.82335	NaN	0.73147	1.0275	NaN	0.80983	0.74522	NaN	1.0959	0.71823	NaN	1.1214	NaN	NaN	1.0246	NaN	NaN	0.96759	NaN	NaN	1.0461	NaN	NaN	0.95565
722	K3W4P2;A0A0G2JH17;Q6P4S8	334;334;307	K3W4P2	Integrator complex subunit 1	Ints1	334	1	0.00206226	64.841		1	S	EEDSQTELLIAEEKLSPEQEGQLMPRYDELT	LS(1)PEQEGQLMPR	2	2	0.082629																												0.8712	NaN	NaN	0.7699	NaN
723	K3W4P2;A0A0G2JH17;Q6P4S8;A0A0G2JDG8	109;109;82;82	K3W4P2	Integrator complex subunit 1	Ints1	109	0.695289	0.00236958	85.522		1	S	GTSALTGLTKRPKLSSTPPLSALGRLAEAAV	LS(0.025)S(0.695)T(0.28)PPLSALGR	3	2	-0.06572
724	A0A0H2UH19;Q5DW34-3;Q5DW34;E9Q5A3;Z4YJZ7;Q5DW34-2;A0A1B0GXE2;A2AIS5	81;81;81;81;80;81;83;80	A0A0H2UH19	Histone-lysine N-methyltransferase EHMT1	Ehmt1	81	0.959736	0.00365804	57.986		1	S	SHLNAPKHTQENTRASPQEGTNRVSRVAENG	HT(0.001)QENT(0.003)RAS(0.96)PQEGT(0.018)NRVS(0.018)R	9	3	-0.23696
725	A0A0H2UH19;Q5DW34-3;Q5DW34;E9Q5A3;Z4YJZ7;A0A140LII4	454;461;461;461;453;161	A0A0H2UH19	Histone-lysine N-methyltransferase EHMT1	Ehmt1	454	0.247067	3.44208e-05	45.408			S	SRKKPSSMLGSEACKSSPGSMEQAALGDSAG	S(0.247)S(0.247)PGS(0.247)MEQAALGDS(0.243)AGY(0.016)MEVSLDSLDLR	1	3	-0.77751
726	A0A0H2UH19;Q5DW34-3;Q5DW34;E9Q5A3;Z4YJZ7;A0A140LII4	455;462;462;462;454;162	A0A0H2UH19	Histone-lysine N-methyltransferase EHMT1	Ehmt1	455	0.247067	3.44208e-05	45.408			S	RKKPSSMLGSEACKSSPGSMEQAALGDSAGY	S(0.247)S(0.247)PGS(0.247)MEQAALGDS(0.243)AGY(0.016)MEVSLDSLDLR	2	3	-0.77751
727	A0A0H2UH19;Q5DW34-3;Q5DW34;E9Q5A3;Z4YJZ7;A0A140LII4	458;465;465;465;457;165	A0A0H2UH19	Histone-lysine N-methyltransferase EHMT1	Ehmt1	458	0.247067	3.44208e-05	45.408			S	PSSMLGSEACKSSPGSMEQAALGDSAGYMEV	S(0.247)S(0.247)PGS(0.247)MEQAALGDS(0.243)AGY(0.016)MEVSLDSLDLR	5	3	-0.77751
728	A0A0H2UH19;Q5DW34-3;Q5DW34;E9Q5A3;Z4YJZ7;A0A140LII4	467;474;474;474;466;174	A0A0H2UH19	Histone-lysine N-methyltransferase EHMT1	Ehmt1	467	0.278138	2.03024e-05	63.361			S	CKSSPGSMEQAALGDSAGYMEVSLDSLDLRV	S(0.239)S(0.239)PGS(0.239)MEQAALGDS(0.278)AGY(0.005)MEVSLDSLDLR	14	3	-1.238
729	A0A0H2UH19;Q5DW34-3;Q5DW34;E9Q5A3;Z4YJZ7;Q5DW34-2;A0A1B0GXE2;A2AIS5;A0A0G2JFI9	146;146;146;146;145;146;148;145;22	A0A0H2UH19	Histone-lysine N-methyltransferase EHMT1	Ehmt1	146	0.974685	0.00565518	81.904		2	S	PALQGQPLRTPNILTSSLPGHAAKTLPGGAS	TPNILT(0.013)S(0.975)S(0.969)LPGHAAKT(0.021)LPGGAS(0.021)K	7	2	3.2262
730	A0A0H2UH19;Q5DW34-3;Q5DW34;E9Q5A3;Z4YJZ7;Q5DW34-2;A0A1B0GXE2;A2AIS5;A0A0G2JFI9	147;147;147;147;146;147;149;146;23	A0A0H2UH19	Histone-lysine N-methyltransferase EHMT1	Ehmt1	147	0.969132	0.00565518	81.904		2	S	ALQGQPLRTPNILTSSLPGHAAKTLPGGASK	TPNILT(0.013)S(0.975)S(0.969)LPGHAAKT(0.021)LPGGAS(0.021)K	8	2	3.2262
731	A0A0H2UH22;E9Q5X2;E9Q969;Q812E0	349;514;514;21	A0A0H2UH22	Cytoplasmic polyadenylation element-binding protein 2	Cpeb2	349	1	5.31795e-06	84.166		2	S	QQPPAAAPQQPQSRRSPVSPQLQQQHQAAAA	RS(1)PVS(1)PQLQQQHQAAAAAFLQQR	2	3	-0.71994
732	A0A0H2UH22;E9Q5X2;E9Q969;Q812E0	352;517;517;24	A0A0H2UH22	Cytoplasmic polyadenylation element-binding protein 2	Cpeb2	352	1	5.31795e-06	84.166		2	S	PAAAPQQPQSRRSPVSPQLQQQHQAAAAAFL	RS(1)PVS(1)PQLQQQHQAAAAAFLQQR	5	3	-0.71994
733	A0A0H2UKB6;A0A0H2UH28;Q8CFN5-5;Q8CFN5-4;A0A0G2JFI7;A0A0G2JFL7;A0A0G2JFX1;A0A0G2JES4	96;116;96;96;96;96;96;96	A0A0H2UKB6	Myocyte-specific enhancer factor 2C	Mef2c	96	0.547174	0.000607604	51.726		1	S	NSDIVEALNKKENKGSESPDPDSSYALTPRT	GS(0.547)ES(0.452)PDPDS(0.001)SYALTPR	2	2	-0.61024	0.41718	NaN	NaN	0.49915	NaN	NaN	0.93269	NaN	NaN
734	A0A0H2UKB6;A0A0H2UH28;Q8CFN5-5;A0A0G2JDT0;Q8CFN5-4;A0A0G2JFI7;A0A0G2JEC3;Q8CFN5-2;Q8CFN5;A0A0G2JEC2;Q8CFN5-3;A0A0G2JE18;A0A0G2JDQ1	220;240;220;174;220;220;90;222;222;222;222;174;222	Q8CFN5-2	Myocyte-specific enhancer factor 2C	Mef2c	222	1	3.5851e-06	138.87		1;2	S	GAGTSAGNGYGNPRNSPGLLVSPGNLNKNIQ	NS(1)PGLLVS(1)PGNLNK	2	2	0.49534	0.77213	1.2954	NaN	0.66725	0.8217	NaN	0.82995	0.81248	NaN	0.87251	0.82712	NaN	0.76258	0.75837	NaN	0.88396	0.8876	NaN	0.83192	1.0231	NaN	0.7134	0.48763	NaN	0.81231	0.4907	NaN	2.1859	NaN	NaN	2.2875	NaN
735	A0A0H2UKB6;A0A0H2UH28;Q8CFN5-5;A0A0G2JDT0;Q8CFN5-4;A0A0G2JFI7;A0A0G2JEC3;Q8CFN5-2;Q8CFN5;A0A0G2JEC2;Q8CFN5-3;A0A0G2JE18;A0A0G2JDQ1	226;246;226;180;226;226;96;228;228;228;228;180;228	Q8CFN5-2	Myocyte-specific enhancer factor 2C	Mef2c	228	1	1.01119e-05	102.58		2	S	GNGYGNPRNSPGLLVSPGNLNKNIQAKSPPP	NS(1)PGLLVS(1)PGNLNK	8	2	0.49534	NaN	1.2954	NaN	NaN	0.8217	NaN	NaN	0.81248	NaN	NaN	0.82712	NaN	NaN	0.75837	NaN	NaN	0.8876	NaN	NaN	1.0231	NaN	NaN	0.48763	NaN	NaN	0.4907	NaN
736	A0A0H2UKB6;A0A0H2UH28;Q8CFN5-5;A0A0G2JDT0;Q8CFN5-4;Q8CFN5-2;Q8CFN5;A0A0G2JEC2;Q8CFN5-3;A0A0G2JE18	450;470;458;404;418;452;460;420;428;380	Q8CFN5-2	Myocyte-specific enhancer factor 2C	Mef2c	452	0.995362	7.2799e-05	85.457		1	S	HSPIGLTRPSPDERESPSVKRMRLSEGWAT_	PS(0.002)PDERES(0.995)PS(0.003)VK	8	3	-0.17046																			0.67585	NaN	NaN	0.67243	NaN	NaN	0.93331	NaN	NaN
737	A0A0H2UKB6;A0A0H2UH28;Q8CFN5-5;A0A0G2JDT0;Q8CFN5-2;Q8CFN5	386;406;394;340;388;396	Q8CFN5-2	Myocyte-specific enhancer factor 2C	Mef2c	388	0.999973	0.00474798	60.518		1	S	SLPSTQSLSIKSEPVSPPRDRTTTPSRYPQH	SEPVS(1)PPR	5	2	0.40164	0.71603	NaN	NaN	0.3139	NaN	NaN	0.46238	NaN	NaN										2.0112	NaN	NaN	0.36477	NaN	NaN	0.18572	NaN	NaN
738	A0A0H2UKB6;A0A0H2UH28;Q8CFN5-5;A0A0G2JDT0;Q8CFN5-4;A0A0G2JEC3;A0A0G2JE38;Q8CFN5-2;Q8CFN5;A0A0G2JEC2;Q8CFN5-3;A0A0G2JE18;A0A0G2JDQ1	238;258;238;192;238;108;3;240;240;240;240;192;240	Q8CFN5-2	Myocyte-specific enhancer factor 2C	Mef2c	240	1	0.000644691	77.64		1	S	LLVSPGNLNKNIQAKSPPPMNLGMNNRKPDL	S(1)PPPMNLGMNNR	1	2	-0.47618	0.95144	NaN	NaN	0.52667	NaN	NaN	0.56735	NaN	NaN	0.9927	NaN	NaN	0.51869	NaN	NaN	0.53127	NaN	NaN	0.84065	NaN	NaN	0.5168	NaN	NaN	0.50638	NaN	NaN
739	A0A0J9YQM4;Q8BFX1	200;200	A0A0J9YQM4	E3 ubiquitin-protein ligase RNF187	Rnf187	200	1	1.33688e-08	146.1		1	S	EEEHFLQEAEKDEGASEDDELADPADRFRSL	DEGAS(1)EDDELADPADR	5	2	-0.33577
740	A0A0J9YTU3;Q5SXY1;A0A0J9YUR2;Q5SXY1-3;A0A0J9YUG8	896;905;816;825;245	A0A0J9YTU3	Cytospin-B	Specc1	896	0.999276	0.000225544	62.287		1	S	LPLSDLLKGRAEDRKSDPYLRKSPSLESLSR	AEDRKS(0.999)DPY(0.001)LR	6	3	-0.25964																												0.96056	NaN	NaN	0.82017	NaN
741	A0A0J9YTU3;Q5SXY1;A0A0J9YUR2;Q5SXY1-3;A0A0J9YUF8;Q5SXY1-2;A0A0J9YV86	322;322;242;242;322;322;242	A0A0J9YTU3	Cytospin-B	Specc1	322	0.489655	5.44913e-05	71.297			S	ALRTSGSSSSDVTKASLSPDASDFEHITADT	AS(0.49)LS(0.376)PDAS(0.096)DFEHIT(0.014)ADT(0.009)PS(0.003)RPLS(0.008)AT(0.003)S(0.001)NPFK	2	4	-0.23932
742	A0A0J9YTU3;Q5SXY1;A0A0J9YUR2;Q5SXY1-3;A0A0J9YUF8;Q5SXY1-2;A0A0J9YV86	324;324;244;244;324;324;244	A0A0J9YTU3	Cytospin-B	Specc1	324	0.773771	1.99629e-07	49.445		1	S	RTSGSSSSDVTKASLSPDASDFEHITADTPS	AS(0.162)LS(0.774)PDAS(0.03)DFEHIT(0.005)ADT(0.005)PS(0.005)RPLS(0.005)AT(0.006)S(0.007)NPFK	4	4	-0.24636
743	A0A0J9YTU3;Q5SXY1;A0A0J9YUR2;Q5SXY1-3;A0A0J9YUF8;Q5SXY1-2;A0A0J9YV86	339;339;259;259;339;339;259	A0A0J9YTU3	Cytospin-B	Specc1	339	0.344509	1.50313e-19	86.507			S	SPDASDFEHITADTPSRPLSATSNPFKSSKG	ASLSPDASDFEHIT(0.014)ADT(0.345)PS(0.345)RPLS(0.283)AT(0.011)S(0.002)NPFK	19	3	0.74076
744	A0A0J9YTU3;Q5SXY1;A0A0J9YUR2;Q5SXY1-3;A0A0J9YUF8;Q5SXY1-2;A0A0J9YV86	343;343;263;263;343;343;263	A0A0J9YTU3	Cytospin-B	Specc1	343	0.930316	3.59267e-98	252.38		1;2	S	SDFEHITADTPSRPLSATSNPFKSSKGSPTG	ASLSPDASDFEHITADT(0.004)PS(0.015)RPLS(0.93)AT(0.041)S(0.009)NPFK	23	3	-0.11822	0.67062	NaN	NaN	0.71581	NaN	NaN	1.0564	NaN	NaN	0.9194	NaN	NaN	0.62711	NaN	NaN	0.50484	NaN	NaN	0.4921	NaN	NaN	1.0738	NaN	NaN	1.6753	NaN	NaN	0.76316	NaN	NaN	0.88533	NaN
745	A0A0J9YTU3;Q5SXY1;A0A0J9YUR2;Q5SXY1-3;A0A0J9YUF8;Q5SXY1-2;A0A0J9YV86	346;346;266;266;346;346;266	A0A0J9YTU3	Cytospin-B	Specc1	346	0.87913	3.81377e-07	67.655		2	S	EHITADTPSRPLSATSNPFKSSKGSPTGSSP	AS(0.003)LS(0.003)PDAS(0.003)DFEHIT(0.012)ADT(0.25)PS(0.279)RPLS(0.38)AT(0.19)S(0.879)NPFK	26	3	1.0245	NaN	0.63062	NaN	NaN	1.3347	NaN	NaN	2.1396	NaN
746	A0A0J9YTU3;Q5SXY1;A0A0J9YUF8;Q5SXY1-2	54;54;54;54	A0A0J9YTU3	Cytospin-B	Specc1	54	0.543011	0.00110464	99.371		1	S	TSLAFESRLSKLKRASSEDTLNKPGSASSGV	AS(0.543)S(0.454)EDT(0.003)LNKPGSASSGVAR	2	2	-0.25332
747	A0A0J9YTU3;Q5SXY1;A0A0J9YUF8;Q5SXY1-2	55;55;55;55	A0A0J9YTU3	Cytospin-B	Specc1	55	0.499857	0.00110464	99.371			S	SLAFESRLSKLKRASSEDTLNKPGSASSGVA	AS(0.5)S(0.5)EDTLNKPGSASSGVAR	3	2	0.45331
748	A0A0J9YTU3;Q5SXY1;A0A0J9YUR2;Q5SXY1-3;A0A0J9YUF8;Q5SXY1-2;A0A0J9YV86	111;111;31;31;111;111;31	A0A0J9YTU3	Cytospin-B	Specc1	111	0.99992	0.000441348	89.08		1	S	IPTTKRTGIPAPRELSVTISRERSVPRGPSS	ELS(1)VTISR	3	2	-0.72623	0.35296	NaN	NaN	0.29401	NaN	NaN	0.82256	NaN	NaN	0.34933	NaN	NaN	0.38276	NaN	NaN	1.0753	NaN	NaN	0.19456	NaN	NaN	0.22508	NaN	NaN	1.2523	NaN	NaN	0.36237	NaN	NaN	0.38839	NaN
749	A0A0J9YTU3;Q5SXY1;A0A0J9YUR2;Q5SXY1-3;A0A0J9YUF8;Q5SXY1-2;A0A0J9YV86	126;126;46;46;126;126;46	A0A0J9YTU3	Cytospin-B	Specc1	126	0.722601	0.000124781	77.631		2	S	SVTISRERSVPRGPSSSKKLGSSPTSSCNPT	GPS(0.219)S(0.723)S(0.064)KKLGS(0.265)S(0.726)PT(0.002)S(0.001)SCNPTPTK	4	3	-0.30228
750	A0A0J9YTU3;Q5SXY1;A0A0J9YUR2;Q5SXY1-3;A0A0J9YUF8;Q5SXY1-2;A0A0J9YV86	132;132;52;52;132;132;52	A0A0J9YTU3	Cytospin-B	Specc1	132	0.974998	2.51506e-11	151.42		1	S	ERSVPRGPSSSKKLGSSPTSSCNPTPTKHLR	LGS(0.975)S(0.023)PT(0.001)S(0.001)S(0.001)CNPTPTKHLR	3	3	-0.4182
751	A0A0J9YTU3;Q5SXY1;A0A0J9YUR2;Q5SXY1-3;A0A0J9YUF8;Q5SXY1-2;A0A0J9YV86	133;133;53;53;133;133;53	A0A0J9YTU3	Cytospin-B	Specc1	133	0.99921	5.94858e-170	339.01		1;2	S	RSVPRGPSSSKKLGSSPTSSCNPTPTKHLRT	LGS(0.001)S(0.999)PTSSCNPTPTK	4	2	-0.26076	0.66574	NaN	NaN	0.73449	NaN	NaN	1.0597	NaN	NaN	1.0551	NaN	NaN	1.0148	NaN	NaN	0.96077	NaN	NaN	0.96715	NaN	NaN	1.3658	NaN	NaN	1.4764	NaN	NaN	1.038	NaN	NaN	0.98607	NaN
752	A0A0J9YTU3;Q5SXY1;A0A0J9YUR2;Q5SXY1-3;A0A0J9YUF8;Q5SXY1-2;A0A0J9YV86	136;136;56;56;136;136;56	A0A0J9YTU3	Cytospin-B	Specc1	136	0.322804	0.00409721	57.679			S	PRGPSSSKKLGSSPTSSCNPTPTKHLRTTPA	LGS(0.036)S(0.286)PT(0.323)S(0.323)S(0.029)CNPT(0.003)PTK	7	2	0.13394
753	A0A0J9YTU3;Q5SXY1;A0A0J9YUR2;Q5SXY1-3;A0A0J9YUF8;Q5SXY1-2;A0A0J9YV86	355;355;275;275;355;355;275	A0A0J9YTU3	Cytospin-B	Specc1	355	0.999985	1.25839e-146	307.93		1;2;3	S	RPLSATSNPFKSSKGSPTGSSPNNASELSLA	GS(1)PTGSS(1)PNNASELSLASLTEK	2	2	-0.41693	1.1132	0.83397	NaN	1.0201	0.87531	NaN	0.83376	1.0863	NaN	0.85933	0.99919	1.0366	1.0746	1.021	1.2062	1.2872	0.97632	1.1453	0.87914	0.8123	NaN	1.055	1.0179	NaN	1.1901	1.2138	NaN	1.0129	0.88999	1.0305	0.85786	0.84998
754	A0A0J9YTU3;Q5SXY1;A0A0J9YUR2;Q5SXY1-3;A0A0J9YUF8;Q5SXY1-2;A0A0J9YV86	359;359;279;279;359;359;279	A0A0J9YTU3	Cytospin-B	Specc1	359	0.95689	4.49991e-41	226.44		1;2;3	S	ATSNPFKSSKGSPTGSSPNNASELSLASLTE	GSPT(0.001)GS(0.957)S(0.042)PNNASELSLASLTEK	6	2	0.60831	0.81759	NaN	NaN	0.72248	NaN	NaN	0.8846	NaN	NaN	0.86126	NaN	1.0366	0.85774	NaN	1.2062	1.0052	NaN	1.1453										NaN	NaN	1.0305	NaN	NaN
755	A0A0J9YTU3;Q5SXY1;A0A0J9YUR2;Q5SXY1-3;A0A0J9YUF8;Q5SXY1-2;A0A0J9YV86	360;360;280;280;360;360;280	A0A0J9YTU3	Cytospin-B	Specc1	360	0.999993	1.25839e-146	307.93		1;2;3	S	TSNPFKSSKGSPTGSSPNNASELSLASLTEK	GS(1)PTGSS(1)PNNASELSLASLTEK	7	2	-0.41693	0.94603	0.83397	NaN	0.77787	0.89023	NaN	0.95595	1.0528	NaN	1.2064	0.9844	1.0366	1.1352	0.98518	1.2062	0.91459	0.99342	1.1453	NaN	0.8395	NaN	NaN	1.0341	NaN	NaN	1.2138	NaN	0.88988	0.89241	1.0305	0.8393	0.89064
756	A0A0J9YTU3;Q5SXY1;A0A0J9YUR2;Q5SXY1-3;A0A0J9YUF8;Q5SXY1-2;A0A0J9YV86	365;365;285;285;365;365;285	A0A0J9YTU3	Cytospin-B	Specc1	365	0.632558	0.000264353	44.415		3	S	KSSKGSPTGSSPNNASELSLASLTEKIQKME	GS(0.591)PT(0.591)GS(0.591)S(0.591)PNNAS(0.633)ELS(0.004)LASLTEK	12	3	0.33428										NaN	NaN	1.0721	NaN	NaN	1.2571	NaN	NaN	1.3571
757	A0A0J9YTU3;Q5SXY1;A0A0J9YUR2;Q5SXY1-3;A0A0J9YUG8	903;912;823;832;252	A0A0J9YTU3	Cytospin-B	Specc1	903	0.8468	1.3015e-05	92.565		1	S	KGRAEDRKSDPYLRKSPSLESLSRPPSLGFG	KS(0.847)PS(0.143)LES(0.009)LS(0.001)RPPSLGFGNTR	2	3	-0.0064972																												0.88907	NaN	NaN	0.92514	NaN
758	A0A0J9YTU3;Q5SXY1;A0A0J9YUR2;Q5SXY1-3;A0A0J9YUG8	905;914;825;834;254	A0A0J9YTU3	Cytospin-B	Specc1	905	0.997985	2.1447e-25	141.36		1;2	S	RAEDRKSDPYLRKSPSLESLSRPPSLGFGNT	S(0.002)PS(0.998)LESLSRPPSLGFGNTR	3	3	0.20616	1.1439	NaN	NaN	1.1959	NaN	NaN	1.0353	NaN	NaN	0.90078	NaN	NaN	1.113	NaN	NaN	1.2316	NaN	NaN	0.98285	NaN	NaN	1.0425	NaN	NaN	1.1345	NaN	NaN	1.0927	NaN	NaN	0.91911	NaN
759	A0A0J9YTU3;Q5SXY1;A0A0J9YUR2;Q5SXY1-3;A0A0J9YUG8	908;917;828;837;257	A0A0J9YTU3	Cytospin-B	Specc1	908	0.919896	0.000224918	73.994		2	S	DRKSDPYLRKSPSLESLSRPPSLGFGNTRLL	KS(0.248)PS(0.758)LES(0.92)LS(0.074)RPPSLGFGNTR	7	3	0.47135
760	A0A0J9YTU3;Q5SXY1;A0A0J9YUR2;Q5SXY1-3;A0A0J9YUG8	910;919;830;839;259	A0A0J9YTU3	Cytospin-B	Specc1	910	0.542159	0.000678691	70.593		2	S	KSDPYLRKSPSLESLSRPPSLGFGNTRLLSA	KS(0.078)PS(0.922)LES(0.458)LS(0.542)RPPSLGFGNTR	9	3	-0.11597
761	A0A0J9YTU3;Q5SXY1;A0A0J9YUR2;Q5SXY1-3;A0A0J9YUG8	926;935;846;855;275	A0A0J9YTU3	Cytospin-B	Specc1	926	0.733156	0.00138287	59.84		1	S	RPPSLGFGNTRLLSASTGGLKPSKLSVERRD	LLS(0.053)AS(0.733)T(0.214)GGLK	5	2	-0.55966																			0.56309	NaN	NaN	0.62761	NaN	NaN	1.1569	NaN	NaN
762	A0A0J9YTU3;Q5SXY1;A0A0J9YUR2;Q5SXY1-3;A0A0J9YUG8	838;847;758;767;187	A0A0J9YTU3	Cytospin-B	Specc1	838	0.999858	1.46908e-07	103.26		1	S	SGGTGQSISVHKTPRSPLSGIPVRTAPAAAV	S(1)PLSGIPVR	1	2	-1.1805	1.0395	NaN	NaN	1.1911	NaN	NaN	1.1226	NaN	NaN	1.2378	NaN	NaN	1.1884	NaN	NaN	0.96921	NaN	NaN	1.2059	NaN	NaN	1.1707	NaN	NaN	0.97765	NaN	NaN	0.98205	NaN	NaN	0.98334	NaN
763	A0A0J9YTU3;Q5SXY1;A0A0J9YUR2;Q5SXY1-3;A0A0J9YUF8;Q5SXY1-2;A0A0J9YV86	352;352;272;272;352;352;272	A0A0J9YTU3	Cytospin-B	Specc1	352	0.375931	0.00461531	44.564			S	TPSRPLSATSNPFKSSKGSPTGSSPNNASEL	S(0.36)S(0.376)KGS(0.251)PT(0.285)GS(0.327)S(0.228)PNNAS(0.158)ELS(0.01)LAS(0.004)LT(0.001)EKIQK	2	3	-0.83579
764	A0A0J9YTU3;Q5SXY1;A0A0J9YUR2;Q5SXY1-3;A0A0J9YUG8	854;863;774;783;203	A0A0J9YTU3	Cytospin-B	Specc1	854	0.999999	0.00126238	73.415		1	S	PLSGIPVRTAPAAAVSPMQRHSTYSSMKPAS	TAPAAAVS(1)PMQR	8	2	0.27075
765	A0A0J9YTX7;Q6PD35;Q9JI57-3;Q9JI57-10;Q9JI57-9;Q9JI57-4;Q9JI57-8;Q9JI57-2;Q9JI57-5;Q9JI57;A0A0J9YUK2;A0A0J9YUW7;A0A0J9YV21;Q9JI57-7;Q9JI57-6	448;448;448;448;448;448;448;448;448;448;84;236;84;448;448	A0A0J9YTX7	General transcription factor II-I repeat domain-containing protein 1	Gtf2ird1	448	0.998241	0.0016851	62.469		1	S	TGNKFTKDPMKLEPASPPEDTSTEVCRDSML	LEPAS(0.998)PPEDT(0.001)STEVCR	5	2	2.9207																												0.41179	NaN	NaN	0.34693	NaN
766	A0A0J9YUH3;A0A0J9YTZ4;Q62092	36;130;169	A0A0J9YUH3	Neuron-specific protein family member 1	Nsg1	36	0.999413	3.29566e-05	120.3		1	S	KQSITRSVSPWMSVLSEEKLSEQETEAAEKS	SVSPWMS(0.001)VLS(0.999)EEK	10	2	-0.17736																			0.79725	NaN	NaN	0.82333	NaN	NaN	0.9645	NaN	NaN	0.84211	NaN	NaN	0.74022	NaN
767	A0A0J9YU61;O08785-2;O08785	427;427;427	A0A0J9YU61	Circadian locomoter output cycles protein kaput	Clock	427	0.924941	0.00225638	53.448		1	S	INTVSLKEALERFDHSPTPSASSRSSRKSSH	FDHS(0.925)PT(0.039)PS(0.01)AS(0.013)S(0.013)R	4	2	0.59891										0.79089	NaN	NaN	0.2071	NaN	NaN	0.25372	NaN	NaN
768	A0A0J9YU61;O08785-2;O08785	844;815;845	A0A0J9YU61	Circadian locomoter output cycles protein kaput	Clock	844	0.759143	0.00595016	60.618		1	S	HQPQQQQQLPRHRTDSLTDPSKVQPQ_____	HRT(0.034)DS(0.759)LT(0.207)DPSKVQPQ	5	3	0.48548
769	A0A0J9YUD5;B9EJ54	1206;1153	A0A0J9YUD5		Nup205	1206	0.894201	0.000330499	55.033		2	S	RLLHLLLDDMPVKPYSDGEGGMEDENRSVSG	LLHLLLDDMPVKPY(0.899)S(0.894)DGEGGMEDENRS(0.133)VS(0.045)GFLHFDT(0.015)AT(0.015)K	15	5	-0.35678
770	A0A0J9YUD5;B9EJ54	1218;1165	A0A0J9YUD5		Nup205	1218	0.968302	3.61532e-12	174.51		1	S	KPYSDGEGGMEDENRSVSGFLHFDTATKVRR	S(0.968)VS(0.032)GFLHFDTATK	1	2	-0.12253	0.75538	NaN	NaN	0.58459	NaN	NaN	0.78943	NaN	NaN										0.65556	NaN	NaN	0.71517	NaN	NaN	1.0894	NaN	NaN	0.49424	NaN	NaN	0.55996	NaN
771	A0A0J9YUD5;B9EJ54	1220;1167	A0A0J9YUD5		Nup205	1220	0.799667	0.000330499	55.033		2	S	YSDGEGGMEDENRSVSGFLHFDTATKVRRKI	LLHLLLDDMPVKPY(0.478)S(0.519)DGEGGMEDENRS(0.169)VS(0.8)GFLHFDT(0.017)AT(0.017)K	29	4	1.4635
772	A0A0J9YV23;A0A0J9YUH7	47;56	A0A0J9YV23			47	0.88853	0.00215687	58.433		1	S	PVTGYLSLRSPERLSSLIPLPKATLLVAMVT	LS(0.111)S(0.889)LIPLPK	3	2	-0.62502
773	A0A0J9YUL3;A0A0J9YTY0;Q8C1B7-3;Q8C1B7-2;Q8C1B7	9;9;9;9;9	A0A0J9YUL3	Septin-11	2011-09-01	9	1	0.00138061	68.171		1	S	_______MAVAVGRPSNEELRNLSLSGHVGF	AVAVGRPS(1)NEELR	8	2	-0.76978																			1.687	NaN	NaN	1.282	NaN	NaN	0.73206	NaN	NaN	1.9375	NaN	NaN	1.3073	NaN
774	A0A0J9YUM0;F6ZM03	296;290	A0A0J9YUM0		Guf1	296	0.345323	0.00880152	50.055			S	EVGILNPNEQPTHKLSVPYRPI_________	AY(1)EVNEVGILNPNEQPT(0.345)HKLS(0.345)VPY(0.309)R	21	3	-0.75611
775	A0A0J9YV01;H9H9S3;A0A0M3HEP2;Q9R0G7	754;777;822;778	A0A0J9YV01	Zinc finger E-box-binding homeobox 2	Zeb2	754	0.999844	2.90372e-06	86.761		2;3;4	S	SSHFTNIKAVDKLDHSRSNTPSPLNLSSTSS	LDHS(1)RS(1)NT(1)PS(1)PLNLS(0.001)STSSK	4	3	-0.34869										NaN	NaN	0.9294	NaN	NaN	1.2634	NaN	NaN	1.2832										NaN	NaN	0.85222	NaN	NaN
776	A0A0J9YV01;H9H9S3;A0A0M3HEP2;Q9R0G7	756;779;824;780	A0A0J9YV01	Zinc finger E-box-binding homeobox 2	Zeb2	756	0.999851	0.000132143	132.4		2;3;4	S	HFTNIKAVDKLDHSRSNTPSPLNLSSTSSKN	LDHS(1)RS(1)NT(1)PS(1)PLNLS(0.001)STSSK	6	3	-0.34869										NaN	NaN	0.9294	NaN	NaN	1.2634	NaN	NaN	1.2832										NaN	NaN	0.85222	NaN	NaN
777	A0A0J9YV01;H9H9S3;A0A0M3HEP2;Q9R0G7	760;783;828;784	A0A0J9YV01	Zinc finger E-box-binding homeobox 2	Zeb2	760	1	3.35902e-13	132.4		2;4	S	IKAVDKLDHSRSNTPSPLNLSSTSSKNSHSS	S(0.5)NT(0.5)PS(1)PLNLSSTSSK	5	2	-2.5901	NaN	0.63856	NaN	NaN	0.674	NaN	NaN	1.0885	NaN	NaN	1.07	0.9294	NaN	0.94587	1.2634	NaN	0.8487	1.2832	NaN	0.7872	NaN	NaN	1.1833	NaN	NaN	1.4588	NaN	NaN	0.99227	0.85222	NaN	0.98944
778	A0A0J9YV01;H9H9S3;A0A0M3HEP2;Q9R0G7	766;789;834;790	A0A0J9YV01	Zinc finger E-box-binding homeobox 2	Zeb2	766	0.259188	0.00166587	51.431			S	LDHSRSNTPSPLNLSSTSSKNSHSSSYTPNS	AVDKLDHS(0.7)RS(0.915)NT(0.372)PS(0.022)PLNLS(0.197)S(0.259)T(0.259)S(0.137)S(0.137)K	20	3	0.79658
779	A0A0J9YV01;H9H9S3;A0A0M3HEP2;Q9R0G7	1098;1121;1166;1122	A0A0J9YV01	Zinc finger E-box-binding homeobox 2	Zeb2	1098	0.989942	1.42798e-36	212.95		1;2	S	LMNRAYLQSITPQGYSDSEERESMPRDGESE	AYLQSITPQGYS(0.99)DS(0.01)EER	12	2	0.2882	1.2642	NaN	NaN	0.88422	NaN	NaN	0.67503	NaN	NaN	1.1452	NaN	NaN	0.95584	NaN	NaN	0.89914	NaN	NaN	1.2903	NaN	NaN	0.95955	NaN	NaN	0.80263	NaN	NaN	1.1054	NaN	NaN	1.0291	NaN
780	A0A0J9YV01;H9H9S3;A0A0M3HEP2;Q9R0G7	677;700;745;701	A0A0J9YV01	Zinc finger E-box-binding homeobox 2	Zeb2	677	0.310173	0.00140747	51.888			S	EFVKEWFEQRKVYQYSNSRSPSLERTSKPLA	VYQY(0.004)S(0.31)NS(0.31)RS(0.31)PS(0.066)LER	5	3	0.84441
781	A0A0J9YV01;H9H9S3;A0A0M3HEP2;Q9R0G7	679;702;747;703	A0A0J9YV01	Zinc finger E-box-binding homeobox 2	Zeb2	679	0.310173	0.00140747	51.888			S	VKEWFEQRKVYQYSNSRSPSLERTSKPLAPN	VYQY(0.004)S(0.31)NS(0.31)RS(0.31)PS(0.066)LER	7	3	0.84441
782	A0A0J9YV01;H9H9S3;A0A0M3HEP2;Q9R0G7	681;704;749;705	A0A0J9YV01	Zinc finger E-box-binding homeobox 2	Zeb2	681	0.673241	0.000296015	65.895		1	S	EWFEQRKVYQYSNSRSPSLERTSKPLAPNSN	KVYQY(0.005)S(0.018)NS(0.116)RS(0.673)PS(0.188)LER	10	3	0.79135
783	A0A0J9YV01;H9H9S3;A0A0M3HEP2;Q9R0G7;A0A0J9YVF6	328;351;396;352;381	A0A0J9YV01	Zinc finger E-box-binding homeobox 2	Zeb2	328	0.524665	7.64045e-27	173.33		2	S	LISVNGRMRNNIKTGSSPNSVSSSPTNSAIT	T(0.285)GS(0.525)S(0.186)PNS(0.005)VSS(0.518)S(0.381)PT(0.1)NS(0.001)AITQLR	3	2	0.099157
784	A0A0J9YV01;H9H9S3;A0A0M3HEP2;Q9R0G7;A0A0J9YVF6	329;352;397;353;382	A0A0J9YV01	Zinc finger E-box-binding homeobox 2	Zeb2	329	0.556671	6.539e-42	208.61		2	S	ISVNGRMRNNIKTGSSPNSVSSSPTNSAITQ	NNIKT(0.066)GS(0.089)S(0.557)PNS(0.285)VS(0.036)S(0.583)S(0.369)PT(0.014)NS(0.001)AITQLR	8	3	-0.62166
785	A0A0J9YV01;H9H9S3;A0A0M3HEP2;Q9R0G7;A0A0J9YVF6	332;355;400;356;385	A0A0J9YV01	Zinc finger E-box-binding homeobox 2	Zeb2	332	0.911947	5.25122e-12	118.36		2	S	NGRMRNNIKTGSSPNSVSSSPTNSAITQLRN	NNIKT(0.01)GS(0.038)S(0.038)PNS(0.912)VS(0.002)S(0.603)S(0.381)PT(0.006)NS(0.009)AITQLR	11	3	0.35943
786	A0A0J9YV01;H9H9S3;A0A0M3HEP2;Q9R0G7;A0A0J9YVF6	334;357;402;358;387	A0A0J9YV01	Zinc finger E-box-binding homeobox 2	Zeb2	334	0.935138	8.76792e-06	107.91		1	S	RMRNNIKTGSSPNSVSSSPTNSAITQLRNKL	T(0.008)GS(0.008)S(0.008)PNS(0.008)VS(0.935)S(0.032)SPTNSAITQLR	9	3	0.050458
787	A0A0J9YV01;H9H9S3;A0A0M3HEP2;Q9R0G7;A0A0J9YVF6	335;358;403;359;388	A0A0J9YV01	Zinc finger E-box-binding homeobox 2	Zeb2	335	0.603441	1.11293e-25	168.68		2	S	MRNNIKTGSSPNSVSSSPTNSAITQLRNKLE	NNIKT(0.01)GS(0.038)S(0.038)PNS(0.912)VS(0.002)S(0.603)S(0.381)PT(0.006)NS(0.009)AITQLR	14	3	0.35943
788	A0A0J9YV01;H9H9S3;A0A0M3HEP2;Q9R0G7;A0A0J9YVF6	336;359;404;360;389	A0A0J9YV01	Zinc finger E-box-binding homeobox 2	Zeb2	336	0.979174	1.36369e-47	208.61		2	S	RNNIKTGSSPNSVSSSPTNSAITQLRNKLEN	NNIKT(0.001)GS(0.473)S(0.475)PNS(0.051)VSS(0.019)S(0.979)PT(0.002)NSAITQLR	15	3	-0.0010014	NaN	0.7085	NaN	NaN	0.91163	NaN	NaN	1.2859	NaN	NaN	1.5996	NaN	NaN	1.2405	NaN	NaN	0.80913	NaN
789	A0A0J9YV01;H9H9S3;A0A0M3HEP2;Q9R0G7	781;804;849;805	A0A0J9YV01	Zinc finger E-box-binding homeobox 2	Zeb2	781	0.387939	0.00226879	53.728			S	STSSKNSHSSSYTPNSFSSEELQAEPLDLSL	NS(0.067)HS(0.073)S(0.089)S(0.096)Y(0.009)T(0.604)PNS(0.388)FS(0.346)S(0.328)EELQAEPLDLSLPK	11	3	0.81002
790	A0A0J9YV01;H9H9S3;A0A0M3HEP2;Q9R0G7	783;806;851;807	A0A0J9YV01	Zinc finger E-box-binding homeobox 2	Zeb2	783	0.345993	0.00226879	53.728			S	SSKNSHSSSYTPNSFSSEELQAEPLDLSLPK	NS(0.067)HS(0.073)S(0.089)S(0.096)Y(0.009)T(0.604)PNS(0.388)FS(0.346)S(0.328)EELQAEPLDLSLPK	13	3	0.81002
791	A0A0J9YV01;H9H9S3;A0A0M3HEP2;Q9R0G7;A0A0J9YVF6;A0A0J9YU94;A0A0J9YUY9;F6X889;A0A0J9YV93;A0A0J9YTT5;A0A0J9YUE5;H3BKH5	36;36;80;36;65;36;36;36;36;36;36;36	A0A0J9YV01	Zinc finger E-box-binding homeobox 2	Zeb2	36	1	1.98726e-73	274.17		2	S	RRKNVVNYDNVVDAGSETDEEDKLHIAEDDS	NVVNYDNVVDAGS(1)ET(1)DEEDK	13	2	0.72129	NaN	1.0237	NaN	NaN	0.90158	NaN	NaN	0.87034	NaN	NaN	1.0314	NaN	NaN	0.91347	NaN	NaN	0.88308	NaN	NaN	1.0255	NaN	NaN	0.87727	NaN	NaN	0.88426	NaN	NaN	1.004	NaN	NaN	0.96509
792	A0A0J9YV01;H9H9S3;A0A0M3HEP2;Q9R0G7	1179;1202;1247;1203	A0A0J9YV01	Zinc finger E-box-binding homeobox 2	Zeb2	1179	1	3.65001e-80	228.17		1	S	HSMDDSSEDGKMETKSDHEEDNMEDGME___	S(1)DHEEDNMEDGME	1	2	0.42147
793	A0A0J9YV20;A0A0R4J0B7;Q80UZ2-2;Q80UZ2	584;585;584;585	A0A0J9YV20	Protein SDA1 homolog	Sdad1	584	0.999998	3.68479e-19	173.09		1	S	AAPGKAQKRKYLEIDSDEESRGELLSLRDIE	YLEIDS(1)DEESRGELLSLR	6	3	0.3244	1.3485	NaN	NaN	1.1493	NaN	NaN	0.83996	NaN	NaN	0.82904	NaN	NaN	0.79408	NaN	NaN	0.97493	NaN	NaN	1.1391	NaN	NaN	1.0561	NaN	NaN	0.92067	NaN	NaN	1.3607	NaN	NaN	1.222	NaN
794	A0A0J9YV30	139	A0A0J9YV30			139	0.99284	4.44452e-16	198.33		1	S	ISASSATRELDELMASLSDFKFMAQGKTGSS	ELDELMAS(0.993)LS(0.007)DFK	8	2	0.097938	0.88632	NaN	NaN	1.0363	NaN	NaN	1.1294	NaN	NaN	0.65173	NaN	NaN	0.82026	NaN	NaN	1.2007	NaN	NaN	0.53671	NaN	NaN	0.65971	NaN	NaN	1.2049	NaN	NaN	0.77482	NaN	NaN	0.66516	NaN
795	A0A0J9YV30;A0A0J9YV66;A0A1D5RMM8;F8VQ28;Q8VI36	97;97;230;230;230	A0A1D5RMM8	Paxillin	Pxn	230	0.892504	6.35882e-09	59.694		1	S	PSVESLLDELESSVPSPVPAITVNQGEMSSP	GLEDVRPSVESLLDELES(0.051)S(0.051)VPS(0.893)PVPAIT(0.004)VNQGEMSSPQR	22	4	-0.64528										1.289	NaN	NaN	1.2425	NaN	NaN	0.96747	NaN	NaN	0.89905	NaN	NaN	1.3258	NaN	NaN	1.4372	NaN	NaN
796	A0A0J9YV30;A0A0J9YV66;A0A1D5RMM8;F8VQ28;Q8VI36	110;110;243;243;243	A0A1D5RMM8	Paxillin	Pxn	243	0.580368	7.59629e-37	87.288		1	S	VPSPVPAITVNQGEMSSPQRVTSSQQQTRIS	GLEDVRPSVESLLDELESSVPSPVPAITVNQGEMS(0.58)S(0.419)PQR	35	4	1.3774																												0.9062	NaN	NaN	1.014	NaN
797	A0A0J9YV30;A0A0J9YV66;A0A1D5RMM8;F8VQ28;Q8VI36	111;111;244;244;244	A0A1D5RMM8	Paxillin	Pxn	244	0.838629	5.73418e-42	100.11		1	S	PSPVPAITVNQGEMSSPQRVTSSQQQTRISA	GLEDVRPSVESLLDELESSVPSPVPAITVNQGEMS(0.161)S(0.839)PQR	36	4	-0.58735										0.9302	NaN	NaN	1.1374	NaN	NaN	1.1829	NaN	NaN	0.91369	NaN	NaN	0.95449	NaN	NaN	1.0143	NaN	NaN	1.0228	NaN	NaN	1.3008	NaN
798	A0A0J9YV30	125	A0A0J9YV30			125	0.905418	1.87778e-13	114.13		1;2	S	SSPQRVTSSQQQTRISASSATRELDELMASL	IS(0.905)AS(0.067)S(0.021)AT(0.007)RELDELMASLSDFK	2	3	-0.68852
799	A0A0J9YV30	127	A0A0J9YV30			127	0.879044	1.87778e-13	131.54		1;2	S	PQRVTSSQQQTRISASSATRELDELMASLSD	VT(0.031)S(0.031)S(0.031)QQQT(0.031)RIS(0.088)AS(0.879)S(0.879)AT(0.031)RELDELMASLSDFK	13	3	-0.091429
800	A0A0J9YV30	128	A0A0J9YV30			128	0.879044	7.19024e-12	100.39		2	S	QRVTSSQQQTRISASSATRELDELMASLSDF	VT(0.031)S(0.031)S(0.031)QQQT(0.031)RIS(0.088)AS(0.879)S(0.879)AT(0.031)RELDELMASLSDFK	14	3	-0.091429
801	A0A0J9YV30;A0A1D5RMM8;F8VQ28;Q8VI36	165;803;332;332	A0A1D5RMM8	Paxillin	Pxn	803	0.356313	0.0021206	44.708			S	KTGSSSPPGGLSKPGSQLDSMLGSLQSDLNK	T(0.271)GS(0.271)S(0.271)S(0.271)PPGGLS(0.164)KPGS(0.356)QLDS(0.128)MLGS(0.267)LQS(0.001)DLNKLGVAT(0.001)VAK	15	4	-0.25594
802	A0A0J9YV30;A0A1D5RMM8;F8VQ28;Q8VI36	169;807;336;336	A0A1D5RMM8	Paxillin	Pxn	807	0.970387	1.05369e-18	108.44		2	S	SSPPGGLSKPGSQLDSMLGSLQSDLNKLGVA	T(0.073)GS(0.073)S(0.427)S(0.427)PPGGLSKPGS(0.005)QLDS(0.97)MLGS(0.024)LQSDLNK	19	3	0.45451
803	A0A0J9YV30;A0A1D5RMM8;F8VQ28;Q8VI36	173;811;340;340	A0A1D5RMM8	Paxillin	Pxn	811	1	1.60676e-276	364.88		1;2	S	GGLSKPGSQLDSMLGSLQSDLNKLGVATVAK	PGSQLDSMLGS(1)LQSDLNK	11	2	-2.5791	0.63772	NaN	NaN	0.72602	NaN	NaN	2.5703	NaN	NaN	0.69517	NaN	NaN	0.77719	NaN	NaN	1.1445	NaN	NaN	0.71367	NaN	NaN	0.8056	NaN	NaN	1.1552	NaN	NaN	0.70204	NaN	NaN	0.77248	NaN
804	A0A0J9YV30;A0A0J9YV66;A0A0J9YTZ8	4;4;4	A0A0J9YV30			4	0.988735	6.13006e-05	102.33		1	S	____________MSSSLGSNLSELDRLLLEL	S(0.006)S(0.006)S(0.989)LGSNLSELDR	3	2	0.24658	0.22768	NaN	NaN	0.13801	NaN	NaN	0.6046	NaN	NaN
805	A0A0J9YV30;A0A1D5RMM8;F8VQ28;Q8VI36	153;791;320;320	A0A1D5RMM8	Paxillin	Pxn	791	0.301458	2.3966e-28	117			S	ASLSDFKFMAQGKTGSSSPPGGLSKPGSQLD;EGQDEGGFMAQGKTGSSSPPGGLSKPGSQLD	T(0.07)GS(0.301)S(0.301)S(0.301)PPGGLS(0.024)KPGS(0.002)QLDSMLGSLQSDLNKLGVATVAK	3	3	-0.40315
806	A0A0J9YV30;A0A1D5RMM8;F8VQ28;Q8VI36	154;792;321;321	A0A1D5RMM8	Paxillin	Pxn	792	0.460066	7.34821e-42	120.57			S	GQDEGGFMAQGKTGSSSPPGGLSKPGSQLDS;SLSDFKFMAQGKTGSSSPPGGLSKPGSQLDS	T(0.019)GS(0.092)S(0.46)S(0.423)PPGGLS(0.004)KPGS(0.001)QLDSMLGSLQSDLNKLGVATVAK	4	4	0.06466
807	A0A0J9YV30;A0A1D5RMM8;F8VQ28;Q8VI36	155;793;322;322	A0A1D5RMM8	Paxillin	Pxn	793	0.696131	7.34821e-42	132.82		1;2	S	LSDFKFMAQGKTGSSSPPGGLSKPGSQLDSM;QDEGGFMAQGKTGSSSPPGGLSKPGSQLDSM	T(0.1)GS(0.1)S(0.1)S(0.696)PPGGLS(0.003)KPGS(0.002)QLDS(0.867)MLGS(0.126)LQS(0.005)DLNK	5	3	-1.2066
808	A0A0J9YV30;A0A1D5RMM8;F8VQ28;Q8VI36	161;799;328;328	A0A1D5RMM8	Paxillin	Pxn	799	0.523597	2.10975e-05	60.815		2	S	MAQGKTGSSSPPGGLSKPGSQLDSMLGSLQS	T(0.182)GS(0.085)S(0.085)S(0.085)PPGGLS(0.524)KPGS(0.051)QLDS(0.251)MLGS(0.691)LQS(0.047)DLNKLGVATVAK	11	3	-0.098627
809	A0A0J9YV82;Q921K9	122;148	A0A0J9YV82	B-cell CLL/lymphoma 7 protein family member B	Bcl7b	122	0.994817	1.28489e-05	64.498		2	S	DSQPPTLGQEILEEPSLPASEVADEPPTLTK	TDDS(0.001)QPPT(0.005)LGQEILEEPS(0.995)LPAS(0.998)EVADEPPT(0.001)LT(0.001)K	18	3	1.5038	NaN	1.5718	NaN	NaN	1.5415	NaN	NaN	0.95937	NaN										NaN	1.1186	NaN	NaN	1.0013	NaN	NaN	0.8809	NaN
810	A0A0J9YV82;Q921K9	126;152	A0A0J9YV82	B-cell CLL/lymphoma 7 protein family member B	Bcl7b	126	0.998201	1.28489e-05	64.498		2	S	PTLGQEILEEPSLPASEVADEPPTLTKEEPV	TDDS(0.001)QPPT(0.005)LGQEILEEPS(0.995)LPAS(0.998)EVADEPPT(0.001)LT(0.001)K	22	3	1.5038	NaN	1.5718	NaN	NaN	1.5415	NaN	NaN	0.95937	NaN										NaN	1.1186	NaN	NaN	1.0013	NaN	NaN	0.8809	NaN
811	A0A0J9YV82;Q921K9	81;107	A0A0J9YV82	B-cell CLL/lymphoma 7 protein family member B	Bcl7b	81	0.205495	0.000674153	40.937			S	SNQSSVSDVYQLKVDSSTNSSPSPQQSESLS	VDS(0.205)S(0.194)T(0.194)NS(0.176)S(0.176)PS(0.161)PQQS(0.319)ES(0.319)LS(0.253)PAHT(0.002)S(0.001)DFR	3	3	0.99883
812	A0A0J9YV82;Q921K9	82;108	A0A0J9YV82	B-cell CLL/lymphoma 7 protein family member B	Bcl7b	82	0.614429	2.12839e-24	122.48		2	S	NQSSVSDVYQLKVDSSTNSSPSPQQSESLSP	VDS(0.116)S(0.614)T(0.185)NS(0.066)S(0.018)PSPQQS(0.001)ES(0.028)LS(0.966)PAHT(0.003)S(0.001)DFR	4	3	0.79392
813	A0A0J9YV82;Q921K9	85;111	A0A0J9YV82	B-cell CLL/lymphoma 7 protein family member B	Bcl7b	85	0.241785	8.2277e-09	74.05			S	SVSDVYQLKVDSSTNSSPSPQQSESLSPAHT	VDS(0.142)S(0.155)T(0.185)NS(0.242)S(0.221)PS(0.055)PQQS(0.003)ES(0.012)LS(0.984)PAHT(0.002)SDFR	7	3	-0.13778
814	A0A0J9YV82;Q921K9	86;112	A0A0J9YV82	B-cell CLL/lymphoma 7 protein family member B	Bcl7b	86	0.188921	3.35047e-05	53.819			S	VSDVYQLKVDSSTNSSPSPQQSESLSPAHTS	VDS(0.136)S(0.143)T(0.16)NS(0.179)S(0.189)PS(0.189)PQQS(0.04)ES(0.159)LS(0.798)PAHT(0.004)S(0.004)DFR	8	3	0.18139
815	A0A0J9YV82;Q921K9	88;114	A0A0J9YV82	B-cell CLL/lymphoma 7 protein family member B	Bcl7b	88	0.266793	5.65618e-06	53.819			S	DVYQLKVDSSTNSSPSPQQSESLSPAHTSDF	VDS(0.024)S(0.144)T(0.156)NS(0.191)S(0.22)PS(0.267)PQQS(0.079)ES(0.162)LS(0.749)PAHT(0.006)S(0.002)DFR	10	3	-0.054255
816	A0A0J9YV82;Q921K9	92;118	A0A0J9YV82	B-cell CLL/lymphoma 7 protein family member B	Bcl7b	92	0.319131	0.000674153	40.937			S	LKVDSSTNSSPSPQQSESLSPAHTSDFRTDD	VDS(0.205)S(0.194)T(0.194)NS(0.176)S(0.176)PS(0.161)PQQS(0.319)ES(0.319)LS(0.253)PAHT(0.002)S(0.001)DFR	14	3	0.99883
817	A0A0J9YV82;Q921K9	94;120	A0A0J9YV82	B-cell CLL/lymphoma 7 protein family member B	Bcl7b	94	0.493029	1.19186e-05	41.209			S	VDSSTNSSPSPQQSESLSPAHTSDFRTDDSQ	VDS(0.002)S(0.002)T(0.002)NS(0.002)S(0.002)PS(0.004)PQQS(0.026)ES(0.493)LS(0.445)PAHT(0.017)S(0.004)DFR	16	3	-0.76133
818	A0A0J9YV82;Q921K9	96;122	A0A0J9YV82	B-cell CLL/lymphoma 7 protein family member B	Bcl7b	96	0.991384	1.93132e-40	154.42		1;2	S	SSTNSSPSPQQSESLSPAHTSDFRTDDSQPP	VDS(0.358)S(0.419)T(0.134)NS(0.034)S(0.052)PS(0.003)PQQSES(0.006)LS(0.991)PAHT(0.002)SDFR	18	3	0.98457	1.0565	0.63644	NaN	0.84241	0.72919	NaN	0.96301	1.125	NaN	NaN	1.3724	NaN	NaN	0.83112	NaN	NaN	0.64025	NaN	NaN	1.0664	NaN	NaN	1.4163	NaN	NaN	1.3077	NaN	1.1418	1.0847	NaN	1.1984	1.0361
819	A0A0N4SUL0;Q8R3C1-4;Q8R3C1-2;Q8R3C1	70;70;70;70	A0A0N4SUL0	Uncharacterized protein C2orf42 homolog		70	0.832011	0.00174145	43.12		2	S	ARKQPSIEAVKIITGSDLQVYSVRQRDRGPD	QPS(0.001)IEAVKIIT(0.167)GS(0.832)DLQVY(0.477)S(0.523)VR	13	3	3.1537
820	A0A0N4SUL0;Q8R3C1-4;Q8R3C1-2;Q8R3C1	76;76;76;76	A0A0N4SUL0	Uncharacterized protein C2orf42 homolog		76	0.523309	0.00174145	43.12		2	S	IEAVKIITGSDLQVYSVRQRDRGPDYRCFVE	QPS(0.001)IEAVKIIT(0.167)GS(0.832)DLQVY(0.477)S(0.523)VR	19	3	3.1537
821	A0A0N4SUP4;Q60750	875;907	A0A0N4SUP4	Ephrin type-A receptor 1	Epha1	875	0.998988	1.59895e-06	137.13		2	S	RTIANFDPRVTLRLPSLSGSDGIPYRSVSEW	LPS(0.999)LS(0.1)GS(0.9)DGIPYR	3	2	-0.47821
822	A0A0N4SUP4;Q60750	877;909	A0A0N4SUP4	Ephrin type-A receptor 1	Epha1	877	0.875367	0.000245891	98.543		2	S	IANFDPRVTLRLPSLSGSDGIPYRSVSEWLE	VTLRLPS(0.998)LS(0.875)GS(0.126)DGIPYR	9	3	-0.25591
823	A0A0N4SUP4;Q60750	879;911	A0A0N4SUP4	Ephrin type-A receptor 1	Epha1	879	0.999478	1.59895e-06	137.13		2	S	NFDPRVTLRLPSLSGSDGIPYRSVSEWLESI	VTLRLPS(0.999)LS(0.002)GS(0.999)DGIPYR	11	3	0.20621
824	A0A0N4SUV4;A0A0N4SV88;Q811W2	269;385;460	A0A0N4SUV4	Cytochrome P450 26B1	Cyp26b1	269	0.666667	0.00083608	81.723		2	S	HLAKLFLKVLAVELASTSRFELATRTFPRIT	LFLKVLAVELAS(0.667)T(0.667)S(0.667)RFELATR	12	3	0.89786
825	A0A0N4SUV4;A0A0N4SV88;Q811W2	271;387;462	A0A0N4SUV4	Cytochrome P450 26B1	Cyp26b1	271	0.666667	0.00083608	81.723		2	S	AKLFLKVLAVELASTSRFELATRTFPRITLV	LFLKVLAVELAS(0.667)T(0.667)S(0.667)RFELATR	14	3	0.89786
826	A0A0N4SV79;E9PZ28;Q08874-6;Q08874-5;Q08874-9;Q08874-8;Q08874-3;Q08874-7;Q08874-2;Q08874-4;Q08874	245;389;237;262;301;307;307;342;358;398;414	A0A0N4SV79	Microphthalmia-associated transcription factor	Mitf	245	0.999924	1.17597e-08	105.72		1	S	ARAHGLSLIPSTGLCSPDLVNRIIKQEPVLE	AHGLSLIPSTGLCS(1)PDLVNR	14	3	-1.4737	0.52525	NaN	NaN	0.51273	NaN	NaN	0.98284	NaN	NaN	1.1404	NaN	NaN	0.75893	NaN	NaN	0.66361	NaN	NaN	0.93614	NaN	NaN	1.4589	NaN	NaN	1.3468	NaN	NaN	1.4885	NaN	NaN	1.3538	NaN
827	A0A0N4SV79;E9PZ28;Q08874-6;Q08874-5;Q08874-9;Q08874-8;Q08874-3;Q08874-7;Q08874-2;Q08874-4;Q08874	322;466;314;339;378;384;384;419;435;475;491	A0A0N4SV79	Microphthalmia-associated transcription factor	Mitf	322	0.999964	1.10722e-13	110.44		2	S	KMGSNLEDILMDDALSPVGVTDPLLSSVSPG	KMGSNLEDILMDDALS(1)PVGVTDPLLS(0.001)S(0.006)VS(0.819)PGAS(0.174)K	16	3	1.8046																			NaN	0.9402	NaN	NaN	0.76149	NaN	NaN	0.76133	NaN
828	A0A0N4SV79;E9PZ28;Q08874-6;Q08874-5;Q08874-9;Q08874-8;Q08874-3;Q08874-7;Q08874-2;Q08874-4;Q08874	333;477;325;350;389;395;395;430;446;486;502	A0A0N4SV79	Microphthalmia-associated transcription factor	Mitf	333	0.383134	4.93164e-05	49.022			S	DDALSPVGVTDPLLSSVSPGASKTSSRRSSM	MGSNLEDILMDDALSPVGVTDPLLS(0.167)S(0.383)VS(0.326)PGAS(0.123)K	26	3	2.5323
829	A0A0N4SV79;E9PZ28;Q08874-6;Q08874-5;Q08874-9;Q08874-8;Q08874-3;Q08874-7;Q08874-2;Q08874-4;Q08874	335;479;327;352;391;397;397;432;448;488;504	A0A0N4SV79	Microphthalmia-associated transcription factor	Mitf	335	0.939896	5.00068e-17	110.44		1;2	S	ALSPVGVTDPLLSSVSPGASKTSSRRSSMSA	KMGS(0.005)NLEDILMDDALS(0.98)PVGVT(0.014)DPLLS(0.004)S(0.013)VS(0.94)PGAS(0.043)K	29	3	-0.6524																			NaN	0.9402	NaN	NaN	0.76149	NaN	NaN	0.76133	NaN
830	A0A0N4SV80;E9QML5;Q61464-4;Q61464;A0A0N4SV38;A0A0N4SVI8;E9QKZ7;Q61464-7;Q61464-2;Q61464-5;A0A0N4SVM8;Q61464-3;Q3TZK9	381;381;381;381;381;381;381;381;381;381;381;381;381	A0A0N4SV80	Zinc finger protein 638	Zfml;Znf638	381	0.999992	8.45597e-09	107.47		1	S	ESKKDYQSEADLPIRSPFGIVKASWLPKFTQ	DYQSEADLPIRS(1)PFGIVK	12	3	-0.010719	0.8022	NaN	NaN	1.1255	NaN	NaN	1.339	NaN	NaN	0.71495	NaN	NaN	0.55437	NaN	NaN	0.85879	NaN	NaN	1.14	NaN	NaN	0.71	NaN	NaN	0.66047	NaN	NaN	0.64804	NaN	NaN	1.0432	NaN
831	A0A0N4SV80;E9QML5;Q61464-4;Q61464	1569;1569;1569;1569	A0A0N4SV80	Zinc finger protein 638	Zfml;Znf638	1569	0.999736	9.10506e-33	184		1	S	KQNPLKGKRKEALKISPSPELNLKKKKGKTS	EALKIS(1)PSPELNLK	6	2	-0.35489	0.88788	NaN	NaN	1.0378	NaN	NaN	0.85827	NaN	NaN	0.82181	NaN	NaN	0.71765	NaN	NaN	0.89215	NaN	NaN	1.0059	NaN	NaN	0.98354	NaN	NaN	1.0302	NaN	NaN
832	A0A0N4SV80;E9QML5;Q61464-4;Q61464;A0A0N4SV38;A0A0N4SVI8;E9QKZ7;Q61464-7;Q61464-2;Q61464-5	1099;1099;1099;1099;1099;1099;1099;1099;1076;1099	A0A0N4SV80	Zinc finger protein 638	Zfml;Znf638	1099	0.999939	0.000467701	80.102		1	S	VQRKNDLELGKGSTFSPDLKNSPVDESEVQT	GSTFS(1)PDLK	5	2	0.29314	1.0237	NaN	NaN	0.87085	NaN	NaN	0.86429	NaN	NaN	0.85793	NaN	NaN	0.90761	NaN	NaN	1.0009	NaN	NaN	1.0559	NaN	NaN	0.91742	NaN	NaN	0.8678	NaN	NaN	1.1381	NaN	NaN	0.99379	NaN
833	A0A0N4SV80;E9QML5;Q61464-4;Q61464;A0A0N4SV38;A0A0N4SVI8;E9QKZ7;Q61464-7;Q61464-2;Q61464-5;A0A0N4SVM8;Q3TZK9	606;606;606;606;606;606;606;606;606;606;606;606	A0A0N4SV80	Zinc finger protein 638	Zfml;Znf638	606	0.992091	0.00328215	65.022		1	S	EVTKQKHTETVDKGLSPAQKPKLASGTKPSA	HTET(0.007)VDKGLS(0.992)PAQKPK	10	3	-0.53433
834	A0A0N4SV80;E9QML5;Q61464-4;Q61464;A0A0N4SV38;A0A0N4SVI8;E9QKZ7;Q61464-7;Q61464-2;Q61464-5;Q3TZK9	881;881;881;881;881;881;881;881;858;881;830	A0A0N4SV80	Zinc finger protein 638	Zfml;Znf638	881	0.999723	1.0593e-09	162.69		1	S	KASSEDKATGKSAEESPSGTLEATEKEPVNK	SAEES(1)PSGTLEATEK	5	2	-0.1986	1.2101	NaN	NaN	0.802	NaN	NaN	0.65938	NaN	NaN	0.7722	NaN	NaN	0.9057	NaN	NaN	1.1772	NaN	NaN	0.78266	NaN	NaN	0.92032	NaN	NaN	1.1673	NaN	NaN	0.88966	NaN	NaN	0.86345	NaN
835	A0A0N4SVC2;E9QP00	213;213	A0A0N4SVC2		Tra2a	213	0.712904	6.14422e-06	72.103		1	S	AHTPTPGIYMGRPTHSGGGGGGGGGGGGGGG	AHT(0.065)PT(0.065)PGIY(0.015)MGRPT(0.142)HS(0.713)GGGGGGGGGGGGGGGGGGR	16	2	0.092178
836	A0A0N4SVC2;E9QP00;Q6PFR5	258;260;259	A0A0N4SVC2	Transformer-2 protein homolog alpha	Tra2a	258	0.999999	1.91691e-16	187.58		1;2	S	DRGYDRYEDYDYRRRSPSPYYSRYRSRSRSR	RRS(1)PS(0.962)PY(0.018)Y(0.001)S(0.019)R	3	2	-0.0014674	1.5665	0.84938	NaN	1.5206	0.8657	NaN	0.97669	0.96445	NaN	1.6049	0.71827	NaN	1.9364	0.82699	NaN	1.0259	1.0944	NaN	1.5963	0.91341	NaN	1.3963	0.7876	NaN	0.89851	0.84481	NaN	1.2084	0.89036	NaN	1.1993	0.83691
837	A0A0N4SVC2;E9QP00;Q6PFR5	260;262;261	A0A0N4SVC2	Transformer-2 protein homolog alpha	Tra2a	260	0.999924	4.81443e-07	162.93		1;2	S	GYDRYEDYDYRRRSPSPYYSRYRSRSRSRSY	RRS(1)PS(1)PYYSR	5	3	-0.34281	NaN	0.86275	NaN	NaN	0.86534	NaN	NaN	0.96472	NaN	NaN	0.71827	NaN	NaN	0.82699	NaN	NaN	1.0944	NaN	NaN	0.90113	NaN	NaN	0.78582	NaN	NaN	0.84492	NaN	NaN	0.88548	NaN	NaN	0.82733
838	A0A0N4SVC2;E9QP00;Q6PFR5	264;266;265	A0A0N4SVC2	Transformer-2 protein homolog alpha	Tra2a	264	0.99986	6.39494e-08	166.62		2	S	YEDYDYRRRSPSPYYSRYRSRSRSRSYSPRR	RRS(1)PSPYYS(1)R	9	2	3.7947	NaN	0.82254	NaN	NaN	0.91237	NaN	NaN	0.96418	NaN										NaN	0.87112	NaN	NaN	0.84583	NaN	NaN	0.91994	NaN	NaN	0.90964	NaN	NaN	0.91812
839	A0A0N4SVC2;E9QP00;Q6PFR5;A0A0N4SV13	2;2;2;2	A0A0N4SVC2	Transformer-2 protein homolog alpha	Tra2a	2	1	6.49126e-41	264.22		1;2	S	______________MSDVEENNFEGRESRSQ	S(1)DVEENNFEGRES(1)R	1	2	-0.044135	0.65523	0.98654	NaN	0.73197	0.94073	NaN	1.2814	0.9675	NaN	0.73028	0.87672	NaN	0.8191	0.8015	NaN	1.2242	1.0566	NaN	0.65658	0.97587	NaN	1.0142	0.9257	NaN	1.3757	0.91373	NaN	0.73991	0.98853	NaN	0.8889	0.96519
840	A0A0N4SVC2;E9QP00;Q6PFR5	14;14;14	A0A0N4SVC2	Transformer-2 protein homolog alpha	Tra2a	14	1	6.49126e-41	264.22		2	S	__MSDVEENNFEGRESRSQSKSPTGTPARVK	S(1)DVEENNFEGRES(1)R	13	2	-0.044135	NaN	0.98654	NaN	NaN	0.94073	NaN	NaN	0.9675	NaN	NaN	0.87672	NaN	NaN	0.8015	NaN	NaN	1.0566	NaN	NaN	0.97587	NaN	NaN	0.9257	NaN	NaN	0.91373	NaN	NaN	0.98853	NaN	NaN	0.96519
841	A0A0N4SVC2;E9QP00;Q6PFR5	80;80;80	A0A0N4SVC2	Transformer-2 protein homolog alpha	Tra2a	80	0.856436	0.000962147	62.042		4	S	HRRYTRSRSHSHRRRSRSRSYTPEYRRRRSR	S(0.856)RS(0.442)RS(0.802)Y(0.837)T(0.987)PEY(0.076)R	1	2	-0.88138
842	A0A0N4SVC2;E9QP00;Q6PFR5	82;82;82	A0A0N4SVC2	Transformer-2 protein homolog alpha	Tra2a	82	0.999983	1.81283e-11	144.92		2;3	S	RYTRSRSHSHRRRSRSRSYTPEYRRRRSRSH	S(1)RS(0.993)Y(0.013)T(0.994)PEYR	1	2	0.27564	NaN	NaN	0.91888	NaN	NaN	0.90118	NaN	NaN	0.9052	NaN	NaN	0.89862	NaN	NaN	0.92481	NaN	NaN	0.99759	NaN	NaN	1.0019	NaN	NaN	0.92664	NaN	NaN	0.91946	NaN	1.6355	0.93858	NaN	0.55611
843	A0A0N4SVC2;E9QP00;Q6PFR5	84;84;84	A0A0N4SVC2	Transformer-2 protein homolog alpha	Tra2a	84	0.99643	1.81283e-11	144.92		2;3;4	S	TRSRSHSHRRRSRSRSYTPEYRRRRSRSHSP	S(0.998)RS(0.996)Y(0.5)T(0.505)PEY(0.001)R	3	2	0.13145	NaN	0.87918	0.91888	NaN	0.92582	0.90118	NaN	0.99715	0.9052	NaN	NaN	0.89862	NaN	NaN	0.92481	NaN	NaN	0.99759	NaN	NaN	1.0019	NaN	NaN	0.92664	NaN	NaN	0.91946	NaN	1.2662	0.93858	NaN	0.73679
844	A0A0N4SVH7	23	A0A0N4SVH7			23	0.708453	0.00121372	76.21		2	S	SRFSVKMVEDTILQDSSLMLVDARMFLRSKA	MVEDT(0.079)ILQDS(0.708)S(0.214)LMLVDARMFLRS(0.999)K	10	2	-2.696
845	A0A0N4SVH7	36	A0A0N4SVH7			36	0.999431	0.00121372	76.21		2	S	QDSSLMLVDARMFLRSKASMQGLFLSRTDRA	MVEDT(0.079)ILQDS(0.708)S(0.214)LMLVDARMFLRS(0.999)K	23	2	-2.696
846	A0A0N4SVK9;Q6PGL7;Q6PGL7-2;A0A0N4SUJ0;A0A0N4SV74	43;343;343;257;343	Q6PGL7	WASH complex subunit FAM21	Fam21	343	0.613501	9.88799e-05	47.749		1	S	EDILFPPPTLTDEDFSPFGSRGGLFSNGQGL	TPADDEEDILFPPPT(0.029)LT(0.298)DEDFS(0.614)PFGS(0.059)R	22	3	1.5555
847	A0A0N4SVL0;A2AMI2;Q80XI3;Q80XI3-3;Z4YKC4;A0A0R4J112;Q80XI3-2;Q80XI3-4	653;470;470;481;477;488;470;488	A0A0N4SVL0	Eukaryotic translation initiation factor 4 gamma 3	Eif4g3	653	1	6.25566e-53	184		1;2	S	TCLSKDAKEMQDKAESESDGQAEETADPQSL	EMQDKAES(1)ES(1)DGQAEETADPQSLHSGR	8	3	-1.194	NaN	1.0577	NaN	NaN	1.116	NaN	NaN	1.0005	NaN	NaN	1.034	NaN	NaN	1.1544	NaN	NaN	1.0882	NaN	NaN	0.99433	NaN	NaN	1.0796	NaN	NaN	1.0469	NaN	1.0589	1.0188	NaN	1.1748	1.0411
848	A0A0N4SVL0;A2AMI2;Q80XI3;Q80XI3-3;Z4YKC4;A0A0R4J112;Q80XI3-2;Q80XI3-4	655;472;472;483;479;490;472;490	A0A0N4SVL0	Eukaryotic translation initiation factor 4 gamma 3	Eif4g3	655	1	6.25566e-53	184		1;2	S	LSKDAKEMQDKAESESDGQAEETADPQSLHS	EMQDKAES(1)ES(1)DGQAEETADPQSLHSGR	10	3	-1.194	1.2142	1.0577	NaN	0.98626	1.116	NaN	0.77577	1.0005	NaN	0.95514	1.034	NaN	1.2273	1.1544	NaN	1.1935	1.0882	NaN	1.0932	0.99433	NaN	0.98315	1.0796	NaN	0.97045	1.0469	NaN	1.1549	1.0188	NaN	1.1545	1.0411
849	A0A0N4SVL0;A2AMI2;Q80XI3;Q80XI3-3;Z4YKC4;A0A0R4J112;Q80XI3-2;Q80XI3-4;A2AMI7	1309;1126;1126;1137;1114;1125;1107;1125;549	A0A0N4SVL0	Eukaryotic translation initiation factor 4 gamma 3	Eif4g3	1309	0.999977	0.00535545	82.483		1	S	TPLEFDSRRALTSRGSMGREKSDKPIPAGTA	ALTSRGS(1)MGREK	7	2	0.11512
850	A0A0N4SVL0;A2AMI2;Q80XI3;Q80XI3-3;Z4YKC4;A0A0R4J112;Q80XI3-2;Q80XI3-4;A2AMI4;Q8BQR8;A2AMI6	347;164;164;175;171;182;164;182;171;202;175	A0A0N4SVL0	Eukaryotic translation initiation factor 4 gamma 3	Eif4g3	347	0.874048	0.000211481	49.708		2	S	QGGKDITEEIMSGGGSRNPTPPIGRPASTPT	DIT(0.001)EEIMS(0.177)GGGS(0.874)RNPT(0.948)PPIGR	12	3	1.976										NaN	0.8638	NaN	NaN	1.0507	NaN	NaN	1.2613	NaN										NaN	1.2354	NaN	NaN	0.97242
851	A0A0N4SVL0;A2AMI2;Q80XI3;Q80XI3-3;Z4YKC4;A0A0R4J112;Q80XI3-2;Q80XI3-4;A2AMI6	497;314;314;325;321;332;314;332;324	A0A0N4SVL0	Eukaryotic translation initiation factor 4 gamma 3	Eif4g3	497	0.733599	8.55326e-10	107.24		1	S	CELPSSKEEDAPPVPSPTSCTAASGPSLTDN	EEDAPPVPS(0.734)PT(0.207)S(0.059)CT(0.001)AASGPSLTDNSDICK	9	3	1.2795
852	A0A0N4SVL0;A2AMI2;Q80XI3;Q80XI3-3;Z4YKC4;A0A0R4J112;Q80XI3-2;Q80XI3-4;A2AMI6	500;317;317;328;324;335;317;335;327	A0A0N4SVL0	Eukaryotic translation initiation factor 4 gamma 3	Eif4g3	500	0.248485	8.55326e-10	62.848			S	PSSKEEDAPPVPSPTSCTAASGPSLTDNSDI	EEDAPPVPS(0.248)PT(0.248)S(0.248)CT(0.248)AAS(0.006)GPSLTDNSDICK	12	3	1.0792
853	A0A0N4SVL0;A2AMI2;Q80XI3;Q80XI3-3;Z4YKC4;A0A0R4J112;Q80XI3-2;Q80XI3-4	673;490;490;501;497;508;490;508	A0A0N4SVL0	Eukaryotic translation initiation factor 4 gamma 3	Eif4g3	673	0.999915	0.00452069	55.314		1	S	QAEETADPQSLHSGRSPAPVQTATTAPKSWK	S(1)PAPVQTATTAPK	1	2	0.37178	0.87989	NaN	NaN	1.1489	NaN	NaN	1.2309	NaN	NaN
854	A0A0N4SVL0;A2AMI2;Q80XI3;Q80XI3-3;Z4YKC4;A0A0R4J112;Q80XI3-2;Q80XI3-4;A2AMI6	449;266;266;277;273;284;266;284;276	A0A0N4SVL0	Eukaryotic translation initiation factor 4 gamma 3	Eif4g3	449	0.462711	3.32295e-05	95.775			S	PETAAGEPTPEPPRTSSPTSLPPLARSSLPS	T(0.463)S(0.463)S(0.074)PT(0.001)SLPPLAR	2	2	0.34783
855	A0A0N4SVL0;A2AMI2;Q80XI3;Q80XI3-3;Z4YKC4;A0A0R4J112;Q80XI3-2;Q80XI3-4;A2AMI6	450;267;267;278;274;285;267;285;277	A0A0N4SVL0	Eukaryotic translation initiation factor 4 gamma 3	Eif4g3	450	0.999577	5.46691e-16	153.95		1	S	ETAAGEPTPEPPRTSSPTSLPPLARSSLPSP	TSS(1)PTSLPPLAR	3	2	-0.18359	1.1335	NaN	NaN	1.0739	NaN	NaN	0.9784	NaN	NaN	1.0194	NaN	NaN	1.0535	NaN	NaN	1.0285	NaN	NaN	1.1525	NaN	NaN	1.0466	NaN	NaN	0.93526	NaN	NaN	1.0981	NaN	NaN	1.0724	NaN
856	A0A0N4SVL0;A2AMI2;Q80XI3;Q80XI3-3;Z4YKC4;A0A0R4J112;Q80XI3-2;Q80XI3-4;A2AMI6	453;270;270;281;277;288;270;288;280	A0A0N4SVL0	Eukaryotic translation initiation factor 4 gamma 3	Eif4g3	453	0.504751	2.42484e-19	113.13		1	S	AGEPTPEPPRTSSPTSLPPLARSSLPSPMSA	EQAGQMPETAAGEPT(0.001)PEPPRT(0.044)S(0.157)S(0.23)PT(0.064)S(0.505)LPPLAR	26	3	0.14192
857	A0A0N4SVL0;A2AMI2;Q80XI3;Q80XI3-3;Z4YKC4;A0A0R4J112;Q80XI3-2;Q80XI3-4;A2AMI7	1333;1150;1150;1161;1138;1149;1131;1149;573	A0A0N4SVL0	Eukaryotic translation initiation factor 4 gamma 3	Eif4g3	1333	0.522039	0.000921991	44.595		1	S	PIPAGTARPNTFLRGSSKDLLDNQSQEEQRR	GS(0.522)S(0.478)KDLLDNQSQEEQRR	2	3	0.21371
858	A0A0N4SVL0;A2AMI2;Q80XI3;Q80XI3-3;Z4YKC4;A0A0R4J112;Q80XI3-2;Q80XI3-4;A2AMI7	761;578;578;589;585;596;578;596;20	A0A0N4SVL0	Eukaryotic translation initiation factor 4 gamma 3	Eif4g3	761	0.761521	1.00514e-10	58.688		2	S	EGNGEEAEPVRNGAESASEGEGGDGNSGSAD	NGAES(0.762)AS(0.762)EGEGGDGNS(0.229)GS(0.111)ADS(0.066)S(0.07)ADGLTFPFK	5	3	-0.61933										NaN	0.98943	NaN	NaN	0.77488	NaN	NaN	0.77611	NaN	NaN	0.5974	NaN	NaN	0.51257	NaN	NaN	0.87706	NaN	NaN	0.96553	NaN	NaN	0.74392
859	A0A0N4SVL0;A2AMI2;Q80XI3;Q80XI3-3;Z4YKC4;A0A0R4J112;Q80XI3-2;Q80XI3-4;A2AMI7	763;580;580;591;587;598;580;598;22	A0A0N4SVL0	Eukaryotic translation initiation factor 4 gamma 3	Eif4g3	763	0.761521	1.00514e-10	58.688		2	S	NGEEAEPVRNGAESASEGEGGDGNSGSADSS	NGAES(0.762)AS(0.762)EGEGGDGNS(0.229)GS(0.111)ADS(0.066)S(0.07)ADGLTFPFK	7	3	-0.61933										NaN	0.98943	NaN	NaN	0.77488	NaN	NaN	0.77611	NaN	NaN	0.5974	NaN	NaN	0.51257	NaN	NaN	0.87706	NaN	NaN	0.96553	NaN	NaN	0.74392
860	A0A0N4SVL0;A2AMI2;Q80XI3;Q80XI3-3;Z4YKC4;A0A0R4J112;Q80XI3-2;Q80XI3-4;A2AMI7	772;589;589;600;596;607;589;607;31	A0A0N4SVL0	Eukaryotic translation initiation factor 4 gamma 3	Eif4g3	772	0.625687	1.26464e-07	58.688		2	S	NGAESASEGEGGDGNSGSADSSADGLTFPFK	NGAES(0.593)AS(0.593)EGEGGDGNS(0.626)GS(0.142)ADS(0.037)S(0.008)ADGLTFPFK	16	3	1.2371										NaN	0.58618	NaN	NaN	0.81192	NaN	NaN	1.3263	NaN	NaN	0.5974	NaN	NaN	0.51257	NaN	NaN	0.87706	NaN
861	A0A0N4SVL0;A2AMI2;Q80XI3;Q80XI3-3;Z4YKC4;A0A0R4J112;Q80XI3-2;Q80XI3-4;A2AMI6	619;436;436;447;443;454;436;454;446	A0A0N4SVL0	Eukaryotic translation initiation factor 4 gamma 3	Eif4g3	619	0.99999	0.00446752	62.694		1	S	SPPCPPVVLSAAIARSPAVATEVQRVADEGE	S(1)PAVATEVQR	1	2	0.8661	0.67719	NaN	NaN	1.1309	NaN	NaN	1.753	NaN	NaN										0.73852	NaN	NaN	0.84365	NaN	NaN	0.97068	NaN	NaN	1.0513	NaN	NaN	1.0114	NaN
862	A0A0N4SVL0;A2AMI2;Q80XI3;Q80XI3-3;Z4YKC4;A0A0R4J112;Q80XI3-2;Q80XI3-4;A2AMI6	460;277;277;288;284;295;277;295;287	A0A0N4SVL0	Eukaryotic translation initiation factor 4 gamma 3	Eif4g3	460	0.44651	8.58788e-11	107.91			S	PPRTSSPTSLPPLARSSLPSPMSAALSSQPL	S(0.447)S(0.447)LPS(0.052)PMS(0.055)AALSSQPLFTAEDK	1	3	-0.15559
863	A0A0N4SVL0;A2AMI2;Q80XI3;Q80XI3-3;Z4YKC4;A0A0R4J112;Q80XI3-2;Q80XI3-4;A2AMI6	461;278;278;289;285;296;278;296;288	A0A0N4SVL0	Eukaryotic translation initiation factor 4 gamma 3	Eif4g3	461	0.44651	8.58788e-11	107.91			S	PRTSSPTSLPPLARSSLPSPMSAALSSQPLF	S(0.447)S(0.447)LPS(0.052)PMS(0.055)AALSSQPLFTAEDK	2	3	-0.15559
864	A0A0N4SVL0;A2AMI2;Q80XI3;Q80XI3-3;Z4YKC4;A0A0R4J112;Q80XI3-2;Q80XI3-4;A2AMI6	464;281;281;292;288;299;281;299;291	A0A0N4SVL0	Eukaryotic translation initiation factor 4 gamma 3	Eif4g3	464	0.983349	7.93427e-38	180.08		1	S	SSPTSLPPLARSSLPSPMSAALSSQPLFTAE	S(0.006)S(0.006)LPS(0.983)PMS(0.005)AALSSQPLFTAEDK	5	2	-1.4058	1.2418	NaN	NaN	1.1815	NaN	NaN	0.96342	NaN	NaN	1.1595	NaN	NaN	1.1356	NaN	NaN	0.98817	NaN	NaN	1.4014	NaN	NaN	1.1021	NaN	NaN	0.83613	NaN	NaN	0.99188	NaN	NaN	0.94463	NaN
865	A0A0N4SVL0;A2AMI2;Q80XI3;Q80XI3-3;Z4YKC4;A0A0R4J112;Q80XI3-2;Q80XI3-4;A2AMI6	467;284;284;295;291;302;284;302;294	A0A0N4SVL0	Eukaryotic translation initiation factor 4 gamma 3	Eif4g3	467	0.504049	3.11732e-07	94.646		1	S	TSLPPLARSSLPSPMSAALSSQPLFTAEDKC	S(0.037)S(0.037)LPS(0.422)PMS(0.504)AALSSQPLFTAEDK	8	3	-0.57958
866	A0A0N4SVL0;A2AMI2;Q80XI3;Q80XI3-3;Z4YKC4;A0A0R4J112;Q80XI3-2;Q80XI3-4;A2AMI6	471;288;288;299;295;306;288;306;298	A0A0N4SVL0	Eukaryotic translation initiation factor 4 gamma 3	Eif4g3	471	0.214982	0.000173682	45.862			S	PLARSSLPSPMSAALSSQPLFTAEDKCELPS	S(0.145)S(0.145)LPS(0.134)PMS(0.145)AALS(0.215)S(0.215)QPLFTAEDK	12	3	0.50033
867	A0A0N4SVL0;A2AMI2;Q80XI3;Q80XI3-3;Z4YKC4;A0A0R4J112;Q80XI3-2;Q80XI3-4;A2AMI6	472;289;289;300;296;307;289;307;299	A0A0N4SVL0	Eukaryotic translation initiation factor 4 gamma 3	Eif4g3	472	0.214982	0.000173682	45.862			S	LARSSLPSPMSAALSSQPLFTAEDKCELPSS	S(0.145)S(0.145)LPS(0.134)PMS(0.145)AALS(0.215)S(0.215)QPLFTAEDK	13	3	0.50033
868	A0A0N4SVL0;A2AMI2;Q80XI3;Q80XI3-3;Z4YKC4;A0A0R4J112;Q80XI3-2;Q80XI3-4;A2AMI7	1759;1576;1576;1587;1564;1575;1557;1575;999	A0A0N4SVL0	Eukaryotic translation initiation factor 4 gamma 3	Eif4g3	1759	1	7.37398e-19	169.43		1	S	SVTAFFTWLREAEEESEDN____________	SVTAFFTWLREAEEES(1)EDN	16	2	-0.97551
869	A0A0N4SVL0;A2AMI2;Q80XI3;Q80XI3-3;Z4YKC4;A0A0R4J112;Q80XI3-2;Q80XI3-4;A2AMI6	595;412;412;423;419;430;412;430;422	A0A0N4SVL0	Eukaryotic translation initiation factor 4 gamma 3	Eif4g3	595	0.475757	0.00026788	41.532			S	ECTPTPIAPSMLPAFSPAPPTPPTSPPCPPV	VECT(0.003)PT(0.003)PIAPS(0.062)MLPAFS(0.476)PAPPT(0.476)PPT(0.491)S(0.491)PPCPPVVLSAAIAR	17	4	1.0047
870	A0A0N4SVL0;A2AMI2;Q80XI3;Q80XI3-3;Z4YKC4;A0A0R4J112;Q80XI3-2;Q80XI3-4;A2AMI6	604;421;421;432;428;439;421;439;431	A0A0N4SVL0	Eukaryotic translation initiation factor 4 gamma 3	Eif4g3	604	0.796826	9.43228e-28	79.007		2	S	SMLPAFSPAPPTPPTSPPCPPVVLSAAIARS	VECTPTPIAPS(0.001)MLPAFS(0.01)PAPPT(0.978)PPT(0.214)S(0.797)PPCPPVVLSAAIAR	26	4	1.7647
871	A0A0N4SVR3	46	A0A0N4SVR3			46	0.999179	0.000365326	101.2		3	S	PGTSPEGAGKSLTPSSSVFRVAGLRPHQH__	S(0.054)LT(0.946)PS(0.008)S(0.999)S(0.993)VFRVAGLR	6	2	-1.0825
872	A0A0N4SVR3	47	A0A0N4SVR3			47	0.993011	0.000365326	101.2		3	S	GTSPEGAGKSLTPSSSVFRVAGLRPHQH___	S(0.054)LT(0.946)PS(0.008)S(0.999)S(0.993)VFRVAGLR	7	2	-1.0825
873	A0A0N4SVX9;Q9ESD7-2;E9Q423;A0A0N4SV63;A0A0N4SWG7	164;164;163;163;163	A0A0N4SVX9	Dysferlin	Dysf	164	0.999975	2.17017e-64	241.64		2	S	MDLVPGGGQSRAETWSLLSDSTMDTRYSGKK	AETWS(1)LLS(0.999)DS(0.001)TMDTR	5	2	-0.42737
874	A0A0N4SVX9;Q9ESD7-2;E9Q423;A0A0N4SV63;A0A0N4SWG7	167;167;166;166;166	A0A0N4SVX9	Dysferlin	Dysf	167	0.999388	2.17017e-64	241.64		2	S	VPGGGQSRAETWSLLSDSTMDTRYSGKKWPV	AETWS(1)LLS(0.999)DS(0.001)TMDTR	8	2	-0.42737
875	A0A0N4SVX9;Q9ESD7-2;E9PXU9;A0A0N4SUJ2;E9Q423;A0A0N4SUN3;A0A0N4SV63;Q9ESD7-3;E9QL12;A0A0N4SWH3;Q9ESD7;A0A0N4SWG7	225;225;194;194;224;194;224;194;193;193;193;224	A0A0N4SVX9	Dysferlin	Dysf	225	1	0.000108547	117.03		1	S	AAVGPGGPTTPRKPPSHPPPHYPGAKRKRSS	KPPS(1)HPPPHYPGAKR	4	3	-0.17104
876	Q9DAS9;A0A0N4SW28;A0A0N4SVT3	26;26;26	Q9DAS9	Guanine nucleotide-binding protein G(I)/G(S)/G(O) subunit gamma-12	Gng12	26	1	0.000578427	96.668		1	S	IAQARRTVQQLRLEASIERIKVSKASADLMS	LEAS(1)IER	4	2	0.67038	0.53782	NaN	NaN	0.51944	NaN	NaN	0.94788	NaN	NaN	1.0151	NaN	NaN	0.54032	NaN	NaN	0.53253	NaN	NaN	0.60767	NaN	NaN	0.42351	NaN	NaN	0.73029	NaN	NaN	0.88982	NaN	NaN	0.51224	NaN
877	Q9DAS9;A0A0N4SW28;A0A0N4SVT3	2;2;2	Q9DAS9	Guanine nucleotide-binding protein G(I)/G(S)/G(O) subunit gamma-12	Gng12	2	0.499999	2.39817e-14	181.71		1	S	______________MSSKTASTNSIAQARRT	S(0.5)S(0.5)KTASTNSIAQAR	1	2	-0.35196
878	Q9DAS9;A0A0N4SW28;A0A0N4SVT3	3;3;3	Q9DAS9	Guanine nucleotide-binding protein G(I)/G(S)/G(O) subunit gamma-12	Gng12	3	0.499999	2.39817e-14	181.71		1	S	_____________MSSKTASTNSIAQARRTV	S(0.5)S(0.5)KTASTNSIAQAR	2	2	-0.35196
879	A0A0N4SW73	626	A0A0N4SW73			626	1	4.71349e-05	101.32		1	S	PSLPSASRASLAPLASPGKALPEWDDTFNIF	ASLAPLAS(1)PGK	8	2	-1.7721	1.1438	NaN	NaN	1.6103	NaN	NaN	1.4791	NaN	NaN	1.243	NaN	NaN	1.0209	NaN	NaN	0.80095	NaN	NaN	1.5584	NaN	NaN	1.8616	NaN	NaN	1.1883	NaN	NaN	0.9958	NaN	NaN	1.3503	NaN
880	A0A0N4SW73;Q8R361	480;480	A0A0N4SW73	Rab11 family-interacting protein 5	Rab11fip5	480	0.990269	2.26606e-18	161.04		1;2	S	SRSEQGRRGSVGEKGSPSLGASPHHSSTGEE	RGS(1)VGEKGS(0.99)PS(0.01)LGASPHHSSTGEEK	9	3	-0.43213	0.94864	NaN	NaN	0.80934	NaN	NaN	0.8598	NaN	NaN	1.4482	NaN	NaN	1.6174	NaN	NaN	1.132	NaN	NaN	0.93901	NaN	NaN	1.5666	NaN	NaN	1.5404	NaN	NaN	2.1605	NaN	NaN	2.4199	NaN
881	A0A0N4SW73;Q8R361	482;482	A0A0N4SW73	Rab11 family-interacting protein 5	Rab11fip5	482	0.930071	3.43796e-07	93.388		2	S	SEQGRRGSVGEKGSPSLGASPHHSSTGEEKA	RGS(0.804)VGEKGS(0.252)PS(0.93)LGAS(0.014)PHHSSTGEEK	11	3	0.062704
882	A0A0N4SW73;Q8R361	486;486	A0A0N4SW73	Rab11 family-interacting protein 5	Rab11fip5	486	0.996086	3.62361e-06	94.259		1	S	RRGSVGEKGSPSLGASPHHSSTGEEKAKSSW	GSPS(0.001)LGAS(0.996)PHHS(0.001)ST(0.001)GEEK	8	3	-1.2119	0.79932	NaN	NaN	0.68951	NaN	NaN	0.93876	NaN	NaN										0.86339	NaN	NaN	1.1734	NaN	NaN	1.2763	NaN	NaN	1.2875	NaN	NaN	1.6229	NaN
883	A0A0N4SW73;Q8R361	1313;640	A0A0N4SW73	Rab11 family-interacting protein 5	Rab11fip5	1313	1	1.03448e-12	149.44		1	S	LLVRIMETSPTLLQISPGPPK__________	IMETSPTLLQIS(1)PGPPK	12	2	0.72261	1.1092	NaN	NaN	4.1102	NaN	NaN	3.7301	NaN	NaN	1.1227	NaN	NaN	6.9097	NaN	NaN	6.2157	NaN	NaN										1.2206	NaN	NaN	9.6149	NaN
884	A0A0N4SW73;Q8R361	207;207	A0A0N4SW73	Rab11 family-interacting protein 5	Rab11fip5	207	0.676586	5.99732e-09	83.755		1	S	KLKDRVKGKKKYDLESASAILPSSALEDPEL	KKY(0.077)DLES(0.677)AS(0.247)AILPSSALEDPELGSLGK	7	3	2.0308										0.60763	NaN	NaN	0.44448	NaN	NaN	0.76945	NaN	NaN
885	A0A0N4SW73;Q8R361	209;209	A0A0N4SW73	Rab11 family-interacting protein 5	Rab11fip5	209	0.757056	4.48955e-09	79.177		1	S	KDRVKGKKKYDLESASAILPSSALEDPELGS	KY(0.012)DLES(0.231)AS(0.757)AILPSSALEDPELGSLGK	8	3	1.0825																												0.37194	NaN	NaN	0.49456	NaN
886	A0A0N4SW73;Q8R361	243;243	A0A0N4SW73	Rab11 family-interacting protein 5	Rab11fip5	243	0.430529	9.54471e-20	103.1			S	MGKAKGFFLRNKLRKSSLTQSNTSLGSDSTL	KS(0.431)S(0.431)LT(0.159)QS(0.267)NT(0.256)S(0.256)LGS(0.255)DS(0.262)T(0.262)LS(0.1)S(0.099)T(0.099)S(0.113)GS(0.009)LVYQGPGAELLTR	2	3	0.97644
887	A0A0N4SW73;Q8R361	244;244	A0A0N4SW73	Rab11 family-interacting protein 5	Rab11fip5	244	0.430529	9.54471e-20	103.1			S	GKAKGFFLRNKLRKSSLTQSNTSLGSDSTLS	KS(0.431)S(0.431)LT(0.159)QS(0.267)NT(0.256)S(0.256)LGS(0.255)DS(0.262)T(0.262)LS(0.1)S(0.099)T(0.099)S(0.113)GS(0.009)LVYQGPGAELLTR	3	3	0.97644
888	A0A0N4SW73;Q8R361	248;248	A0A0N4SW73	Rab11 family-interacting protein 5	Rab11fip5	248	0.515588	2.13316e-12	103.1		2	S	GFFLRNKLRKSSLTQSNTSLGSDSTLSSTSG	KS(0.064)S(0.188)LT(0.188)QS(0.516)NT(0.142)S(0.078)LGS(0.097)DS(0.354)T(0.354)LS(0.009)S(0.004)T(0.004)S(0.001)GS(0.002)LVYQGPGAELLTR	7	3	0.17777
889	A0A0N4SW73;Q8R361	251;251	A0A0N4SW73	Rab11 family-interacting protein 5	Rab11fip5	251	0.655423	9.54471e-20	103.1		2	S	LRNKLRKSSLTQSNTSLGSDSTLSSTSGSLV	KS(0.4)S(0.4)LT(0.166)QS(0.07)NT(0.127)S(0.655)LGS(0.104)DS(0.05)T(0.013)LS(0.004)S(0.002)T(0.002)S(0.002)GS(0.002)LVY(0.002)QGPGAELLTR	10	3	-0.00098624
890	A0A0N4SW73;Q8R361	254;254	A0A0N4SW73	Rab11 family-interacting protein 5	Rab11fip5	254	0.255112	4.63914e-05	60.181			S	KLRKSSLTQSNTSLGSDSTLSSTSGSLVYQG	KS(0.431)S(0.431)LT(0.159)QS(0.267)NT(0.256)S(0.256)LGS(0.255)DS(0.262)T(0.262)LS(0.1)S(0.099)T(0.099)S(0.113)GS(0.009)LVYQGPGAELLTR	13	3	0.97644
891	A0A0N4SW73;Q8R361	256;256	A0A0N4SW73	Rab11 family-interacting protein 5	Rab11fip5	256	0.464268	1.64257e-19	97.916			S	RKSSLTQSNTSLGSDSTLSSTSGSLVYQGPG	KS(0.002)S(0.002)LT(0.002)QS(0.187)NT(0.187)S(0.207)LGS(0.221)DS(0.464)T(0.464)LS(0.062)S(0.062)T(0.062)S(0.062)GS(0.016)LVY(0.001)QGPGAELLTR	15	3	0.33135
892	A0A0N4SW73;Q8R361	176;176	A0A0N4SW73	Rab11 family-interacting protein 5	Rab11fip5	176	0.999995	2.50534e-12	146.1		1	S	EIQVTIQFTRNNLSASMFDLSMKDKPRSPFS	NNLSAS(1)MFDLSMK	6	2	0.46618	0.73536	NaN	NaN	0.67684	NaN	NaN	0.88082	NaN	NaN	0.44643	NaN	NaN	0.79216	NaN	NaN	1.5247	NaN	NaN	0.55131	NaN	NaN	0.64224	NaN	NaN	1.1531	NaN	NaN	0.62472	NaN	NaN	0.7611	NaN
893	A0A0N4SW73	1186	A0A0N4SW73			1186	0.605345	5.34178e-05	77.527		1	S	VLLPLETRPAEEPQPSGSPHPVKPLTAAPVE	PAEEPQPS(0.605)GS(0.395)PHPVK	8	2	0.12532	0.7045	NaN	NaN	1.054	NaN	NaN	1.3674	NaN	NaN										0.85998	NaN	NaN	1.2204	NaN	NaN	1.5341	NaN	NaN
894	A0A0N4SW73	1188	A0A0N4SW73			1188	0.830461	5.62968e-07	118.71		1	S	LPLETRPAEEPQPSGSPHPVKPLTAAPVEAS	PAEEPQPS(0.17)GS(0.83)PHPVK	10	2	0.83905	0.96119	NaN	NaN	0.98246	NaN	NaN	1.0377	NaN	NaN										0.85998	NaN	NaN	1.2204	NaN	NaN	1.5341	NaN	NaN
895	A0A0N4SW73;Q8R361	1203;530	A0A0N4SW73	Rab11 family-interacting protein 5	Rab11fip5	1203	1	7.00384e-16	232.28		1	S	SPHPVKPLTAAPVEASPDRKQPRTSLSTALS	PLTAAPVEAS(1)PDRK	10	2	-0.79263	0.98187	NaN	NaN	0.93096	NaN	NaN	0.91206	NaN	NaN	1.2784	NaN	NaN	1.3526	NaN	NaN	1.0565	NaN	NaN	1.0433	NaN	NaN	1.1839	NaN	NaN	1.1931	NaN	NaN	1.5064	NaN	NaN	1.4318	NaN
896	A0A0N4SW73	693	A0A0N4SW73			693	1	7.14403e-06	159.5		1	S	KATEPQGEPGRGRRGSNIWLEPKVSVDSELD	RGS(1)NIWLEPK	3	2	0.91525	1.1868	NaN	NaN	1.1689	NaN	NaN	0.96442	NaN	NaN	1.2339	NaN	NaN	1.3131	NaN	NaN	1.0881	NaN	NaN	1.0847	NaN	NaN	1.1258	NaN	NaN	1.0322	NaN	NaN	1.0451	NaN	NaN	1.2171	NaN
897	A0A0N4SW73;Q8R361	474;474	A0A0N4SW73	Rab11 family-interacting protein 5	Rab11fip5	474	0.999996	2.82862e-27	160.93		1;2	S	HHHQGLSRSEQGRRGSVGEKGSPSLGASPHH	RGS(1)VGEKGSPSLGASPHHSSTGEEK	3	3	-0.52157
898	A0A0N4SW73;Q8R361	307;307	A0A0N4SW73	Rab11 family-interacting protein 5	Rab11fip5	307	0.999999	2.28247e-32	210.44		1	S	DSIQSPKLLTHKRTYSDEASQLRAAPPRALL	TYS(1)DEASQLR	3	2	-0.37198	1.0728	NaN	NaN	0.9766	NaN	NaN	0.92327	NaN	NaN	0.97146	NaN	NaN	1.0792	NaN	NaN	1.1048	NaN	NaN	0.82654	NaN	NaN	0.90864	NaN	NaN	1.0998	NaN	NaN	1.218	NaN	NaN	1.1549	NaN
899	A0A0N4SW73;Q8R361	278;278	A0A0N4SW73	Rab11 family-interacting protein 5	Rab11fip5	278	0.993895	1.2607e-06	168.89		1	S	GSLVYQGPGAELLTRSPSHSSWLSTEGGRDS	S(0.994)PS(0.006)HSSWLSTEGGR	1	2	-0.94785	0.57224	NaN	NaN	1.1444	NaN	NaN	1.9585	NaN	NaN	1.0521	NaN	NaN	1.5427	NaN	NaN	1.4492	NaN	NaN	0.73738	NaN	NaN	1.8813	NaN	NaN	2.6063	NaN	NaN	1.3938	NaN	NaN	1.9477	NaN
900	A0A0N4SW73;Q8R361	280;280	A0A0N4SW73	Rab11 family-interacting protein 5	Rab11fip5	280	0.498426	1.42962e-05	89.992			S	LVYQGPGAELLTRSPSHSSWLSTEGGRDSIQ	S(0.498)PS(0.498)HS(0.003)SWLSTEGGR	3	2	1.2284
901	A0A0N4SW73;Q8R361	293;293	A0A0N4SW73	Rab11 family-interacting protein 5	Rab11fip5	293	0.626781	0.000114834	83.891		1	S	SPSHSSWLSTEGGRDSIQSPKLLTHKRTYSD	SPSHSSWLSTEGGRDS(0.627)IQS(0.373)PK	16	3	-0.54013
902	A0A0N4SW73;Q8R361	296;296	A0A0N4SW73	Rab11 family-interacting protein 5	Rab11fip5	296	0.999418	1.263e-06	84.948		1	S	HSSWLSTEGGRDSIQSPKLLTHKRTYSDEAS	SPSHSSWLSTEGGRDSIQS(0.999)PK	19	3	-0.63293
903	A0A0N4SW73;Q8R361	1212;539	A0A0N4SW73	Rab11 family-interacting protein 5	Rab11fip5	1212	0.496225	0.00326667	73.927			S	AAPVEASPDRKQPRTSLSTALSSGLERLKTV	T(0.496)S(0.496)LS(0.007)T(0.001)ALSSGLER	2	2	0.95
904	A0A0N4SW93;Q7TPS5-2;E9Q026;Q7TPS5-3;Q7TPS5	819;808;817;619;817	E9Q026	C2 domain-containing protein 5	C2cd5	817	0.5	3.0963e-15	94.203		1	S	LQTTKPHVEKSLQRASTDNEELLQFPLELCS	AS(0.5)T(0.5)DNEELLQFPLELCSDSLPPHPFPAAK	2	3	-4.3095	1.5013	NaN	NaN	0.63505	NaN	NaN
905	A0A0N4SW93	866	A0A0N4SW93			866	0.922027	0.000785764	92.295		1	S	SANSNSGIPAAQRATSVDYSSFADRCSSWIE	AT(0.078)S(0.922)VDYSSFADR	3	2	0.84116																												1.3769	NaN	NaN	0.76017	NaN
906	A0A0N4SW93;Q7TPS5-2;E9Q026;Q7TPS5-3;Q7TPS5	259;259;259;61;259	E9Q026	C2 domain-containing protein 5	C2cd5	259	0.828954	1.01155e-10	130.87		1	S	TLDKLSSPAAFLPACSSPSRELKEIPFNEDP;TLDKLSSPAAFLPACSSPSRELKESPLVHPP	LSSPAAFLPACS(0.829)S(0.139)PS(0.032)R	12	2	1.4143										0.95116	NaN	NaN	1.0429	NaN	NaN	1.0684	NaN	NaN	1.3139	NaN	NaN	1.0941	NaN	NaN	0.9489	NaN	NaN	1.0595	NaN	NaN	1.0239	NaN
907	A0A0N4SW93;Q7TPS5-2;E9Q026;Q7TPS5-3;Q7TPS5	260;260;260;62;260	E9Q026	C2 domain-containing protein 5	C2cd5	260	0.58017	1.01155e-10	130.87		1	S	LDKLSSPAAFLPACSSPSRELKEIPFNEDPN;LDKLSSPAAFLPACSSPSRELKESPLVHPPS	LSSPAAFLPACS(0.33)S(0.58)PS(0.089)R	13	2	0.55405										1.1837	NaN	NaN	0.86531	NaN	NaN	0.80974	NaN	NaN
908	A0A0N4SW93;Q7TPS5-2;E9Q026;Q7TPS5-3;Q7TPS5	659;648;657;459;657	E9Q026	C2 domain-containing protein 5	C2cd5	657	0.808565	7.4941e-05	85.258		3	S	GSPIPEPRQRSRLLRSQSESSDEVTELDLSH	S(0.809)QS(0.73)ES(0.73)S(0.73)DEVT(0.001)ELDLSHGK	1	2	1.9408										NaN	NaN	0.64509	NaN	NaN	0.97584	NaN	NaN	1.455										NaN	NaN	0.81683	NaN	NaN
909	A0A0N4SW93;Q7TPS5-2;E9Q026;Q7TPS5-3;Q7TPS5	661;650;659;461;659	E9Q026	C2 domain-containing protein 5	C2cd5	659	0.993104	7.5704e-15	121.27		2;3	S	PIPEPRQRSRLLRSQSESSDEVTELDLSHGK	S(0.016)QS(0.993)ES(0.995)S(0.995)DEVTELDLSHGK	3	2	-1.6283	NaN	0.88109	0.82008	NaN	0.89551	0.82224	NaN	0.92535	0.92119	NaN	0.7181	0.71123	NaN	1.1269	0.80882	NaN	1.2861	1.0802	NaN	0.85413	0.79569	NaN	0.93202	0.84699	NaN	1.1077	0.93857	NaN	0.94418	0.85196	NaN	1.3362
910	A0A0N4SW93;Q7TPS5-2;E9Q026;Q7TPS5-3;Q7TPS5	663;652;661;463;661	E9Q026	C2 domain-containing protein 5	C2cd5	661	0.998835	7.5704e-15	121.27		2;3	S	PEPRQRSRLLRSQSESSDEVTELDLSHGKKD	S(0.009)QS(0.993)ES(0.999)S(0.999)DEVTELDLSHGK	5	2	-0.26077	NaN	0.89546	0.82008	NaN	1.3118	0.82224	NaN	1.4109	0.92119	NaN	0.75573	0.71123	NaN	1.08	0.80882	NaN	1.2861	1.0802	NaN	0.89376	0.79569	NaN	1.0174	0.84699	NaN	1.169	0.93857	NaN	0.89689	0.85196	NaN	1.1838
911	A0A0N4SW93;Q7TPS5-2;E9Q026;Q7TPS5-3;Q7TPS5	664;653;662;464;662	E9Q026	C2 domain-containing protein 5	C2cd5	662	0.998706	7.5704e-15	121.27		2;3	S	EPRQRSRLLRSQSESSDEVTELDLSHGKKDA	S(0.009)QS(0.993)ES(0.999)S(0.999)DEVTELDLSHGK	6	2	-0.26077	NaN	0.85584	0.82008	NaN	0.78356	0.82224	NaN	0.86935	0.92119	NaN	0.75573	0.71123	NaN	0.94309	0.80882	NaN	1.2253	1.0802	NaN	0.84377	0.79569	NaN	0.94852	0.84699	NaN	1.0586	0.93857	NaN	0.81787	0.85196	NaN	1.2345
912	A0A0N4SWA4;Q9ES18	7;7	A0A0N4SWA4	Forkhead box protein J2	Foxj2	7	0.249891	0.000504339	51.819			S	_________MASDLESSLTSIDWLPQLTLRA	ASDLES(0.25)S(0.25)LT(0.25)S(0.25)IDWLPQLTLR	6	3	-0.39945
913	A0A0N4SWA4;Q9ES18	8;8	A0A0N4SWA4	Forkhead box protein J2	Foxj2	8	0.249891	0.000504339	51.819			S	________MASDLESSLTSIDWLPQLTLRAT	ASDLES(0.25)S(0.25)LT(0.25)S(0.25)IDWLPQLTLR	7	3	-0.39945
914	A0A0N4SWA4;Q9ES18	11;11	A0A0N4SWA4	Forkhead box protein J2	Foxj2	11	0.249891	0.000504339	51.819			S	_____MASDLESSLTSIDWLPQLTLRATIEK	ASDLES(0.25)S(0.25)LT(0.25)S(0.25)IDWLPQLTLR	10	3	-0.39945
915	A0A0N4SWA4;Q9ES18	46;46	A0A0N4SWA4	Forkhead box protein J2	Foxj2	46	0.99844	4.34749e-08	130.72		1	S	SQAGPPGGARKCSPGSPTDPNATLSKDEAAV	CSPGS(0.998)PT(0.002)DPNATLSK	5	2	-0.74566	1.1337	NaN	NaN	1.1611	NaN	NaN	1.0208	NaN	NaN	0.76576	NaN	NaN	0.85207	NaN	NaN	1.0845	NaN	NaN										1.3682	NaN	NaN	1.0836	NaN
916	A0A0N4SWD7;A0A0N4SUY3;A0A0N4SWF5;A0A0N4SUU0;A0A0N4SUV0;A0A0N4SW19;E9Q6H8	383;17;7;307;274;280;389	E9Q6H8		Plekha5	389	1	0.000418039	88.187		1	S	RPINVNSSDGKAVNVSLADVRGGSHPNAGPL	AVNVS(1)LADVR	5	2	-0.36584										0.72535	NaN	NaN	0.67647	NaN	NaN	0.90851	NaN	NaN										0.41763	NaN	NaN	0.80378	NaN
917	A0A0N4SWD7;A0A0N4SUY3;A0A0N4SWF5;A0A0N4SUU0;A0A0N4SV65;A0A0N4SUV0;A0A0N4SW19;E9Q6H8	568;202;192;492;147;459;465;574	E9Q6H8		Plekha5	574	0.679233	0.00604941	61.958		1	S	YQGFSPQRTYRSEVTSPIQRGDVTIDRRHRP	SEVT(0.321)S(0.679)PIQR	5	2	1.5446										2.141	NaN	NaN	0.86026	NaN	NaN	0.39144	NaN	NaN
918	A0A0N4SWD7;A0A0N4SUY3;A0A0N4SWF5;A0A0N4SUU0;A0A0N4SV65;A0A0N4SUV0;A0A0N4SW19;E9Q6H8	596;230;220;520;175;487;493;602	E9Q6H8		Plekha5	602	1	5.20769e-51	214.3		1	S	HRPHHPKHVYVADRRSMPAGLTLQAVSPQSL	S(1)MPAGLTLQAVSPQSLQGR	1	2	0.26633																												0.63265	NaN	NaN
919	A0A0N4SWD7;A0A0N4SUY3;A0A0N4SWF5;A0A0N4SUU0;A0A0N4SV65;E9Q6H8;A0A1L1SQF5;A0A0N4SVR9	912;488;541;868;433;1020;347;75	E9Q6H8		Plekha5	1020	0.993363	4.01906e-15	157.68		1;2	S	VKGSHFPVGVPLRTKSPTPESSTIASYVTLR	S(0.993)PT(0.007)PESSTIASYVTLR	1	2	-2.6947										0.77583	NaN	NaN	0.55544	NaN	NaN	0.8885	NaN	NaN	0.97439	NaN	NaN	0.72098	NaN	NaN	0.7936	NaN	NaN	0.80064	NaN	NaN	0.7675	NaN
920	A0A0N4SWD7;A0A0N4SUY3;A0A0N4SWF5;A0A0N4SUU0;A0A0N4SV65;E9Q6H8;A0A1L1SQF5;A0A0N4SVR9	917;493;546;873;438;1025;352;80	E9Q6H8		Plekha5	1025	0.193083	0.00216904	48.053			S	FPVGVPLRTKSPTPESSTIASYVTLRKTKKM	T(0.034)KS(0.193)PT(0.193)PES(0.193)S(0.193)T(0.193)IASYVTLR	8	3	0.6583
921	A0A0N4SWD7;A0A0N4SUY3;A0A0N4SWF5;A0A0N4SUU0;A0A0N4SV65;E9Q6H8;A0A1L1SQF5;A0A0N4SVR9	918;494;547;874;439;1026;353;81	E9Q6H8		Plekha5	1026	0.193083	0.00216904	48.053			S	PVGVPLRTKSPTPESSTIASYVTLRKTKKMV	T(0.034)KS(0.193)PT(0.193)PES(0.193)S(0.193)T(0.193)IASYVTLR	9	3	0.6583
922	A0A0N4SWD7;A0A0N4SUY3;A0A0N4SWF5;A0A0N4SUU0;A0A0N4SUV0;A0A0N4SW19;E9Q6H8	411;45;35;335;302;308;417	E9Q6H8		Plekha5	417	0.999262	1.14193e-87	260.73		1	S	GPLATEADRVIQRTNSMQQLEQWIKVQKGRG	T(0.001)NS(0.999)MQQLEQWIK	3	2	-0.51823																												0.9528	NaN	NaN	1.0576	NaN
923	A0A0N4SWG2;Q3U133	10;10	A0A0N4SWG2	Zinc finger protein 746	Znf746	10	0.837716	0.00273368	49.089			S	______MAEAAAAPISPWTMAATIQAMERKI	AEAAAAPIS(0.838)PWT(0.16)MAAT(0.002)IQAMER	9	3	0.94007																												0.80234	NaN	NaN	0.87639	NaN
924	H3BKS8;E9PWD4;A0A0R4IZW7;Q3TX08;H3BK68;D3Z413;H3BL70;H3BKB8;H3BKV3;D6RFC0;D6RG86	35;28;35;35;35;35;10;28;35;28;35	H3BKS8	tRNA (guanine(26)-N(2))-dimethyltransferase	Trmt1	35	0.999996	3.91149e-06	104.06		1	S	LCRAQFMERKAQKPPSPPAMENGTRSWEERP	AQKPPS(1)PPAMENGTR	6	3	1.0758
925	H3BKS8;E9PWD4;A0A0R4IZW7;Q3TX08;H3BK68;D3Z413;H3BL70;H3BKB8;H3BKV3	121;114;121;121;124;124;96;117;121	H3BKS8	tRNA (guanine(26)-N(2))-dimethyltransferase	Trmt1	121	1	2.30065e-13	216		1	S	KVPGEKDSEKIAVDLSDQEEETAGKNENLAP	IAVDLS(1)DQEEETAGK	6	2	0.27089	0.87207	NaN	NaN	0.82607	NaN	NaN	1.0051	NaN	NaN	0.7961	NaN	NaN	0.89824	NaN	NaN	1.1238	NaN	NaN	0.87425	NaN	NaN	0.93864	NaN	NaN	0.99149	NaN	NaN	0.95793	NaN	NaN	0.98645	NaN
926	A0A0R4IZX7;Q8CDB0-2;Q8CDB0	384;222;431	A0A0R4IZX7	MAP kinase-interacting serine/threonine-protein kinase 2	Mknk2	384	0.966718	0.00374215	91.265		1	S	DQPVVIRATSRCLQLSPPSQSKLAQRRQRAS	CLQLS(0.967)PPS(0.032)QS(0.001)K	5	2	-0.010702
927	A0A0R4IZX7;Q8CDB0-2;Q8CDB0	387;225;434	A0A0R4IZX7	MAP kinase-interacting serine/threonine-protein kinase 2	Mknk2	387	0.939895	0.00133821	99.5		1;2	S	VVIRATSRCLQLSPPSQSKLAQRRQRASLSA	AT(0.5)S(0.5)RCLQLS(0.001)PPS(0.94)QS(0.059)K	12	3	-1.3846
928	A0A0R4IZX7;Q8CDB0-2;Q8CDB0	399;237;446	A0A0R4IZX7	MAP kinase-interacting serine/threonine-protein kinase 2	Mknk2	399	0.642034	1.95095e-05	140.8		2	S	SPPSQSKLAQRRQRASLSATPVVLVGDRA__	QRAS(0.642)LS(0.551)AT(0.807)PVVLVGDRA	4	3	-0.70484
929	A0A0R4IZX7;Q8CDB0-2;Q8CDB0	401;239;448	A0A0R4IZX7	MAP kinase-interacting serine/threonine-protein kinase 2	Mknk2	401	0.862449	0.00503785	111.82		2	S	PSQSKLAQRRQRASLSATPVVLVGDRA____	QRAS(0.162)LS(0.862)AT(0.976)PVVLVGDRA	6	3	0.067669
930	A0A0R4IZY0;Q8C1A5	16;16	A0A0R4IZY0	Thimet oligopeptidase	Thop1	16	0.998713	1.14474e-12	103.73		1	S	MKPPAACAGDVVDAASPASTVNHLRWDLSAQ	MKPPAACAGDVVDAAS(0.999)PAS(0.001)TVNHLR	16	3	-0.90378	1.2326	NaN	NaN	0.86689	NaN	NaN	0.7085	NaN	NaN										1.3985	NaN	NaN	0.97929	NaN	NaN	0.73401	NaN	NaN	1.0169	NaN	NaN	1.3059	NaN
931	A0A0R4IZY9;Q91XI1;Q91XI1-2	263;263;263	A0A0R4IZY9	tRNA-dihydrouridine(47) synthase [NAD(P)(+)]-like	Dus3l	263	0.666107	3.58226e-28	114.88		2	S	CHAQLDTVGGAGTPQSSPVPTCGPLTDEDVI	QNSCHAQLDT(0.107)VGGAGT(0.613)PQS(0.666)S(0.603)PVPT(0.01)CGPLTDEDVIR	19	3	-0.81447										NaN	0.83877	NaN	NaN	0.96784	NaN	NaN	1.223	NaN	NaN	1.0544	NaN	NaN	0.71293	NaN	NaN	0.75099	NaN	NaN	0.91268	NaN	NaN	0.93973
932	A0A0R4IZY9;Q91XI1;Q91XI1-2	264;264;264	A0A0R4IZY9	tRNA-dihydrouridine(47) synthase [NAD(P)(+)]-like	Dus3l	264	0.920267	3.58226e-28	114.88		2	S	HAQLDTVGGAGTPQSSPVPTCGPLTDEDVIR	QNSCHAQLDTVGGAGT(0.998)PQS(0.081)S(0.92)PVPT(0.001)CGPLTDEDVIR	20	3	-1.6072										NaN	0.73336	NaN	NaN	0.90843	NaN	NaN	1.223	NaN	NaN	1.189	NaN	NaN	0.85402	NaN	NaN	0.72344	NaN	NaN	0.91268	NaN	NaN	0.93973
933	A0A0R4IZZ6;Q6ZQ03;Q6ZQ03-2;Q6ZQ03-3	481;435;435;435	A0A0R4IZZ6	Formin-binding protein 4	Fnbp4	481	0.910024	2.6602e-07	64.397		2;3	S	ERKKAELRALEEGDGSVSGSSPRSDISQPAS	ALEEGDGS(0.91)VS(0.216)GS(0.457)S(0.417)PR	8	2	1.0181										NaN	1.3664	NaN	NaN	0.86027	NaN	NaN	0.65388	NaN										NaN	1.2934	NaN	NaN	1.4281
934	A0A0R4IZZ6;Q6ZQ03;Q6ZQ03-2;Q6ZQ03-3	483;437;437;437	A0A0R4IZZ6	Formin-binding protein 4	Fnbp4	483	0.787828	9.26132e-14	108.57		2;3	S	KKAELRALEEGDGSVSGSSPRSDISQPASQD	ALEEGDGS(0.033)VS(0.788)GS(0.174)S(0.006)PRS(0.989)DIS(0.01)QPASQDGVR	10	3	-0.37642
935	A0A0R4IZZ6;Q6ZQ03;Q6ZQ03-2;Q6ZQ03-3	485;439;439;439	A0A0R4IZZ6	Formin-binding protein 4	Fnbp4	485	0.761727	9.72443e-22	179.81		1;2;3	S	AELRALEEGDGSVSGSSPRSDISQPASQDGV	ALEEGDGSVS(0.069)GS(0.762)S(0.169)PR	12	2	-0.099475																												0.64361	NaN	NaN	0.2662	NaN
936	A0A0R4IZZ6;Q6ZQ03;Q6ZQ03-2;Q6ZQ03-3	486;440;440;440	A0A0R4IZZ6	Formin-binding protein 4	Fnbp4	486	0.929796	7.81657e-36	213.55		1;2	S	ELRALEEGDGSVSGSSPRSDISQPASQDGVR	ALEEGDGSVS(0.005)GS(0.066)S(0.93)PR	13	2	0.615	1.1773	NaN	NaN	0.79793	NaN	NaN	0.66125	NaN	NaN	1.229	NaN	NaN	0.97397	NaN	NaN	0.75441	NaN	NaN										1.5198	NaN	NaN	0.87793	NaN
937	A0A0R4IZZ6;Q6ZQ03;Q6ZQ03-2;Q6ZQ03-3	489;443;443;443	A0A0R4IZZ6	Formin-binding protein 4	Fnbp4	489	0.989327	9.72443e-22	135.76		1;2;3	S	ALEEGDGSVSGSSPRSDISQPASQDGVRRIM	ALEEGDGS(0.033)VS(0.788)GS(0.174)S(0.006)PRS(0.989)DIS(0.01)QPASQDGVR	16	3	-0.37642																												NaN	1.2934	NaN	NaN	1.4281
938	A0A0R4IZZ6;Q6ZQ03;Q6ZQ03-2;Q6ZQ03-3	492;446;446;446	A0A0R4IZZ6	Formin-binding protein 4	Fnbp4	492	0.992791	9.72443e-22	135.76		2;3	S	EGDGSVSGSSPRSDISQPASQDGVRRIMSKR	ALEEGDGS(0.003)VS(0.122)GS(0.669)S(0.266)PRS(0.94)DIS(0.993)QPAS(0.007)QDGVRR	19	3	0.22724
939	A0A0R4IZZ6;Q6ZQ03;Q6ZQ03-2;Q6ZQ03-3	166;120;120;120	A0A0R4IZZ6	Formin-binding protein 4	Fnbp4	166	0.999952	1.26135e-89	254.4		1	S	VKATGGLCLLGAYADSDDDESDVSEKTAQSK	ATGGLCLLGAYADS(1)DDDESDVSEK	14	2	-1.02	1.1897	NaN	NaN	1.646	NaN	NaN	1.3574	NaN	NaN	1.3148	NaN	NaN	1.1046	NaN	NaN	0.81339	NaN	NaN	1.1262	NaN	NaN	0.96986	NaN	NaN	0.85228	NaN	NaN	1.1048	NaN	NaN	1.1318	NaN
940	A0A0R4IZZ6;Q6ZQ03;Q6ZQ03-2;Q6ZQ03-3	65;19;19;19	A0A0R4IZZ6	Formin-binding protein 4	Fnbp4	65	1	9.90912e-05	105.99		1	S	KKSRAVPGRRPILQLSPPGPRSSTPGRDPDP	RPILQLS(1)PPGPR	7	2	0.011282	0.96548	NaN	NaN	0.91639	NaN	NaN	0.93901	NaN	NaN	1.0593	NaN	NaN	0.92769	NaN	NaN	1.0135	NaN	NaN	0.873	NaN	NaN	0.84021	NaN	NaN	0.94338	NaN	NaN	1.0153	NaN	NaN	0.98079	NaN
941	A0A0R4IZZ6;Q6ZQ03	1023;977	A0A0R4IZZ6	Formin-binding protein 4	Fnbp4	1023	1	7.70192e-26	135.58		4	S	KKWQSIQRELDEEDNSSSSEEDRESTAQKRI	ELDEEDNS(1)S(1)S(1)S(1)EEDRESTAQK	8	2	-0.7873	NaN	NaN	1.1272	NaN	NaN	0.94754	NaN	NaN	0.89801	NaN	NaN	1.0338	NaN	NaN	0.98097	NaN	NaN	0.89363	NaN	NaN	0.95616	NaN	NaN	0.91511	NaN	NaN	0.97459	NaN	NaN	1.0791	NaN	NaN
942	A0A0R4IZZ6;Q6ZQ03	1024;978	A0A0R4IZZ6	Formin-binding protein 4	Fnbp4	1024	1	7.70192e-26	135.58		4	S	KWQSIQRELDEEDNSSSSEEDRESTAQKRIE	ELDEEDNS(1)S(1)S(1)S(1)EEDRESTAQK	9	2	-0.7873	NaN	NaN	1.1272	NaN	NaN	0.94754	NaN	NaN	0.89801	NaN	NaN	1.0338	NaN	NaN	0.98097	NaN	NaN	0.89363	NaN	NaN	0.95616	NaN	NaN	0.91511	NaN	NaN	0.97459	NaN	NaN	1.0791	NaN	NaN
943	A0A0R4IZZ6;Q6ZQ03	1025;979	A0A0R4IZZ6	Formin-binding protein 4	Fnbp4	1025	1	7.70192e-26	135.58		4	S	WQSIQRELDEEDNSSSSEEDRESTAQKRIEE	ELDEEDNS(1)S(1)S(1)S(1)EEDRESTAQK	10	2	-0.7873	NaN	NaN	1.1272	NaN	NaN	0.94754	NaN	NaN	0.89801	NaN	NaN	1.0338	NaN	NaN	0.98097	NaN	NaN	0.89363	NaN	NaN	0.95616	NaN	NaN	0.91511	NaN	NaN	0.97459	NaN	NaN	1.0791	NaN	NaN
944	A0A0R4IZZ6;Q6ZQ03	1026;980	A0A0R4IZZ6	Formin-binding protein 4	Fnbp4	1026	1	7.70192e-26	135.58		4	S	QSIQRELDEEDNSSSSEEDRESTAQKRIEEW	ELDEEDNS(1)S(1)S(1)S(1)EEDRESTAQK	11	2	-0.7873	NaN	NaN	1.1272	NaN	NaN	0.94754	NaN	NaN	0.89801	NaN	NaN	1.0338	NaN	NaN	0.98097	NaN	NaN	0.89363	NaN	NaN	0.95616	NaN	NaN	0.91511	NaN	NaN	0.97459	NaN	NaN	1.0791	NaN	NaN
945	A0A0R4IZZ6;Q6ZQ03;Q6ZQ03-2;Q6ZQ03-3	553;507;507;507	A0A0R4IZZ6	Formin-binding protein 4	Fnbp4	553	1	0	394.93		1	S	ETAIGAEDSEKIDEISDKETEVEESSEKIKV	IDEIS(1)DKETEVEESSEK	5	2	-0.21756	0.79013	NaN	NaN	0.83241	NaN	NaN	1.0253	NaN	NaN	0.96943	NaN	NaN	0.82543	NaN	NaN	1.0032	NaN	NaN	0.8192	NaN	NaN	0.75907	NaN	NaN	0.95735	NaN	NaN	0.8739	NaN	NaN	0.95612	NaN
946	A0A0R4IZZ6;Q6ZQ03;Q6ZQ03-2;Q6ZQ03-3	533;487;487;487	A0A0R4IZZ6	Formin-binding protein 4	Fnbp4	533	0.999947	1.61765e-242	360.04		1	S	SPESTSRSSSKTGRDSPENGETAIGAEDSEK	TGRDS(1)PENGETAIGAEDSEK	5	2	0.76209	1.0199	NaN	NaN	0.85369	NaN	NaN	0.81614	NaN	NaN	0.88851	NaN	NaN	0.92805	NaN	NaN	0.99096	NaN	NaN	0.96603	NaN	NaN	0.97387	NaN	NaN	1.0369	NaN	NaN	1.0599	NaN	NaN	1.0276	NaN
947	P70288;A0A0R4J008	422;422	P70288	Histone deacetylase 2	Hdac2	422	1	6.27418e-50	253.36		2	S	SIRASDKRIACDEEFSDSEDEGEGGRRNVAD	RIACDEEFS(1)DS(1)EDEGEGGR	9	2	-0.0032044	NaN	1.062	NaN	NaN	1.055	NaN	NaN	0.94894	NaN	NaN	0.99282	NaN	NaN	1.0051	NaN	NaN	1.012	NaN	NaN	1.143	NaN	NaN	1.0813	NaN	NaN	0.94361	NaN	NaN	1.0403	NaN	NaN	1.0109
948	P70288;A0A0R4J008	424;424	P70288	Histone deacetylase 2	Hdac2	424	1	6.27418e-50	253.36		2	S	RASDKRIACDEEFSDSEDEGEGGRRNVADHK	RIACDEEFS(1)DS(1)EDEGEGGR	11	2	-0.0032044	NaN	1.062	NaN	NaN	1.055	NaN	NaN	0.94894	NaN	NaN	0.99282	NaN	NaN	1.0051	NaN	NaN	1.012	NaN	NaN	1.143	NaN	NaN	1.0813	NaN	NaN	0.94361	NaN	NaN	1.0403	NaN	NaN	1.0109
949	P70288;A0A0R4J008	394;394	P70288	Histone deacetylase 2	Hdac2	394	1	1.07244e-51	128.04		1	S	GVQMQAIPEDAVHEDSGDEDGEDPDKRISIR	MLPHAPGVQMQAIPEDAVHEDS(1)GDEDGEDPDKR	22	4	0.16041	1.0364	NaN	NaN	1.0429	NaN	NaN	0.99193	NaN	NaN	1.1126	NaN	NaN	1.0563	NaN	NaN	0.98744	NaN	NaN	1.0209	NaN	NaN	1.0125	NaN	NaN	0.95802	NaN	NaN	1.0336	NaN	NaN	1.0623	NaN
950	A0A0R4J017;Q8CGV9	644;644	A0A0R4J017	Teashirt homolog 3	Tshz3	644	0.928212	4.61139e-05	88.441		1	S	KEPEGKLSPPKRATPSPCSSEQSEPIKMEAS	AT(0.071)PS(0.928)PCSSEQSEPIK	4	2	-0.82227																												0.82336	NaN	NaN	0.92643	NaN
951	A0A0R4J017;Q8CGV9	325;325	A0A0R4J017	Teashirt homolog 3	Tshz3	325	0.999992	5.32065e-07	85.496		2	S	TPVAAKIIPAARKKPSLELELPSSPDSTGGT	KKPS(1)LELELPS(0.171)S(0.171)PDS(0.354)T(0.152)GGT(0.152)PK	4	3	1.9425
952	A0A0R4J017;Q8CGV9	332;332	A0A0R4J017	Teashirt homolog 3	Tshz3	332	0.847814	5.12757e-05	125.78		1	S	IPAARKKPSLELELPSSPDSTGGTPKATLSD	KKPSLELELPS(0.848)S(0.15)PDSTGGT(0.002)PK	11	3	0.52094
953	A0A0R4J017;Q8CGV9	333;333	A0A0R4J017	Teashirt homolog 3	Tshz3	333	0.955448	7.16723e-29	181.51		1;2	S	PAARKKPSLELELPSSPDSTGGTPKATLSDA	KKPSLELELPS(0.041)S(0.955)PDS(0.001)T(0.001)GGT(0.001)PK	12	3	-0.581																												0.78395	NaN	NaN	1.0342	NaN
954	A0A0R4J017;Q8CGV9	336;336	A0A0R4J017	Teashirt homolog 3	Tshz3	336	0.816505	0.00064816	106.69		2	S	RKKPSLELELPSSPDSTGGTPKATLSDASDA	KKPSLELELPS(0.04)S(0.17)PDS(0.817)T(0.813)GGT(0.16)PK	15	3	0.82311
955	A0A0R4J017;Q8CGV9	584;584	A0A0R4J017	Teashirt homolog 3	Tshz3	584	0.976002	1.53474e-05	142.13		1	S	KSTPLKPMFGNSEIVSPTKTQTLVSPPSSQT	PMFGNSEIVS(0.976)PT(0.024)K	10	2	-0.92886	1.2296	NaN	NaN	0.94386	NaN	NaN	0.71982	NaN	NaN	0.70666	NaN	NaN	0.93101	NaN	NaN	1.2617	NaN	NaN	0.80288	NaN	NaN	1.0005	NaN	NaN	1.1587	NaN	NaN	0.79062	NaN	NaN	0.87625	NaN
956	A0A0R4J017;Q8CGV9	837;837	A0A0R4J017	Teashirt homolog 3	Tshz3	837	0.959932	3.24982e-07	89.511		1	S	VTTAKTSAVVSFMSNSPLRENALSDISDMLK	TSAVVSFMS(0.04)NS(0.96)PLR	11	2	-0.30784																												1.1182	NaN	NaN	1.1674	NaN
957	A0A0R4J017;Q8CGV9	461;461	A0A0R4J017	Teashirt homolog 3	Tshz3	461	0.596098	9.57783e-08	72.842		1	S	PLAATTFTSPSNTPASVSPKLAVEIKKEVDK	VQSVPLAATTFTS(0.001)PS(0.029)NT(0.059)PAS(0.596)VS(0.315)PK	20	3	0.26361										0.82396	NaN	NaN	0.88805	NaN	NaN	1.082	NaN	NaN	0.8381	NaN	NaN	0.9713	NaN	NaN	1.1257	NaN	NaN	0.96799	NaN	NaN	1.0415	NaN
958	A0A0R4J017;Q8CGV9	463;463	A0A0R4J017	Teashirt homolog 3	Tshz3	463	0.454396	2.90306e-06	56.183			S	AATTFTSPSNTPASVSPKLAVEIKKEVDKEK	VQSVPLAATTFT(0.001)S(0.002)PS(0.019)NT(0.09)PAS(0.433)VS(0.454)PK	22	3	0.15316
959	A0A0R4J018;O55060;D3Z0R1;D3Z217;D6RIK3;D3YWK6;D3Z380	34;34;58;34;54;34;34	A0A0R4J018	Thiopurine S-methyltransferase	Tpmt	34	1	7.93149e-05	104.78		1	S	LTLEDWKEKWVTRHISFHQEQGHQLLKKHLD	HIS(1)FHQEQGHQLLKK	3	4	-0.16834
960	A0A0R4J024;Q924T3	312;312	A0A0R4J024	DNA repair protein XRCC4	Xrcc4	312	0.818208	0.00303878	46.415		2	S	LPQTLKEESTSAENMSLETLRNSSPEDLFD_	LAS(0.002)S(0.002)LPQT(0.013)LKEES(0.011)T(0.005)S(0.009)AENMS(0.818)LET(0.575)LRNS(0.279)S(0.286)PEDLFD	20	3	-0.10713
961	A0A0R4J024;Q924T3	319;319	A0A0R4J024	DNA repair protein XRCC4	Xrcc4	319	0.990494	1.04695e-13	93.74		2	S	ESTSAENMSLETLRNSSPEDLFD________	LASSLPQTLKEESTSAENMS(0.001)LET(0.012)LRNS(0.99)S(0.997)PEDLFD	27	3	-0.015095
962	A0A0R4J024;Q924T3	320;320	A0A0R4J024	DNA repair protein XRCC4	Xrcc4	320	0.997242	1.04695e-13	93.74		2	S	STSAENMSLETLRNSSPEDLFD_________	LASSLPQTLKEESTSAENMS(0.001)LET(0.012)LRNS(0.99)S(0.997)PEDLFD	28	3	-0.015095
963	A0A0R4J024;Q924T3;A0A0R4J1Y0;Q924T3-2	230;230;230;230	A0A0R4J024	DNA repair protein XRCC4	Xrcc4	230	0.997796	6.01148e-29	121.9		2	S	PCSDKTPEEHGLYDGSTDEESGAPVQAAETL	TPEEHGLY(0.001)DGS(0.998)T(0.955)DEES(0.046)GAPVQAAETLHK	11	4	0.14829	NaN	1.1909	NaN	NaN	1.0628	NaN	NaN	0.93878	NaN	NaN	1.1295	NaN	NaN	0.97371	NaN	NaN	0.90357	NaN	NaN	1.0899	NaN	NaN	0.99035	NaN	NaN	0.89883	NaN	NaN	0.97223	NaN	NaN	1.021
964	A0A0R4J031	23	A0A0R4J031			23	0.614603	0.000839183	40.593		1	S	VVTAAAPAMEPGPSVSPGPSRSFKEELLCAV	AATPVVVT(0.004)AAAPAMEPGPS(0.191)VS(0.615)PGPS(0.191)R	21	3	1.9468																												1.0958	NaN	NaN	1.3901	NaN
965	A0A0R4J041;Q8C3P7;G3UYB5;G3UZP2	43;43;43;43	A0A0R4J041	N6-adenosine-methyltransferase subunit METTL3	Mettl3	43	0.97414	0.000470199	99.5		1	S	QDSGHLDLRNPEAALSPTFRSDSPVPTAPTS	NPEAALS(0.974)PT(0.026)FR	7	2	1.7503										1.2262	NaN	NaN	0.86178	NaN	NaN	0.71468	NaN	NaN
966	A0A0R4J041;Q8C3P7;G3UYB5;G3UZP2	48;48;48;48	A0A0R4J041	N6-adenosine-methyltransferase subunit METTL3	Mettl3	48	0.543955	0.000113203	63.894		1	S	LDLRNPEAALSPTFRSDSPVPTAPTSSGPKP	S(0.544)DS(0.456)PVPTAPTSSGPK	1	2	0.39287										0.84122	NaN	NaN	0.85247	NaN	NaN	0.90697	NaN	NaN
967	A0A0R4J041;Q8C3P7;G3UYB5;G3UZP2	50;50;50;50	A0A0R4J041	N6-adenosine-methyltransferase subunit METTL3	Mettl3	50	0.989148	2.82426e-07	124.16		1	S	LRNPEAALSPTFRSDSPVPTAPTSSGPKPST	S(0.011)DS(0.989)PVPTAPTSSGPK	3	2	0.29061	0.78315	NaN	NaN	0.73839	NaN	NaN	0.93175	NaN	NaN	0.88816	NaN	NaN	1.0524	NaN	NaN	1.1426	NaN	NaN	0.90525	NaN	NaN	0.9657	NaN	NaN	1.046	NaN	NaN	1.1128	NaN	NaN	1.1737	NaN
968	A0A1D5RMB5;A0A0R4J055;Q6TXD4;A0A1D5RLL6;A0A1D5RLY0;Q6TXD4-2	1361;1365;1365;608;1049;608	A0A1D5RMB5	Dynamin-binding protein	Dnmbp	1361	0.25113	0.000292212	60.171			S	NPRCSHSDASVASHSSTESEHSGSSPGCHRQ	CSHSDAS(0.002)VAS(0.071)HS(0.081)S(0.251)T(0.025)ES(0.04)EHS(0.037)GS(0.247)S(0.247)PGCHR	13	3	-0.076502
969	A0A1D5RMB5;A0A0R4J055;Q6TXD4	381;381;381	A0A1D5RMB5	Dynamin-binding protein	Dnmbp	381	1	0.00591609	52.344		2;3	S	PEWTGDTISGQDKDASGSSPDVDLERPLAKD	DAS(1)GS(1)S(1)PDVDLERPLAK	3	2	-1.205	NaN	0.72326	NaN	NaN	0.72839	NaN	NaN	1.039	NaN	NaN	NaN	1.1897	NaN	NaN	0.60791	NaN	NaN	0.50449
970	A0A1D5RMB5;A0A0R4J055;Q6TXD4	383;383;383	A0A1D5RMB5	Dynamin-binding protein	Dnmbp	383	1	0.00591609	52.344		2;3	S	WTGDTISGQDKDASGSSPDVDLERPLAKDLS	DAS(1)GS(1)S(1)PDVDLERPLAK	5	2	-1.205	NaN	0.72326	NaN	NaN	0.72839	NaN	NaN	1.039	NaN	NaN	NaN	1.1897	NaN	NaN	0.60791	NaN	NaN	0.50449
971	A0A1D5RMB5;A0A0R4J055;Q6TXD4	384;384;384	A0A1D5RMB5	Dynamin-binding protein	Dnmbp	384	1	0.00591609	52.344		2;3	S	TGDTISGQDKDASGSSPDVDLERPLAKDLST	DAS(1)GS(1)S(1)PDVDLERPLAK	6	2	-1.205	NaN	0.72326	NaN	NaN	0.72839	NaN	NaN	1.039	NaN	NaN	NaN	1.1897	NaN	NaN	0.60791	NaN	NaN	0.50449
972	A0A0R4J060;J3QNK5;Q8BIH0;Q8BIH0-2	863;864;864;686	A0A0R4J060	Histone deacetylase complex subunit SAP130	Sap130	863	0.999862	3.22496e-63	190.61		2	S	QHVISTEEGDMMETNSTDDEKSAAKSLLVKA	KQQHVISTEEGDMMETNS(1)T(1)DDEKSAAK	18	3	-0.37384	NaN	1.0981	NaN	NaN	1.3469	NaN	NaN	0.68121	NaN	NaN	1.2985	NaN	NaN	1.1031	NaN	NaN	0.81847	NaN
973	A0A0R4J060;J3QNK5;Q8BIH0;Q8BIH0-2	869;870;870;692	A0A0R4J060	Histone deacetylase complex subunit SAP130	Sap130	869	0.816168	0.000100233	64.488		2	S	EEGDMMETNSTDDEKSAAKSLLVKAEKRKSP	KQQHVISTEEGDMMET(0.395)NS(0.395)T(0.395)DDEKS(0.816)AAK	24	4	-0.40996
974	A0A0R4J183;E9Q577;A0A0R4J073;Q5U5Q9-3;Q5U5Q9	384;665;665;384;665	A0A0R4J183	BRCA1-A complex subunit RAP80	Uimc1	384	1	6.90008e-05	117.07		1	S	EKKPKYSEVRTFRMPSPEVEEASCSREMQST	MPS(1)PEVEEASCSR	3	2	0.046502	0.94251	NaN	NaN	0.9628	NaN	NaN	1.0004	NaN	NaN	1.1493	NaN	NaN	1.0101	NaN	NaN	0.95706	NaN	NaN	1.0691	NaN	NaN	0.9165	NaN	NaN	0.98165	NaN	NaN	1.07	NaN	NaN	1.0202	NaN
975	A0A0R4J183;E9Q577;A0A0R4J073;Q5U5Q9-3;Q5U5Q9;E9PWM5;Q5U5Q9-2	44;44;44;44;44;44;44	A0A0R4J183	BRCA1-A complex subunit RAP80	Uimc1	44	0.999942	4.69853e-12	120.66		2	S	SIKKKRRLEDLLIVISDSDGEETKEENGLQK	RLEDLLIVIS(1)DS(0.998)DGEET(0.002)KEENGLQK	10	3	-0.49										NaN	1.0861	NaN	NaN	1.2082	NaN	NaN	1.1005	NaN
976	A0A0R4J183;E9Q577;A0A0R4J073;Q5U5Q9-3;Q5U5Q9;E9PWM5;Q5U5Q9-2	46;46;46;46;46;46;46	A0A0R4J183	BRCA1-A complex subunit RAP80	Uimc1	46	0.999736	4.69853e-12	120.66		2	S	KKKRRLEDLLIVISDSDGEETKEENGLQKTK	RLEDLLIVIS(1)DS(1)DGEETKEENGLQK	12	3	0.48033										NaN	1.0861	NaN	NaN	1.2082	NaN	NaN	1.1005	NaN
977	A0A0R4J082;Q9Z125-2;Q9Z125	242;242;242	A0A0R4J082	Cyclic AMP-responsive element-binding protein 3-like protein 1;Processed cyclic AMP-responsive element-binding protein 3-like protein 1	Creb3l1	242	0.438445	0.00274249	56.599			S	PSSPVRPMARSSTAISTSPLLTAPHKLQGTS	S(0.003)S(0.003)T(0.003)AIS(0.438)T(0.317)S(0.232)PLLT(0.005)APHK	6	2	-1.5252
978	A0A0R4J082;Q9Z125-2;Q9Z125	244;244;244	A0A0R4J082	Cyclic AMP-responsive element-binding protein 3-like protein 1;Processed cyclic AMP-responsive element-binding protein 3-like protein 1	Creb3l1	244	0.598422	0.00463992	45.369		1	S	SPVRPMARSSTAISTSPLLTAPHKLQGTSGP	S(0.049)S(0.049)T(0.049)AIS(0.045)T(0.185)S(0.598)PLLT(0.025)APHK	8	3	-0.30812																												1.1841	NaN	NaN	1.809	NaN
979	A0A0R4J099;Q3UY34	150;150	A0A0R4J099	Uncharacterized protein C12orf43 homolog		150	1	3.66154e-05	62.466		4	S	KKEASPRPCRKRQPPSSSEDSDEELQRCREA	RQPPS(1)S(1)S(1)EDS(1)DEELQR	5	2	0.95426	NaN	NaN	1.2728	NaN	NaN	1.3729	NaN	NaN	0.96576	NaN	NaN	1.3774	NaN	NaN	1.2372	NaN	NaN	0.96074	NaN	NaN	1.3073	NaN	NaN	1.1757	NaN	NaN	0.98721	NaN	NaN	1.3635	NaN	NaN
980	A0A0R4J099;Q3UY34	151;151	A0A0R4J099	Uncharacterized protein C12orf43 homolog		151	1	3.66154e-05	62.466		4	S	KEASPRPCRKRQPPSSSEDSDEELQRCREAA	RQPPS(1)S(1)S(1)EDS(1)DEELQR	6	2	0.95426	NaN	NaN	1.2728	NaN	NaN	1.3729	NaN	NaN	0.96576	NaN	NaN	1.3774	NaN	NaN	1.2372	NaN	NaN	0.96074	NaN	NaN	1.3073	NaN	NaN	1.1757	NaN	NaN	0.98721	NaN	NaN	1.3635	NaN	NaN
981	A0A0R4J099;Q3UY34	152;152	A0A0R4J099	Uncharacterized protein C12orf43 homolog		152	1	3.66154e-05	62.466		4	S	EASPRPCRKRQPPSSSEDSDEELQRCREAAV	RQPPS(1)S(1)S(1)EDS(1)DEELQR	7	2	0.95426	NaN	NaN	1.2728	NaN	NaN	1.3729	NaN	NaN	0.96576	NaN	NaN	1.3774	NaN	NaN	1.2372	NaN	NaN	0.96074	NaN	NaN	1.3073	NaN	NaN	1.1757	NaN	NaN	0.98721	NaN	NaN	1.3635	NaN	NaN
982	A0A0R4J099;Q3UY34	155;155	A0A0R4J099	Uncharacterized protein C12orf43 homolog		155	1	3.66154e-05	62.466		4	S	PRPCRKRQPPSSSEDSDEELQRCREAAVSAS	RQPPS(1)S(1)S(1)EDS(1)DEELQR	10	2	0.95426	NaN	NaN	1.2728	NaN	NaN	1.3729	NaN	NaN	0.96576	NaN	NaN	1.3774	NaN	NaN	1.2372	NaN	NaN	0.96074	NaN	NaN	1.3073	NaN	NaN	1.1757	NaN	NaN	0.98721	NaN	NaN	1.3635	NaN	NaN
983	A0A0R4J0A9;O88572	1490;1490	A0A0R4J0A9	Low-density lipoprotein receptor-related protein 6	Lrp6	1490	0.943969	1.86943e-10	118.48		1	S	STKGTYFPAILNPPPSPATERSHYTMEFGYS	GTYFPAILNPPPS(0.944)PAT(0.056)ER	13	2	0.27369	1.1274	NaN	NaN	0.76553	NaN	NaN	0.7034	NaN	NaN																			1.0086	NaN	NaN	0.97684	NaN
984	A0A0R4J0B1;Q05512;Q05512-2;Q05512-4;Q05512-3;A0A0R4J227;E9PYX3;E9QMP6;E9Q9N6;F6ZS70;Q3T9A3;F7A3Q3;F6ZEX4;F6Z4Q6	445;445;443;445;445;445;445;445;445;436;412;61;25;2	A0A0R4J0B1	Serine/threonine-protein kinase MARK2	Mark2	445	0.758351	6.99441e-07	156.05		2	S	NAENKRPEEETGRKASSTAKVPASPLPGLDR	AS(0.758)S(0.232)T(0.01)AKVPAS(1)PLPGLDR	2	2	0.20376
985	A0A0R4J0B1;Q05512;Q05512-2;Q05512-4;Q05512-3;A0A0R4J227;E9PYX3;E9QMP6;E9Q9N6;F6ZS70;Q3T9A3;F7A3Q3;F6ZEX4;F6Z4Q6	446;446;444;446;446;446;446;446;446;437;413;62;26;3	A0A0R4J0B1	Serine/threonine-protein kinase MARK2	Mark2	446	0.559034	5.35891e-09	160.55		2	S	AENKRPEEETGRKASSTAKVPASPLPGLDRK	AS(0.415)S(0.559)T(0.026)AKVPAS(1)PLPGLDR	3	2	1.5704
986	A0A0R4J0B1;Q05512;Q05512-2;Q05512-4;Q05512-3;A0A0R4J227;E9PYX3;E9QMP6;E9Q9N6;F6ZS70;Q3T9A3;F7A3Q3;F6ZEX4;F6Z4Q6	453;453;451;453;453;453;453;453;453;444;420;69;33;10	A0A0R4J0B1	Serine/threonine-protein kinase MARK2	Mark2	453	1	5.35891e-09	160.55		1;2	S	EETGRKASSTAKVPASPLPGLDRKKTTPAPS	VPAS(1)PLPGLDR	4	2	0.52697	0.8925	NaN	NaN	0.84129	NaN	NaN	0.94407	NaN	NaN	0.88531	NaN	NaN	1.0748	NaN	NaN	1.1916	NaN	NaN	0.96606	NaN	NaN	1.0731	NaN	NaN	1.1537	NaN	NaN	1.1064	NaN	NaN	1.0435	NaN
987	A0A0R4J0B1;Q05512;Q05512-2;Q05512-4;Q05512-3;A0A0R4J227;E9PYX3;E9QMP6;E9Q9N6;F6ZS70;Q3T9A3;F7A3Q3;F6ZEX4;F6UY70;F7CVZ7;F7CRG8	562;616;614;562;562;562;562;616;562;607;583;178;196;104;153;109	A0A0R4J0B1	Serine/threonine-protein kinase MARK2	Mark2	562	0.959797	2.87224e-139	266.16		1	S	QVRDQQNLPYGVTPASPSGHSQGRRGASGSI	DQQNLPYGVTPAS(0.96)PS(0.032)GHS(0.008)QGRR	13	3	-0.81495
988	A0A0R4J0B1;Q05512;Q05512-2;Q05512-4;Q05512-3;A0A0R4J227;E9PYX3;E9QMP6;E9Q9N6;F6ZS70;Q3T9A3;F7A3Q3;F6ZEX4;F6UY70;F7CVZ7;F7CRG8	574;628;626;574;574;574;574;628;574;619;595;190;208;116;165;121	A0A0R4J0B1	Serine/threonine-protein kinase MARK2	Mark2	574	0.94132	5.91263e-05	105.46		1	S	TPASPSGHSQGRRGASGSIFSKFTSKFVRRN	RGAS(0.941)GS(0.058)IFSK	4	2	0.018963																			1.2688	NaN	NaN	1.2969	NaN	NaN	1.0335	NaN	NaN
989	A0A0R4J0B1;Q05512;Q05512-2;Q05512-4;Q05512-3;A0A0R4J227;E9PYX3;E9QMP6;E9Q9N6;F6ZS70;Q3T9A3;E9Q2J6;E9Q8H5;E9Q2G8;E9PZ55	40;40;40;40;40;40;40;40;40;31;7;7;40;40;7	A0A0R4J0B1	Serine/threonine-protein kinase MARK2	Mark2	40	0.997136	6.51251e-07	136.61		1;2	S	DSKPSSKSNMLRGRNSATSADEQPHIGNYRL	GRNS(0.997)AT(0.001)S(0.001)ADEQPHIGNYR	4	3	0.10568
990	A0A0R4J0B1;Q05512;Q05512-2;Q05512-4;Q05512-3;A0A0R4J227;E9PYX3;E9QMP6;E9Q9N6;F6ZS70;Q3T9A3;E9Q2J6;E9Q8H5;E9Q2G8;E9PZ55	43;43;43;43;43;43;43;43;43;34;10;10;43;43;10	A0A0R4J0B1	Serine/threonine-protein kinase MARK2	Mark2	43	0.730403	0.000216637	95.624		2	S	PSSKSNMLRGRNSATSADEQPHIGNYRLLKT	GRNS(0.993)AT(0.276)S(0.73)ADEQPHIGNYR	7	3	-0.65369
991	A0A0R4J0B1;Q05512;Q05512-2;Q05512-4;Q05512-3;A0A0R4J227;E9PYX3;E9QMP6;E9Q9N6;F6ZS70;Q3T9A3;F7A3Q3;F6ZEX4;F6UY70;F7CVZ7;F7CRG8	535;589;587;535;535;535;535;589;535;580;556;151;169;77;126;82	A0A0R4J0B1	Serine/threonine-protein kinase MARK2	Mark2	535	0.988224	1.35421e-05	100.41		2	S	SSSGAPDRTNFPRGVSSRSTFHAGQLRQVRD	GVS(0.988)S(0.492)RS(0.283)T(0.237)FHAGQLR	3	3	-0.16123
992	A0A0R4J0B1;Q05512;Q05512-2;Q05512-4;Q05512-3;A0A0R4J227;E9PYX3;E9QMP6;E9Q9N6;F6ZS70;Q3T9A3;F7A3Q3;F6ZEX4;F6UY70;F7CVZ7;F7CRG8	536;590;588;536;536;536;536;590;536;581;557;152;170;78;127;83	A0A0R4J0B1	Serine/threonine-protein kinase MARK2	Mark2	536	0.991466	1.35421e-05	108.58		2	S	SSGAPDRTNFPRGVSSRSTFHAGQLRQVRDQ	GVS(0.008)S(0.991)RS(0.697)T(0.303)FHAGQLR	4	2	0.44414
993	A0A0R4J0B1;Q05512;Q05512-2;Q05512-4;Q05512-3;A0A0R4J227;E9PYX3;E9QMP6;E9Q9N6;F6ZS70;Q3T9A3;F7A3Q3;F6ZEX4;F6UY70;F7CVZ7;F7CRG8	538;592;590;538;538;538;538;592;538;583;559;154;172;80;129;85	A0A0R4J0B1	Serine/threonine-protein kinase MARK2	Mark2	538	0.808882	1.35421e-05	127.05		1;2	S	GAPDRTNFPRGVSSRSTFHAGQLRQVRDQQN	GVS(0.333)S(0.418)RS(0.809)T(0.44)FHAGQLR	6	2	0.26065
994	A0A0R4J0B1;Q05512;Q05512-2;Q05512-4;Q05512-3;A0A0R4J227;E9PYX3;E9QMP6;E9Q9N6;F6ZS70;Q3T9A3;E9Q2J6;Q8VHJ5;A0A0A6YY78;Q03141-2;Q03141-3;Q03141;A0A1Y7VNZ6;Q8CIP4-2;Q8CIP4	212;212;212;212;212;212;212;212;212;203;179;179;219;109;215;215;215;215;218;218	A0A0R4J0B1	Serine/threonine-protein kinase MARK2;Serine/threonine-protein kinase MARK1;MAP/microtubule affinity-regulating kinase 3;MAP/microtubule affinity-regulating kinase 4	Mark2;Mark1;Mark3;Mark4	212	0.581126	0.000933875	50.426		1	S	SNEFTFGNKLDTFCGSPPYAAPELFQGKKYD;SNEFTLGSKLDTFCGSPPYAAPELFQGKKYD;SNEFTVGSKLDTFCGSPPYAAPELFQGKKYD	LDT(0.418)FCGS(0.581)PPY(0.001)AAPELFQGK	7	3	0.81878										0.69383	NaN	NaN	0.7086	NaN	NaN	1.0404	NaN	NaN
995	A0A0R4J0B1;Q05512;Q05512-2;Q05512-4;Q05512-3;A0A0R4J227;E9PYX3;E9QMP6;E9Q9N6;F6ZS70;Q3T9A3	390;390;388;390;390;390;390;390;390;381;357	A0A0R4J0B1	Serine/threonine-protein kinase MARK2	Mark2	390	0.991077	3.75549e-34	205.98		1	S	LKPRPSADLTNSSAPSPSHKVQRSVSANPKQ	PSADLTNSSAPS(0.991)PS(0.009)HK	12	2	-0.012665										1.2098	NaN	NaN	1.2525	NaN	NaN	1.177	NaN	NaN										1.406	NaN	NaN	1.372	NaN
996	A0A0R4J0B1;Q05512;Q05512-2;Q05512-4;Q05512-3;A0A0R4J227;E9PYX3;E9QMP6;E9Q9N6;F6ZS70;Q3T9A3;F7A3Q3;F6ZEX4;F6UY70;F7CVZ7	483;483;481;483;483;483;483;483;483;474;450;99;63;25;20	A0A0R4J0B1	Serine/threonine-protein kinase MARK2	Mark2	483	0.999992	1.15232e-08	140.01		1	S	STNSVLSTSTNRSRNSPLLDRASLGQASIQN	SRNS(1)PLLDR	4	2	-2.0111	1.1224	NaN	NaN	1.0461	NaN	NaN	0.89858	NaN	NaN	1.0486	NaN	NaN	1.0253	NaN	NaN	1.048	NaN	NaN	1.1418	NaN	NaN	1.3492	NaN	NaN	1.0677	NaN	NaN	1.1211	NaN	NaN	1.0572	NaN
997	A0A0R4J0B1;Q05512;Q05512-2;Q05512-4;Q05512-3;A0A0R4J227;E9PYX3;E9QMP6;E9Q9N6;F6ZS70;Q3T9A3;F7A3Q3;F6ZEX4;F6UY70;F7CVZ7;F7CRG8	512;566;564;512;512;512;512;566;512;557;533;128;146;54;103;59	A0A0R4J0B1	Serine/threonine-protein kinase MARK2	Mark2	512	0.961799	6.63163e-05	73.574		1	S	QNGKDSTAPQRVPVASPSAHNISSSSGAPDR	VPVAS(0.962)PS(0.036)AHNISSSSGAPDR	5	3	0.42449	0.96591	NaN	NaN	0.90896	NaN	NaN	0.97515	NaN	NaN										1.2657	NaN	NaN	1.8197	NaN	NaN	1.4862	NaN	NaN	1.1763	NaN	NaN	1.0889	NaN
998	A0A0R4J0B1;Q05512;Q05512-2;Q05512-4;Q05512-3;A0A0R4J227;E9PYX3;E9QMP6;E9Q9N6;F6ZS70;Q3T9A3;F7A3Q3;F6ZEX4;F6UY70;F7CVZ7;F7CRG8	514;568;566;514;514;514;514;568;514;559;535;130;148;56;105;61	A0A0R4J0B1	Serine/threonine-protein kinase MARK2	Mark2	514	0.99944	3.72883e-55	217.33		1	S	GKDSTAPQRVPVASPSAHNISSSSGAPDRTN	VPVASPS(0.999)AHNISSSSGAPDR	7	2	0.35216	0.60633	NaN	NaN	0.72423	NaN	NaN	1.1865	NaN	NaN	0.53757	NaN	NaN	0.6641	NaN	NaN	1.2257	NaN	NaN	0.69302	NaN	NaN	0.70777	NaN	NaN	1.0602	NaN	NaN	0.84746	NaN	NaN	0.84653	NaN
999	A0A0R4J0B3;Q6PB82;O70405;A0A0G2JFU2	711;717;711;20	A0A0R4J0B3	Serine/threonine-protein kinase ULK1	Ulk1	711	0.473851	8.88289e-10	95.205			S	RITDLLLKAAFGTQASDSGSTDSLQEKPMEI	AAFGT(0.02)QAS(0.474)DS(0.477)GS(0.341)T(0.341)DS(0.342)LQEKPMEIAPS(0.005)AGFGGT(0.001)LHPGAR	8	4	-0.066953
1000	A0A0R4J0B3;Q6PB82;O70405;A0A0G2JFU2	713;719;713;22	A0A0R4J0B3	Serine/threonine-protein kinase ULK1	Ulk1	713	0.523271	1.33262e-28	111.9		2	S	TDLLLKAAFGTQASDSGSTDSLQEKPMEIAP	AAFGT(0.001)QAS(0.029)DS(0.523)GS(0.523)T(0.705)DS(0.219)LQEKPMEIAPSAGFGGTLHPGAR	10	3	0.73344
1001	A0A0R4J0B3;Q6PB82;O70405;A0A0G2JFU2	715;721;715;24	A0A0R4J0B3	Serine/threonine-protein kinase ULK1	Ulk1	715	0.881095	1.33262e-28	121.26		2	S	LLLKAAFGTQASDSGSTDSLQEKPMEIAPSA	AAFGTQAS(0.018)DS(0.069)GS(0.881)T(0.042)DS(0.989)LQEK	12	2	0.33402	NaN	0.94125	NaN	NaN	0.5916	NaN	NaN	0.58612	NaN	NaN	0.7746	NaN	NaN	0.82733	NaN	NaN	1.023	NaN	NaN	1.569	NaN	NaN	1.4377	NaN	NaN	0.9169	NaN	NaN	0.79488	NaN	NaN	1.0411
1002	A0A0R4J0B3;Q6PB82;O70405;A0A0G2JFU2	718;724;718;27	A0A0R4J0B3	Serine/threonine-protein kinase ULK1	Ulk1	718	0.994376	1.33262e-28	121.26		2	S	KAAFGTQASDSGSTDSLQEKPMEIAPSAGFG	AAFGTQAS(0.007)DS(0.049)GS(0.88)T(0.069)DS(0.994)LQEK	15	2	-0.21705	NaN	0.8534	NaN	NaN	0.5817	NaN	NaN	0.65626	NaN	NaN	0.7746	NaN	NaN	0.82733	NaN	NaN	1.023	NaN	NaN	1.569	NaN	NaN	1.4377	NaN	NaN	0.9169	NaN	NaN	0.77991	NaN	NaN	1.0089
1003	A0A0R4J0B3;Q6PB82;O70405	637;643;637	A0A0R4J0B3	Serine/threonine-protein kinase ULK1	Ulk1	637	0.999747	2.65703e-19	242.07		1	S	SPTKAGPSFDFPKTPSSQNLLTLLARQGVVM	TPS(1)SQNLLTLLAR	3	2	-0.33452	0.62786	NaN	NaN	0.71246	NaN	NaN	1.1295	NaN	NaN	0.75215	NaN	NaN	0.70745	NaN	NaN	0.98641	NaN	NaN	0.91346	NaN	NaN	0.94763	NaN	NaN	1.0731	NaN	NaN	0.75023	NaN	NaN	0.78898	NaN
1004	A0A0R4J0B3;Q6PB82;O70405	638;644;638	A0A0R4J0B3	Serine/threonine-protein kinase ULK1	Ulk1	638	0.41484	0.000552601	50.071			S	PTKAGPSFDFPKTPSSQNLLTLLARQGVVMT	S(0.053)PLPPILGS(0.412)PT(0.462)KAGPS(0.015)FDFPKT(0.198)PS(0.415)S(0.415)QNLLT(0.031)LLAR	25	4	-0.038695
1005	A0A0R4J0B3;Q6PB82;O70405	477;477;477	A0A0R4J0B3	Serine/threonine-protein kinase ULK1	Ulk1	477	0.999877	9.64748e-07	80.166		2;3	S	IRRSGSTSPLGFGRASPSPPSHTDGAMLARK	S(0.186)GS(0.238)T(0.27)S(0.306)PLGFGRAS(1)PS(0.999)PPS(0.001)HTDGAMLAR	13	3	-0.44769	NaN	0.67076	NaN	NaN	0.73401	NaN	NaN	1.1242	NaN	NaN	1.0251	NaN	NaN	0.81887	NaN	NaN	0.80594	NaN	NaN	0.85578	NaN	NaN	1.3523	NaN	NaN	1.4168	NaN	NaN	1.1058	NaN	NaN	0.96716
1006	A0A0R4J0B3;Q6PB82;O70405	479;479;479	A0A0R4J0B3	Serine/threonine-protein kinase ULK1	Ulk1	479	0.999284	9.64748e-07	80.166		2;3	S	RSGSTSPLGFGRASPSPPSHTDGAMLARKLS	S(0.186)GS(0.238)T(0.27)S(0.306)PLGFGRAS(1)PS(0.999)PPS(0.001)HTDGAMLAR	15	3	-0.44769	NaN	0.67076	NaN	NaN	0.73401	NaN	NaN	1.1242	NaN	NaN	1.0251	NaN	NaN	0.81887	NaN	NaN	0.80594	NaN	NaN	0.85578	NaN	NaN	1.3523	NaN	NaN	1.4168	NaN	NaN	1.1058	NaN	NaN	0.96716
1007	A0A0R4J0B3;Q6PB82;O70405	747;753;747	A0A0R4J0B3	Serine/threonine-protein kinase ULK1	Ulk1	747	0.957105	4.36489e-63	186.54		2	S	FGGTLHPGARGGGASSPAPVVFTVGSPPSGA	GGGAS(0.043)S(0.957)PAPVVFT(0.002)VGS(0.998)PPSGATPPQSTR	6	3	0.99771
1008	A0A0R4J0B3;Q6PB82;O70405	757;763;757	A0A0R4J0B3	Serine/threonine-protein kinase ULK1	Ulk1	757	0.999549	4.36489e-63	186.54		1;2	S	GGGASSPAPVVFTVGSPPSGATPPQSTRTRM	GGGASSPAPVVFTVGS(1)PPS(0.001)GAT(0.983)PPQS(0.009)T(0.007)R	16	2	0.65753
1009	A0A0R4J0B3;Q6PB82;O70405	760;766;760	A0A0R4J0B3	Serine/threonine-protein kinase ULK1	Ulk1	760	0.610282	2.91118e-05	69.913		1	S	ASSPAPVVFTVGSPPSGATPPQSTRTRMFSV	GGGAS(0.001)S(0.002)PAPVVFT(0.024)VGS(0.344)PPS(0.61)GAT(0.02)PPQSTR	19	3	0.23878
1010	A0A0R4J0B3;Q6PB82;O70405	450;450;450	A0A0R4J0B3	Serine/threonine-protein kinase ULK1	Ulk1	450	0.999883	2.02191e-78	244.18		1	S	PTQVHNYQRIEQNLQSPTQQQTARSSAIRRS	IEQNLQS(1)PTQQQTAR	7	2	0.24884	0.35927	NaN	NaN	0.38571	NaN	NaN	1.1324	NaN	NaN	1.5195	NaN	NaN	0.88154	NaN	NaN	0.57965	NaN	NaN	0.94516	NaN	NaN	2.4783	NaN	NaN	2.7912	NaN	NaN	1.4702	NaN	NaN	1.3804	NaN
1011	A0A0R4J0B3;Q6PB82;O70405	614;620;614	A0A0R4J0B3	Serine/threonine-protein kinase ULK1	Ulk1	614	1	0.00011583	120.33		2	S	RPLRGSPKLPDFLQRSPLPPILGSPTKAGPS	S(1)PLPPILGS(0.89)PT(0.11)K	1	2	0.52803	NaN	0.77515	NaN	NaN	1.0608	NaN	NaN	1.2975	NaN	NaN	1.166	NaN	NaN	0.87728	NaN	NaN	0.73555	NaN	NaN	1.5421	NaN	NaN	1.56	NaN	NaN	0.96161	NaN	NaN	0.83361	NaN	NaN	1.2823
1012	A0A0R4J0B3;Q6PB82;O70405	622;628;622	A0A0R4J0B3	Serine/threonine-protein kinase ULK1	Ulk1	622	0.999345	9.56184e-26	121.45		1;2	S	LPDFLQRSPLPPILGSPTKAGPSFDFPKTPS	SPLPPILGS(0.999)PT(0.001)K	9	2	0.10162	0.79485	0.6922	NaN	0.86138	1.0178	NaN	1.0643	1.2668	NaN	0.73904	1.166	NaN	0.86504	0.87728	NaN	1.0762	0.73555	NaN	1.0644	1.5421	NaN	1.0253	1.56	NaN	0.97748	0.96161	NaN	0.87808	0.83361	NaN	0.81759	1.2823
1013	A0A0R4J0B3;Q6PB82;O70405	779;785;779	A0A0R4J0B3	Serine/threonine-protein kinase ULK1	Ulk1	779	0.622535	5.48303e-05	124.2		2	S	PPQSTRTRMFSVGSSSSLGSTGSSSARHLVP	MFSVGS(0.213)S(0.082)S(0.623)S(0.084)LGS(0.716)T(0.272)GS(0.01)SSAR	8	2	0.72992
1014	A0A0R4J0B3;Q6PB82;O70405	783;789;783	A0A0R4J0B3	Serine/threonine-protein kinase ULK1	Ulk1	783	0.716286	5.48303e-05	124.2		2	S	TRTRMFSVGSSSSLGSTGSSSARHLVPGACG	MFSVGS(0.213)S(0.082)S(0.623)S(0.084)LGS(0.716)T(0.272)GS(0.01)SSAR	12	2	0.72992
1015	A0A0R4J0B3;Q6PB82	465;465	A0A0R4J0B3		Ulk1	465	0.681783	5.58905e-05	98.182		2	S	SPTQQQTARSSAIRRSGSTSPLGFGRASPSP	S(0.682)GS(0.314)T(0.004)S(1)PLGFGR	1	2	-0.091386										NaN	0.87128	NaN	NaN	0.6479	NaN	NaN	0.78462	NaN
1016	A0A0R4J0B3;Q6PB82	467;467	A0A0R4J0B3		Ulk1	467	0.996116	1.90045e-07	139.31		2	S	TQQQTARSSAIRRSGSTSPLGFGRASPSPPS	S(0.003)GS(0.996)T(0.001)S(0.999)PLGFGR	3	2	-0.1926	NaN	0.74048	NaN	NaN	0.89222	NaN	NaN	0.96829	NaN	NaN	1.2721	NaN	NaN	0.97237	NaN	NaN	0.75666	NaN	NaN	0.87288	NaN	NaN	1.3967	NaN	NaN	1.5647	NaN	NaN	1.0713	NaN	NaN	1.0432
1017	A0A0R4J0B3;Q6PB82	469;469	A0A0R4J0B3		Ulk1	469	0.999649	1.90045e-07	139.31		1;2	S	QQTARSSAIRRSGSTSPLGFGRASPSPPSHT	S(0.682)GS(0.314)T(0.004)S(1)PLGFGR	5	2	-0.091386	NaN	0.74048	NaN	NaN	0.89222	NaN	NaN	0.96829	NaN	0.80985	0.89031	NaN	0.8301	0.87556	NaN	1.0766	0.78462	NaN	0.93276	1.2828	NaN	0.82227	1.4555	NaN	0.97253	0.81749	NaN	0.92019	0.9171	NaN	0.86036	0.91464
1018	A0A0R4J0B3;Q6PB82;O70405	691;697;691	A0A0R4J0B3	Serine/threonine-protein kinase ULK1	Ulk1	691	0.612814	0.00183794	97.45		1	S	SGLRPAEDTRGPFGRSFSTSRITDLLLKAAF	S(0.613)FS(0.354)T(0.015)S(0.012)RIT(0.006)DLLLK	1	2	0.29248
1019	A0A0R4J0B3;Q6PB82;O70405	693;699;693	A0A0R4J0B3	Serine/threonine-protein kinase ULK1	Ulk1	693	0.909823	0.00130495	101.3		1	S	LRPAEDTRGPFGRSFSTSRITDLLLKAAFGT	S(0.038)FS(0.91)T(0.038)S(0.009)RIT(0.004)DLLLK	3	2	-0.26766
1020	A0A0R4J0B3;Q6PB82;O70405	532;538;532	A0A0R4J0B3	Serine/threonine-protein kinase ULK1	Ulk1	532	0.99993	0.00275492	91.964		1;2;3	S	SRVPSPQGADVRVGRSPRPGSSVPEHSPRTT	VGRS(1)PRPGS(0.359)S(0.067)VPEHS(0.575)PR	4	3	-0.71897
1021	A0A0R4J0B3;Q6PB82;O70405	537;543;537	A0A0R4J0B3	Serine/threonine-protein kinase ULK1	Ulk1	537	0.719523	0.000262253	91.964		2;3	S	PQGADVRVGRSPRPGSSVPEHSPRTTGLGCR	S(0.076)PRPGS(0.72)S(0.205)VPEHS(1)PR	6	3	0.48992
1022	A0A0R4J0B3;Q6PB82;O70405	538;544;538	A0A0R4J0B3	Serine/threonine-protein kinase ULK1	Ulk1	538	0.607619	0.00725161	91.964		1;3	S	QGADVRVGRSPRPGSSVPEHSPRTTGLGCRL	VGRS(0.785)PRPGS(0.608)S(0.608)VPEHS(1)PR	10	2	0.64153										0.86116	NaN	NaN	0.68727	NaN	NaN	0.8007	NaN	NaN
1023	A0A0R4J0B3;Q6PB82;O70405	543;549;543	A0A0R4J0B3	Serine/threonine-protein kinase ULK1	Ulk1	543	1	0.000262253	91.964		1;2;3	S	RVGRSPRPGSSVPEHSPRTTGLGCRLHSAPN	S(0.076)PRPGS(0.72)S(0.205)VPEHS(1)PR	12	3	0.48992	0.72136	NaN	NaN	0.54156	NaN	NaN	0.80324	NaN	NaN	NaN	2.2299	NaN	NaN	0.22021	NaN	NaN	0.094952	NaN	NaN	0.77296	NaN	NaN	7.3047	NaN	NaN	9.6327	NaN	1.476	2.3156	NaN	1.4407	2.6259
1024	A0A0R4J0B3;Q6PB82;O70405	403;403;403	A0A0R4J0B3	Serine/threonine-protein kinase ULK1	Ulk1	403	0.988027	6.0205e-05	83.966		1	S	SLVASAGLESHGRTPSPSPTCSSSPSPSGRP	T(0.002)PS(0.988)PS(0.007)PT(0.002)CSSSPSPSGR	3	2	-3.8329																												0.94436	NaN	NaN	1.0385	NaN
1025	A0A0R4J0B3;Q6PB82;O70405	521;527;521	A0A0R4J0B3	Serine/threonine-protein kinase ULK1	Ulk1	521	1	1.31134e-05	104.3		1	S	QVGTIPERPSWSRVPSPQGADVRVGRSPRPG	VPS(1)PQGADVR	3	2	-0.1626	0.82606	NaN	NaN	0.7159	NaN	NaN	0.98646	NaN	NaN	1.1351	NaN	NaN	0.87585	NaN	NaN	0.91378	NaN	NaN	1.0038	NaN	NaN	1.2743	NaN	NaN	1.2149	NaN	NaN	1.0806	NaN	NaN	1.0496	NaN
1026	A0A0R4J0C0	3	A0A0R4J0C0			3	0.999992	0.00126099	69.111		3	S	_____________MASGVISLVCAPSNMQGS	AS(1)GVIS(1)LVCAPS(0.012)NMQGS(0.494)T(0.494)RR	2	3	-0.033466
1027	A0A0R4J0C0	7	A0A0R4J0C0			7	0.999937	0.00126099	69.111		3	S	_________MASGVISLVCAPSNMQGSTRRA	AS(1)GVIS(1)LVCAPS(0.012)NMQGS(0.494)T(0.494)RR	6	3	-0.033466
1028	A0A0R4J0C0	13	A0A0R4J0C0			13	0.385906	0.00568929	47.568			S	___MASGVISLVCAPSNMQGSTRRAGAMTDV	AS(0.998)GVIS(0.995)LVCAPS(0.386)NMQGS(0.311)T(0.311)RR	12	4	1.4771
1029	A0A0R4J0C0	18	A0A0R4J0C0			18	0.499924	0.00126099	69.111		3	S	SGVISLVCAPSNMQGSTRRAGAMTDVHRRFL	AS(1)GVIS(0.999)LVCAPS(0.001)NMQGS(0.5)T(0.5)RR	17	3	-0.19198
1030	A0A0R4J0C7;Q99PT3	119;149	A0A0R4J0C7	INO80 complex subunit B	Ino80b	119	0.998961	1.16679e-06	157.91		1	S	EQYRAWLDEDSNLSPSPLRDLPGDLEGQEEE	AWLDEDSNLS(0.001)PS(0.999)PLR	12	2	3.2569																												0.70787	NaN	NaN	0.86208	NaN
1031	A0A0R4J0C7;Q99PT3	340;370	A0A0R4J0C7	INO80 complex subunit B	Ino80b	340	1	0.000187804	157.03		1	S	RINLQLRLGGPEGPGSPLLAT__________	LGGPEGPGS(1)PLLAT	9	2	0.96562
1032	A0A0R4J0C7;Q99PT3	176;206	A0A0R4J0C7	INO80 complex subunit B	Ino80b	176	0.356604	0.00192002	45.856			S	RLLTARQRALLQKARSQPSPTLPLPVGGGCP	S(0.357)QPS(0.322)PT(0.322)LPLPVGGGCPAPALTEEMLLK	1	3	-1.8981
1033	A0A0R4J0C7;Q99PT3	71;101	A0A0R4J0C7	INO80 complex subunit B	Ino80b	71	0.333764	2.37951e-06	69.492			S	LKLKIKLGGQVLGTKSVPTFTVIPEGPRSPS	S(0.334)VPT(0.334)FT(0.334)VIPEGPRS(0.555)PS(0.443)PLMVVDNEEEPMEGVPLEQYR	1	4	0.13057
1034	A0A0R4J0C7;Q99PT3	84;114	A0A0R4J0C7	INO80 complex subunit B	Ino80b	84	0.999759	1.22098e-08	89.751		2	S	TKSVPTFTVIPEGPRSPSPLMVVDNEEEPME	SVPTFTVIPEGPRS(1)PS(1)PLMVVDNEEEPMEGVPLEQYR	14	3	3.3047
1035	A0A0R4J0C7;Q99PT3	86;116	A0A0R4J0C7	INO80 complex subunit B	Ino80b	86	0.999894	1.22098e-08	89.751		2	S	SVPTFTVIPEGPRSPSPLMVVDNEEEPMEGV	SVPTFTVIPEGPRS(1)PS(1)PLMVVDNEEEPMEGVPLEQYR	16	3	3.3047
1036	A0A0R4J0C8;Q7TMF2	26;26	A0A0R4J0C8	3'-5' exoribonuclease 1	Eri1	26	0.821802	0.000152012	55.007		1	S	GDAAQQKTPRPECEESRPLSVEKKQRCRLDG	T(0.022)PRPECEES(0.822)RPLS(0.157)VEK	9	3	-0.40856	1.2843	NaN	NaN	1.17	NaN	NaN	1.1416	NaN	NaN
1037	A0A0R4J0C8;Q7TMF2	30;30	A0A0R4J0C8	3'-5' exoribonuclease 1	Eri1	30	0.99935	1.56321e-06	88.396		1	S	QQKTPRPECEESRPLSVEKKQRCRLDGKETD	TPRPECEES(0.001)RPLS(0.999)VEK	13	3	-0.48283	1.079	NaN	NaN	1.0598	NaN	NaN	0.99663	NaN	NaN	1.0994	NaN	NaN	1.0655	NaN	NaN	1.2782	NaN	NaN	0.91776	NaN	NaN	1.0901	NaN	NaN	1.2102	NaN	NaN	1.2447	NaN	NaN	1.0264	NaN
1038	A0A0R4J0D3;Q3TDQ1	495;495	A0A0R4J0D3	Dolichyl-diphosphooligosaccharide--protein glycosyltransferase subunit STT3B	Stt3b	495	1	7.67955e-11	182.17		1;2	S	YLGDDMKRENPPVEDSSDEDDKRNPGNLYDK	RENPPVEDS(1)S(1)DEDDK	9	2	-1.0006	1.0227	0.79161	NaN	0.99818	0.81263	NaN	0.94028	1.081	NaN	NaN	0.67318	NaN	NaN	0.72631	NaN	NaN	1.1181	NaN	NaN	0.71415	NaN	NaN	0.83218	NaN	NaN	1.0539	NaN	NaN	0.80583	NaN	NaN	0.93137
1039	A0A0R4J0D3;Q3TDQ1	496;496	A0A0R4J0D3	Dolichyl-diphosphooligosaccharide--protein glycosyltransferase subunit STT3B	Stt3b	496	1	7.67955e-11	182.17		1;2	S	LGDDMKRENPPVEDSSDEDDKRNPGNLYDKA	RENPPVEDS(1)S(1)DEDDK	10	2	-1.0006	0.89465	0.79161	NaN	1.0483	0.81263	NaN	1.0778	1.081	NaN	NaN	0.67318	NaN	NaN	0.72631	NaN	NaN	1.1181	NaN	1.0424	0.71415	NaN	0.96435	0.83218	NaN	0.92966	1.0539	NaN	0.82205	0.80583	NaN	0.77946	0.93137
1040	A0A0R4J0D3;Q3TDQ1	13;13	A0A0R4J0D3	Dolichyl-diphosphooligosaccharide--protein glycosyltransferase subunit STT3B	Stt3b	13	0.447237	3.85298e-05	107.02			S	___MAEPSAPESKHKSSLNSSPWSGLMALGN	HKS(0.447)S(0.271)LNS(0.271)S(0.011)PWSGLMALGNSR	3	3	0.5611
1041	A0A0R4J0D3;Q3TDQ1	18;18	A0A0R4J0D3	Dolichyl-diphosphooligosaccharide--protein glycosyltransferase subunit STT3B	Stt3b	18	0.249329	0.000758855	72.585			S	EPSAPESKHKSSLNSSPWSGLMALGNSRHGH	HKS(0.248)S(0.248)LNS(0.248)S(0.249)PWS(0.006)GLMALGNSR	8	3	0.058705
1042	A0A0R4J2D4;A0A0R4J0D5;Q6PDG8-2;Q6PDG8	31;31;31;31	A0A0R4J2D4	Vacuolar fusion protein MON1 homolog A	Mon1a	31	0.950581	3.64711e-14	93.437		1	S	GTLAPSNGQSVERAESPTPGLTQGTEPGAGQ	AES(0.951)PT(0.049)PGLTQGTEPGAGQEGAMFVHTR	3	3	-0.097608																			1.1208	NaN	NaN	1.3225	NaN	NaN	1.1184	NaN	NaN	2.1879	NaN	NaN	1.1278	NaN
1043	A0A0R4J2D4;A0A0R4J0D5;Q6PDG8-2;Q6PDG8	56;56;56;56	A0A0R4J2D4	Vacuolar fusion protein MON1 homolog A	Mon1a	56	0.999995	6.56953e-12	167.83		1	S	EPGAGQEGAMFVHTRSYEDLTELEDREASGD	S(1)YEDLTELEDR	1	2	0.94379	0.93359	NaN	NaN	0.90565	NaN	NaN	0.9655	NaN	NaN	0.91942	NaN	NaN	1.0241	NaN	NaN	1.1688	NaN	NaN	1.0056	NaN	NaN	1.0066	NaN	NaN	0.96105	NaN	NaN	0.86431	NaN	NaN	0.92485	NaN
1044	A0A0R4J0E0;Q91W78;A0A1D5RM87	11;11;11	A0A0R4J0E0	U6 snRNA phosphodiesterase	Usb1	11	0.596175	2.59244e-07	102.98		3	S	_____MSSAPLVGYSSSGSEDEAEAVAAGRS	SSAPLVGY(0.556)S(0.578)S(0.596)S(0.635)GS(0.635)EDEAEAVAAGR	10	2	3.7118
1045	A0A0R4J0E0;Q91W78;A0A1D5RM87	12;12;12	A0A0R4J0E0	U6 snRNA phosphodiesterase	Usb1	12	0.635125	2.59244e-07	102.98		3	S	____MSSAPLVGYSSSGSEDEAEAVAAGRSK	SSAPLVGY(0.556)S(0.578)S(0.596)S(0.635)GS(0.635)EDEAEAVAAGR	11	2	3.7118
1046	A0A0R4J0E0;Q91W78;A0A1D5RM87	14;14;14	A0A0R4J0E0	U6 snRNA phosphodiesterase	Usb1	14	0.635125	2.59244e-07	102.98		3	S	__MSSAPLVGYSSSGSEDEAEAVAAGRSKPG	SSAPLVGY(0.556)S(0.578)S(0.596)S(0.635)GS(0.635)EDEAEAVAAGR	13	2	3.7118
1047	A0A0R4J0F6;Q99KY4-2;Q99KY4;F6SLK1;A0A0G2JFZ0	809;760;809;112;124	A0A0R4J0F6	Cyclin-G-associated kinase	Gak	809	0.866218	0.000119918	78.401		1	S	DWQEEKEPETGLDNTSPKESQSVLIADGDGS	EPET(0.009)GLDNT(0.125)S(0.866)PK	10	2	-2.8558										0.53798	NaN	NaN	0.8748	NaN	NaN	1.5851	NaN	NaN
1048	A0A0R4J0F6;Q99KY4-2;Q99KY4;F6SLK1	813;764;813;116	A0A0R4J0F6	Cyclin-G-associated kinase	Gak	813	0.793588	1.51032e-30	131.57		2	S	EKEPETGLDNTSPKESQSVLIADGDGSEVSD	ES(0.794)QS(0.114)VLIADGDGS(0.131)EVS(0.962)DEEEASFPSEER	2	2	2.0797																			NaN	0.91354	NaN	NaN	0.93476	NaN	NaN	0.9754	NaN	NaN	0.87488	NaN	NaN	0.77803
1049	A0A0R4J0F6;Q99KY4-2;Q99KY4;F6SLK1	815;766;815;118	A0A0R4J0F6	Cyclin-G-associated kinase	Gak	815	0.429038	3.8799e-27	144.4			S	EPETGLDNTSPKESQSVLIADGDGSEVSDEE	ES(0.306)QS(0.429)VLIADGDGS(0.268)EVS(0.997)DEEEASFPSEER	4	2	1.8292
1050	A0A0R4J0F6;Q99KY4-2;Q99KY4;F6SLK1	824;775;824;127	A0A0R4J0F6	Cyclin-G-associated kinase	Gak	824	0.999998	1.57044e-68	197.28		2	S	SPKESQSVLIADGDGSEVSDEEEASFPSEER	ESQSVLIADGDGS(1)EVS(1)DEEEASFPSEER	13	2	0.6939	NaN	0.83463	NaN	NaN	0.76526	NaN	NaN	0.80517	NaN	NaN	0.9643	NaN	NaN	0.81206	NaN	NaN	0.87816	NaN	NaN	0.92825	NaN	NaN	1.0308	NaN	NaN	1.0772	NaN	NaN	0.81048	NaN	NaN	0.89705
1051	A0A0R4J0F6;Q99KY4-2;Q99KY4;F6SLK1	827;778;827;130	A0A0R4J0F6	Cyclin-G-associated kinase	Gak	827	0.999999	1.57044e-68	197.28		2	S	ESQSVLIADGDGSEVSDEEEASFPSEERKPG	ESQSVLIADGDGS(1)EVS(1)DEEEASFPSEER	16	2	0.1601	NaN	0.83463	NaN	NaN	0.90511	NaN	NaN	1.0045	NaN	NaN	0.96276	NaN	NaN	0.83983	NaN	NaN	0.88813	NaN	NaN	0.88753	NaN	NaN	0.92088	NaN	NaN	0.99104	NaN	NaN	0.84077	NaN	NaN	0.81577
1052	A0A0R4J0F6;Q99KY4-2;Q99KY4;F6SLK1	833;784;833;136	A0A0R4J0F6	Cyclin-G-associated kinase	Gak	833	0.550558	9.30627e-05	57.563		2	S	IADGDGSEVSDEEEASFPSEERKPGAGEDTP	ES(0.006)QS(0.008)VLIADGDGS(0.245)EVS(0.729)DEEEAS(0.551)FPS(0.441)EERKPGAGEDT(0.021)PR	22	4	0.10863
1053	A0A0R4J0G4;Q6VN19	517;489	A0A0R4J0G4	Ran-binding protein 10	Ranbp10	517	1	6.29478e-16	131.18		1;2;3	S	IVNGAYKHDDLQTDESSMDDGHPRRQLCGGN	HDDLQT(1)DES(1)S(1)MDDGHPR	9	3	-0.42758	NaN	NaN	1.4289	NaN	NaN	0.87151	NaN	NaN	1.1861	0.86841	NaN	2.7427	1.3775	NaN	3.3157	1.5456	NaN	1.2277	1.0522	NaN	1.5111	0.96647	NaN	2.6602	0.96907	NaN	1.6984	1.3209	NaN	1.8311	1.1895	NaN
1054	A0A0R4J0G4;Q6VN19	518;490	A0A0R4J0G4	Ran-binding protein 10	Ranbp10	518	1	6.29478e-16	131.18		1;2;3	S	VNGAYKHDDLQTDESSMDDGHPRRQLCGGNQ	HDDLQT(1)DES(1)S(1)MDDGHPR	10	3	-0.42758	1.4218	NaN	1.4289	1.2274	NaN	0.87151	0.98246	NaN	1.1861	0.88348	NaN	2.7427	1.133	NaN	3.3157	1.3055	NaN	1.2277	0.96675	NaN	1.5111	0.98732	NaN	2.6602	1.088	NaN	1.6984	1.4075	NaN	1.8311	1.3337	NaN
1055	A0A0R4J0G4;Q6VN19	403;375	A0A0R4J0G4	Ran-binding protein 10	Ranbp10	403	0.412949	9.0334e-05	55.645			S	DSYPGSPSLSPRHGPSSSHIHNTGADSPSCS	S(0.009)QDS(0.021)Y(0.012)PGS(0.233)PS(0.239)LS(0.243)PRHGPS(0.413)S(0.413)S(0.412)HIHNT(0.004)GADSPSCSNGVASTK	18	4	0.28099
1056	A0A0R4J0G4;Q6VN19	404;376	A0A0R4J0G4	Ran-binding protein 10	Ranbp10	404	0.412692	2.01117e-06	66.419			S	SYPGSPSLSPRHGPSSSHIHNTGADSPSCSN	S(0.009)QDS(0.021)Y(0.012)PGS(0.233)PS(0.239)LS(0.243)PRHGPS(0.413)S(0.413)S(0.412)HIHNT(0.004)GADSPSCSNGVASTK	19	4	0.28099
1057	A0A0R4J0G4;Q6VN19	405;377	A0A0R4J0G4	Ran-binding protein 10	Ranbp10	405	0.412456	2.01117e-06	66.419			S	YPGSPSLSPRHGPSSSHIHNTGADSPSCSNG	S(0.009)QDS(0.021)Y(0.012)PGS(0.233)PS(0.239)LS(0.243)PRHGPS(0.413)S(0.413)S(0.412)HIHNT(0.004)GADSPSCSNGVASTK	20	4	0.28099
1058	A0A0R4J0G4;Q6VN19	414;386	A0A0R4J0G4	Ran-binding protein 10	Ranbp10	414	0.998743	6.78163e-16	136.34		1	S	RHGPSSSHIHNTGADSPSCSNGVASTKNKQN	HGPSSSHIHNT(0.001)GADS(0.999)PS(0.001)CSNGVASTK	15	4	-1.268										1.1642	NaN	NaN	1.1545	NaN	NaN	0.99233	NaN	NaN										1.0947	NaN	NaN	1.273	NaN
1059	A0A0R4J0G4;Q6VN19	378;350	A0A0R4J0G4	Ran-binding protein 10	Ranbp10	378	0.342811	6.74613e-05	81.386			S	RQFVEMVNGTDSEVRSLSSRSPKSQDSYPGS	S(0.343)LS(0.172)S(0.203)RS(0.279)PKS(0.024)QDS(0.004)Y(0.004)PGS(0.959)PS(0.053)LS(0.958)PR	1	3	0.16062
1060	A0A0R4J0G4;Q6VN19	380;352	A0A0R4J0G4	Ran-binding protein 10	Ranbp10	380	0.312173	0.000156998	102.6			S	FVEMVNGTDSEVRSLSSRSPKSQDSYPGSPS	S(0.059)LS(0.312)S(0.313)RS(0.244)PKS(0.058)QDS(0.019)Y(0.014)PGS(0.828)PS(0.313)LS(0.841)PR	3	3	-0.56251
1061	A0A0R4J0G4;Q6VN19	381;353	A0A0R4J0G4	Ran-binding protein 10	Ranbp10	381	0.312541	0.000156998	102.6			S	VEMVNGTDSEVRSLSSRSPKSQDSYPGSPSL	S(0.059)LS(0.312)S(0.313)RS(0.244)PKS(0.058)QDS(0.019)Y(0.014)PGS(0.828)PS(0.313)LS(0.841)PR	4	3	-0.56251
1062	A0A0R4J0G4;Q6VN19	383;355	A0A0R4J0G4	Ran-binding protein 10	Ranbp10	383	0.627398	3.45902e-08	125.06		2;3	S	MVNGTDSEVRSLSSRSPKSQDSYPGSPSLSP	S(0.012)LS(0.075)S(0.091)RS(0.627)PKS(0.195)QDS(0.292)Y(0.399)PGS(0.31)PS(0.123)LS(0.877)PR	6	3	-0.77506
1063	A0A0R4J0G4;Q6VN19	386;358	A0A0R4J0G4	Ran-binding protein 10	Ranbp10	386	0.991694	0.000124517	76.301		4	S	GTDSEVRSLSSRSPKSQDSYPGSPSLSPRHG	S(0.992)QDS(0.851)Y(0.371)PGS(0.743)PS(0.237)LS(0.807)PR	1	2	-0.23632
1064	A0A0R4J0G4;Q6VN19	389;361	A0A0R4J0G4	Ran-binding protein 10	Ranbp10	389	0.999606	5.31394e-38	214.54		2;3;4	S	SEVRSLSSRSPKSQDSYPGSPSLSPRHGPSS	SQDS(1)Y(0.175)PGS(0.396)PS(0.43)LS(0.999)PR	4	2	1.442	NaN	0.81438	1.4506	NaN	0.80226	1.5762	NaN	0.93589	1.0049	NaN	NaN	0.8029	NaN	NaN	0.9273	NaN	NaN	1.1225	NaN	1.1243	1.011	NaN	1.4335	0.6504	NaN	1.2436	0.62719	NaN	1.2408	1.029	NaN	1.4691
1065	A0A0R4J0G4;Q6VN19	393;365	A0A0R4J0G4	Ran-binding protein 10	Ranbp10	393	0.997942	5.31394e-38	214.54		1;2;3;4	S	SLSSRSPKSQDSYPGSPSLSPRHGPSSSHIH	S(0.001)QDS(0.996)Y(0.003)PGS(0.998)PS(0.083)LS(0.918)PR	8	2	-0.58095	0.63569	0.76491	1.4506	0.88332	0.82878	1.5762	1.3608	0.9679	1.0049	NaN	1.3062	0.8029	NaN	1.0527	0.9273	NaN	0.83452	1.1225	0.66732	1.0927	1.011	1.7195	1.4748	0.6504	2.7146	1.3376	0.62719	1.5821	1.2778	1.029	1.9051	1.3873
1066	A0A0R4J0G4;Q6VN19	395;367	A0A0R4J0G4	Ran-binding protein 10	Ranbp10	395	0.880864	2.6345e-19	158.91		1;2;3	S	SSRSPKSQDSYPGSPSLSPRHGPSSSHIHNT	SQDSYPGS(0.991)PS(0.881)LS(0.128)PR	10	2	-2.073	0.40278	0.86704	NaN	0.83328	0.77659	NaN	2.1333	0.90494	NaN										0.687	NaN	NaN	1.4994	NaN	NaN	2.1364	NaN	NaN	1.1708	NaN	NaN	1.4781	NaN
1067	A0A0R4J0G4;Q6VN19	397;369	A0A0R4J0G4	Ran-binding protein 10	Ranbp10	397	0.999383	4.34619e-13	164.59		1;2;3;4	S	RSPKSQDSYPGSPSLSPRHGPSSSHIHNTGA	S(0.005)QDS(0.994)Y(0.001)PGS(0.951)PS(0.05)LS(0.999)PR	12	2	-0.26196	NaN	NaN	1.4506	NaN	NaN	1.5762	NaN	NaN	1.0049	NaN	1.35	0.8029	NaN	1.0819	0.9273	NaN	0.81198	1.1225	NaN	1.1568	1.011	NaN	1.3934	0.6504	NaN	1.1563	0.62719	NaN	1.3159	1.029	NaN	1.3101
1068	A0A0R4J0G4;Q6VN19	479;451	A0A0R4J0G4	Ran-binding protein 10	Ranbp10	479	0.919686	7.23192e-18	77.488		1;2	S	STKSQPHSSTSNQETSDSEMEMEAEHYPNGV	S(0.001)QPHS(0.004)S(0.004)T(0.003)S(0.004)NQET(0.14)S(0.92)DS(0.916)EMEMEAEHY(0.009)PNGVLESVSTR	13	4	0.5151
1069	A0A0R4J0G4;Q6VN19	481;453	A0A0R4J0G4	Ran-binding protein 10	Ranbp10	481	0.916043	1.14659e-05	67.658		2	S	KSQPHSSTSNQETSDSEMEMEAEHYPNGVLE	S(0.001)QPHS(0.004)S(0.004)T(0.003)S(0.004)NQET(0.14)S(0.92)DS(0.916)EMEMEAEHY(0.009)PNGVLESVSTR	15	4	0.5151
1070	A0A2I3BQS1;A0A2I3BPW9;A0A0R4J0G7;Q8K4R9-3;Q8K4R9-2;Q8K4R9	70;70;70;70;70;70	A0A2I3BQS1	Disks large-associated protein 5	Dlgap5	70	0.999987	4.67853e-38	176.28		1	S	EGRELGNIHETSQDLSPEKASSKTRSVKMVL	ELGNIHETSQDLS(1)PEK	13	2	-1.7553	2.005	NaN	NaN	2.4381	NaN	NaN	1.18	NaN	NaN
1071	A0A2I3BQS1;A0A2I3BPW9;A0A0R4J0G7;Q8K4R9-3;Q8K4R9-2;Q8K4R9;E9QQ48	328;328;328;328;328;328;139	A0A2I3BQS1	Disks large-associated protein 5	Dlgap5	328	1	1.43859e-05	104.24		1	S	FQPPCGLKSYQVAPLSPRSANAFLTPNCDWN	SYQVAPLS(1)PR	8	2	0.18286	1.5122	NaN	NaN	1.7447	NaN	NaN	1.2095	NaN	NaN	1.543	NaN	NaN	1.5136	NaN	NaN	0.98246	NaN	NaN	1.4961	NaN	NaN	1.5315	NaN	NaN	1.1009	NaN	NaN	1.6157	NaN	NaN	1.912	NaN
1072	A0A0R4J0H5;A0A140T8R4;Q6S5C2;Q6S5C2-2	253;260;253;260	A0A0R4J0H5	N-acetylglucosamine-1-phosphotransferase subunit gamma	Gnptg	253	1	0.000917567	59.418		1	S	GLETLDNCRKAHAELSQEVQRLTSLLQQHGI	AHAELS(1)QEVQR	6	2	0.11815																			0.84708	NaN	NaN	1.0267	NaN	NaN	1.3283	NaN	NaN	0.90781	NaN	NaN	0.73071	NaN
1073	A0A0R4J0H7;Q8K2Z4;Q8K2Z4-2	1320;1320;1320	A0A0R4J0H7	Condensin complex subunit 1	Ncapd2	1320	0.999809	1.38902e-118	270.73		2	S	SAKKPSAVSRLQPLTSVDSDNDFVTPKPRRT	LQPLTS(1)VDS(1)DNDFVTPKPR	6	2	-0.64454	NaN	1.0756	NaN	NaN	1.5497	NaN	NaN	1.4487	NaN	NaN	1.2392	NaN	NaN	1.5804	NaN	NaN	1.1887	NaN	NaN	1.4663	NaN	NaN	2.1643	NaN	NaN	1.4296	NaN	NaN	1.2021	NaN	NaN	1.3349
1074	A0A0R4J0H7;Q8K2Z4;Q8K2Z4-2	1323;1323;1323	A0A0R4J0H7	Condensin complex subunit 1	Ncapd2	1323	1	1.38902e-118	270.73		1;2	S	KPSAVSRLQPLTSVDSDNDFVTPKPRRTKPG	LQPLT(0.006)S(0.994)VDS(1)DNDFVTPKPR	9	2	-0.3551	NaN	1.0756	NaN	NaN	1.5497	NaN	NaN	1.4487	NaN	NaN	1.3566	NaN	NaN	1.5839	NaN	NaN	1.1193	NaN	NaN	1.4663	NaN	NaN	1.885	NaN	NaN	1.4296	NaN	1.4457	1.2021	NaN	1.6414	1.3349
1075	A0A0R4J0H7;Q8K2Z4;Q8K2Z4-2	1358;1358;1358	A0A0R4J0H7	Condensin complex subunit 1	Ncapd2	1358	0.999907	1.35058e-12	99.999		3	S	QQRKKSQRKAKVVFLSDESSEDELSAEMTEE	VVFLS(1)DES(1)S(1)EDELSAEMTEEETPKR	5	3	-1.8925	NaN	NaN	1.7411	NaN	NaN	1.6398	NaN	NaN	1.0923	NaN	NaN	1.6744	NaN	NaN	1.1719	NaN	NaN	0.82303	NaN	NaN	1.7704	NaN	NaN	1.9911	NaN	NaN	1.34	NaN	NaN	1.2461	NaN	NaN
1076	A0A0R4J0H7;Q8K2Z4;Q8K2Z4-2	1361;1361;1361	A0A0R4J0H7	Condensin complex subunit 1	Ncapd2	1361	0.999892	1.35058e-12	99.999		3	S	KKSQRKAKVVFLSDESSEDELSAEMTEEETP	VVFLS(1)DES(1)S(1)EDELSAEMTEEETPKR	8	3	-1.8925	NaN	NaN	1.7411	NaN	NaN	1.6398	NaN	NaN	1.0923	NaN	NaN	1.6744	NaN	NaN	1.1719	NaN	NaN	0.82303	NaN	NaN	1.7704	NaN	NaN	1.9911	NaN	NaN	1.34	NaN	NaN	1.2461	NaN	NaN
1077	A0A0R4J0H7;Q8K2Z4;Q8K2Z4-2	1362;1362;1362	A0A0R4J0H7	Condensin complex subunit 1	Ncapd2	1362	0.999892	1.35058e-12	99.999		3	S	KSQRKAKVVFLSDESSEDELSAEMTEEETPK	VVFLS(1)DES(1)S(1)EDELSAEMTEEETPKR	9	3	-1.8925	NaN	NaN	1.7411	NaN	NaN	1.6398	NaN	NaN	1.0923	NaN	NaN	1.6744	NaN	NaN	1.1719	NaN	NaN	0.82303	NaN	NaN	1.7704	NaN	NaN	1.9911	NaN	NaN	1.34	NaN	NaN	1.2461	NaN	NaN
1078	A0A0R4J0H7;Q8K2Z4;Q8K2Z4-2	1367;1367;1367	A0A0R4J0H7	Condensin complex subunit 1	Ncapd2	1367	0.778996	2.45255e-05	59.678		3	S	AKVVFLSDESSEDELSAEMTEEETPKRTTPI	VVFLS(0.74)DES(0.74)S(0.74)EDELS(0.779)AEMT(0.001)EEETPKR	14	3	0.47588																												NaN	NaN	1.2865	NaN	NaN
1079	Q6NWW9;A0A0R4J0H8	256;256	Q6NWW9	Fibronectin type III domain-containing protein 3B	Fndc3b	256	0.803015	1.42979e-71	229.93		1;2	S	SGGGPGIKKTERRARSSPKSSDSDLQEYELE	ARS(0.803)S(0.198)PKS(0.605)S(0.394)DS(0.001)DLQEYELEVK	3	3	-0.77835
1080	Q6NWW9;A0A0R4J0H8	257;257	Q6NWW9	Fibronectin type III domain-containing protein 3B	Fndc3b	257	0.630033	1.47903e-47	202.96		1;2	S	GGGPGIKKTERRARSSPKSSDSDLQEYELEV	ARS(0.269)S(0.63)PKS(0.375)S(0.369)DS(0.357)DLQEYELEVK	4	3	0.091975																			NaN	0.29633	NaN	NaN	2.2134	NaN	NaN	7.398	NaN
1081	Q6NWW9;A0A0R4J0H8	260;260	Q6NWW9	Fibronectin type III domain-containing protein 3B	Fndc3b	260	0.823084	1.96834e-06	89.829		2	S	PGIKKTERRARSSPKSSDSDLQEYELEVKRV	ARS(0.493)S(0.507)PKS(0.823)S(0.17)DS(0.006)DLQEYELEVK	7	3	0.23618
1082	Q6NWW9;A0A0R4J0H8	261;261	Q6NWW9	Fibronectin type III domain-containing protein 3B	Fndc3b	261	0.790928	6.90253e-24	136.71		2	S	GIKKTERRARSSPKSSDSDLQEYELEVKRVQ	S(0.458)S(0.542)PKS(0.181)S(0.791)DS(0.029)DLQEYELEVK	6	2	1.4074
1083	Q6NWW9;A0A0R4J0H8	263;263	Q6NWW9	Fibronectin type III domain-containing protein 3B	Fndc3b	263	0.601251	2.61744e-05	96.208		1	S	KKTERRARSSPKSSDSDLQEYELEVKRVQDI	S(0.08)S(0.08)PKS(0.08)S(0.16)DS(0.601)DLQEYELEVK	8	3	-0.56108
1084	Q6NWW9;A0A0R4J0H8	208;208	Q6NWW9	Fibronectin type III domain-containing protein 3B	Fndc3b	208	1	1.47682e-09	171.62		1	S	KKLKDRQIDRQNRLNSPPSTIYKNSCATVYN	LNS(1)PPSTIYK	3	2	0.0035319	0.77201	NaN	NaN	0.80789	NaN	NaN	1.0365	NaN	NaN	0.77835	NaN	NaN	0.79436	NaN	NaN	1.0137	NaN	NaN	0.86194	NaN	NaN	0.85988	NaN	NaN	1.0538	NaN	NaN	0.81231	NaN	NaN	0.79417	NaN
1085	P70459;A0A0R4J0I0	185;185	P70459	ETS domain-containing transcription factor ERF	Erf	185	0.909964	8.61821e-05	67.358		3	S	SSLFSAVVARRLGRGSVSDCSDGTSELEEPL	GS(0.91)VS(0.9)DCS(0.9)DGT(0.249)S(0.041)ELEEPLGEDPR	2	2	0.13857																												NaN	NaN	0.95866	NaN	NaN
1086	P70459;A0A0R4J0I0	187;187	P70459	ETS domain-containing transcription factor ERF	Erf	187	0.906865	8.61821e-05	67.358		3	S	LFSAVVARRLGRGSVSDCSDGTSELEEPLGE	GS(0.907)VS(0.907)DCS(0.907)DGT(0.221)S(0.059)ELEEPLGEDPR	4	2	-1.4483																												NaN	NaN	0.95866	NaN	NaN
1087	P70459;A0A0R4J0I0	190;190	P70459	ETS domain-containing transcription factor ERF	Erf	190	0.906865	8.61821e-05	67.358		3	S	AVVARRLGRGSVSDCSDGTSELEEPLGEDPR	GS(0.907)VS(0.907)DCS(0.907)DGT(0.221)S(0.059)ELEEPLGEDPR	7	2	-1.4483																												NaN	NaN	0.95866	NaN	NaN
1088	P70459;A0A0R4J0I0;D3YXK6	20;20;20	P70459	ETS domain-containing transcription factor ERF	Erf	20	0.841568	4.31173e-32	209.89		1;2	S	ADTGFAFPDWAYKPESSPGSRQIQLWHFILE	TPADTGFAFPDWAYKPES(0.842)S(0.136)PGS(0.022)R	18	3	-0.047823																			0.84167	NaN	NaN	1.3969	NaN	NaN	1.6899	NaN	NaN
1089	P70459;A0A0R4J0I0;D3YXK6	21;21;21	P70459	ETS domain-containing transcription factor ERF	Erf	21	0.62421	6.80101e-12	122.19		2	S	DTGFAFPDWAYKPESSPGSRQIQLWHFILEL	MKT(1)PADTGFAFPDWAY(0.025)KPES(0.269)S(0.624)PGS(0.082)R	21	3	-0.30019
1090	P70459;A0A0R4J0I0;D3YXK6	24;24;24	P70459	ETS domain-containing transcription factor ERF	Erf	24	0.720304	1.59309e-07	95.227		1	S	FAFPDWAYKPESSPGSRQIQLWHFILELLRK	MKTPADTGFAFPDWAY(0.007)KPES(0.136)S(0.136)PGS(0.72)R	24	4	-0.070923
1091	P70459;A0A0R4J0I0	534;534	P70459	ETS domain-containing transcription factor ERF	Erf	534	0.859032	4.62029e-06	119.48		1	S	VGPGESGGPLTPRRVSSDLQHATAQLSLEHR	RVS(0.859)S(0.141)DLQHATAQLSLEHRDS	3	3	-0.83027
1092	P70459;A0A0R4J0I0	535;535	P70459	ETS domain-containing transcription factor ERF	Erf	535	0.499892	0.000318684	78.552			S	GPGESGGPLTPRRVSSDLQHATAQLSLEHRD	RVS(0.5)S(0.5)DLQHATAQLSLEHRDS	4	3	-0.50348
1093	P70459;A0A0R4J0I0	327;327	P70459	ETS domain-containing transcription factor ERF	Erf	327	0.999999	3.32786e-05	124.76		1	S	RYLQAHTQSVYNYHLSPRAFLHYPGLVVPQP	YLQAHTQSVYNYHLS(1)PR	15	3	0.16671
1094	E9Q2M3;A0A0R4J0I4;E9PVJ3;Q8BIW9	92;91;92;91	E9Q2M3	Chromosome transmission fidelity protein 18 homolog	Chtf18	92	0.943915	0.00231791	65.295		1	S	RNTRKNVRRDQPAPSSPMVKRPRLDVVKKLN	DQPAPS(0.056)S(0.944)PMVK	7	2	-2.9149																												1.7885	NaN	NaN	0.93837	NaN
1095	A0A0R4J0J0;Q3UVT7;Q9JHU2	370;370;370	A0A0R4J0J0	Palmdelphin	Palmd	370	0.994756	0.00405879	70.272		2	S	SNRQNEHEVSPRMELSPSRASPGKSGPQCSS	MELS(0.995)PS(0.035)RAS(0.971)PGK	4	2	-0.69958
1096	A0A0R4J0J0;Q3UVT7;Q9JHU2	375;375;375	A0A0R4J0J0	Palmdelphin	Palmd	375	0.970628	0.00405879	70.272		2	S	EHEVSPRMELSPSRASPGKSGPQCSSPTCQE	MELS(0.995)PS(0.035)RAS(0.971)PGK	9	2	-0.69958
1097	A0A0R4J0J6;Q8BKT7;Q5SVF9;Q5SVF8	307;307;259;182	A0A0R4J0J6	THO complex subunit 5 homolog	Thoc5	307	1	7.27117e-10	92.349		2;3	S	GSVDEAKALFKPPEDSQDDESDSDAEEEQTT	ALFKPPEDS(1)QDDES(1)DS(1)DAEEEQTTK	9	3	-0.61188	NaN	NaN	1.328	NaN	NaN	1.0981	NaN	NaN	0.7907	NaN	NaN	1.0165	NaN	NaN	1.6567	NaN	NaN	1.5541	NaN	NaN	1.2902	NaN	NaN	1.1221	NaN	NaN	0.90641	NaN	0.85942	1.1896	NaN	0.88368
1098	A0A0R4J0J6;Q8BKT7;Q5SVF9;Q5SVF8	312;312;264;187	A0A0R4J0J6	THO complex subunit 5 homolog	Thoc5	312	0.999999	5.02463e-32	132.6		2;3	S	AKALFKPPEDSQDDESDSDAEEEQTTKRRRP	ALFKPPEDS(1)QDDES(1)DS(1)DAEEEQTTK	14	3	-2.5674	NaN	1.0332	1.328	NaN	1.0347	1.0981	NaN	0.93911	0.7907	NaN	0.90775	1.0165	NaN	0.93126	1.6567	NaN	1.0047	1.5541	NaN	1.0786	1.2902	NaN	0.9518	1.1221	NaN	0.87892	0.90641	NaN	1.0289	1.1896	NaN	0.95153
1099	A0A0R4J0J6;Q8BKT7;Q5SVF9;Q5SVF8	314;314;266;189	A0A0R4J0J6	THO complex subunit 5 homolog	Thoc5	314	0.999999	5.02463e-32	132.6		2;3	S	ALFKPPEDSQDDESDSDAEEEQTTKRRRPTL	ALFKPPEDSQDDES(1)DS(1)DAEEEQTTK	16	3	-1.4495	NaN	1.0332	1.328	NaN	1.0347	1.0981	NaN	0.93911	0.7907	NaN	0.90775	1.0165	NaN	0.93126	1.6567	NaN	1.0047	1.5541	NaN	1.0786	1.2902	NaN	0.9518	1.1221	NaN	0.87892	0.90641	NaN	1.0289	1.1896	NaN	0.95153
1100	Q2KN98;A0A0R4J0J8	981;998	Q2KN98	Cytospin-A	Specc1l	981	0.500853	5.22042e-08	89.965		1	S	SLMAMGTTSPQLSLSSSPTASVTPSTRSRIR	DISASEGASPASLMAMGTTSPQLS(0.001)LS(0.051)S(0.501)S(0.402)PT(0.041)AS(0.004)VTPSTR	27	3	0.1542
1101	Q2KN98;A0A0R4J0J8	982;999	Q2KN98	Cytospin-A	Specc1l	982	0.58101	2.07898e-07	56.66		1	S	LMAMGTTSPQLSLSSSPTASVTPSTRSRIRE	DISASEGASPASLMAMGTTSPQLS(0.004)LS(0.025)S(0.283)S(0.581)PT(0.083)AS(0.016)VT(0.003)PS(0.001)T(0.002)R	28	3	0.59247
1102	Q2KN98;A0A0R4J0J8	385;402	Q2KN98	Cytospin-A	Specc1l	385	1	1.06088e-172	291.99		1;2;3	S	SESEGVPSIERSRKGSSGNASEVSVACLTER	KGS(1)S(1)GNASEVSVACLTER	3	2	-0.3077	NaN	1.4612	1.8566	NaN	1.2126	1.2271	NaN	0.82703	0.72646	0.65483	1.3693	2.3292	0.5434	1.6093	1.3103	0.82886	1.2243	0.88801	0.71654	1.0142	1.0625	0.64377	1.0993	1.2177	0.86966	1.0809	1.1265	0.69681	0.96944	1.2194	0.70416	0.952
1103	Q2KN98;A0A0R4J0J8	386;403	Q2KN98	Cytospin-A	Specc1l	386	1	7.52267e-40	204.18		1;2;3	S	ESEGVPSIERSRKGSSGNASEVSVACLTERI	KGS(1)S(1)GNAS(1)EVSVACLTER	4	2	-1.0628	NaN	1.4612	1.8566	NaN	1.2126	1.2271	NaN	0.82703	0.72646	NaN	1.3693	2.3292	NaN	1.6093	1.3103	NaN	1.2243	0.88801	0.65418	1.0142	1.0625	0.59679	1.0993	1.2177	0.88307	1.0809	1.1265	NaN	0.96944	1.2194	NaN	0.952
1104	Q2KN98;A0A0R4J0J8	390;407	Q2KN98	Cytospin-A	Specc1l	390	0.99981	5.2849e-12	116.06		1;2;3	S	VPSIERSRKGSSGNASEVSVACLTERIHQME	KGS(1)S(1)GNAS(1)EVSVACLTER	8	2	-1.0628	NaN	NaN	1.8566	NaN	NaN	1.2271	NaN	NaN	0.72646	NaN	NaN	2.3292	NaN	NaN	1.3103	NaN	NaN	0.88801	NaN	NaN	1.0625	NaN	NaN	1.2177	NaN	NaN	1.1265	NaN	0.70909	1.2194	NaN	0.85577
1105	Q2KN98;A0A0R4J0J8	832;849	Q2KN98	Cytospin-A	Specc1l	832	0.981329	1.53205e-07	170.74		1	S	RDLAALRQGMGLSRRSSTSSEPTPTVKTLIK	RS(0.981)S(0.017)T(0.001)SSEPTPTVK	2	2	1.0038										0.93191	NaN	NaN	0.87627	NaN	NaN	0.98646	NaN	NaN	0.81805	NaN	NaN	0.65477	NaN	NaN	0.77859	NaN	NaN	0.91727	NaN	NaN	0.74955	NaN
1106	Q2KN98;A0A0R4J0J8	833;850	Q2KN98	Cytospin-A	Specc1l	833	0.957681	5.18595e-17	200.46		1	S	DLAALRQGMGLSRRSSTSSEPTPTVKTLIKS	RS(0.04)S(0.958)T(0.002)SSEPTPTVK	3	2	0.34815																												0.76637	NaN	NaN	0.65668	NaN
1107	Q2KN98;A0A0R4J0J8;A0A1W2P785	54;71;54	Q2KN98	Cytospin-A	Specc1l	54	1	2.87897e-24	173.98		1	S	KPVRPGAAAALSKTKSNDDLLAGMAGGVNVT	S(1)NDDLLAGMAGGVNVTNGIK	1	2	-3.0413																												0.96054	NaN	NaN	0.72048	NaN
1108	Q2KN98;A0A0R4J0J8	869;886	Q2KN98	Cytospin-A	Specc1l	869	0.999964	1.70181e-12	160.98		1;2	S	QVPNAAAAAIPRTPLSPSPMKTPPAAAVSPM	TPLS(1)PSPMK	4	2	-0.23535	1.0124	NaN	NaN	1.3541	NaN	NaN	1.3679	NaN	NaN	1.0093	NaN	NaN	0.78791	NaN	NaN	0.93032	NaN	NaN	0.52915	NaN	NaN	0.41225	NaN	NaN	0.7927	NaN	NaN	0.80083	NaN	NaN	0.90437	NaN
1109	Q2KN98;A0A0R4J0J8	871;888	Q2KN98	Cytospin-A	Specc1l	871	0.898394	0.000105843	98.132		1;2	S	PNAAAAAIPRTPLSPSPMKTPPAAAVSPMQR	T(0.153)PLS(0.854)PS(0.898)PMKT(0.091)PPAAAVS(0.004)PMQR	6	3	-0.92655
1110	Q2KN98;A0A0R4J0J8	882;899	Q2KN98	Cytospin-A	Specc1l	882	1	5.63538e-05	93.92		1;2	S	PLSPSPMKTPPAAAVSPMQRHSISGPISTSK	TPPAAAVS(1)PMQR	8	2	1.682
1111	Q2KN98;A0A0R4J0J8	923;940	Q2KN98	Cytospin-A	Specc1l	923	0.762854	0.00295114	77.894		1	S	NYGELPVQEHLLRTSSTSRPASLPRVPAMES	T(0.026)S(0.026)S(0.763)T(0.177)S(0.008)RPASLPR	3	2	0.083973																												5.8467	NaN	NaN	2.759	NaN
1112	A0A0R4J0K1;Q9ERR7	150;150	A0A0R4J0K1	15 kDa selenoprotein	2015-09-01	150	0.999956	3.23571e-11	188.4		1	S	GNIAEELSILKWNTDSVEEFLSEKLERI___	WNTDS(1)VEEFLSEK	5	2	0.14148	0.53183	NaN	NaN	0.65331	NaN	NaN	1.1669	NaN	NaN	0.44962	NaN	NaN	1.8046	NaN	NaN	3.8276	NaN	NaN	0.98821	NaN	NaN	0.67989	NaN	NaN	0.66686	NaN	NaN	0.72041	NaN	NaN	0.73564	NaN
1113	Q7TMV1;A0A0R4J0K8	627;627	Q7TMV1	E3 ubiquitin-protein ligase RNF139	Rnf139	627	1	6.5887e-08	82.503		3	S	ENPNPEEALREDAAGSDRELNEDDSTDCDDD	EDAAGS(1)DRELNEDDS(1)T(1)DCDDDAQR	6	3	-1.2639	NaN	NaN	1.0631	NaN	NaN	0.9669	NaN	NaN	0.85119
1114	Q7TMV1;A0A0R4J0K8	636;636	Q7TMV1	E3 ubiquitin-protein ligase RNF139	Rnf139	636	1	6.5887e-08	82.503		3	S	REDAAGSDRELNEDDSTDCDDDAQRERNGGI	EDAAGS(1)DRELNEDDS(1)T(1)DCDDDAQR	15	3	-1.2639	NaN	NaN	1.0631	NaN	NaN	0.9669	NaN	NaN	0.85119
1115	A0A0R4J0M1	162	A0A0R4J0M1			162	0.769969	2.07631e-08	98.002		1	S	GTAQVDAAPVASAAPSPPVTKEEEGAPGASW	DAAGTAQVDAAPVAS(0.011)AAPS(0.77)PPVT(0.219)K	19	3	1.1427	0.92339	NaN	NaN	0.9388	NaN	NaN	1.0144	NaN	NaN										1.0285	NaN	NaN	1.0061	NaN	NaN	0.92463	NaN	NaN	0.98745	NaN	NaN	0.99862	NaN
1116	A0A0R4J0M9;Q8CDG3	993;993	A0A0R4J0M9	Deubiquitinating protein VCIP135	Vcpip1	993	0.997249	7.19387e-05	100.27		2	S	VKEAVSQVRAEATTRSRESSPSHGLLKLGSG	S(0.997)RES(0.671)S(0.323)PS(0.009)HGLLK	1	2	-0.042687	NaN	0.75904	NaN	NaN	0.75321	NaN	NaN	0.97221	NaN	NaN	0.69875	NaN	NaN	0.78632	NaN	NaN	1.0961	NaN	NaN	0.73785	NaN	NaN	0.70163	NaN	NaN	0.93537	NaN	NaN	0.89899	NaN	NaN	0.82555
1117	A0A0R4J0M9;Q8CDG3	996;996	A0A0R4J0M9	Deubiquitinating protein VCIP135	Vcpip1	996	0.933302	7.19387e-05	96.096		1;2	S	AVSQVRAEATTRSRESSPSHGLLKLGSGGVV	S(0.986)RES(0.933)S(0.064)PS(0.017)HGLLK	4	2	-1.0472	0.37011	0.72898	NaN	0.53508	0.72822	NaN	1.478	0.99256	NaN	NaN	0.69875	NaN	NaN	0.78632	NaN	NaN	1.0961	NaN	NaN	0.72742	NaN	NaN	0.65882	NaN	NaN	0.9149	NaN	NaN	0.8929	NaN	NaN	0.86337
1118	A0A0R4J0M9;Q8CDG3	997;997	A0A0R4J0M9	Deubiquitinating protein VCIP135	Vcpip1	997	0.952549	7.7948e-05	95.854		1;2	S	VSQVRAEATTRSRESSPSHGLLKLGSGGVVK	ES(0.021)S(0.953)PS(0.027)HGLLK	3	2	-1.7516	NaN	0.70011	NaN	NaN	0.70406	NaN	NaN	1.0133	NaN	NaN	0.58217	NaN	NaN	0.77581	NaN	NaN	1.2429	NaN	0.44831	0.72742	NaN	0.85385	0.66985	NaN	1.8925	0.9149	NaN	0.68661	0.77561	NaN	0.75768	0.79624
1119	A0A0R4J0M9;Q8CDG3	999;999	A0A0R4J0M9	Deubiquitinating protein VCIP135	Vcpip1	999	0.996088	0.000580288	100.27		2	S	QVRAEATTRSRESSPSHGLLKLGSGGVVKKK	AEAT(0.002)T(0.001)RS(0.306)RES(0.68)S(0.015)PS(0.996)HGLLK	13	2	-0.23337
1120	A0A0R4J0M9;Q8CDG3	1196;1196	A0A0R4J0M9	Deubiquitinating protein VCIP135	Vcpip1	1196	0.99996	3.15318e-19	108.69		1;2	S	LGAAFATRSKAQKENSMEEPEEMDSQDAETT	AQKENS(1)MEEPEEMDSQDAETTNTTEPMDHS	6	3	-0.81529
1121	A0A0R4J0M9;Q8CDG3	1205;1205	A0A0R4J0M9	Deubiquitinating protein VCIP135	Vcpip1	1205	0.986232	3.18424e-19	108.69		2	S	KAQKENSMEEPEEMDSQDAETTNTTEPMDHS	S(0.047)KAQKENS(0.953)MEEPEEMDS(0.986)QDAET(0.01)T(0.004)NTTEPMDHS	17	3	-0.011839
1122	A0A0R4J0M9;Q8CDG3	1189;1189	A0A0R4J0M9	Deubiquitinating protein VCIP135	Vcpip1	1189	0.91472	5.8731e-12	86.722		1;2	S	DSHVADVLGAAFATRSKAQKENSMEEPEEMD	S(0.915)KAQKENS(0.089)MEEPEEMDS(0.944)QDAET(0.028)T(0.014)NT(0.009)T(0.002)EPMDHS	1	4	0.46633
1123	A0A0R4J0M9;Q8CDG3;Q8CDG3-2	746;746;746	A0A0R4J0M9	Deubiquitinating protein VCIP135	Vcpip1	746	0.999917	6.37393e-08	111.61		1;2	S	TEKLKQEQKGQPRTVSPSTIRDGPSSAPATP	TVS(1)PSTIR	3	2	0.23312	0.71351	NaN	NaN	0.62725	NaN	NaN	0.897	NaN	NaN	0.67895	NaN	NaN	0.74348	NaN	NaN	1.0758	NaN	NaN	0.7664	NaN	NaN	0.7963	NaN	NaN	1.0907	NaN	NaN	1.0687	NaN	NaN	1.0048	NaN
1124	A0A0R4J0M9;Q8CDG3;Q8CDG3-2	756;756;756	A0A0R4J0M9	Deubiquitinating protein VCIP135	Vcpip1	756	0.571523	0.000498362	60.218		3	S	QPRTVSPSTIRDGPSSAPATPTKAPYSPTTS	T(0.471)VS(0.471)PS(0.047)T(0.055)IRDGPS(0.198)S(0.572)APAT(0.267)PT(0.727)KAPY(0.169)S(0.02)PT(0.001)TSK	13	3	0.54831
1125	A0A0R4J0M9;Q8CDG3;Q8CDG3-2	767;767;767	A0A0R4J0M9	Deubiquitinating protein VCIP135	Vcpip1	767	0.767276	6.37393e-08	83.058		2	S	DGPSSAPATPTKAPYSPTTSKEKKIRITTND	T(0.448)VS(0.531)PS(0.006)T(0.007)IRDGPS(0.004)S(0.004)APAT(0.008)PT(0.052)KAPY(0.003)S(0.767)PT(0.12)T(0.026)S(0.024)K	24	3	0.22582
1126	A0A0R4J0N8;P70658-2;P70658	326;324;326	A0A0R4J0N8	C-X-C chemokine receptor type 4	Cxcr4	326	0.999801	6.10008e-22	204.31		1	S	FLGAKFKSSAQHALNSMSRGSSLKILSKGKR	SSAQHALNS(1)MSR	9	2	-0.53279	0.65542	NaN	NaN	0.46312	NaN	NaN	0.78295	NaN	NaN	0.53339	NaN	NaN	0.40006	NaN	NaN	0.73903	NaN	NaN	0.51096	NaN	NaN	0.38735	NaN	NaN	0.77017	NaN	NaN	0.60914	NaN	NaN	0.44813	NaN
1127	A0A0R4J0N8;P70658-2;P70658	328;326;328	A0A0R4J0N8	C-X-C chemokine receptor type 4	Cxcr4	328	0.654353	0.000164733	74.519		1;2	S	GAKFKSSAQHALNSMSRGSSLKILSKGKRGG	FKSSAQHALNS(0.345)MS(0.654)R	13	3	-0.40275																												0.43132	NaN	NaN	0.45091	NaN
1128	A0A0R4J0N8;P70658-2;P70658	345;343;345	A0A0R4J0N8	C-X-C chemokine receptor type 4	Cxcr4	345	0.49882	9.75143e-05	74.703			S	GSSLKILSKGKRGGHSSVSTESESSSFHSS_	RGGHS(0.499)S(0.499)VS(0.002)TESESSSFHSS	5	3	-0.3202
1129	A0A0R4J0N8;P70658-2;P70658	346;344;346	A0A0R4J0N8	C-X-C chemokine receptor type 4	Cxcr4	346	0.63205	9.75143e-05	74.703		1	S	SSLKILSKGKRGGHSSVSTESESSSFHSS__	GGHS(0.162)S(0.632)VS(0.102)T(0.102)ES(0.002)ESSSFHSS	5	3	2.699
1130	A0A0R4J0N8;P70658-2;P70658	353;351;353	A0A0R4J0N8	C-X-C chemokine receptor type 4	Cxcr4	353	0.273033	0.000131604	83.499			S	KGKRGGHSSVSTESESSSFHSS_________	GGHSSVSTES(0.001)ES(0.273)S(0.273)S(0.219)FHS(0.117)S(0.117)	12	2	0.39572
1131	A0A0R4J0N8;P70658-2;P70658	354;352;354	A0A0R4J0N8	C-X-C chemokine receptor type 4	Cxcr4	354	0.48254	1.41448e-05	87.352			S	GKRGGHSSVSTESESSSFHSS__________	GGHSSVSTES(0.001)ES(0.032)S(0.483)S(0.428)FHS(0.028)S(0.028)	13	3	0.041189
1132	A0A0R4J0N8;P70658-2;P70658	355;353;355	A0A0R4J0N8	C-X-C chemokine receptor type 4	Cxcr4	355	0.999255	5.32134e-210	315.32		1;2	S	KRGGHSSVSTESESSSFHSS___________	GGHSSVSTESESS(0.001)S(0.999)FHSS	14	2	0.04726	0.51526	NaN	NaN	0.41143	NaN	NaN	0.78835	NaN	NaN	0.51792	NaN	NaN	0.50649	NaN	NaN	0.94985	NaN	NaN										0.53773	NaN	NaN	0.44542	NaN
1133	A0A0R4J0N8;P70658-2;P70658	358;356;358	A0A0R4J0N8	C-X-C chemokine receptor type 4	Cxcr4	358	0.911899	0	428.28		1;2	S	GHSSVSTESESSSFHSS______________	GGHSSVSTESESSSFHS(0.912)S(0.088)	17	2	0.37513
1134	A0A0R4J0N8;P70658-2;P70658	359;357;359	A0A0R4J0N8	C-X-C chemokine receptor type 4	Cxcr4	359	0.5	0	422.25		1	S	HSSVSTESESSSFHSS_______________	GGHSSVSTESESSSFHS(0.5)S(0.5)	18	2	0.42255
1135	A0A0R4J0N8;P70658-2;P70658	332;330;332	A0A0R4J0N8	C-X-C chemokine receptor type 4	Cxcr4	332	0.999537	3.00993e-09	175.54		1;2	S	KSSAQHALNSMSRGSSLKILSKGKRGGHSSV	GSS(1)LKILSK	3	2	0.20177
1136	A0A0R4J0N9;Q5HZI1-3;Q5HZI1-2;A0A0R4J147;Q5HZI1-4;Q5HZI1;A0A0R4J1L9	434;401;434;514;514;1204;1204	A0A0R4J0N9	Microtubule-associated tumor suppressor 1 homolog	Mtus1	434	0.971012	4.16486e-06	119.87		2	S	SAIPFQSPRNSGSFSSPSISPR_________	NSGSFS(0.024)S(0.971)PS(0.106)IS(0.899)PR	7	2	-0.31215
1137	A0A0R4J0N9;Q5HZI1-3;Q5HZI1-2;A0A0R4J147;Q5HZI1-4;Q5HZI1;A0A0R4J1L9	436;403;436;516;516;1206;1206	A0A0R4J0N9	Microtubule-associated tumor suppressor 1 homolog	Mtus1	436	0.995786	6.36769e-12	180.7		1;2	S	IPFQSPRNSGSFSSPSISPR___________	NSGSFSS(0.004)PS(0.996)IS(1)PR	9	2	1.8234
1138	A0A0R4J0N9;Q5HZI1-3;Q5HZI1-2;A0A0R4J147;Q5HZI1-4;Q5HZI1;A0A0R4J1L9	438;405;438;518;518;1208;1208	A0A0R4J0N9	Microtubule-associated tumor suppressor 1 homolog	Mtus1	438	0.999999	6.36769e-12	180.7		1;2	S	FQSPRNSGSFSSPSISPR_____________	NSGSFSS(0.004)PS(0.996)IS(1)PR	11	2	1.8234
1139	A0A0R4J0P5;P97814	318;318	A0A0R4J0P5	Proline-serine-threonine phosphatase-interacting protein 1	Pstpip1	318	0.999999	0.00100752	77.527		1	S	PSCGVIKRFSGLLHGSPKTTPSAPAASTETL	FSGLLHGS(1)PK	8	2	0.37066	2.5382	NaN	NaN	1.5979	NaN	NaN	0.63354	NaN	NaN										1.7803	NaN	NaN	1.9223	NaN	NaN	1.0524	NaN	NaN
1140	A0A0R4J0P6;Q8VDG3	569;569	A0A0R4J0P6	Poly(A)-specific ribonuclease PARN	Parn	569	1	1.1634e-60	166.62		2;3	S	TLSPDPREAALEDRESEEVSDSELEQTDSCT	EAALEDRES(1)EEVS(0.913)DS(0.087)ELEQTDSCTDPLPEGR	9	3	-0.9898	NaN	1.0425	1.0652	NaN	0.87233	1.0773	NaN	0.90786	0.99887	NaN	0.98563	NaN	NaN	0.94407	NaN	NaN	0.95214	NaN	NaN	0.93457	NaN	NaN	0.95917	NaN	NaN	1.0236	NaN	NaN	0.84849	1.1356	NaN	0.81975
1141	A0A0R4J0P6;Q8VDG3	573;573	A0A0R4J0P6	Poly(A)-specific ribonuclease PARN	Parn	573	0.999569	1.1634e-60	166.62		2;3	S	DPREAALEDRESEEVSDSELEQTDSCTDPLP	EAALEDRES(1)EEVS(1)DS(1)ELEQT(0.001)DSCTDPLPEGR	13	3	-1.2045	NaN	1.0425	1.0652	NaN	0.87233	1.0773	NaN	0.90786	0.99887	NaN	0.93148	NaN	NaN	0.8675	NaN	NaN	1.0363	NaN	NaN	0.93457	NaN	NaN	0.95917	NaN	NaN	1.0236	NaN	NaN	0.87764	1.1356	NaN	0.81975
1142	A0A0R4J0P6;Q8VDG3	575;575	A0A0R4J0P6	Poly(A)-specific ribonuclease PARN	Parn	575	0.999569	9.55908e-37	128.82		2;3	S	REAALEDRESEEVSDSELEQTDSCTDPLPEG	EAALEDRES(1)EEVS(1)DS(1)ELEQT(0.001)DSCTDPLPEGR	15	3	-1.2045	NaN	NaN	1.0652	NaN	NaN	1.0773	NaN	NaN	0.99887	NaN	1.0429	NaN	NaN	1.0274	NaN	NaN	0.87477	NaN										NaN	0.69618	1.1356	NaN	0.94853
1143	A0A0R4J0P6;Q8VDG3	556;556	A0A0R4J0P6	Poly(A)-specific ribonuclease PARN	Parn	556	0.959581	5.38809e-06	71.614		1;3	S	SNSFTAAGMLGKRTLSPDPREAALEDRESEE	RT(0.04)LS(0.96)PDPR	4	2	0.4075
1144	F6R4N2;A0A0R4J0Q2;E9QAD0;Q3UEQ1;E9Q9A0;F6V2U0;D3YUD3;D3YUL8;D3Z230;Q9EPW0-2;Q9EPW0	223;223;223;482;487;488;487;482;487;223;488	F6R4N2	Type I inositol 3,4-bisphosphate 4-phosphatase	Inpp4a	223	0.880348	7.96265e-05	96.015		1	S	HGLNAARPDYIASKASPTSTEEEQVMLRNDQ	AS(0.88)PT(0.118)S(0.001)TEEEQVMLR	2	2	0.76418										1.2875	NaN	NaN	1.0099	NaN	NaN	0.77491	NaN	NaN										1.0484	NaN	NaN	0.93654	NaN
1145	F6R4N2;A0A0R4J0Q2;E9QAD0;Q3UEQ1;E9Q9A0;F6V2U0;D3YUD3;D3YUL8;D3Z230;Q9EPW0-2;Q9EPW0	86;86;86;351;351;351;351;351;351;86;351	F6R4N2	Type I inositol 3,4-bisphosphate 4-phosphatase	Inpp4a	86	0.669453	0.00264098	76.611		1	S	TNLHIQRMRVQDDGGSDQNYDVVTIGAPAAH	VQDDGGS(0.669)DQNY(0.331)DVVTIGAPAAHCQGFK	7	3	-0.37102
1146	D3Z0L1;A0A0R4J0Q3;Q8CH36	32;32;32	D3Z0L1	Proton-coupled amino acid transporter 4	Slc36a4	32	0.993452	1.48837e-08	88.627		2	S	MDVMRPLINEQNFDGSSDEEQEQTLVPIQKH	PLINEQNFDGS(0.993)S(0.993)DEEQEQT(0.013)LVPIQK	11	3	-1.6644	NaN	0.92518	NaN	NaN	0.56757	NaN	NaN	0.84703	NaN	NaN	0.93611	NaN	NaN	1.0294	NaN	NaN	1.0666	NaN	NaN	0.95698	NaN	NaN	0.76676	NaN	NaN	0.77293	NaN
1147	D3Z0L1;A0A0R4J0Q3;Q8CH36	33;33;33	D3Z0L1	Proton-coupled amino acid transporter 4	Slc36a4	33	0.993452	1.48837e-08	88.627		2	S	DVMRPLINEQNFDGSSDEEQEQTLVPIQKHY	PLINEQNFDGS(0.993)S(0.993)DEEQEQT(0.013)LVPIQK	12	3	-1.6644	NaN	0.92518	NaN	NaN	0.56757	NaN	NaN	0.84703	NaN	NaN	0.93611	NaN	NaN	1.0294	NaN	NaN	1.0666	NaN	NaN	0.95698	NaN	NaN	0.76676	NaN	NaN	0.77293	NaN
1148	A0A0R4J0R1;O70404;A0A0U1RPE8	55;55;29	A0A0R4J0R1	Vesicle-associated membrane protein 8	Vamp8	55	0.58225	0.000354944	57.328		1	S	NLDHLRNKTEDLEATSEHFKTTSQKVARKFW	TEDLEAT(0.418)S(0.582)EHFK	8	3	0.57511																												0.26708	NaN	NaN	0.24296	NaN
1149	A0A0R4J0S4;Q80Y17	982;982	A0A0R4J0S4	Lethal(2) giant larvae protein homolog 1	Llgl1	982	0.999777	4.49346e-05	80.102		2;3;4	S	LSQANGTRDIILAPESCEGSPSSAHSKRADT	DIILAPES(1)CEGS(0.967)PS(0.027)S(0.005)AHS(0.001)K	8	3	-0.45505	NaN	0.92248	NaN	NaN	1.0283	NaN	NaN	1.1337	NaN	NaN	0.68567	0.84364	NaN	0.87678	0.82005	NaN	1.2639	1.0626	NaN	0.97004	0.94424	NaN	0.67718	0.99961	NaN	0.62916	1.0317	NaN	0.78071	0.8228	NaN	0.79907
1150	A0A0R4J0S4;Q80Y17	986;986	A0A0R4J0S4	Lethal(2) giant larvae protein homolog 1	Llgl1	986	0.998549	6.00435e-13	88.394		2;3;4	S	NGTRDIILAPESCEGSPSSAHSKRADTMEPP	DIILAPES(0.999)CEGS(0.999)PS(0.872)S(0.842)AHS(0.289)K	12	2	0.037466	NaN	0.92248	NaN	NaN	1.0283	NaN	NaN	1.1337	NaN	NaN	0.68567	0.84364	NaN	0.87678	0.82005	NaN	1.2639	1.0626	NaN	0.97004	0.94424	NaN	0.67718	0.99961	NaN	0.62916	1.0317	NaN	0.78071	0.8228	NaN	0.79907
1151	A0A0R4J0S4;Q80Y17	988;988	A0A0R4J0S4	Lethal(2) giant larvae protein homolog 1	Llgl1	988	0.871578	0.000153661	56.959		4	S	TRDIILAPESCEGSPSSAHSKRADTMEPPEA	DIILAPES(0.999)CEGS(0.999)PS(0.872)S(0.842)AHS(0.289)K	14	2	0.037466										NaN	NaN	0.6819	NaN	NaN	0.79428	NaN	NaN	1.1145	NaN	NaN	0.82903	NaN	NaN	0.98035	NaN	NaN	1.0953	NaN	NaN	0.75257	NaN	NaN
1152	A0A0R4J0S4;Q80Y17	989;989	A0A0R4J0S4	Lethal(2) giant larvae protein homolog 1	Llgl1	989	0.900486	0.000149944	60.034		4	S	RDIILAPESCEGSPSSAHSKRADTMEPPEAA	DIILAPES(0.999)CEGS(0.982)PS(0.409)S(0.9)AHS(0.709)K	15	2	-0.21055										NaN	NaN	0.83355	NaN	NaN	0.87184	NaN	NaN	1.0252	NaN	NaN	1.0755	NaN	NaN	1.0192	NaN	NaN	0.97177	NaN	NaN	0.8228	NaN	NaN
1153	A0A0R4J0S4;Q80Y17	992;992	A0A0R4J0S4	Lethal(2) giant larvae protein homolog 1	Llgl1	992	0.708976	0.000149944	60.034		4	S	ILAPESCEGSPSSAHSKRADTMEPPEAALSP	DIILAPES(0.999)CEGS(0.982)PS(0.409)S(0.9)AHS(0.709)K	18	2	-0.21055										NaN	NaN	0.84364	NaN	NaN	0.84444	NaN	NaN	0.9775	NaN	NaN	0.94424	NaN	NaN	0.99961	NaN	NaN	1.0317	NaN	NaN	0.75734	NaN	NaN
1154	A0A0R4J0S4;Q80Y17	964;964	A0A0R4J0S4	Lethal(2) giant larvae protein homolog 1	Llgl1	964	1	4.2023e-20	195.45		1	S	DISWPQNATQPRLQESPKLSQANGTRDIILA	LQES(1)PKLSQANGTR	4	2	0.70702
1155	A0A0R4J0S4;Q80Y17	968;968	A0A0R4J0S4	Lethal(2) giant larvae protein homolog 1	Llgl1	968	0.676602	6.00435e-13	88.394		2	S	PQNATQPRLQESPKLSQANGTRDIILAPESC	LQES(0.179)PKLS(0.677)QANGT(0.144)RDIILAPES(0.039)CEGS(0.919)PS(0.011)S(0.003)AHS(0.028)K	8	4	0.5544
1156	A0A0R4J0T4;Q5D0E0;O88351	672;672;672	A0A0R4J0T4	Inhibitor of nuclear factor kappa-B kinase subunit beta	Ikbkb	672	0.999271	5.05654e-24	191.64		1	S	LLKIACSKVRGPVSGSPDSMNVSRLSHPGQL	GPVS(0.001)GS(0.999)PDSMNVSR	6	2	0.61262	1.2028	NaN	NaN	1.2675	NaN	NaN	1.0494	NaN	NaN	1.2046	NaN	NaN	1.0972	NaN	NaN	0.9252	NaN	NaN	1.2267	NaN	NaN	0.91661	NaN	NaN	0.82888	NaN	NaN	1.3537	NaN	NaN	1.1302	NaN
1157	Q9D8S3;A0A0R4J0T8	143;143	Q9D8S3	ADP-ribosylation factor GTPase-activating protein 3	Arfgap3	143	1	1.82916e-12	121.39		1	S	HGTDLWLDSCAAPPVSPPPKEEDFFASHASL	HGTDLWLDSCAAPPVS(1)PPPK	16	3	-0.44478	1.3707	NaN	NaN	3.4308	NaN	NaN	2.5905	NaN	NaN	1.3119	NaN	NaN	2.5507	NaN	NaN	1.9234	NaN	NaN	1.4813	NaN	NaN	2.5105	NaN	NaN	1.7165	NaN	NaN	0.88713	NaN	NaN	1.1553	NaN
1158	Q9D8S3;A0A0R4J0T8	231;231	Q9D8S3	ADP-ribosylation factor GTPase-activating protein 3	Arfgap3	231	0.99033	0.00718055	55.171		2	S	KKPNQAKKGLGAKKGSLGAQKLTNTSFTEIE	KGS(0.99)LGAQKLT(0.23)NT(0.346)S(0.114)FT(0.32)EIEK	3	3	1.7744
1159	Q9D8S3;A0A0R4J0T8	241;241	Q9D8S3	ADP-ribosylation factor GTPase-activating protein 3	Arfgap3	241	0.967989	1.4111e-05	173.72		1	S	GAKKGSLGAQKLTNTSFTEIEKQAQAVDKRK	LTNT(0.016)S(0.968)FT(0.016)EIEK	5	2	-0.2537	1.3551	NaN	NaN	1.6922	NaN	NaN	1.2766	NaN	NaN	1.0194	NaN	NaN	1.5216	NaN	NaN	1.4821	NaN	NaN	1.4609	NaN	NaN	1.308	NaN	NaN	0.7852	NaN	NaN	0.90373	NaN	NaN	0.96988	NaN
1160	Q9D8S3;A0A0R4J0T8	331;331	Q9D8S3	ADP-ribosylation factor GTPase-activating protein 3	Arfgap3	331	0.999868	6.23526e-66	220.98		1	S	ISHSVTSDMQTIEQESPTLAKPRRKYQEDPE	SGISHSVTSDMQTIEQES(1)PTLAKPR	18	3	-0.37414	1.2299	NaN	NaN	1.2911	NaN	NaN	1.0793	NaN	NaN	1.3862	NaN	NaN	1.3188	NaN	NaN	0.94701	NaN	NaN	1.4343	NaN	NaN	1.532	NaN	NaN	1.0945	NaN	NaN	1.2147	NaN	NaN	1.1922	NaN
1161	Q9D8S3;A0A0R4J0T8	372;373	Q9D8S3	ADP-ribosylation factor GTPase-activating protein 3	Arfgap3	372	0.350157	2.85493e-07	141.06			S	SEQSSRYFDDPMELRSSSFSSWDDGADSYWK	S(0.35)S(0.35)S(0.293)FS(0.006)S(0.001)WDDGADSYWK	1	2	1.0535
1162	Q9D8S3;A0A0R4J0T8	373;374	Q9D8S3	ADP-ribosylation factor GTPase-activating protein 3	Arfgap3	373	0.350157	2.85493e-07	141.06			S	EQSSRYFDDPMELRSSSFSSWDDGADSYWKK	S(0.35)S(0.35)S(0.293)FS(0.006)S(0.001)WDDGADSYWK	2	2	1.0535
1163	Q9D8S3;A0A0R4J0T8	374;375	Q9D8S3	ADP-ribosylation factor GTPase-activating protein 3	Arfgap3	374	0.941858	3.82403e-15	174.24		1	S	QSSRYFDDPMELRSSSFSSWDDGADSYWKKD	S(0.029)S(0.029)S(0.942)FSSWDDGADSYWK	3	2	0.74765	0.98469	NaN	NaN	1.339	NaN	NaN	1.3008	NaN	NaN	1.5056	NaN	NaN	1.7246	NaN	NaN	1.0918	NaN	NaN	1.3703	NaN	NaN	1.4452	NaN	NaN	0.98149	NaN	NaN	1.215	NaN	NaN	1.0012	NaN
1164	Q9D8S3;A0A0R4J0T8	377;378	Q9D8S3	ADP-ribosylation factor GTPase-activating protein 3	Arfgap3	377	0.939096	0.000983946	72.433		2	S	RYFDDPMELRSSSFSSWDDGADSYWKKDSSR	S(0.272)S(0.328)S(0.397)FS(0.064)S(0.939)WDDGADSYWKK	6	2	0.45426
1165	Q9D8S3;A0A0R4J0T8	352;352	Q9D8S3	ADP-ribosylation factor GTPase-activating protein 3	Arfgap3	352	0.281347	2.83206e-07	128.06			S	PRRKYQEDPEDSYFSSSSKWSEQSSRYFDDP	YQEDPEDSYFS(0.156)S(0.281)S(0.281)S(0.281)K	12	2	1.6307
1166	Q9D8S3;A0A0R4J0T8	353;353	Q9D8S3	ADP-ribosylation factor GTPase-activating protein 3	Arfgap3	353	0.281347	2.83206e-07	128.06			S	RRKYQEDPEDSYFSSSSKWSEQSSRYFDDPM	YQEDPEDSYFS(0.156)S(0.281)S(0.281)S(0.281)K	13	2	1.6307
1167	Q9D8S3;A0A0R4J0T8	354;354	Q9D8S3	ADP-ribosylation factor GTPase-activating protein 3	Arfgap3	354	0.281347	2.83206e-07	128.06			S	RKYQEDPEDSYFSSSSKWSEQSSRYFDDPME	YQEDPEDSYFS(0.156)S(0.281)S(0.281)S(0.281)K	14	2	1.6307
1168	D3Z3N9;A0A0R4J0T9;Q8BM65;Q8BM65-3;Q8BM65-4	191;191;191;191;191	D3Z3N9	Neuronal tyrosine-phosphorylated phosphoinositide-3-kinase adapter 2	Nyap2	191	0.851553	0.00267253	59.634		3	S	KFTVPASHSPPRASTSGHLFPSPGSQERNIK	AS(0.297)T(0.852)S(0.852)GHLFPS(0.873)PGS(0.127)QERNIK	4	3	-1.0035
1169	D3Z3N9;A0A0R4J0T9;Q8BM65;Q8BM65-3;Q8BM65-4	197;197;197;197;197	D3Z3N9	Neuronal tyrosine-phosphorylated phosphoinositide-3-kinase adapter 2	Nyap2	197	0.872808	0.00267253	59.634		3	S	SHSPPRASTSGHLFPSPGSQERNIKVSAKPR	AS(0.297)T(0.852)S(0.852)GHLFPS(0.873)PGS(0.127)QERNIK	10	3	-1.0035
1170	E9Q361;E9Q360;A0A0R4J0V1;Q8K2A7	231;231;231;231	E9Q361	Integrator complex subunit 10	Ints10	231	0.983872	1.56356e-48	165.03		1	S	SENQHQGAQDTSDLMSPSKRSSQKYIIEGLT	STQSENQHQGAQDTSDLMS(0.984)PS(0.016)KR	19	3	-0.13155	1.2247	NaN	NaN	1.4186	NaN	NaN	1.1732	NaN	NaN	1.0211	NaN	NaN	0.97809	NaN	NaN	0.96962	NaN	NaN	1.1866	NaN	NaN	1.0275	NaN	NaN	0.99792	NaN	NaN	1.0967	NaN	NaN	0.94721	NaN
1171	A0A0R4J0V5;P08775	1928;1966	A0A0R4J0V5	DNA-directed RNA polymerase II subunit RPB1	Polr2a	1928	0.986342	9.69143e-06	77.352		1	S	SPTYSLTSPAISPDDSDEEN___________	GSTYSPTSPGYSPTSPTYSLTSPAIS(0.013)PDDS(0.986)DEEN	30	3	0.05573
1172	A0A0R4J0V5;P08775	1823;1861	A0A0R4J0V5	DNA-directed RNA polymerase II subunit RPB1	Polr2a	1823	0.438016	1.0236e-06	79.426			S	YSPSSPEYTPASPKYSPTSPKYSPTSPKYSP	Y(0.338)S(0.438)PT(0.108)S(0.108)PKY(0.1)S(0.114)PT(0.378)S(0.378)PKY(0.029)S(0.009)PTSPTYSPTTPK	2	3	-0.1959
1173	A0A0R4J0V5;P08775	1826;1864	A0A0R4J0V5	DNA-directed RNA polymerase II subunit RPB1	Polr2a	1826	0.768786	3.64393e-08	110.84		2;3	S	SSPEYTPASPKYSPTSPKYSPTSPKYSPTSP	Y(0.004)S(0.156)PT(0.07)S(0.769)PKY(0.334)S(0.598)PT(0.061)S(0.008)PKY(0.001)S(0.001)PT(0.114)S(0.04)PT(0.073)Y(0.648)S(0.073)PT(0.037)T(0.014)PK	5	3	0.106
1174	A0A0R4J0V5;P08775	1830;1868	A0A0R4J0V5	DNA-directed RNA polymerase II subunit RPB1	Polr2a	1830	0.726107	6.74973e-13	142.22		2;3	S	YTPASPKYSPTSPKYSPTSPKYSPTSPTYSP	YS(0.042)PT(0.579)S(0.378)PKY(0.175)S(0.726)PT(0.091)S(0.009)PK	9	2	0.54129
1175	A0A0R4J0V5;P08775	1833;1871	A0A0R4J0V5	DNA-directed RNA polymerase II subunit RPB1	Polr2a	1833	0.860039	6.05963e-23	166.38		2;3	S	ASPKYSPTSPKYSPTSPKYSPTSPTYSPTTP	Y(0.006)S(0.003)PT(0.111)S(0.86)PKY(0.019)S(0.001)PT(0.016)S(0.956)PT(0.026)Y(0.001)SPTTPK	5	3	-0.37464
1176	A0A0R4J0V5;P08775	1837;1875	A0A0R4J0V5	DNA-directed RNA polymerase II subunit RPB1	Polr2a	1837	0.305136	5.11923e-07	75.533			S	YSPTSPKYSPTSPKYSPTSPTYSPTTPKYSP	Y(0.224)S(0.253)PT(0.253)S(0.253)PKY(0.042)S(0.305)PT(0.305)S(0.305)PT(0.027)Y(0.03)S(0.003)PTTPK	9	2	-0.59609
1177	A0A0R4J0V5;P08775	1840;1878	A0A0R4J0V5	DNA-directed RNA polymerase II subunit RPB1	Polr2a	1840	0.999659	6.05963e-23	192.4		1;2;3	S	TSPKYSPTSPKYSPTSPTYSPTTPKYSPTSP	YSPTS(1)PTYSPTTPK	5	2	0.0064282	0.72457	0.55883	NaN	0.90554	0.52396	NaN	1.2574	0.96072	NaN	0.80785	NaN	NaN	0.90154	NaN	NaN	1.0951	NaN	NaN	0.89579	NaN	NaN	1.1561	NaN	NaN	1.3148	NaN	NaN	0.97158	NaN	NaN	1.0351	NaN
1178	A0A0R4J0V5;P08775	1844;1882	A0A0R4J0V5	DNA-directed RNA polymerase II subunit RPB1	Polr2a	1844	0.965126	0.000249478	130.47		1;2	S	YSPTSPKYSPTSPTYSPTTPKYSPTSPTYSP	YSPT(0.06)S(0.931)PT(0.009)Y(0.001)S(0.965)PT(0.029)T(0.004)PK	9	2	0.62395	0.65381	NaN	NaN	0.65046	NaN	NaN	1.1903	NaN	NaN	0.54065	NaN	NaN	1.0456	NaN	NaN	1.9348	NaN	NaN
1179	A0A0R4J0V5;P08775	1872;1910	A0A0R4J0V5	DNA-directed RNA polymerase II subunit RPB1	Polr2a	1872	0.337602	3.8432e-13	85.19			S	YSPTSPVYTPTSPKYSPTSPTYSPTSPKYSP	Y(0.109)S(0.32)PT(0.378)S(0.136)PT(0.04)Y(0.011)S(0.007)PT(0.003)S(0.002)PVY(0.004)T(0.009)PT(0.062)S(0.121)PKY(0.304)S(0.338)PT(0.374)S(0.234)PT(0.146)Y(0.172)S(0.055)PT(0.051)S(0.125)PK	23	3	3.3736
1180	A0A0R4J0V5;P08775	1875;1913	A0A0R4J0V5	DNA-directed RNA polymerase II subunit RPB1	Polr2a	1875	0.99968	6.35743e-29	215.15		1;2;3	S	TSPVYTPTSPKYSPTSPTYSPTSPKYSPTSP	YSPTS(1)PTYS(0.025)PT(0.527)S(0.448)PK	5	2	-0.56851	0.84291	0.63564	0.67221	5.6579	0.69999	0.74598	6.6923	1.0928	1.1281	0.96404	0.81592	0.77538	3.5529	0.68984	0.71653	3.528	0.81674	0.88337	1.091	0.83489	0.97034	5.6187	0.98651	1.0281	5.2629	1.15	1.059	1.0395	0.93066	0.82749	3.9099	0.9082
1181	A0A0R4J0V5;P08775	1879;1917	A0A0R4J0V5	DNA-directed RNA polymerase II subunit RPB1	Polr2a	1879	0.99937	6.35743e-29	207.55		1;2;3	S	YTPTSPKYSPTSPTYSPTSPKYSPTSPTYSP	YSPTS(1)PTYS(0.999)PT(0.001)SPK	9	2	-0.73916	0.9443	0.54309	0.6765	0.81318	0.66081	0.78772	0.86818	1.2538	1.0983	0.91318	NaN	0.73649	0.74636	NaN	0.70892	0.81953	NaN	0.91942	1.1125	0.57417	0.87461	1.0435	0.79589	0.99081	0.95237	1.3399	1.1187	0.91994	NaN	0.94656	1.0744	NaN
1182	A0A0R4J0V5;P08775	1882;1920	A0A0R4J0V5	DNA-directed RNA polymerase II subunit RPB1	Polr2a	1882	0.987207	7.37272e-21	215.15		1;2;3	S	TSPKYSPTSPTYSPTSPKYSPTSPTYSPTSP	YSPTSPTYSPT(0.013)S(0.987)PK	12	2	-0.78422	NaN	0.63527	0.6765	NaN	0.67108	0.78772	NaN	1.0819	1.0983	NaN	0.81592	0.7745	NaN	0.68984	0.69589	NaN	0.81674	0.85968	1.0019	0.79372	0.85856	1.0671	0.97509	0.94276	1.0812	1.189	1.0829	1.009	0.94785	0.88502	1.1875	0.94437
1183	A0A0R4J0V5;P08775	1889;1927	A0A0R4J0V5	DNA-directed RNA polymerase II subunit RPB1	Polr2a	1889	0.68517	7.37272e-21	130.16		2	S	TSPTYSPTSPKYSPTSPTYSPTSPKGSTYSP	YSPTSPTY(0.006)S(0.118)PT(0.438)S(0.438)PKY(0.001)S(0.004)PT(0.239)S(0.685)PT(0.05)Y(0.014)S(0.006)PT(0.001)SPK	19	3	-0.23285
1184	A0A0R4J0V5;P08775	1851;1889	A0A0R4J0V5	DNA-directed RNA polymerase II subunit RPB1	Polr2a	1851	0.452341	0.000163073	85.087			S	YSPTSPTYSPTTPKYSPTSPTYSPTSPVYTP	Y(0.022)S(0.452)PT(0.452)S(0.072)PT(0.001)YSPTSPVYTPTSPK	2	2	0.26961
1185	A0A0R4J0V5;P08775	1854;1892	A0A0R4J0V5	DNA-directed RNA polymerase II subunit RPB1	Polr2a	1854	0.997161	4.53535e-29	182.28		1;2;3	S	TSPTYSPTTPKYSPTSPTYSPTSPVYTPTSP	YSPT(0.002)S(0.997)PTYSPTSPVYTPTSPK	5	2	-0.11082	0.9304	NaN	0.66852	0.86118	NaN	0.6511	0.80156	NaN	0.94762	0.98458	NaN	0.93412	0.98918	NaN	0.71634	1.1296	NaN	0.74438	0.79507	NaN	NaN	0.95871	NaN	NaN	1.3983	NaN	NaN	1.0911	NaN	0.9114	1.1048	NaN
1186	A0A0R4J0V5;P08775	1858;1896	A0A0R4J0V5	DNA-directed RNA polymerase II subunit RPB1	Polr2a	1858	0.660013	6.84717e-05	81.665		3	S	YSPTTPKYSPTSPTYSPTSPVYTPTSPKYSP	Y(0.061)S(0.22)PT(0.291)S(0.386)PT(0.206)Y(0.142)S(0.66)PT(0.023)S(0.011)PVY(0.001)T(0.003)PT(0.067)S(0.929)PK	9	2	0.22658										NaN	NaN	1.2729	NaN	NaN	0.86854	NaN	NaN	0.68836
1187	A0A0R4J0V5;P08775	1861;1899	A0A0R4J0V5	DNA-directed RNA polymerase II subunit RPB1	Polr2a	1861	0.987434	3.13868e-25	170.02		3	S	TTPKYSPTSPTYSPTSPVYTPTSPKYSPTSP	YS(0.145)PT(0.329)S(0.436)PT(0.089)YSPT(0.012)S(0.987)PVYT(0.011)PT(0.088)S(0.901)PK	12	2	-0.63023	NaN	NaN	0.63066	NaN	NaN	0.65543	NaN	NaN	0.9944	NaN	NaN	0.93412	NaN	NaN	0.71634	NaN	NaN	0.74438	NaN	NaN	0.79667	NaN	NaN	0.8763	NaN	NaN	1.0688	NaN	NaN	1.0166	NaN	NaN
1188	A0A0R4J0V5;P08775	1868;1906	A0A0R4J0V5	DNA-directed RNA polymerase II subunit RPB1	Polr2a	1868	0.973663	3.28701e-68	226.23		1;2;3	S	TSPTYSPTSPVYTPTSPKYSPTSPTYSPTSP	YS(0.252)PT(0.319)S(0.406)PT(0.022)Y(0.001)S(0.008)PT(0.197)S(0.795)PVYT(0.001)PT(0.025)S(0.974)PK	19	2	-0.62936	NaN	NaN	0.66852	NaN	NaN	0.6511	NaN	NaN	0.94762	1.1683	NaN	1.1817	0.9179	NaN	0.754	0.78536	NaN	0.6392	NaN	NaN	0.80063	NaN	NaN	0.81304	NaN	NaN	0.99875	NaN	NaN	1.134	NaN	NaN
1189	A0A0R4J0V5;P08775	1805;1843	A0A0R4J0V5	DNA-directed RNA polymerase II subunit RPB1	Polr2a	1805	0.790671	1.07104e-30	188.58		1;2	S	SSPSYSPTSPKYTPTSPSYSPSSPEYTPASP	Y(0.003)T(0.024)PT(0.164)S(0.791)PS(0.017)Y(0.001)S(0.702)PS(0.062)S(0.191)PEYT(0.04)PAS(0.005)PK	5	2	-0.19542										NaN	0.69134	NaN	NaN	0.79293	NaN	NaN	1.0955	NaN
1190	A0A0R4J0V5;P08775	1807;1845	A0A0R4J0V5	DNA-directed RNA polymerase II subunit RPB1	Polr2a	1807	0.489739	5.10022e-19	139.88			S	PSYSPTSPKYTPTSPSYSPSSPEYTPASPKY	Y(0.013)T(0.018)PT(0.074)S(0.369)PS(0.49)YS(0.001)PS(0.031)S(0.004)PEYTPASPK	7	2	1.4505
1191	A0A0R4J0V5;P08775	1809;1847	A0A0R4J0V5	DNA-directed RNA polymerase II subunit RPB1	Polr2a	1809	0.748534	7.0979e-21	191.47		1;2	S	YSPTSPKYTPTSPSYSPSSPEYTPASPKYSP	YTPT(0.019)S(0.134)PS(0.013)YS(0.749)PS(0.057)S(0.028)PEYTPASPK	9	2	1.5087										NaN	0.69134	NaN	NaN	0.79293	NaN	NaN	1.0955	NaN
1192	A0A0R4J0V5;P08775	1811;1849	A0A0R4J0V5	DNA-directed RNA polymerase II subunit RPB1	Polr2a	1811	0.693525	2.27596e-21	197.1		1;2	S	PTSPKYTPTSPSYSPSSPEYTPASPKYSPTS	YTPTS(0.001)PS(0.003)YS(0.005)PS(0.694)S(0.297)PEYTPASPK	11	2	1.005
1193	A0A0R4J0V5;P08775	1812;1850	A0A0R4J0V5	DNA-directed RNA polymerase II subunit RPB1	Polr2a	1812	0.910355	2.55565e-06	104.81		2;3	S	TSPKYTPTSPSYSPSSPEYTPASPKYSPTSP	Y(0.238)T(0.161)PT(0.246)S(0.306)PS(0.042)Y(0.006)S(0.002)PS(0.071)S(0.91)PEYT(0.016)PAS(0.001)PK	12	2	-0.41943	NaN	NaN	0.51664	NaN	NaN	0.83909	NaN	NaN	1.7352	NaN	NaN	0.82594	NaN	NaN	0.78117	NaN	NaN	0.91445										NaN	NaN	0.90215	NaN	NaN
1194	A0A0R4J0V5;P08775	1819;1857	A0A0R4J0V5	DNA-directed RNA polymerase II subunit RPB1	Polr2a	1819	0.995694	8.65632e-07	104.81		2;3	S	TSPSYSPSSPEYTPASPKYSPTSPKYSPTSP	Y(0.275)T(0.067)PT(0.088)S(0.1)PS(0.152)Y(0.275)S(0.045)PS(0.157)S(0.792)PEY(0.046)T(0.007)PAS(0.996)PK	19	2	-2.1286	NaN	NaN	0.58654	NaN	NaN	0.83909	NaN	NaN	1.3745	NaN	NaN	0.84623	NaN	NaN	0.75791	NaN	NaN	0.86773										NaN	NaN	0.88503	NaN	NaN
1195	A0A0R4J0X7;S4R2G5;Q64467;P16858;A0A0A0MQF6;S4R257;S4R1W1	343;345;345;239;265;196;239	P16858	Glyceraldehyde-3-phosphate dehydrogenase;Glyceraldehyde-3-phosphate dehydrogenase, testis-specific	Gapdhs;Gapdh;Gm3839	239	0.999179	7.95602e-06	126.48		1	S	GKLTGMAFRVPTPNVSVVDLTCRLAKPASYS;GKLTGMAFRVPTPNVSVVDLTCRLEKPAKYD;GKLTGMAFRVPTPNVSVVDLTCRLENPAKYD	VPTPNVS(0.999)VVDLT(0.001)CR	7	2	-0.043491
1196	A0A0R4J0X8;Q9ES28-8;Q9ES28-4;Q9ES28-2;Q9ES28-7;Q9ES28;Q9ES28-6;Q9ES28-5;A0A1B0GRS3;D3Z0V2;Q9ES28-3	66;66;171;223;171;223;171;223;66;72;223	A0A0R4J0X8	Rho guanine nucleotide exchange factor 7	Arhgef7	66	0.842682	0.000324239	70.98		1	S	RTGWFPSNYVREIKPSEKPVSPKSGTLKSPP	EIKPS(0.843)EKPVS(0.157)PK	5	3	-0.073793
1197	A0A0R4J0X8;Q9ES28-8;Q9ES28-4;Q9ES28-2;Q9ES28-7;Q9ES28;Q9ES28-6;Q9ES28-5;A0A1B0GRS3;D3Z0V2;Q9ES28-3	71;71;176;228;176;228;176;228;71;77;228	A0A0R4J0X8	Rho guanine nucleotide exchange factor 7	Arhgef7	71	0.99997	1.2148e-09	154.65		1	S	PSNYVREIKPSEKPVSPKSGTLKSPPKGFDT	EIKPSEKPVS(1)PK	10	2	-0.06535	1.9707	NaN	NaN	1.5372	NaN	NaN	0.79439	NaN	NaN	1.2218	NaN	NaN	1.155	NaN	NaN	0.83859	NaN	NaN	0.62428	NaN	NaN	1.2374	NaN	NaN	1.8144	NaN	NaN	1.1115	NaN	NaN	1.0559	NaN
1198	A0A0R4J0X8;Q9ES28-8;Q9ES28-4;Q9ES28-2;Q9ES28-7;Q9ES28;Q9ES28-6;Q9ES28-5;D3Z0V2;Q9ES28-3	516;516;621;673;621;673;621;673;447;598	A0A0R4J0X8	Rho guanine nucleotide exchange factor 7	Arhgef7	516	1	1.42295e-05	129.17		1	S	TMKKLLPKRKPERKPSDEEFAVRKSTAALEE	KPS(1)DEEFAVRK	3	2	-0.5551	1.0219	NaN	NaN	1.4439	NaN	NaN	1.4622	NaN	NaN	1.9141	NaN	NaN	1.2459	NaN	NaN	0.65707	NaN	NaN	1.0753	NaN	NaN	1.3361	NaN	NaN	1.2405	NaN	NaN	1.0867	NaN	NaN	1.5312	NaN
1199	A0A0R4J0X8;Q9ES28-8;Q9ES28-4;Q9ES28-2;Q9ES28-7;Q9ES28;Q9ES28-6;Q9ES28-5;D3Z0V2;Q9ES28-3	340;340;445;497;445;497;445;497;346;497	A0A0R4J0X8	Rho guanine nucleotide exchange factor 7	Arhgef7	340	1	4.10038e-63	157.75		1	S	LFPNLLLMLSASPRMSGFIYQGKLPTTGMTI	MS(1)GFIYQGK	2	2	0.16536	0.71517	NaN	NaN	0.73771	NaN	NaN	1.0398	NaN	NaN	0.61853	NaN	NaN	0.77887	NaN	NaN	1.2088	NaN	NaN	0.72997	NaN	NaN	0.7734	NaN	NaN	1.0576	NaN	NaN	0.77985	NaN	NaN	0.82486	NaN
1200	A0A0R4J0X8;Q9ES28-8;Q9ES28-4;Q9ES28-2;Q9ES28-7;Q9ES28;Q9ES28-6;Q9ES28-5;D3Z0V2;Q9ES28-3;F6WMJ3;Q8K4I3;A2AFJ8	525;525;630;682;630;682;630;682;456;607;672;648;360	A0A0R4J0X8	Rho guanine nucleotide exchange factor 7;Rho guanine nucleotide exchange factor 6	Arhgef7;Arhgef6	525	0.550744	4.13928e-12	183.28		1	S	KPERKPSDEEFAVRKSTAALEEDAQILKVIE;KTERKASEEEYVIRKSTAALEEDAQILKVIE	S(0.551)T(0.449)AALEEDAQILK	1	2	-0.30513	0.27215	NaN	NaN	0.39642	NaN	NaN	1.3773	NaN	NaN	0.55806	NaN	NaN	0.42833	NaN	NaN	0.78352	NaN	NaN	0.43279	NaN	NaN	0.57937	NaN	NaN	1.4618	NaN	NaN	0.5507	NaN	NaN	0.5431	NaN
1201	A0A0R4J0X8;Q9ES28-8;Q9ES28-4;Q9ES28-2;Q9ES28-7;Q9ES28;Q9ES28-6;Q9ES28-5;A0A1B0GRS3	7;7;112;164;112;164;112;164;7	A0A0R4J0X8	Rho guanine nucleotide exchange factor 7	Arhgef7	7	0.999795	3.6167e-05	151.66		1	S	_________MTDNTNSQLVVRAKFNFQQTNE	TDNTNS(1)QLVVR	6	2	0.42761	0.37377	NaN	NaN	0.38425	NaN	NaN	1.0638	NaN	NaN	0.36484	NaN	NaN	0.33462	NaN	NaN	0.92312	NaN	NaN	0.9118	NaN	NaN	0.63289	NaN	NaN	0.70379	NaN	NaN	0.54075	NaN	NaN	0.45687	NaN
1202	A0A0R4J1K4;A0A0R4J1K9;A0A0R4J101;P13808-2;P13808-3;P13808	130;135;144;130;135;144	A0A0R4J1K4	Anion exchange protein 2	Slc4a2	130	0.819767	8.08905e-38	139.67		1	S	EASEAEGFRAPPQQPSPATTPSAVQFFLQED	APPQQPS(0.82)PAT(0.152)T(0.029)PSAVQFFLQEDEGAER	7	3	-0.38241	0.65672	NaN	NaN	0.68209	NaN	NaN	1.0402	NaN	NaN	0.89503	NaN	NaN	0.93301	NaN	NaN	1.0159	NaN	NaN	0.79899	NaN	NaN	0.7345	NaN	NaN	1.0517	NaN	NaN
1203	A0A0R4J1K4;A0A0R4J1K9;A0A0R4J101;P13808-2;P13808-3;P13808	136;141;150;136;141;150	A0A0R4J1K4	Anion exchange protein 2	Slc4a2	136	0.277455	2.96229e-05	55.67			S	GFRAPPQQPSPATTPSAVQFFLQEDEGAERK	APPQQPS(0.241)PAT(0.241)T(0.241)PS(0.277)AVQFFLQEDEGAER	13	3	0.57823
1204	A0A0R4J1K4;A0A0R4J1K9;A0A0R4J101;P13808-2;P13808-3;P13808	156;161;170;156;161;170	A0A0R4J1K4	Anion exchange protein 2	Slc4a2	156	0.489343	0.000923735	64.454			S	FLQEDEGAERKPERTSPSPPTQTPHQEAAPR	T(0.489)S(0.489)PS(0.021)PPTQTPHQEAAPR	2	3	1.5517
1205	D3Z1R6;A0A0R4J102;Q7TN99-4;Q7TN99-3;Q7TN99-2;Q7TN99;D3Z5R9;Q7TN99-5	194;194;194;194;194;194;194;194	D3Z1R6	Cytoplasmic polyadenylation element-binding protein 3	Cpeb3	194	0.999994	0.000440191	77.912		2	S	QPAQPPQAQPSQQRRSPASPSQAPYAQRSAA	S(1)PAS(0.999)PS(0.001)QAPYAQR	1	2	-0.73334	NaN	0.84443	NaN	NaN	0.7936	NaN	NaN	0.96244	NaN	NaN	1.3495	NaN	NaN	1.1369	NaN	NaN	0.8894	NaN										NaN	1.0346	NaN	NaN	0.94684
1206	D3Z1R6;A0A0R4J102;Q7TN99-4;Q7TN99-3;Q7TN99-2;Q7TN99;D3Z5R9;Q7TN99-5	197;197;197;197;197;197;197;197	D3Z1R6	Cytoplasmic polyadenylation element-binding protein 3	Cpeb3	197	0.999718	0.000440191	77.912		2	S	QPPQAQPSQQRRSPASPSQAPYAQRSAAAYG	S(1)PAS(1)PSQAPYAQR	4	2	1.8171	NaN	0.84443	NaN	NaN	0.7936	NaN	NaN	0.96244	NaN	NaN	1.3495	NaN	NaN	1.1369	NaN	NaN	0.8894	NaN										NaN	1.0346	NaN	NaN	0.94684
1207	D3Z1R6;A0A0R4J102;Q7TN99-4;Q7TN99-3;Q7TN99-2;Q7TN99;F6T0J8;Q7TN99-6;Q7TN99-5	408;439;408;416;431;439;138;200;416	D3Z1R6	Cytoplasmic polyadenylation element-binding protein 3	Cpeb3	408	0.282514	9.09212e-07	42.024			S	FEDAFLDDSHGDQALSSGLSSPTRCQNGERV	SSLFPFEDAFLDDS(0.001)HGDQALS(0.283)S(0.249)GLS(0.22)S(0.195)PT(0.053)R	21	3	0.22128
1208	D3Z1R6;A0A0R4J102;Q7TN99-4;Q7TN99-3;Q7TN99-2;Q7TN99;F6T0J8;Q7TN99-6;Q7TN99-5	412;443;412;420;435;443;142;204;420	D3Z1R6	Cytoplasmic polyadenylation element-binding protein 3	Cpeb3	412	0.495601	3.81436e-19	108.58			S	FLDDSHGDQALSSGLSSPTRCQNGERVERYS	SSLFPFEDAFLDDSHGDQALS(0.001)S(0.005)GLS(0.496)S(0.385)PT(0.113)R	25	3	0.423
1209	D3Z1R6;A0A0R4J102;Q7TN99-4;Q7TN99-3;Q7TN99-2;Q7TN99;F6T0J8;Q7TN99-6;Q7TN99-5	413;444;413;421;436;444;143;205;421	D3Z1R6	Cytoplasmic polyadenylation element-binding protein 3	Cpeb3	413	0.768474	3.81436e-19	108.58		1	S	LDDSHGDQALSSGLSSPTRCQNGERVERYSR	SSLFPFEDAFLDDS(0.002)HGDQALS(0.007)S(0.001)GLS(0.177)S(0.768)PT(0.044)R	26	3	0.82879										1.3548	NaN	NaN	1.2904	NaN	NaN	0.79798	NaN	NaN
1210	A0A0R4J104;P98078;E9QL31;P98078-2;F6TQN9	264;264;243;243;132	A0A0R4J104	Disabled homolog 2	Dab2	264	0.982379	7.7409e-06	90.084		1	S	SLRENPFLTNGVTSCSLPRPKPQASFLPENA	ENPFLTNGVT(0.001)S(0.016)CS(0.982)LPRPK	13	3	-2.6571																												0.73046	NaN	NaN	0.63726	NaN
1211	A0A0R4J104;P98078;E9QL31;P98078-2;F6TQN9;E9PX84;Q3TRE6;P98078-3	753;753;732;732;621;514;535;535	A0A0R4J104	Disabled homolog 2	Dab2	753	0.374197	1.0344e-10	63.848			S	KGFSSSNPSVVSQPASSDPHRSPFGNPFA__	GFSSSNPSVVS(0.003)QPAS(0.374)S(0.308)DPHRS(0.314)PFGNPFA	15	3	0.87772
1212	A0A0R4J104;P98078;E9QL31;P98078-2;F6TQN9;E9PX84;Q3TRE6;P98078-3	754;754;733;733;622;515;536;536	A0A0R4J104	Disabled homolog 2	Dab2	754	0.361976	4.63302e-07	49.942			S	GFSSSNPSVVSQPASSDPHRSPFGNPFA___	GFSSSNPS(0.002)VVS(0.002)QPAS(0.362)S(0.362)DPHRS(0.272)PFGNPFA	16	3	1.425
1213	A0A0R4J104;P98078;E9QL31;P98078-2;F6TQN9;E9PX84;Q3TRE6;P98078-3	759;759;738;738;627;520;541;541	A0A0R4J104	Disabled homolog 2	Dab2	759	0.988646	2.84276e-05	90.545		1	S	NPSVVSQPASSDPHRSPFGNPFA________	GFSSSNPSVVSQPAS(0.007)S(0.004)DPHRS(0.989)PFGNPFA	21	3	0.10365
1214	A0A0R4J104;P98078	227;227	A0A0R4J104	Disabled homolog 2	Dab2	227	0.852893	2.78171e-43	176.86		1	S	QMDLFGDMSTPPDLNSPTESKDILLVDLNSE	LGVDQMDLFGDMSTPPDLNS(0.853)PT(0.125)ES(0.022)K	20	2	-2.7085	1.0377	NaN	NaN	1.289	NaN	NaN	1.3702	NaN	NaN																			0.9745	NaN	NaN	0.68195	NaN
1215	A0A0R4J104;P98078;E9QL31;P98078-2;F6TQN9;E9PX84;Q3TRE6;P98078-3	727;727;706;706;595;488;509;509	A0A0R4J104	Disabled homolog 2	Dab2	727	1	4.84769e-06	170.22		1	S	PPKPAPRQGVLLGTKSADNSLENPFSKGFSS	S(1)ADNSLENPFSK	1	2	3.4532										1.5986	NaN	NaN	7.748	NaN	NaN	4.6961	NaN	NaN	1.036	NaN	NaN	5.7253	NaN	NaN	5.3782	NaN	NaN	0.50205	NaN	NaN	1.2919	NaN
1216	A0A0R4J104;P98078;E9QL31;P98078-2;F6TQN9;E9PX84;Q3TRE6;P98078-3	461;461;440;440;329;222;243;243	A0A0R4J104	Disabled homolog 2	Dab2	461	0.77933	4.53656e-11	101.34		1	S	AKSSANDLLASDIFASEPPGQMSPTGQPAVP	SSANDLLAS(0.007)DIFAS(0.779)EPPGQMS(0.166)PT(0.047)GQPAVPQSNFLDLFK	14	3	0.23509
1217	A0A0R4J104;P98078;E9QL31;P98078-2;F6TQN9;E9PX84;Q3TRE6;P98078-3	468;468;447;447;336;229;250;250	A0A0R4J104	Disabled homolog 2	Dab2	468	0.606215	8.6483e-11	73.399		1	S	LLASDIFASEPPGQMSPTGQPAVPQSNFLDL	SSANDLLAS(0.01)DIFAS(0.192)EPPGQMS(0.606)PT(0.192)GQPAVPQSNFLDLFK	21	3	0.077694										1.1239	NaN	NaN	0.98634	NaN	NaN	0.85364	NaN	NaN
1218	A0A0R4J104;P98078;E9QL31;P98078-2;F6TQN9	394;394;373;373;262	A0A0R4J104	Disabled homolog 2	Dab2	394	0.582059	0.000113131	116.78		2	S	NGVSEREQNGFHIKSSPNPFVGSPPKGLSVP	S(0.418)S(0.582)PNPFVGS(1)PPK	2	2	-0.093657	NaN	0.40394	NaN	NaN	3.258	NaN	NaN	8.1834	NaN	NaN	0.8851	NaN	NaN	6.6072	NaN	NaN	7.526	NaN	NaN	0.74698	NaN	NaN	5.3802	NaN	NaN	7.1026	NaN	NaN	0.89011	NaN	NaN	1.3757
1219	A0A0R4J104;P98078;E9QL31;P98078-2;F6TQN9	401;401;380;380;269	A0A0R4J104	Disabled homolog 2	Dab2	401	1	9.95551e-05	116.78		1;2	S	QNGFHIKSSPNPFVGSPPKGLSVPNGVKQDL	S(0.42)S(0.58)PNPFVGS(1)PPK	9	2	0.44162	0.34019	0.40394	NaN	0.49285	3.258	NaN	1.4114	8.1834	NaN	0.95239	0.8851	NaN	0.90245	6.6072	NaN	0.88636	7.526	NaN	0.72261	0.74698	NaN	1.8743	5.3802	NaN	2.6303	7.1026	NaN	0.94931	0.89011	NaN	0.96793	1.3757
1220	A0A0R4J107;Q8R146-2;Q8R146	186;187;187	A0A0R4J107	Acylamino-acid-releasing enzyme	Apeh	186	0.990892	8.07806e-06	107.75		1	S	KAESFFQTKALDVSASDEEMARPKKPDQAIK	ALDVS(0.009)AS(0.991)DEEMARPK	7	3	-0.47844																			1.3049	NaN	NaN	1.3444	NaN	NaN	1.0195	NaN	NaN	1.2055	NaN	NaN	1.2713	NaN
1221	O54781;A0A0R4J124	378;379	O54781	SRSF protein kinase 2;SRSF protein kinase 2 N-terminal;SRSF protein kinase 2 C-terminal	Srpk2	378	0.997003	7.47175e-09	74.748		1	S	DVEQELANLDPTWVESPKANGHIENGPFSLE	DEDDVEQELANLDPT(0.003)WVES(0.997)PK	19	3	0.27627										1.3752	NaN	NaN	1.0471	NaN	NaN	0.6817	NaN	NaN										1.0091	NaN	NaN	0.98065	NaN
1222	O54781;A0A0R4J124	452;453	O54781	SRSF protein kinase 2;SRSF protein kinase 2 N-terminal;SRSF protein kinase 2 C-terminal	Srpk2	452	0.616444	1.1213e-13	59.436		2	S	PNGQHKTSEFPTPLFSGPLEPVACGSVISEG	T(0.008)S(0.008)EFPT(0.062)PLFS(0.616)GPLEPVACGS(0.616)VIS(0.616)EGS(0.064)PLT(0.008)EQEESSPSHDR	10	3	-0.077525										NaN	1.7652	NaN	NaN	2.6512	NaN	NaN	1.5025	NaN
1223	O54781;A0A0R4J124	462;463	O54781	SRSF protein kinase 2;SRSF protein kinase 2 N-terminal;SRSF protein kinase 2 C-terminal	Srpk2	462	0.616461	1.1213e-13	59.436		2	S	PTPLFSGPLEPVACGSVISEGSPLTEQEESS	T(0.008)S(0.008)EFPT(0.062)PLFS(0.616)GPLEPVACGS(0.616)VIS(0.616)EGS(0.064)PLT(0.008)EQEESSPSHDR	20	3	-0.077525										NaN	1.5739	NaN	NaN	1.9853	NaN	NaN	1.2643	NaN
1224	O54781;A0A0R4J124	465;466	O54781	SRSF protein kinase 2;SRSF protein kinase 2 N-terminal;SRSF protein kinase 2 C-terminal	Srpk2	465	0.616442	1.1213e-13	59.436		2	S	LFSGPLEPVACGSVISEGSPLTEQEESSPSH	T(0.008)S(0.008)EFPT(0.062)PLFS(0.616)GPLEPVACGS(0.616)VIS(0.616)EGS(0.064)PLT(0.008)EQEESSPSHDR	23	3	-0.077525	NaN	1.3484	NaN	NaN	1.0741	NaN	NaN	0.79623	NaN	NaN	1.5739	NaN	NaN	1.9853	NaN	NaN	1.2643	NaN
1225	O54781;A0A0R4J124	468;469	O54781	SRSF protein kinase 2;SRSF protein kinase 2 N-terminal;SRSF protein kinase 2 C-terminal	Srpk2	468	0.585604	8.44815e-07	44.641		2	S	GPLEPVACGSVISEGSPLTEQEESSPSHDRS	T(0.002)S(0.002)EFPT(0.011)PLFS(0.153)GPLEPVACGS(0.586)VIS(0.586)EGS(0.586)PLT(0.04)EQEES(0.016)S(0.016)PS(0.005)HDR	26	4	-0.046574										NaN	1.4034	NaN	NaN	1.4867	NaN	NaN	1.0639	NaN
1226	O54781;A0A0R4J124	476;477	O54781	SRSF protein kinase 2;SRSF protein kinase 2 N-terminal;SRSF protein kinase 2 C-terminal	Srpk2	476	0.468629	3.07014e-20	72.116			S	GSVISEGSPLTEQEESSPSHDRSRTVSASST	TSEFPTPLFSGPLEPVACGSVIS(0.001)EGS(0.002)PLT(0.013)EQEES(0.469)S(0.385)PS(0.131)HDR	34	4	0.066218
1227	O54781;A0A0R4J124	477;478	O54781	SRSF protein kinase 2;SRSF protein kinase 2 N-terminal;SRSF protein kinase 2 C-terminal	Srpk2	477	0.645411	1.46035e-09	71.256		1	S	SVISEGSPLTEQEESSPSHDRSRTVSASSTG	TSEFPTPLFSGPLEPVACGSVISEGSPLT(0.001)EQEES(0.191)S(0.645)PS(0.162)HDR	35	3	0.36812
1228	O54781;A0A0R4J124	487;488	O54781	SRSF protein kinase 2;SRSF protein kinase 2 N-terminal;SRSF protein kinase 2 C-terminal	Srpk2	487	0.999998	1.4207e-11	182.72		1;2	S	EQEESSPSHDRSRTVSASSTGDLPKTKTRAA	TVS(1)AS(0.012)S(0.901)T(0.087)GDLPK	3	2	-0.1587	NaN	0.59703	NaN	NaN	0.5582	NaN	NaN	1.0257	NaN	NaN	1.5791	NaN	NaN	0.76278	NaN	NaN	0.51693	NaN	NaN	1.413	NaN	NaN	2.4145	NaN	NaN	1.7216	NaN	NaN	1.1937	NaN	NaN	1.3482
1229	O54781;A0A0R4J124	489;490	O54781	SRSF protein kinase 2;SRSF protein kinase 2 N-terminal;SRSF protein kinase 2 C-terminal	Srpk2	489	0.958697	0.000202548	113.65		1;2	S	EESSPSHDRSRTVSASSTGDLPKTKTRAADL	TVS(0.999)AS(0.959)S(0.024)T(0.018)GDLPK	5	2	1.2144	1.1001	NaN	NaN	1.0169	NaN	NaN	1.0204	NaN	NaN	1.0662	NaN	NaN	1.181	NaN	NaN	1.2122	NaN	NaN										0.99014	NaN	NaN	0.79738	NaN
1230	O54781;A0A0R4J124	490;491	O54781	SRSF protein kinase 2;SRSF protein kinase 2 N-terminal;SRSF protein kinase 2 C-terminal	Srpk2	490	0.900534	1.4207e-11	182.72		1;2	S	ESSPSHDRSRTVSASSTGDLPKTKTRAADLL	TVS(1)AS(0.012)S(0.901)T(0.087)GDLPK	6	2	-0.1587	1.157	0.59703	NaN	1.093	0.5582	NaN	1.0316	1.0257	NaN	NaN	1.3743	NaN	NaN	0.70104	NaN	NaN	0.52472	NaN	0.99805	1.3952	NaN	0.96513	2.4645	NaN	0.92361	1.68	NaN	NaN	1.1937	NaN	NaN	1.3482
1231	A0A0R4J139;Q8BU85;D3YUC9	175;242;103	A0A0R4J139	Methionine-R-sulfoxide reductase B3, mitochondrial	Msrb3	175	0.340013	4.70176e-38	118.81			S	TPADSSEAEGSGIKESGSPAAADRAEL____	YCINSASLSFT(0.002)PADS(0.029)S(0.029)EAEGS(0.261)GIKES(0.34)GS(0.34)PAAADRAEL	26	3	0.2305
1232	A0A0R4J139;Q8BU85;D3YUC9	177;244;105	A0A0R4J139	Methionine-R-sulfoxide reductase B3, mitochondrial	Msrb3	177	0.915486	4.70176e-38	118.81		1	S	ADSSEAEGSGIKESGSPAAADRAEL______	ES(0.085)GS(0.915)PAAADRAEL	4	2	-0.19726
1233	A0A0R4J139;Q8BU85;D3YUC9	2;69;2	A0A0R4J139	Methionine-R-sulfoxide reductase B3, mitochondrial	Msrb3	2	1	3.66915e-05	148.89		1	S	______________MSAFNLLHLVTKSQPVA	S(1)AFNLLHLVTK	1	2	-1.3101	0.43631	NaN	NaN	0.80739	NaN	NaN	1.9566	NaN	NaN	0.85939	NaN	NaN	1.0066	NaN	NaN	1.116	NaN	NaN	0.40437	NaN	NaN	0.73231	NaN	NaN	1.7383	NaN	NaN	0.62412	NaN	NaN	0.76003	NaN
1234	A0A0R4J139;Q8BU85;D3YUC9	165;232;93	A0A0R4J139	Methionine-R-sulfoxide reductase B3, mitochondrial	Msrb3	165	0.507587	0.00166098	44.292		1	S	YCINSASLSFTPADSSEAEGSGIKESGSPAA	Y(0.001)CINS(0.001)AS(0.003)LS(0.01)FT(0.094)PADS(0.342)S(0.508)EAEGS(0.03)GIKES(0.006)GS(0.006)PAAADRAEL	16	4	0.44794
1235	A0A0R4J139;Q8BU85;D3YUC9	170;237;98	A0A0R4J139	Methionine-R-sulfoxide reductase B3, mitochondrial	Msrb3	170	0.717799	5.88217e-14	91.779		1	S	ASLSFTPADSSEAEGSGIKESGSPAAADRAE	YCINSASLSFTPADS(0.001)S(0.003)EAEGS(0.718)GIKES(0.224)GS(0.053)PAAADRAEL	21	3	-0.84399
1236	A0A0R4J140;Z4YLI8;Q5SW19;Q5SW19-3	1338;1287;1300;1249	A0A0R4J140	Clustered mitochondria protein homolog	Cluh	1338	0.998741	1.09411e-10	160.69		1	S	PEPEPEPERAVEDMGSPQTAKEGPSSLNLQG	AVEDMGS(0.999)PQT(0.001)AK	7	2	-0.3143	1.8556	NaN	NaN	1.9535	NaN	NaN	0.94148	NaN	NaN	1.6404	NaN	NaN	1.5197	NaN	NaN	0.9255	NaN	NaN	2.2033	NaN	NaN	2.238	NaN	NaN	0.92323	NaN	NaN	2.1105	NaN	NaN	1.9901	NaN
1237	A0A0R4J1I5;D3Z726;A0A0R4J161;Q9DBY0-2;Q9DBY0-3;Q9DBY0	297;295;297;296;296;296	A0A0R4J1I5	Forkhead box protein P4	Foxp4	297	0.727405	3.80034e-14	115.06		1	S	PLPNGQPTVLTSRRDSSSHEETPSSHPLYGH	RDS(0.727)S(0.203)S(0.069)HEETPSSHPLYGHGECK	3	4	0.21314																												0.88368	NaN	NaN	0.73083	NaN
1238	A0A0R4J1I5;D3Z726;A0A0R4J161;Q9DBY0-2;Q9DBY0-3;Q9DBY0	298;296;298;297;297;297	A0A0R4J1I5	Forkhead box protein P4	Foxp4	298	0.350796	2.84053e-09	77.995			S	LPNGQPTVLTSRRDSSSHEETPSSHPLYGHG	RDS(0.291)S(0.351)S(0.351)HEET(0.002)PS(0.003)S(0.003)HPLYGHGECK	4	4	0.59472
1239	A0A0R4J1I5;D3Z726;A0A0R4J161;Q9DBY0-2;Q9DBY0-3;Q9DBY0	299;297;299;298;298;298	A0A0R4J1I5	Forkhead box protein P4	Foxp4	299	0.511681	2.84053e-09	77.995		1	S	PNGQPTVLTSRRDSSSHEETPSSHPLYGHGE	RDS(0.098)S(0.387)S(0.512)HEET(0.001)PS(0.002)S(0.002)HPLYGHGECK	5	4	0.23201
1240	A0A0R4J170;Q3TKT4;Q3TKT4-2;G3UX35	610;610;610;415	A0A0R4J170	Transcription activator BRG1	Smarca4	610	0.906592	1.03066e-36	128.11		1;2	S	QTPAIGPDGEPLDETSQMSDLPVKVIHVESG	KAENAEGQTPAIGPDGEPLDET(0.103)S(0.907)QMS(0.99)DLPVK	23	3	1.4789	NaN	0.93066	NaN	NaN	0.81241	NaN	NaN	0.88368	NaN	NaN	0.96715	NaN	NaN	1.0163	NaN	NaN	1.0885	NaN	NaN	0.92111	NaN	NaN	0.86158	NaN	NaN	0.91731	NaN	NaN	1.0518	NaN	NaN	1.0118
1241	A0A0R4J170;Q3TKT4;Q3TKT4-2;G3UX35	613;613;613;418	A0A0R4J170	Transcription activator BRG1	Smarca4	613	0.99656	3.46742e-29	122.24		1;2	S	AIGPDGEPLDETSQMSDLPVKVIHVESGKIL	AENAEGQTPAIGPDGEPLDET(0.213)S(0.79)QMS(0.997)DLPVK	25	3	0.71142	NaN	0.92272	NaN	NaN	0.92558	NaN	NaN	0.96459	NaN	NaN	0.77571	NaN	NaN	0.90624	NaN	NaN	1.1892	NaN	NaN	0.90575	NaN	NaN	0.83565	NaN	NaN	0.9475	NaN	1.1717	1.0518	NaN	0.94076	1.0628
1242	A0A0R4J170;Q3TKT4;Q3TKT4-2	1597;1593;1594	A0A0R4J170	Transcription activator BRG1	Smarca4	1597	1	0.00667367	41.86		2	S	GRRRPSRGSRAKPVVSDDDSEEEQEEDRSGS	AKPVVS(1)DDDS(1)EEEQEEDR	6	3	-0.95753																												NaN	0.91473	NaN	NaN	0.69274
1243	A0A0R4J170;Q3TKT4;Q3TKT4-2	1601;1597;1598	A0A0R4J170	Transcription activator BRG1	Smarca4	1601	1	0.00667367	41.86		2	S	PSRGSRAKPVVSDDDSEEEQEEDRSGSGSEE	AKPVVS(1)DDDS(1)EEEQEEDR	10	3	-0.95753																												NaN	0.91473	NaN	NaN	0.69274
1244	A0A0R4J170;Q3TKT4;Q3TKT4-2	1540;1536;1537	A0A0R4J170	Transcription activator BRG1	Smarca4	1540	1	3.33378e-169	319.93		2;3	S	SVFTSVRQKIEKEDDSEGEESEEEEEGEEEG	EDDS(1)EGEES(1)EEEEEGEEEGS(0.986)ES(0.014)ESR	4	2	-0.29295	NaN	NaN	1.1306	NaN	NaN	1.074	NaN	NaN	0.93399	NaN	NaN	0.94519	NaN	NaN	1.0196	NaN	NaN	1.0782	NaN	NaN	1.0174	NaN	NaN	0.97171	NaN	NaN	0.90285	NaN	NaN	0.97474	NaN	NaN
1245	A0A0R4J170;Q3TKT4;Q3TKT4-2	1545;1541;1542	A0A0R4J170	Transcription activator BRG1	Smarca4	1545	1	3.33378e-169	319.93		2;3	S	VRQKIEKEDDSEGEESEEEEEGEEEGSESES	EDDS(1)EGEES(1)EEEEEGEEEGS(0.986)ES(0.014)ESR	9	2	-0.29295	NaN	NaN	1.1306	NaN	NaN	1.074	NaN	NaN	0.93399	NaN	NaN	0.94519	NaN	NaN	1.0196	NaN	NaN	1.0782	NaN	NaN	1.0174	NaN	NaN	0.97171	NaN	NaN	0.90285	NaN	NaN	0.97474	NaN	NaN
1246	A0A0R4J170;Q3TKT4;Q3TKT4-2	1556;1552;1553	A0A0R4J170	Transcription activator BRG1	Smarca4	1556	0.995897	3.33378e-169	319.93		3	S	EGEESEEEEEGEEEGSESESRSVKVKIKLGR	EDDS(1)EGEES(1)EEEEEGEEEGS(0.996)ES(0.004)ESR	20	2	0.25911	NaN	NaN	1.1306	NaN	NaN	1.074	NaN	NaN	0.93399	NaN	NaN	0.94519	NaN	NaN	1.0196	NaN	NaN	1.0782	NaN	NaN	1.0174	NaN	NaN	0.97171	NaN	NaN	0.90285	NaN	NaN	0.97474	NaN	NaN
1247	A0A0R4J170;Q3TKT4;Q3TKT4-2;G3UX35	1349;1349;1349;1187	A0A0R4J170	Transcription activator BRG1	Smarca4	1349	0.936449	0.000280443	96.82		1	S	FGRGSRHRKEVDYSDSLTEKQWLKTLKAIEE	EVDYS(0.007)DS(0.936)LT(0.056)EK	7	2	-0.64898										1.477	NaN	NaN	1.037	NaN	NaN	0.72242	NaN	NaN										1.5958	NaN	NaN	1.1511	NaN
1248	A0A0R4J170;Q3TKT4;Q3TKT4-2	1422;1419;1419	A0A0R4J170	Transcription activator BRG1	Smarca4	1422	1	2.86248e-07	114.1		1	S	SKKQKKRGRPPAEKLSPNPPNLTKKMKKIVD	GRPPAEKLS(1)PNPPNLTK	9	3	-0.061992	0.92931	NaN	NaN	0.90169	NaN	NaN	1.0027	NaN	NaN	0.90372	NaN	NaN	1.0254	NaN	NaN	1.1123	NaN	NaN	1.0471	NaN	NaN	0.93011	NaN	NaN	0.98837	NaN	NaN	0.87488	NaN	NaN	0.9659	NaN
1249	A0A0R4J170;Q3TKT4;Q3TKT4-2;G3UX35	695;695;695;500	A0A0R4J170	Transcription activator BRG1	Smarca4	695	1	1.4696e-14	164.63		1;2	S	PTLPVEEKKKIPDPDSDDVSEVDARHIIENA	KIPDPDS(1)DDVS(1)EVDAR	7	2	-0.8951	NaN	0.93992	NaN	NaN	0.87529	NaN	NaN	1.1176	NaN	NaN	0.78445	NaN	NaN	6.0712	NaN	NaN	7.6168	NaN	NaN	1.0531	NaN	NaN	0.98238	NaN	NaN	0.94317	NaN	NaN	0.97587	NaN	NaN	1.0022
1250	A0A0R4J170;Q3TKT4;Q3TKT4-2;G3UX35	699;699;699;504	A0A0R4J170	Transcription activator BRG1	Smarca4	699	1	9.80675e-11	159.47		1;2	S	VEEKKKIPDPDSDDVSEVDARHIIENAKQDV	KIPDPDS(1)DDVS(1)EVDAR	11	2	-0.8951	1.6152	0.93992	NaN	1.2169	0.87529	NaN	0.73069	1.1176	NaN	1.3616	0.78445	NaN	0.96569	6.0712	NaN	0.72366	7.6168	NaN	1.0457	1.0531	NaN	0.75665	0.98238	NaN	0.69853	0.94317	NaN	1.1942	0.97587	NaN	0.79135	1.0022
1251	A0A0R4J170;Q3TKT4;Q3TKT4-2	2;2;2	A0A0R4J170	Transcription activator BRG1	Smarca4	2	0.588583	0.00665891	52.576		1	S	______________MSTPDPPLGGTPRPGPS	S(0.589)T(0.411)PDPPLGGTPR	1	2	-0.4908																												0.76321	NaN	NaN	0.96661	NaN
1252	E9QKB1;A0A0R4J171;E9PXD2;Q9R0Z9;Q9R0Z9-2	137;171;588;137;171	E9QKB1	Rho GTPase-activating protein 7	Dlc1	137	0.508603	5.48035e-05	75.887		2	S	KQDPIPGSPDNSRLQSATSHESMLTDLSEHQ	LQS(0.509)AT(0.338)S(0.329)HES(0.823)MLT(0.002)DLSEHQEVASVR	3	3	0.12333
1253	E9QKB1;A0A0R4J171;E9PXD2;Q9R0Z9;Q9R0Z9-2	143;177;594;143;177	E9QKB1	Rho GTPase-activating protein 7	Dlc1	143	0.823139	5.48035e-05	75.887		2	S	GSPDNSRLQSATSHESMLTDLSEHQEVASVR	LQS(0.509)AT(0.338)S(0.329)HES(0.823)MLT(0.002)DLSEHQEVASVR	9	3	0.12333
1254	E9QKB1;A0A0R4J171;E9PXD2;Q9R0Z9;Q9R0Z9-2	550;584;1001;550;584	E9QKB1	Rho GTPase-activating protein 7	Dlc1	550	0.999997	3.62659e-05	107.13		1	S	LNEPEEPTDIPERRDSGVGASLTRCNRHRLR	RDS(1)GVGASLTR	3	2	0.6215	0.65815	NaN	NaN	0.48178	NaN	NaN	0.6756	NaN	NaN	1.7199	NaN	NaN	1.2367	NaN	NaN	0.67757	NaN	NaN	0.5692	NaN	NaN	1.2739	NaN	NaN	2.1883	NaN	NaN	1.3048	NaN	NaN	1.2551	NaN
1255	A0A0R4J175;Q3UQU0;A0A1Y7VN62;A0A1Y7VJ63	103;103;112;18	A0A0R4J175	Bromodomain-containing protein 9	Brd9	103	1	1.31633e-147	334.72		1	S	RKEEKKRKREKEHCDSEGEADAFDPGKKVEV	EHCDS(1)EGEADAFDPGK	5	3	-0.25225	1.0133	NaN	NaN	0.83817	NaN	NaN	0.94764	NaN	NaN	0.90525	NaN	NaN	0.89046	NaN	NaN	1.0799	NaN	NaN	1.0222	NaN	NaN	0.88636	NaN	NaN	0.9446	NaN	NaN	0.91307	NaN	NaN	0.89232	NaN
1256	A0A0R4J175;Q3UQU0	588;587	A0A0R4J175	Bromodomain-containing protein 9	Brd9	588	1	3.56771e-22	110.78		1	S	GEQPDVAHDPYEFLQSPEPAAPAKN______	LSVGEQPDVAHDPYEFLQS(1)PEPAAPAK	19	3	-0.36415	0.81075	NaN	NaN	0.9493	NaN	NaN	0.78289	NaN	NaN	1.3433	NaN	NaN	0.93402	NaN	NaN	0.71803	NaN	NaN										0.94619	NaN	NaN	0.8526	NaN
1257	A0A0R4J175;Q3UQU0;A0A1Y7VN62	49;49;58	A0A0R4J175	Bromodomain-containing protein 9	Brd9	49	0.896952	3.09736e-07	78.352		2	S	VGGSEVTELSGSGHDSSYYDDRSDHERERHR	VGGSEVT(0.002)ELS(0.006)GS(0.053)GHDS(0.897)S(0.625)Y(0.159)Y(0.176)DDRS(0.083)DHERER	16	4	0.39594
1258	A0A0R4J175;Q3UQU0;A0A1Y7VN62	50;50;59	A0A0R4J175	Bromodomain-containing protein 9	Brd9	50	0.625263	3.09736e-07	78.352		2	S	GGSEVTELSGSGHDSSYYDDRSDHERERHRE	VGGSEVT(0.002)ELS(0.006)GS(0.053)GHDS(0.897)S(0.625)Y(0.159)Y(0.176)DDRS(0.083)DHERER	17	4	0.39594
1259	A0A0R4J175;Q3UQU0;A0A1Y7VN62	56;56;65	A0A0R4J175	Bromodomain-containing protein 9	Brd9	56	0.935718	5.44713e-16	78.352		1;2	S	ELSGSGHDSSYYDDRSDHERERHREKKKKKK	VGGS(0.002)EVT(0.005)ELS(0.096)GS(0.082)GHDS(0.359)S(0.357)Y(0.108)Y(0.055)DDRS(0.936)DHERER	23	3	-0.1967
1260	A0A0R4J187;P23475;A0A2R8VHZ9	518;518;173	A0A0R4J187	X-ray repair cross-complementing protein 6	Xrcc6	518	1	6.79625e-07	106.62		1	S	DLTLPKVEAIKKRLGSLADEFKELVYPPGYN	RLGS(1)LADEFK	4	2	-0.060264	1.0703	NaN	NaN	1.1797	NaN	NaN	1.0791	NaN	NaN	0.89207	NaN	NaN	0.80935	NaN	NaN	0.85178	NaN	NaN	1.3013	NaN	NaN	1.1006	NaN	NaN	0.95662	NaN	NaN	0.98004	NaN	NaN	0.92659	NaN
1261	A0A0R4J194;Q8R3Z5-2;A2A543;Q8R3Z5	575;575;495;495	A0A0R4J194	Voltage-dependent L-type calcium channel subunit beta-1	Cacnb1	575	1	0.000160728	113.14		2	S	PSNHPPGRAGTLRALSRQDTFDADTPGSRNS	ALS(1)RQDT(1)FDADTPGSR	3	3	1.0461
1262	A0A0R4J194;Q8R3Z5-2;A2A543;Q8R3Z5-4;Q8R3Z5;A2A545;Q8R3Z5-3;A2A542	461;461;416;461;416;461;416;414	A2A545	Voltage-dependent L-type calcium channel subunit beta-1	Cacnb1	461	0.352197	0.000161249	88.637			S	LAEYLEAYWKATHPPSSTPPNPLLNRTMATA	AT(0.01)HPPS(0.352)S(0.352)T(0.286)PPNPLLNR	6	3	-0.39348
1263	A0A0R4J194;Q8R3Z5-2;A2A543;Q8R3Z5-4;Q8R3Z5;A2A545;Q8R3Z5-3;A2A542	462;462;417;462;417;462;417;415	A2A545	Voltage-dependent L-type calcium channel subunit beta-1	Cacnb1	462	0.704496	7.11715e-05	124.78		1	S	AEYLEAYWKATHPPSSTPPNPLLNRTMATAA	ATHPPS(0.211)S(0.704)T(0.084)PPNPLLNR	7	2	-0.33354
1264	A0A0R4J194;Q8R3Z5-2;A2A543;Q8R3Z5-4;Q8R3Z5;Q8CC27;A2A545;Q8R3Z5-3	41;41;41;41;41;51;41;41	A2A545	Voltage-dependent L-type calcium channel subunit beta-1;Voltage-dependent L-type calcium channel subunit beta-2	Cacnb1;Cacnb2	41	0.498546	1.79363e-101	260.29			S	SPQGKYSKRKGRFKRSDGSTSSDTTSNSFVR	S(0.499)DGS(0.499)T(0.002)S(0.001)SDTTSNSFVR	1	2	0.24971
1265	A0A0R4J194;Q8R3Z5-2;A2A543;Q8R3Z5-4;Q8R3Z5;Q8CC27;A2A545;Q8R3Z5-3	44;44;44;44;44;54;44;44	A2A545	Voltage-dependent L-type calcium channel subunit beta-1;Voltage-dependent L-type calcium channel subunit beta-2	Cacnb1;Cacnb2	44	0.999147	1.79363e-101	260.29		1;2	S	GKYSKRKGRFKRSDGSTSSDTTSNSFVRQGS	SDGS(0.999)T(0.001)S(0.001)S(0.999)DTTSNSFVR	4	2	-1.754	1.0442	1.0918	NaN	1.28	1.3601	NaN	1.2679	1.1783	NaN	0.75859	1.278	NaN	0.95995	1.1266	NaN	1.2265	0.89241	NaN	0.85352	1.6209	NaN	0.79455	1.3318	NaN	0.96575	0.79315	NaN	1.2419	2.4396	NaN	1.2654	2.2838
1266	A0A0R4J194;Q8R3Z5-2;A2A543;Q8R3Z5-4;Q8R3Z5;Q8CC27;A2A545;Q8R3Z5-3	46;46;46;46;46;56;46;46	A2A545	Voltage-dependent L-type calcium channel subunit beta-1;Voltage-dependent L-type calcium channel subunit beta-2	Cacnb1;Cacnb2	46	0.825636	1.28338e-32	199.33		1;2	S	YSKRKGRFKRSDGSTSSDTTSNSFVRQGSAE	SDGS(0.086)T(0.086)S(0.826)S(0.002)DTTSNSFVR	6	2	-0.39505
1267	A0A0R4J194;Q8R3Z5-2;A2A543;Q8R3Z5-4;Q8R3Z5;Q8CC27;A2A545;Q8R3Z5-3	47;47;47;47;47;57;47;47	A2A545	Voltage-dependent L-type calcium channel subunit beta-1;Voltage-dependent L-type calcium channel subunit beta-2	Cacnb1;Cacnb2	47	0.999774	1.82077e-16	210.37		2	S	SKRKGRFKRSDGSTSSDTTSNSFVRQGSAES	S(0.003)DGS(0.996)T(0.001)SS(1)DTTSNSFVR	7	2	0.12676	0.62546	1.0918	NaN	1.0314	1.3601	NaN	1.3507	1.1783	NaN	NaN	1.278	NaN	NaN	1.1266	NaN	NaN	0.89241	NaN	NaN	1.6209	NaN	NaN	1.3318	NaN	NaN	0.79315	NaN	NaN	2.4396	NaN	NaN	2.2838
1268	A0A0R4J194;Q8R3Z5-2;A2A543;Q8R3Z5-4;Q8R3Z5;A2A545;Q8R3Z5-3;A2A542	183;183;183;183;183;183;183;136	A2A545	Voltage-dependent L-type calcium channel subunit beta-1	Cacnb1	183	0.188484	0.000228958	40.381			S	LRLLQEQTLRQNRLSSSKSGDNSSSSLGDVV	LS(0.008)S(0.188)S(0.188)KS(0.188)GDNS(0.188)S(0.188)S(0.04)S(0.009)LGDVVTGTR	3	3	0.42979
1269	A0A0R4J194;Q8R3Z5-2;A2A543;Q8R3Z5-4;Q8R3Z5;A2A545;Q8R3Z5-3;A2A542	184;184;184;184;184;184;184;137	A2A545	Voltage-dependent L-type calcium channel subunit beta-1	Cacnb1	184	0.188484	0.000228958	40.381			S	RLLQEQTLRQNRLSSSKSGDNSSSSLGDVVT	LS(0.008)S(0.188)S(0.188)KS(0.188)GDNS(0.188)S(0.188)S(0.04)S(0.009)LGDVVTGTR	4	3	0.42979
1270	A0A0R4J194;Q8R3Z5-2;A2A543;Q8R3Z5-4;Q8R3Z5;A2A545;Q8R3Z5-3;A2A542	186;186;186;186;186;186;186;139	A2A545	Voltage-dependent L-type calcium channel subunit beta-1	Cacnb1	186	0.995514	2.8093e-05	92.211		1	S	LQEQTLRQNRLSSSKSGDNSSSSLGDVVTGT	S(0.996)GDNS(0.003)S(0.001)SSLGDVVTGTR	1	2	1.2582	2.2407	NaN	NaN	2.2669	NaN	NaN	1.1427	NaN	NaN
1271	A0A0R4J194;Q8R3Z5-2;A2A543;Q8R3Z5-4;Q8R3Z5;A2A545;Q8R3Z5-3;A2A542	190;190;190;190;190;190;190;143	A2A545	Voltage-dependent L-type calcium channel subunit beta-1	Cacnb1	190	0.983179	7.46667e-05	82.709		2	S	TLRQNRLSSSKSGDNSSSSLGDVVTGTRRPT	S(0.002)GDNS(0.983)S(0.015)S(0.042)S(0.957)LGDVVTGTR	5	2	4.392																			NaN	1.8786	NaN	NaN	1.9212	NaN	NaN	0.99155	NaN
1272	A0A0R4J194;Q8R3Z5-2;A2A543;Q8R3Z5-4;Q8R3Z5;A2A545;Q8R3Z5-3;A2A542	191;191;191;191;191;191;191;144	A2A545	Voltage-dependent L-type calcium channel subunit beta-1	Cacnb1	191	0.327799	7.46667e-05	82.635			S	LRQNRLSSSKSGDNSSSSLGDVVTGTRRPTP	LS(0.009)S(0.049)S(0.049)KS(0.233)GDNS(0.328)S(0.328)S(0.004)S(0.001)LGDVVTGTR	11	3	-0.065568
1273	A0A0R4J194;Q8R3Z5-2;A2A543;Q8R3Z5-4;Q8R3Z5;A2A545;Q8R3Z5-3;A2A542	192;192;192;192;192;192;192;145	A2A545	Voltage-dependent L-type calcium channel subunit beta-1	Cacnb1	192	0.634439	1.0537e-11	124.29		1	S	RQNRLSSSKSGDNSSSSLGDVVTGTRRPTPP	SGDNSS(0.001)S(0.634)S(0.364)LGDVVTGTR	7	2	-1.2155										1.9467	NaN	NaN	2.2779	NaN	NaN	1.1723	NaN	NaN	2.2782	NaN	NaN	2.2157	NaN	NaN	1.0244	NaN	NaN
1274	A0A0R4J194;Q8R3Z5-2;A2A543;Q8R3Z5-4;Q8R3Z5;A2A545;Q8R3Z5-3;A2A542	193;193;193;193;193;193;193;146	A2A545	Voltage-dependent L-type calcium channel subunit beta-1	Cacnb1	193	0.956724	7.834e-08	113.29		1;2	S	QNRLSSSKSGDNSSSSLGDVVTGTRRPTPPA	S(0.002)GDNS(0.983)S(0.015)S(0.042)S(0.957)LGDVVTGTR	8	2	4.392	2.2907	NaN	NaN	2.3907	NaN	NaN	1.0759	NaN	NaN	2.4169	NaN	NaN	2.6117	NaN	NaN	1.0966	NaN	NaN	2.2488	1.8786	NaN	2.4878	1.9212	NaN	1.0995	0.99155	NaN
1275	A0A0R4J194;Q8R3Z5-2	501;501	A0A0R4J194	Voltage-dependent L-type calcium channel subunit beta-1	Cacnb1	501	1	1.06008e-34	213.71		1	S	SNLQVQVLTSLRRNLSFWGGLEASPRGGDAV	NLS(1)FWGGLEASPR	3	2	-0.53176	0.31318	NaN	NaN	0.52592	NaN	NaN	1.7447	NaN	NaN	0.42924	NaN	NaN	0.86983	NaN	NaN	1.9655	NaN	NaN
1276	A0A0R4J194;Q8R3Z5-2;A2A543;Q8R3Z5-4;Q8R3Z5;A2A545;Q8R3Z5-3	59;59;59;59;59;59;59	A2A545	Voltage-dependent L-type calcium channel subunit beta-1	Cacnb1	59	0.999967	1.15363e-31	145.87		1;2	S	STSSDTTSNSFVRQGSAESYTSRPSDSDVSL	QGS(1)AESYTSRPSDSDVSLEEDR	3	3	1.0236	0.98245	1.6441	NaN	0.94303	1.3144	NaN	0.95655	0.7561	NaN	1.0023	1.7267	NaN	0.98346	1.5601	NaN	0.93273	0.91932	NaN	1.0387	1.6774	NaN	0.85093	1.4768	NaN	0.82114	0.86161	NaN
1277	A0A0R4J194;Q8R3Z5-2;A2A543;Q8R3Z5-4;Q8R3Z5;A2A545;Q8R3Z5-3	62;62;62;62;62;62;62	A2A545	Voltage-dependent L-type calcium channel subunit beta-1	Cacnb1	62	0.953795	6.04304e-05	63.491		2	S	SDTTSNSFVRQGSAESYTSRPSDSDVSLEED	QGS(0.995)AES(0.954)Y(0.007)T(0.031)S(0.007)RPS(0.002)DS(0.005)DVSLEEDR	6	3	0.039936	NaN	1.6441	NaN	NaN	1.3144	NaN	NaN	0.7561	NaN	NaN	1.7267	NaN	NaN	1.5601	NaN	NaN	0.91932	NaN	NaN	1.6774	NaN	NaN	1.4768	NaN	NaN	0.86161	NaN
1278	A0A0R4J194;Q8R3Z5-2;Q8R3Z5-4;A2A545;A2A542	209;209;209;209;162	A2A545	Voltage-dependent L-type calcium channel subunit beta-1	Cacnb1	209	0.479753	7.53064e-14	59.436			S	LGDVVTGTRRPTPPASGNEMTNFAFELDPLE	RPT(0.427)PPAS(0.48)GNEMT(0.094)NFAFELDPLELEEEEAELGEHGGSAK	7	4	-1.0249
[truncated: 27,772 more rows]
[truncated: 49 more columns]

## Sheet: expand site tables
	Protein	Proteins	Protein names	Gene names	Amino acid	Positions within proteins	Position	Multiplicity	Localization prob	Sequence window	Motifs	Number of Phospho (STY)	Phospho (STY) Probabilities	Position in peptide	Delta score	PEP	Score	EP-1 H/M MK/LY	EP-2 H/M LY/IGF	EP-3 H/M IGF/MK	EP-4 H/M IGF/LY	EP-5 H/M LY/MK	EP-6 H/M MK/IGF	EP-1 H/L MK/IGF	EP-2 H/L LY/MK	EP-3 H/L IGF/LY	EP-4 H/L IGF/MK	EP-5 H/L LY/IGF	EP-6 H/L MK/LY	EP-1 M/L LY/IGF	EP-2 M/L IGF/MK	EP-3 M/L MK/LY	EP-4 M/L LY/MK	EP-5 M/L MK/IGF	EP-6 M/L IGF/LY	MK log2-fold	LY log2-fold	MK fold-factor	MK p-value	MK adj. p-value	LY fold-factor	LY p-value	LY adj. p-value	Unique ID	Peptide IDs	Prop NA
[truncated: 16,388 more rows]

[truncated: 1 more sheets: KSEA results]
