# Supplementary material for: Phosphoproteomics identifies dual-site phosphorylation in an extended basophilic motif regulating FILIP1-mediated degradation of filamin-C
Source: Commun Biol. 2020 May 22;3:253. doi: 10.1038/s42003-020-0982-5 (PMC7244511; doi:10.1038/s42003-020-0982-5)
Supplement: Supplementary file 7 — Supplementary Data 7 [file 42003_2020_982_MOESM7_ESM.xlsx]

## Sheet: Column header
	Supplementary Data 7: Results from hierachical cluster analysis and Reactome analysis with significantly regulated phosphopeptides from IGF-1/LY and LY/MK phosphoproteomes. Results from first clustering refer to Supplementary Figure 3e and from second clustering to Figure 3c and 3e. Results from Reactome analysis to Figure 3d.
	Spreadsheet "Hierarchical cluster analysis"
	Amino acid	Amino acid on which the site is located
	Gene names	Gene names of all proteins assigned to the respective group
	UniProt IDs	Uniprot accession numbers of leading proteins assigned to the respective protein group
	Localization prob	Best localization probability observed for the respective phosphorylation site
	IGF log2-fold	mean log2 transformed ratios (treatment/ctrl) of phosphopeptides for the 3 biological replicates
	IGF fold-factor	fold-regulation factor; peptides with a regulation factor > ±1.5 and a adjusted p-value < 0.05 were considered as regulated
	IGF p-value	p-value based on moderated two-tailed student's t-test
	IGF adj. p-values	Benjamini-Hochberg adjusted p-values
	LY log2-fold	mean log2 transformed ratios (treatment/ctrl) of phosphopeptides for the 3 biological replicates
	LY fold-factor	fold-regulation factor; peptides with a regulation factor > ±1.5 and a adjusted p-value < 0.05 were considered as regulated
	LY p-value	p-value based on moderated two-tailed student's t-test
	LY adj. p-values	Benjamini-Hochberg adjusted p-values
	LY+IGF log2-fold	mean log2 transformed ratios (LY/IGF) of phosphopeptides for the 6 biological replicates
	LY+IGF fold-factor	fold-regulation factor; peptides with a regulation factor > ±1.5 and a adjusted p-value < 0.05 were considered as regulated
	LY+IGF p-value	p-value based on moderated two-tailed student's t-test
	LY+IGF adj. p-values	Benjamini-Hochberg adjusted p-values
	MK+IGF log2-fold	mean log2 transformed ratios (MK/IGF) of phosphopeptides for the 6 biological replicates
	MK+IGF fold-factor	fold-regulation factor; peptides with a regulation factor > ±1.5 and a adjusted p-value < 0.05 were considered as regulated
	MK+IGF p-value	p-value based on moderated two-tailed student's t-test
	MK+IGF adj. p-values	Benjamini-Hochberg adjusted p-values
	Multiplicity	Phosphorylation multiplicity of the peptide
	Number of Phospho (STY)	Number of phosphate moieties observed to be bound to the stated peptide sequence
	PEP	Posterior error probability
	Phospho (STY) Probabilities	Amino acid sequence including localization probabilities for all considered potential sites within the stated peptide sequence.
	Position	The position of the modifications in the major protein amino acid sequence for the proteins of the protein group.
	Position in peptide	Position of the phosphorylation site within the given peptide sequence
	Positions	The positions of the modifications in the protein amino acid sequence for the proteins of the protein group.
	Score	Andromeda Score for peptide identification
	Sequence window	± 15 amino acid sequence around the phosphorylation site
	RxRxxS/T	Shows if the respective phosphorylation site is part of the RxRxxS/T motif
	RxRxxS/TxxS/T	Shows if the respective phosphorylation site is part of the RxRxxS/TxxS/T motif (extended motif)
	Intensity EP_1-6	Log2-transformed summed up eXtracted Ion Current (XIC) of all isotopic clusters associated with the identified AA sequence. In case of a labeled experiment this is the total intensity of all the isotopic patterns in the label cluster.
	Intensity L/M/H EP_1-6	Log2-transformed summed up eXtracted Ion Current (XIC) of all isotopic clusters associated with the identified AA sequence. In case of a labeled experiment this is the total intensity of all the isotopic patterns in the label cluster.
	Intensity SCX_1-6	Log2-transformed summed up eXtracted Ion Current (XIC) of all isotopic clusters associated with the identified AA sequence. In case of a labeled experiment this is the total intensity of all the isotopic patterns in the label cluster.
	Intensity L/M/H -6	Log2-transformed summed up eXtracted Ion Current (XIC) of all isotopic clusters associated with the identified AA sequence. In case of a labeled experiment this is the total intensity of all the isotopic patterns in the label cluster.
	Imp_Intensity EP_1-6	Imputed intensities based on log-transformed intensities
	Imp_Intensity L/M/H EP_1-6	Imputed intensities based on log-transformed intensities
	Imp_Intensity L SCX_1-6	Imputed intensities based on log-transformed intensities
	Imp_Intensity L/M/H SCX_1-6	Imputed intensities based on log-transformed intensities
	Imputed	Imputed value (Yes(1)/No(0))
	LY/IGF_1-6	Ratios based on imputed intensities
	MK/IGF_1-6	Ratios based on imputed intensities
	LY log2-fold_imputed	Mean of the imputed ratios LY/ins
	MK log2-fold_imputed	Mean of the imputed ratios MK/ins
	LY/ctrl_1-3	Ratios based on imputed intensities
	LY log2-fold_imputed	Mean of the imputed ratios LY/ctrl
	first cluster analysis	Cluster in the cluster analysis shown in Figure S3e
	second cluster analysis	Cluster in the cluster analysis shown in Figure 3c
	Spreadsheet "Reactome analysis"
	term name	Reactome term name
	term id	Reactome term ID
	term size	size of the Reactome size
	adjusted p value cluster 1	adjusted p-value for proteins from cluster 1
	adjusted p value cluster 2	adjusted p-value for proteins from cluster 2
	adjusted p value cluster 3	adjusted p-value for proteins from cluster 3
	adjusted p value cluster 4	adjusted p-value for proteins from cluster 4

## Sheet: Hierarchical cluster analysis
	Amino acid	Gene names	UniProt Ids	Localization prob	IGF log2-fold	IGF fold-factor	IGF p-value	IGF adj. p-values	LY log2-fold	LY fold-factor	LY p-value	LY adj. p-values	LY+IGF log2-fold	LY+IGF fold-factor	LY+IGF p-value	LY+IGF adj. p-values	MK+IGF log2-fold	MK+IGF fold-factor	MK+IGF p-value	MK+IGF adj. p-values	Multiplicity	Number of Phospho (STY)	PEP	Phospho (STY) Probabilities	Position	Position in peptide	Positions	Score	Sequence window	RxRxxS/T	RxRxxS/TxxS/T	Intensity EP_1	Intensity L EP_1	Intensity M EP_1	Intensity H EP_1	Intensity EP_2	Intensity L EP_2	Intensity M EP_2	Intensity H EP_2	Intensity EP_3	Intensity L EP_3	Intensity M EP_3	Intensity H EP_3	Intensity EP_4	Intensity L EP_4	Intensity M EP_4	Intensity H EP_4	Intensity EP_5	Intensity L EP_5
	S	Agfg1	A0A087WNV1	1	0.25657	1.19463	0.062298	0.278578	0.110307	1.07946	0.331989	0.60054	-0.074539	-1.05303	0.203817	0.374546	-0.258583	-1.1963	0.000461	0.004718	1	1;2	3.06e-35	S(0.025)LLGES(0.01)APALHLNKGT(0.964)PSQS(1)PVVGR	181	20	181	157	ESAPALHLNKGTPSQSPVVGRSQGQQQEKKQ			24.475	23.5577	22.346	22.4276	24.1344	23.1307	22.153	22.1228	19.0997	17.9629	16.9834	17.4314	24.2721	22.9155	22.6372	22.474	25.7783	24.6813
	S	Agfg1	A0A087WNV1	1	-0.586154	-1.50124	0.000848	0.039685	0.060312	1.04269	0.584906	0.792063	-0.0998142				-0.572015				2	1;2	3.06e-35	S(0.025)LLGES(0.01)APALHLNKGT(0.964)PSQS(1)PVVGR	181	20	181	157	ESAPALHLNKGTPSQSPVVGRSQGQQQEKKQ			24.475	23.5577	22.346	22.4276	24.1344	23.1307	22.153	22.1228	19.0997	17.9629	16.9834	17.4314	24.2721	22.9155	22.6372	22.474	25.7783	24.6813
	S	Iqsec1	A0A087WQ39	0.992	1.06827	2.09692			-0.276799	-1.2115			-0.829124	-1.77661	1e-05	0.000272	-0.980507	-1.97316	2e-06	7e-05	1	1;2	2.58e-10	S(0.504)RS(0.504)LS(0.992)ES(0.001)YELSSDLQDKQVEMLER	106	5	106	115	RKQAEEEAIKRSRSLSESYELSSDLQDKQVE	RxRxx[S/T]		25.6428	25.0203	22.9436	23.2949	25.1913	24.1441	23.2821	23.1905	25.2831	23.4034	22.517	24.5003	26.4773	24.7052	24.7766	25.1538	27.1013	26.4593
	S	Iqsec1	A0A087WQ39	0.992	-0.394033	-1.31406	0.2843	0.60439	-2.17889	-4.52805	0.002402	0.046173	0.222348				-0.524808				2	1;2	2.58e-10	S(0.504)RS(0.504)LS(0.992)ES(0.001)YELSSDLQDKQVEMLER	106	5	106	115	RKQAEEEAIKRSRSLSESYELSSDLQDKQVE	RxRxx[S/T]		25.6428	25.0203	22.9436	23.2949	25.1913	24.1441	23.2821	23.1905	25.2831	23.4034	22.517	24.5003	26.4773	24.7052	24.7766	25.1538	27.1013	26.4593
	S	Tns1	A0A087WQS0	1	0.515007	1.429	0.003263	0.063435	-0.600713	-1.51647	0.001399	0.033275	0.176249				-0.404646				3	1;2;3	1.27e-12	AAS(1)DGQYENQSPEATSPR	1054	3	1054	150	RQPAEPPGPLRRRAASDGQYENQSPEATSPR	RxRxx[S/T]		27.5342	26.4445	25.58	25.6562	27.1844	26.0251	25.3789	25.2749	26.7566	25.1342	24.9119	25.4229	27.4924	26.0674	25.7662	25.8724	27.5579	26.6736
	S	Tns1	A0A087WQS0	1	0.459087	1.37467	0.004289	0.072407	-0.860503	-1.81567	0.000109	0.006298	-0.317462	-1.24614	0.000281	0.003284	-0.228357	-1.1715	0.003647	0.021644	2	1;2;3	1.27e-12	AAS(1)DGQYENQSPEATSPR	1054	3	1054	150	RQPAEPPGPLRRRAASDGQYENQSPEATSPR	RxRxx[S/T]		27.5342	26.4445	25.58	25.6562	27.1844	26.0251	25.3789	25.2749	26.7566	25.1342	24.9119	25.4229	27.4924	26.0674	25.7662	25.8724	27.5579	26.6736
	S	Tns1	A0A087WQS0	1	0.518615	1.43258	0.005416	0.080523	-0.900822	-1.86713	0.000682	0.021037	-0.470313	-1.38541	3.9e-05	0.000758	-0.33206	-1.25881	0.000878	0.007627	1	1;2;3	1.27e-12	AAS(1)DGQYENQSPEATSPR	1054	3	1054	150	RQPAEPPGPLRRRAASDGQYENQSPEATSPR	RxRxx[S/T]		27.5342	26.4445	25.58	25.6562	27.1844	26.0251	25.3789	25.2749	26.7566	25.1342	24.9119	25.4229	27.4924	26.0674	25.7662	25.8724	27.5579	26.6736
	S	Tns1	A0A087WQS0	1	0.455872	1.37161	0.002039	0.051159	-0.636803	-1.55488	0.000288	0.012913	0.123606				-0.229221				3	1;2;3	8.09e-20	AASDGQYENQS(1)PEATSPR	1062	11	1062	157	PLRRRAASDGQYENQSPEATSPRSPGVRSPV			26.7954	25.2759	25.2022	25.1504	26.6763	25.3428	24.7987	25.0812	26.5183	24.9106	24.8568	25.0274	27.0069	25.5511	25.4193	25.283	26.978	25.5876
	S	Tns1	A0A087WQS0	1	-0.801025	-1.74234			0.546053	1.46009			0.345532	1.27062	0.000299	0.003435	0.079896	1.05694	0.279266	0.464635	1	1;2;3	8.09e-20	AASDGQYENQS(1)PEATSPR	1062	11	1062	157	PLRRRAASDGQYENQSPEATSPRSPGVRSPV			26.7954	25.2759	25.2022	25.1504	26.6763	25.3428	24.7987	25.0812	26.5183	24.9106	24.8568	25.0274	27.0069	25.5511	25.4193	25.283	26.978	25.5876
	S	Tns1	A0A087WQS0	1	-0.10833	-1.07798	0.584867	0.833731	-0.526499	-1.44043	0.027195	0.169363	-0.295756	-1.22753	0.000425	0.004436	-0.216174	-1.16165	0.004515	0.025368	2	1;2;3	8.09e-20	AASDGQYENQS(1)PEATSPR	1062	11	1062	157	PLRRRAASDGQYENQSPEATSPRSPGVRSPV			26.7954	25.2759	25.2022	25.1504	26.6763	25.3428	24.7987	25.0812	26.5183	24.9106	24.8568	25.0274	27.0069	25.5511	25.4193	25.283	26.978	25.5876
	S	Tns1	A0A087WQS0	1	0.688388	1.61148	0.002136	0.05216	-0.688245	-1.61132	0.002139	0.043438	0.163874	1.12029	0.082059	0.19876	0.311149	1.2407	0.011825	0.050755	2	2;3	8.09e-20	AASDGQY(0.047)ENQS(0.95)PEAT(0.003)S(1)PRS(1)PGVR	1067	16	1067	131	AASDGQYENQSPEATSPRSPGVRSPVQCVSP			21.8324	20.6714	19.9631	19.9912	25.0543	24.0373	22.5832	23.4349					23.1763	20.9261	21.8033	21.8676
	S	Tns1	A0A087WQS0	1	0.460495	1.37601	0.003214	0.063032	-0.586894	-1.50201	0.000825	0.023693	-0.306466	-1.23667	0.003479	0.020934	0.01782	1.01243	0.808868	0.896303	3	1;2;3	5.92e-08	AASDGQY(0.047)ENQS(0.95)PEAT(0.003)S(1)PRS(1)PGVR	1070	19	1070	104	DGQYENQSPEATSPRSPGVRSPVQCVSPELA			24.5522	23.0731	22.8329	22.9856	25.5764	24.5364	23.5001	23.7221	24.6033	23.1778	23.1395	22.6883	21.247	19.7471	18.67	20.1845
	S	Tns1	A0A087WQS0	1	-0.413444	-1.33186	0.043181	0.228111	-0.055784	-1.03942	0.713562	0.871979	-0.008173	-1.00568	0.894947	0.944362	0.254006	1.19251	0.001069	0.008832	1	1;2	1.34e-12	AGS(1)LPNYATINGK	1533	3	1533	111	ALPEKRRMSVGDRAGSLPNYATINGKVSSSP			24.9425	23.3969	23.2771	23.3955	25.5663	24.2572	23.3799	24.1578	25.4722	23.9265	23.6987	24.0182	25.8231	24.4171	23.9952	24.2709	25.2795	23.883
	S	Clasp1	A0A087WRE8	0.964	-0.24585	-1.18579	0.193843	0.49708	-0.110353	-1.07949	0.52245	0.749778	0.306329	1.23656	0.000588	0.005661	0.063664	1.04512	0.328846	0.518048	1	1;2	9.87e-49	NSDSIVSLPQSDRS(0.001)S(0.001)S(0.007)S(0.964)S(0.027)QES(0.001)LNRPLSAK	558	17	558	118	SDSIVSLPQSDRSSSSSQESLNRPLSAKRSP							25.3567	23.6552	23.2358	24.2445	26.4344	24.5242	24.8803	25.0886	25.6175	23.4322	24.4786	24.0004	26.7482	24.439
	S	Clasp1	A0A087WRE8	1	-0.196692	-1.14607	0.371006	0.685375	0.08011	1.0571	0.708634	0.868619	-0.30393	-1.2345	0.001216	0.009714	0.025758	1.01801	0.732793	0.848593	1	1;2	4.96e-30	RQS(1)SGSTTNVASTPSDSR	646	3	646	178	PGSYASLGRIRTRRQSSGSTTNVASTPSDSR	RxRxx[S/T]	RxRxx[S/T]xx[S/T]	26.0929	24.7834	24.2728	24.4185	25.248	24.2179	23.3547	23.1962	27.8309	26.1816	26.3201	26.2327	27.648	26.3039	25.931	25.9203	26.9307	25.8106
	S	Agap1	A0A087WRF2	0.967	1.04839	2.06821	0.001776	0.047985	-1.18056	-2.26665	0.001132	0.029109	-0.592369	-1.50772	0.000315	0.003569	-0.755085	-1.68773	0.000122	0.001753	1	1	0.000416	LT(0.012)S(0.967)QS(0.021)EAMALQSIR	552	3	552	111	SLQSCESSKNKSRLTSQSEAMALQSIRNMRG			21.4888	20.8597	19.3974	18.4148	23.1785	21.8258	22.0528	20.4429									23.5287	22.8781
	S	Pfkfb2	B2Z892	1	0.453139	1.36902	0.019899	0.148727	-1.15066	-2.22016	0.000677	0.020933	-0.137231	-1.09979	0.302361	0.489999	-0.996667	-1.99538	1.3e-05	0.000334	1	1	3.22e-152	RNS(1)FTPLSSSNTIR	447	3	447	253	HNFPKSQTPVRMRRNSFTPLSSSNTIRRPRN	RxRxx[S/T]		21.4239	20.609	18.912	19.4595					25.1947	23.904	22.3799	24.0398	22.8659	21.0847	21.3239	21.4143	25.9434	25.3265
	S	Arfgef2	A2A5R2	1	-0.917402	-1.88871	0.000138	0.018932	0.440472	1.35705	0.008767	0.096555	0.151801				-0.516046				3	2;3	1.38e-22	ELEKPMQSKPQS(1)PVIQAT(0.003)AGS(0.997)PK	218	12	218	133	QEARELEKPMQSKPQSPVIQATAGSPKFSRL			27.2742	26.0145	25.5285	25.459	27.1508	26.0817	24.9555	25.438	27.6529	26.315	25.8548	25.9946	27.4279	26.3028	25.5695	25.5161	27.575	26.3238
	S	Arfgef2	A2A5R2	0.999	-0.917402	-1.88871	0.000138	0.018932	0.440472	1.35705	0.008767	0.096555	0.199019				-0.60862				3	1;2;3	1.38e-22	ELEKPMQSKPQS(1)PVIQAT(0.001)AGS(0.999)PK	227	21	227	133	MQSKPQSPVIQATAGSPKFSRLKQSQAQSKP			28.1745	26.9448	26.3987	26.3459	28.9929	28.0171	26.6058	27.2575	29.2035	27.9715	27.3114	27.4898	29.3043	28.2682	27.3853	27.2923	30.2625	29.1357
	S	Arfgef2	A2A5R2	0.989	-0.272611	-1.20799	0.110328	0.372207	0.178862	1.13199	0.269493	0.541219	0.210984	1.15748	0.002064	0.014399	0.22555	1.16922	0.001253	0.009937	2	2;3	9.64e-20	RCS(0.989)VT(0.109)S(0.848)VES(0.024)T(0.024)VS(0.003)S(0.003)GT(0.001)QTAIQDDPEQFEVIK	621	3	621	113	QEMGDGKGLDMARRCSVTSVESTVSSGTQTA			27.0196	25.3239	25.6251	25.3342	25.9248	24.9359	23.4585	24.2589	25.9004	24.6289	24.2669	23.976	25.8869	24.8213	23.9086	23.9896	27.0355	25.5139
	S	Tanc2	A2A690	1	-0.758729	-1.692	0.001137	0.042305	0.012536	1.00873	0.897228	0.954387	-0.344953				0.0641372				2	2	8.91e-22	ELPLTQAPSAHSSITSGS(1)CPGT(1)PEMR	430	18	430	134	PLTQAPSAHSSITSGSCPGTPEMRRRQEEAM															26.6144	25.4064	24.764	24.8276
	S	Kiaa1522	A2A7S8-2	1	0.056797	1.04015			-0.062482	-1.04426			-0.114852	-1.08286	0.09744	0.22404	-0.303209	-1.23389	0.000404	0.004269	1	1;2	4.82e-17	ALS(1)GRAS(1)PVTAPSSGLHAAVR	899	7	899	139	SAPQKPLRRALSGRASPVTAPSSGLHAAVRL			27.1688	25.9519	25.3777	25.3368	27.0557	25.8623	25.0438	25.3881	27.1024	25.7828	25.1668	25.5373	27.5772	25.8731	26.1739	25.9107	28.2915	26.9297
	S	Rere	A2A7T3	0.997	-1.21687	-2.32441	3.1e-05	0.01008	0.436369	1.35319	0.011501	0.108541	0.406304	1.32529	0.077028	0.190165	0.272374	1.20779	0.215854	0.389625	2	2	3.37e-05	T(0.004)QEIS(0.997)RPNS(0.982)PS(0.017)EGEGESSDSR	407	5	407	81.2	DTDRITSKKTKTQEISRPNSPSEGEGESSDS			25.669	23.1102	25.087	23.0447	26.7114	24.2338	26.2515	23.2912	24.6718	22.2691	24.2147	21.0714	24.942	22.9464	24.3539	21.3696
	S	Rere	A2A7T3	0.988	-1.11043	-2.1591	3.1e-05	0.01008	0.429534	1.3468	0.008188	0.094162	0.406304	1.32529	0.077028	0.190165	0.272374	1.20779	0.215854	0.389625	2	2	3.37e-05	T(0.001)QEIS(0.985)RPNS(0.988)PS(0.027)EGEGESSDSR	411	9	411	81.2	ITSKKTKTQEISRPNSPSEGEGESSDSRSVN			25.669	23.1102	25.087	23.0447	26.7114	24.2338	26.2515	23.2912	25.1483	22.8456	24.3251	23.0413	25.9676	24.242	24.9918	23.5653	25.9109	25.549
	S	Dock7	Q8R1A4-2	0.964	1.65793	3.15564	6.4e-05	0.013688	-0.866064	-1.82268	0.000817	0.023632	-0.428818	-1.34613	0.017665	0.067741	-1.45116	-2.73428	1.6e-05	0.000388	1	1	4.24e-21	AVLPVTCHRDS(0.964)FS(0.036)R	2117	11	2117	155	PQLYKAVLPVTCHRDSFSRMSLRKMEL____			26.5014	25.9109	24.0438	23.8009									28.0962	26.0819	26.8441	26.5083	27.9448	27.3063
	S	Dock7	Q8R1A4-2	1	0.067373	1.04781	0.63445	0.862862	-0.089794	-1.06422	0.528959	0.753929	-0.136315	-1.09909	0.023443	0.082426	-0.218957	-1.16389	0.001201	0.009624	1	1;2	1.48e-115	GQLERS(0.001)PS(0.209)GS(0.79)AFGS(1)QENLR	1428	14	1428	239	SRGQLERSPSGSAFGSQENLRWRKDMTHWRQ			28.3439	27.1812	26.5425	26.4358	28.2028	27.0055	26.2383	26.5022	28.2979	26.931	26.4879	26.6857	28.8422	27.6278	27.1954	26.8403	29.2699	28.2096
	S	Dock7	Q8R1A4-2	0.994	-0.085655	-1.06117	0.602486	0.844531	-0.578379	-1.49317	0.007839	0.091354	-0.381471	-1.30267	0.001194	0.009588	-0.329906	-1.25693	0.003123	0.019383	1	1;2	4.91e-40	KQIS(0.98)GQY(0.02)S(0.005)GS(0.994)PQLLK	30	10	30	187	VAAEVRKQISGQYSGSPQLLKNLNIVGNISH			23.0735	22.0386	20.1153	21.6899	22.0693	20.6878	20.2989	20.4391	24.5132	23.2661	22.1464	23.1354					26.7567	25.1478
	S	Dock7	Q8R1A4-2	0.999	0.503509	1.41766	0.00124	0.042686	0.049551	1.03494	0.62394	0.816996	-0.173482	-1.12778	0.006374	0.032551	-0.224799	-1.16861	0.001027	0.008561	1	1	0.00839	MNS(0.999)LT(0.001)FK	1382	3	1382	112	SCFEYKGKKVFERMNSLTFKKSKDMRAKLEE			27.4567	26.4963	25.4093	25.4227	26.4746	25.5475	24.2874	24.5002	26.5388	25.3739	24.5301	24.8279	28.1333	27.1067	26.1966	26.1211	28.1515	27.3182
	S	Dock7	Q8R1A4-2	0.997	0.40706	1.32598	0.008592	0.098405	-0.427189	-1.34461	0.00679	0.08544	-0.375144	-1.29697	0.000124	0.001785	-0.282371	-1.21619	0.001368	0.010608	1	1;2	6.96e-10	S(0.997)MS(0.003)IDDTPR	180	1	180	155	DGSSYQDEQDDLKRRSMSIDDTPRGSWACSI			28.5665	27.7007	26.1798	26.6232	27.8313	26.9085	25.6182	25.8705	27.5877	26.1675	25.5669	26.1915	29.4039	28.3289	27.499	27.451	29.2894	28.3748
	S	Dock7	Q8R1A4-2	1	-0.078166	-1.05567	0.650571	0.870799	0.490696	1.40512	0.037347	0.200471	0.408698	1.32749	0.000156	0.002105	0.328338	1.25557	0.000998	0.008375	1	1	0.00102	SMS(1)IDDTPR	182	3	182	92	SSYQDEQDDLKRRSMSIDDTPRGSWACSIFD			27.0855	25.7012	25.2896	25.4814	27.2362	26.1613	24.8948	25.6278	26.4032	25.2283	24.6658	24.4442	28.158	27.1487	26.32	25.9966	27.4409	26.1695
	S	Nrd1	A6PWC3	0.83	0.861454	1.81687	0.01231	0.118647	-1.43293	-2.69994	0.001963	0.041062	-0.955189	-1.93883			-1.41415	-2.66502			2	2	7.86e-05	AKS(0.83)T(0.643)CS(0.527)CPDLQPNGQDLGESGR	57	3	57	76.6	KPFPTLTMPGRNKAKSTCSCPDLQPNGQDLG			21.2761	20.8776	19.0054	16.4025													22.6271	21.9745
	S	Nrd1	A6PWC3	0.834	0.81691	1.76163	0.005996	0.083747	-1.30448	-2.46994	0.001051	0.02766	-0.955189	-1.93883			-1.41415	-2.66502			2	1;2	0.00303	AKS(0.552)T(0.614)CS(0.834)CPDLQPNGQDLGESGR	60	6	60	78.8	PTLTMPGRNKAKSTCSCPDLQPNGQDLGESG			21.2761	20.8776	19.0054	16.4025													22.6271	21.9745
	S	Rptor	Q8K4Q0	1	-0.163667	-1.12013	0.11828	0.386927	-0.113101	-1.08155	0.258388	0.530468	0.140065	1.10196	0.033827	0.106715	0.432899	1.34994	6e-06	0.00018	2	1;2	4.15e-174	ILDTSSLTQS(1)APAS(0.998)PT(0.002)NK	859	10	859	271	NARPQRILDTSSLTQSAPASPTNKGMHMHQV			23.402	22.0051	21.6002	21.8174	27.7652	27.0735	25.1569	25.5602	26.6063	25.5563	24.8183	24.47	26.9611	26.0022	25.0426	24.7837	27.0749	25.8544
	S	Rptor	Q8K4Q0	1	0.321748	1.24984	0.015561	0.133224	-0.838524	-1.78822	7.3e-05	0.004795	-0.382002	-1.30315	0.00012	0.001742	-0.209086	-1.15596	0.011111	0.048512	1	1;2	4.15e-174	ILDTSSLT(0.009)QS(0.991)APAS(1)PTNK	863	14	863	271	QRILDTSSLTQSAPASPTNKGMHMHQVGGSP			29.223	28.0115	27.3084	27.5003	28.9179	27.9575	26.7358	27.0059	28.5039	26.921	26.8148	27.0141	27.2359	26.2247	25.3253	25.1642	29.5832	28.5415
	S	Rptor	Q8K4Q0	1	-0.158546	-1.11616	0.160601	0.453284	-0.154392	-1.11295	0.170344	0.426889	0.115778	1.08356	0.063633	0.166132	0.417763	1.33585	6e-06	0.000182	2	1;2	4.15e-174	ILDTSSLT(0.009)QS(0.991)APAS(1)PTNK	863	14	863	271	QRILDTSSLTQSAPASPTNKGMHMHQVGGSP			29.223	28.0115	27.3084	27.5003	28.9179	27.9575	26.7358	27.0059	28.5039	26.921	26.8148	27.0141	27.2359	26.2247	25.3253	25.1642	29.5832	28.5415
	S	Clcc1	Q99LI2	1	-0.168947	-1.12424	0.106709	0.367134	-0.858477	-1.81312	3.2e-05	0.003244	0.231532				-0.444534				1	1;2	2.32e-10	QRFHS(1)GNKS(1)PEVLR	429	5	429	148	KMHASKRDALRQRFHSGNKSPEVLRAFDLPD	RxRxx[S/T]		24.1089	22.9985	21.6551	22.6121	24.5239	23.7878	22.6044	21.6383	24.5132	22.78	23.0091	22.9847	24.5328	23.6138	22.059	22.7524	26.0357	25.1406
	S	Clcc1	Q99LI2	1	0.641423	1.55987	0.008908	0.100341	-0.614563	-1.53109	0.010903	0.106363	-0.83352	-1.78203	3e-06	9.8e-05	0.125141	1.09061	0.257887	0.440079	2	1;2	2.32e-10	QRFHS(1)GNKS(1)PEVLR	429	5	429	148	KMHASKRDALRQRFHSGNKSPEVLRAFDLPD	RxRxx[S/T]		24.1089	22.9985	21.6551	22.6121	24.5239	23.7878	22.6044	21.6383	24.5132	22.78	23.0091	22.9847	24.5328	23.6138	22.059	22.7524	26.0357	25.1406
	S	Clcc1	Q99LI2	1	1.07077	2.10055	8e-05	0.015545	0.588855	1.50405	0.00283	0.050831	0.972837	1.9627	0.001438	0.011006	0.856747	1.81095	0.002321	0.015712	1	1;2	2.32e-10	QRFHS(1)GNKS(1)PEVLR	433	9	433	148	SKRDALRQRFHSGNKSPEVLRAFDLPDTEAQ			24.7737	23.5059	22.7124	23.2389	24.5239	23.7878	22.6044	21.6383	25.9689	24.8131	24.3115	23.8747	24.5328	23.6138	22.059	22.7524	26.5498	25.7568
	S	Clcc1	Q99LI2	1	0.641423	1.55987	0.008908	0.100341	-0.614563	-1.53109	0.010903	0.106363	-0.83352	-1.78203	3e-06	9.8e-05	0.125141	1.09061	0.257887	0.440079	2	1;2	2.32e-10	QRFHS(1)GNKS(1)PEVLR	433	9	433	148	SKRDALRQRFHSGNKSPEVLRAFDLPDTEAQ			24.7737	23.5059	22.7124	23.2389	24.5239	23.7878	22.6044	21.6383	25.9689	24.8131	24.3115	23.8747	24.5328	23.6138	22.059	22.7524	26.5498	25.7568
	S	Gripap1	A2AEW9	0.982	-0.358191	-1.28182	0.021001	0.153016	0.294556	1.22651	0.044955	0.222301	0.332507	1.2592	0.000172	0.002265	0.4787	1.39349	5e-06	0.00015	2	2	8.24e-20	ES(0.008)S(0.01)AIPARS(0.982)LS(0.517)S(0.444)S(0.038)PQAQPPRPAELSDEEVAELFQR	639	9	639	96.9	REILKEKESSAIPARSLSSSPQAQPPRPAEL			25.9236	24.563	23.8443	24.5046	25.2286	24.5476	22.5515	23.044	26.5055	25.5159	24.5056	24.4844	26.0277	25.1217	23.8629	23.9889	26.8863	25.5075
	S	Gripap1	A2AEW9	0.932	0.080894	1.05767	0.404091	0.711668	-0.229753	-1.17263	0.039713	0.206479	0.309382	1.23918	0.00041	0.004314	0.523394	1.43733	2e-06	8.9e-05	2	1;2	7.81e-14	S(0.146)LS(0.79)S(0.131)S(0.932)PQAQPPRPAELSDEEVAELFQR	643	5	643	91.6	KEKESSAIPARSLSSSPQAQPPRPAELSDEE			27.1651	25.967	25.2493	25.4239	26.0203	25.0973	23.5593	24.2392	25.5826	24.5457	23.7049	23.5264	24.9548	24.0866	22.6964	22.915	25.4767	24.1247
	S	Phka2	A2AHQ7	1	-0.05752	-1.04068	0.623147	0.857671	0.666141	1.58682	0.000569	0.019446	0.467417	1.38263	1.1e-05	0.000283	0.359709	1.28317	0.000139	0.001937	1	1;2	6.17e-09	S(1)LNLVDS(1)PQPLLK	729	1	729	163	FPMILPTKVLSGHRKSLNLVDSPQPLLKTTP			24.7428	23.4481	23.1638	22.7867	26.1501	25.2122	23.5037	24.4985	25.1551	24.0988	23.4409	22.9333	25.1677	24.1472	23.1336	23.2401	25.0517	23.7865
	S	Usp8	Q80U87	0.975	0.127748	1.09259			0.042836	1.03014			-0.600728	-1.51648	0.000579	0.005598	-0.128454	-1.09312	0.351726	0.54149	1	1	9.52e-09	S(0.014)YS(0.975)S(0.011)PDITQALQEEEK	680	3	680	147	PAERDREPSKLKRSYSSPDITQALQEEEKRR			24.3836	22.9484	21.8015	23.2733	24.7288	23.3753	22.9577	23.0655	24.2218	23.0141	21.8423	22.8063	25.3756	24.2131	22.798	24.0013	27.9748	26.7142
	S	Sec16a	A2AIX1	0.915	-0.299543	-1.23075	0.048013	0.243192	0.705597	1.63082	0.000787	0.022881	0.103183				-0.972457				2	1;2	2e-57	RS(0.055)S(0.915)LS(0.029)SHSHQSQIYR	1384	3	1384	194	ARSLRSTHSLPSRRSSLSSHSHQSQIYRSHH											26.1853	24.9522	24.1905	24.5579					25.6201	24.797
	S	Map7d1	A2AJI0;A8Y5P4	0.999	0.042002	1.02954			-0.147756	-1.10784			-0.219119	-1.16402	0.001248	0.009912	-0.049708	-1.03506	0.337209	0.527106	1	1	0.000289	LSTGS(0.001)ELS(0.999)PK	460	8	460;428	88.1	LPASIRPRLSTGSELSPKSKARPSSPSTTWH			28.6209	26.9798	26.9191	27.1941	27.8687	26.4608	25.9992	26.3521	26.9036	25.1534	25.2748	25.5053					28.5329	27.0922
	S	Skt;Etl4	A2AQ25	1	0.696951	1.62108	0.003164	0.062632	-1.9339	-3.82087	6e-06	0.001116	-1.60036	-3.03219	7e-06	0.000216	-1.64177	-3.12049	6e-06	0.000176	2	2	3.99e-05	S(1)IS(1)PSPSAILER	359	1	359	101	ATIPRDRLSSLPVSRSISPSPSAILERRDVK			22.8941	22.3673	20.3894	19.9475	23.5708	21.707	22.7399	20.9544	23.218	20.7229	19.247	22.8199	23.431	20.9143	22.1071	22.1993	21.2327	20.8651
	S	Skt;Etl4	A2AQ25	1	0.747082	1.67839	0.000654	0.034878	-1.809	-3.50399	2e-06	0.000654	-1.60036	-3.03219	7e-06	0.000216	-1.64177	-3.12049	6e-06	0.000176	2	1;2	3.99e-05	S(1)IS(1)PSPSAILER	361	3	361	124	IPRDRLSSLPVSRSISPSPSAILERRDVKPD			25.182	23.4442	23.7163	23.6176	24.047	22.2673	23.0458	21.7896	23.5803	21.2641	20.875	22.9496	25.4729	23.4584	24.2211	23.8846	21.2327	20.8651
	S	Skt;Etl4	A2AQ25	1	-0.944338	-1.9243			-0.035202	-1.0247			0.542727	1.45672	9.7e-05	0.001486	0.456094	1.37182	0.000378	0.004073	1	1;2	3.99e-05	S(1)IS(1)PSPSAILER	361	3	361	124	IPRDRLSSLPVSRSISPSPSAILERRDVKPD			25.182	23.4442	23.7163	23.6176	24.047	22.2673	23.0458	21.7896	23.5803	21.2641	20.875	22.9496	25.4729	23.4584	24.2211	23.8846	21.2327	20.8651
	S	Ttn	A2ASS6;A2ASS6-3;E9Q8K5	1	-0.202829	-1.15095	0.155027	0.444338	-0.623979	-1.54112	0.001747	0.03785	0.036744	1.0258	0.72481	0.843579	-0.196166	-1.14565	0.076986	0.190121	3	1;2;3;4	6.78e-13	QQS(1)PS(1)PIRHS(1)PS(1)PVRHVR	288	10	288;288;288	165	KAQLARQQSPSPIRHSPSPVRHVRAPTPSPV			27.6149	25.7851	26.198	26.0762	27.0377	25.087	25.243	25.8956	27.3391	25.6463	25.6057	25.9804	23.391	20.6106	21.8903	22.394	27.8243	25.2654
	S	Ttn	A2ASS6;A2ASS6-3;E9Q8K5	1	0.061608	1.04363	0.682956	0.890266	-0.798252	-1.73899	0.000889	0.024761	-0.086662	-1.06191	0.223667	0.399003	-0.107143	-1.07709	0.13817	0.285858	2	1;2;3	7.38e-28	S(1)RS(1)PT(0.998)PPS(0.002)IAAK	264	3	264;264;264	176	PHKTPPRIPPKPKSRSPTPPSIAAKAQLARQ			30.7364	28.816	29.3536	29.2314	30.3003	28.6559	28.5666	28.9023	30.5351	28.5136	29.095	29.1588	30.5742	28.2462	29.258	29.2494	30.5712	28.2283
	S	Ttn	A2ASS6;A2ASS6-3;E9Q8K5	0.997	0.286467	1.21965	0.048917	0.245503	-0.971032	-1.96024	8.7e-05	0.005408	-0.577854	-1.49263			-0.42438	-1.342			2	2;3	1.03e-11	IPPKPKS(0.887)RS(0.809)PT(0.307)PPS(0.997)IAAK	269	14	269;269;269	168	PRIPPKPKSRSPTPPSIAAKAQLARQQSPSP							23.3823	21.7858	21.9628	21.6235	24.2635	22.3586	22.1083	23.2877
	S	Ttn	A2ASS6;A2ASS6-3;E9Q8K5	1	-0.244348	-1.18456	0.069368	0.292256	-0.602897	-1.51876	0.00114	0.029109	-0.319181				-0.163793				2	1;2;3	0.000109	S(0.001)PIRMS(0.999)PAMS(1)PAR	1424	10	1424;1378;1424	117	PRSLSRSPIRMSPAMSPARMSPARMSPARMS							21.5492	19.036	20.9953	18.7502
	S	Ttn	A2ASS6;A2ASS6-3;E9Q8K5	1	-0.193259	-1.14334	0.144872	0.431728	-0.580091	-1.49494	0.001705	0.037303	0.017915	1.01249	0.807277	0.895244	-0.083259	-1.05941	0.268078	0.452293	3	1;2;3;4	6.78e-13	QQS(1)PS(1)PIRHS(1)PS(1)PVRHVR	281	3	281;281;281	165	TPPSIAAKAQLARQQSPSPIRHSPSPVRHVR			27.8167	25.9266	26.4205	26.3033	27.0927	25.1576	25.4359	25.8456	27.3257	25.335	25.748	26.0512	26.7348	24.2196	25.2924	25.6054	28.04	25.4903
	S	Ttn	A2ASS6;A2ASS6-3;E9Q8K5	1	-0.192081	-1.14241	0.144904	0.431728	-0.596457	-1.512	0.001409	0.033354	-0.12306	-1.08904	0.121272	0.261206	-0.234489	-1.17649	0.00754	0.036758	3	1;2;3;4	6.78e-13	QQS(1)PS(1)PIRHS(1)PS(1)PVRHVR	283	5	283;283;283	165	PSIAAKAQLARQQSPSPIRHSPSPVRHVRAP			28.0566	26.2045	26.623	26.5535	27.0708	25.4194	25.2201	25.7648	26.9848	24.8828	25.4516	25.7385	25.9185	23.2108	24.4586	24.8697	26.9739	23.9848
	S	Ttn	A2ASS6;A2ASS6-3;E9Q8K5	0.997	-0.220304	-1.16498	0.151493	0.439024	-0.644757	-1.56348	0.00218	0.043595	-0.650329				0.0279712				2	1;2	6.79e-05	SLS(0.003)RS(0.997)PIR	1415	5	1415;1369;1415	119	AVSRIRSVSPRSLSRSPIRMSPAMSPARMSP											26.2789	24.2117	24.61	25.1169	25.8755	23.1968	24.54	24.7155	25.2697	22.7959
	S	Fam171a1	A2ATL1	0.998	0.061002	1.04319	0.682372	0.890214	0.211956	1.15826	0.181685	0.440433	0.403229	1.32246	0.00041	0.004314	0.255258	1.19355	0.005328	0.028632	2	1;2	2.69e-33	DQAT(0.002)S(0.998)MS(1)HINLLFSR	233	5	233	166	QLPPALESSKRDQATSMSHINLLFSRRASDY			21.0093	21.0093			21.4874	21.1514	17.946	18.4504	22.619	22.4624	18.2025	18.4612	23.8866	23.2522	21.4169	21.3744	23.8322	23.1602
	S	Fam171a1	A2ATL1	1	0.031129	1.02181	0.836621	0.956939	0.170646	1.12556	0.27904	0.550941	0.471089	1.38616	0.000614	0.005846	0.405061	1.32414	0.001475	0.011191	2	2	2.69e-33	DQAT(0.002)S(0.998)MS(1)HINLLFSR	235	7	235	166	PPALESSKRDQATSMSHINLLFSRRASDYPG			21.0093	21.0093			20.2831	20.2831			22.619	22.4624	18.2025	18.4612	23.8866	23.2522	21.4169	21.3744	23.8322	23.1602
	S	Tp53bp1;Trp53bp1	P70399	0.999	-0.135962	-1.09882	0.383931	0.697669	0.838433	1.78811	0.000715	0.021561	0.251896	1.19077	0.043287	0.126929	-0.188446	-1.13954	0.09435	0.219098	2	2	2.53e-21	ETVVSGPLGVEDIS(0.999)PS(0.009)MS(0.952)PDDKS(0.011)FT(0.029)R	1411	14	1411	127	TRETVVSGPLGVEDISPSMSPDDKSFTRIMP			21.0775	19.0277	19.5383	19.8066	21.6867	19.4758	18.298	21.1482									21.3515	19.4379
	S	Tp53bp1;Trp53bp1	P70399	0.952	-0.069836	-1.0496	0.657177	0.874585	0.888866	1.85172	0.000601	0.02007	0.251896	1.19077	0.043287	0.126929	-0.188446	-1.13954	0.09435	0.219098	2	2	2.53e-21	ETVVSGPLGVEDIS(0.999)PS(0.009)MS(0.952)PDDKS(0.011)FT(0.029)R	1415	18	1415	127	VVSGPLGVEDISPSMSPDDKSFTRIMPRVPD			23.1278	21.1	20.8621	22.2569	23.0029	20.9152	20.3643	22.2759	21.2741	19.7154	19.6109	19.7381	25.6903	24.1299	23.8457	24.3038	25.2949	23.8522
	S	Arid1a	A2BH40-3	1	-0.58436	-1.49937			0.585838	1.50091			-0.259011	-1.19666	0.000798	0.007099	-0.167308	-1.12296	0.014889	0.059904	2	1;2	1.91e-05	GPS(1)PS(1)PVGSPASVAQSR	697	3	697	120	FSPHTSPHLPGIRGPSPSPVGSPASVAQSRS			27.4834	26.2106	25.7149	25.7106	27.9272	26.8112	25.6918	26.3114	27.3984	26.0725	25.6392	25.6886	28.7099	27.5454	26.914	26.7988	28.9322	27.8065
	S	Zfp318;Znf318	B0V2M3	1	0.085621	1.06114	0.358092	0.67421	-0.796351	-1.7367	3.8e-05	0.003537	0.321098				-0.674019				2	2	1.72e-05	T(0.001)PPS(0.21)GS(0.778)PS(0.011)RDQVVGGNVS(1)PR	2206	18	2206	91.6	PSGSPSRDQVVGGNVSPREMPEQEAAVDVIP			23.8832	22.6911	22.0686	22.0367	23.1584	22.2261	20.5903	21.4564	23.0989	22.0614	21.3808	20.8395
	S	Arhgap23	Q69ZH9;F8VQ11	0.999	0.091506	1.06548	0.47296	0.761188	0.223458	1.16753	0.106445	0.33947	0.10589	1.07616	0.202188	0.372398	0.334127	1.26061	0.000968	0.0082	1	1	5e-17	RS(0.001)S(0.999)YLLAITTER	607	3	607;401	183	HYSQDCSSIKAGRRSSYLLAITTERSKSCDD			25.8656	24.8042	23.7059	24.1143	24.3144	23.2617	21.7224	22.8083	25.0783	23.8182	23.5666	22.9694	25.6811	24.7898	23.6363	23.4868	27.0354	26.0461
	S	Bcas3	B1AR74	1	0.024111	1.01685	0.79958	0.940804	-0.847472	-1.79934	3.5e-05	0.003452	-0.307092	-1.23721	0.001523	0.011464	-0.163284	-1.11983	0.053349	0.146852	2	2;3	1.8e-07	QGGRCS(1)PVPGLS(0.056)S(0.241)S(0.645)PS(0.043)GS(0.015)PLHGK	480	6	480	80.7	EEIEQELTSKQGGRCSPVPGLSSSPSGSPLH			26.4992	25.5385	24.6114	24.2884	24.4847	23.5086	22.4973	22.4224	25.7427	24.4248	23.7672	24.2058	26.1745	25.0548	24.1841	24.3794	25.9909	25.148
	S	Bcas3	B1AR74	1	0.62521	1.54244			-0.980188	-1.97272			-0.323182	-1.25109	0.001219	0.009731	-0.55855	-1.47279	1.6e-05	0.000392	3	2;3	1.8e-07	QGGRCS(1)PVPGLS(0.056)S(0.241)S(0.645)PS(0.043)GS(0.015)PLHGK	480	6	480	80.7	EEIEQELTSKQGGRCSPVPGLSSSPSGSPLH			26.4992	25.5385	24.6114	24.2884	24.4847	23.5086	22.4973	22.4224	25.7427	24.4248	23.7672	24.2058	26.1745	25.0548	24.1841	24.3794	25.9909	25.148
	S	Bcas3	B1AR74	0.992	1.62626	3.08711			0.071779	1.05101			-0.678485	-1.60046	0.001796	0.01298	-0.856041	-1.81006	0.00074	0.006716	1	1	0.0112	GVSTVT(0.005)DAAS(0.992)GT(0.003)FDR	823	10	823	84.9	AVSDRRGVSTVTDAASGTFDRSVTLLEVCGS			23.1035	22.0937	21.2167	21.0018	23.5997	21.9358	22.3852	21.62									24.925	24.1127
	S	Bcas3	B1AR74	1	0.368291	1.29082	0.025743	0.171682	-1.3227	-2.50135	0.00024	0.011483	-0.354093	-1.27818	0.083668	0.201474	-0.685942	-1.60875	0.005864	0.030682	1	1	1.28e-174	SVTLLEVCGS(1)WPEGFGLR	838	10	838	274	SGTFDRSVTLLEVCGSWPEGFGLRHMSSMEH							21.2546	20.0308	19.572	19.313	22.768	20.844	20.7104	21.7572	20.714	19.2677	18.4778	19.4652	22.16	21.4834
	S	Mast2	B1AST8	1	0.39057	1.31091	0.019589	0.146834	-0.88304	-1.84426	0.000251	0.011869	-0.452422	-1.36834	6e-06	0.000187	-0.175933	-1.12969	0.014036	0.057343	1	1;2	6.62e-05	LLS(1)GDS(1)IEKR	969	3	969	123	AISDLAVRRARHRLLSGDSIEKRTTRPVNKV	RxRxx[S/T]	RxRxx[S/T]xx[S/T]	26.0665	24.6103	24.2058	24.5934	26.1103	24.7885	24.0196	24.657	25.7133	23.8765	24.0439	24.4117	25.9673	24.5586	23.9835	24.5349	26.5676	25.354
	S	Mast2	B1AST8	1	0.398568	1.3182	0.064311	0.282842	-0.830987	-1.7789	0.002562	0.047768	-0.329419	-1.25651	0.004153	0.023831	0.127568	1.09245	0.202117	0.372289	2	1;2	6.62e-05	LLS(1)GDS(1)IEKR	969	3	969	123	AISDLAVRRARHRLLSGDSIEKRTTRPVNKV	RxRxx[S/T]	RxRxx[S/T]xx[S/T]	26.0665	24.6103	24.2058	24.5934	26.1103	24.7885	24.0196	24.657	25.7133	23.8765	24.0439	24.4117	25.9673	24.5586	23.9835	24.5349	26.5676	25.354
	S	Mast2	B1AST8	1	0.398568	1.3182	0.064311	0.282842	-0.830987	-1.7789	0.002562	0.047768	-0.329419	-1.25651	0.004153	0.023831	0.127568	1.09245	0.202117	0.372289	2	1;2	1.78e-05	LLS(1)GDS(1)IEKR	972	6	972	146	DLAVRRARHRLLSGDSIEKRTTRPVNKVIKS			24.4552	22.5707	22.7033	23.2451	24.9727	23.3882	22.8049	23.8013	25.0781	23.2995	23.5692	23.5926	23.6016	21.8144	21.2746	22.6329	24.5892	22.8257
	S	Tmem245	B1AZA5	0.911	0.274484	1.20956	0.044246	0.230617	-0.130351	-1.09456	0.283139	0.554204	-0.295918	-1.22767	0.000215	0.002689	-0.089006	-1.06364	0.151281	0.30435	1	1	2.61e-10	SSPS(0.052)S(0.911)PS(0.036)PTLGR	327	5	327	120	ALSASSSSSSRSSPSSPSPTLGRQRPEMGTF			27.2274	25.8499	25.4461	25.6023	26.9717	25.8351	24.995	25.1912	27.0219	25.351	25.4567	25.4989	27.2433	25.9556	25.3711	25.5869	27.735	26.6053
	S	Cad	E9QAI5	1	0.253586	1.19217	0.129885	0.407738	-0.516543	-1.43052	0.010057	0.102123	-0.306866	-1.23702	0.000449	0.004624	-0.208171	-1.15522	0.007544	0.03677	1	1	1.06e-06	IHRAS(1)DPGLPAEEPKEKPPR	1796	5	1796	105	LPDGRFHLPPRIHRASDPGLPAEEPKEKPPR			31.1032	30.0241	29.1643	29.1922	30.7496	29.6662	28.8001	28.8564	30.8534	29.3731	29.0538	29.3566	31.648	30.446	29.9796	29.6522	32.7313	31.6673
	S	Phf3	B2RQG2	0.9	0.680622	1.60283	0.00031	0.028329	-0.196687	-1.14606	0.098998	0.328993	0.133542				-0.122597	-1.08869			2	2	1.97e-09	RS(0.143)S(0.476)RS(0.48)FS(0.9)LDEPPLFIPDNIATVKK	660	7	660	79.4	DRNLQPRQRRSSRSFSLDEPPLFIPDNIATV			24.2461	22.6994	22.3273	22.8996	24.9761	23.9962	22.5101	23.2956	25.3365	24.0311	23.6457	23.5286	25.5896	24.5796	23.6767	23.518	26.2057	24.7746
	S	Synpo2l	B2RQK7	0.959	0.881883	1.84278	0.001224	0.042686	-0.764678	-1.69899	0.0021	0.043178	0.313153				0.123111				2	2	0.00079	QRVAS(0.569)S(0.227)S(0.227)QELAQVGPAAMLNGQS(0.959)LQS(0.018)PPR	418	23	418	62.7	QELAQVGPAAMLNGQSLQSPPRAQSAPPEAA			25.9891	24.0408	24.4759	24.6325	21.7218	20.6142	20.1795	19.3452	24.6817	22.4458	23.5418	23.0995	25.5578	22.906	24.17	24.4335
	S	Synpo2l	B2RQK7	0.989	-0.474698	-1.38963	0.006414	0.085879	-0.618661	-1.53545	0.002434	0.046353	0.031102	1.02179	0.68607	0.818402	0.034269	1.02404	0.656292	0.797837	1	1;2	3e-14	RRGPARPSLPGAPPDEVY(0.025)LS(0.989)DS(0.986)PAEPAPVK	178	20	178	110	ARPSLPGAPPDEVYLSDSPAEPAPVKTGSPS			27.8875	25.9416	26.5147	26.3906	28.1765	26.482	26.5313	26.7473	28.1687	26.235	26.8582	26.5914	27.276	25.2281	25.9649	25.7826	27.908	25.6543
	S	Rrn3	B2RS91	1	0.28437	1.21788	0.05548	0.262704	-1.72034	-3.29514	2e-06	0.000654	-0.70801	-1.63355	0.000349	0.003846	-0.701741	-1.62647	0.000374	0.004046	1	1	1.73e-05	TGLSDMLALESDFFNS(1)PPKK	42	16	42	99.7	TGLSDMLALESDFFNSPPKKTVRFGGTVTEV			21.6289	21.0682	18.9665	19.0209					23.5197	20.7521	20.354	23.0886	23.9377	22.0122	22.4132	22.576	25.0196	23.7401
	S	Ppfia1	B2RXW8	0.998	0.15415	1.11277	0.362186	0.677489	-0.138467	-1.10074	0.40819	0.662983	0.006605	1.00459	0.934783	0.965548	0.351113	1.27554	0.001214	0.009705	1	1	0.00041	VGS(0.002)GS(0.998)LDNLGR	667	5	667	113	TEQRAEEIESRVGSGSLDNLGRFRSMSSIPP			24.5244	23.3574	22.2816	22.9823	21.3972	20.6192	19.2548	19.0042					28.003	27.111	25.9064	25.8658	23.8174	22.7222
	S	Deptor	Q570Y9-3	0.781	0.621185	1.53814	0.010121	0.105753	-1.42665	-2.68822	0.000459	0.017318	-0.395028	-1.31497			-1.30254	-2.46663			3	2;3	2.57e-144	SSMSSCGSSGYFSS(0.001)S(0.986)PT(0.013)LSS(0.219)S(0.781)PPVLCNPK	299	21	299	209	CGSSGYFSSSPTLSSSPPVLCNPKSVLKRPV							22.6425	20.8767	21.746	20.0757	24.2672	22.6621	21.509	23.3333
	S	Tjp1	B9EHJ3	0.833	0.285618	1.21893			0.205462	1.15305			0.450837	1.36683	0.000755	0.006809	0.372474	1.29457	0.003157	0.01954	1	1	0.00249	LASHIFVKEIS(0.833)QDS(0.167)LAAR	212	11	212	59.2	EYGLRLASHIFVKEISQDSLAARDGNIQEGD			26.2609	24.8444	24.7007	24.4563	24.59	23.5851	22.1472	22.9362	24.9327	23.9493	23.3807	22.2262	26.153	24.9724	24.5387	24.0464	26.6058	24.9522
	S	Pdzd8	B9EJ80	0.983	0.639527	1.55782	0.01537	0.13224	0.03493	1.02451	0.835437	0.929562	-0.296828	-1.22844	0.001173	0.009472	-0.317384	-1.24607	0.000731	0.006652	2	2	0.000254	HT(0.003)PNT(0.273)S(0.726)DNEGS(0.983)DT(0.015)EVCGSNSPSKR	973	11	973	81.1	EPSPKHTPNTSDNEGSDTEVCGSNSPSKRGN			24.0718	23.2738	21.8436	21.8298	25.1276	24.2898	23.01	22.8766	23.3566	22.2329	21.4207	21.5187	22.967	22.116	20.7839	20.8176	25.3563	24.6136
	S	Smtn	D3YVS1	0.859	0.224215	1.16814	0.038733	0.216386	0.590538	1.50581	0.000281	0.012732	-0.118359				-0.186647				3	1;2;3	3.18e-13	S(0.298)S(0.298)S(0.298)GGPS(0.297)RRS(0.859)S(0.881)LMEPDPAEPPS(0.011)T(0.029)T(0.029)VEAANGAEQAR	131	10	131	106	AFSTRRSSSGGPSRRSSLMEPDPAEPPSTTV			24.6259	22.9951	23.0071	23.1176	23.1563	21.628	21.6698	21.4023	25.6954	23.8747	24.2841	24.143	23.6058	21.13	22.8837	21.3816
	S	Synpo2	D3YVV9;Q91YE8	1	0.034247	1.02402	0.823943	0.951699	-0.708216	-1.63378	0.002021	0.041775	0.125555				0.154825				3	1;2;3	3.22e-129	AQS(1)PTPSLPASWK	895	3	895;895	260	VVDSDTVQAHTVRAQSPTPSLPASWKYSSNV			30.4678	28.8205	28.8976	28.9282	30.0322	28.5778	28.1335	28.5858	30.2234	28.4829	28.6596	28.7594	31.0486	29.2857	29.4551	29.6296	30.1592	28.2809
	S	Synpo2	D3YVV9;Q91YE8	1	-0.057673	-1.04079	0.722811	0.908308	-0.775684	-1.712	0.001624	0.036554	-0.148461				-0.969181				3	2;3	3.22e-129	AQS(1)PTPS(1)LPASWK	899	7	899;899	260	DTVQAHTVRAQSPTPSLPASWKYSSNVRAPP			25.619	25.0782	22.7837	23.0838	26.1827	25.689	23.0438	23.6786	24.3978	23.8	21.73	21.9389	25.0324	24.1061	22.6853	23.1816
	S	Klc2	D3YXZ3	0.994	0.047453	1.03344	0.746752	0.919825	0.634108	1.55198	0.002835	0.050831	0.466415	1.38167	0.00031	0.003526	0.378065	1.2996	0.001418	0.0109	2	2	1.49e-07	T(0.001)LS(0.994)S(0.055)S(0.158)S(0.344)MDLS(0.448)RR	603	3	603	78.2	PVQPGGTGLSDSRTLSSSSMDLSRRSSLVG_			23.7014	21.9678	22.0352	22.3217	22.4062	21.2943	20.291	20.7002	22.2987	20.9265	20.8435	20.293	21.5652	20.5226	19.7699	19.4226
	S	Klc2	D3YXZ3	0.879	-0.633815	-1.55166	0.005229	0.079892	0.960456	1.94593	0.00111	0.028708	0.131743				-0.785367				3	1;2;3	1.49e-07	T(0.004)LS(0.107)S(0.879)S(0.009)SMDLSRR	604	4	604	138	VQPGGTGLSDSRTLSSSSMDLSRRSSLVG__							28.4704	27.6484	25.8423	26.5953	27.9961	26.9732	25.9197	26.1113	28.5728	27.393	26.7281	26.737	28.906	27.7434
	S	Klc2	D3YXZ3	0.956	-0.777499	-1.71416	0.000286	0.027572	0.833862	1.78245	0.000185	0.009276	-0.123323				-0.813917				3	1;2;3	1.72e-32	T(0.006)LS(0.004)S(0.015)S(0.956)S(0.088)MDLS(0.931)RRS(0.815)S(0.185)LVG	605	5	605	197	QPGGTGLSDSRTLSSSSMDLSRRSSLVG___			28.8133	27.8486	26.7376	26.8157	26.6959	25.7545	24.2181	24.9578	28.579	27.5792	26.5439	26.6127	27.8287	26.7204	25.8995	25.9591	28.8052	27.6807
	S	Klc2	D3YXZ3	0.956	0.120442	1.08707	0.270538	0.590371	0.194196	1.14409	0.10848	0.342678	1.94806	3.85857	0.000152	0.002071	1.4424	2.71772	0.000493	0.004965	2	1;2;3	1.72e-32	T(0.006)LS(0.004)S(0.015)S(0.956)S(0.088)MDLS(0.931)RRS(0.815)S(0.185)LVG	605	5	605	197	QPGGTGLSDSRTLSSSSMDLSRRSSLVG___			28.8133	27.8486	26.7376	26.8157	26.6959	25.7545	24.2181	24.9578	28.579	27.5792	26.5439	26.6127	27.8287	26.7204	25.8995	25.9591	28.8052	27.6807
	S	Klc2	D3YXZ3	0.966	-0.214426	-1.16024	0.198887	0.505169	0.504328	1.41846	0.022413	0.153328	0.592568	1.50793	0.000113	0.001664	0.398156	1.31782	0.001259	0.009977	2	1;2;3	2.23e-10	T(0.001)LS(0.961)S(0.035)S(0.007)S(0.966)MDLS(0.03)R	606	6	606	167	PGGTGLSDSRTLSSSSMDLSRRSSLVG____			22.4659	20.7205	21.0057	20.9023	22.4062	21.2943	20.291	20.7002	22.2987	20.9265	20.8435	20.293
	S	Klc2	D3YXZ3	1	-0.777563	-1.71423	0.000243	0.026602	0.819933	1.76532	0.000175	0.008883	0.182773				-0.755667				3	1;2;3	1.19e-06	T(0.016)LS(0.016)S(0.868)S(0.098)S(0.003)MDLS(1)RRS(0.312)S(0.688)LVG	610	10	610	131	GLSDSRTLSSSSMDLSRRSSLVG________			24.5582	23.287	22.7566	22.8156	24.5057	23.8901	20.943	22.5772	24.0896	23.4054	21.8304	21.5225	24.0663	23.3001	21.5997	21.9532	22.3926	20.7947
	S	Klc2	D3YXZ3	1	-0.463991	-1.37935	0.030648	0.18956	0.461397	1.37687	0.031325	0.182026	0.898351	1.86393	9e-06	0.00026	0.980244	1.9728	4e-06	0.000129	2	1;2;3	1.19e-06	T(0.016)LS(0.016)S(0.868)S(0.098)S(0.003)MDLS(1)RRS(0.312)S(0.688)LVG	610	10	610	131	GLSDSRTLSSSSMDLSRRSSLVG________			24.5582	23.287	22.7566	22.8156	24.5057	23.8901	20.943	22.5772	24.0896	23.4054	21.8304	21.5225	24.0663	23.3001	21.5997	21.9532	22.3926	20.7947
	S	Brd8	D3YZC7	1	0.179763	1.1327	0.144105	0.430457	0.00059	1.00041	0.995847	0.998434	0.051044	1.03601	0.457369	0.640765	0.286834	1.21996	0.000856	0.007489	2	2	2.09e-12	MLGQKAT(1)PPPS(1)PLLSELLK	268	11	268	141	SPQKKMLGQKATPPPSPLLSELLKKGSLLPT			25.1924	23.7447	23.3048	23.7311	25.0987	24.2437	22.8035	23.06	25.6562	24.411	24.0081	23.7077	25.4534	24.4473	23.2677	23.6288	25.1139	23.977
	S	Ccdc6	D3YZP9	0.896	-0.889949	-1.85311	0.003168	0.062632	0.809273	1.75233	0.00449	0.06859	0.873391	1.83196	0.000459	0.004704	1.23877	2.35997	0.000117	0.001701	3	3	1.93e-13	T(0.328)VS(0.328)S(0.328)PIPY(0.019)T(0.05)PS(0.884)PS(0.05)S(0.013)S(0.007)RPIS(0.896)PGLS(0.049)Y(0.043)AS(0.005)HT(0.002)VGFTPPTSLTR	360	19	360	96.9	SPIPYTPSPSSSRPISPGLSYASHTVGFTPP			27.462	25.8475	25.8202	25.9596	26.5664	25.5371	24.237	24.8817	27.3952	26.2784	25.4341	25.5692	27.4788	26.2478	25.7167	25.638	28.065	26.7062
	S	Phldb2	D3Z069;Q8K1N2	1	-0.262248	-1.19935	0.047762	0.24251	0.005772	1.00401	0.959417	0.981274	0.14011	1.10199	0.021697	0.078112	0.238819	1.18003	0.000661	0.006165	1	1;2	1.62e-36	KGS(1)LQDVDVAGFGNLGHSASFLAPR	555	3	555;510	162	ALVCPDARYRCHRKGSLQDVDVAGFGNLGHS			27.1557	25.9199	25.2578	25.4523	27.5636	26.721	24.9798	25.704	26.9664	25.9347	24.9989	24.9959	28.3598	27.4581	26.3511	26.1508	28.6505	27.4713
	S	Phldb2	D3Z069;Q8K1N2	1	0.927072	1.90141	0.000343	0.029014	-0.519559	-1.43352	0.00842	0.095338	-0.404404	-1.32354	0.002589	0.016994	-0.123644	-1.08948	0.251274	0.431996	2	1;2	4.03e-85	KYS(1)GS(0.035)S(0.612)LS(0.352)NMGAYSR	286	3	286;241	231	KEPASENVSVRTRKYSGSSLSNMGAYSRSLP	RxRxx[S/T]	RxRxx[S/T]xx[S/T]	27.0043	25.9971	24.3782	25.4501	26.958	25.9856	24.44	25.2949	27.0849	25.66	25.2594	25.5513	28.2436	27.1107	26.2317	26.4876	29.1859	28.2415
	S	Phldb2	D3Z069;Q8K1N2	1	0.219844	1.16461	0.147619	0.435707	0.307829	1.23784	0.066122	0.266995	0.084604	1.0604	0.145316	0.296215	0.253513	1.19211	0.000461	0.004716	2	2	1.38e-14	NFS(1)CGS(1)MELDDSDLESLRQSSETPQPVLR	425	3	425;380	109	ISGEPDRVLVARRNFSCGSMELDDSDLESLR			26.5636	25.2934	24.459	25.0609	27.1071	26.2352	24.8175	25.1016	26.6678	25.6052	24.8334	24.6135	27.5018	26.4496	25.5824	25.5212	26.9512	25.6741
	S	Phldb2	D3Z069;Q8K1N2	1	0.32343	1.2513	0.061601	0.276886	-0.021395	-1.01494	0.887234	0.950842	-0.065962	-1.04678	0.272968	0.457825	0.594119	1.50955	0	1.1e-05	1	1	2.23e-15	NKS(1)HDSVYFLGGLEGR	201	3	201;156	158	LSEKPPYSRYSSRNKSHDSVYFLGGLEGRKT			26.3825	25.0205	23.9401	25.1547	26.5956	25.8378	24.0277	24.5364	26.4903	25.0872	24.9537	24.6393	27.8822	27.0554	25.7195	25.6505	28.2509	26.9882
	S	Phldb2	D3Z069;Q8K1N2	1	0.37424	1.29616	0.024735	0.167321	-0.160477	-1.11766	0.261421	0.53272	-0.008589	-1.00597	0.882098	0.936884	0.301023	1.23202	0.000144	0.001979	1	1	5.46e-101	TAS(1)ESNVYLNSFHYPDR	1021	3	1021;976	210	SEGQRQKPEFYSRTASESNVYLNSFHYPDRS			28.3495	27.1871	26.2044	26.7375	27.8412	26.9932	25.2765	25.9807	28.1755	26.9772	26.397	26.3011	29.7429	28.8094	27.6855	27.6608	30.1405	28.9888
	S	Sorbs2	Q3UTJ2-5;Q3UTJ2-3	0.909	-0.275419	-1.21035	0.150061	0.438318	0.212591	1.15877	0.252293	0.524273	0.479118	1.39389	0.003267	0.020024	0.833986	1.7826	2.9e-05	0.000613	2	2	1.39e-06	SFIS(0.019)S(0.909)S(0.206)PS(0.42)S(0.419)PS(0.026)RAQDHESPR	442	5	442;362	101	DLPGSSSTFTKSFISSSPSSPSRAQDHESPR			25.4842	24.1066	23.5873	23.9555	25.8867	25.3267	22.8848	23.5419	25.6387	24.7429	24.0689	22.6464	23.177	22.018	21.1378	21.4821	23.2445	21.3756
	S	Sorbs2	Q3UTJ2-5;Q3UTJ2-3	0.786	-0.011789	-1.00821	0.939405	0.983961	0.140603	1.10237	0.389224	0.648956	0.160398	1.1176	0.13416	0.279794	0.805991	1.74835	6.1e-05	0.001052	2	1;2	1.39e-06	SFISS(0.001)S(0.004)PS(0.786)S(0.208)PS(0.001)RAQDHESPR	445	8	445;365	113	GSSSTFTKSFISSSPSSPSRAQDHESPRSYS			30.2346	28.9329	28.4532	28.5139	24.7321	24.2499	22.1106	21.6923					28.5853	26.7292	27.1146	27.1233	27.4647	25.8202
	S	Phldb1	Q6PDH0	1	0.266504	1.20289	0.016878	0.13617	-0.319066	-1.24752	0.007324	0.08804	-0.435355	-1.35224	3.3e-05	0.000666	-0.447878	-1.36403	2.5e-05	0.000537	2	1;2	2.1e-77	KNS(1)IT(0.306)EIS(0.694)DNEDELLEYHRR	580	3	580	186	SSGDLRVPIPRERKNSITEISDNEDELLEYH	RxRxx[S/T]		27.0617	25.9833	25.0925	25.1782	27.2833	26.104	25.5211	25.3598	26.9937	25.5373	25.0204	25.6012	27.6422	26.2507	25.8672	26.0278	27.7376	26.7996
	S	Phldb1	Q6PDH0	1	0.260166	1.19762	0.018182	0.142007	-0.33251	-1.2592	0.005764	0.078371	-0.395064	-1.315	3.9e-05	0.000758	-0.453485	-1.36934	1e-05	0.000264	2	1;2	3.09e-28	ERKNS(0.977)IT(0.023)EIS(1)DNEDELLEYHRR	585	10	585	168	RVPIPRERKNSITEISDNEDELLEYHRRQRQ			27.4289	26.1402	25.6552	25.6833	27.1823	26.0197	25.4011	25.2521	27.3717	25.9543	25.6141	25.7718	27.7251	26.494	25.8846	25.9628	28.2753	26.8658
	S	Phldb1	Q6PDH0	1	-0.477929	-1.39274	0.006927	0.088536	0.585817	1.50089	0.002402	0.046173	0.720968	1.64829	1.6e-05	0.000388	0.697387	1.62156	2.3e-05	0.000501	1	1;2	3.09e-28	ERKNS(0.977)IT(0.023)EIS(1)DNEDELLEYHRR	585	10	585	168	RVPIPRERKNSITEISDNEDELLEYHRRQRQ			27.4289	26.1402	25.6552	25.6833	27.1823	26.0197	25.4011	25.2521	27.3717	25.9543	25.6141	25.7718	27.7251	26.494	25.8846	25.9628	28.2753	26.8658
	S	Phldb1	Q6PDH0	1	0.094355	1.06759	0.326486	0.643036	-0.099402	-1.07133	0.303107	0.571979	-0.088119	-1.06298	0.11129	0.245703	-0.292931	-1.22513	7.5e-05	0.001232	2	2;3	8.26e-59	GRRT(1)RS(1)PS(0.999)PT(0.001)LGESLAPR	520	6	520	215	EDFSLTLGARGRRTRSPSPTLGESLAPRKGS			27.6315	26.4154	25.8616	25.776	27.4085	26.2447	25.3163	25.7608	27.8315	26.5782	25.9033	26.1774	27.7762	26.454	26.113	25.9621	27.9064	26.6978
	S	Phldb1	Q6PDH0	1	-0.393378	-1.31346	0.00803	0.095303	0.260054	1.19752	0.045956	0.224267	0.353339	1.27751	3.3e-05	0.000666	0.326915	1.25433	7e-05	0.001166	3	2;3	8.26e-59	GRRT(1)RS(1)PS(0.999)PT(0.001)LGESLAPR	520	6	520	215	EDFSLTLGARGRRTRSPSPTLGESLAPRKGS			27.6315	26.4154	25.8616	25.776	27.4085	26.2447	25.3163	25.7608	27.8315	26.5782	25.9033	26.1774	27.7762	26.454	26.113	25.9621	27.9064	26.6978
	S	Phldb1	Q6PDH0	1	0.09125	1.06529	0.328027	0.644924	-0.095182	-1.0682	0.309076	0.578143	-0.09306	-1.06663	0.094301	0.219011	-0.295489	-1.2273	6.9e-05	0.001158	2	1;2;3	1.75e-56	S(1)PS(1)PTLGESLAPR	522	3	522	195	FSLTLGARGRRTRSPSPTLGESLAPRKGSFS	RxRxx[S/T]		26.8683	25.6622	25.0938	25.002	27.6555	26.5117	25.7779	25.7947	27.8315	26.5782	25.9033	26.1774	28.062	26.8044	26.3442	26.214	27.9064	26.6978
	S	Phldb1	Q6PDH0	1	-0.451505	-1.36747	0.007881	0.094605	0.099103	1.07111	0.340195	0.607246	0.353339	1.27751	3.3e-05	0.000666	0.326915	1.25433	7e-05	0.001166	3	1;2;3	1.75e-56	S(1)PS(1)PTLGESLAPR	522	3	522	195	FSLTLGARGRRTRSPSPTLGESLAPRKGSFS	RxRxx[S/T]		26.8683	25.6622	25.0938	25.002	27.6555	26.5117	25.7779	25.7947	27.8315	26.5782	25.9033	26.1774	28.062	26.8044	26.3442	26.214	27.9064	26.6978
	S	Phldb1	Q6PDH0	0.946	0.184643	1.13654	0.173036	0.468277	-0.203255	-1.15129	0.138848	0.383222	-0.228914	-1.17195	0.000757	0.006821	0.303991	1.23455	6.1e-05	0.001052	1	1	1.15e-29	SALLAQNGT(0.011)S(0.042)S(0.946)LPR	1022	11	1022	189	SPSPKSALLAQNGTSSLPRNLAATLQDIETK			26.3577	25.1286	24.1095	24.8954	25.8473	24.8368	23.7264	23.978	25.0843	23.4586	23.5571	23.4805	23.9149	23.0416	21.883	21.6602	26.6528	25.2628
	S	4833439L19Rik;P33monox	D3Z1F7	0.997	0.147341	1.10753	0.545721	0.812523	-0.600755	-1.51651	0.036029	0.195798	-0.197114	-1.1464	0.003095	0.019279	-0.310069	-1.23977	0.000117	0.001701	1	1;2;3	6.32e-08	LQSGETAKEEKHPAS(0.005)AQS(0.032)T(0.032)PS(0.286)S(0.286)T(0.361)PHAS(0.997)PKQK	164	27	164	88.7	HPASAQSTPSSTPHASPKQKSRGWFPSGSST			27.4049	26.4291	25.3341	25.4254	26.8078	25.748	24.7063	25.0085	27.2185	26.0457	25.0755	25.6192	24.8684	23.6003	23.0479	23.1396	28.0702	26.9871
	S	Pbrm1	E9Q7L3	0.934	-0.400062	-1.31956	0.009769	0.103648	0.238661	1.1799	0.074089	0.283887	0.259235	1.19684	0.000977	0.008249	0.163965	1.12036	0.015545	0.061713	2	1;2	2.56e-28	AT(0.017)S(0.934)PS(0.068)S(0.429)S(0.429)VS(0.124)GDFDDGHHSVPTPGPSR	10	3	10	137	______MGSKRRRATSPSSSVSGDFDDGHHS	RxRxx[S/T]	RxRxx[S/T]xx[S/T]	26.5079	25.0632	24.9085	24.7835	26.9154	26.0109	24.6081	24.9924	27.0683	25.8113	25.507	25.0257	27.2897	26.0509	25.911	24.9071	27.7541	26.4308
	S	Pbrm1	E9Q7L3	0.771	-0.16311	-1.1197	0.177864	0.47593	0.346984	1.2719	0.015358	0.125498	0.25082	1.18988	0.000681	0.006303	0.151775	1.11094	0.018905	0.070915	2	2	1.71e-19	AT(0.496)S(0.498)PS(0.042)S(0.156)S(0.771)VS(0.036)GDFDDGHHSVPTPGPSR	14	7	14	84.6	__MGSKRRRATSPSSSVSGDFDDGHHSVPTP			26.8055	25.3451	25.2361	25.0667	26.8502	25.956	24.4315	24.9874	26.8969	25.7441	25.1056	24.9608	26.3809	25.276	24.7535	24.1389	27.3483	26.0681
	S	Tnip1	Q9WUU8-2	1	1.16201	2.23769	0.000325	0.028448	-0.359237	-1.28275	0.083265	0.301109	4.07409e-05				-0.149365				2	2	1.71e-35	ALEEALSIQAS(0.057)PS(0.472)S(0.472)PPAAFGS(1)PEGVGGHLR	402	21	402	143	LSIQASPSSPPAAFGSPEGVGGHLRKQELVT																			25.3129	24.3206
	S	Clip1;Clip2	Q922J3;D3Z3M7;Q9Z0H8-2	0.999	-0.341095	-1.26672	0.084607	0.324804	0.562647	1.47698	0.0129	0.115366	0.538038	1.452	0.000589	0.005671	0.180838	1.13354	0.127994	0.270902	1	1	3.29e-07	KIS(0.999)GTTALQEALKEK	347	3	347;347;353	138	SGLLTETSSRYARKISGTTALQEALKEKQQH;TGLLTETSSRYARKISGTTALQEALKEKQQH			25.2393	23.7183	23.974	23.153					24.4616	23.4314	22.559	22.4201	24.1634	22.7763	22.7334	22.1434	25.0374	23.6711
	S	Zc3hav1	Q3UPF5	0.911	-0.081792	-1.05833	0.793071	0.938658	-1.95157	-3.86795	0.002596	0.04816	0.822416				-0.734888				2	2;3	2.87e-17	NRS(0.002)DS(0.911)S(0.705)T(0.151)S(0.164)RT(0.066)S(0.002)AAGFPLVAAQR	344	5	344	136	EDGDPDGLFSRNRSDSSTSRTSAAGFPLVAA	RxRxx[S/T]	RxRxx[S/T]xx[S/T]																	25.2872	24.7677
	S	Zc3hav1	Q3UPF5	0.996	0.572663	1.48727	0.029305	0.184711	-0.862109	-1.81769	0.00451	0.068799	-0.24524	-1.18529	0.06094	0.16121	-0.868013	-1.82515	2.1e-05	0.000478	3	2;3	7.48e-14	NRS(0.002)DS(0.149)S(0.6)T(0.6)S(0.6)RT(0.052)S(0.996)AAGFPLVAAQR	350	11	350	127	GLFSRNRSDSSTSRTSAAGFPLVAAQRNEAG			27.9395	27.1477	26.0344	25.2535	26.7714	25.7205	24.7752	24.8648	27.0379	26.0585	23.965	25.6189	26.421	24.7366	25.0742	24.6633	27.8532	27.108
	S	Zc3hav1	Q3UPF5	0.907	1.57832	2.98622	0.000445	0.033737	-0.75492	-1.68754	0.020943	0.146761	0.0472897				-0.803692				2	2	8.96e-08	VAAS(0.129)GS(0.867)PGKS(0.001)S(0.001)T(0.002)HAS(0.054)VS(0.907)PAS(0.037)EPS(0.002)R	564	17	564	95.4	AASGSPGKSSTHASVSPASEPSRMMMMMSDP			26.7127	26.1531	23.8699	24.2557	25.0778	24.0471	22.9927	23.2144	24.4174	22.9725	22.1183	23.1981	25.0317	23.9134	23.1948	23.085	25.9797	25.368
	S	Pikfyve	Q9Z1T6-3	0.999	-0.150184	-1.10971	0.202862	0.509981	-0.265901	-1.20239	0.054475	0.243383	-0.509534	-1.42359	0.000407	0.00429	-0.184147	-1.13614	0.112411	0.247558	2	1;2;3	1.69e-23	S(0.001)AS(0.999)ITNLSLDR	307	3	307	189	VQEDAGKSPARNRSASITNLSLDRSGSPMVP	RxRxx[S/T]		26.6214	25.8415	24.3134	24.4085	26.2567	25.4705	23.6572	24.2861	27.3212	26.1929	25.1717	25.6644	27.3567	26.3062	25.4516	25.3582	27.6747	26.9088
	S	Dpf2	Q61103	1	-0.237224	-1.17872			0.50534	1.41946			0.482515	1.39718	0.000234	0.002862	0.140169	1.10203	0.168409	0.328553	1	1	0.000203	GAPDPRVDDDS(1)LGEFPVSNSR	142	11	142	71.8	PLEKRGAPDPRVDDDSLGEFPVSNSRARKRI			27.0166	25.3713	25.399	25.5201	26.7325	25.2513	24.4909	25.516	27.1547	25.9573	25.4845	25.1533	27.6643	25.7821	26.2577	26.1561	28.5715	26.299
	S	Dpf2	Q61103	0.999	0.515443	1.42943			-1.58257	-2.99503			-0.824458	-1.77087	3.2e-05	0.00065	-0.716322	-1.64299	0.000102	0.001543	1	1;2	2.61e-06	NRPGLSYHYAHSHLAEEEGEDKEDS(0.999)RPPT(0.937)PVS(0.064)QR	244	25	244	58.6	AHSHLAEEEGEDKEDSRPPTPVSQRSEEQKS							25.4891	24.3007	23.8781	23.3927	26.2704	24.7948	23.9436	25.0895	27.1607	25.7248	25.3298	25.6432	26.7613	26.2119
	S	Tbc1d4	H7BX82	1	1.53835	2.90462	0.000113	0.017054	-0.843072	-1.79387	0.001172	0.029426	-0.199363	-1.14819	0.12169	0.261944	-1.00376	-2.00522	1e-06	6.1e-05	1	1	8.11e-05	LGS(1)MDSFER	595	3	595	125	NIFSRGANRMRGRLGSMDSFERANSLASEKD	RxRxx[S/T]	RxRxx[S/T]xx[S/T]	26.6012	25.6252	24.8371	24.2585	26.3021	24.8674	24.7294	24.5355	26.944	25.6515	24.9068	25.4218	26.6687	24.7297	25.4203	25.0171	27.8997	27.1503
	S	Tbc1d4	H7BX82	1	0.491959	1.40635	0.02745	0.178025	-1.11366	-2.16395	0.00041	0.01651	-0.527631	-1.44156	0.000108	0.001608	-0.997487	-1.99652	0	1e-05	1	1	9.16e-09	HAS(1)APSHVQPSDSEKNR	348	3	348	142	VHENNQKTQPRRRHASAPSHVQPSDSEKNRT	RxRxx[S/T]	RxRxx[S/T]xx[S/T]	25.6876	25.1629	23.3059	22.5425	24.9102	24.0334	22.9269	22.6061	23.2845	22.4032	20.5076	21.6004	26.2225	24.8452	24.4201	24.6159	26.5932	26.1289
	S	Tbc1d4	H7BX82	0.889	0.755283	1.68796	0.000827	0.039237	-0.585919	-1.501	0.003421	0.058247	-0.052487	-1.03705	0.717485	0.838668	-1.4927	-2.81416	1.4e-05	0.000341	1	1	6.96e-18	S(0.011)LT(0.035)S(0.889)S(0.066)LENIFSR	576	4	576	157	FKLDVLKNKAKRSLTSSLENIFSRGANRMRG			26.0386	24.7225	23.7694	24.6837	26.1627	23.4517	23.7725	25.5556									26.6291	25.5031
	S	Tbc1d4	H7BX82	0.999	0.948111	1.92935	3.5e-05	0.010112	-0.775656	-1.71197	0.000129	0.007132	-0.011323	-1.00788	0.949501	0.973212	-1.67615	-3.19574	2e-06	8.7e-05	1	1	2.43e-13	SLTS(0.001)S(0.999)LENIFSR	577	5	577	166	KLDVLKNKAKRSLTSSLENIFSRGANRMRGR			26.5388	25.4304	24.5469	24.7266	23.6685	21.8233	22.2594	22.1336	25.7906	24.4577	22.3738	24.8174	26.9056	24.0383	25.2605	26.0253	27.2447	25.535
	S	Maf1	E0CYK4	1	0.853939	1.80743	0.00042	0.032892	-0.812949	-1.7568	0.000564	0.019442	-2.63718	-6.22117			0.183502	1.13564			2	2	9.53e-16	QFCQEGQPHVLEALS(1)PPQT(0.004)S(0.008)GLS(0.8)PS(0.189)R	120	15	120	122	KQFCQEGQPHVLEALSPPQTSGLSPSRLSKS			22.4359	22.1022	18.7783	19.4621													26.8583	24.3372
	S	Maf1	E0CYK4	0.8	0.916342	1.88732	0.001468	0.045792	-0.295202	-1.22706	0.147296	0.395879	-2.50492	-5.67616			0.809035	1.75204			2	1;2	9.53e-16	QFCQEGQPHVLEALS(1)PPQT(0.004)S(0.008)GLS(0.8)PS(0.189)R	128	23	128	122	PHVLEALSPPQTSGLSPSRLSKSQGGEDESP			22.4359	22.1022	18.7783	19.4621													26.8583	24.3372
	S	Sik3	E9PU87	0.989	-0.304749	-1.2352	0.05286	0.256045	0.228355	1.1715	0.124763	0.365759	0.613293	1.52975	0.000213	0.002674	0.157087	1.11503	0.11651	0.253816	1	1	0.000515	RFS(0.989)DGAAS(0.011)IQAFK	674	3	674	123	TLHLPTERFSPVRRFSDGAASIQAFKAHLEK			24.2799	22.5336	23.0865	22.362									24.8203	23.9055	23.1428	22.1486	25.9277	24.9322
	S	Fnbp1l	Q8K012-2	0.999	0.068161	1.04838	0.516975	0.792024	-0.028399	-1.01988	0.784418	0.905831	-0.015666	-1.01092	0.777882	0.8773	0.262534	1.19958	0.000331	0.003703	1	1	2.51e-18	TIS(0.999)DGT(0.001)ISAAKQESGKMDSK	295	3	295	112	DFPFEDYSQHIYRTISDGTISAAKQESGKMD			28.8718	27.6527	26.7619	27.3103	29.4269	28.5445	27.0138	27.5369	28.4067	27.2413	26.6079	26.5002	27.7062	26.7222	25.7446	25.6334	30.1526	29.0689
	S	Mycbp2	F6SMY7	0.994	1.04853	2.06842			-0.962629	-1.94886			-0.339774	-1.26556	0.00377	0.022193	-0.463324	-1.37871	0.000453	0.004652	1	1	8.3e-47	S(0.006)KS(0.994)DSYTLDPDTLR	2833	3	2833	182	APAKTKLDPPRERSKSDSYTLDPDTLRKKKM	RxRxx[S/T]						24.3452	23.3798	22.4067	22.2059	24.5357	23.1832	22.1135	23.2904	26.2757	25.0098	24.6754	24.3008	26.7079	26.0787
	S	Epb4.1l1	E9PV14	0.982	-0.658174	-1.57808	0.001055	0.041178	0.310607	1.24023	0.03932	0.205365	0.243718	1.18404	0.042181	0.124578	0.521157	1.4351	0.000336	0.003746	2	1;2	1.51e-30	RLPS(0.982)S(0.02)PAS(0.953)PS(0.046)PK	539	4	539	177	LIHRDRDWDRERRLPSSPASPSPKGTPEKAS			24.9858	23.4211	23.6549	23.0669	26.4935	24.8395	25.5071	23.9995	22.6887	21.9185	20.7315	20.0092	24.2062	23.3669	22.2254	21.7932	22.3671	21.2881
	S	Epb4.1l1	E9PV14	0.989	0.126194	1.09141			-0.176258	-1.12995			-0.128466	-1.09313	0.148244	0.300366	-0.343085	-1.26847	0.001241	0.009868	1	1;2	1.65e-17	RLPS(0.011)S(0.989)PAS(0.998)PS(0.001)PK	540	5	540	183	IHRDRDWDRERRLPSSPASPSPKGTPEKASE			26.1774	24.9415	24.4964	24.2533	22.9237	21.8996	21.0498	20.8373	26.6917	24.76	25.7664	24.4488	27.7594	25.3725	27.2217	24.6995	27.1024	25.986
	S	Myo18b	E9PV66	0.971	-0.215221	-1.16088	0.128566	0.405304	-0.660779	-1.58094	0.001136	0.029109	0.113511				-0.535591				2	2	3.92e-05	T(0.376)AVS(0.55)PPS(0.074)RDKLPS(0.971)PS(0.027)AALS(0.002)EFVEELR	2285	13	2285	72.2	SQRTAVSPPSRDKLPSPSAALSEFVEELRRK			20.9377	18.3718	19.8361	19.484					21.6745	19.3793	20.5075	20.1636
	S	Macf1	E9PVY8;F6XCT0	1	0.762868	1.69686	0.008983	0.100587	-1.67956	-3.20331	0.0001	0.005976	-0.904394	-1.87176	5e-06	0.000168	-0.820661	-1.76622	1.5e-05	0.00036	1	1	2.3e-164	MIS(1)SSDAITQEFMDLR	1376	3	1376;1334	245	VESQQKSPGKRRRMISSSDAITQEFMDLRTR	RxRxx[S/T]		25.6014	24.8162	23.4524	23.2373	25.1354	23.6166	23.8906	23.0092	25.7905	23.4593	23.7878	24.9327	26.7753	24.6978	25.5338	25.2196	26.4391	25.2247
	S	Dpysl3	E9PWE8;Q62188	0.965	-0.82335	-1.76951	0.000922	0.039685	0.186583	1.13806	0.254003	0.526553	0.519299	1.43326	0.000145	0.001998	0.825705	1.7724	1e-06	5.6e-05	3	1;2;3;4	1.01e-10	GMYDGPVFDLT(0.434)T(0.434)T(0.124)PKGGT(0.038)PAGS(0.965)T(0.42)RGS(0.292)PT(0.292)RPNPPVR	631	22	631;518	92.7	VFDLTTTPKGGTPAGSTRGSPTRPNPPVRNL			27.2325	25.5103	25.432	25.9455	27.0441	26.2094	24.1092	25.3475	27.681	26.6115	26.1072	25.2669	26.8858	26.0443	24.7442	24.6704	26.973	25.4081
	S	Dpysl3	E9PWE8;Q62188	0.984	-0.980287	-1.97286	0.006187	0.084733	-0.040043	-1.02815	0.839908	0.931483	0.519299	1.43326	0.000145	0.001998	0.825705	1.7724	1e-06	5.6e-05	3	1;2;3;4	6.88e-17	GGT(0.004)PAGS(0.005)T(0.005)RGS(0.984)PT(0.001)RPNPPVR	635	11	635;522	104	TTTPKGGTPAGSTRGSPTRPNPPVRNLHQSG			33.5364	32.2792	31.6584	31.8448	32.8416	31.7892	30.5258	31.1841	33.0304	31.748	31.2447	31.288	33.715	32.5658	31.8696	31.8304	34.4747	33.2831
	S	Nedd4l	E9PXB7	0.808	0.186477	1.13798			-0.705471	-1.63068			-0.626441	-1.54375	0.000705	0.00648	-0.555854	-1.47004	0.001115	0.009126	2	1;2	6.85e-09	S(0.808)LS(0.173)S(0.018)PT(0.001)VTLSAPLEGAKDSPIR	447	1	447	140	NSNNHLVEPQIRRPRSLSSPTVTLSAPLEGA											23.0524	21.598	20.9975	21.7102	24.8797	23.9792	22.612	22.9172	22.4103	21.452
	S	Nedd4l	E9PXB7	0.95	-0.20146	-1.14986	0.076655	0.307725	-1.02372	-2.03315	0.000272	0.012493	-0.534543	-1.44848	0.000552	0.00541	-0.224832	-1.16864	0.040032	0.120063	2	1;2	1.71e-93	SLS(0.95)S(0.05)PTVTLSAPLEGAKDSPIRR	449	3	449	226	NNHLVEPQIRRPRSLSSPTVTLSAPLEGAKD	RxRxx[S/T]	RxRxx[S/T]xx[S/T]	27.9059	27.1018	25.729	25.6275	27.8638	27.1105	25.4458	25.6771	27.7692	26.7675	25.5556	25.9583	28.5887	27.6384	26.5382	26.5362	29.153	28.4108
	S	Nedd4l	E9PXB7	0.973	-0.107911	-1.07767	0.311528	0.630378	-0.920307	-1.89252	0.000591	0.019803	-0.534543	-1.44848	0.000552	0.00541	-0.224832	-1.16864	0.040032	0.120063	2	2	6.85e-09	S(0.514)LS(0.514)S(0.973)PTVTLSAPLEGAK	450	4	450	140	NHLVEPQIRRPRSLSSPTVTLSAPLEGAKDS											24.8259	23.5888	22.9364	23.1169	23.1299	22.0081	21.1874	21.2951	22.4103	21.452
	S	Lmo7	F6VG99	0.876	0.352702	1.27695	0.037247	0.211215	0.056969	1.04028	0.645865	0.830261	-0.512096	-1.42612	8.4e-05	0.001344	-0.606054	-1.52209	1.6e-05	0.000388	1	1	2.28e-12	QRS(0.124)AS(0.876)VNKEPICLPGIMR	1421	5	1421	159	TSLHNDNSWIRQRSASVNKEPICLPGIMRRG	RxRxx[S/T]		27.8216	26.9184	25.6558	25.7772	26.5717	25.4548	24.5447	24.8035	26.875	25.5222	24.9732	25.3223	26.8423	25.2029	25.2582	25.309	27.5953	26.7792
	S	Setd1a	E9PYH6	0.955	0.95897	1.94392	0.000232	0.025987	-2.36436	-5.14925	1e-06	0.000436	-0.22905	-1.17206	0.03968	0.119278	-0.032817	-1.02301	0.688825	0.820082	2	2	1.46e-29	RKT(0.988)VS(0.955)FS(0.057)AAEEAPVPEPSTAAPLQAK	1176	5	1176	136	PIPLLPPPKKRRKTVSFSAAEEAPVPEPSTA			23.0806	22.549	20.2553	20.4995									23.6089	22.8641	21.1719	21.4148	25.406	24.4162
	S	Setd1a	E9PYH6	0.916	0.906563	1.87457	0.000602	0.034394	-2.13929	-4.40545	2e-06	0.000654	-0.619727	-1.53659			0.154911	1.11335			2	1;2	3.11e-21	RKT(0.144)VS(0.94)FS(0.916)AAEEAPVPEPSTAAPLQAK	1178	7	1178	128	PLLPPPKKRRKTVSFSAAEEAPVPEPSTAAP															23.6089	22.8641	21.1719	21.4148
	S	Oxr1	E9Q0A7;Q4KMM3-4	1	0.851416	1.80427	0.016575	0.135331	0.014783	1.0103	0.948386	0.977389	-0.392233	-1.31242	0.000214	0.002682	0.131156	1.09517	0.052155	0.14465	2	1;2	3.97e-21	VVSSTS(1)EEEEAFTEK	197	6	197;204	165	STVSGIRPARVVSSTSEEEEAFTEKFLKINC			22.4048	21.1806	20.4204	20.7574	22.9207	21.8508	20.4459	21.38					22.3985	21.5318	20.1201	20.3721
	S	Kif21a	Q9QXL2	0.979	0.628567	1.54603	0.000911	0.039685	-0.074899	-1.05329	0.533491	0.757281	-0.282036	-1.21591	0.017207	0.066502	0.133332	1.09682	0.219447	0.393996	1	1	2.51e-35	KLS(0.979)S(0.019)S(0.002)ESPAPDTGSSAASGEADTSRPGTQQK	855	3	855	140	RPMSDKVAGKVTRKLSSSESPAPDTGSSAAS			22.1759	20.669	20.5611	20.5394	23.9247	22.9247	22.0647	21.7694	24.2099	22.8309	22.5199	22.4997	24.3365	23.7384	21.567	21.9611	25.0365	24.0683
	S	Sipa1	P46062	1	1.39402	2.6281	0.000479	0.033737	-0.307551	-1.2376	0.082984	0.300613	0.044129	1.03106	0.412646	0.601224	-0.090494	-1.06473	0.134311	0.280025	1	1	2.98e-12	AHS(1)HEDASRPAATPTR	72	3	72	158	EVRPPTPASPRARAHSHEDASRPAATPTRLF	RxRxx[S/T]														24.1678	23.0369	22.5043	22.0327	19.6893	18.4067
	S	Nup153	E9Q3G8	1	-1.21929	-2.32832	6e-06	0.007875	0.998181	1.99748	2.3e-05	0.002499	0.905829	1.87362	0.001707	0.012486	0.569824	1.48434	0.017393	0.067028	2	2;3	1.9e-45	RIPS(1)AVS(0.349)S(0.651)PLNSPLDR	331	4	331	202	LEKMSSPLADAKRIPSAVSSPLNSPLDRSGI			23.2946	21.0982	21.7909	22.0742	24.7184	24.0403	21.6621	22.7459	25.4331	24.5409	23.859	22.4375	24.0518	23.1236	22.0516	21.897	23.296	21.3359
	S	Nup153	E9Q3G8	1	-0.884851	-1.84657	8.4e-05	0.015545	0.488179	1.40267	0.002895	0.051409	0.958278	1.94299	3.6e-05	0.000706	1.18041	2.26641	4e-06	0.000139	3	2;3	1.9e-45	RIPS(1)AVS(0.349)S(0.651)PLNSPLDR	331	4	331	202	LEKMSSPLADAKRIPSAVSSPLNSPLDRSGI			23.2946	21.0982	21.7909	22.0742	24.7184	24.0403	21.6621	22.7459	25.4331	24.5409	23.859	22.4375	24.0518	23.1236	22.0516	21.897	23.296	21.3359
	S	Nup153	E9Q3G8	0.764	-0.822617	-1.76861	0.000626	0.034413	0.364324	1.28728	0.01257	0.113979	0.731298	1.66013	0.000729	0.006648	0.839529	1.78947	0.00026	0.003093	3	1;2;3	2.02e-13	RIPS(0.895)AVS(0.764)S(0.351)PLNS(0.99)PLDRSGIDNTVFQAK	334	7	334	164	MSSPLADAKRIPSAVSSPLNSPLDRSGIDNT			23.9223	22.6301	22.0424	22.2782	25.3331	24.5981	22.6869	23.2707	26.5451	25.3644	24.9589	24.3982	24.0518	23.1236	22.0516	21.897	26.8207	25.7413
	S	Nup153	E9Q3G8	0.999	-1.04037	-2.05675	0.000305	0.028106	0.513553	1.42756	0.013922	0.119629	1.00918	2.01276	8e-06	0.00022	1.18637	2.2758	1e-06	5.7e-05	3	2;3	1.9e-45	RIPS(0.414)AVS(0.587)S(0.999)PLNSPLDR	335	8	335	202	SSPLADAKRIPSAVSSPLNSPLDRSGIDNTV			26.7336	25.3433	24.8235	25.2291	26.6528	25.7921	24.3637	24.6217	26.519	25.2079	24.9497	24.5757	26.6944	25.5496	24.8566	24.7948	27.1767	26.0111
	S	Nup153	E9Q3G8	1	-0.884851	-1.84657	8.4e-05	0.015545	0.488179	1.40267	0.002895	0.051409	0.958278	1.94299	3.6e-05	0.000706	1.18041	2.26641	4e-06	0.000139	3	2;3	8.1e-26	RIPSAVS(0.235)S(0.765)PLNS(1)PLDR	339	12	339	182	ADAKRIPSAVSSPLNSPLDRSGIDNTVFQAK			26.7087	25.5736	24.6828	24.9678	26.8305	25.9434	24.7575	24.6572	26.9584	25.6501	25.3673	25.0384	26.4726	25.3211	24.2964	24.8669	27.1031	26.1827
	S	Itsn1	E9Q3I8	0.762	0.888206	1.85087			-0.444376	-1.36073			-0.377017	-1.29865	0.019849	0.073349	-0.733744	-1.66295	0.000307	0.0035	1	1;2	3.02e-28	S(0.189)GS(0.762)GMS(0.048)VIS(0.002)S(0.002)S(0.006)S(0.002)VDQRLPEEPS(0.338)S(0.651)EDEQQPEK	315	3	315	126	PPEYIPPSFRRVRSGSGMSVISSSSVDQRLP	RxRxx[S/T]	RxRxx[S/T]xx[S/T]	25.4047	24.4428	23.4633	23.2608					23.9388	21.9836	21.848	22.9598	24.7693	23.3843	23.0772	23.0686	26.0063	25.2525
	S	Zbtb21	G3X9A3	0.977	-1.67275	-3.18823	0.000253	0.026602	1.2845	2.43597	0.001222	0.03016	-0.548316				0.190078	1.14083			2	2	1.23e-75	IKT(0.998)EPS(0.977)S(0.025)PLSDPSDIIR	462	6	462	199	EEASPVTEVRIKTEPSSPLSDPSDIIRVTVG											21.7223	21.2865	19.2098	18.1742
	S	Zbtb21	G3X9A3	0.886	-1.26133	-2.39716	0.00016	0.021105	1.1096	2.15785	0.000354	0.01511	0.105132				-0.488052				2	2	6.91e-93	IKT(0.557)EPS(0.557)S(0.886)PLSDPSDIIR	463	7	463	214	EASPVTEVRIKTEPSSPLSDPSDIIRVTVGG			25.7863	24.6323	23.9009	23.9497	25.1859	24.0737	22.8924	23.6013	25.1288	23.8444	23.3794	23.353	26.2478	24.8137	24.5225	24.6372	25.3321	24.1434
	S	Zbtb21	G3X9A3	0.997	0.459097	1.37468	0.002433	0.054979	-0.643531	-1.56215	0.000343	0.014758	-0.129831	-1.09417	0.042116	0.124468	-0.114416	-1.08254	0.068518	0.175072	1	1;2	2.55e-27	S(0.001)FS(0.997)AS(0.001)QSTDREEASPVTEVR	439	3	439	152	DDRPQVLQPHRLRSFSASQSTDREEASPVTE	RxRxx[S/T]		25.8845	24.9163	23.7588	23.9393	25.0513	24.0476	22.9575	23.1465	25.3647	24.277	23.227	23.6387	26.6663	25.3788	25.1469	24.6167	27.1692	26.1502
	S	Nolc1	E9Q5C9	1	0.807244	1.74987	0.001225	0.042686	-0.895535	-1.8603	0.000669	0.020933	-0.0744876				-0.357107				2	1;2	6.24e-113	GSYRGGS(0.186)IS(0.813)VQVNSVKFDS(1)E	701	19	701	239	RGGSISVQVNSVKFDSE______________							24.7089	23.1628	22.8281	23.3357	25.0183	23.2907	23.4357	23.5609	24.8447	23.168	23.4197	23.1771	25.6893	24.2771
	S	Zzef1	Q5SSH7-2	1	0.534639	1.44858	0.009365	0.102201	-1.38028	-2.6032	3.8e-05	0.003536	0.311878				-0.275877				2	2	0.000338	LRLLS(1)FRS(1)MEETRPVPTVK	1538	8	1538	84.4	RPPFTRGRLRLLSFRSMEETRPVPTVKEKYP			27.8252	26.2729	26.1713	26.2741	25.9175	24.3156	23.6123	24.8226	26.1762	24.5635	24.521	24.6842	27.13	26.0708	25.1577	25.2152	28.138	26.7944
	S	Ahnak	E9Q616	1	0.084348	1.06021	0.456739	0.749884	-0.613987	-1.53048	0.00071	0.021561	-0.132764				-0.768135				2	1;2	1.56e-06	GKFS(1)LFK	5542	4	5542	104	EGEVEAEASSPKGKFSLFKSKKPRHRSNSFS			25.8162	24.9749	23.2845	23.9216					25.621	24.8435	23.5287	23.1637	25.0786	24.2474	22.6447	23.0953	25.6824	24.392
	S	Ahnak	E9Q616	0.998	-0.314407	-1.2435	0.019142	0.14414	0.267901	1.20405	0.031796	0.182871	0.241548	1.18226	0.004025	0.023316	0.336443	1.26264	0.000315	0.003564	1	1;2;3;4	7.21e-29	S(0.333)NS(0.333)FS(0.334)DEREFS(0.998)APS(0.001)TPTGTLEFAGGDAK	5563	11	5563	138	KPRHRSNSFSDEREFSAPSTPTGTLEFAGGD			30.3693	29.1544	28.3136	28.7641	30.8022	29.8474	28.4724	28.9922	30.858	29.7016	28.9155	29.0783	31.1767	30.1223	29.2274	29.2311	31.345	30.0443
	S	Ahnak	E9Q616	0.998	-0.776922	-1.71347	0.000582	0.034394	-0.032927	-1.02309	0.808795	0.917756	0.019227	1.01342	0.784675	0.881793	0.19474	1.14452	0.014319	0.058207	2	1;2;3;4	7.21e-29	S(0.333)NS(0.333)FS(0.334)DEREFS(0.998)APS(0.001)TPTGTLEFAGGDAK	5563	11	5563	138	KPRHRSNSFSDEREFSAPSTPTGTLEFAGGD			30.3693	29.1544	28.3136	28.7641	30.8022	29.8474	28.4724	28.9922	30.858	29.7016	28.9155	29.0783	31.1767	30.1223	29.2274	29.2311	31.345	30.0443
	S	Ahnak	E9Q616	0.965	-0.841832	-1.79232	0.001189	0.042686	-0.210971	-1.15747	0.229893	0.499852	-0.257963	-1.19579	0.03418	0.107398	0.011863	1.00826	0.915012	0.955609	3	2;3;4	1.05e-17	S(0.325)NS(0.437)FS(0.237)DEREFS(0.009)APS(0.965)T(0.027)PTGTLEFAGGDAKGK	5566	14	5566	124	HRSNSFSDEREFSAPSTPTGTLEFAGGDAKG			27.2048	26.2072	24.8329	25.4964	29.1645	28.2501	26.7507	27.3372	28.3691	27.0916	26.4417	26.7459	28.2113	27.0944	26.2104	26.421	28.1778	26.948
	S	Ahnak	E9Q616	0.857	0.108397	1.07803	0.553299	0.817073	-0.148615	-1.1085	0.42563	0.677664	-0.077205	-1.05497	0.237261	0.415134	-0.331287	-1.25814	0.000864	0.007535	1	1	1.59e-06	MPFLSIS(0.143)S(0.857)PK	3140	8	3140	138	KVKGSKFKMPFLSISSPKVSMPDVELNLKGP			25.5711	24.1051	23.777	24.055	24.5444	23.1054	22.8091	22.9487					27.9134	26.5364	26.1072	26.3096	27.7219	26.5925
	S	Ahnak	E9Q616	1	-0.378667	-1.30014	0.014415	0.128586	0.064931	1.04604	0.596712	0.798093	0.235809	1.17757	0.004114	0.023673	0.343981	1.26925	0.000216	0.002695	2	1;2;3	5.83e-120	TVIRLPSGS(1)GPAS(0.921)PT(0.059)T(0.02)GSAVDIR	213	9	213	237	VETQPGKTVIRLPSGSGPASPTTGSAVDIRA			31.5689	30.1037	29.7146	30.1	31.852	30.886	29.4601	30.103	31.6501	30.4867	29.8776	29.7113	31.1864	30.1615	29.2467	29.1742	31.0437	29.7196
	S	Ahnak	E9Q616	0.998	0.74237	1.67292	0.001805	0.048357	-0.476599	-1.39146	0.016627	0.12944	-0.167704	-1.12327	0.240566	0.419159	0.007911	1.0055	0.954223	0.975723	2	1;2;3;4	2.16e-37	HRS(0.998)NS(0.995)FS(0.007)DEREFSAPSTPTGTLEFAGGDAK	5553	3	5553	152	KGKFSLFKSKKPRHRSNSFSDEREFSAPSTP			28.7895	27.5683	26.7613	27.1722	29.4082	28.5584	27.1195	27.352	29.7589	28.4819	27.7984	28.1612	29.6011	28.5347	27.6033	27.7235	29.9012	28.8419
	S	Ahnak	E9Q616	0.996	0.762927	1.69693	0.001629	0.047275	-0.480502	-1.39523	0.01668	0.129503	0.251613	1.19054	0.002496	0.016559	0.151008	1.11034	0.04305	0.126442	2	1;2;3;4	6.43e-49	HRS(0.974)NS(0.996)FS(0.991)DEREFS(0.019)APS(0.009)T(0.009)PT(0.001)GT(0.001)LEFAGGDAK	5555	5	5555	152	KFSLFKSKKPRHRSNSFSDEREFSAPSTPTG	RxRxx[S/T]		29.1786	27.892	27.2101	27.5989	30.3361	29.3913	27.8894	28.5848	29.8401	28.6708	27.8569	28.1148	30.3431	29.3035	28.395	28.3681	30.9133	29.6179
	S	Bod1l	E9Q6J5	0.992	0.531888	1.44582			-1.04918	-2.06935			-0.390499	-1.31085	0.000814	0.007206	-0.163305	-1.11985	0.076532	0.18932	2	2	0.000196	QKS(0.681)VS(0.189)ET(0.069)S(0.069)EDKKDEES(0.992)DEEEEEEEEEEPLGATTR	2920	16	2920	63.1	QKSVSETSEDKKDEESDEEEEEEEEEEPLGA			24.1809	23.5874	21.2357	21.9113	24.6398	23.9161	22.0539	22.5062	24.5521	23.556	22.3028	22.7577					23.7166	23.0636
	S	Bod1l	E9Q6J5	0.999	0.541657	1.45564	0.00726	0.090694	-0.24255	-1.18308	0.086795	0.306811	-0.329711	-1.25676	0.000305	0.003482	-0.252855	-1.19156	0.002489	0.01653	1	1;2	1.09e-15	RLS(0.999)ESLHSADENKTESKVER	632	3	632	133	HTHGKGEPSRPARRLSESLHSADENKTESKV			28.677	27.76	26.3611	26.7858	27.4187	26.5254	25.2212	25.3813	27.6782	26.562	25.5197	26.0102	28.9006	27.778	26.9467	27.0774	29.2759	28.5458
	S	Bod1l	E9Q6J5	0.999	0.638053	1.55623	0.000923	0.039685	-0.996059	-1.99454	5.9e-05	0.004235	-0.340276	-1.266	0.000621	0.005895	-0.251812	-1.1907	0.005594	0.029663	2	1;2	1.09e-15	RLS(0.999)ESLHSADENKTESKVER	632	3	632	133	HTHGKGEPSRPARRLSESLHSADENKTESKV			28.677	27.76	26.3611	26.7858	27.4187	26.5254	25.2212	25.3813	27.6782	26.562	25.5197	26.0102	28.9006	27.778	26.9467	27.0774	29.2759	28.5458
	S	Bod1l	E9Q6J5	0.969	0.638053	1.55623	0.000923	0.039685	-0.996059	-1.99454	5.9e-05	0.004235	-0.312338	-1.24172	0.001081	0.008907	-0.21639	-1.16182	0.012517	0.052869	2	2	0.00126	RLS(0.916)ES(0.115)LHS(0.969)ADENKTESKVER	637	8	637	83.9	GEPSRPARRLSESLHSADENKTESKVEREYK			23.8574	22.5273	22.1383	22.1134	24.3774	23.3202	22.3446	22.5155	23.8569	22.3277	21.7576	22.606	23.8948	22.7926	21.6191	22.2851	24.536	23.9152
	S	Akap11	E9Q774	0.999	0.207971	1.15506	0.117559	0.384999	-0.366469	-1.28919	0.016286	0.128659	-0.173421	-1.12773	0.060306	0.16008	-0.41985	-1.33779	0.000251	0.003018	1	1	0.00436	VLVSY(0.001)GS(0.999)PK	244	7	244	92.2	HHLESHDLKVLVSYGSPKSLAKPSPSVNVLG			25.9147	24.8737	24.0837	23.8126	25.2355	23.9172	23.2908	23.6758	25.4407	23.8779	23.5064	24.1182	25.8869	24.3643	24.5018	23.993	26.7061	25.3867
	S	Mllt4	Q9QZQ1-2	1	1.81772	3.52523	3.7e-05	0.010112	-1.46063	-2.75228	0.000149	0.007849	-0.52812	-1.44205	0.012006	0.051371	-1.67513	-3.19348	0	2.6e-05	1	1	3.56e-05	QRLFS(1)QGQDVSDKVK	1780	5	1780	139	GAPENLTFKERQRLFSQGQDVSDKVKASRKL	RxRxx[S/T]		27.277	26.8573	24.1259	24.4387	25.8894	24.6215	23.9697	24.2475	26.9075	25.6397	23.7026	25.8372	27.7054	25.9822	26.2144	26.1548	28.0411	27.817
	S	Tacc2	Q9JJG0-3	1	1.02233	2.03119	0.000521	0.034117	-0.191387	-1.14186	0.12884	0.370062	0.002068	1.00144	0.976117	0.987525	0.366016	1.28879	0.000121	0.001747	3	2;3	4.83e-27	LDNTPAS(1)PPRS(0.974)PT(0.026)EPSDTPIAK	396	7	396	121	PKMKKTPEKLDNTPASPPRSPTEPSDTPIAK			28.7656	27.6236	26.8688	26.9206	28.8482	27.8757	26.6557	26.9677	29.0278	27.8494	27.1577	27.2148	28.651	27.3865	26.8201	26.9266	28.8024	27.6205
	S	Tacc2	Q9JJG0-3	0.998	0.628794	1.54627	0.016713	0.135514	-0.105177	-1.07563	0.617244	0.811846	0.008872	1.00617	0.895995	0.944896	0.351696	1.27606	0.000148	0.002025	3	2;3	4.83e-27	TPEKLDNT(0.054)PAS(0.946)PPRS(0.997)PT(0.002)EPSDTPIAK	400	15	400	121	KTPEKLDNTPASPPRSPTEPSDTPIAKGTYT			28.7516	27.6138	26.8548	26.8997	28.8482	27.8757	26.6557	26.9677	28.9477	27.7732	27.0686	27.1373	28.651	27.3865	26.8201	26.9266	28.7061	27.5577
	S	Svil	E9Q983;Q8K4L2	1	0.128095	1.09285	0.277476	0.598307	-0.358985	-1.28252	0.013122	0.115923	-0.028519	-1.01997	0.655308	0.79701	-0.306264	-1.2365	0.000287	0.003329	1	1;2	0.000217	ATDPAS(1)PHIGR	50	6	50;50	110	LEEDTPRYMRATDPASPHIGRSKEEEDTPGS			28.5262	27.3165	26.7155	26.7031	27.7019	26.2034	25.6295	26.4098	27.8519	26.5093	25.6673	26.4776	28.3988	26.6831	26.8478	26.9018	29.2756	27.8211
	S	Svil	E9Q983;Q8K4L2	1	-0.12106	-1.08753	0.267193	0.586205	0.559152	1.4734	0.000844	0.023955	0.545758	1.45979	1.8e-05	0.00042	0.28474	1.21819	0.004489	0.025252	1	1;2	1.86e-16	KLS(1)VDNNTSATDYKSPPAENSDSPVR	857	3	453;857	121	ASAVAPTYAGDLRKLSVDNNTSATDYKSPPA			28.1105	26.6481	26.574	26.3366	27.1926	26.2579	24.5092	25.554	27.7283	26.8096	25.83	25.426	28.1682	27.2465	26.1661	25.9998	28.3758	27.1812
	S	Akap6	E9Q9K8	1	0.493128	1.40749	0.002106	0.051877	-0.617546	-1.53426	0.000578	0.019662	-0.056091	-1.03964	0.607931	0.763449	-0.154034	-1.11268	0.172485	0.333954	2	2	2.29e-69	S(0.223)S(0.319)S(0.458)VES(1)LSPGGDLFGLGIFK	1566	6	1566	205	NARQLSLLSRSSSVESLSPGGDLFGLGIFKN			24.7851	24.0128	22.4723	22.5558	24.3578	23.7002	21.7998	22.0091	24.4424	23.5252	22.4162	22.2902	23.1906	21.8511	21.4205	21.5087	23.9162	22.5224
	S	Tanc1	E9QAF9	1	-0.565205	-1.4796	0.000933	0.039861	0.149175	1.10894	0.191872	0.453612	0.416153	1.33436	0.008809	0.041077	0.627729	1.54513	0.000629	0.005948	1	1;2	7.62e-27	GVSMS(1)LPS(0.248)S(0.752)PLLPR	60	5	60	159	TEDTYRVSLAKGVSMSLPSSPLLPRQSLLTQ			24.3111	23.2485	22.3096	22.43	24.4513	23.7179	21.2574	22.6618	24.2269	23.4202	21.2928	22.4776	26.219	25.379	23.9529	24.1204	25.4542	24.1295
	S	Gsk3b	Q9WV60	0.985	0.715711	1.64229	0.003414	0.065146	-1.26827	-2.40872	0.000118	0.006749	-0.252044	-1.19089	0.037921	0.115561	-1.11379	-2.16414	0	1.1e-05	1	1;2	6.36e-42	T(0.007)T(0.008)S(0.985)FAES(0.001)CKPVQQPSAFGSMK	9	3	9	159	_______MSGRPRTTSFAESCKPVQQPSAFG	RxRxx[S/T]		27.31	26.6722	24.6874	24.9511	26.355	25.4861	24.0662	24.3421	26.698	25.827	24.0612	24.9244	26.5205	25.1266	24.6225	25.0105	27.2635	26.6742
	S	Ablim1	Q8K4G5;Q8K4G5-4	0.997	0.011244	1.00782	0.935615	0.982942	-0.378417	-1.29991	0.02585	0.16453	-0.065087	-1.04615	0.476513	0.657216	-0.426692	-1.34415	0.000343	0.003803	1	1;2;3	2.77e-10	STSQGS(0.001)INS(0.997)PVY(0.001)S(0.001)R	382	9	502;382	159	RDRMIHRSTSQGSINSPVYSRHSYTPTTSRS			26.6572	25.3701	24.9671	24.8225	26.3775	24.899	24.4049	25.0054	26.3472	24.6897	24.4396	25.0835	26.402	24.6156	24.7867	25.0202	26.5713	24.9127
	S	Ankrd17	E9QKG6	0.828	0.15354	1.1123	0.289124	0.609715	-0.28442	-1.21792	0.07125	0.277825	0.181239	1.13386	0.01245	0.052648	0.31223	1.24162	0.00038	0.004082	2	2	8.85e-29	EHYPVS(0.029)S(0.828)PS(0.177)S(0.304)PS(0.662)PPAQPGGVSR	1787	7	1787	159	ATYPMPTAKEHYPVSSPSSPSPPAQPGGVSR			24.4947	22.8917	22.8084	23.021	25.6678	24.5717	23.5865	23.911	25.071	23.6813	23.3404	23.4138	25.3041	24.0655	23.6043	23.4065	24.7201	22.9341
	S	Ankrd17	E9QKG6	0.8	-0.67584	-1.59753	0.001589	0.047275	-0.151217	-1.11051	0.163239	0.41652	0.115611	1.08343			-0.239783				2	2	2.43e-28	EHY(0.002)PVS(0.1)S(0.123)PS(0.787)S(0.8)PS(0.187)PPAQPGGVSR	1790	10	1790	158	PMPTAKEHYPVSSPSSPSPPAQPGGVSRNSP			24.4947	22.8917	22.8084	23.021	24.9027	23.6756	23.048	23.1481	24.6713	23.0034	23.0627	23.1868	25.5799	24.2809	23.8963	23.7553	25.4043	24.1942
	S	Enah	Q03173-4	0.951	0.273481	1.20872	0.042683	0.227125	-0.671036	-1.59221	0.000508	0.018111	-0.236191	-1.17788	0.00521	0.02814	-0.299834	-1.231	0.00094	0.008029	1	1;2	1.4e-56	NSRPS(0.046)S(0.951)PVNT(0.002)PSSQPPAAK	336	6	336	200	YATVPRPLNKNSRPSSPVNTPSSQPPAAKSC			30.7916	29.5376	29.0241	28.9907	31.0395	29.9932	28.8982	29.2492	30.8283	29.5329	29.1645	28.976	30.5624	28.8364	29.0121	29.0734	31.1616	29.487
	S	Enah	Q03173-4	1	0.068733	1.04879	0.70366	0.899661	0.049527	1.03493	0.783457	0.905766	0.128147	1.09289	0.063821	0.166446	0.2891	1.22188	0.000525	0.00521	1	1	1.6e-51	QNS(1)QLPAQVQNGPSQEELEIQRR	125	3	125	139	VLNSQEAGPTLPRQNSQLPAQVQNGPSQEEL			23.7997	22.3233	21.8479	22.4116	24.533	23.5022	21.9248	23.0041	24.6627	23.2989	23.0287	22.873	24.0024	22.616	22.1744	22.4283	24.9679	23.3411
	S	Atxn2	E9QM77;F6U2C2	1	-0.934894	-1.91175	0.002973	0.060729	1.17524	2.2583	0.000821	0.023641	-0.132352				-0.286678				2	1;2	4.6e-35	RMS(0.959)S(0.041)EGPPRMS(1)PK	593	11	593;284	200	STMPKRMSSEGPPRMSPKAQRHPRNHRVSAG			26.0364	25.0167	24.2738	23.799	26.478	25.4634	24.0047	24.8564	26.9473	25.9569	24.6785	25.1573	26.8513	25.0486	25.4275	25.2975	26.1654	24.2686
	S	Srgap3	E9QN14	1	0.57462	1.48928	0.046553	0.238185	-0.306106	-1.23637	0.239493	0.509865	-0.331846	-1.25862	0.000952	0.008101	-0.147917	-1.10797	0.045358	0.13115	1	1	2.76e-05	VRLRS(1)DGAAIPR	834	5	834	95.9	SDYGFGGVMGRVRLRSDGAAIPRRRSGGDTH	RxRxx[S/T]		23.0388	22.2293	20.6744	20.9508					25.3921	24.2232	23.4801	23.6038	25.4767	24.4015	23.7141	23.3609	25.7287	24.8858
	S	Rapgef2	E9QNQ4	0.946	-0.29508	-1.22695	0.014987	0.130643	0.105797	1.07609	0.288426	0.558571	0.298395	1.22978	0.000979	0.008262	0.047796	1.03368	0.50974	0.68527	2	2	1.21e-63	QAEDTISNASSQLS(0.015)S(0.985)PPT(0.045)S(0.946)PQS(0.007)S(0.002)PR	1117	19	1117	187	DTISNASSQLSSPPTSPQSSPRKGYALALSG			24.0456	22.6826	22.3964	22.2717	24.9667	23.934	22.7428	23.216	24.9441	23.9252	23.0152	22.9083	24.9909	24.0046	23.0443	22.9064	24.2613	23.0098
	S	Rapgef2	E9QNQ4	1	0.24867	1.18811	0.166514	0.459526	-0.417142	-1.33528	0.047198	0.22734	-0.29554	-1.22734	0.000702	0.00646	-0.228442	-1.17157	0.004647	0.025935	1	1	0.00631	RSS(1)FLNAK	958	3	958	147	DVAQTGGHKKRVRRSSFLNAKKLYEDAQMAR	RxRxx[S/T]		23.3327	22.6554	20.9352	20.8969	21.141	20.5833	18.5764	18.4194	25.2109	24.1521	22.8387	23.5976	26.6202	25.7614	24.5564	24.3643	25.7899	25.1577
	S	Ehbp1l1	E9QP49;Q99MS7;Q99MS7-5	0.999	1.03081	2.04318	0.001016	0.040876	-0.380388	-1.30169	0.086878	0.306811	-0.0908197				-0.0299252				2	1;2	5.57e-34	RS(0.001)S(0.999)VNGEAGPVPPPR	1444	3	1446;1444;499	192	VGASGGVSGVRLRRSSVNGEAGPVPPPRAHG;VNGVGASGGVRLRRSSVNGEAGPVPPPRAHG	RxRxx[S/T]		28.4726	26.6027	27.0036	27.0193	28.1417	26.4007	26.3821	26.8394	28.6229	26.434	27.3382	27.1895	29.3158	27.0338	28.3824	27.4308	28.9538	27.2983
	S	Tbc1d1	F6QUA9;Q60949-2	0.918	0.362969	1.28607	0.017634	0.139903	-0.879118	-1.83925	0.000705	0.021472	-0.049367	-1.03481	0.510365	0.68592	-0.77912	-1.71608	1e-06	4e-05	2	1;2	8.51e-19	RANT(0.082)LS(0.918)HFPVECPAPPEPAQSSPGVSQR	592	6	592;592	116	LLSPQQAFRRRANTLSHFPVECPAPPEPAQS			25.0401	24.7094	21.5771	21.9095	21.8705	21.1197	19.0099	19.9708	24.1221	23.9986	18.6788	20.0401					23.3255	22.8427
	S	Tbc1d1	F6QUA9;Q60949-2	0.834	0.259887	1.19738	0.059225	0.271621	-0.986269	-1.98106	0.00058	0.019662	-0.051126	-1.03607	0.516732	0.690778	-0.717093	-1.64387	0.00057	0.005534	2	1;2	3.82e-67	RANTLSHFPVECPAPPEPAQS(0.834)S(0.163)PGVS(0.003)QR	607	21	607;607	173	SHFPVECPAPPEPAQSSPGVSQRKLMRYHSV											26.4656	24.7207	24.8458	25.0554	26.0558	24.0729	24.9651	24.2063	27.3744	25.7205
	S	Tbc1d1	F6QUA9;Q60949-2	0.787	0.447725	1.36389	0.013397	0.124264	-0.929374	-1.90445	0.00093	0.025703	0.189823				-0.332903				2	1;2	3.82e-67	ANT(0.903)LS(0.097)HFPVECPAPPEPAQS(0.212)S(0.787)PGVS(0.001)QRK	608	21	608;608	173	HFPVECPAPPEPAQSSPGVSQRKLMRYHSVS			26.2888	25.1042	24.3167	24.5765	26.0769	24.4105	24.1084	24.8574					26.0106	24.8846	24.0573	24.1926
	S	Tbc1d1	F6QUA9;Q60949-2	0.935	0.219224	1.16411	0.172257	0.467139	-0.257137	-1.1951	0.117754	0.356246	-0.216717	-1.16209	0.029204	0.096143	-0.574733	-1.4894	0.000911	0.007845	2	2	6.62e-27	LLGS(0.935)S(0.068)DDLS(0.815)S(0.155)DS(0.027)EGHIAEESALLSPQQAFR	559	4	559;559	105	KEAFPVSETSFKLLGSSDDLSSDSEGHIAEE			24.5761	23.2795	22.9787	22.6459	26.5581	24.8715	24.8403	25.1823	26.1651	24.3857	24.0371	25.1061	25.9139	24.0329	24.2543	24.6346	27.0857	25.9702
	S	Acin1	F6RJ39;Q9JIX8-4	1	-0.005714	-1.00397	0.964822	0.989957	-0.884385	-1.84598	0.000198	0.009829	-0.322623	-1.2506	0.003204	0.019735	0.080719	1.05754	0.383552	0.573239	1	1	2.14e-66	HLS(1)HPEPEQQHVIQR	656	3	656;670	197	EKAPTFSASVRGRHLSHPEPEQQHVIQRLQP	RxRxx[S/T]		26.9573	25.9181	24.7465	25.2078	26.9779	26.2377	24.5142	24.7938	26.9001	25.7958	25.094	24.8938	27.6653	26.2744	25.646	26.2387	28.0674	27.0918
	S	Acin1	F6RJ39	1	0.867834	1.82492			-0.604488	-1.52044			-0.451392	-1.36736	0.000117	0.001696	-0.426522	-1.34399	0.000195	0.002493	2	1;2	6.8e-58	SSSFSEEKGES(1)DDEKPR	162	11	162	157	HSPRKSSSFSEEKGESDDEKPRKGERRSSRV			28.4622	27.2244	26.7411	26.5876	27.8992	26.8118	25.7479	26.1827	28.1531	26.8824	26.4172	26.3438	28.6435	27.3917	27.0363	26.654	28.9802	27.6925
	S	Cpne1;Rbm12	F6YJB6	1	-0.046264	-1.03259	0.633572	0.862795	0.049283	1.03475	0.612321	0.808502	-0.208631	-1.15559	0.011064	0.04835	-0.298638	-1.22998	0.001232	0.009814	1	1;2	4.74e-07	S(1)RS(1)PHEAGFCVYLK	336	3	336	115	PRSKSPSGQKRSRSRSPHEAGFCVYLKGLPF	RxRxx[S/T]		23.803	22.7534	21.853	21.8489	25.4476	24.439	23.3074	23.5908	25.8568	24.7172	23.8054	24.1429	24.2996	22.8901	22.7106	22.5193	26.664	25.6369
	S	Plekha1	F6YLP9	0.999	0.647711	1.56668			-0.397711	-1.31742			-0.274224	-1.20934	0.008375	0.039659	0.402088	1.32142	0.001093	0.008985	1	1	0.000524	S(0.999)RLS(0.001)LQESQLPK	144	1	144	111	EFTNLLPRSSQGTSRSRLSLQESQLPK____			25.9332	24.7267	23.7487	24.405	24.2099	23.558	21.5342	21.9379									25.3644	24.1625
	S	Plekha1	F6YLP9	0.971	-0.313704	-1.24289			-0.483753	-1.39838			-0.116175	-1.08386	0.123797	0.264899	0.377655	1.29923	0.000132	0.001867	1	1	0.00086	S(0.029)RLS(0.971)LQESQLPK	147	4	147	105	NLLPRSSQGTSRSRLSLQESQLPK_______			25.143	23.8731	22.8461	23.7539	24.3534	23.6471	21.7979	22.1493	24.7978	23.6508	23.0824	22.7624	25.6565	24.6153	23.5854	23.7997	24.5083	23.5575
	S	Mtdh	F6ZSG0;Q80WJ7	0.995	0.775863	1.71221	0.00046	0.033737	-0.749648	-1.68138	0.000565	0.019442	-0.595997	-1.51152	0.001116	0.00913	-0.401204	-1.32061	0.014986	0.060188	1	1	7.21e-06	TMS(0.995)T(0.005)SDPAEVLIK	491	3	285;491	148	KARPKQEKACSLKTMSTSDPAEVLIKNSQPV			27.0315	26.5979	23.7879	24.3322	26.4349	26.0694	23.4179	23.1159	26.9799	26.3229	23.7029	25.051	26.9609	26.0547	24.6689	25.0297	26.5378	25.8203
	S	Chd8	F7AL76	0.986	0.885977	1.84801	0.000473	0.033737	0.137823	1.10024	0.179122	0.437054	-0.015132	-1.01054	0.82818	0.907165	0.215082	1.16077	0.007705	0.037366	1	1	0.0011	SRLT(0.014)S(0.986)QDYEVR	1776	5	1776	134	TLKLEDEVVARSRLTSQDYEVRVGSSDTAPL	RxRxx[S/T]		26.721	25.312	25.0606	25.0181	26.4462	25.3445	24.4449	24.6315	26.1594	24.7481	24.7443	24.1539	27.0301	26.0006	24.9604	25.1513	27.4618	26.3936
	S	Pcdh1	F7BJK1	0.903	-0.160191	-1.11743	0.217396	0.5286	-0.600335	-1.51607	0.001432	0.033599	0.0446935				-0.164582				2	2	4.18e-57	S(0.343)NS(0.657)PLPSIQLQPQS(0.097)PS(0.903)ASKK	825	16	825	197	SNSPLPSIQLQPQSPSASKKHQVVQDLPPAN							23.8693	22.6276	22.0723	22.0801	22.8282	21.5576	21.0415	21.0703
	S	Lmod1	F8VPR1	1	-1.03904	-2.05486	4.7e-05	0.010826	0.192645	1.14286	0.143918	0.390828	-0.462998				-0.488431				3	1;2;3	1.77e-25	VGALAKGS(1)PKPS(1)PQPS(1)PKPAPK	503	8	503	136	KDRLEVPKVGALAKGSPKPSPQPSPKPAPKN
	S	Lmod1	F8VPR1	1	-0.910134	-1.87922	0.00035	0.029369	0.111153	1.08009	0.456548	0.702833	-0.0955799				-0.245572				2	1;2;3	1.77e-25	VGALAKGS(1)PKPS(1)PQPS(1)PKPAPK	503	8	503	136	KDRLEVPKVGALAKGSPKPSPQPSPKPAPKN
	S	Lmod1	F8VPR1	1	-1.03904	-2.05486	4.7e-05	0.010826	0.192645	1.14286	0.143918	0.390828	-0.132077				-0.227916				3	1;2;3	1.77e-25	VGALAKGS(1)PKPS(1)PQPS(1)PKPAPK	507	12	507	136	EVPKVGALAKGSPKPSPQPSPKPAPKNSPKK
	S	Lmod1	F8VPR1	1	-1.03904	-2.05486	4.7e-05	0.010826	0.192645	1.14286	0.143918	0.390828	0.219811				-0.561302				3	1;2;3	1.77e-25	VGALAKGS(1)PKPS(1)PQPS(1)PKPAPK	511	16	511	171	VGALAKGSPKPSPQPSPKPAPKNSPKKAGVP																			21.6906	20.5444
	S	Farp1	F8VPU2	0.788	1.72794	3.31254			-0.192886	-1.14305			-0.471734	-1.38678	9.6e-05	0.001481	-0.474717	-1.38965	9.1e-05	0.001416	1	1;2	1.2e-17	SNGPTPELLAS(0.184)S(0.788)PPDNKS(0.027)PDEAT(0.765)AADQES(0.235)EDDLSASR	875	12	875	92.4	LAEKSNGPTPELLASSPPDNKSPDEATAADQ			26.4699	25.3088	24.5533	24.674	25.5458	24.2198	23.7706	23.8513	26.458	24.6812	24.5202	25.2968	26.7189	25.1501	25.2168	25.0288	27.5319	26.6954
	S	Srp72	F8VQC1	0.987	-0.124682	-1.09027	0.273289	0.592784	-0.180085	-1.13295	0.129681	0.371501	0.474144	1.38909	0.00086	0.007506	0.119572	1.08641	0.204317	0.375178	3	2;3	5.35e-22	AVS(0.451)S(0.451)PPT(0.109)S(0.987)PRPGS(0.738)AAT(0.261)IS(0.001)S(0.001)S(0.001)ASNIVPPR	625	8	625	130	SSELDASKAVSSPPTSPRPGSAATISSSASN			28.7561	27.3458	27.0144	27.1337	27.7341	26.7549	25.7	25.7261	27.9154	26.4988	26.2699	26.2059	29.3205	28.1204	27.5546	27.4353	29.2665	28.0794
	S	Prrc2b	F8WHT3;Q7TPM1	1	0.295932	1.22768	0.078842	0.312675	-0.940089	-1.91865	0.000325	0.014209	-0.433734	-1.35072	0.00011	0.001625	-0.729357	-1.6579	0	2.8e-05	1	1;2	2.86e-14	ALS(1)LSSADSTDAKR	415	3	415;415	115	RSKWNNWDPRRQRALSLSSADSTDAKRTQEE	RxRxx[S/T]	RxRxx[S/T]xx[S/T]	28.4082	27.5894	26.3168	26.0751	25.7925	24.5704	24.1878	23.7487	27.9221	26.6709	25.731	26.4517	29.0061	27.3941	27.4096	27.459	28.7876	28.093
	S	Prrc2b	F8WHT3;Q7TPM1	1	-0.352879	-1.27711	0.031664	0.192143	0.807241	1.74986	0.000479	0.017622	0.307333	1.23742	0.001834	0.013186	0.575554	1.49025	1.4e-05	0.000343	2	2	0	NIISAAS(1)LS(0.003)AS(0.997)PTELGSR	222	7	222;222	319	TSWREGGGRNIISAASLSASPTELGSRNASG			23.8352	22.1257	22.2317	22.3816	23.1674	22.191	20.3673	21.6454	23.131	21.7857	21.6356	21.1409	21.9853	20.7056	20.2066	20.2322
	S	Prrc2b	F8WHT3;Q7TPM1	0.997	-0.352879	-1.27711	0.031664	0.192143	0.807241	1.74986	0.000479	0.017622	0.316738	1.24551	0.001152	0.009351	0.593039	1.50842	8e-06	0.00022	2	1;2	0	NIISAAS(1)LS(0.003)AS(0.997)PTELGSR	226	11	226;226	319	EGGGRNIISAASLSASPTELGSRNASGADGA			27.0585	25.3776	25.4989	25.5392	27.4834	26.0392	25.6361	25.9877	27.1853	25.45	25.5936	25.7424	27.1282	25.4036	25.6354	25.5808	27.9854	26.3097
	S	Prrc2b	F8WHT3	0.996	0.343131	1.26851	0.018585	0.143297	-1.84221	-3.58558	1e-06	0.000436	-0.399051	-1.31864	0.000338	0.003764	-0.189293	-1.1402	0.039856	0.119662	2	2;3	8.81e-62	RRIAS(0.996)ET(0.008)HS(0.993)EGS(0.003)EYEELPK	1147	5	1147	185	PPEDCPRAKPRRRIASETHSEGSEYEELPKR	RxRxx[S/T]		27.4672	26.3812	25.4811	25.6124	27.3455	26.3946	25.4165	25.1611	27.8307	26.3459	26.0265	26.342	27.0511	25.5278	25.3941	25.4734	26.8425	25.7264
	S	Prrc2b	F8WHT3	0.996	0.220603	1.16522	0.109055	0.370433	-1.8975	-3.72566	6e-05	0.004235	-0.341273	-1.26687	0.001294	0.010178	-0.167646	-1.12322	0.06616	0.170647	3	2;3	8.81e-62	RRIAS(0.996)ET(0.008)HS(0.993)EGS(0.003)EYEELPK	1147	5	1147	185	PPEDCPRAKPRRRIASETHSEGSEYEELPKR	RxRxx[S/T]		27.4672	26.3812	25.4811	25.6124	27.3455	26.3946	25.4165	25.1611	27.8307	26.3459	26.0265	26.342	27.0511	25.5278	25.3941	25.4734	26.8425	25.7264
	S	Prrc2b	F8WHT3	1	-0.477069	-1.39191	0.361509	0.676952	-0.231351	-1.17393	0.650351	0.833355	-0.404651	-1.32377	0.000245	0.002963	-0.200165	-1.14883	0.028081	0.09353	2	2;3	8.81e-62	IAS(0.957)ET(0.043)HS(1)EGSEYEELPK	1151	7	1151	185	CPRAKPRRRIASETHSEGSEYEELPKRRRQR			27.5464	26.3326	25.685	25.7788	27.9834	26.8853	26.1126	26.0371	28.4922	26.941	26.7929	26.9813	26.985	25.4739	25.3512	25.372	27.8143	26.2654
	S	Prrc2b	F8WHT3	1	0.220603	1.16522	0.109055	0.370433	-1.8975	-3.72566	6e-05	0.004235	-0.282106	-1.21597	0.00272	0.017603	-0.158842	-1.11639	0.058095	0.155869	3	2;3	8.81e-62	IAS(0.957)ET(0.043)HS(1)EGSEYEELPK	1151	7	1151	185	CPRAKPRRRIASETHSEGSEYEELPKRRRQR			27.5464	26.3326	25.685	25.7788	27.9834	26.8853	26.1126	26.0371	28.4922	26.941	26.7929	26.9813	26.985	25.4739	25.3512	25.372	27.8143	26.2654
	S	Prrc2b	F8WHT3	1	-0.796381	-1.73674	0.000602	0.034394	0.647987	1.56698	0.001972	0.041164	0.18345	1.1356	0.198614	0.367923	0.461992	1.37744	0.009028	0.041824	2	2;3	9.3e-29	IAS(0.001)ETHS(0.998)EGS(1)EYEELPK	1154	10	1154	158	AKPRRRIASETHSEGSEYEELPKRRRQRGSE			26.7917	25.7542	24.7871	24.8682	26.8923	25.817	25.1437	24.7583	27.9081	26.2384	26.1345	26.5615	26.774	25.2584	25.141	25.1653	25.9926	24.9384
	S	Prrc2b	F8WHT3	1	0.220603	1.16522	0.109055	0.370433	-1.8975	-3.72566	6e-05	0.004235	-0.316448	-1.24526	0.001847	0.013251	-0.191074	-1.14161	0.03515	0.109557	3	2;3	9.3e-29	IAS(0.001)ETHS(0.998)EGS(1)EYEELPK	1154	10	1154	158	AKPRRRIASETHSEGSEYEELPKRRRQRGSE			26.7917	25.7542	24.7871	24.8682	26.8923	25.817	25.1437	24.7583	27.9081	26.2384	26.1345	26.5615	26.774	25.2584	25.141	25.1653	25.9926	24.9384
	S	Bclaf1	F8WI22;Q8K019-2	0.991	-0.695721	-1.61969	0.000877	0.039685	1.06189	2.08766	6.5e-05	0.004395	0.377216				0.183175				2	1;2	4.56e-05	NTPS(0.002)QHS(0.008)HS(0.991)IQHS(0.999)PER	261	9	263;261	109	STVHSAKNTPSQHSHSIQHSPERSGSGSVGN
	S	Bclaf1	F8WI22;Q8K019-2	1	-0.667734	-1.58858	0.000883	0.039685	1.11627	2.16786	3.6e-05	0.003476	0.199293	1.14814	0.120854	0.260546	0.106433	1.07656	0.39147	0.581132	2	1;2	4.64e-122	NTPSQHSHSIQHS(1)PER	265	13	267;265	252	SAKNTPSQHSHSIQHSPERSGSGSVGNGSSR			28.1944	26.9293	26.471	26.3635	28.267	27.1032	26.1763	26.6183	28.7639	27.4018	27.0459	27.0603	28.7728	27.5005	27.0401	26.9626	29.6979	28.4211
	S	Snx7	F8WI30	1	0.676188	1.59791	0.001443	0.045161	-0.598817	-1.51448	0.002282	0.044776	-0.170473	-1.12543	0.047718	0.135732	0.23872	1.17995	0.009106	0.042064	1	1;2	2.35e-45	MDGERLAS(1)GS(0.933)S(0.067)ELAVGESPR	8	8	8	186	________MDGERLASGSSELAVGESPRGGA			28.58	26.951	26.7655	27.2304	28.2283	27.1746	26.3992	26.1501	28.3192	26.6274	27.0842	26.4069	29.2031	28.0792	27.1999	27.4257	29.0996	27.929
	S	Snx7	F8WI30	1	0.83414	1.78279	0.004212	0.072407	-0.458542	-1.37415	0.032109	0.183513	-0.494716	-1.40904	4.7e-05	0.00086	0.302413	1.2332	0.002945	0.018614	2	1;2	2.35e-45	MDGERLAS(1)GS(0.933)S(0.067)ELAVGESPR	8	8	8	186	________MDGERLASGSSELAVGESPRGGA			28.58	26.951	26.7655	27.2304	28.2283	27.1746	26.3992	26.1501	28.3192	26.6274	27.0842	26.4069	29.2031	28.0792	27.1999	27.4257	29.0996	27.929
	S	Snx7	F8WI30	0.956	0.364576	1.2875	0.09281	0.341692	-0.822347	-1.76828	0.007712	0.090807	-0.494716	-1.40904	4.7e-05	0.00086	0.302413	1.2332	0.002945	0.018614	2	2	2.06e-21	MDGERLAS(0.235)GS(0.809)S(0.956)ELAVGESPR	11	11	11	142	_____MDGERLASGSSELAVGESPRGGAPIP			27.1855	25.5669	25.2667	25.8986	26.9937	26.0141	25.2588	24.6162	27.0886	25.1279	25.9971	25.2201	26.7308	25.4585	24.8562	25.0564	27.3457	26.0665
	S	Stard13	Q923Q2	0.999	1.12444	2.18016			-0.43872	-1.3554			-0.168952	-1.12424	0.115853	0.252869	-0.767502	-1.70232	4e-06	0.000125	1	1	0.0106	TGS(0.999)IS(0.001)LGR	430	3	430	94.4	LSPTDNSNGVNWRTGSISLGRQQGPGMREPR			23.5496	22.8723	21.0162	21.2411	21.5711	20.7803	19.318	19.3347	25.2731	24.3556	22.601	23.6003	25.5907	23.8329	24.2192	23.937	25.016	24.4115
	S	Sympk	Q80X82	0.998	0.671683	1.59293	0.002047	0.051159	0.786027	1.72432	0.001129	0.029107	0.050148				-1.13473				2	1;2	2.88e-15	RLS(0.998)VQGQAIS(0.002)VVGSQSTMSPLEEEVPQAK	494	3	494	113	EKVVKPESVLIKRRLSVQGQAISVVGSQSTM			24.8277	23.7972	23.0828	22.5904	25.5475	24.7165	23.4551	23.2497	25.4089	24.1226	23.8421	23.4229	25.4337	24.7077	23.3805	22.7394	25.5669	24.8124
	S	Pphln1	G3UWD4	0.911	-1.01575	-2.02195	0.001289	0.042686	1.14286	2.20819	0.000821	0.023641	-0.108247				-0.392024				2	2	2e-11	S(0.007)IQS(0.091)VKT(0.327)S(0.575)RDAS(0.911)PS(0.016)S(0.007)S(0.007)S(0.045)AVAS(0.007)S(0.008)K	131	12	131	121	SKERSIQSVKTSRDASPSSSSAVASSKALDK																			19.7633	18.4458
	S	Wdfy3	Q6VNB8	0.996	-0.11397	-1.0822	0.264456	0.583305	-0.078743	-1.0561	0.429655	0.681677	0.399674	1.31921	0.00534	0.028661	0.730224	1.6589	0.000167	0.002222	1	1	0.00621	VS(0.002)S(0.996)GFGLS(0.002)K	2277	3	2277	88.8	EALVPTTQSKLSRVSSGFGLSKLTGSRRNRK			23.8765	21.9494	21.4169	23.0278					25.3392	23.645	23.3538	24.1497	23.9711	22.5382	21.9657	22.5772	26.7016	24.6511
	S	Sp1	G3X8Q0	1	-0.120821	-1.08735	0.393899	0.703973	-0.038058	-1.02673	0.77866	0.904703	0.658027	1.57792	0.000208	0.002619	0.34341	1.26875	0.002532	0.01672	1	1	1.48e-18	SSSTGSSSSSGGGGGQESQPS(1)PLALLAATCSR	61	21	61	97.8	SSSSSGGGGGQESQPSPLALLAATCSRIESP			22.5487	21.5909	20.8266	20.0911	24.4451	23.5353	22.1264	22.5415									25.3286	24.4151
	S	Arhgap24	G3X9N1	0.995	0.293457	1.22557	0.036013	0.206785	-0.219145	-1.16404	0.094482	0.321177	-0.202731	-1.15088	0.005275	0.028412	-0.27705	-1.21171	0.000525	0.005206	1	1;2	1.12e-08	SSVDNGS(0.995)PT(0.005)ALSGSK	390	7	390	152	WDKPESPQRSSVDNGSPTALSGSKTNSPRNS			26.4298	24.9368	24.5937	24.9743	27.1941	25.8568	25.2177	25.68	26.3167	24.6678	24.6669	24.8525	27.021	25.5649	25.245	25.4796	27.6431	26.4292
	S	Arhgap24	G3X9N1	0.995	0.506932	1.42102			-0.014506	-1.01011			0.34951	1.27413	0.001126	0.009185	0.545133	1.45915	3.6e-05	0.000706	2	1;2	1.12e-08	SSVDNGS(0.995)PT(0.005)ALSGSK	390	7	390	152	WDKPESPQRSSVDNGSPTALSGSKTNSPRNS			26.4298	24.9368	24.5937	24.9743	27.1941	25.8568	25.2177	25.68	26.3167	24.6678	24.6669	24.8525	27.021	25.5649	25.245	25.4796	27.6431	26.4292
	S	Sf3b1	Q99NB9	1	-0.028882	-1.02022	0.748719	0.920706	-0.686601	-1.60949	0.001228	0.030254	-0.233968	-1.17606	0.010193	0.045495	-0.0738	-1.05248	0.342679	0.532422	1	1;2	1.87e-09	AGELKVVNGAAAS(1)QPPS(1)KR	194	17	194	119	GELKVVNGAAASQPPSKRKRRWDQTADQTPG			21.4217	20.6501	18.9993	19.287					22.7931	21.6202	20.7248	21.1403	23.2348	22.2363	21.2609	21.205	23.9139	23.0831
	S	Osbpl11	Q8CI95	1	0.074386	1.05291	0.507379	0.784679	-0.145377	-1.10602	0.214444	0.482568	0.247307	1.18699	0.002476	0.016472	0.359768	1.28322	0.000113	0.001663	2	1;2;3	1.13e-121	SFSLASSGNS(1)PISQR	186	10	186	253	PPLKSRSFSLASSGNSPISQRRPSQNAMSFF			28.8012	27.5109	27.034	27.0514	28.5907	27.5067	26.4173	26.885	28.3198	26.9985	26.4838	26.6749	29.0605	27.7018	27.3455	27.3495	29.608	28.3243
	S	Cherp	Q8CGZ0	0.996	1.41661	2.66957	0.00059	0.034394	-1.45598	-2.74343	0.000501	0.018047	-1.01675	-2.02336	0.008148	0.038887	-1.95142	-3.86756	0.000723	0.006597	1	1	0.00435	NKS(0.001)Y(0.003)S(0.996)FIAR	913	5	913	119	ALDDPYENYRRNKSYSFIARMKARDEFSTFG			24.563	24.1659	21.5344	21.4804									23.9327	21.8676	22.84	22.1575	25.1936	24.8097
	S	Wdr11	Q8K1X1	0.916	-0.029122	-1.02039	0.783574	0.93576	0.665102	1.58568	0.00257	0.047816	-0.0365238				-0.456992				2	2	0.000345	VY(0.001)IS(0.539)S(0.444)PHS(0.098)S(0.916)PAHNKLAAAT(0.002)GAK	209	9	209	65.4	PSGPGKKVYISSPHSSPAHNKLAAATGAKKA							24.9573	24.0459	22.6968	23.012					25.9696	24.7341	24.116	24.2258
	S	Ptpn21	G5E8J4	1	-0.058878	-1.04166	0.640428	0.867216	-0.800774	-1.74204	0.000294	0.013028	-0.704245				-0.79457				2	1;2	1.89e-07	TQVYRPPPPYPYPRPANS(1)T(1)PDLSR	577	18	577	96.6	VYRPPPPYPYPRPANSTPDLSRHLYISSSNP			20.3388	19.8925	17.2513	17.5868
	S	Arhgef2	H3BKH9	1	-0.105228	-1.07566	0.377007	0.690461	0.137731	1.10017	0.256857	0.528903	0.079492	1.05665	0.168147	0.328327	0.271927	1.20742	0.000246	0.002972	1	1	5.07e-77	S(1)LPAGDALYLSFNPPQPSR	883	1	883	191	AEAPWARRPLDPRRRSLPAGDALYLSFNPPQ			28.6676	27.567	26.5687	26.9317	28.7114	28.0225	26.0688	26.5237	28.5652	27.6046	26.6503	26.3871	28.9536	28.1579	26.7464	26.684	29.3545	28.3608
	S	Lrch4	H3BLL3	0.988	0.104605	1.0752	0.687474	0.891797	-0.238141	-1.17947	0.380259	0.642647	-0.191801	-1.14219	0.003276	0.020066	-0.40649	-1.32546	1e-05	0.000274	1	1	2.67e-16	AAAVAGPLAAGGEEAAAS(0.001)VS(0.001)LPGS(0.988)PGLPGS(0.01)R	25	24	25	105	AAGGEEAAASVSLPGSPGLPGSRSAERALEE			26.9542	25.482	25.3511	25.2664	26.1288	24.7206	24.5425	24.344					26.3586	24.759	24.8347	24.7251	26.7776	25.4462
	S	Rc3h1	H7BX02	0.952	-0.214747	-1.1605			0.303453	1.23409			0.263124	1.20008	0.00827	0.039289	0.397349	1.31709	0.000417	0.004374	2	1;2	0.000976	GT(0.005)DPS(0.021)FDS(0.048)S(0.045)LKPVKLDHLS(0.289)S(0.289)S(0.344)APGS(0.952)PPDLLES(0.006)APK	535	25	535	40.9	LKPVKLDHLSSSAPGSPPDLLESAPKSISAL			21.6135	19.7649	20.5394	19.5982	23.119	22.0644	21.0766	21.2606	23.3373	22.1883	21.746	21.1341	23.1335	21.9878	21.3021	21.2288	23.2753	21.4018
	S	Cep170	H7BX26	1	0.941639	1.92071	9.4e-05	0.015571	-0.807266	-1.74989	0.000247	0.011761	-0.349732	-1.27432	0.001985	0.013953	-0.646054	-1.56488	8e-06	0.000226	2	2;3	1.82e-57	LGS(1)LS(0.222)ARS(0.608)DS(0.158)EAT(0.012)ISR	1150	3	1150	210	SRIDLLAQPRRTRLGSLSARSDSEATISRSS	RxRxx[S/T]		23.3653	22.5028	21.1847	21.2415	24.6971	23.7063	22.744	22.6292	25.447	24.2896	23.1304	23.9362	24.2617	22.9189	22.5998	22.4743	26.0367	25.3734
	S	Cep170	H7BX26	0.93	0.499998	1.41421	0.167416	0.461091	-0.315144	-1.24414	0.36401	0.628229	-0.412553	-1.33104	0.00271	0.01755	-0.795302	-1.73544	5.2e-05	0.00093	2	2	2.09e-08	LGS(0.391)LS(0.93)ARS(0.612)DS(0.038)EAT(0.026)IS(0.003)R	1152	5	1152	136	IDLLAQPRRTRLGSLSARSDSEATISRSSAS			22.0408	21.1321	19.9804	19.9052					23.1697	22.0342	20.9944	21.5413	23.1793	21.8527	21.3992	21.4902	23.93	23.3269
	S	Cep170	H7BX26	0.999	0.887828	1.85039	9e-05	0.015548	-0.800966	-1.74227	0.000172	0.008816	-0.395279	-1.3152	0.001927	0.013667	-0.732294	-1.66128	7e-06	0.000213	2	1;2;3	1.82e-57	LGS(0.999)LS(0.001)ARS(0.999)DS(0.001)EATISR	1155	8	1155	210	LAQPRRTRLGSLSARSDSEATISRSSASART			22.6302	21.7974	20.3638	20.5141	24.2135	23.2178	22.1919	22.2263	24.3815	23.2082	22.0328	22.9085	23.3396	21.9822	21.776	21.4581	26.0367	25.3734
	S	Cep170	H7BX26	0.994	1.38257	2.60732			-1.23223	-2.3493			-0.443131	-1.35955	0.061144	0.16158	-2.20111	-4.59834	1e-06	4.9e-05	1	1	9.87e-11	SS(0.006)GS(0.994)LGHRPSQEMDVMLK	463	4	463	114	VSLPFLQTALLRSSGSLGHRPSQEMDVMLKN			26.4933	26.0518	23.9879	22.9784					26.4179	24.7738	22.1686	25.7455	26.9325	24.6066	25.8185	25.3696	27.3184	26.8569
	S	Pom121	H7BX32	0.97	0.296971	1.22856	0.019591	0.146834	-1.02691	-2.03766	1.6e-05	0.002075	-0.291426	-1.22385	0.001759	0.012769	-0.201958	-1.15026	0.01763	0.06765	2	2	1.55e-77	S(0.003)RT(0.005)S(0.022)S(0.97)VS(0.008)S(0.992)LASACTGGIPSSSR	367	5	367	192	SQSSDDHLNKRSRTSSVSSLASACTGGIPSS	RxRxx[S/T]	RxRxx[S/T]xx[S/T]	23.0382	22.0816	20.745	21.2051	23.6258	22.7532	21.4636	21.508	23.553	22.1835	21.3001	22.2423	24.0088	22.6875	22.1205	22.4081	22.9858	22.0242
	S	Pom121	H7BX32	1	0.468712	1.38387	0.00258	0.056715	-0.97962	-1.97195	2.9e-05	0.003023	-0.303176	-1.23386	0.000859	0.007505	-0.181617	-1.13415	0.022968	0.081199	2	2	1.55e-77	T(0.107)S(0.15)S(0.649)VS(0.095)S(1)LASACTGGIPSSSR	370	6	370	192	SDDHLNKRSRTSSVSSLASACTGGIPSSSRN			23.0382	22.0816	20.745	21.2051	24.3934	23.5117	22.2719	22.2573	25.2803	23.8479	23.1524	23.961	24.0088	22.6875	22.1205	22.4081	24.1493	23.1847
	S	Zeb2	H9H9S3	0.996	-2.22446	-4.67338	0.00025	0.026602	0.628809	1.54629	0.025374	0.163068	0.00855496				-0.5535				2	2;3	0.000438	AVDKLDHS(0.996)RS(0.019)NT(0.98)PS(0.005)PLNLSSTSSK	777	8	777	81.8	SSHFTNIKAVDKLDHSRSNTPSPLNLSSTSS							23.4435	22.4242	21.2602	21.64					24.376	23.3719	22.2225	22.5223	24.6854	23.4565
	S	Zeb2	H9H9S3	1	0.503216	1.41737	0.000746	0.037754	-1.86158	-3.63406	0	0.000223	-0.266189	-1.20263	0.000925	0.007924	-0.273448	-1.20869	0.000746	0.006743	2	2	1.48e-11	S(0.637)NT(0.363)PS(1)PLNLSSTSSK	783	5	783	117	IKAVDKLDHSRSNTPSPLNLSSTSSKNSHSS			24.8029	23.8227	22.6225	22.9273	24.6967	23.6574	22.7337	22.7363	25.0711	23.6887	23.0201	23.6564	25.2641	24.1634	23.2737	23.438	26.0779	24.9543
	S	Mtmr1	Q9Z2C4	0.949	-0.826739	-1.77367	0.000819	0.03916	0.371787	1.29395	0.015118	0.124026	-0.43533				-0.730141				2	1;2	4.44e-15	VAGGAS(0.002)AS(0.004)S(0.003)RHPS(0.949)IET(0.042)LDSPTGSHVEWCK	47	13	47	101	PSRVAGGASASSRHPSIETLDSPTGSHVEWC							21.6933	20.2454	20.3925	19.5578
	S	Hbs1l;Gm9923	L7N209;Q69ZS7	0.91	1.61711	3.0676			-0.508608				-1.07542	-2.10733	0.005781	0.03038	-2.15917	-4.46659	0.000247	0.002981	1	1	0.000264	DNPEEEY(0.004)GY(0.005)EDLRES(0.037)S(0.037)NS(0.91)LLNHQLS(0.006)EIDQAR	63	18	63;63	69.1	PEEEYGYEDLRESSNSLLNHQLSEIDQARLY			24.6239	24.3696	20.9805	21.0087	23.4831	21.3547	22.7399	20.9591	23.9921			23.9921	24.81	22.4005	23.4625	23.5544	25.9142	25.8156
	S	Atxn1	P54254	0.969	0.044525	1.03134	0.665364	0.879414	0.018756	1.01309	0.854593	0.937165	-0.031813	-1.0223	0.527954	0.699824	-0.274843	-1.20986	0.000708	0.006504	2	1;2	5.09e-09	AAGLVNPGS(0.969)PPPPT(0.015)QQNQY(0.014)IHIS(0.001)S(0.001)SPQSSGR	213	9	213	67.5	PQQHLSRAAGLVNPGSPPPPTQQNQYIHISS			25.5111	23.7832	22.7316	24.6552	24.3904	23.0898	21.39	23.2982	23.4549	21.834	21.6952	22.0572	23.6484	22.1925	20.5275	22.7065	25.211	23.8936
	S	Sec22b	O08547	1	-0.256881	-1.19489	0.040347	0.220554	0.647163	1.56608	0.000394	0.01605	0.510081	1.42413	0.000118	0.00171	0.534668	1.44861	7.6e-05	0.001234	1	1	1.05e-181	NLGS(1)INTELQDVQR	137	4	137	285	TKKLYIDSRARRNLGSINTELQDVQRIMVAN			24.8541	23.394	23.3511	23.0369	24.6948	23.6233	22.4683	23.0072	25.0145	23.9018	23.4959	22.6078	24.9764	23.8741	23.2531	22.8646	24.5124	23.3313
	S	Gtpbp1	O08582	0.999	0.032753	1.02296	0.783617	0.93576	-0.182093	-1.13453	0.156635	0.407893	0.058646	1.04149	0.425829	0.613139	-0.314172	-1.2433	0.000712	0.006527	3	1;2;3	5.33e-120	AAERS(0.999)RS(0.999)PVDS(0.002)PVPAS(0.021)MFAPEPS(0.496)S(0.484)PGAAR	8	7	8	207	________MAAERSRSPVDSPVPASMFAPEP			29.1818	27.9788	27.3548	27.3647	29.6745	28.7151	27.5302	27.7282	30.0575	28.8049	28.301	28.2431	29.9615	28.7671	28.2454	28.0109	29.8339	28.648
	S	Gtpbp1	O08582	1	0.045448	1.032	0.685106	0.8913	-0.166045	-1.12198	0.166308	0.420685	-0.042769	-1.03009	0.504113	0.680655	-0.265074	-1.2017	0.000933	0.007974	3	1;2;3	2.43e-53	S(0.125)RS(0.875)PVDS(1)PVPASMFAPEPS(0.649)S(0.351)PGAAR	12	7	12	178	____MAAERSRSPVDSPVPASMFAPEPSSPG			27.5132	26.4819	25.6709	25.4048	28.1557	27.1457	26.0578	26.266	28.6317	27.5107	26.6629	26.8195	27.8772	26.541	26.3008	25.9808	28.9461	27.726
	S	Gtpbp1	O08582	0.979	0.012018	1.00836	0.915729	0.97796	-0.181506	-1.13407	0.141534	0.387757	-0.153244	-1.11207	0.091184	0.213774	-0.438663	-1.35535	0.000324	0.003643	3	1;2;3	1.68e-49	S(0.217)RS(0.838)PVDS(0.945)PVPAS(0.001)MFAPEPS(0.021)S(0.979)PGAAR	25	20	25	171	VDSPVPASMFAPEPSSPGAARAAAAAARLHG			28.5419	27.3456	26.7307	26.6983	29.6549	28.6594	27.4515	27.8252	28.7372	27.3986	27.0541	26.9671	28.7398	27.5004	26.9992	26.889	29.2223	27.9963
	S	Eef2k	O08796	0.995	1.1053	2.15144			-1.65802	-3.15584			-1.70001	-3.24903	0	2.7e-05	-1.47016	-2.77053	2e-06	8.8e-05	2	2	3.23e-08	TECGS(0.995)T(0.218)GS(0.778)PAS(0.009)SFHFK	70	5	70	126	KVQSYYSNLTKTECGSTGSPASSFHFKEAWK			24.9076	24.6477	21.1697	21.432	25.4236	24.5228	23.9743	22.0755	24.8854	22.6646	20.5565	24.4426	25.9108	24.4237	23.9454	24.5421	26.1102	25.8374
	S	Eef2k	O08796	0.778	0.90719	1.87539			-2.76052	-6.77639			-1.71127	-3.2745	1e-06	3.1e-05	-1.53242	-2.89271	2e-06	7.6e-05	2	2	3.23e-08	TECGS(0.995)T(0.218)GS(0.778)PAS(0.009)SFHFK	73	8	73	126	SYYSNLTKTECGSTGSPASSFHFKEAWKHAI			26.0483	25.6264	22.9829	23.1496	26.8591	26.1158	24.6807	24.3988	26.6112	25.6326	23.2637	25.2685	27.8985	27.0451	25.4956	25.9409	28.1084	27.304
	S	Emg1	O35130	1	0.543438	1.45744	0.002704	0.058145	-0.568885	-1.48338	0.002106	0.043203	-0.385342	-1.30617	0.000105	0.00157	-0.207717	-1.15486	0.011128	0.048577	1	1;2	1.04e-17	RFS(1)VQEQDWETTPPKKLR	16	3	16	147	MSAASGGFQPRERRFSVQEQDWETTPPKKLR	RxRxx[S/T]		28.0314	27.1708	25.7508	25.9933	26.9693	26.255	24.5628	24.6611	27.5637	26.3158	25.6608	25.881	28.8263	27.7884	26.8404	26.8858	27.7723	26.9867
	S	Srsf5;Srsf4	O35326;Q542V3	0.89	-0.146903	-1.10719	0.142518	0.427724	0.063821	1.04523	0.496192	0.729154	0.614259	1.53077	0.000815	0.00721	0.50726	1.42135	0.003379	0.02051	1	1	0.00135	LIVENLS(0.11)S(0.89)R	-999	8	117;113	102	PPTRTEYRLIVENLSSRCSWQDLKDYMRQAG;PPVRTENRLIVENLSSRVSWQDLKDFMRQAG			24.1073	22.6026	22.2764	22.6594	25.5216	24.6412	22.9199	23.746	26.2893	25.1424	24.0217	24.736	27.2038	26.185	25.1481	25.2929	27.5039	26.2858
	S	Kpna6	O35345	1	0.407686	1.32656	0.011692	0.116019	-0.50038	-1.41459	0.004276	0.06669	-0.343838	-1.26913	0.000661	0.006163	-0.405877	-1.32489	0.000158	0.00213	1	1	3.96e-59	METMAS(1)PGKDNYR	6	6	6	200	__________METMASPGKDNYRMKSYKNNA			25.269	24.1868	23.3291	23.364	24.1455	22.7946	22.17	22.6462	25.2491	23.5732	23.214	24.0746	25.7366	24.2282	24.1549	24.0673	25.1447	23.9575
	S	Rabep1	O35551	1	0.020866	1.01457	0.820354	0.950354	-0.241284	-1.18204	0.029491	0.176692	-0.012489	-1.00869	0.852155	0.920755	-0.313767	-1.24295	0.000362	0.003944	1	1;2	2.16e-164	AQS(1)TDS(1)LGTSSSLQSK	410	6	410	266	NDMFKDGLRRAQSTDSLGTSSSLQSKALGYN			29.031	27.9005	27.2487	27.0457	28.9769	27.9708	26.6992	27.22	29.0442	27.9785	27.0522	27.1597	28.5729	27.3555	26.794	26.7287	28.4863	27.303
	S	Bet1	O35623	0.998	-0.087983	-1.06288	0.707707	0.901488	-0.025643	-1.01793	0.912207	0.962849	0.428227	1.34558	8.4e-05	0.001339	0.386985	1.30766	0.000213	0.002668	1	1	1.93e-44	S(0.002)LS(0.998)IEIGHEVKNQNK	50	3	50	200	LTESLRSKVTAIKSLSIEIGHEVKNQNKLLA			23.4756	22.519	21.1365	21.6751	24.4523	23.6604	21.8777	22.4783	25.1295	24.0561	23.4919	22.832	25.0748	24.1095	23.1025	22.9731	24.5116	23.3264
	S	Pnn	O35691	0.999	-0.662077	-1.58236	0.000502	0.033775	0.113312	1.08171	0.332913	0.60115	-0.367842				-1.31032				1	1	5.55e-115	ES(0.001)RQES(0.999)DPEDDDVKKPALQSSVVATSK	100	6	100	196	RLGGERRTRRESRQESDPEDDDVKKPALQSS															21.8854	20.874	19.8401	19.9512
	S	Srpk2	O54781	1	0.763625	1.69775	0.079231	0.313166	-2.01724	-4.0481	0.000985	0.026445	-0.78117	-1.71852	2e-06	9.3e-05	-0.525071	-1.439	0.000136	0.001908	2	2	1.38e-05	TVS(1)AS(0.024)S(0.809)T(0.168)GDLPK	487	3	487	151	EQEESSPSHDRSRTVSASSTGDLPKTKTRAA	RxRxx[S/T]	RxRxx[S/T]xx[S/T]	27.3917	26.4513	25.3432	25.3157	27.3633	26.1091	25.9183	25.1354	27.235	25.1273	25.3789	26.2109	26.9364	25.4207	25.2622	25.367	27.1768	26.2186
	S	Srpk2	O54781	0.875	0.840259	1.79037	0.038255	0.214981	-1.92314	-3.79248	0.000643	0.020821	-0.278575				-0.776936				2	2	0.0132	T(0.001)VS(0.991)AS(0.875)S(0.067)T(0.067)GDLPK	489	5	489	80.4	EESSPSHDRSRTVSASSTGDLPKTKTRAADL			26.3488	25.0286	24.4367	24.7658	26.0887	24.8464	23.8439	24.6398					24.6496	23.6587	22.7425	22.5307
	S	Srpk2	O54781	0.815	0.934818	1.91165	0.001266	0.042686	-2.2937	-4.90311	3.8e-05	0.003536	-0.785539	-1.72374	4e-06	0.000125	-0.487746	-1.40225	0.000378	0.00407	2	1;2	1.38e-05	TVS(1)AS(0.022)S(0.815)T(0.163)GDLPK	490	6	490	151	ESSPSHDRSRTVSASSTGDLPKTKTRAADLL			27.5379	26.5571	25.5303	25.5069	26.3136	25.1807	24.8818	23.7855	27.7712	25.9592	25.9509	26.5605	26.9364	25.4207	25.2622	25.367	27.1768	26.2186
	S	Reps1	O54916	0.984	0.067012	1.04754	0.560121	0.821978	0.24207	1.18269	0.083609	0.301217	0.234688	1.17665	0.0468	0.13405	0.754051	1.68652	0.000799	0.007102	3	3;4	2.54e-06	KGPGS(0.015)HDAVQPRPS(0.394)AEQQEPVS(0.605)PVVS(0.984)PQQS(0.933)PPT(0.522)S(0.522)PHT(0.025)WR	166	26	166	60.3	PRPSAEQQEPVSPVVSPQQSPPTSPHTWRKH			23.3184	21.8546	21.5141	21.8083	23.9617	23.189	21.6252	21.7556					21.8846	20.7826	20.1005	19.8484
	S	Reps1	O54916	0.865	-0.022052	-1.0154	0.881804	0.96956	-0.1818	-1.1343	0.244257	0.515581	0.584224	1.49923	0.002093	0.014545	0.732234	1.66121	0.000887	0.00769	3	2;3;4	8.79e-09	GPGSHDAVQPRPSAEQQEPVS(0.002)PVVS(0.013)PQQS(0.556)PPT(0.561)S(0.865)PHT(0.003)WRK	174	33	174	79.1	EPVSPVVSPQQSPPTSPHTWRKHSRHPSGGN			23.3184	21.8546	21.5141	21.8083	23.9617	23.189	21.6252	21.7556					21.8846	20.7826	20.1005	19.8484
	S	Stk10	O55098	0.985	-0.395604	-1.31549	0.112924	0.377464	-0.167494	-1.12311	0.468115	0.710941	0.204111	1.15198	0.009107	0.042065	0.336452	1.26265	0.00061	0.005818	2	2	1.66e-18	ANQS(0.985)RPNS(0.812)S(0.203)ALETLGGEALTNGGLELPSSVTPSHSKR	449	4	449	104	ENPSPAASKSQKANQSRPNSSALETLGGEAL			23.0349	21.7435	20.9967	21.5119	23.1108	21.5836	20.2653	22.1503					24.6201	23.4588	22.9604	22.5394
	S	Pdlim1	O70400	0.992	0.005628	1.00391	0.956028	0.988163	0.192873	1.14304	0.091056	0.313492	-0.08705	-1.0622	0.308121	0.496129	-0.456206	-1.37193	9.2e-05	0.001433	1	1	1.03e-08	SAMPFT(0.008)AS(0.992)PAPSTR	130	8	130	120	HIGSAHNRSAMPFTASPAPSTRVITNQYNSP			22.5768	21.6618	20.3698	20.5946	25.0264	23.6234	22.6671	23.7986	25.2808	24.0821	22.9282	23.8406	25.2442	23.6868	23.6414	23.649	27.2764	26.0287
	S	Ulk1	O70405	0.996	0.431839	1.34895	0.001294	0.042686	-1.30798	-2.47595	1e-06	0.000474	-0.784694	-1.72273	1.9e-05	0.000436	-0.739538	-1.66964	3.4e-05	0.000683	1	1	9.28e-86	IEQNLQS(0.996)PT(0.004)QQQTAR	450	7	450	232	PTQVHNYQRIEQNLQSPTQQQTARSSAIRRS			26.24	25.5901	23.7256	23.8263	25.1011	23.9458	23.4749	22.9622	25.1269	23.3577	22.8153	24.1418	26.1128	24.6427	24.402	24.5289	26.8664	26.0928
	S	Ulk1	O70405	1	0.597489	1.51308			0.116294	1.08395			-0.418569	-1.3366	0.000293	0.003386	-0.109888	-1.07914	0.221288	0.396249	2	2	0.000403	LPDFLQRS(1)PLPPILGS(0.84)PT(0.16)K	614	8	614	92.4	RPLRGSPKLPDFLQRSPLPPILGSPTKAGPS			23.8265	22.6128	21.7689	22.2211	23.8587	22.6262	22.1533	21.9577	23.7853	21.9779	22.2345	22.3623	23.9802	22.8451	21.7628	22.3795	23.899	22.9504
	S	Ulk1	O70405	0.999	-0.111478	-1.08033	0.250116	0.565966	-0.313522	-1.24274	0.009642	0.101331	-0.438496	-1.35519	0.000191	0.002453	-0.129873	-1.0942	0.152134	0.30558	2	1;2	3.8e-19	SPLPPILGS(0.999)PT(0.001)K	622	9	622	102	LPDFLQRSPLPPILGSPTKAGPSFDFPKTPS			27.2947	26.1588	25.34	25.4938	26.9573	25.9361	24.7242	25.1941	27.2619	25.8659	25.4918	25.6488	27.3693	26.3187	25.4827	25.3505	27.7125	26.5455
	S	Ulk1	O70405	1	1.10542	2.15162	0.006174	0.084733	-2.14637	-4.42714	0.000137	0.007387	-0.288598				-0.476746				2	2;3	0.00142	VGRS(1)PRPGS(0.106)S(0.902)VPEHS(0.992)PR	532	4	532	69.3	SRVPSPQGADVRVGRSPRPGSSVPEHSPRTT
	S	Ulk1	O70405	0.998	1.12616	2.18277	0.005721	0.082371	-2.13601	-4.39544	0.000144	0.007702	-1.97897	-3.94212	9.7e-05	0.001492	-1.75371	-3.37225	0.000253	0.003033	2	2;3	0.000168	S(0.825)PRPGS(0.083)S(0.093)VPEHS(0.998)PR	543	12	543	84.4	RVGRSPRPGSSVPEHSPRTTGLGCRLHSAPN			22.0066	21.1741	19.9672	19.6495	22.4358	21.3651	21.3122	18.4911	22.0935	19.5649	18.3215	21.6852	22.9269	21.1655	21.3576	21.4851	24.5307	24.178
	S	Mid1	O70583-2	0.999	-0.446152	-1.3624	0.006163	0.084733	0.192749	1.14294	0.138797	0.383222	0.370646	1.29293	0.000964	0.008173	0.480218	1.39495	0.000202	0.002564	2	2	4.24e-05	ASVS(0.999)GPNS(0.268)PS(0.367)ET(0.367)RRER	92	4	92	98.4	VTLQNIIDRFQKASVSGPNSPSETRRERAFD			25.7009	24.0081	24.2133	24.119	25.8339	24.8517	23.6811	23.9391	25.1584	23.7851	23.7267	23.119	24.656	23.2127	22.9901	22.9991
	S	Mid1	O70583-2	0.994	0.23049	1.17323	0.067995	0.289989	-0.561937	-1.47625	0.003758	0.062153	-0.204673	-1.15243	0.009285	0.042692	-0.401719	-1.32108	8.8e-05	0.00139	1	1;2	1.51e-06	FQKAS(0.209)VS(0.793)GPNS(0.994)PS(0.004)ET(0.001)RR	96	11	96	129	NIIDRFQKASVSGPNSPSETRRERAFDANTM			25.7009	24.0081	24.2133	24.119	25.921	24.9016	23.7893	24.0766	27.5973	25.8268	25.9369	26.241	27.6925	25.8416	26.1614	26.2843	27.0535	25.5441
	S	Mid1	O70583-2	0.994	-0.436272	-1.3531	0.039617	0.218769	0.173909	1.12811	0.296636	0.566884	0.400355	1.31983	0.000131	0.00186	0.518129	1.4321	1.5e-05	0.000371	2	1;2	1.51e-06	FQKAS(0.209)VS(0.793)GPNS(0.994)PS(0.004)ET(0.001)RR	96	11	96	129	NIIDRFQKASVSGPNSPSETRRERAFDANTM			25.7009	24.0081	24.2133	24.119	25.921	24.9016	23.7893	24.0766	27.5973	25.8268	25.9369	26.241	27.6925	25.8416	26.1614	26.2843	27.0535	25.5441
	S	Znf106;Zfp106	O88466	1	-0.111197	-1.08012	0.461537	0.752309	-0.012592	-1.00877	0.93218	0.970075	0.353654	1.27779	0.003271	0.020042	0.628039	1.54546	0.000367	0.003984	1	1;2	1.11e-21	ATHVPENS(1)DT(1)EQDVFTAKPAR	1381	8	1381	146	LRKKKTLRATHVPENSDTEQDVFTAKPARKV			25.2552	23.9203	23.4022	23.6416	24.3336	23.1282	22.348	22.6617	26.3567	24.8277	24.8168	24.6652	26.9188	25.8679	25.0761	24.8508	26.726	25.0795
	S	Znf106;Zfp106	O88466	0.995	-0.776552	-1.71303	0.043212	0.228111	-1.81048	-3.50759	0.002431	0.046353	-0.2046	-1.15237	0.058089	0.155858	-0.105149	-1.07561	0.304991	0.492821	1	1	0.00182	S(0.002)LS(0.995)ES(0.002)S(0.001)VVMDR	878	3	878	80.5	VSIPSSSGLARKRSLSESSVVMDRAPVYSFF	RxRxx[S/T]	RxRxx[S/T]xx[S/T]	26.9938	25.8517	25.3775	24.8143	26.5846	25.3054	25.2608	24.1777	26.2757	24.5738	25.1509	24.1805	26.1476	24.9087	24.5815	24.0801	27.8822	26.8637
	S	Tom1	O88746	0.998	0.822576	1.76856	0.001066	0.041386	-0.024315	-1.017	0.878836	0.946027	-0.244081	-1.18434	0.038736	0.117158	0.114343	1.08248	0.291313	0.477588	2	2	6.14e-26	AADRLPNLAS(0.998)PS(0.002)AEGPPRPS(0.731)PGT(0.269)APR	462	10	462	99	LEERAKAADRLPNLASPSAEGPPRPSPGTAP			27.9146	26.3885	25.8653	26.6324	27.0742	25.9569	25.2173	25.147	27.3198	25.7273	25.7439	25.7331	27.4273	26.4748	25.2135	25.5257	28.0636	27.2364
	S	Tom1	O88746	0.998	0.948035	1.92924	0.001549	0.046917	0.100293	1.07199	0.612544	0.808502	-0.369559	-1.29196	0.009411	0.043085	-0.006846	-1.00476	0.949481	0.973208	2	1;2	6.14e-26	AADRLPNLASPSAEGPPRPS(0.998)PGT(0.002)APR	472	20	472	99	LPNLASPSAEGPPRPSPGTAPRRKTQEKDDD			26.2415	25.1365	24.1713	24.4898	27.5205	26.4294	25.216	25.913	28.1165	26.966	26.0691	26.4158	28.1371	26.9643	26.2836	26.2991	28.8254	27.5345
	S	Tom1	O88746	1	-0.360905	-1.28423	0.151075	0.439024	1.19152	2.28392	0.001098	0.028466	0.497241	1.41151	0.000761	0.006849	0.403538	1.32275	0.003119	0.019372	2	1;2	4.16e-41	AGLQS(1)LET(0.056)S(0.944)GHLEDDFDMFALTR	355	5	355	134	AGMNLGSRSVRAGLQSLETSGHLEDDFDMFA							23.7808	23.0697	20.8884	21.8062	21.04	20.209	18.9785	18.7056	23.4785	22.8622	20.9033	21.0033	24.7431	23.5406
	S	Tom1	O88746	0.996	-0.336512	-1.2627	0.17862	0.476806	1.14201	2.20688	0.001443	0.033776	0.497241	1.41151	0.000761	0.006849	0.403538	1.32275	0.003119	0.019372	2	1;2	4.16e-41	AGLQS(0.925)LET(0.079)S(0.996)GHLEDDFDMFALTR	359	9	359	134	LGSRSVRAGLQSLETSGHLEDDFDMFALTRG			24.5572	23.6952	22.2681	22.5294	25.0858	24.2012	22.7021	23.1792	21.04	20.209	18.9785	18.7056	23.4785	22.8622	20.9033	21.0033	27.1084	26.1842
	S	Sh3pxd2a	O89032	1	-0.111024	-1.08	0.364256	0.679288	-0.342461	-1.26792	0.020148	0.14289	-0.17761	-1.13101	0.06276	0.164549	-0.401687	-1.32105	0.000495	0.004977	1	1;2	6.02e-46	AAS(0.999)QGS(0.001)ES(1)PLLPTQRK	1034	8	1034	201	AKGRLAERAASQGSESPLLPTQRKGIPVSPV			27.7952	26.7196	25.8553	25.8785	27.35	26.0648	25.4315	25.7293	27.3495	26.0181	25.2489	25.9129	27.2635	25.3842	25.856	25.7537	27.8271	26.1902
	S	Sh3pxd2a	O89032	1	-0.127977	-1.09276	0.360652	0.67605	0.159367	1.1168	0.262718	0.533933	-0.035839	-1.02515	0.561521	0.727338	0.332551	1.25924	9.7e-05	0.001492	2	1;2	7.96e-23	RIS(1)PAS(0.5)S(0.5)LQR	592	3	592	187	DRGSGDKHPAQPRRISPASSLQRAHFKVGES			29.3803	28.2229	27.5219	27.5225	28.5407	27.6277	26.1451	26.6984	28.7175	27.569	26.8956	26.8072	29.2497	27.9965	27.4402	27.4895	29.8316	28.5407
	S	Sh3pxd2a	O89032	0.943	-0.137872	-1.10028	0.321393	0.639166	0.155552	1.11385	0.267791	0.539048	-0.053363	-1.03768	0.398544	0.587843	0.343269	1.26863	8.4e-05	0.00134	2	2	7.96e-23	RIS(1)PAS(0.943)S(0.057)LQR	595	6	595	187	SGDKHPAQPRRISPASSLQRAHFKVGESSED			22.8969	21.6305	20.8957	21.3172	23.5174	22.5663	21.2732	21.6375	23.3569	21.949	21.9902	21.2696	22.8329	21.6138	20.8784	21.1544	22.7546	21.6956
	S	Sh3pxd2a	O89032	0.935	0.580589	1.49546			-0.587499	-1.50264			-0.277819	-1.21236	0.051259	0.142913	-0.657263	-1.57709	0.000856	0.007489	1	1	0.000675	S(0.065)AS(0.935)DAGIRDTPK	721	3	721	108	SSLSKNNGDLKPRSASDAGIRDTPKVGTKKD											23.1981	22.1969	20.5521	21.6445	22.7537	21.3682	21.1314	20.9799	24.6598	23.9429
	S	Chrnd	P02716	1	-0.235652	-1.17744	0.065038	0.284667	0.210515	1.1571	0.091756	0.315097	0.258004	1.19582	0.000732	0.00666	0.083034	1.05924	0.181249	0.345618	2	1;2;3	2e-111	RSS(1)S(1)LGYICK	382	3	382	236	PAEEDPGPRALIRRSSSLGYICKAEEYFSLK			27.0684	25.3692	25.6495	25.4154	27.6556	26.2046	25.7153	26.2354	27.8484	26.4301	26.3181	26.0101	27.6207	25.4898	25.7573	26.6118	27.4328	25.5216
	S	Chrnd	P02716	1	-0.21409	-1.15997	0.095057	0.344966	0.175622	1.12945	0.157567	0.409187	0.258004	1.19582	0.000732	0.00666	0.083034	1.05924	0.181249	0.345618	2	1;2;3	2e-111	RSS(1)S(1)LGYICK	383	4	383	236	AEEDPGPRALIRRSSSLGYICKAEEYFSLKS			28.2413	26.7699	26.5404	26.6497	28.1607	26.6642	26.3702	26.6725	28.0749	26.5077	26.4772	26.4847	27.8422	26.0135	26.1795	26.5299	28.3746	26.5717
	S	Araf	P04627	0.984	0.656642	1.57641	0.007662	0.09294	-0.085429	-1.061	0.645004	0.82993	0.039308	1.02762	0.543904	0.713531	0.370867	1.29313	5.4e-05	0.000955	2	1;2	7.11e-63	QQEAPSNLSVNELLT(1)PQGPS(0.984)PFT(0.016)QQR	186	20	186	176	PSNLSVNELLTPQGPSPFTQQRDQEHFSFPA			23.5195	21.6897	21.8313	22.2277	24.8153	23.5099	22.8815	23.2318	25.012	23.1682	23.7175	23.3395	24.3603	22.9505	22.1646	23.0576	25.0479	23.4526
	S	Jun	P05627	1	-1.65518	-3.14962	7.2e-05	0.014586	0.677313	1.59916	0.011466	0.108541	0.0864356				-0.494574				2	2	1.97e-19	LQALKEEPQT(0.001)VPEMPGET(0.999)PPLS(1)PIDMESQER	246	22	246	109	EPQTVPEMPGETPPLSPIDMESQERIKAERK							24.6164	23.8975	22.3157	22.2166					26.4161	25.3924	24.2799	24.583	26.6245	25.6974
	S	Junb	P09450	1	-1.03505	-2.04919	1.4e-05	0.007875	0.57118	1.48574	0.000617	0.020203	0.760288	1.69383	1.8e-05	0.000421	0.720054	1.64724	3.1e-05	0.00064	3	2;3	1.69e-13	S(1)RDAT(1)PPVS(1)PINMEDQER	248	1	248	144	ASAFKEEPQTVPEARSRDATPPVSPINMEDQ			25.6935	23.5075	24.4791	24.1759	26.1909	24.8929	24.142	24.6831	25.9482	24.3719	24.6766	23.9506	25.9108	24.4052	24.5932	23.8911	23.9898	21.4019
	S	Junb	P09450	1	-0.996613	-1.99531	0.000584	0.034394	0.555652	1.46983	0.013053	0.115841	0.780812	1.7181	1.5e-05	0.000375	0.384935	1.3058	0.005882	0.030758	2	2;3	1.69e-13	S(1)RDAT(1)PPVS(1)PINMEDQER	248	1	248	144	ASAFKEEPQTVPEARSRDATPPVSPINMEDQ			25.6935	23.5075	24.4791	24.1759	26.1909	24.8929	24.142	24.6831	25.9482	24.3719	24.6766	23.9506	25.9108	24.4052	24.5932	23.8911	23.9898	21.4019
	S	Junb	P09450	1	-1.03933	-2.05527	1.2e-05	0.007875	0.55933	1.47358	0.000604	0.020109	0.760288	1.69383	1.8e-05	0.000421	0.720054	1.64724	3.1e-05	0.00064	3	2;3	9.13e-94	S(1)RDAT(1)PPVS(1)PINMEDQER	256	9	256	229	QTVPEARSRDATPPVSPINMEDQERIKVERK			25.9821	24.01	24.649	24.4602	26.2681	24.856	24.5211	24.6523	26.5176	24.7685	25.0603	24.9541	25.9704	24.4397	24.6722	23.9544	24.202	22.3361
	S	Junb	P09450	1	0.694668	1.61851	0.00424	0.072407	-1.38722	-2.61573	7.2e-05	0.004748	-0.82529	-1.77189	1.2e-05	0.000319	-0.613235	-1.52969	0.000218	0.002715	2	2;3	9.13e-94	S(1)RDAT(1)PPVS(1)PINMEDQER	256	9	256	229	QTVPEARSRDATPPVSPINMEDQERIKVERK			25.9821	24.01	24.649	24.4602	26.2681	24.856	24.5211	24.6523	26.5176	24.7685	25.0603	24.9541	25.9704	24.4397	24.6722	23.9544	24.202	22.3361
	S	Lmnb1	P14733	1	0.206766	1.1541	0.065855	0.285979	0.272412	1.20782	0.024019	0.159158	0.850061	1.80258	5.4e-05	0.000958	0.845244	1.79657	5.7e-05	0.000999	2	1;2;3	4.08e-26	AGS(1)RAS(1)APATPLSPTR	17	6	17	181	ATATPVQQQRAGSRASAPATPLSPTRLSRLQ			24.6762	22.631	23.3239	23.2263	25.0252	23.9667	22.986	23.1709	25.3346	24.4383	23.6242	22.6652	24.5991	23.5761	22.8018	22.416	23.4966	21.2382
	S	Lmnb1	P14733	0.995	1.12565	2.18199	0.000961	0.040429	0.240063	1.18104	0.137144	0.381345	-0.317975	-1.24658	0.003852	0.022549	0.048623	1.03428	0.580099	0.742398	2	1;2;3	2.22e-32	ASAPAT(1)PLS(0.995)PT(0.005)R	24	9	24	168	QQRAGSRASAPATPLSPTRLSRLQEKEELRE			29.3647	28.0549	27.5825	27.6558	28.9918	28.0361	26.7257	27.137	29.0653	27.7413	27.3989	27.2569	29.3478	28.3726	26.9369	27.6269	29.7579	28.8656
	S	Lmnb1	P14733	0.995	0.118645	1.08571	0.259375	0.577071	0.776289	1.71272	8.9e-05	0.005486	0.391733				-0.588343				3	1;2;3	2.22e-32	ASAPAT(1)PLS(0.995)PT(0.005)R	24	9	24	168	QQRAGSRASAPATPLSPTRLSRLQEKEELRE			29.3647	28.0549	27.5825	27.6558	28.9918	28.0361	26.7257	27.137	29.0653	27.7413	27.3989	27.2569	29.3478	28.3726	26.9369	27.6269	29.7579	28.8656
	S	Map1b	P14873	1	0.956392	1.94045	0.001874	0.048946	-0.15594	-1.11415	0.299873	0.569518	-0.068345	-1.04851	0.514347	0.689011	0.189237	1.14016	0.08623	0.205649	1	1;2;3	1.39e-16	ESSPLYS(1)PGFSDSTSAAK	1793	7	1793	137	SDISPLTPRESSPLYSPGFSDSTSAAKETAA			30.0869	28.3111	28.4924	28.6788	29.6277	28.3535	27.9672	27.7397	29.7438	27.956	28.4612	28.0038	29.6365	28.1853	28.0273	27.9303	30.3755	29.0248
	S	Map1b	P14873	0.999	0.969664	1.95838	0.004945	0.077474	-2.32381	-5.00652	2.7e-05	0.002794	-2.02603	-4.07282	1e-06	4.4e-05	-1.75071	-3.36524	2e-06	9.3e-05	2	1;2	1.04e-120	LGGDVS(0.999)PT(0.001)QIDVSQFGSFKEDTK	1497	6	1497	230	QSALALDERKLGGDVSPTQIDVSQFGSFKED			31.5471	30.0185	29.9279	29.9382	31.4327	30.1407	29.4706	29.8546	31.6688	30.1612	30.0499	30.0371	31.7082	30.1774	30.1248	30.0654	32.2853	30.7328
	S	Map1b	P14873	0.995	0.930841	1.90639	0.000575	0.034394	-2.09184	-4.2629	3e-06	0.00075	-2.02603	-4.07282	1e-06	4.4e-05	-1.75071	-3.36524	2e-06	9.3e-05	2	2	1.4e-33	KLGGDVS(0.994)PT(0.006)QIDVS(0.002)QFGS(0.995)FKEDT(0.004)K	1508	18	1508	117	GGDVSPTQIDVSQFGSFKEDTKMSISEGTVS			22.8361	22.4118	19.9813	19.7358	20.8424	19.0037	20.0181	18.1588	23.1244	20.315	20.55	22.588					21.8601	21.3754
	S	Lsp1	P19973-2	1	-1.09479	-2.13581	0.001626	0.047275	-0.068963	-1.04896	0.763506	0.897751	0.205392				-0.360569				2	2;3;4	8.98e-29	HQVRT(1)PS(1)PLALEDTVELS(0.5)S(0.5)PPLSPTTK	166	7	166	143	GEAEEHLIRHQVRTPSPLALEDTVELSSPPL			26.4936	25.0613	24.5886	25.0293	27.1904	26.0955	25.0166	25.5017	27.0145	25.6945	25.2019	25.3469	26.955	25.774	24.979	25.2407	27.0684	25.8784
	S	Vim	P20152	0.99	0.106738	1.07679	0.491539	0.773995	0.121463	1.08784	0.43612	0.686602	0.72762	1.6559	1e-06	4e-05	0.931803	1.90766	0	8e-06	1	1	0.00303	LRS(0.99)S(0.01)VPGVR	72	3	72	94.1	PGGAYVTRSSAVRLRSSVPGVRLLQDSVDFS			21.7251	20.2723	18.6862	20.7622					22.7204	21.8132	20.4418	20.7808	24.3894	23.2091	21.6421	23.1024	25.1011	23.2593
	S	Vim	P20152	1	1.03918	2.05506	0.001221	0.042686	-0.533725	-1.44766	0.031403	0.182381	-0.514192	-1.42819	0.018786	0.07067	-1.48346	-2.79618	3e-06	0.000114	1	1;2	1.05e-15	TYS(1)LGSALRPSTSR	39	3	39	148	PSSNRSYVTTSTRTYSLGSALRPSTSRSLYS			29.2717	29.0177	25.6207	25.66	27.5344	26.6263	25.3104	25.5518	29.0612	28.0259	25.539	27.8269	28.8767	27.3184	27.5448	26.9507	29.4645	29.1059
	S	Map2	P20357	1	1.11108	2.16007	0.00125	0.042686	-1.98823	-3.96751	0.00013	0.007183	-0.318788	-1.24728	0.223536	0.398828	-0.838938	-1.78873	0.019317	0.072006	1	1	0.000187	LAS(1)VSADAEVAR	823	3	823	130	LPEMLDLAGTRSRLASVSADAEVARRKSVPS	RxRxx[S/T]										24.2763	22.5074	22.2958	23.1343					22.431	21.5853
	S	Eif3a	P23116	1	0.040904	1.02876	0.733676	0.91427	-0.84882	-1.80103	0.000156	0.008134	-0.154988	-1.11341	0.171982	0.333267	-0.071455	-1.05078	0.516784	0.69082	1	1	3.97e-05	LES(1)LNIQR	584	3	584	161	LARRQTIEERKERLESLNIQREKEELEQREA			27.0726	26.3037	24.6303	24.947	26.1335	25.373	23.5191	24.1127	25.8458	24.7078	23.437	24.361	26.1964	24.9744	24.4222	24.3544	27.0566	25.8617
	S	Des	P31001	1	0.746361	1.67756	0.023853	0.163716	-0.761053	-1.69473	0.022004	0.151426	-0.452265	-1.36819	8.2e-05	0.001317	-0.555814	-1.47	1.1e-05	0.000281	1	1;2;3	3.32e-262	TFGGAPGFS(1)LGS(0.998)PLS(0.002)S(1)PVFPR	32	16	32	283	TFGGAPGFSLGSPLSSPVFPRAGFGTKGSSS			31.988	30.2508	30.3632	30.5761	31.9583	30.3657	30.26	30.4856	32.4781	30.5537	30.9555	31.114	31.0668	29.2542	29.5728	29.5941	31.5294	29.7796
	S	Akt1	P31750	0.974	-0.020918	-1.0146	0.882265	0.96956	-0.097472	-1.0699	0.502952	0.73434	-0.040574	-1.02852	0.473792	0.654689	-0.247872	-1.18745	0.00059	0.005675	1	1;2	5.55e-76	S(0.018)GS(0.974)PS(0.004)DNS(0.005)GAEEMEVSLAKPK	124	3	124	172	GLKRQEEETMDFRSGSPSDNSGAEEMEVSLA			29.164	28.0072	27.319	27.2918	29.1619	28.1555	27.0307	27.2938	28.9142	27.608	27.0866	27.2425	28.6658	27.4047	27.0104	26.7517	29.2702	28.0547
	S	Akt1	P31750	0.979	2.76467	6.79593	0.001686	0.047333	0.631432	1.5491	0.161611	0.413514	-1.56113	-2.95084	0.00078	0.00699	-2.22434	-4.67297	8.8e-05	0.001389	2	2	4.08e-07	RPHFPQFS(0.979)Y(0.021)S(0.011)AS(0.739)GT(0.25)A	473	8	473	126	MECVDSERRPHFPQFSYSASGTA________			23.0392	22.8813	18.4066	19.059					23.0912	20.5391	19.3294	22.6872	21.0498	17.7136	20.4857	18.8952	25.3376	25.1439
	S	Foxk1	P42128	1	1.1159	2.1673	0.004407	0.072541	-3.11071	-8.63805	8e-06	0.00141	-0.103976				-0.219625				1	1;2;3	3.86e-10	EGS(1)PIPHDPDLGSK	431	3	431	107	RSSGLQTPECLSREGSPIPHDPDLGSKLASV			24.5309	21.6348	22.8994	23.6495	25.8889	24.58	23.0153	24.7683					25.0536	24.5001	22.7839	21.8855	24.9465	21.9623
	S	Foxk1	P42128	1	-1.50733	-2.84284	0.000492	0.033737	0.407267	1.32617	0.048984	0.231457	1.03332	2.04673	7.7e-05	0.001246	1.25213	2.38193	1.5e-05	0.00037	3	1;2;3	3.86e-10	EGS(1)PIPHDPDLGSK	431	3	431	107	RSSGLQTPECLSREGSPIPHDPDLGSKLASV			24.5309	21.6348	22.8994	23.6495	25.8889	24.58	23.0153	24.7683					25.0536	24.5001	22.7839	21.8855	24.9465	21.9623
	S	Foxk1	P42128	1	0.287283	1.22034	0.138085	0.42006	-2.20796	-4.62021	0.00059	0.019803	-0.133233				0.0324576				2	1;2;3	3.86e-10	EGS(1)PIPHDPDLGSK	431	3	431	107	RSSGLQTPECLSREGSPIPHDPDLGSKLASV			24.5309	21.6348	22.8994	23.6495	25.8889	24.58	23.0153	24.7683					25.0536	24.5001	22.7839	21.8855	24.9465	21.9623
	S	Foxk1	P42128	1	-1.24898	-2.37673	8e-06	0.007875	0.37735	1.29895	0.010008	0.102123	0.871922	1.8301	1.3e-05	0.000326	0.89556	1.86033	1e-05	0.000264	3	2;3	1.52e-44	S(1)APAS(1)PTHPGLMS(1)PR	402	1	402	177	GVSCFRTPFGPLSSRSAPASPTHPGLMSPRS			24.6486	23.2557	22.8678	23.041	26.6099	25.8336	23.6943	24.7921	26.9029	25.8684	25.0312	24.8355	25.2347	24.5026	22.7685	23.0307	25.2418	23.5446
	S	Foxk1	P42128	1	-1.1139	-2.1643	0.0001	0.015779	-0.070335	-1.04996	0.633815	0.823303	0.721384	1.64876	1.5e-05	0.000364	0.795124	1.73523	5e-06	0.000169	2	2;3	1.52e-44	S(1)APAS(1)PTHPGLMS(1)PR	402	1	402	177	GVSCFRTPFGPLSSRSAPASPTHPGLMSPRS			24.6486	23.2557	22.8678	23.041	26.6099	25.8336	23.6943	24.7921	26.9029	25.8684	25.0312	24.8355	25.2347	24.5026	22.7685	23.0307	25.2418	23.5446
	S	Foxk1	P42128	1	-1.23924	-2.36074	1.4e-05	0.007875	0.373774	1.29574	0.014676	0.122233	0.871922	1.8301	1.3e-05	0.000326	0.89556	1.86033	1e-05	0.000264	3	2;3	1.52e-44	S(1)APAS(1)PT(0.001)HPGLMS(0.999)PR	406	5	406	177	FRTPFGPLSSRSAPASPTHPGLMSPRSSGLQ			27.4064	25.9326	25.8475	25.6721	26.9416	26.0151	24.5484	25.123	27.064	25.971	25.0991	25.2019	26.6277	25.3726	24.9628	24.7158	28.0988	26.9016
	S	Foxk1	P42128	1	-1.18134	-2.26788	1.2e-05	0.007875	-0.093398	-1.06688	0.414491	0.667272	0.229652	1.17255	0.088401	0.209268	0.268073	1.2042	0.050944	0.142236	2	2;3	1.52e-44	S(1)APAS(1)PT(0.001)HPGLMS(0.999)PR	406	5	406	177	FRTPFGPLSSRSAPASPTHPGLMSPRSSGLQ			27.4064	25.9326	25.8475	25.6721	26.9416	26.0151	24.5484	25.123	27.064	25.971	25.0991	25.2019	26.6277	25.3726	24.9628	24.7158	28.0988	26.9016
	S	Foxk1	P42128	1	-1.24171	-2.36478	1.4e-05	0.007875	0.37393	1.29588	0.015098	0.123963	0.871922	1.8301	1.3e-05	0.000326	0.89556	1.86033	1e-05	0.000264	3	2;3	1.52e-44	S(1)APAS(1)PTHPGLMS(1)PR	414	13	414	177	SSRSAPASPTHPGLMSPRSSGLQTPECLSRE			27.1649	25.6247	25.6683	25.4366	27.0858	25.6945	25.4517	25.3322	26.8163	25.4672	25.1625	25.0285	26.049	24.7205	24.4516	24.1674	28.1431	26.966
	S	Foxk1	P42128	1	1.19836	2.29478	0.001398	0.044348	-2.02976	-4.08338	5.6e-05	0.004079	-0.362674	-1.28581	0.002723	0.017607	-0.550047	-1.46413	8.7e-05	0.001372	2	2;3	1.52e-44	S(1)APAS(1)PTHPGLMS(1)PR	414	13	414	177	SSRSAPASPTHPGLMSPRSSGLQTPECLSRE			27.1649	25.6247	25.6683	25.4366	27.0858	25.6945	25.4517	25.3322	26.8163	25.4672	25.1625	25.0285	26.049	24.7205	24.4516	24.1674	28.1431	26.966
	S	Foxk1	P42128	0.903	0.761409	1.69515	0.002728	0.058145	-3.06503	-8.36885	1.2e-05	0.001773	-1.20016	-2.29766	7e-06	0.000207	-1.005	-2.00694	3.2e-05	0.000661	3	2;3	1.49e-24	S(0.087)LVS(0.903)PIPS(0.875)PT(0.12)GT(0.015)IS(0.001)VPNSCPASPR	225	4	225	121	PLKIHIPEPDLRSLVSPIPSPTGTISVPNSC			23.1121	22.4367	20.6262	20.7564	24.2337	22.7084	22.8783	22.2999	23.5551	21.0969	21.7747	22.6306	25.5702	24.0176	23.7874	24.1298	23.1975	22.8239
	S	Foxk1	P42128	0.982	1.48888	2.8067	0.000495	0.033737	-1.93029	-3.81133	9.9e-05	0.005963	-1.01746	-2.02435			-1.06109	-2.08651			2	2;3	6.05e-74	SLVSPIPS(0.982)PT(0.009)GT(0.009)ISVPNS(0.008)CPAS(0.992)PR	229	8	229	176	HIPEPDLRSLVSPIPSPTGTISVPNSCPASP			24.2534	23.6711	21.8946	21.387	22.8861	21.7231	21.3958	20.5459	21.0057			21.0057	25.1491	23.6211	23.3685	23.6837	24.6552	24.3201
	S	Foxk1	P42128	0.982	0.788667	1.72748	0.001726	0.04744	-2.96703	-7.81926	1e-05	0.00147	-0.634567	-1.55247	0.000551	0.005403	-1.15926	-2.23343	1.2e-05	0.000308	3	2;3	6.05e-74	SLVSPIPS(0.982)PT(0.009)GT(0.009)ISVPNS(0.008)CPAS(0.992)PR	229	8	229	176	HIPEPDLRSLVSPIPSPTGTISVPNSCPASP			24.2534	23.6711	21.8946	21.387	22.8861	21.7231	21.3958	20.5459	21.0057			21.0057	25.1491	23.6211	23.3685	23.6837	24.6552	24.3201
	S	Foxk1	P42128	1	1.50379	2.83588	0.000624	0.034413	-2.41507	-5.33345	3.2e-05	0.003244	-1.89872	-3.72881	0	2.1e-05	-1.671	-3.18436	1e-06	6e-05	2	2;3	6.05e-74	SLVSPIPS(0.943)PT(0.028)GT(0.029)ISVPNSCPAS(1)PR	243	22	243	176	PSPTGTISVPNSCPASPRGAGSSSYRFVQNV			26.1099	25.5384	23.4956	23.5001	25.2573	23.5971	24.1512	23.0669	25.341	22.2548	22.8401	24.8379	26.2776	24.5525	24.6157	24.8874	26.2883	25.9536
	S	Foxk1	P42128	1	0.908041	1.8765			-3.13455	-8.78198			-1.12287	-2.1778	9.6e-05	0.001476	-1.10717	-2.15423	0.000108	0.001599	3	2;3	6.05e-74	SLVSPIPS(0.943)PT(0.028)GT(0.029)ISVPNSCPAS(1)PR	243	22	243	176	PSPTGTISVPNSCPASPRGAGSSSYRFVQNV			26.1099	25.5384	23.4956	23.5001	25.2573	23.5971	24.1512	23.0669	25.341	22.2548	22.8401	24.8379	26.2776	24.5525	24.6157	24.8874	26.2883	25.9536
	S	Foxk1	P42128	0.995	-1.59807	-3.02738	0.000663	0.034878	0.373695	1.29567	0.088551	0.309393	1.03332	2.04673	7.7e-05	0.001246	1.25213	2.38193	1.5e-05	0.00037	3	3	4.17e-06	S(0.039)S(0.044)GLQT(0.924)PECLS(0.995)REGS(0.998)PIPHDPDLGSK	427	11	427	83.1	LMSPRSSGLQTPECLSREGSPIPHDPDLGSK			27.5442	25.6592	26.0484	26.1279	27.6631	26.5365	25.3554	26.1069	26.9412	25.8693	25.4682	24.3339	27.3301	26.2854	25.4973	25.2381	27.2651	25.6887
	S	Yap1	P46938;P46938-2	0.993	-0.756097	-1.68892	0.001218	0.042686	0.232704	1.17504	0.151789	0.40129	0.172645				-0.323708				3	1;2;3	2.77e-114	QAS(0.993)T(0.007)DAGTAGALTPQHVR	94	3	94;94	188	SFFKPPEPKSHSRQASTDAGTAGALTPQHVR			29.8952	28.6409	28.0836	28.1386	26.9304	25.6843	24.7331	25.458	28.0405	26.8178	26.0792	26.3726	30.1752	28.8417	28.48	28.4111	30.5007	29.2282
	S	Lmna	P48678;P48678-2	1	-0.015735	-1.01097	0.869489	0.967038	-0.859038	-1.81383	3.4e-05	0.00344	-0.399657	-1.31919	8.2e-05	0.001314	-0.22812	-1.17131	0.006787	0.034044	1	1;2;3	7.27e-30	S(1)GAQASSTPLSPTR	12	1	12;12	191	____METPSQRRATRSGAQASSTPLSPTRIT			27.0913	26.3947	24.5197	24.8722	26.7762	26.1604	24.1874	24.3117	26.5815	25.4269	24.401	24.9829	27.2511	26.44	25.1393	24.9192	27.933	27.2389
	S	Lmna	P48678	1	0.111466	1.08033	0.283096	0.602939	-0.11646	-1.08407	0.263871	0.535563	-0.38517	-1.30601	0.000383	0.004107	-0.047989	-1.03382	0.564523	0.729534	1	1;2	6.47e-30	S(0.001)VGGS(0.999)GGGS(1)FGDNLVTR	637	9	637	182	TVTRSFRSVGGSGGGSFGDNLVTRSYLLGNS			27.5805	26.827	25.1396	25.4136	27.296	26.615	24.4196	25.2378	27.6731	26.6769	25.4839	25.8336	27.9957	27.0768	25.5122	26.2211	26.9727	26.1896
	S	Pcyt1a	P49586	0.89	0.730122	1.65878	0.00208	0.051484	-2.01159	-4.03227	4e-05	0.003568	-0.240714				-0.75469				2	2;3;4	2.89e-10	QS(0.496)PS(0.158)S(0.158)S(0.158)PT(0.063)HERS(0.034)PS(0.89)PS(0.041)FRWPFS(0.002)GK	331	14	331	106	PKQSPSSSPTHERSPSPSFRWPFSGKTSPSS			24.4269	23.1703	22.8227	22.4415	24.2481	23.2798	22.2217	22.2095	22.9252	21.6375	21.1794	21.1502					27.0891	25.6662
	S	Pcyt1a	P49586	0.89	0.583687	1.49867	0.003352	0.064571	-0.648487	-1.56752	0.002266	0.044553	0.046667	1.03288	0.360229	0.55015	0.021262	1.01485	0.671484	0.80847	3	2;3;4	2.89e-10	QS(0.496)PS(0.158)S(0.158)S(0.158)PT(0.063)HERS(0.034)PS(0.89)PS(0.041)FRWPFS(0.002)GK	331	14	331	106	PKQSPSSSPTHERSPSPSFRWPFSGKTSPSS			24.4269	23.1703	22.8227	22.4415	24.2481	23.2798	22.2217	22.2095	22.9252	21.6375	21.1794	21.1502					27.0891	25.6662
	S	Stmn1	P54227	1	0.987541	1.9828	0.000652	0.034878	0.44513	1.36144	0.034318	0.190284	-0.230133	-1.17294	0.002484	0.016505	-0.014597	-1.01017	0.816275	0.900651	2	1;2	1.37e-31	RAS(1)GQAFELILS(1)PR	16	3	16	174	MASSDIQVKELEKRASGQAFELILSPRSKES			28.0287	27.0844	25.619	26.2534	27.4434	26.5164	25.2853	25.4435	27.9642	26.5646	25.826	26.6196	28.8791	27.8508	26.9111	26.9027	29.3259	28.615
	S	Stmn1	P54227	1	0.976978	1.96834	0.003816	0.069379	-0.360601	-1.28396	0.16112	0.413071	-0.469963	-1.38507	7.4e-05	0.001216	-0.305521	-1.23586	0.002669	0.017379	1	1;2	1.37e-31	RAS(1)GQAFELILS(1)PR	16	3	16	174	MASSDIQVKELEKRASGQAFELILSPRSKES			28.0287	27.0844	25.619	26.2534	27.4434	26.5164	25.2853	25.4435	27.9642	26.5646	25.826	26.6196	28.8791	27.8508	26.9111	26.9027	29.3259	28.615
	S	Stmn1	P54227	1	0.987541	1.9828	0.000652	0.034878	0.44513	1.36144	0.034318	0.190284	-0.230133	-1.17294	0.002484	0.016505	-0.014597	-1.01017	0.816275	0.900651	2	1;2	1.37e-31	RAS(1)GQAFELILS(1)PR	25	12	25	192	ELEKRASGQAFELILSPRSKESVPDFPLSPP			28.4131	26.5574	26.9594	26.9336	28.4953	27.2706	26.6048	26.7696	28.4975	26.8738	27.0222	26.8347	28.4813	27.1554	26.6143	26.8687	28.5961	27.3426
	S	Stmn1	P54227	1	0.851851	1.80482			-0.56293	-1.47727			-0.476361	-1.39123	0.000299	0.003435	-0.473496	-1.38847	0.000315	0.003567	1	1	0.0117	SKESVPDFPLS(1)PPKKK	38	11	38	76.3	ILSPRSKESVPDFPLSPPKKKDLSLEEIQKK			28.6122	27.6075	26.4685	26.7516	27.9213	26.6207	26.0776	26.2566	28.5748	26.9172	26.6544	27.3192	29.0722	27.6144	27.504	27.3291	29.8074	29.0591
	S	Tnks1bp1	P58871	1	-0.151016	-1.11035	0.258822	0.57658	0.107116	1.07707	0.412296	0.66576	0.342107	1.26761	0.000988	0.008311	0.283705	1.21732	0.003872	0.022646	1	1	2.89e-63	HSLGQEVIGIGGS(1)QDESEVPVRER	807	13	807	189	ASRHSLGQEVIGIGGSQDESEVPVRERAVGR			26.5049	25.5304	24.3742	24.5765	25.7358	24.8041	22.9123	24.1559	23.995	22.7832	22.0275	22.3172	23.439	21.8208	21.2786	22.2886	25.8128	24.575
	S	Tnks1bp1	P58871	0.976	1.58295	2.99582	0.000148	0.019804	-0.664296	-1.58479	0.004122	0.065767	-0.102184				-2.23324	-4.70189			1	1	0.0109	DS(0.001)LGS(0.976)FS(0.023)TR	869	5	869	88.5	KELQDQEFGKRDSLGSFSTRDASLQDWEFGK			25.1776	24.2545	22.8489	23.3076	25.4624	24.5409	23.4102	23.3479	25.3446	24.2653	23.3399	23.4956	25.5087	24.5635	23.5447	23.3525	25.7417	24.7313
	S	Pcif1	P59114	0.951	-0.709407	-1.63513	0.000628	0.034413	1.24199	2.36525	1.8e-05	0.002164	-0.033678	-1.02362			-0.248091	-1.18763			2	1;2	5.97e-28	IEIPVT(0.001)PT(0.205)S(0.205)QS(0.59)VPS(0.025)S(0.951)PS(0.025)IPGTPTLK	144	15	144	137	KIEIPVTPTSQSVPSSPSIPGTPTLKIWGSS			25.8367	25.0125	23.604	23.6684	25.5494	24.6497	23.4367	23.4464	22.2164	20.8431	20.4018	20.6158	22.857	22.0342	20.5126	20.7845	26.2034	25.3383
	S	Pcif1	P59114	0.951	0.983403	1.97712			-0.050095	-1.03533			-0.49446	-1.40879	0.000167	0.002221	-0.258393	-1.19615	0.006728	0.033827	1	1;2	5.97e-28	IEIPVT(0.001)PT(0.205)S(0.205)QS(0.59)VPS(0.025)S(0.951)PS(0.025)IPGTPTLK	144	15	144	137	KIEIPVTPTSQSVPSSPSIPGTPTLKIWGSS			25.8367	25.0125	23.604	23.6684	25.5494	24.6497	23.4367	23.4464	22.2164	20.8431	20.4018	20.6158	22.857	22.0342	20.5126	20.7845	26.2034	25.3383
	S	Pcbp1	P60335	0.909	1.01364	2.01901	0.001667	0.047275	-0.723226	-1.65087	0.005801	0.078371	-1.07286	-2.1036	0.000431	0.004475	-1.79767	-3.47657	5.7e-05	0.000992	1	1	2.34e-08	QQSHFAMMHGGTGFAGIDS(0.023)S(0.068)S(0.909)PEVK	264	21	264	82.4	AMMHGGTGFAGIDSSSPEVKGYWASLDASTQ			24.4098	23.4392	22.7251	21.9247					25.503	23.4038	22.9329	24.7617					28.3943	27.8046
	S	Rps6	P62754	1	-0.012788	-1.0089	0.96169	0.989322	-0.344279	-1.26952	0.222078	0.491051	-0.550269	-1.46436	0.000296	0.003411	-0.43509	-1.352	0.000736	0.00669	2	1;2;3;4	1.46e-20	RLS(1)S(1)LRASTSK	235	3	235	145	AKEKRQEQIAKRRRLSSLRASTSKSESSQK_			31.0156	30.7372	27.1133	27.8133	30.9304	30.0462	29.5119	27.3596	30.383	27.987	27.3114	29.8499	31.3201	29.8879	29.4188	29.853	31.4101	31.1201
	S	Rps6	P62754	1	0.966101	1.95355	0.054938	0.261457	-2.96265	-7.79557	0.000201	0.009948	-1.87951	-3.67949	1e-05	0.000266	-1.66123	-3.16286	3.4e-05	0.000688	3	1;2;3;4	1.46e-20	RLS(1)S(1)LRASTSK	235	3	235	145	AKEKRQEQIAKRRRLSSLRASTSKSESSQK_			31.0156	30.7372	27.1133	27.8133	30.9304	30.0462	29.5119	27.3596	30.383	27.987	27.3114	29.8499	31.3201	29.8879	29.4188	29.853	31.4101	31.1201
	S	Rps6	P62754	1	0.246699	1.18649	0.543378	0.810981	-1.12728	-2.18447	0.022396	0.153311	-1.95491	-3.87692	0	8e-06	-1.31031	-2.47995	8e-06	0.000225	3	1;2;3;4	7.15e-49	RLS(1)S(1)LRASTSK	236	4	236	177	KEKRQEQIAKRRRLSSLRASTSKSESSQK__	RxRxx[S/T]		31.764	31.2877	28.6741	29.1531	31.6174	30.8245	29.9928	28.274	31.1387	29.3193	28.5034	30.291	32.0621	30.7545	29.9989	30.5752	31.7929	31.3693
	S	Rps6	P62754	1	-0.058273	-1.04122	0.835518	0.956939	-0.405636	-1.32467	0.177265	0.435493	-0.874053	-1.83281	2.5e-05	0.000544	-0.166494	-1.12233	0.247706	0.427621	2	1;2;3;4	7.15e-49	RLS(1)S(1)LRASTSK	236	4	236	177	KEKRQEQIAKRRRLSSLRASTSKSESSQK__	RxRxx[S/T]		31.764	31.2877	28.6741	29.1531	31.6174	30.8245	29.9928	28.274	31.1387	29.3193	28.5034	30.291	32.0621	30.7545	29.9989	30.5752	31.7929	31.3693
	S	Rps6	P62754	0.965	0.309269	1.23908	0.503571	0.782506	-1.25482	-2.38638	0.024318	0.159922	-1.56415	-2.95704	0	1.5e-05	-1.23251	-2.34975	3e-06	0.000106	3	1;2;3;4	1.73e-34	RLS(0.038)S(0.962)LRAS(0.965)T(0.033)S(0.001)K	240	8	240	193	QEQIAKRRRLSSLRASTSKSESSQK______			31.7731	31.2966	28.6783	29.1668	31.2759	30.4753	29.6186	28.0769	30.1574	28.0777	27.3258	29.4746	31.5797	30.319	29.4394	30.0888	31.0474	30.6544
	S	Rps6	P62754	0.965	-0.363634	-1.28666	0.232529	0.54382	-1.24493	-2.37007	0.002886	0.051409	-0.972252	-1.9619	1.5e-05	0.000371	-0.282759	-1.21652	0.074019	0.185004	2	1;2;3;4	1.73e-34	RLS(0.038)S(0.962)LRAS(0.965)T(0.033)S(0.001)K	240	8	240	193	QEQIAKRRRLSSLRASTSKSESSQK______			31.7731	31.2966	28.6783	29.1668	31.2759	30.4753	29.6186	28.0769	30.1574	28.0777	27.3258	29.4746	31.5797	30.319	29.4394	30.0888	31.0474	30.6544
	S	Rps6	P62754	0.898	0.167771	1.12332	0.687706	0.891797	0.307149	1.23726	0.468008	0.710916	-1.05091	-2.07184	0.00024	0.002913	-1.13846	-2.20146	0.000175	0.002296	3	1;2;3;4	7.15e-49	RLS(0.994)S(0.106)LRAS(0.443)T(0.55)S(0.898)KS(0.734)ES(0.18)S(0.095)QK	242	10	242	177	QIAKRRRLSSLRASTSKSESSQK________							25.2775	24.1256	23.6731	23.1003	26.0983	24.714	23.7795	24.8347	24.9815	23.5843	22.7627	23.6795	26.7011	26.0849
	S	Rps6	P62754	0.994	-0.215451	-1.16107	0.781866	0.935184	0.241889	1.18254	0.756081	0.894471	-0.730183	-1.65885	0.000158	0.002129	-0.142715	-1.10398	0.323767	0.512607	3	1;2;3;4	7.15e-49	RLS(0.989)S(0.192)LRAS(0.407)T(0.706)S(0.706)KS(0.994)ES(0.004)S(0.003)QK	244	12	244	188	AKRRRLSSLRASTSKSESSQK__________			29.5133	28.6171	27.3294	27.4702	28.491	27.8027	26.5431	25.4346	29.4234	28.2468	27.2902	27.8225	29.751	28.5606	27.6988	28.1105	29.3702	28.386
	S	Rps6	P62754	1	-0.485871	-1.40043	0.223458	0.53358	1.83662	3.57173	0.001482	0.034385	-0.117898				-0.593319				2	1;2;3;4	7.15e-49	LS(0.431)S(0.569)LRAS(0.004)T(0.052)S(0.052)KS(0.879)ES(0.014)S(1)QK	247	14	247	188	RRLSSLRASTSKSESSQK_____________			29.423	28.489	27.2916	27.4133	27.8937	27.2797	25.6392	25.0268	29.3947	28.2349	27.2721	27.7635	29.2465	28.1659	27.2189	27.4198	29.1287	28.007
	S	Ybx1	P62960	0.997	0.781974	1.71948			-0.820625	-1.76617			-0.658902	-1.57888	1.4e-05	0.000341	-0.59944	-1.51513	3.1e-05	0.000632	1	1	0.00311	S(0.997)VGDGET(0.003)VEFDVVEGEK	100	1	100	92.6	HQTAIKKNNPRKYLRSVGDGETVEFDVVEGE			26.1543	24.9592	24.5465	24.0659	24.5256	22.9817	23.45	22.072	24.7824	23.1756	23.2142	23.2022	25.4483	23.9666	23.7877	23.8298	24.6181	23.5356
	S	Itpr3	P70227	1	-0.274832	-1.20985	0.018756	0.14363	0.519336	1.4333	0.000698	0.021322	0.747671	1.67908	1.5e-05	0.000365	0.576807	1.49154	0.000182	0.002365	1	1	6.26e-77	KQS(1)VFGASSLPAGVGVPEQLDR	934	3	934	185	GVGHMMSTMVLSRKQSVFGASSLPAGVGVPE			27.4015	26.2586	25.6381	25.4161	26.0427	25.3288	22.5207	24.3215	26.0911	25.3714	24.1939	23.0832	27.5385	26.951	25.2579	24.5803	27.5414	26.484
	S	Nfic	P70255-3	1	-0.110467	-1.07958	0.428747	0.728276	0.014232	1.00991	0.916871	0.964352	0.415287	1.33356	5.1e-05	0.000919	0.504496	1.41863	7e-06	0.000211	3	1;2;3	3.76e-112	TEMDKS(1)PFNS(0.003)PS(0.997)PQDSPR	333	6	333	242	EGGISSPVKKTEMDKSPFNSPSPQDSPRLSS			29.069	27.5973	27.5623	27.2707	28.6297	27.4253	26.7886	26.8283	28.79	27.3019	27.284	27.0114	29.4218	28.0265	27.7799	27.6816	29.5374	28.0885
	S	Nfic	P70255-3	1	-0.183545	-1.13567	0.160388	0.453112	-0.09383	-1.0672	0.428689	0.680766	0.419564	1.33752	4.6e-05	0.000846	0.513105	1.42712	6e-06	0.000182	3	1;2;3	3.76e-112	KTEMDKSPFNSPS(1)PQDSPR	339	13	339	242	PVKKTEMDKSPFNSPSPQDSPRLSSFTQHHR			29.6871	28.2378	28.1327	27.9176	29.5363	28.3315	27.5584	27.8573	29.5465	28.1159	27.986	27.7607	30.0579	28.6645	28.4528	28.2752	30.0239	28.4672
	S	Pdlim4	P70271	1	-0.557929	-1.47215	0.003308	0.064174	0.317032	1.24577	0.042308	0.214109	0.536338	1.45029	4.9e-05	0.000889	0.660204	1.58031	6e-06	0.000183	2	2;3	8.27e-165	IHIDPES(1)QDCS(1)PATSR	107	7	107	272	PDDKAQAHRIHIDPESQDCSPATSRRSSVSG			29.7006	27.8627	28.212	28.2424	29.8099	28.7709	27.3726	28.2049	29.6021	28.3153	28.2499	27.2688	29.9863	29.0298	28.0291	27.8483	29.7294	28.1843
	S	Pdlim4	P70271	1	-0.447178	-1.36337	0.009022	0.100645	0.433344	1.35036	0.010065	0.102123	0.891443	1.85503	9e-06	0.00026	1.31838	2.49386	0	1e-05	3	2;3	8.27e-165	IHIDPES(1)QDCS(1)PATSR	107	7	107	272	PDDKAQAHRIHIDPESQDCSPATSRRSSVSG			29.7006	27.8627	28.212	28.2424	29.8099	28.7709	27.3726	28.2049	29.6021	28.3153	28.2499	27.2688	29.9863	29.0298	28.0291	27.8483	29.7294	28.1843
	S	Pdlim4	P70271	1	-0.51683	-1.43081	0.004999	0.077967	0.374829	1.29669	0.022266	0.152624	0.567187	1.48163	3.2e-05	0.000657	0.69472	1.61857	4e-06	0.000134	2	1;2;3	8.27e-165	IHIDPES(1)QDCS(1)PATSR	111	11	111	272	AQAHRIHIDPESQDCSPATSRRSSVSGISLE			32.4807	30.9109	30.9168	30.8589	32.024	30.7267	29.9368	30.541	32.2039	30.7561	30.5538	30.5364	32.4564	31.031	30.8023	30.7665	32.9671	31.5332
	S	Pdlim4	P70271	1	-0.441424	-1.35794	0.015533	0.133198	0.422786	1.34051	0.017921	0.134526	0.523323	1.43726	0.001371	0.010627	0.881937	1.84285	1.2e-05	0.000312	3	1;2;3	8.27e-165	IHIDPES(1)QDCS(1)PATSR	111	11	111	272	AQAHRIHIDPESQDCSPATSRRSSVSGISLE			32.4807	30.9109	30.9168	30.8589	32.024	30.7267	29.9368	30.541	32.2039	30.7561	30.5538	30.5364	32.4564	31.031	30.8023	30.7665	32.9671	31.5332
	S	Pdlim4	P70271	0.865	-0.439961	-1.35657	0.013784	0.12538	0.737634	1.66744	0.002159	0.043562	0.395622	1.31551	0.000129	0.001837	0.555828	1.47001	4e-06	0.000143	2	2;3	1.25e-12	IHIDPES(0.977)QDCS(0.805)PAT(0.277)S(0.865)RRS(0.031)S(0.031)VS(0.014)GIS(0.001)LEDNR	115	15	115	154	RIHIDPESQDCSPATSRRSSVSGISLEDNRS			27.905	26.2922	26.2259	26.4341	28.3539	27.3493	26.0429	26.6174	28.7286	27.6094	27.1726	26.4033	28.4619	27.5708	26.4196	26.2647	28.7009	27.5254
	S	Pdlim4	P70271	0.865	-0.350942	-1.27539			0.424823	1.34241			0.556029	1.47022	0.005813	0.030479	0.724222	1.65201	0.000878	0.007631	3	2;3	1.25e-12	IHIDPES(0.977)QDCS(0.805)PAT(0.277)S(0.865)RRS(0.031)S(0.031)VS(0.014)GIS(0.001)LEDNR	115	15	115	154	RIHIDPESQDCSPATSRRSSVSGISLEDNRS			27.905	26.2922	26.2259	26.4341	28.3539	27.3493	26.0429	26.6174	28.7286	27.6094	27.1726	26.4033	28.4619	27.5708	26.4196	26.2647	28.7009	27.5254
	S	Pdlim4	P70271	0.897	0.264766	1.20144			-0.48827	-1.40276			0.253613	1.19219	0.007113	0.035255	0.40123	1.32063	0.000224	0.002774	2	1;2;3	4.18e-07	RS(0.897)S(0.098)VS(0.006)GIS(0.999)LEDNR	118	2	118	138	IDPESQDCSPATSRRSSVSGISLEDNRSGLG			28.9264	27.4028	27.2961	27.3233	28.709	27.4836	26.418	27.2666	29.147	27.7042	27.5174	27.4525	28.4493	27.386	26.4512	26.5663	29.054	27.7377
	S	Pdlim4	P70271	1	0.373613	1.29559	0.018926	0.143937	-0.22332	-1.16742	0.112337	0.349488	-0.072866	-1.0518	0.245498	0.42497	-0.289431	-1.22216	0.000328	0.00368	1	1;2;3	1.89e-44	RSS(1)VS(0.002)GIS(0.998)LEDNR	119	3	119	207	DPESQDCSPATSRRSSVSGISLEDNRSGLGS			32.1058	30.787	30.4166	30.3151	31.797	30.5341	29.8079	30.2035	31.969	30.5537	30.1847	30.3904	32.04	30.6438	30.3631	30.338	31.9293	30.8116
	S	Pdlim4	P70271	1	-0.604331	-1.52027			0.521984	1.43593			0.36591	1.28869	0.001592	0.011858	0.403684	1.32288	0.000741	0.006718	3	1;2;3	1.89e-44	RSS(1)VS(0.002)GIS(0.998)LEDNR	119	3	119	207	DPESQDCSPATSRRSSVSGISLEDNRSGLGS			32.1058	30.787	30.4166	30.3151	31.797	30.5341	29.8079	30.2035	31.969	30.5537	30.1847	30.3904	32.04	30.6438	30.3631	30.338	31.9293	30.8116
	S	Pdlim4	P70271	1	-1.0045	-2.00625	0.00039	0.031307	-0.448146	-1.36429	0.008042	0.093069	-0.105666	-1.07599			-0.323784	-1.25161			1	1;2	3.06e-29	RS(0.003)S(0.993)VS(0.005)GIS(1)LEDNR	124	8	124	167	DCSPATSRRSSVSGISLEDNRSGLGSPYGQP			28.7717	26.8513	27.3825	27.2737	29.2446	27.774	27.2935	27.8507	29.0328	27.3094	27.4582	27.5647	28.8424	27.3179	27.1893	27.2622	29.6699	28.3769
	S	Naca	P70670	1	0.859426	1.81432	0.000298	0.028106	-0.732504	-1.66152	0.00078	0.022755	-0.625256	-1.54249	2e-05	0.00045	-0.452264	-1.36818	0.000278	0.003254	2	1;2	1.17e-83	QIPTPEDAVTILAGS(1)PLSPK	1174	15	1174	195	KQIPTPEDAVTILAGSPLSPKKASKTAAPKE			25.8476	24.4091	24.4045	23.9223	25.7823	23.7899	23.9809	24.6677	25.4575	23.3182	23.6319	24.4311	25.5884	23.2367	24.3684	24.1725	25.4829	23.4151
	S	Naca	P70670	1	0.807329	1.74997	0.000285	0.027572	-0.6591	-1.5791	0.000961	0.026167	-0.616563	-1.53322	1.9e-05	0.000438	-0.442546	-1.359	0.000286	0.003325	2	1;2	3.22e-85	QIPTPEDAVTILAGSPLS(1)PK	1177	18	1177	216	PTPEDAVTILAGSPLSPKKASKTAAPKEAPA			30.7899	28.7204	29.4353	29.3582	30.2196	28.6137	28.6023	28.6866	30.4889	28.403	29.2159	28.9771	29.6623	27.3997	28.3519	28.2978	30.3297	28.0232
	S	Naca	P70670	0.933	0.743333	1.67404	0.00438	0.072407	0.926122	1.90016	0.001323	0.031753	-0.000466	-1.00032	0.994421	0.997177	-0.023169	-1.01619	0.728795	0.846206	1	1	3.3e-103	SPAAPAAAS(0.003)AS(0.061)LS(0.933)PAT(0.003)AAPQTAPK	1659	13	1659	202	SSKSPAAPAAASASLSPATAAPQTAPKEATT			28.4832	26.1465	27.3936	26.893	27.5668	25.5213	26.1429	26.1899	27.889	25.4323	26.7669	26.4086	27.5101	25.152	26.3737	25.996	28.32	25.6747
	S	Naca	P70670	0.999	0.101001	1.07252	0.403396	0.711153	0.221069	1.1656	0.092664	0.316441	-0.337398	-1.26348	0.018459	0.069835	-0.571814	-1.48639	0.000765	0.006874	2	1;2	2.36e-05	TAAPEET(0.039)S(0.012)T(0.048)T(0.902)PS(0.999)PQKIPK	1303	12	1303	115	KVPKTAAPEETSTTPSPQKIPKVAGPKEASA			26.544	24.524	25.2383	25.025	25.8951	24.119	24.3865	24.4074	26.1754	24.0139	24.9063	24.7078	24.3495	22.2018	22.9831	22.978	26.5229	24.3785
	S	Irf3	P70671	1	-0.492967	-1.40734	0.006339	0.085478	0.529572	1.4435	0.004405	0.067693	0.322045	1.2501	0.010797	0.047501	0.738957	1.66897	0.000495	0.004975	2	1;2	3.02e-26	SSLPHS(1)QENLPK	135	6	135	116	LGASPDTNGKSSLPHSQENLPKLFDGLILGP			27.401	25.981	25.5973	25.8438	24.4338	23.3215	22.2798	22.7569	26.4949	24.9724	24.9602	24.7901	27.2433	26.0453	25.4237	25.411	27.0663	25.5587
	S	Mcm2	P97310	0.807	0.272423	1.20783	0.179437	0.477302	0.277171	1.21182	0.172912	0.430628	-0.017123	-1.01194	0.830892	0.908469	-0.323639	-1.25148	0.001211	0.00969	2	1;2	4.75e-11	RRIS(0.908)DPLT(0.254)S(0.807)S(0.031)PGR	26	9	26	149	SSPARQRRRISDPLTSSPGRSSRRADALTSS			28.893	27.472	27.2385	27.1981	27.6388	26.3366	25.4582	26.2195	27.1999	25.6497	25.4425	25.7372	28.2885	27.1969	25.4863	26.9205	24.8567	23.6801
	S	Shc1	P98083-2	0.997	0.582133	1.49706	0.043689	0.228943	-0.519703	-1.43366	0.060193	0.255251	-0.232742	-1.17507	0.063707	0.166259	-0.824532	-1.77096	7e-06	0.000212	1	1	0.00592	HGS(0.997)FVNKPT(0.003)R	29	3	29	91.7	VEGGQLGGEEWTRHGSFVNKPTRGWLHPNDK			25.9193	25.3895	23.2898	23.1409	24.7451	23.8752	22.3093	22.8454	25.4443	24.5649	22.6428	23.7682	25.8321	24.7129	24.1479	23.7022	26.8913	26.3569
	S	Myh6;Myh4;Myh1;Myh7	Q02566;Q5SX39;Q5SX40;Q91Z83	1	-0.013572	-1.00945	0.959412	0.988948	-0.473562	-1.38853	0.108295	0.342542	0.614259	1.53077	0.000815	0.00721	0.50726	1.42135	0.003379	0.02051	1	1	0.00431	ANS(1)EVAQWR	-999	3	1368;1370;1373;1366	106	MEAKAELQRVLSKANSEVAQWRTKYETDAIQ;QEAKAELQRAMSKANSEVAQWRTKYETDAIQ;TEAKAELQRVLSKANSEVAQWRTKYETDAIQ			24.1073	22.6026	22.2764	22.6594	25.5216	24.6412	22.9199	23.746	26.2893	25.1424	24.0217	24.736	27.2038	26.185	25.1481	25.2929	27.5039	26.2858
	S	Mark3	Q03141-3	0.821	0.183611	1.13572	0.30105	0.619689	-0.17028	-1.12528	0.332914	0.60115	-0.154058	-1.11269	0.096937	0.223306	-0.497826	-1.41208	6.4e-05	0.001085	2	2	2.4e-13	CAADRHSVIQNGKENSAIPDERTPVAS(0.821)T(0.521)HS(0.438)IS(0.158)S(0.054)AT(0.006)T(0.002)PDR	540	27	540	92	GKENSAIPDERTPVASTHSISSATTPDRIRF			25.2606	24.2345	23.2513	23.3203	24.8053	23.8566	22.519	22.9526	25.3589	24.1796	23.1711	23.7983	25.4879	24.2798	23.6069	23.7299	25.3316	24.3845
	S	Sox8	Q04886	1	-0.60482	-1.52079	0.040387	0.220582	1.04674	2.06586	0.00664	0.084993	0.715816	1.64241	0.000121	0.001748	1.21003	2.31343	1e-06	5.6e-05	2	2	1.65e-12	GAPS(1)AS(0.006)AS(0.989)PT(0.005)EAGPLRPQIK	335	4	335	136	TGIGASPVWAHKGAPSASASPTEAGPLRPQI			21.6358	20.2905	19.1699	20.4027					23.2446	22.2382	21.8255	20.2821	25.0939	24.3583	22.8059	22.7331	25.9441	24.5292
	S	Sox8	Q04886	0.994	-0.624358	-1.54153	0.041878	0.224419	1.0644	2.0913	0.007319	0.08804	0.726781	1.65494	0.000127	0.001813	1.19725	2.29303	2e-06	7e-05	2	2	1.65e-12	GAPS(0.964)AS(0.041)AS(0.994)PT(0.001)EAGPLRPQIK	339	8	339	136	ASPVWAHKGAPSASASPTEAGPLRPQIKTEQ			26.1217	25.4721	23.631	23.6847	25.0108	24.0016	22.9675	23.0706	25.6005	24.499	23.2681	24.0244	26.9913	25.8171	25.0254	25.2588	27.7804	27.038
	S	Filip1	Q059P4	0.981	0.63323	1.55103	0.000988	0.04051	-0.391983	-1.3122	0.01217	0.112239	0.0339146				0.254185				2	2	2.81e-12	GAFADRPAS(0.981)PIQIMT(0.014)VS(0.002)T(0.002)S(0.002)AAPPEIAVS(0.954)PDS(0.046)QEVPMGR	1005	9	1005	85.2	KSPEGGRGAFADRPASPIQIMTVSTSAAPPE			26.5389	24.7875	24.739	25.273	26.5655	25.0541	24.2915	25.3891	26.2783	24.6396	24.6521	24.7838	25.5544	23.4697	24.0807	24.2474	25.7969	23.8191
	S	Mex3c	Q05A36	1	-0.421349	-1.33918	0.006269	0.084821	0.15049	1.10995	0.211194	0.477899	0.481289	1.39599	0.001219	0.009731	0.270609	1.20632	0.010058	0.045065	3	2;3	1.19e-11	RGS(1)QPS(0.5)T(0.5)PRLS(0.978)PT(0.022)FPESIEHPLAR	530	3	530	109	FGSDPSGNMKTQRRGSQPSTPRLSPTFPESI							22.1704	20.8559	20.0824	20.7073	21.0869	20.2136	19.1868	18.6615
	S	Mex3c	Q05A36	0.995	-0.384432	-1.30535	0.016628	0.135331	0.211339	1.15776	0.129066	0.370283	0.481289	1.39599	0.001219	0.009731	0.270609	1.20632	0.010058	0.045065	3	2;3	1.19e-11	RGS(0.999)QPS(0.501)T(0.501)PRLS(0.995)PT(0.005)FPESIEHPLAR	538	11	538	109	MKTQRRGSQPSTPRLSPTFPESIEHPLARRV							22.1704	20.8559	20.0824	20.7073	21.0869	20.2136	19.1868	18.6615					24.8705	23.7878
	S	Eif5b	Q05D44	1	-0.823357	-1.76952	0.000848	0.039685	0.277595	1.21217	0.038756	0.204043	0.820847				-0.87671				2	2	2.03e-62	NKS(1)VPT(0.021)VDS(0.979)GNEDDDSSFKIK	209	3	209	153	FLQSRKGQKKNQKNKSVPTVDSGNEDDDSSF							22.1165	21.2514	18.1027	20.7546
	S	Eif5b	Q05D44	1	-0.819198	-1.76442	0.000913	0.039685	0.262883	1.19987	0.047366	0.22734	0.151571				-0.315272				2	1;2	1.09e-101	SVPTVDS(1)GNEDDDSSFKIK	215	7	215	232	GQKKNQKNKSVPTVDSGNEDDDSSFKIKTVA			31.5071	29.9883	29.9422	29.8314	30.7178	29.4847	28.6928	29.1136	31.2382	29.7357	29.6576	29.5612	31.4382	30.1276	29.7471	29.6382	32.1767	30.801
	S	Eif5b	Q05D44	0.998	0.168405	1.12382	0.202772	0.509981	-1.45195	-2.73578	6e-06	0.00113	-0.778729	-1.71562	0	1.4e-05	-0.677632	-1.59951	1e-06	4.4e-05	2	2	3.23e-23	S(0.001)RVNS(0.998)S(0.002)GES(0.988)GGES(0.012)DEFLQSR	183	5	183	165	DEDNSKRSKERSRVNSSGESGGESDEFLQSR	RxRxx[S/T]		28.0144	26.4712	26.511	26.2972	28.3791	27.0802	26.5881	26.6641	28.3741	26.7546	26.8409	26.7704	28.3825	26.9756	26.7243	26.6742	28.3482	26.8843
	S	Eif5b	Q05D44	0.843	0.25654	1.19461	0.109713	0.37145	-1.3997	-2.63848	0.000364	0.015226	0.115469				0.170519	1.12546			2	2	1.76e-05	S(0.132)RVNS(0.843)S(0.843)GES(0.183)GGESDEFLQSR	184	6	184	87.6	EDNSKRSKERSRVNSSGESGGESDEFLQSRK			27.9205	26.3257	26.4412	26.2322	28.2868	26.9917	26.4582	26.6017	28.3256	26.7073	26.8012	26.7115	28.3478	26.9493	26.6866	26.6323	28.327	26.8477
	S	Eif5b	Q05D44	0.998	0.195647	1.14524	0.15476	0.444077	-1.52615	-2.88015	5e-06	0.001039	-0.789864	-1.72891	0	1.4e-05	-0.633455	-1.55128	2e-06	8.5e-05	2	2	3.23e-23	SRVNS(0.99)S(0.011)GES(0.998)GGES(0.001)DEFLQSR	187	9	187	165	SKRSKERSRVNSSGESGGESDEFLQSRKGQK			28.0144	26.4712	26.511	26.2972	28.3791	27.0802	26.5881	26.6641	28.3933	26.7684	26.8662	26.7887	28.4028	26.9971	26.7433	26.6944	28.3482	26.8843
	S	Trio	Q0KL02	1	0.457328	1.373	0.016179	0.134535	-0.101678	-1.07302	0.506475	0.737471	-0.422961	-1.34068	0.000595	0.005712	0.168584	1.12395	0.096028	0.221934	3	1;2;3	2.05e-56	TRPGAVS(1)PLNS(1)PLSTTFPSPFGK	2458	7	2458	175	NLGSLPLGKTRPGAVSPLNSPLSTTFPSPFG			28.9424	27.8461	26.9953	27.0692	28.8497	27.8513	26.8073	26.8876	29.3412	27.8141	27.7919	27.6578	28.767	27.4075	27.0796	27.029	29.0623	27.8376
	S	Trio	Q0KL02	1	0.558114	1.47234	0.010942	0.111113	0.046208	1.03255	0.784462	0.905831	-0.386768	-1.30746	0.000623	0.005908	0.208269	1.1553	0.03145	0.101331	3	2;3	2.05e-56	T(0.015)RPGAVS(0.985)PLNS(1)PLSTTFPSPFGK	2462	11	2462	175	LPLGKTRPGAVSPLNSPLSTTFPSPFGKEAF			28.7252	27.6712	26.7029	26.8478	28.4605	27.4944	26.3867	26.4638	29.2041	27.6523	27.6806	27.5195	28.3507	27.0579	26.5623	26.6251	28.6215	27.4506
	S	Dusp27	Q148W8	0.998	0.143439	1.10454	0.403102	0.710886	-2.28966	-4.8894	2e-06	0.000654	-1.07366	-2.10476	1e-06	3.4e-05	-0.634026	-1.55189	0.000149	0.002037	2	1;2;3	0	HTLS(0.998)ES(0.083)S(0.905)AS(0.013)ESVSSHDIR	429	4	429	303	EEENSYSSRRRRHTLSESSASESVSSHDIRI			28.9103	28.2156	26.1883	26.7935	29.2717	28.359	27.5988	26.5838	28.6436	26.9014	26.6796	27.4748	28.8445	27.2049	27.0971	27.4532	28.9623	28.1446
	S	Dusp27	Q148W8	0.998	0.115981	1.08371	0.321573	0.639403	-1.91131	-3.76149	0	0.000436	-1.00758	-2.01054	1.4e-05	0.000353	-0.388531	-1.30906	0.022354	0.079816	1	1;2;3	0	HTLS(0.998)ES(0.083)S(0.905)AS(0.013)ESVSSHDIR	429	4	429	303	EEENSYSSRRRRHTLSESSASESVSSHDIRI			28.9103	28.2156	26.1883	26.7935	29.2717	28.359	27.5988	26.5838	28.6436	26.9014	26.6796	27.4748	28.8445	27.2049	27.0971	27.4532	28.9623	28.1446
	S	Dusp27	Q148W8	0.998	-0.092404	-1.06614	0.688067	0.891797	-1.71695	-3.2874	0.001308	0.031548	-0.891662	-1.85531	3e-06	0.000104	-0.520588	-1.43454	0.000525	0.005206	3	1;2;3	0	HTLS(0.998)ES(0.083)S(0.905)AS(0.013)ESVSSHDIR	429	4	429	303	EEENSYSSRRRRHTLSESSASESVSSHDIRI			28.9103	28.2156	26.1883	26.7935	29.2717	28.359	27.5988	26.5838	28.6436	26.9014	26.6796	27.4748	28.8445	27.2049	27.0971	27.4532	28.9623	28.1446
	S	Dusp27	Q148W8	0.964	0.127525	1.09242	0.389081	0.702049	-2.30753	-4.95034	1e-06	0.000436	-0.741798	-1.67226	0.001451	0.011067	-0.528492	-1.44242	0.008618	0.040486	2	2;3	2.43e-111	HT(0.002)LS(0.998)ES(0.964)S(0.037)ASESVSSHDIR	431	6	431	238	ENSYSSRRRRHTLSESSASESVSSHDIRILK			26.6197	25.7445	24.3789	24.5801	26.0399	24.94	24.537	23.5709	27.3913	25.28	25.4411	26.4193	26.8548	25.0406	25.1334	25.5771
	S	Dusp27	Q148W8	0.964	-0.093089	-1.06665	0.593706	0.839344	-1.65185	-3.14237	2.3e-05	0.002486	-1.23209	-2.34906	9.6e-05	0.001481	-0.646885	-1.56578	0.00835	0.03956	3	2;3	2.43e-111	HT(0.002)LS(0.998)ES(0.964)S(0.037)ASESVSSHDIR	431	6	431	238	ENSYSSRRRRHTLSESSASESVSSHDIRILK			26.6197	25.7445	24.3789	24.5801	26.0399	24.94	24.537	23.5709	27.3913	25.28	25.4411	26.4193	26.8548	25.0406	25.1334	25.5771
	S	Dusp27	Q148W8	0.964	0.187055	1.13844	0.372426	0.686456	-2.28043	-4.85824	8e-06	0.001373	-0.835196	-1.7841	0.000297	0.003416	-0.587628	-1.50277	0.003448	0.020809	2	2;3	1.54e-224	HT(0.003)LS(0.997)ES(0.017)S(0.964)AS(0.009)ES(0.01)VSSHDIR	432	7	432	287	NSYSSRRRRHTLSESSASESVSSHDIRILKQ			27.0379	26.1114	24.8572	25.0567	27.796	26.5925	26.454	25.2506	24.2263	22.372	21.9499	23.2745	27.3988	25.5517	25.6972	26.1288	25.5449	24.5503
	S	Dusp27	Q148W8	0.964	-0.076806	-1.05468	0.67718	0.888038	-1.60015	-3.03174	4.1e-05	0.003568	-1.14565	-2.21246	0.000113	0.001663	-0.709073	-1.63475	0.004575	0.025621	3	2;3	1.54e-224	HT(0.003)LS(0.997)ES(0.017)S(0.964)AS(0.009)ES(0.01)VSSHDIR	432	7	432	287	NSYSSRRRRHTLSESSASESVSSHDIRILKQ			27.0379	26.1114	24.8572	25.0567	27.796	26.5925	26.454	25.2506	24.2263	22.372	21.9499	23.2745	27.3988	25.5517	25.6972	26.1288	25.5449	24.5503
	S	Dusp27	Q148W8	0.95	-0.183472	-1.13561			-1.32954	-2.51323			-0.869303	-1.82678	4e-06	0.000143	-0.533217	-1.44715	0.000478	0.004849	3	2;3	0.000271	HT(0.015)LS(0.072)ES(0.211)S(0.691)AS(0.044)ES(0.95)VS(0.009)S(0.009)HDIR	436	11	436	84.1	SRRRRHTLSESSASESVSSHDIRILKQQLER			26.4694	25.5373	24.3223	24.4704	26.9259	25.7708	25.4569	24.528	25.7447	23.9273	23.7912	24.6184	25.8853	24.0626	24.1702	24.6087	26.0473	25.0755
	S	Dusp27	Q148W8	1	-0.090254	-1.06456	0.596267	0.840892	0.135655	1.09859	0.43183	0.68297	0.422204	1.33997	0.003578	0.021377	0.862941	1.81874	0.000233	0.002849	1	1	3.38e-23	KVGS(1)ENKEEVVEMSKGEDTVLAK	597	4	597	120	TAYQAWKLKHQKKVGSENKEEVVEMSKGEDT			22.2788	20.4822	20.7009	20.872					24.629	22.8115	23.4405	22.7797	24.7521	23.2346	23.2818	22.9652
	S	Cdk12	Q14AX6-2	0.755	0.087147	1.06227	0.372153	0.686449	-0.84668	-1.79836	3.5e-05	0.003452	-0.10342	-1.07432			0.012665	1.00882			2	2	1.02e-17	S(0.017)RHS(0.755)S(0.611)IS(0.616)PVRLPLNSSLGAELSR	381	4	381	127	SSHSKKKRSGSRSRHSSISPVRLPLNSSLGA							25.3217	24.2593	22.9934	23.687	25.8453	24.474	24.1914	24.0876
	S	Specc1l	Q2KN98	0.932	1.51156	2.85118	0.000777	0.037835	0.271703	1.20723	0.173719	0.431319	0.136546				-0.785263				2	1;2;3	2.64e-09	T(0.003)PLS(0.932)PS(0.064)PMK	869	4	869	120	QVPNAAAAAIPRTPLSPSPMKTPPAAAVSPM			23.8769	22.4329	21.9475	22.4421	27.2303	26.8595	24.1039	24.0733	28.5362	27.9201	26.0408	25.9819	27.1749	26.0461	25.1158	25.451	27.9579	27.2254
	S	Pi4k2a	Q2TBE6	1	1.06993	2.09933			0.083946	1.05991			-0.333178	-1.25978	0.003004	0.018876	-0.393572	-1.31364	0.000867	0.007549	2	1;2	4.46e-109	SAS(1)ESYTQSFQSR	462	3	462	247	PPVIVETARSHQRSASESYTQSFQSRKPFFS			27.5117	26.8876	24.7529	25.214	27.0429	26.2305	24.5577	25.0544	26.9361	25.7417	24.5129	25.5272	27.7561	26.714	25.6892	25.8972	28.2557	27.5225
	S	Pi4k2a	Q2TBE6	1	0.484733	1.39933	0.000801	0.038516	-0.779028	-1.71597	4.2e-05	0.003568	-0.523315	-1.43725	0.001283	0.010116	-0.345536	-1.27062	0.018235	0.069294	1	1;2	4.46e-109	SAS(1)ESYTQSFQSR	462	3	462	247	PPVIVETARSHQRSASESYTQSFQSRKPFFS			27.5117	26.8876	24.7529	25.214	27.0429	26.2305	24.5577	25.0544	26.9361	25.7417	24.5129	25.5272	27.7561	26.714	25.6892	25.8972	28.2557	27.5225
	S	Pi4k2a	Q2TBE6	0.969	0.899745	1.86574	0.002413	0.054899	-0.268827	-1.20483	0.111136	0.348143	-0.333178	-1.25978	0.003004	0.018876	-0.393572	-1.31364	0.000867	0.007549	2	2	0.000281	S(0.498)AS(0.498)ES(0.008)YT(0.025)QS(0.969)FQS(0.002)R	468	9	468	106	TARSHQRSASESYTQSFQSRKPFFSWW____			24.5	23.5844	21.5692	22.938	24.6428	23.457	22.0808	23.2884	24.1553	22.6994	22.2485	22.7161	24.7145	23.7345	22.8134	22.5642	24.7716	24.2864
	S	Patl1	Q3TC46	0.995	-0.767061	-1.7018	0.096158	0.34662	1.20097	2.29893	0.019718	0.14198	1.55642	2.94122	2e-06	6.7e-05	1.70458	3.25934	1e-06	3.2e-05	2	1;2;3	2.12e-07	ALPRRS(0.995)T(0.259)S(0.725)PIIGS(0.021)PPVR	177	6	177	121	PEDDRDLSERALPRRSTSPIIGSPPVRAVPI			26.1791	24.312	24.4784	24.9215	27.0184	25.6264	24.8631	25.6763	25.8656	24.5295	24.2001	24.0732	26.1537	24.4974	24.4085	24.7745	26.2967	24.3718
	S	Patl1	Q3TC46	0.995	0.583928	1.49893	0.004377	0.072407	-1.73118	-3.31999	6e-06	0.00111	-0.533976	-1.44791	0.00038	0.004081	-0.727077	-1.65528	3.2e-05	0.000648	3	1;2;3	2.12e-07	ALPRRS(0.995)T(0.259)S(0.725)PIIGS(0.021)PPVR	177	6	177	121	PEDDRDLSERALPRRSTSPIIGSPPVRAVPI			26.1791	24.312	24.4784	24.9215	27.0184	25.6264	24.8631	25.6763	25.8656	24.5295	24.2001	24.0732	26.1537	24.4974	24.4085	24.7745	26.2967	24.3718
	S	Patl1	Q3TC46	1	-1.3302	-2.51437	2.7e-05	0.01008	1.40826	2.65418	1.8e-05	0.002164	1.55506	2.93847	6e-06	0.000192	1.53597	2.89983	7e-06	0.000212	1	1;2;3	3.84e-47	RSTS(1)PIIGS(1)PPVR	179	4	179	213	DDRDLSERALPRRSTSPIIGSPPVRAVPIGT			29.2675	26.6882	28.0623	27.9419	28.2492	27.1927	25.5066	26.814	28.1408	27.0625	26.6656	25.5562	28.0935	27.0717	26.2332	25.9859	28.9025	26.6572
	S	Patl1	Q3TC46	1	0.46123	1.37671	0.005284	0.080165	-1.72259	-3.30028	1e-06	0.000559	-0.601015	-1.51678	0.000307	0.003503	-0.771908	-1.70753	4.1e-05	0.000784	3	1;2;3	3.84e-47	RSTS(1)PIIGS(1)PPVR	179	4	179	213	DDRDLSERALPRRSTSPIIGSPPVRAVPIGT			29.2675	26.6882	28.0623	27.9419	28.2492	27.1927	25.5066	26.814	28.1408	27.0625	26.6656	25.5562	28.0935	27.0717	26.2332	25.9859	28.9025	26.6572
	S	Patl1	Q3TC46	1	-0.267649	-1.20384	0.408857	0.715574	-0.780326	-1.71752	0.037497	0.200624	1.21305	2.31827	0.000233	0.002848	1.15676	2.22956	0.000352	0.003868	2	1;2;3	3.84e-47	RSTS(1)PIIGS(1)PPVR	179	4	179	213	DDRDLSERALPRRSTSPIIGSPPVRAVPIGT			29.2675	26.6882	28.0623	27.9419	28.2492	27.1927	25.5066	26.814	28.1408	27.0625	26.6656	25.5562	28.0935	27.0717	26.2332	25.9859	28.9025	26.6572
	S	Patl1	Q3TC46	1	0.465013	1.38033	0.005881	0.083083	-1.73873	-3.33742	2e-06	0.00057	-0.568463	-1.48294	0.00018	0.00234	-0.71067	-1.63656	2.9e-05	0.000601	3	2;3	3.84e-47	RST(0.061)S(0.939)PIIGS(1)PPVR	184	9	184	213	SERALPRRSTSPIIGSPPVRAVPIGTPPKQM			26.1754	25.1726	23.8349	24.4554	26.5497	24.7833	24.9894	25.1036	25.8339	23.7656	23.3435	25.0569	26.4174	24.5034	24.7462	25.1682	26.4239	25.282
	S	Patl1	Q3TC46	1	0.347753	1.27258	0.006189	0.084733	-1.87106	-3.65801	0	0.000223	-1.30122	-2.46437	1e-06	5.1e-05	-1.093	-2.13317	7e-06	0.000217	2	2;3	3.84e-47	RST(0.061)S(0.939)PIIGS(1)PPVR	184	9	184	213	SERALPRRSTSPIIGSPPVRAVPIGTPPKQM			26.1754	25.1726	23.8349	24.4554	26.5497	24.7833	24.9894	25.1036	25.8339	23.7656	23.3435	25.0569	26.4174	24.5034	24.7462	25.1682	26.4239	25.282
	S	Fam175b	Q3TCJ1	1	0.190073	1.14082	0.209546	0.51848	-0.894393	-1.85883	0.002159	0.043562	-0.2046	-1.15237	0.058326	0.156315	0.211262	1.1577	0.053356	0.146864	1	1	6.5e-05	QMPSESLEPAFS(1)PR	280	12	280	123	LLSRQMPSESLEPAFSPRMSYSGFSAEGRST			22.2773	20.5401	20.7299	20.7951	24.0303	22.7933	22.2414	22.2259					24.0787	22.2923	22.4675	22.6933
	S	Gtf2f1	Q3THK3	0.94	-1.25157	-2.381	0.000406	0.032053	1.68379	3.21272	0.000127	0.007117	0.595078				-0.270531				2	2	2.68e-10	MDT(0.001)GPQS(0.94)LS(0.078)GKS(0.524)T(0.444)PS(0.009)S(0.003)GDVQVTEDAVR	431	7	431	105	ETPAAKRLRMDTGPQSLSGKSTPSSGDVQVT
	S	Gtf2f1	Q3THK3	0.946	-2.15457	-4.45235	1e-06	0.004216	1.76103	3.38939	5e-06	0.001013	-0.126542				-0.758459	-1.69168			2	2	8.29e-82	MDT(0.001)GPQS(0.034)LS(0.946)GKS(0.115)T(0.903)PS(0.001)SGDVQVTEDAVRR	433	9	433	179	PAAKRLRMDTGPQSLSGKSTPSSGDVQVTED											22.8595	22.4651	20.3872	18.7767
	S	Ric8a	Q3TIR3	1	0.744841	1.67579	0.000169	0.021726	-0.457423	-1.37309	0.002948	0.052055	-0.534112	-1.44805	0.000254	0.00304	-0.759474	-1.69287	8e-06	0.000239	1	1	0.000376	VIQPMGMS(1)PR	501	8	501	127	FDKLSRHRVIQPMGMSPRGHLTSLQDAMCET			26.9364	26.1354	25.149	24.062	26.989	25.9558	24.8793	25.151	26.4569	24.9336	24.2165	25.2739	27.1881	25.4347	25.9783	25.305	26.1502	25.3009
	S	Smarca4	Q3TKT4	1	0.278804	1.21319			0.322575	1.25056			0.287992	1.22094	0.000791	0.007051	0.149231	1.10898	0.042188	0.124578	1	1;2	1.43e-12	KIPDPDS(1)DDVS(1)EVDAR	699	11	699	158	VEEKKKIPDPDSDDVSEVDARHIIENAKQDV			25.0572	23.348	22.9767	23.9298	25.2897	23.5354	22.4325	24.4676	25.8341	24.5775	24.2101	23.874	27.7138	26.41	26.1725	25.7215	27.5423	26.2532
	S	Prrc2c	Q3TLH4	0.962	-0.823871	-1.77015	0.001948	0.049531	0.945943	1.92645	0.001154	0.029271	0.105759				-0.272567				2	2	0.00329	QREES(0.015)ET(0.015)RS(0.962)ES(0.221)S(0.787)DFEVVPK	1219	9	1219	61.3	VPSGPLRQREESETRSESSDFEVVPKRRRQR			26.352	25.1201	24.5928	24.5093	25.7963	24.1174	24.1877	24.3216	27.4099	26.1394	25.4819	25.7782	27.2704	26.0762	25.4952	25.3859	27.7027	26.6197
	S	Prrc2c	Q3TLH4	0.879	-0.834174	-1.78284	0.001967	0.049867	0.914338	1.8847	0.001391	0.03323	-0.123053				-0.292682				2	2	0.00329	QREES(0.092)ET(0.307)RS(0.582)ES(0.139)S(0.879)DFEVVPKR	1222	12	1222	61.3	GPLRQREESETRSESSDFEVVPKRRRQRGSE			26.352	25.1201	24.5928	24.5093	27.7747	26.6246	25.8056	26.0085	27.4099	26.1394	25.4819	25.7782	27.2704	26.0762	25.4952	25.3859
	S	Pum2	Q80U58-3	0.791	0.716955	1.64371	0.007526	0.091927	-1.14228	-2.2073	0.000984	0.026445	-0.618213	-1.53497	0.000705	0.006481	-0.863541	-1.8195	0.000192	0.00246	2	1;2	4.58e-17	SESGGLGVS(0.002)MVEY(0.001)VLS(0.861)S(0.335)S(0.791)PADKLDS(0.009)R	46	18	46	96.6	SGGLGVSMVEYVLSSSPADKLDSRFRKGTFG			25.5209	24.0564	23.9977	23.7336	25.1363	23.9636	23.1884	23.3857	25.2664	23.9236	23.384	23.6863	24.8603	23.3696	23.3148	23.1308	26.4131	25.0354
	S	Alkbh5	Q3TSG4	1	0.789085	1.72798	0.001792	0.048123	-0.018332	-1.01279	0.912904	0.96307	-0.191398	-1.14187	0.022938	0.081141	-0.290645	-1.22319	0.001775	0.012865	1	1	0.00011	RRGS(1)FSSENYWR	362	4	362	124	ENRRSVLLPTHRRRGSFSSENYWRKSYESSE			26.2541	25.253	24.26	24.2503	23.7708	22.8258	21.8016	21.6199	26.7148	25.3565	24.7098	25.244	28.0247	26.7987	26.3142	26.1196	26.1581	25.2065
	S	Srsf6	Q3TWW8	0.955	0.16493	1.12111	0.156222	0.445876	-0.78198	-1.71949	0.000134	0.007259	0.06159	1.04361	0.252522	0.433456	0.06612	1.0469	0.221051	0.395962	3	1;2;3	0.00254	S(0.045)RS(0.501)QS(0.501)RS(0.955)HS(0.997)PLPAPPS(0.001)K	301	7	301	59	KGDIKSKSRSRSQSRSHSPLPAPPSKARSMS			27.5192	26.474	25.5044	25.6194	25.7234	24.7994	23.4461	23.8167	26.8424	25.7522	24.9732	24.8801	27.7304	26.6738	25.867	25.6977	25.6231	24.6321
	S	Srsf6	Q3TWW8	0.999	0.308354	1.23829	0.020564	0.15142	-0.699083	-1.62347	0.000264	0.012357	0.043325	1.03049	0.391166	0.580888	0.03442	1.02415	0.493412	0.671359	3	1;2;3	4.89e-05	S(0.001)HS(0.999)PLPAPPSK	303	3	303	132	DIKSKSRSRSQSRSHSPLPAPPSKARSMSPP			31.4669	30.2417	29.6958	29.6265	29.7661	28.7798	27.4811	27.9803	30.7369	29.5239	28.9604	28.8836	31.5543	30.4296	29.7646	29.5668	32.2769	31.1113
	S	Srsf6	Q3TWW8	0.951	0.321199	1.24937	0.023978	0.164038	-0.684103	-1.6067	0.000485	0.017716	0.043325	1.03049	0.391166	0.580888	0.03442	1.02415	0.493412	0.671359	3	2;3	0.00177	S(0.04)RS(0.951)QS(0.937)RS(0.181)HS(0.892)PLPAPPSK	297	3	297	62.2	KENGKGDIKSKSRSRSQSRSHSPLPAPPSKA			27.0478	25.9306	25.1277	25.184	24.5865	23.5124	22.3687	22.8971	26.2951	25.2086	24.4476	24.3022	27.2204	26.0749	25.4335	25.2667	23.9737	22.9017
	S	Srsf6	Q3TWW8	0.937	0.315012	1.24402	0.031788	0.192672	-0.663445	-1.58386	0.000788	0.022881	0.06159	1.04361	0.252522	0.433456	0.06612	1.0469	0.221051	0.395962	3	2;3	7.05e-05	S(0.04)RS(0.951)QS(0.937)RS(0.181)HS(0.892)PLPAPPSK	299	5	299	101	NGKGDIKSKSRSRSQSRSHSPLPAPPSKARS	RxRxx[S/T]		27.0478	25.9306	25.1277	25.184	24.5865	23.5124	22.3687	22.8971	26.2951	25.2086	24.4476	24.3022	27.2204	26.0749	25.4335	25.2667	23.9737	22.9017
	S	Esyt2	Q3TZZ7	0.8	-0.104694	-1.07527	0.466451	0.7558	-0.408984	-1.32775	0.034818	0.192042	0.067881	1.04818	0.282458	0.467908	0.265728	1.20224	0.000732	0.00666	3	2;3	1.55e-10	S(0.022)S(0.022)S(0.022)S(0.079)LLAS(0.8)PS(0.056)HIAAKEPT(0.001)PS(0.881)IAS(0.357)DIS(0.761)LPIAT(0.001)QELR	667	8	667	92.4	LGHRDLGRSSSSLLASPSHIAAKEPTPSIAS			26.0975	24.9299	24.2608	24.2345	26.031	25.0357	24.0654	23.9862	26.7383	25.402	25.1649	24.8384	27.8843	26.7699	25.989	25.9916	28.162	26.9178
	S	Bad	Q3U9H3	0.78	0.750727	1.68264	0.012431	0.119263	-0.610933	-1.52725	0.018595	0.137405	-0.468879	-1.38403	8.8e-05	0.00138	-0.547221	-1.46127	1.9e-05	0.000444	1	1	1.55e-20	HS(0.186)S(0.78)Y(0.03)PAGT(0.005)EEDEGMEEELSPFRGR	70	3	70	134	HHGGAGAMETRSRHSSYPAGTEEDEGMEEEL	RxRxx[S/T]		25.8839	25.0639	23.7336	23.6205	26.2257	25.1232	24.4416	24.1902	26.0044	24.5346	24.0292	24.6259	26.9744	25.4272	25.4472	25.2889	28.2807	27.4743
	S	Foxk2	Q3UCQ1-2	1	1.43585	2.70542	0.000201	0.023335	-1.8077	-3.50083	8.1e-05	0.005194	-0.363281	-1.28635	0.000148	0.002024	-0.370601	-1.29289	0.000123	0.001772	1	1;3	4.18e-49	EGS(1)PAPLEPEPGASQPK	389	3	389	180	HSSGAQTPESLSREGSPAPLEPEPGASQPKL			27.0829	26.0941	25.0346	25.1079	26.2055	25.2117	24.0279	24.3523	26.0309	24.5843	23.8087	24.7753	27.1938	25.8833	25.3821	25.5132	28.2924	27.3963
	S	Foxk2	Q3UCQ1-2	1	-1.8529	-3.61225	0.000182	0.022575	1.43149	2.69725	0.00087	0.024302	0.571002	1.48555	0.025393	0.087318	1.06236	2.08834	0.002938	0.01858	2	2	2.83e-171	FAQS(1)APGS(0.998)PLS(0.002)S(0.001)QPVLITVQR	415	4	415	243	SQPKLAVIQEARFAQSAPGSPLSSQPVLITV							22.8607	22.1131		21.5546	22.3182	21.3929	20.9522	18.7691	23.4605	22.2875	21.6669	21.5611	21.8776
	S	Garem	Q3UFT3	0.998	0.50978	1.42383	0.010446	0.108085	-1.21469	-2.32091	0.000412	0.01651	-0.771437	-1.70697	3.2e-05	0.000652	-0.383891	-1.30486	0.00755	0.036795	2	2	1.28e-12	VKSDS(0.002)VDPKS(0.998)PFGS(0.989)PS(0.011)AEALSSR	609	10	609	115	CYPCTRVKSDSVDPKSPFGSPSAEALSSRLS			24.1339	23.3886	21.8843	21.7618	23.223	22.1766	21.7245	20.5964	23.4438	21.5424	21.801	22.1647	22.9282	21.33	21.5591	21.1048	22.2961	21.4589
	S	Garem	Q3UFT3	0.989	0.50978	1.42383	0.010446	0.108085	-1.21469	-2.32091	0.000412	0.01651	-0.875296	-1.83438	6.5e-05	0.001096	-0.338397	-1.26435	0.039462	0.118833	2	2	1.28e-12	VKSDS(0.002)VDPKS(0.998)PFGS(0.989)PS(0.011)AEALSSR	613	14	613	115	TRVKSDSVDPKSPFGSPSAEALSSRLSWPNH			24.1339	23.3886	21.8843	21.7618	23.223	22.1766	21.7245	20.5964	23.86	21.8443	22.2772	22.6047	22.9282	21.33	21.5591	21.1048	22.2961	21.4589
	S	Dopey2	Q3UHQ6	1	0.083253	1.0594			-1.83154	-3.55918			-0.567908	-1.48237	0.000159	0.00214	-0.783916	-1.7218	7e-06	0.000198	1	1;2	0.00583	AALLAAFQPES(1)PRS(1)NAR	1167	11	1167	74.1	AYSKRAALLAAFQPESPRSNARLSLVRADSD			24.8215	24.0266	22.2946	22.822	24.6791	23.6211	22.8663	22.59	24.6886	23.1342	22.1065	23.667	25.5515	23.8819	24.066	23.9457	26.0723	25.3192
	S	Pdap1	Q3UHX2	1	0.901043	1.86742	0.000784	0.038007	-2.0298	-4.08348	4e-06	0.000983	-1.49118	-2.81119	5.5e-05	0.00097	-0.756572	-1.68947	0.01069	0.047137	1	1	5.86e-13	MQS(1)LSLNK	176	3	176	183	RKAKDDATLSGKRMQSLSLNK__________			27.2799	26.4337	23.0835	25.9186	24.7701	23.4018	22.7128	23.3448	26.2111	23.6549	22.6051	25.7919	27.0574	24.935	24.8275	26.2135	26.7948	25.6591
	S	Pdap1	Q3UHX2	0.999	0.970093	1.95897	0.009597	0.10298	-1.25893	-2.39318	0.00254	0.047752	-1.18674	-2.27637	2e-06	7.3e-05	-1.06816	-2.09676	4e-06	0.000126	1	1	0.00132	MQS(0.001)LS(0.999)LNK	178	5	178	121	AKDDATLSGKRMQSLSLNK____________			23.6511	23.1122	20.7822	21.1347					25.1166	23.4548	22.6067	24.1406					22.5661	22.1831
	S	Hdgfrp2	Q3UMU9	1	1.20913	2.31197	0.000511	0.033943	-2.71503	-6.56607	3e-06	0.000729	-1.73102	-3.31962	1e-06	4.7e-05	-1.20237	-2.30117	4.6e-05	0.000856	1	1;2	4.36e-05	KRS(1)EGLS(1)LER	450	3	450	132	KPRARPVKVERTRKRSEGLSLERKGEKKKEP	RxRxx[S/T]		29.0746	28.8112	24.998	25.8592	28.0429	27.2166	26.386	24.9707	28.0613	26.1217	25.1027	27.3498	28.8081	27.4969	26.903	27.2086	30.4153	30.1709
	S	C78339	Q3URQ4	0.994	0.117234	1.08465	0.242901	0.557441	0.638404	1.55661	0.000222	0.010821	-0.118703	-1.08576	0.212658	0.385747	0.342796	1.26821	0.003242	0.019908	2	2	1.4e-26	SRPPEQDGSGGDHEPVPS(0.994)EPGS(0.39)PT(0.075)T(0.205)T(0.238)VAAT(0.098)AAAPR	27	18	27	111	PPEQDGSGGDHEPVPSEPGSPTTTVAATAAA			23.0449	22.0013	21.0102	21.1603	24.5118	23.7354	21.7952	22.5907	23.5128	22.3039	22.0972	21.1361	23.3939	22.5276	21.0651	21.4076
	S	C78339	Q3URQ4	0.95	0.103626	1.07447	0.289873	0.609757	0.617751	1.53448	0.001906	0.040113	-0.076986	-1.05481	0.380244	0.570118	0.384331	1.30525	0.001006	0.008427	2	2	4.95e-15	SRPPEQDGSGGDHEPVPS(0.972)EPGS(0.95)PT(0.045)T(0.021)T(0.005)VAAT(0.007)AAAPR	31	22	31	94	DGSGGDHEPVPSEPGSPTTTVAATAAAPRSP			25.6168	24.815	23.3769	23.3969	25.4878	24.5536	23.3372	23.4963	25.6132	24.3547	23.9491	23.7054	25.9666	25.1597	23.6862	23.7987	26.9212	26.0052
	S	Sorbs2	Q3UTJ2-2	0.805	-0.323775	-1.2516	0.113503	0.378125	0.190886	1.14146	0.321767	0.591081	0.479118	1.39389	0.003267	0.020024	0.833986	1.7826	2.9e-05	0.000613	2	2	0.000752	SFIS(0.008)S(0.805)S(0.186)PS(0.743)S(0.253)PS(0.006)R	493	5	493	92	DLPGSSSTFTKSFISSSPSSPSRAQGGDDSK			25.4842	24.1066	23.5873	23.9555	25.8867	25.3267	22.8848	23.5419	25.6387	24.7429	24.0689	22.6464	23.177	22.018	21.1378	21.4821	23.2445	21.3756
	S	Wdr20a;Wdr20	Q3UWE6	1	0.214567	1.16036	0.077137	0.308992	-0.080721	-1.05755	0.461493	0.705545	-0.102938	-1.07396	0.175498	0.337807	-0.445899	-1.36216	3.2e-05	0.00065	1	1	5.83e-29	SNS(1)LPHSAVSNAASK	434	3	434	120	TTPGNSVPPPLPRSNSLPHSAVSNAASKGSV			27.5634	26.4888	25.5844	25.6826	26.7021	25.2832	24.9636	25.0864	27.0136	25.5194	25.354	25.4075	27.0723	25.8176	25.3844	25.1864	28.1914	27.1346
	S	Lrrfip1	Q3UZ39;Q3UZ39-2	0.878	-0.441896	-1.35839	0.00189	0.049071	0.328052	1.25532	0.00887	0.097217	0.253315	1.19194	0.006622	0.033462	0.405479	1.32453	0.000276	0.003232	1	1	4.46e-209	NMPSLSAATLASLGGT(0.021)S(0.1)S(0.878)R	232	18	84;232	276	PSLSAATLASLGGTSSRRGSGDTSISMDTEA			22.4432	20.481	20.8918	21.1292	24.8272	23.2048	22.7785	23.6212					24.7576	23.6083	22.9454	22.8385	22.1354	20.0491
	S	Lrrfip1	Q3UZ39-2	0.997	0.052377	1.03697	0.655164	0.873692	-0.584104	-1.49911	0.001253	0.030714	-0.094581	-1.06776	0.221357	0.396296	-0.30474	-1.2352	0.001165	0.009429	1	1;2	7.95e-05	AS(0.502)S(0.502)ARAS(0.997)PVVEERPDKDFAEK	197	7	197	85.6	NSSSRASSRASSARASPVVEERPDKDFAEKG			27.6821	25.8405	26.345	26.0614	27.9522	26.1837	26.2115	26.6562	29.0791	27.1028	27.5416	27.7621	28.5038	25.8644	27.2107	27.2911	28.0816	25.9106
	S	Lrrfip1	Q3UZ39-2	0.994	0.045504	1.03204	0.778113	0.932823	-0.830986	-1.7789	0.001066	0.027876	-0.0665	-1.04717	0.523196	0.696032	0.029123	1.02039	0.777096	0.876759	3	1;2;3	1.42e-18	NT(0.006)S(0.994)AS(1)DEDERLSVGSR	88	3	88	169	MEDSERYSRRFRRNTSASDEDERLSVGSRGS			26.1981	24.1905	24.8812	24.6834	26.8011	24.6632	25.6144	25.2167	26.956	24.8343	25.6009	25.5577	24.5008	21.8305	23.3248	23.1799	24.9108	22.352
	S	Lrrfip1	Q3UZ39-2	1	0.06421	1.04551	0.679096	0.888436	-0.86065	-1.81586	0.000675	0.020933	-0.0665	-1.04717	0.523196	0.696032	0.029123	1.02039	0.777096	0.876759	3	2;3	1.42e-18	NT(0.316)S(0.106)AS(0.578)DEDERLS(1)VGSR	97	12	97	169	RFRRNTSASDEDERLSVGSRGSLRTNGYDGD			27.487	25.4172	26.2167	25.9608	26.3079	24.4463	24.783	24.9018	27.2087	25.1441	25.7968	25.8322	25.536	22.8204	24.3345	24.26	24.9108	22.352
	S	Lrrfip1	Q3UZ39-2	0.968	0.06421	1.04551	0.679096	0.888436	-0.86065	-1.81586	0.000675	0.020933	-0.012168				-0.127102				3	2;3	7.91e-05	NT(0.243)S(0.752)AS(0.006)DEDERLS(0.993)VGS(0.968)RGS(0.038)LR	100	15	100	77.5	RNTSASDEDERLSVGSRGSLRTNGYDGDYCG							24.0015	22.4109	22.209	22.603	24.0448	22.4579	22.5938	22.3142
	S	Acly	Q3V117	0.999	1.02971	2.04161	3.2e-05	0.01008	-1.12853	-2.18636	1.7e-05	0.00213	-0.478689	-1.39348	0.001375	0.010644	-0.738365	-1.66828	0.000258	0.003071	1	1	3.1e-16	TAS(0.999)FS(0.001)ESRADEVAPAKK	455	3	455	122	NASGSTSTPAPSRTASFSESRADEVAPAKKA			20.9342	20.0147	18.819	18.8784													22.2699	21.4698
	S	Pds5b	Q4VA53	1	0.460288	1.37582	0.382192	0.696408	-0.022631	-1.01581	0.963848	0.983486	-0.371016	-1.29326	0.000151	0.002059	-0.236374	-1.17803	0.005136	0.027838	2	1;2	1.83e-130	AQQRAES(1)PETSAVESTQSTPQKGR	1356	7	1356	246	SKQHRTSKRAQQRAESPETSAVESTQSTPQK			29.5531	28.2805	27.494	28.0224	29.1414	28.0357	26.6709	27.6468	30.4465	29.1495	28.467	28.8877	30.9049	29.8084	28.9774	29.0132	31.3791	30.3029
	S	Pds5b	Q4VA53	0.988	0.026894	1.01882	0.926822	0.981714	1.25667	2.38944	0.002977	0.052443	0.643176	1.56176	2e-05	0.000458	0.453004	1.36889	0.000519	0.005158	2	2	2.21e-63	METVSNAS(0.001)S(0.005)S(0.005)S(0.988)NPS(0.809)S(0.191)PGRIK	1162	11	1162	207	TKSSRMETVSNASSSSNPSSPGRIKGRLDSS			25.3061	23.3557	23.8447	23.9029	24.502	23.3181	22.2042	23.0139	25.0188	23.8776	23.3457	22.9174	24.6587	23.3701	22.9765	22.8173	23.5268	21.8559
	S	Pds5b	Q4VA53	0.956	-0.808194	-1.75102	0.000862	0.039685	1.20196	2.30051	7.5e-05	0.004874	0.525136	1.43907	0.003326	0.020289	0.28287	1.21661	0.051315	0.142999	2	1;2	4.44e-100	METVSNAS(0.001)S(0.062)S(0.414)S(0.524)NPS(0.956)S(0.043)PGRIK	1165	14	1165	209	SRMETVSNASSSSNPSSPGRIKGRLDSSEMD			22.7358	21.3116	20.8293	21.2644	21.3653	20.3112	19.2305	19.5831	23.3429	22.0598	21.9789	21.025	24.5475	23.3033	22.8957	22.6019	24.4944	23.0105
	S	Pds5b	Q4VA53	0.986	-0.531681	-1.44561	0.044676	0.231924	0.820993	1.76662	0.006986	0.086342	0.510457	1.4245	0.000867	0.007549	0.377029	1.29866	0.006154	0.031762	2	1;2	1.8e-83	METVSNASSSSNPS(0.014)S(0.986)PGR	1166	15	1166	207	RMETVSNASSSSNPSSPGRIKGRLDSSEMDH			27.6299	25.3103	25.7902	26.6871	26.6749	24.8639	24.5581	25.6294	27.1964	25.5247	25.5534	25.746	27.8283	26.4614	26.0443	26.1929	28.5833	27.1397
	S	Plekhg3	Q4VAC9-2	0.83	0.55716	1.47137			-0.052402	-1.03699			0.001218	1.00084	0.986481	0.993045	0.346276	1.27127	0.000284	0.003309	2	2;3	4.61e-05	RFS(0.107)FS(0.83)PS(0.063)AVS(1)PR	1135	5	1135	123	KSSAAVETSPRRFSFSPSAVSPRTTSPGARS			24.607	23.0112	23.0233	23.0317	24.2487	23.2269	22.2497	22.2905	23.8658	22.6171	22.219	21.9213	23.2073	22.1807	21.1726	21.2919	22.6126	21.4799
	S	Plekhg3	Q4VAC9-2	1	0.224842	1.16865	0.139609	0.422968	-0.075691	-1.05387	0.592348	0.796242	-0.023592	-1.01649	0.722416	0.841855	0.352597	1.27686	0.000116	0.00169	2	2;3	1.12e-13	RFS(1)FSPSAVS(1)PR	1140	10	1140	168	VETSPRRFSFSPSAVSPRTTSPGARSSARSP			25.2274	23.7616	23.6313	23.5247	23.34	22.2077	21.4742	21.4479	24.4815	23.3429	22.776	22.418	23.6541	22.6479	21.6389	21.6815	25.0112	24.041
	S	Ccnl1	Q52KE7	0.992	0.549198	1.46327	0.001268	0.042686	-1.47138	-2.77287	2e-06	0.000654	-0.647383	-1.56632	5e-06	0.000152	-0.565044	-1.47943	1.9e-05	0.000445	2	2;3	2e-15	GLNLDGTPALS(0.001)T(0.005)LGGFS(0.992)PAS(0.004)KPS(0.139)S(0.859)PR	341	17	341	115	LNLDGTPALSTLGGFSPASKPSSPREVKAEE			27.4259	26.4038	25.3761	25.516	27.0496	25.8034	25.3621	25.15	27.7025	26.0899	25.9044	26.3271	28.3609	27.1935	26.5008	26.5209	28.735	27.6162
	S	Ccnl1	Q52KE7	0.992	-1.17481	-2.25763			0.783073	1.72079			1.332	2.51752	6e-06	0.000182	1.43544	2.70465	4e-06	0.000123	3	2;3	2e-15	GLNLDGTPALS(0.001)T(0.005)LGGFS(0.992)PAS(0.004)KPS(0.139)S(0.859)PR	341	17	341	115	LNLDGTPALSTLGGFSPASKPSSPREVKAEE			27.4259	26.4038	25.3761	25.516	27.0496	25.8034	25.3621	25.15	27.7025	26.0899	25.9044	26.3271	28.3609	27.1935	26.5008	26.5209	28.735	27.6162
	S	Ccnl1	Q52KE7	0.939	0.535327	1.44927	0.007047	0.089654	-1.65751	-3.15471	9.5e-05	0.005751	0.886835	1.84912	0.000358	0.003918	0.918993	1.8908	0.000273	0.003211	2	2;3	4.12e-22	GLNLDGTPALS(0.006)T(0.006)LGGFS(0.986)PAS(0.939)KPS(0.793)S(0.271)PR	344	20	344	128	DGTPALSTLGGFSPASKPSSPREVKAEEKSP			24.8304	22.9697	23.294	23.4342	26.1125	25.5041	22.753	24.0929	26.91	26.0812	25.1843	24.0173	26.9455	26.0669	25.0089	24.5857	27.2566	25.1887
	S	Ccnl1	Q52KE7	0.939	-1.27012	-2.41182			0.808042	1.75083			1.05004	2.07059	2e-06	7.5e-05	1.04828	2.06806	2e-06	7.5e-05	3	2;3	4.12e-22	GLNLDGTPALS(0.006)T(0.006)LGGFS(0.986)PAS(0.939)KPS(0.793)S(0.271)PR	344	20	344	128	DGTPALSTLGGFSPASKPSSPREVKAEEKSP			24.8304	22.9697	23.294	23.4342	26.1125	25.5041	22.753	24.0929	26.91	26.0812	25.1843	24.0173	26.9455	26.0669	25.0089	24.5857	27.2566	25.1887
	S	Ccnl1	Q52KE7	0.793	0.666421	1.58713	0.003734	0.068815	-1.48239	-2.79412	0.000175	0.008883	-0.548482	-1.46255	0.000163	0.002181	-0.486935	-1.40146	0.000462	0.004719	2	2;3	2.6e-13	GLNLDGTPALS(0.006)T(0.006)LGGFS(0.986)PAS(0.939)KPS(0.793)S(0.271)PR	347	23	347	110	PALSTLGGFSPASKPSSPREVKAEEKSPVSI			27.3097	26.2803	25.2726	25.4017	27.6287	26.6393	25.5407	25.6915	27.5143	26.3684	25.7626	25.5208	28.36	27.2	26.5034	26.5046	28.6041	27.4431
	S	Ccnl1	Q52KE7	0.793	-1.17481	-2.25763			0.783073	1.72079			1.05004	2.07059	2e-06	7.5e-05	1.04828	2.06806	2e-06	7.5e-05	3	2;3	2.6e-13	GLNLDGTPALS(0.006)T(0.006)LGGFS(0.986)PAS(0.939)KPS(0.793)S(0.271)PR	347	23	347	110	PALSTLGGFSPASKPSSPREVKAEEKSPVSI			27.3097	26.2803	25.2726	25.4017	27.6287	26.6393	25.5407	25.6915	27.5143	26.3684	25.7626	25.5208	28.36	27.2	26.5034	26.5046	28.6041	27.4431
	S	Ccnl1	Q52KE7	0.859	0.5295	1.44343	0.001219	0.042686	-1.48231	-2.79395	2e-06	0.00057	2.35572	5.11851			1.94312	3.84536			2	2;3	4.12e-22	GLNLDGTPALS(0.001)T(0.005)LGGFS(0.992)PAS(0.004)KPS(0.139)S(0.859)PR	348	24	348	128	ALSTLGGFSPASKPSSPREVKAEEKSPVSIN											25.9569	25.1257	24.2222	23.0939					22.2495	19.9401
	S	Irs1	Q543V3	1	0.252785	1.19151	0.160996	0.453779	-0.540322	-1.4543	0.012244	0.112414	-0.279526	-1.2138	0.00065	0.006094	-0.228336	-1.17148	0.003004	0.018876	1	1	5.92e-21	AS(1)PPDTDGFSDVRK	3	2	3	184	_____________MASPPDTDGFSDVRKVGY			26.9669	26.1118	24.6772	24.9236	26.6714	25.7715	24.4807	24.6425	27.1506	25.92	25.182	25.4994	28.6789	27.6758	26.7261	26.6366	29.0906	28.2223
	S	Irs1	Q543V3	0.959	1.71877	3.29156	8.8e-05	0.015545	-0.794162	-1.73407	0.001762	0.038019	0.354582				-0.931719				3	1;2;3	2.51e-53	AS(0.041)S(0.959)DGEGT(0.002)MS(0.008)RPAS(0.017)VDGS(0.085)PVS(0.483)PS(0.152)T(0.141)NRT(0.112)HAHR	325	3	325	172	SMVGGKPGSFRVRASSDGEGTMSRPASVDGS	RxRxx[S/T]						24.3766	23.4725	21.9589	22.5323					25.8108	24.8291	23.5048	24.032	27.1783	26.1981
	S	Irs1	Q543V3	0.989	1.71877	3.29156	8.8e-05	0.015545	-0.794162	-1.73407	0.001762	0.038019	-0.552788	-1.46692	0.038599	0.1169	-0.826534	-1.77342	0.010516	0.046538	3	2;3	1.16e-15	AS(0.454)S(0.543)DGEGT(0.002)MS(0.002)RPAS(0.989)VDGS(0.012)PVS(0.821)PS(0.095)T(0.082)NR	336	14	336	119	VRASSDGEGTMSRPASVDGSPVSPSTNRTHA			23.8237	22.4463	22.7598	20.9533									24.551	22.8515	23.1313	22.8995	25.0283	23.9933
	S	Irs1	Q543V3	0.98	1.6753	3.19386	0.000316	0.028329	-0.591319	-1.50662	0.014927	0.123529	-0.552788	-1.46692	0.038599	0.1169	-0.826534	-1.77342	0.010516	0.046538	3	1;2;3	2.51e-53	AS(0.134)S(0.861)DGEGT(0.005)MS(0.001)RPASVDGSPVS(0.98)PS(0.011)T(0.009)NR	343	21	343	172	EGTMSRPASVDGSPVSPSTNRTHAHRHRGSS			28.511	27.224	26.7959	26.7033	27.7427	26.8318	25.0932	26.0474	27.798	26.9004	25.8902	25.4523	29.5656	28.6368	27.6349	27.3306	30.1743	28.8557
	S	Irs1	Q543V3	0.98	-2.27055	-4.82508			0.963434	1.94995			0.387449	1.30808	0.000557	0.005448	0.430342	1.34755	0.000226	0.002792	1	1;2;3	2.51e-53	AS(0.134)S(0.861)DGEGT(0.005)MS(0.001)RPASVDGSPVS(0.98)PS(0.011)T(0.009)NR	343	21	343	172	EGTMSRPASVDGSPVSPSTNRTHAHRHRGSS			28.511	27.224	26.7959	26.7033	27.7427	26.8318	25.0932	26.0474	27.798	26.9004	25.8902	25.4523	29.5656	28.6368	27.6349	27.3306	30.1743	28.8557
	S	Irs1	Q543V3	1	0.549279	1.46335	0.038525	0.216001	-0.20391	-1.15182	0.322645	0.591525	-0.851596	-1.8045	1.1e-05	0.000291	-0.333977	-1.26048	0.01013	0.045269	2	1;2	1.36e-16	RHS(1)S(0.959)ET(0.031)FS(0.01)APTR	1094	3	1094	178	AKVIRADTQGCRRRHSSETFSAPTRAGNTVP			26.5229	25.1943	24.884	24.69	24.0126	23.2016	21.7908	21.7992	28.3864	27.3225	26.2284	26.6375	26.3931	24.0845	23.1897	25.8568	27.5013	26.5088
	S	Irs1	Q543V3	1	0.549279	1.46335	0.038525	0.216001	-0.20391	-1.15182	0.322645	0.591525	-0.871554	-1.82963	7e-06	0.000202	-0.341182	-1.26679	0.007536	0.036745	2	1;2	1.78e-16	HSS(1)ETFSAPTR	1095	3	1095	183	KVIRADTQGCRRRHSSETFSAPTRAGNTVPF	RxRxx[S/T]		29.2003	28.4601	26.6085	27.1138	28.5459	27.8817	25.825	26.3437	26.3666	25.3213	24.2057	24.5899	30.3619	29.4556	28.3145	28.2068	30.9126	30.1663
	S	Irs1	Q543V3	1	0.038316	1.02691	0.769005	0.929032	-0.429418	-1.34669	0.011109	0.10694	-0.363372	-1.28643	0.000279	0.003259	-0.050463	-1.0356	0.506238	0.682336	1	1;2	1.78e-16	HSS(1)ETFSAPTR	1095	3	1095	183	KVIRADTQGCRRRHSSETFSAPTRAGNTVPF	RxRxx[S/T]		29.2003	28.4601	26.6085	27.1138	28.5459	27.8817	25.825	26.3437	26.3666	25.3213	24.2057	24.5899	30.3619	29.4556	28.3145	28.2068	30.9126	30.1663
	S	Irs1	Q543V3	0.974	1.47388	2.77767	0.000167	0.021726	-2.46491	-5.52094	6e-06	0.001126	-1.24155	-2.36453	0.007276	0.035808	-1.60171	-3.03503	0.002884	0.018315	2	2;3	1.88e-27	T(0.026)ES(0.974)ITAT(0.056)S(0.936)PAS(0.008)MVGGKPGSFR	302	3	302	142	PPPSQVGLTRRSRTESITATSPASMVGGKPG	RxRxx[S/T]		25.9426	25.0295	22.9037	24.4169	23.2157	22.4852	21.3435	20.2057	22.9666	21.6281	21.5383	20.8649	25.4324	24.4682	23.5556	23.2159	25.5417	25.0944
	S	Irs1	Q543V3	0.981	1.37867	2.60028	3.2e-05	0.01008	-2.43216	-5.39702	1e-06	0.000436	0.0417451				-0.605303				2	2;3	1.88e-27	T(0.18)ES(0.811)IT(0.01)AT(0.014)S(0.981)PAS(0.005)MVGGKPGSFR	307	8	307	142	VGLTRRSRTESITATSPASMVGGKPGSFRVR			25.5163	24.8382	23.4112	22.7058	24.6455	23.2401	23.2978	22.5225	24.0731	22.5645	22.0203	22.778	27.3344	26.2585	25.3573	25.454	28.2598	27.3618
	S	Irs1	Q543V3	0.862	1.57315	2.97554			-1.27831	-2.42555			-0.011359	-1.0079	0.939554	0.968129	-1.2576	-2.39098	1e-06	4.9e-05	1	1	2.52e-07	S(0.138)KS(0.862)QSSSSCSNPISVPLRR	265	3	265	114	EAMRAMSDEFRPRSKSQSSSSCSNPISVPLR	RxRxx[S/T]	RxRxx[S/T]xx[S/T]	27.0139	26.6777	23.8645	23.6204	25.0797	24.4063	22.5085	22.7915	25.1588	24.4643	21.8258	23.3369	25.9876	24.3388	24.6681	24.1531	27.3196	26.7231
	S	Irs1	Q543V3	0.883	0.702979	1.62786	0.005907	0.083283	-1.11133	-2.16044	0.001075	0.02793	-2.5884	-6.01431			-0.520961				3	2;3	4.52e-05	S(0.883)VT(0.316)PDS(0.744)LGHT(0.398)PPARGEEELS(0.656)NY(0.003)ICMGGK	439	1	439	77.6	DEYGSSPCDFRSSFRSVTPDSLGHTPPARGE			21.7796	21.2502	18.9474	19.1954
	S	Irs1	Q543V3	0.883	0.4094	1.32813	0.063282	0.281128	-1.62712	-3.08896	0.000533	0.018585	0.0508778				-0.376179				2	2;3	4.52e-05	S(0.883)VT(0.316)PDS(0.744)LGHT(0.398)PPARGEEELS(0.656)NY(0.003)ICMGGK	439	1	439	77.6	DEYGSSPCDFRSSFRSVTPDSLGHTPPARGE			21.7796	21.2502	18.9474	19.1954
	S	Irs1	Q543V3	0.999	0.609634	1.52587	0.009584	0.10298	-1.34249	-2.5359	0.000508	0.018111	-1.24134	-2.36418			-1.21843	-2.32694			3	3	0.000134	S(0.444)VT(0.557)PDS(0.999)LGHT(0.999)PPARGEEELSNYICMGGK	444	6	444	77.6	SPCDFRSSFRSVTPDSLGHTPPARGEEELSN			25.1291	24.5046	22.5857	22.6535	24.022	23.2716	21.6638	21.7739	24.1615	22.7722	21.6213	22.9977	25.4866	24.3502	23.7416	23.4681	24.2823	23.6443
	S	Git1	Q5F258	0.944	0.293305	1.22544	0.050704	0.250601	0.361933	1.28515	0.027046	0.168621	-0.432239	-1.34933	0.000886	0.007685	-0.397083	-1.31684	0.001443	0.011032	2	1;2;3	3.43e-36	ARS(0.997)MDS(0.529)S(0.53)DLS(0.944)DGAVTLQEYLELKK	417	10	417	164	ATRNNRARSMDSSDLSDGAVTLQEYLELKKA							21.9595	20.8779	20.1245	19.9434					21.2322	20.0442	19.4729	19.3201	21.1691	20.057
	S	Tsr3	Q5HZH2	1	0.279099	1.21344	0.035869	0.206248	-1.14964	-2.21859	1.4e-05	0.001858	0.271176				-0.551036				2	2	1.65e-14	VRRPS(1)GRS(1)LDAFAEEVGAALR	24	8	24	127	GSRKESGRVRRPSGRSLDAFAEEVGAALRAS			24.5738	23.6722	22.2794	22.6351	24.2582	23.356	22.1585	22.1482	23.8436	22.0845	22.0665	22.5671	24.6132	23.2314	22.7375	23.0726	25.8263	25.0997
	S	Ppp1r13l	Q5I1X5	1	0.478911	1.39369	0.009417	0.102201	-1.19	-2.28154	4.9e-05	0.003907	-0.529396	-1.44332	0.001443	0.011029	-0.107173	-1.07712	0.188509	0.354754	2	2	2.38e-05	AGS(1)PRGS(1)PLAEGPQAFFPER	183	3	183	103	QPGPSTPFDYLGRAGSPRGSPLAEGPQAFFP							22.2142	20.7409	20.6049	20.5341	22.5266	20.7716	21.0481	20.9907	21.1886	19.5986	18.734	20.1458
	S	Ppp1r13l	Q5I1X5	1	0.478911	1.39369	0.009417	0.102201	-1.19	-2.28154	4.9e-05	0.003907	-0.529396	-1.44332	0.001443	0.011029	-0.107173	-1.07712	0.188509	0.354754	2	2	2.38e-05	AGS(1)PRGS(1)PLAEGPQAFFPER	187	7	187	103	STPFDYLGRAGSPRGSPLAEGPQAFFPERGP			25.9639	24.4773	24.2632	24.3882	26.0766	24.7375	24.4197	24.2787	26.0291	24.195	24.4473	24.6537	25.9711	24.1335	24.3916	24.5962	25.7301	24.2242
	S	Ppp1r13l	Q5I1X5	1	-0.099067	-1.07108	0.458357	0.750801	-0.443676	-1.36006	0.009802	0.101723	-0.125808	-1.09112	0.125799	0.267598	-0.498817	-1.41305	2e-05	0.000464	1	1	0.000378	AVLPGS(1)PIFSR	394	6	394	81.6	NAFWEHGAGRAVLPGSPIFSRAPPPKLPPQP			26.4523	25.564	24.2595	24.3994	27.1273	25.7702	25.0861	25.6799	26.4506	25.302	24.2305	24.8699	26.2372	24.2548	24.2585	25.2175	26.7657	25.3256
	S	Smg7	Q5RJH6-3	1	0.358295	1.28191	0.045762	0.236151	-0.438293	-1.355	0.024828	0.161412	-0.363487	-1.28653	0.001137	0.009256	-0.333215	-1.25982	0.002181	0.014984	1	1	7.18e-11	VIPALGKS(1)PPHHSGFQQYQQADASK	778	8	778	114	QQQQSPTKVIPALGKSPPHHSGFQQYQQADA			26.2129	25.2934	24.012	24.2347	25.3899	24.318	23.3145	23.5892	25.4347	24.1622	23.2815	23.966	26.3928	25.0605	24.7421	24.5785	26.7551	25.8549
	S	Ccdc88a	Q5SNZ0;Q5SNZ0-3	0.85	-0.524937	-1.43887	0.001772	0.047985	0.301828	1.23271	0.02607	0.165321	0.287846	1.22082	0.001212	0.009698	0.227525	1.17083	0.00627	0.032189	1	1	0.00169	RT(0.148)S(0.85)IHDFLS(0.002)K	1822	3	1822;1739	68	ASSVISTAEGTTRRTSIHDFLSKDSRLPVSV			25.8295	24.6957	23.7678	24.1153	25.7341	24.8937	22.9588	23.9751	26.248	25.2387	24.1455	24.3609	26.462	25.6038	24.3358	24.2728	26.4895	25.2657
	S	Ccdc88a	Q5SNZ0;Q5SNZ0-3	0.9	0.493324	1.40769	0.022766	0.159323	-0.262978	-1.19995	0.12744	0.368934	-0.149912	-1.1095	0.06191	0.163012	-0.688577	-1.61169	0	2.3e-05	1	1	0.000177	S(0.016)LS(0.018)VS(0.9)S(0.065)DFLGKDKPVSCTLAR	1719	5	1719;1636	85.3	SQENLLDEVMKSLSVSSDFLGKDKPVSCTLA			25.6587	24.814	23.6449	23.304	25.4024	24.3214	23.3153	23.6261	25.587	24.5089	23.0609	24.0838	26.2489	24.9792	24.6292	24.3044	26.9908	26.2196
	S	Acaca	Q5SWU9	1	-0.406881	-1.32582			-0.113097	-1.08155			0.222869	1.16705	0.005909	0.030868	0.303582	1.2342	0.000625	0.005915	2	1;2	2.39e-35	FIIGSVSEDNS(1)EDEISNLVK	29	11	29	161	NQHSRFIIGSVSEDNSEDEISNLVKLDLEEK			29.1695	27.7116	27.4605	27.5705	28.6835	27.4045	26.7405	27.0747	29.1165	27.5991	27.4327	27.5578	29.0205	27.7556	27.2695	27.2188	29.8502	28.5505
	S	Specc1	Q5SXY1	0.956	0.156672	1.11471	0.360703	0.67605	-0.286456	-1.21964	0.116925	0.355352	-0.245135	-1.1852	0.002726	0.01762	-0.276544	-1.21129	0.001116	0.00913	1	1;2	3.58e-34	LGS(0.043)S(0.956)PTSSCNPTPTK	133	4	133	188	RSVPRGPSSSKKLGSSPTSSCNPTPTKHLRT			29.414	28.3574	27.397	27.5366	28.6108	27.4675	26.505	26.944	28.6859	27.2391	26.7242	27.2764	29.5865	28.4092	27.8308	27.6525	30.3681	29.4453
	S	Rabl6	Q5U3K5	0.806	0.845878	1.79736	0.000557	0.034164	-1.2253	-2.33804	5.5e-05	0.00407	-0.802249	-1.74382	0.000157	0.00212	-0.838905	-1.78869	0.00011	0.001623	1	1	7.31e-32	LFGT(0.194)S(0.806)PAAEVTPSPPEPAPALEAPAR	377	5	377	145	APAQRRSIISRLFGTSPAAEVTPSPPEPAPA			22.2509	21.6679	19.4645	19.8358	26.9109	25.4618	25.3873	25.1045	24.133	22.049	22.0231	23.2237	24.2214	21.9702	23.4541	21.9169	24.7782	23.9583
	S	Mier1	Q5UAK0-5	0.878	0.036626	1.02571	0.805256	0.943647	0.02838	1.01987	0.848354	0.933818	-0.860515	-1.81569	0.001566	0.011706	-0.903967	-1.8712	0.001117	0.009131	2	2	1.23e-07	RINS(0.06)S(0.015)GKES(0.878)PGS(0.524)S(0.521)EFFQEAVS(0.003)HGKFEEHENTND	306	9	306	68.4	ERPAKRRRINSSGKESPGSSEFFQEAVSHGK							25.0632	24.0848	22.7059	23.3134	25.1105	23.4297	22.4436	24.1962	24.7449	22.6868	22.3803	23.923	24.9644	23.7417
	S	Epha1	Q60750	0.999	0.868795	1.82614	0.001203	0.042686	0.345481	1.27057	0.031024	0.181443	-0.001433	-1.00099			0.025303	1.01769			2	2	8.76e-06	VTLRLPS(0.999)LS(0.004)GS(0.998)DGIPYR	907	7	907	117	RTIANFDPRVTLRLPSLSGSDGIPYRSVSEW																			24.9945	20.5683
	S	Epha1	Q60750	0.998	0.896278	1.86126	0.001081	0.041705	0.359222	1.28273	0.027744	0.170293	-0.001433	-1.00099			0.025303	1.01769			2	2	8.76e-06	VTLRLPS(0.999)LS(0.004)GS(0.998)DGIPYR	911	11	911	117	NFDPRVTLRLPSLSGSDGIPYRSVSEWLESI																			24.9945	20.5683
	S	Akt2	Q60823	1	1.9064	3.74874	9.4e-05	0.015571	-2.05038	-4.14214	5.9e-05	0.004235	0.44091				-1.92676				2	1;2	7.06e-81	THFPQFS(1)YSAS(1)IRE	474	7	474	205	LDPLELDQRTHFPQFSYSASIRE________			25.4538	25.2474	22.3401	19.6379					23.5248			23.5248					26.129	25.9245
	S	Akt2	Q60823	1	1.7531	3.37082	0.009064	0.100857	-0.881646	-1.84248	0.075843	0.287216	-0.7333	-1.66244	0.004094	0.0236	-1.20704	-2.30864	0.000624	0.00591	1	1;2	7.06e-81	THFPQFS(1)YSAS(1)IRE	474	7	474	205	LDPLELDQRTHFPQFSYSASIRE________			25.4538	25.2474	22.3401	19.6379					23.5248			23.5248					26.129	25.9245
	S	Tmpo	Q61029;Q61029-3;Q61033	0.883	-0.915975	-1.88684	0.00048	0.033737	0.392233	1.31242	0.03432	0.190284	0.121533	1.08789	0.284263	0.469898	-0.401049	-1.32047	0.002744	0.0177	2	1;2;3	1.61e-18	LREQGT(0.324)ES(0.677)RS(0.883)S(0.163)T(0.951)PLPTVS(0.001)S(0.001)SAENTR	157	10	157;157;157	172	EKKLLKLREQGTESRSSTPLPTVSSSAENTR			30.1473	29.2163	28.0023	28.1442	30.4591	29.6422	28.1199	28.3683	30.7767	29.9548	28.6205	28.5248	29.9632	28.8542	27.9993	28.1268	30.2592	29.3045
	S	Tmpo	Q61029;Q61029-3;Q61033	0.883	-0.273418	-1.20867	0.066544	0.287089	0.680061	1.60221	0.001009	0.026896	0.246763	1.18654	0.009181	0.042309	-0.06404	-1.04539	0.441857	0.627198	3	1;2;3	1.61e-18	LREQGT(0.324)ES(0.677)RS(0.883)S(0.163)T(0.951)PLPTVS(0.001)S(0.001)SAENTR	157	10	157;157;157	172	EKKLLKLREQGTESRSSTPLPTVSSSAENTR			30.1473	29.2163	28.0023	28.1442	30.4591	29.6422	28.1199	28.3683	30.7767	29.9548	28.6205	28.5248	29.9632	28.8542	27.9993	28.1268	30.2592	29.3045
	S	Tsc2	Q61037-6	1	0.661477	1.5817	0.001326	0.04331	-0.511964	-1.42599	0.005291	0.075617	0.013675	1.00952	0.908747	0.952372	-1.18985	-2.28129	0	1.2e-05	1	1	1.82e-07	SIS(1)VSEHVVR	981	3	981	146	FKESCAAEAFRCRSISVSEHVVRSRIQTSLT	RxRxx[S/T]		26.5756	25.8926	24.4122	23.8749	25.4351	24.4764	22.9242	23.7458	26.3922	25.5032	23.1503	24.8952	24.4979	22.5972	22.8983	23.1838	27.6218	26.9652
	S	Map3k3	Q61084	1	0.491768	1.40617	0.004252	0.072407	-0.911538	-1.88105	0.000116	0.006651	0.422488				-1.26326				2	2	4.14e-11	HLS(1)VS(0.78)S(0.119)QNPGRS(0.027)S(0.075)PPPGYVPER	166	3	166	96.1	INTIYQAPEPRSRHLSVSSQNPGRSSPPPGY	RxRxx[S/T]	RxRxx[S/T]xx[S/T]	25.922	25.3703	22.8707	23.5797	25.2608	24.7341	22.2042	22.8316									25.568	24.9857
	S	Map3k3	Q61084	0.879	0.6306	1.54821	0.009905	0.104562	-0.994605	-1.99253	0.00189	0.039865	0.158423				-0.261905				2	1;2	4.14e-11	HLSVSSQNPGRS(0.121)S(0.879)PPPGYVPER	176	13	176	114	RSRHLSVSSQNPGRSSPPPGYVPERQQHIAR			23.7852	21.8424	21.7953	22.7504									24.7318	22.7599	23.2481	23.3641	25.8918	24.112
	S	Tcf12	Q61286-2	0.995	-0.536441	-1.45039	0.006869	0.088242	0.702888	1.62776	0.002563	0.047768	0.0653913				-0.550703				2	1;2	7.95e-62	AGGQAPS(0.001)S(0.995)PS(0.004)YENSLHSLQSR	386	8	386	185	TGTSQWPRAGGQAPSSPSYENSLHSLQSRME			27.9606	26.9061	25.9366	26.0859	27.4917	26.5484	25.0809	25.7156	27.5513	26.4311	25.5262	25.7867	28.6525	27.4447	26.8775	26.7895	29.2228	28.0551
	S	Tcf12	Q61286-2	0.999	-0.633482	-1.5513	0.001238	0.042686	0.500638	1.41484	0.00447	0.068524	-0.591644				0.220003	1.16474			2	2	1.85e-35	AGGQAPS(0.561)S(0.439)PSYENS(0.999)LHSLQSR	392	14	392	172	PRAGGQAPSSPSYENSLHSLQSRMEDRLDRL											22.1955	21.1531	20.5844	19.7779
	S	Erbb3	Q61526	0.876	0.327263	1.25463	0.033238	0.198342	-1.12896	-2.18702	3.9e-05	0.003552	-0.828131	-1.77538			-0.51246	-1.42648			2	2	4.03e-12	QT(0.101)S(0.876)ES(0.235)S(0.787)EGHVTGSEAELQER	1091	3	1091	119	SRPISLHPIPRGRQTSESSEGHVTGSEAELQ	RxRxx[S/T]	RxRxx[S/T]xx[S/T]					24.0854	23.1919	22.4673	21.2057	25.5922	24.1744	23.5289	24.2207
	S	Erbb3	Q61526	0.873	0.349897	1.27447	0.029985	0.187188	-1.46709	-2.76464	9e-06	0.001451	-0.566701	-1.48113			-0.397954	-1.31764			2	2	2.74e-06	GRQT(0.045)S(0.207)ES(0.873)S(0.873)EGHVT(0.001)GS(0.001)EAELQER	1093	7	1093	86.6	PISLHPIPRGRQTSESSEGHVTGSEAELQER			25.0965	24.1985	22.8189	23.1371	24.0854	23.1919	22.4673	21.2057	23.9703	22.6913	21.7294	22.5604
	S	Erbb3	Q61526	0.955	0.20533	1.15295	0.162713	0.454626	-1.32918	-2.51259	0.00038	0.015588	-0.760006	-1.6935			-0.197857	-1.14699			2	2	4.03e-12	GRQT(0.448)S(0.54)ES(0.057)S(0.955)EGHVTGSEAELQER	1094	8	1094	119	ISLHPIPRGRQTSESSEGHVTGSEAELQERV											24.2122	22.6169	22.2573	22.9296					23.3531	22.6403
	S	Cbx5	Q61686	0.847	0.732817	1.66188	0.000601	0.034394	-0.922953	-1.89599	0.000146	0.00776	-0.423139	-1.34084	0.000129	0.001834	-0.277005	-1.21168	0.002774	0.017829	1	1	8.33e-87	KS(0.847)S(0.124)FS(0.029)NSADDIKSK	92	2	92	212	ENNKPREKSEGNKRKSSFSNSADDIKSKKKR			22.3893	21.0955	20.35	20.87	28.9808	27.8711	27.0354	27.1287	29.1306	27.6433	27.156	27.7681	26.2679	24.9658	24.4342	24.5966	29.0196	28.2144
	S	Ddx3x	Q62167	0.999	0.049379	1.03482	0.74056	0.917362	-0.395697	-1.31558	0.046664	0.225924	-0.307724	-1.23775	0.000265	0.003135	-0.083186	-1.05935	0.20377	0.374492	1	1	0.00222	S(0.001)S(0.001)RFS(0.999)GGFGAR	594	5	594	87.8	HYKGSSRGRSKSSRFSGGFGARDYRQSSGAS			27.9167	26.8588	25.7315	26.1788	27.5583	26.6126	25.3361	25.6506	27.3291	25.8482	25.5209	25.8397	28.3923	27.2938	26.3835	26.5789	28.8264	27.8624
	S	Sos1	Q62245	0.984	0.957726	1.94225	0.000984	0.04051	-0.357332	-1.28105	0.032106	0.183513	-0.31494	-1.24396	0.009714	0.04405	-0.275785	-1.21065	0.019975	0.073635	2	1;2	4.2e-13	S(0.002)AS(0.984)VS(0.009)S(0.004)ISLSK	1120	3	1120	123	FDSDHSASPFHSRSASVSSISLSKGTDEVPV			23.8656	23.0398	21.5745	21.7549	24.9788	24.0358	22.8597	22.9769	24.2654	23.1491	22.2402	22.4948	23.7491	22.5086	21.9375	21.9726	27.0015	26.2237
	S	Sos1	Q62245	0.94	0.723928	1.65167	0.000662	0.034878	-0.385154	-1.306	0.017635	0.133469	-0.315958	-1.24484	0.011482	0.049695	-0.244588	-1.18475	0.040403	0.120912	2	2	5.11e-13	S(0.487)AS(0.487)VS(0.074)S(0.94)IS(0.006)LS(0.006)KGT(0.001)DEVPVPPPVPPR	1123	6	1123	123	DHSASPFHSRSASVSSISLSKGTDEVPVPPP			23.8656	23.0398	21.5745	21.7549	24.5913	23.6832	22.3773	22.6003	22.9238	21.6957	20.9529	21.2709	23.7491	22.5086	21.9375	21.9726	22.6604	22.1094
	S	Supt6h	Q62383	1	-0.380491	-1.30178	0.005701	0.082371	0.053021	1.03744	0.601263	0.800181	0.283706	1.21732	0.001506	0.011373	0.406745	1.32569	6.8e-05	0.001147	2	2;3	5.1e-28	T(0.5)RT(0.5)PAS(1)INATPANINLADLTR	1535	6	1535	158	PGITPSSSNRTRTPASINATPANINLADLTR			25.1296	23.8244	23.2206	23.5261	25.2729	24.3707	22.8801	23.4078	24.8985	23.7076	23.154	22.9745	25.4158	24.463	23.3852	23.3488	25.5394	24.3576
	S	Supt6h	Q62383	1	-0.321395	-1.24954	0.01014	0.105753	-0.03379	-1.0237	0.724578	0.878345	0.22039	1.16505	0.033975	0.107009	0.463329	1.37872	0.000251	0.003017	3	2;3	5.1e-28	T(0.5)RT(0.5)PAS(1)INATPANINLADLTR	1535	6	1535	158	PGITPSSSNRTRTPASINATPANINLADLTR			25.1296	23.8244	23.2206	23.5261	25.2729	24.3707	22.8801	23.4078	24.8985	23.7076	23.154	22.9745	25.4158	24.463	23.3852	23.3488	25.5394	24.3576
	S	Ndrg1	Q62433	1	-0.359449	-1.28293	0.044405	0.231214	-0.83725	-1.78664	0.000738	0.021856	-0.670247	-1.59135	4.8e-05	0.000872	-0.676904	-1.59871	4.3e-05	0.000814	2	1;2	1.28e-121	S(0.659)RT(0.341)AS(1)GSSVTSLEGTR	330	5	330	252	MPSASMTRLMRSRTASGSSVTSLEGTRSRSH	RxRxx[S/T]	RxRxx[S/T]xx[S/T]	31.4262	30.8322	28.4139	29.1989	31.1526	30.5462	28.308	28.8586	30.9188	30.0864	27.9524	29.2314	31.6662	30.7094	29.4266	29.7937	32.1138	31.6131
	S	Ndrg1	Q62433	0.985	-0.43507	-1.35198	0.018127	0.141687	-0.607234	-1.52334	0.003648	0.061014	-0.442995	-1.35942	0.000581	0.005614	-0.593473	-1.50887	4.1e-05	0.000784	2	2	1.05e-18	TAS(0.999)GS(0.013)S(0.985)VT(0.002)SLEGTR	333	6	333	171	ASMTRLMRSRTASGSSVTSLEGTRSRSHTSE			29.2897	28.7747	26.1581	26.864	29.2837	28.6034	26.862	26.8829	28.8561	27.9338	25.8108	27.3466	29.2115	28.015	27.3519	27.4162	29.326	28.8312
	S	Ndrg1	Q62433	0.984	-0.493724	-1.40807	0.015798	0.133976	-0.770023	-1.7053	0.00168	0.037303	-0.525457	-1.43939	8.2e-05	0.001314	-0.646945	-1.56585	1e-05	0.000277	2	2	6.05e-08	S(0.062)RT(0.036)AS(0.036)GS(0.86)S(0.006)VT(0.015)S(0.984)LEGT(0.001)R	336	11	336	114	TRLMRSRTASGSSVTSLEGTRSRSHTSEGPR			28.9653	28.4203	25.8659	26.6284	29.1158	28.3507	26.7623	26.9045	28.3598	27.3361	25.4228	26.9546	28.5745	27.2959	26.7756	26.8395	28.5368	27.9334
	S	Sdpr	Q63918	0.885	-0.657828	-1.5777	0.000271	0.027015	0.595634	1.51114	0.000496	0.017937	-0.033556	-1.02353	0.671327	0.808373	-0.196992	-1.14631	0.035476	0.11024	3	1;2;3	1.61e-39	ASS(0.001)GKS(0.885)S(0.098)PFKVS(0.012)PLS(0.003)FGR	287	6	287	188	KKSLTPNHQKASSGKSSPFKVSPLSFGRKKV							22.4844	21.5543	20.1761	20.6129					22.2705	21.2115	19.8032	20.7107	22.7473	21.9917
	S	Sdpr	Q63918	0.95	-0.955167	-1.9388	0.001304	0.042853	0.35999	1.28342	0.038886	0.204168	-0.114237	-1.0824	0.133919	0.279536	-0.352372	-1.27666	0.000275	0.003224	3	1;2;3	6.55e-31	ASS(0.001)GKS(0.049)S(0.95)PFKVS(0.993)PLS(0.007)FGR	288	7	288	184	KSLTPNHQKASSGKSSPFKVSPLSFGRKKVR			28.7665	27.5532	26.8067	27.0846	29.0046	27.9468	26.7325	27.3271	28.786	27.4931	26.8984	27.1494	29.3993	28.1016	27.6082	27.6828	29.2876	27.9053
	S	Sdpr	Q63918	1	-0.984697	-1.9789	3.7e-05	0.010112	0.386343	1.30708	0.008659	0.096555	-0.119343	-1.08624	0.105802	0.237021	-0.335221	-1.26157	0.000299	0.003438	3	1;2;3	1.61e-39	SSPFKVS(1)PLS(1)FGR	293	7	293	188	NHQKASSGKSSPFKVSPLSFGRKKVREGESS			30.5401	29.4328	28.5128	28.7568	30.3638	29.3538	28.0813	28.6168	30.4246	29.1836	28.4331	28.8052	31.14	29.9174	29.3325	29.333	31.3942	30.3025
	S	Sdpr	Q63918	1	-0.300216	-1.23133			-0.546869	-1.46091			-0.125719	-1.09105	0.082574	0.199668	-0.316251	-1.24509	0.000392	0.004174	3	2;3	3.21e-19	SSPFKVS(1)PLS(1)FGR	296	10	296	183	KASSGKSSPFKVSPLSFGRKKVREGESSVEN			23.1192	22.4148	20.6859	20.8055	23.7208	22.8437	21.1777	21.9046	22.8973	22.1193	20.2313	20.9497	23.7684	22.7971	21.62	21.8491	23.6493	22.9116
	S	Sdpr	Q63918	1	-0.432518	-1.34959	0.001413	0.044348	0.251149	1.19015	0.021215	0.147753	0.34897	1.27365	0.000459	0.004704	0.35172	1.27608	0.00043	0.004469	2	2;3	1.58e-52	RGNNS(1)AVGS(1)NADLT(1)IEEDEEEEPVALQQAQQVR	359	5	359	153	GSAEDAEKSARRGNNSAVGSNADLTIEEDEE			28.7338	27.5191	26.8136	27.0203	29.4003	28.6299	26.6454	27.4875	29.3639	28.3604	27.4363	27.295	29.6286	28.7201	27.5707	27.4901	29.6861	28.3967
	S	Sdpr	Q63918	1	0.226189	1.16974	0.068693	0.291201	-0.305955	-1.23624	0.022753	0.154879	-0.073597	-1.05234	0.286187	0.471954	-0.294647	-1.22659	0.000651	0.006103	1	1;2;3	3.17e-63	RGNNS(1)AVGS(1)NADLT(1)IEEDEEEEPVALQQAQQVR	363	9	363	162	DAEKSARRGNNSAVGSNADLTIEEDEEEEPV			29.8492	28.7092	27.9037	28.0466	29.8159	28.9685	27.2316	27.9664	29.9434	28.8576	27.9192	28.1221	30.3545	29.3245	28.3941	28.3735	30.6679	29.5868
	S	Zeb1	Q64318	0.986	-0.613851	-1.53034	0.000261	0.026926	0.3613	1.28458	0.005306	0.075724	0.817253	1.76205	2e-06	8.1e-05	0.736692	1.66635	6e-06	0.000193	2	1;2;3	1.49e-214	S(0.986)CT(0.014)S(0.997)S(0.003)PSPLNLCSAR	678	1	678	292	SSPVLPVGSAMNGSRSCTSSPSPLNLCSARN			26.8049	25.0293	25.2831	25.3298	27.1284	26.2467	24.329	25.4557	27.1407	26.1097	25.283	25.0498	27.2239	26.2028	25.2507	25.2387	27.0869	24.9698
	S	Zeb1	Q64318	0.997	0.27307	1.20838			-1.93433	-3.82202			-0.308346	-1.23829	0.02172	0.078186	-1.12132	-2.17545	0.000186	0.0024	1	1;2	1.49e-214	S(0.986)CT(0.014)S(0.997)S(0.003)PSPLNLCSAR	681	4	681	292	VLPVGSAMNGSRSCTSSPSPLNLCSARNPQG							26.9224	25.8949	24.5601	25.2558					26.0559	24.2547	24.2931	24.7988	27.0869	24.9698
	S	Zeb1	Q64318	0.817	-1.14305	-2.20848	0.000604	0.034394	0.414538	1.33287	0.023596	0.157557	0.582377	1.49731	0.000677	0.006278	0.418835	1.33685	0.004255	0.024263	2	1;2;3	3.49e-25	SSPVLPVGS(0.009)AMNGS(0.271)RS(0.271)CT(0.394)S(0.131)S(0.817)PS(0.105)PLNLCS(0.001)AR	682	20	682	180	LPVGSAMNGSRSCTSSPSPLNLCSARNPQGY			26.7669	26.2594	23.8208	24.183	26.1393	25.3099	23.589	24.2315	27.5025	26.3365	25.5216	25.7703	27.7193	26.2193	25.9567	26.2119	26.1727	25.7551
	S	Zeb1	Q64318	0.817	0.389106	1.30958	0.027305	0.177477	-2.10169	-4.29212	5.2e-05	0.004011	-1.02127	-2.02971	3e-06	0.000103	-1.10318	-2.14827	1e-06	5.4e-05	1	1;2;3	3.49e-25	SSPVLPVGS(0.009)AMNGS(0.271)RS(0.271)CT(0.394)S(0.131)S(0.817)PS(0.105)PLNLCS(0.001)AR	682	20	682	180	LPVGSAMNGSRSCTSSPSPLNLCSARNPQGY			26.7669	26.2594	23.8208	24.183	26.1393	25.3099	23.589	24.2315	27.5025	26.3365	25.5216	25.7703	27.7193	26.2193	25.9567	26.2119	26.1727	25.7551
	S	Top2b	Q64511	0.961	0.266889	1.20321	0.051108	0.251322	0.055897	1.0395	0.63769	0.825661	-0.260195	-1.19764	0.000653	0.006113	0.070245	1.0499	0.250883	0.431534	2	2	3.36e-13	KT(0.961)S(0.961)FDQDS(0.078)DVDIFPSDFTSEPPALPR	1563	3	1563	110	GRKPSKTASKKPKKTSFDQDSDVDIFPSDFT			25.583	24.3072	23.5617	24.0296	25.9281	24.9954	23.7456	23.9615	26.1835	24.9107	24.4937	24.327	25.801	24.6368	23.8135	24.0716	26.2237	25.2617
	S	Peak1	Q69Z38	1	-0.479145	-1.39392	0.016411	0.135044	0.066187	1.04695	0.611788	0.808398	0.351858	1.2762	0.000715	0.006545	0.560239	1.47451	9e-06	0.000255	2	2	1.11e-06	KNCHKS(1)APT(0.08)S(0.919)PT(0.002)ATNISSK	565	6	565	112	GGPGPNVPPRKNCHKSAPTSPTATNISSKTI			24.5117	23.3562	22.578	22.7225	25.4599	24.8246	22.8877	23.0492	24.778	23.9442	22.6392	22.5394	25.0537	24.2772	22.8831	22.6883	24.9257	23.6796
	S	Peak1	Q69Z38	0.979	-0.518554	-1.43252	0.014576	0.12892	-0.002971	-1.00206	0.982282	0.991609	0.355996	1.27987	0.000699	0.006442	0.567612	1.48207	9e-06	0.000247	2	1;2	1.11e-06	KNCHKS(0.999)APT(0.004)S(0.979)PT(0.015)AT(0.003)NISSK	569	10	569	112	PNVPPRKNCHKSAPTSPTATNISSKTIPVKS			27.6244	26.0766	25.9507	26.0871	27.1572	26.0622	25.0662	25.4065	27.0838	25.6629	25.533	25.2739	27.7927	26.6409	25.9483	25.9114	28.5609	27.3286
	S	Cdk13	Q69ZA1;Q69ZA1-2	0.92	-1.84038	-3.58105	8e-06	0.007875	0.680905	1.60315	0.003766	0.062191	0.241247	1.18201			0.748661	1.68023			2	2	8.04e-08	KDLS(0.049)LGLDDS(0.92)RT(0.77)NT(0.261)PQGVLPPAQLK	1054	10	1054;1054	79.4	TIKAPRKDLSLGLDDSRTNTPQGVLPPAQLK															21.7631	20.8244	19.85	19.5305
	S	Ablim3	Q69ZX8	1	1.04375	2.06158	0.000991	0.04051	-0.80113	-1.74246	0.004258	0.066565	-0.330091				0.457823				2	1;2;3	7.41e-08	QGMS(1)PTFSR	388	4	388	131	SPGYIDSPTYSRQGMSPTFSRSPHYYRSGPE			28.3878	26.6477	26.8868	26.8621	27.5107	25.8972	25.6726	26.1651	27.3645	25.4781	25.9845	25.8306	27.1094	24.3031	25.9512	25.8194	26.8825	24.3086
	S	Ablim3	Q69ZX8	0.986	0.187101	1.13847	0.232454	0.543766	-0.670495	-1.59162	0.002249	0.044301	0.0956869				0.67267				2	1;2	6.96e-17	YSPAYSPDPYYASESEY(0.001)WT(0.007)Y(0.006)HGS(0.986)PKVPR	492	23	492	117	DPYYASESEYWTYHGSPKVPRARRFSSGGEE			25.3306	23.7219	23.9164	23.5787	24.7486	22.8998	22.5423	23.765	25.5172	23.3986	23.9309	24.322	24.0749	21.2286	22.1091	23.3498	24.0127	20.9207
	S	Lrrc16a	Q6EDY6	0.802	0.715653	1.64223	0.006443	0.085949	-0.2374	-1.17887	0.158598	0.410551	-0.286323	-1.21953	0.001075	0.008869	-0.004602	-1.0032	0.947425	0.972143	1	1	6.66e-05	RS(0.802)S(0.198)GLISELPSEEGR	971	2	971	114	HIEDPPFPSVRQEKRSSGLISELPSEEGRRL			26.1532	25.0644	24.0822	24.3762	22.1503	21.33	20.1723	19.675	25.4478	24.1701	23.6736	23.6875	26.7471	25.5702	24.9505	24.8574	27.2181	26.2659
	S	Ralgapa1	Q6GYP7-6	0.996	0.071287	1.05065	0.45013	0.745657	-0.719641	-1.64677	8.6e-05	0.005408	-0.231349	-1.17393	0.000657	0.006143	-0.135867	-1.09875	0.021505	0.077654	1	1	3.28e-63	VRHFS(0.996)QS(0.004)EDTGNEVFGALHEEQPLPR	217	5	217	177	DDAQILPRSTRVRHFSQSEDTGNEVFGALHE	RxRxx[S/T]		26.5495	25.3955	24.574	24.795	25.849	24.6731	23.8559	24.1413	26.0232	24.698	24.0353	24.5037	26.3421	25.3569	24.2795	24.3735	26.7348	25.8576
	S	Pdcd11	Q6NS46	1	0.29441	1.22638	0.023393	0.161305	-1.36236	-2.57105	3e-06	0.00075	-0.584602	-1.49962	7e-05	0.001172	-0.236262	-1.17794	0.037807	0.11528	1	1;2	5.76e-93	ERQES(1)ES(1)EQELVNKRPK	1468	5	1468	209	QKSQRGGRGKRERQESESEQELVNKRPKKSG	RxRxx[S/T]		29.424	28.5634	27.2232	27.3145	29.0258	28.1289	26.9373	26.8919	29.1542	27.7552	27.2313	27.6685	29.5667	28.3173	27.7628	27.7954	30.083	29.147
	S	Pdcd11	Q6NS46	1	0.285754	1.21905	0.016895	0.13617	-1.38092	-2.60434	1e-06	0.000548	0.0939855				-0.464356				1	1;2	2.02e-92	ERQES(1)ES(1)EQELVNKRPK	1470	7	1470	211	SQRGGRGKRERQESESEQELVNKRPKKSGAA			26.644	25.4532	24.6807	24.9334	27.3223	26.3475	24.9961	25.545	27.3532	26.0232	25.5834	25.6588	26.7662	25.4717	24.9067	25.1075	26.5766	25.4328
	S	Wdr44	Q6NVE8	0.895	0.536055	1.45	0.001258	0.042686	-0.874371	-1.83321	6.3e-05	0.004312	0.633877	1.55173	3e-06	0.000108	0.590879	1.50616	6e-06	0.000184	2	1;2;3	8.12e-24	AS(0.712)ES(0.895)DT(0.388)EEFY(0.004)DAPEDVHLGT(0.058)GY(0.093)PVGS(0.806)PGKVGLLS(0.043)FK	5	4	5	109	___________MASESDTEEFYDAPEDVHLG			25.9752	24.7107	23.729	24.5522	25.3784	23.8734	23.0994	24.1993	25.3541	23.9182	23.6843	23.6926	24.3226	22.954	22.5904	22.6411	24.0642	22.6682
	S	Wdr44	Q6NVE8	0.895	0.769148	1.70426			-0.811475	-1.755			-0.643651	-1.56228	4e-05	0.000767	-0.558426	-1.47266	0.0001	0.001517	3	1;2;3	8.12e-24	AS(0.712)ES(0.895)DT(0.388)EEFY(0.004)DAPEDVHLGT(0.058)GY(0.093)PVGS(0.806)PGKVGLLS(0.043)FK	5	4	5	109	___________MASESDTEEFYDAPEDVHLG			25.9752	24.7107	23.729	24.5522	25.3784	23.8734	23.0994	24.1993	25.3541	23.9182	23.6843	23.6926	24.3226	22.954	22.5904	22.6411	24.0642	22.6682
	S	Wdr44	Q6NVE8	0.988	0.637659	1.5558	0.001102	0.042052	-0.940103	-1.91867	0.000104	0.006104	-0.461056	-1.37655			-0.526054	-1.43999			2	2;3	1.69e-17	AS(0.53)ES(0.354)DT(0.115)EEFY(0.002)DAPEDVHLGT(0.004)GY(0.006)PVGS(0.988)PGKVGLLS(0.003)FK	27	26	27	88.8	DAPEDVHLGTGYPVGSPGKVGLLSFKEAENT			25.3015	24.4833	22.7865	23.3462	24.6331	23.6516	22.3902	22.8082	24.0004	22.2343	21.8851	22.9269	22.1686	21.2976	19.8397	20.1924	22.7524	22.1674
	S	Wdr44	Q6NVE8	0.988	0.769148	1.70426			-0.811475	-1.755			-0.643651	-1.56228	4e-05	0.000767	-0.558426	-1.47266	0.0001	0.001517	3	2;3	1.69e-17	AS(0.53)ES(0.354)DT(0.115)EEFY(0.002)DAPEDVHLGT(0.004)GY(0.006)PVGS(0.988)PGKVGLLS(0.003)FK	27	26	27	88.8	DAPEDVHLGTGYPVGSPGKVGLLSFKEAENT			25.3015	24.4833	22.7865	23.3462	24.6331	23.6516	22.3902	22.8082	24.0004	22.2343	21.8851	22.9269	22.1686	21.2976	19.8397	20.1924	22.7524	22.1674
	S	Helb	Q6NVF4	1	-1.17221	-2.25357	3.8e-05	0.010112	0.865009	1.82135	0.000262	0.012275	0.983845	1.97773	2e-06	6.9e-05	1.03045	2.04266	1e-06	4.7e-05	2	2	8.74e-46	LSGSCAPSTGFAS(1)QPS(0.387)S(0.613)PR	942	13	942	193	QKKLSGSCAPSTGFASQPSSPRVGGRPDTQP			24.3687	22.4219	22.8832	22.9858	24.9488	24.1682	21.8886	23.2021	25.2565	24.168	23.6348	22.9688	24.7271	23.7654	22.8493	22.5056	23.8496	21.4865
	S	Helb	Q6NVF4	0.998	-1.14086	-2.20513	4e-05	0.010476	0.844288	1.79538	0.000272	0.012493	1.46295	2.75671			0.776575	1.71306			2	1;2	8.74e-46	LSGSCAPSTGFAS(0.998)QPS(0.004)S(0.998)PR	946	17	946	193	SGSCAPSTGFASQPSSPRVGGRPDTQPPASH							24.7811	23.3831	22.9515	23.2213									23.8496	21.4865
	S	Helb	Q6NVF4	0.998	0.404062	1.32323	0.022185	0.15647	-0.832932	-1.7813	0.001708	0.037303	-0.115997	-1.08372			-0.395776	-1.31565			1	1;2	8.74e-46	LSGSCAPSTGFAS(0.998)QPS(0.004)S(0.998)PR	946	17	946	193	SGSCAPSTGFASQPSSPRVGGRPDTQPPASH							24.7811	23.3831	22.9515	23.2213									23.8496	21.4865
	S	Zc3h11a	Q6NZF1	1	0.754938	1.68756	0.001035	0.040905	0.059096	1.04181	0.686527	0.854183	-0.005517	-1.00383	0.939898	0.968357	0.122834	1.08887	0.110716	0.24477	1	1	0.000109	KLS(1)VGGDSDPPLKR	289	3	289	89.9	LVRLSLSERLGKRKLSVGGDSDPPLKRSLAQ			27.7155	26.3322	25.8172	26.1944	26.8655	26.0356	24.6372	24.7072	27.1763	25.9342	25.401	25.3656	27.6532	26.5637	25.5906	25.8706	28.1953	27.1917
	S	Abcf1	Q6P542	1	-0.492852	-1.40722	0.001575	0.047206	0.743988	1.6748	0.000133	0.007246	0.556362	1.47056	5e-05	0.000901	0.852646	1.80581	1e-06	3e-05	2	1;2	6.82e-79	QLS(1)VPAS(1)DEEDEVPAPIPR	103	3	103	211	DDSDERVLMERLKQLSVPASDEEDEVPAPIP			26.9237	25.1495	25.3466	25.4989	26.9056	26.0019	24.3207	25.1632	28.5648	27.0635	27.1233	26.721	27.3448	26.1645	25.5569	25.4511	28.5645	26.9458
	S	Abcf1	Q6P542	1	-0.492852	-1.40722	0.001575	0.047206	0.743988	1.6748	0.000133	0.007246	0.556362	1.47056	5e-05	0.000901	0.852646	1.80581	1e-06	3e-05	2	1;2	6.82e-79	QLS(1)VPAS(1)DEEDEVPAPIPR	107	7	107	211	ERVLMERLKQLSVPASDEEDEVPAPIPRGRK			29.985	28.4464	28.4097	28.3419	29.7567	28.4482	27.7605	28.2238	29.7412	28.1059	28.2498	28.1084	30.2307	28.8095	28.6106	28.4997	30.7961	29.3726
	S	Nes	Q6P5H2-2	0.871	0.093229	1.06675			-0.0079	-1.00549			0.427751	1.34513	0.000989	0.008312	0.024674	1.01725	0.763723	0.868765	1	1	8.28e-06	SLEDESQETFGS(0.129)LEKENLES(0.871)LR	985	20	985	99	ESQETFGSLEKENLESLRSLAGQDQEEQKLE			26.9356	25.1722	25.5215	25.3371	25.5831	24.2335	23.092	24.3646	26.1675	24.8892	24.528	24.2612	24.7834	23.1335	23.2731	23.1853
	S	Fkbp15	Q6P9Q6	0.903	0.10666	1.07673	0.364733	0.679648	-0.114823	-1.08284	0.33146	0.600188	-0.198467	-1.14748	0.004837	0.026665	-0.317483	-1.24615	0.000117	0.001697	1	1	1.37e-15	DS(0.008)AAPS(0.903)PIPAS(0.064)DS(0.021)LS(0.004)ADPVVTPLPLPLKPGEPGLR	310	6	310	70.6	GSDGHSVSSRDSAAPSPIPASDSLSADPVVT			28.4755	27.4029	26.5317	26.5574	26.8412	25.7033	24.947	24.9866	27.4255	26.0887	25.4089	25.9393	28.0076	26.5728	26.3765	26.3052	29.2359	28.1962
	S	Fkbp15	Q6P9Q6	0.965	1.30055	2.46323			-1.5933	-3.01738			-1.39972	-2.63851	3e-06	9.7e-05	-1.60295	-3.03764	1e-06	3.2e-05	1	1;2	2.92e-177	S(0.199)KS(0.835)NS(0.965)LS(0.001)EQLTVNSNPDTVK	344	5	344	254	LPLKPGEPGLRSKSNSLSEQLTVNSNPDTVK			26.4834	26.1733	23.3693	22.8017	24.96	23.5896	23.7121	22.5806	26.1528	24.2549	22.823	25.4913	26.6029	24.6862	25.1546	25.1634	27.1525	26.8397
	S	Ddx51	Q6P9R1	0.999	0.171318	1.12609	0.088335	0.332344	-0.736504	-1.66613	6.1e-05	0.004239	-0.492223	-1.40661	4.4e-05	0.000824	-0.219934	-1.16468	0.01879	0.070672	1	1	9.21e-05	RVS(0.999)GSATPNSEAPR	77	3	77	137	AAGKRRRRPRRRRRVSGSATPNSEAPRAKRR	RxRxx[S/T]		24.195	23.3974	21.9869	21.9315	23.3988	22.4874	21.3479	21.2598	27.2586	25.8324	25.3104	25.8193	26.9141	25.735	25.0001	25.143	26.5176	25.6341
	S	Mtss1l	Q6P9S0	1	0.175098	1.12904	0.426665	0.727191	0.048932	1.0345	0.817053	0.921008	0.28646	1.21964	0.000476	0.00484	0.332883	1.25953	0.000127	0.001808	1	1	3.45e-05	GLS(1)LEHQK	419	3	419	162	SPAASDLAMVLTRGLSLEHQKSSRDSLQYSS			25.8008	24.3259	23.9026	24.374	25.2424	23.9433	23.076	23.8113	27.7798	26.2146	26.3578	25.9884	27.7295	26.5774	25.9618	25.7654	26.8482	25.391
	S	Bcr	Q6PAJ1	0.999	-0.094857	-1.06796	0.508496	0.785474	-0.468855	-1.38401	0.023077	0.155929	-0.193358	-1.14342	0.017366	0.066953	-0.642584	-1.56112	0.000202	0.002564	2	1;2	1.07e-28	HQDGLPYIDDS(0.999)PS(0.016)S(0.976)S(0.009)PHLSSK	461	11	461	162	EEQRRHQDGLPYIDDSPSSSPHLSSKGRGSL			25.4855	24.4595	23.4221	23.5949	24.7858	23.4239	22.9472	23.1923	25.9236	24.751	23.846	24.2772	25.8085	24.8925	23.9457	23.4505	26.8513	25.7978
	S	Ahdc1	Q6PAL7	0.766	-0.367206	-1.28985	0.15537	0.444507	-0.387434	-1.30807	0.138897	0.383222	0.309126	1.23896	0.002598	0.017035	0.555999	1.47019	1.5e-05	0.000371	2	2	0.00884	AY(0.394)S(0.577)PT(0.191)CS(0.766)PT(0.071)LGFKEELRPPPSK	1396	7	1396	67.7	TVFDAGLQKAYSPTCSPTLGFKEELRPPPSK			25.4572	23.4367	23.9642	24.129	25.6128	24.5548	23.5066	23.814	25.5897	23.9974	24.3608	23.5413	25.2904	24.1571	23.5126	23.3045	25.4393	23.7019
	S	Gapvd1	Q6PAR5-6	0.995	-0.066747	-1.04735			-1.59215	-3.01498			-0.488167	-1.40266	3.9e-05	0.000752	-0.038412	-1.02698	0.639955	0.786186	2	2	1.28e-25	T(0.008)LRFS(0.995)LCS(0.997)DNLEGISEGPSNR	566	5	566	135	DENKLHGKPDKTLRFSLCSDNLEGISEGPSN			23.1424	22.2493	20.92	21.1264	23.7329	22.8635	21.6753	21.4978	23.9142	22.3631	22.0861	22.5075	23.4634	22.4069	21.5628	21.4712	24.092	23.1844
	S	Gapvd1	Q6PAR5-6	0.997	-0.066747	-1.04735			-1.59215	-3.01498			-0.488167	-1.40266	3.9e-05	0.000752	-0.038412	-1.02698	0.639955	0.786186	2	2	1.28e-25	T(0.008)LRFS(0.995)LCS(0.997)DNLEGISEGPSNR	569	8	569	135	KLHGKPDKTLRFSLCSDNLEGISEGPSNRSN			23.1424	22.2493	20.92	21.1264	23.7329	22.8635	21.6753	21.4978	23.9142	22.3631	22.0861	22.5075	23.4634	22.4069	21.5628	21.4712	24.092	23.1844
	S	Mff	Q6PCP5	1	0.340091	1.26584	0.05852	0.269907	-1.30765	-2.47538	5.4e-05	0.004011	0.729255				-0.117091				2	1;2	3.81e-44	S(1)MS(1)ENAVRQNGQLVR	129	1	129	183	QSEESRAVGRLKRERSMSENAVRQNGQLVRN
	S	Mff	Q6PCP5-3	1	0.340091	1.26584	0.05852	0.269907	-1.30765	-2.47538	5.4e-05	0.004011	0.810309				-0.550083				2	1;2	3.81e-44	S(1)MS(1)ENAVRQNGQLVR	129	1	129	183	QSEESRAVGRLKRERSMSENAVRQNGQLVRN
	S	Mff	Q6PCP5-3	1	-0.102694	-1.07378	0.388272	0.701231	-0.819264	-1.76451	0.000158	0.008166	-0.138509				-1.22896				2	1;2	5.14e-12	QNGQLVRNDS(1)IPVLR	146	10	146	134	SENAVRQNGQLVRNDSIPVLRGGSAAATSNP			27.2571	26.6994	24.6886	24.5401	26.6623	26.0765	23.5692	24.4553	26.796	26.0713	24.2959	24.5991	27.1438	26.2754	25.1007	24.8897	27.5476	26.6294
	S	Mff	Q6PCP5-4	1	0.340091	1.26584	0.05852	0.269907	-1.30765	-2.47538	5.4e-05	0.004011	-0.252379				-0.244506				2	1;2	3.81e-44	S(1)MS(1)ENAVRQNGQLVR	129	1	129	183	QSEESRAVGRLKRERSMSENAVRQNGQLVRN
	S	Mff	Q6PCP5-4	1	0.340091	1.26584	0.05852	0.269907	-1.30765	-2.47538	5.4e-05	0.004011	-0.17979				0.0963443				2	1;2	3.81e-44	S(1)MS(1)ENAVRQNGQLVR	129	1	129	183	QSEESRAVGRLKRERSMSENAVRQNGQLVRN
	S	Rictor	Q6QI06	1	0.025093	1.01755	0.866738	0.966897	-0.585603	-1.50067	0.004796	0.071281	-0.345455	-1.27055	0.000237	0.002893	-0.233129	-1.17538	0.0049	0.026919	1	1	3.78e-07	NDS(1)GEENVPLDLTREPSDNLREILQNVAK	21	3	21	75.9	RGRSLKNLRIRGRNDSGEENVPLDLTREPSD	RxRxx[S/T]		25.8147	24.9111	23.5163	23.8831	25.7656	24.9177	23.5205	23.667	26.3366	24.9656	24.346	24.8696	26.6495	25.5162	24.9002	24.6306	27.4213	26.58
	S	Rictor	Q6QI06	0.907	0.198646	1.14762	0.313888	0.632962	-0.920581	-1.89288	0.001517	0.035041	-0.533149	-1.44708	5.1e-05	0.000915	-0.440637	-1.3572	0.000295	0.003405	2	2	5.99e-06	SLQLEPS(0.015)FVGNKHLEDAGS(0.907)T(0.336)PS(0.741)IGENDLKFPK	1173	19	1173	59.6	LEPSFVGNKHLEDAGSTPSIGENDLKFPKSF			23.9569	23.0004	21.7246	22.0778	25.0208	23.9004	23.2481	23.0054	24.7338	23.0399	22.4646	23.6854	25.234	23.7007	23.3612	23.8437	24.2116	23.2626
	S	Rictor	Q6QI06	0.998	0.184209	1.13619	0.192396	0.495568	-0.971497	-1.96087	0.000126	0.007117	-0.605972	-1.522	2.2e-05	0.00049	-0.409198	-1.32795	0.000787	0.007027	2	2	5.99e-06	HLEDAGS(0.391)T(0.611)PS(0.998)IGENDLKFPK	1176	10	1176	84.7	SFVGNKHLEDAGSTPSIGENDLKFPKSFGTE			25.0077	24.062	22.6732	23.1842	25.4963	24.3765	23.5921	23.6217	25.2128	23.4852	22.9258	24.1929	25.234	23.7007	23.3612	23.8437	25.0072	24.0475
	S	Rictor	Q6QI06	0.999	0.868171	1.82535	0.003246	0.063219	-1.80844	-3.50264	3.9e-05	0.003552	1.02803				0.186922	1.13833			2	2	3.83e-12	T(0.149)LT(0.851)EPS(0.999)VDLNHSEDFTSSSAQK	1138	6	1138	91.4	ENKTSNRRIRTLTEPSVDLNHSEDFTSSSAQ																			22.794	21.7581
	S	Ranbp10	Q6VN19	1	0.630788	1.54841			0.220573	1.1652			-0.312332	-1.24171	0.000431	0.004471	-0.263108	-1.20006	0.001467	0.011161	2	2;3	5.28e-15	SQDS(1)Y(0.001)PGS(0.964)PS(0.036)LS(0.999)PR	361	4	361	152	SEVRSLSSRSPKSQDSYPGSPSLSPRHGPSS			27.106	25.8161	25.3638	25.3306	25.8738	24.9795	23.4486	24.0154	26.9195	25.6005	25.2481	25.1094	26.2209	25.0123	24.3931	24.4129	26.3665	25.1208
	S	Ranbp10	Q6VN19	1	-0.569474	-1.48398			0.608872	1.52507			0.354799	1.27881	0.000653	0.006114	0.36606	1.28883	0.000505	0.005047	3	2;3	5.28e-15	SQDS(1)Y(0.001)PGS(0.964)PS(0.036)LS(0.999)PR	361	4	361	152	SEVRSLSSRSPKSQDSYPGSPSLSPRHGPSS			27.106	25.8161	25.3638	25.3306	25.8738	24.9795	23.4486	24.0154	26.9195	25.6005	25.2481	25.1094	26.2209	25.0123	24.3931	24.4129	26.3665	25.1208
	S	Ranbp10	Q6VN19	0.995	-0.127057	-1.09206	0.268689	0.588359	-0.655774	-1.57546	0.000445	0.017054	-0.213034	-1.15912	0.043564	0.127562	-0.589126	-1.50434	0.000254	0.003034	1	1;2;3	1.2e-29	S(0.972)QDS(0.028)YPGS(0.995)PS(0.005)LSPR	365	8	365	190	SLSSRSPKSQDSYPGSPSLSPRHGPSSSHIH			27.0068	25.7291	25.1625	25.3126	26.5061	25.4904	24.4977	24.5451	26.4465	25.2101	24.7517	24.5395	27.1366	25.7482	25.4779	25.406	25.8647	24.6702
	S	Ranbp10	Q6VN19	0.995	0.035885	1.02519	0.80042	0.941474	-0.615917	-1.53253	0.002774	0.050185	-0.312153	-1.24156	0.000211	0.002647	-0.269175	-1.20512	0.000743	0.00673	2	1;2;3	1.2e-29	S(0.972)QDS(0.028)YPGS(0.995)PS(0.005)LSPR	365	8	365	190	SLSSRSPKSQDSYPGSPSLSPRHGPSSSHIH			27.0068	25.7291	25.1625	25.3126	26.5061	25.4904	24.4977	24.5451	26.4465	25.2101	24.7517	24.5395	27.1366	25.7482	25.4779	25.406	25.8647	24.6702
	S	Ranbp10	Q6VN19	0.995	0.254318	1.19277	0.38336	0.697669	-0.6606	-1.58074	0.063918	0.26237	0.354799	1.27881	0.000653	0.006114	0.36606	1.28883	0.000505	0.005047	3	1;2;3	1.2e-29	S(0.972)QDS(0.028)YPGS(0.995)PS(0.005)LSPR	365	8	365	190	SLSSRSPKSQDSYPGSPSLSPRHGPSSSHIH			27.0068	25.7291	25.1625	25.3126	26.5061	25.4904	24.4977	24.5451	26.4465	25.2101	24.7517	24.5395	27.1366	25.7482	25.4779	25.406	25.8647	24.6702
	S	Ranbp10	Q6VN19	0.999	0.440647	1.35721	0.006934	0.088536	-0.648011	-1.56701	0.001678	0.037303	-0.00506402				-0.425739				1	1;2;3	1.29e-22	SQDS(1)Y(0.001)PGS(0.964)PS(0.036)LS(0.999)PR	369	12	369	152	RSPKSQDSYPGSPSLSPRHGPSSSHIHNTGA			26.2176	24.7603	24.517	24.6101	26.9936	25.9017	25.036	25.1225	26.5218	25.3059	24.8627	24.5384	26.1548	24.9682	24.3863	24.2506	26.3444	25.0888
	S	Ranbp10	Q6VN19	0.999	-0.102667	-1.07376	0.557439	0.820216	-0.738357	-1.66827	0.010052	0.102123	0.354799	1.27881	0.000653	0.006114	0.36606	1.28883	0.000505	0.005047	3	1;2;3	1.29e-22	SQDS(1)Y(0.001)PGS(0.964)PS(0.036)LS(0.999)PR	369	12	369	152	RSPKSQDSYPGSPSLSPRHGPSSSHIHNTGA			26.2176	24.7603	24.517	24.6101	26.9936	25.9017	25.036	25.1225	26.5218	25.3059	24.8627	24.5384	26.1548	24.9682	24.3863	24.2506	26.3444	25.0888
	S	Tex2	Q6ZPJ0	0.808	0.272779	1.20813			-0.718405	-1.64536			-0.10079	-1.07236	0.118937	0.257374	-0.273582	-1.20881	0.000564	0.005494	1	1;2	5.63e-65	NTGGDS(0.01)KT(0.989)APS(0.192)S(0.808)PLTSPSDTR	265	12	265	202	TQPRNTGGDSKTAPSSPLTSPSDTRSFFKVP			26.6186	25.1707	24.9483	24.9712	26.4484	25.116	24.4832	24.9206	26.6	25.0112	24.928	25.1011	25.8561	24.3076	24.1913	24.3113	27.3768	25.9715
	S	Zc3h4	Q6ZPZ3	0.98	-0.68652	-1.6094	0.000887	0.039685	0.597874	1.51348	0.001948	0.040839	0.65907	1.57906	1.9e-05	0.000438	0.474929	1.38985	0.000278	0.003251	2	1;2	3.99e-22	T(0.004)GT(0.016)GS(0.98)PFAGNS(0.991)PAREGEQDAGS(0.009)LKDVFK	1270	5	1270	101	TLFGTVKPAPKTGTGSPFAGNSPAREGEQDA			28.9697	27.3887	27.4536	27.3082	28.8097	27.8469	26.3924	27.0713	27.6592	26.6422	25.9795	25.2912	27.2196	26.1318	25.4257	25.1673	28.9667	28.1014
	S	Zc3h4	Q6ZPZ3	1	-0.631427	-1.5491	0.000483	0.033737	0.541775	1.45576	0.001187	0.029667	0.594298	1.50974	3e-06	0.000108	0.432115	1.34921	7.8e-05	0.00126	2	1;2	3.99e-22	T(0.308)GT(0.418)GS(0.274)PFAGNS(1)PAREGEQDAGSLKDVFK	1276	11	1276	101	KPAPKTGTGSPFAGNSPAREGEQDAGSLKDV			29.4536	28.3793	27.5601	27.4875	29.3153	28.2765	27.2867	27.4162	29.3459	28.0436	27.5468	27.6429	29.7945	28.549	28.1179	27.8811	29.6702	28.682
	S	Zc3h4	Q6ZPZ3	1	-0.359845	-1.28329			-1.15107	-2.22079			-0.867756	-1.82482	1.2e-05	0.000305	-0.723768	-1.65149	7.1e-05	0.00118	1	1;2	3.99e-22	T(0.308)GT(0.418)GS(0.274)PFAGNS(1)PAREGEQDAGSLKDVFK	1276	11	1276	101	KPAPKTGTGSPFAGNSPAREGEQDAGSLKDV			29.4536	28.3793	27.5601	27.4875	29.3153	28.2765	27.2867	27.4162	29.3459	28.0436	27.5468	27.6429	29.7945	28.549	28.1179	27.8811	29.6702	28.682
	S	Larp1	Z4YJT3	0.994	0.657855	1.57774	0.000274	0.027015	-1.28732	-2.44075	3e-06	0.000819	-0.494255	-1.40859	0.002688	0.017463	-0.555674	-1.46985	0.001232	0.009812	1	1;2	1.87e-06	CPS(0.994)QS(0.004)S(0.001)S(0.001)RPAT(0.001)GISQPPTTPTGQATREDAK	1032	3	1032	81.8	PVVAGGSGEGRKRCPSQSSSRPATGISQPPT	RxRxx[S/T]	RxRxx[S/T]xx[S/T]					24.1032	23.0656	22.0157	22.2541	24.7146	23.0678	22.7493	23.4786	25.7394	24.2329	24.2001	24.0215	25.8926	25.1325
	S	Larp1	Z4YJT3	1	0.75928	1.69265	0.000488	0.033737	-2.6896	-6.45134	0	0.000223	-1.20696	-2.3085	4e-06	0.000139	-1.37423	-2.59229	1e-06	4.7e-05	2	1;2;3	3.99e-87	S(1)LPTTVPES(1)PNYRNAR	743	1	743	211	ANKLFGAPEPSTIARSLPTTVPESPNYRNAR			29.094	28.7333	26.1109	25.6942	28.7823	28.0392	26.8564	25.9395	28.6665	27.4986	25.5253	27.4872	29.2796	27.7619	27.6613	27.6582	29.5605	29.0934
	S	Larp1	Z4YJT3	1	0.23413	1.1762	0.046207	0.237275	-2.24495	-4.7402	0	0.000223	-0.743541	-1.67428	4e-05	0.000764	-0.912614	-1.88245	5e-06	0.000155	1	1;2;3	3.99e-87	S(1)LPTTVPES(1)PNYRNAR	743	1	743	211	ANKLFGAPEPSTIARSLPTTVPESPNYRNAR			29.094	28.7333	26.1109	25.6942	28.7823	28.0392	26.8564	25.9395	28.6665	27.4986	25.5253	27.4872	29.2796	27.7619	27.6613	27.6582	29.5605	29.0934
	S	Larp1	Z4YJT3	1	-0.574123	-1.48877	0.000405	0.032053	-0.163071	-1.11967	0.116736	0.355352	0.299611	1.23081	0.000463	0.004734	0.55307	1.4672	1e-06	4.9e-05	1	1;2;3	3.99e-87	S(0.997)LPT(0.003)TVPES(1)PNYRNAR	751	9	751	211	EPSTIARSLPTTVPESPNYRNARTPRTPRTP			30.1097	28.8985	28.2524	28.3342	28.5468	27.7689	26.5859	25.9023	28.2925	26.9846	25.7979	27.0364	30.1677	28.8899	28.4384	28.3616	30.7939	29.4222
	S	Larp1	Z4YJT3	1	0.745607	1.67668	0.000445	0.033737	-2.75945	-6.77136	0	0.000223	-1.20723	-2.30894	4e-06	0.00014	-1.3756	-2.59477	1e-06	4.7e-05	2	1;2;3	3.99e-87	S(0.997)LPT(0.003)TVPES(1)PNYRNAR	751	9	751	211	EPSTIARSLPTTVPESPNYRNARTPRTPRTP			30.1097	28.8985	28.2524	28.3342	28.5468	27.7689	26.5859	25.9023	28.2925	26.9846	25.7979	27.0364	30.1677	28.8899	28.4384	28.3616	30.7939	29.4222
	S	Larp1	Z4YJT3	1	-0.647107	-1.56603	0.007164	0.090152	1.21977	2.32909	0.000673	0.020933	0.676557				-0.715915				2	1;2	1.96e-131	GLS(1)AS(1)LPDLDSESWIEVK	523	3	523	227	KTEEVSNLKTLPKGLSASLPDLDSESWIEVK															22.5199	21.0774	20.745	20.9629
	S	Larp1	Z4YJT3	1	-0.287904	-1.22086	0.139728	0.423204	1.58929	3.00902	0.00053	0.018528	0.378943	1.30039			0.0636244				1	1;2	1.96e-131	GLS(1)AS(1)LPDLDSESWIEVK	523	3	523	227	KTEEVSNLKTLPKGLSASLPDLDSESWIEVK															22.5199	21.0774	20.745	20.9629
	S	Larp1	Z4YJT3	1	-0.647107	-1.56603	0.007164	0.090152	1.21977	2.32909	0.000673	0.020933	0.0845948				-0.3635				2	1;2	1.66e-225	GLS(1)AS(1)LPDLDSESWIEVK	525	5	525	294	EEVSNLKTLPKGLSASLPDLDSESWIEVKKR			28.12	26.9272	26.3325	26.2462	27.9259	26.8044	25.8897	26.1725	28.109	26.7009	26.2811	26.5588	28.613	27.3141	26.9602	26.7534	28.4166	27.0878
	S	Znrf2	Q71FD5	1	0.606116	1.52215	0.011376	0.113998	-1.46874	-2.7678	0.000425	0.016642	-0.35911	-1.28263	0.001087	0.008949	-0.582554	-1.4975	1.3e-05	0.000333	1	1	7.45e-54	AYS(1)GSDLPSGTGSGGGGADGAR	18	3	18	192	AKQSGPAANGRTRAYSGSDLPSGTGSGGGGA	RxRxx[S/T]		26.9351	26.4311	23.8551	24.4333	26.3621	25.6163	23.7431	24.3082	26.2056	25.3792	23.2726	24.4931	26.042	24.7745	24.1987	24.3334	26.6415	26.0971
	S	Mvb12a	Q78HU3	1	-0.154147	-1.11276	0.254614	0.571484	-0.108817	-1.07834	0.410085	0.664455	0.207436	1.15463	0.011624	0.050149	0.31012	1.23981	0.000736	0.006686	1	1	2.88e-06	GLS(1)LDPPKEPSKGSHPER	168	3	168	129	PVPKPRTLSQDMRGLSLDPPKEPSKGSHPER			26.105	24.9864	23.9835	24.4138	25.0266	24.1777	22.4278	23.1887	25.7633	24.6954	23.7948	23.8609	25.9343	24.8768	23.9457	24.0321	26.3371	25.038
	S	Atxn2l	Q7TQH0-2	0.837	-0.009846	-1.00685	0.932319	0.982942	-0.123386	-1.08929	0.32062	0.589889	0.220845	1.16542	0.009798	0.044298	0.335063	1.26143	0.001085	0.008936	2	2	1.55e-15	RS(0.501)PGGT(0.611)S(0.837)PPNGGLPGPLT(0.028)AT(0.023)AAPPGPPAAVSPCLGPAAAAGSGLR	32	7	32	75.8	PPTQQAVARRSPGGTSPPNGGLPGPLTATAA			24.1879	22.6944	22.3385	22.7431									22.6777	21.9457	20.4046	20.2896	25.2509	24.462
	S	Prrc2a	Q7TSC1	0.84	0.222973	1.16714	0.226436	0.536841	-0.975887	-1.96685	0.00334	0.057239	-1.33071	-2.51527	0.000477	0.004843	-0.731526	-1.66039	0.004577	0.025625	1	1	0.000103	S(0.84)DS(0.16)GGSSSEPFER	759	1	759	104	YPPGVHPSGLVPRERSDSGGSSSEPFERHAP			24.9812	23.7694	23.3752	22.9209	25.5802	24.3817	24.021	23.4278	26.0481	24.46	24.0072	24.8117	25.446	24.048	24.0234	23.4316	25.7289	24.6851
		Prrc2a	Q7TSC1	1	0.457028	1.37271	0.016523	0.135331	-0.727404	-1.65566	0.001587	0.036107	-0.128206	-1.09293	0.289208	0.475235	-0.114035	-1.08225	0.343629	0.533191	1	1;2	3.22e-85	ERSDS(1)GGS(0.058)S(0.902)S(0.039)EPFER	761	5	761	231	PGVHPSGLVPRERSDSGGSSSEPFERHAPPL	RxRxx[S/T]	RxRxx[S/T]xx[S/T]	24.4298	23.3155	22.3871	22.6704	26.6678	25.6256	24.8988	24.49	26.3765	24.7815	24.2973	25.1668	26.5267	25.2559	24.7863	24.7223	26.8185	25.5544
	S	Prrc2a	Q7TSC1	0.81	0.377166	1.29879	0.03989	0.219321	-0.625287	-1.54252	0.00762	0.090249	-0.531072	-1.445	0.00097	0.008214	-0.303145	-1.23383	0.017248	0.066608	2	2	0.000213	S(0.402)DS(0.6)GGS(0.81)S(0.176)S(0.012)EPFERHAPPLLR	764	6	764	89.1	HPSGLVPRERSDSGGSSSEPFERHAPPLLRE			22.374	21.1314	20.4089	20.736									26.0579	24.5991	24.6447	24.1185	25.7289	24.6851
	S	Prrc2a	Q7TSC1	1	0.223525	1.16758	0.562389	0.822275	0.466262	1.38152	0.252405	0.524388	0.871135	1.8291	1e-05	0.000264	0.479887	1.39464	0.001133	0.009233	2	2;3	3.42e-09	T(0.003)AS(0.003)ET(0.018)RS(0.976)EGS(1)EYEEIPK	1090	10	1090	139	SAPRGRTASETRSEGSEYEEIPKRRRQRGSE			28.0255	26.8995	26.1143	26.1679	28.2304	27.2483	26.0876	26.327	28.1793	26.9658	26.2973	26.4301	28.0028	26.7799	26.2531	26.136	27.7743	26.7096
	S	Znf516	Q7TSH3	0.979	-1.47201	-2.77408	3.7e-05	0.010112	1.21627	2.32345	0.000126	0.007117	0.336333				-0.104987				3	1;2;3	0.00556	LAPS(0.979)PGS(0.103)GS(0.632)LS(0.262)RS(0.098)T(0.783)T(0.11)PT(0.028)PS(0.004)VIT(0.002)R	912	4	912	74.5	PLAKPKQEGSSRLAPSPGSGSLSRSTTPTPS			22.9919	20.6533	21.5618	21.7782									27.1857	25.645	25.1822	25.8885	26.6346	25.2091
	S	Znf516	Q7TSH3	0.863	-1.41781	-2.6718	0.000303	0.028106	1.13459	2.19556	0.000721	0.021561	0.161632				-0.419446				3	2;3	1.26e-18	LAPSPGSGS(0.011)LS(0.863)RS(0.066)T(0.109)T(0.296)PT(0.653)PS(0.001)VITR	919	11	919	132	EGSSRLAPSPGSGSLSRSTTPTPSVITRVGA			22.9919	20.6533	21.5618	21.7782
	S	Plekhm1	Q7TSI1	0.995	1.39271	2.62571	0.003166	0.062632	-0.926019	-1.90003	0.013513	0.117791	-0.792235	-1.73175	1.6e-05	0.000377	-0.333715	-1.26025	0.014826	0.059694	2	2	0.000305	LVVS(0.005)S(0.995)PT(0.985)S(0.015)PKGK	433	5	433	122	KALEYGRVGPKLVVSSPTSPKGKSWISEDDF			24.1911	23.0525	22.0738	22.526	25.1513	24.1382	23.2587	23.063	25.0054	23.3703	23.2456	23.62	24.4079	23.4061	22.2225	22.5752	25.7106	24.7752
	S	Plekhm1	Q7TSI1	0.887	0.890061	1.85325			-0.980973	-1.9738			-0.779041	-1.71599	4.3e-05	0.000815	-0.358909	-1.28246	0.015891	0.062696	2	1;2	0.000402	LVVS(0.558)S(0.438)PT(0.117)S(0.887)PKGK	436	8	436	94.5	EYGRVGPKLVVSSPTSPKGKSWISEDDFCRP			24.1911	23.0525	22.0738	22.526	24.4979	23.3943	22.6946	22.487	22.7385	20.3391	21.0843	21.7174	23.8462	22.8097	21.7358	22.0144	23.1554	22.4866
	S	Cdc42bpb	Q7TT50	1	-0.70369	-1.62867	0.001295	0.042686	0.10425	1.07493	0.299088	0.568471	0.027881	1.01951			-0.680888				2	2	1.5e-05	HSTPSNSSNPS(1)GPPS(0.839)PNS(0.161)PHR	1688	11	1688	92.7	SDSTKHSTPSNSSNPSGPPSPNSPHRSQLPM			25.488	24.0352	23.5976	24.0338					24.9214	23.4227	23.7159	22.6871	23.7088	22.7837	21.9158	21.273
	S	Cdc42bpb	Q7TT50	0.999	-0.70369	-1.62867	0.001295	0.042686	0.10425	1.07493	0.299088	0.568471	0.046665	1.03287	0.434029	0.620204	0.07774	1.05536	0.201671	0.371707	2	1;2	7.06e-23	HSTPSNSSNPSGPPS(0.999)PNS(0.001)PHR	1692	15	1692	155	KHSTPSNSSNPSGPPSPNSPHRSQLPMEGLD			27.8847	26.5894	26.1702	26.088	28.1393	27.1942	25.7256	26.3676	27.9056	26.6584	26.1322	26.101	28.4154	27.3416	26.5747	26.3906	28.7689	27.6724
	S	Sipa1l2	Q80TE4-2	0.931	-0.066117	-1.04689	0.578158	0.830873	-0.069464	-1.04933	0.559911	0.776173	-0.123904	-1.08968	0.079171	0.193729	-0.334582	-1.26101	0.000359	0.003921	1	1	6.9e-05	S(0.069)EGS(0.931)PPPEEPEVTECPR	1406	4	1406	101	GAANKYVIGWKKSEGSPPPEEPEVTECPRIY			24.7598	22.7142	23.5373	23.1569	25.4015	23.4315	24.426	23.3196	24.1576	22.7614	22.0414	22.7971	25.3989	23.5784	23.9374	23.8999	25.4311	23.6706
	S	Erbb2ip	Q80TH2-1	0.944	0.016458	1.01147			0.298903	1.23021			-0.112846	-1.08136	0.18749	0.353502	-0.403632	-1.32283	0.00122	0.009733	1	1	1.74e-55	ASSSADVGIS(0.003)KS(0.944)T(0.052)EDLSPQR	849	12	849	178	EPQKASSSADVGISKSTEDLSPQRSGPTGAV							24.6035	23.487	22.4093	22.9608					24.8866	23.6049	22.9715	23.2585	25.8122	24.7312
	S	Erbb2ip	Q80TH2-1	0.999	1.21978	2.3291	0.000358	0.029623	0.063751	1.04518	0.588769	0.794213	0.184566	1.13647	0.485162	0.664836	-0.318908	-1.24739	0.23636	0.414085	1	1	0.00264	T(0.001)MS(0.999)VSDFNYSR	1150	3	1150	84.8	QSARPSINEIPERTMSVSDFNYSRTSPSKRP			25.4815	24.4422	20.4764	24.4295	24.8775	23.6146	20.5113	23.9745	24.7961	23.1571	18.2204	24.215	25.2617	24.3804	22.6043	23.518	26.0137	25.0489
	S	Arhgef17	Q80U35	0.981	-0.677981	-1.5999	0.001603	0.047275	-0.23958	-1.18065	0.054767	0.244061	-0.05621	-1.03973	0.651385	0.794144	-0.159484	-1.11689	0.215799	0.389563	1	1	6.03e-15	HAS(0.981)VPAT(0.015)FT(0.004)PIVVPEPAMSVGPPVAAPEPVGFPVR	953	3	953	103	SLTQTRSSSKHVRHASVPATFTPIVVPEPAM			24.0035	23.2122	21.8958	21.6091	22.6146	22.6146			24.0039	23.2006	21.2891	22.1397	22.9612	21.7353	21.0639	21.2435	25.1419	23.9862
	S	Arhgef17	Q80U35	1	-0.080067	-1.05707	0.419756	0.72348	-0.19148	-1.14193	0.079556	0.292998	-0.0391	-1.02747	0.482912	0.662668	-0.243949	-1.18423	0.00059	0.005679	1	1;2	0	QRKS(1)LS(1)NPDIASETLTLLSFLR	458	6	458	316	DGGLDLDKNRQRKSLSNPDIASETLTLLSFL			25.5366	24.3372	23.7283	23.6952	25.3721	24.1276	23.385	23.7536	24.7862	23.3758	23.042	23.166	24.4941	23.0641	22.9071	22.738	23.0827	21.8725
	S	Arhgef17	Q80U35	0.999	0.368138	1.29069	0.006117	0.084524	-0.234948	-1.17687	0.042766	0.214955	-0.136332	-1.09911	0.131142	0.275463	-0.819828	-1.7652	0	1.8e-05	1	1	1.18e-10	S(0.001)PS(0.999)FGTGDGLLLRPQTR	414	3	414	96.4	WSSRSSVGWGVYRSPSFGTGDGLLLRPQTRS			26.4445	25.5385	24.5827	24.0574	25.471	24.1408	23.5437	23.912	26.234	25.035	23.9768	24.7408	26.3223	24.9115	24.7939	24.4716	27.3103	26.6407
	S	Arhgef17	Q80U35	0.987	-0.644323	-1.56301			0.123784	1.08959			0.100101	1.07185	0.28887	0.474945	0.46786	1.38306	0.001049	0.0087	3	1;2;3	2.88e-21	S(0.304)QLVHGCS(0.987)QDS(0.708)DELNPGGLGSAGGVGSPEPPTSPR	305	8	305	114	GRGLRPGRSQLVHGCSQDSDELNPGGLGSAG			22.643	20.4533	21.726	20.6497	23.01	21.4557	20.4036	21.9964	22.9469	21.9374	21.0428	20.8642	22.9623	21.6621	21.3319	21.0781
	S	Cep170b	Q80U49	0.999	1.17904	2.26427	0.000996	0.040531	-0.643862	-1.56251	0.00926	0.099383	-0.099208	-1.07119	0.464165	0.64647	-1.46176	-2.75445	0	6e-06	1	1;2	4.46e-06	AGS(0.999)FT(0.001)GPSDSETAPAR	1166	3	1166	119	LTRLDILAMPRKRAGSFTGPSDSETAPARTG	RxRxx[S/T]		25.798	25.1213	23.7342	22.9115	24.8138	23.1075	23.1314	23.4255	25.2875	24.0994	21.9982	24.1636	25.6286	23.7323	24.3984	23.9162	27.3387	26.6636
	S	Pum1	Q80U78-3	1	0.091788	1.06569	0.393272	0.703734	-0.199131	-1.14801	0.106782	0.340024	-0.273711	-1.20891	0.001794	0.012964	-0.349158	-1.27382	0.000249	0.002995	1	1	4.67e-38	S(1)MDELNHDFQALALEGR	124	1	124	170	RWPTGDNIHAEHQVRSMDELNHDFQALALEG			25.877	24.848	23.7901	24.012	25.4984	24.313	23.3728	23.9039	25.172	23.5979	23.4015	23.7418	26.2249	24.7511	24.6384	24.521	26.0265	24.8574
	S	Pum1	Q80U78-3	1	0.463419	1.3788	0.001009	0.040876	-0.984785	-1.97902	9e-06	0.00141	-0.475324	-1.39023	0.000386	0.004128	-0.533175	-1.44711	0.00014	0.001942	1	1	5.69e-18	RPGQSFHVNSEVNSVLS(1)PR	209	17	209	153	PGQSFHVNSEVNSVLSPRSESGGLGVSMVEY			25.6209	24.7274	23.8167	23.1091	25.885	24.8432	23.7314	24.0969	25.7906	24.4658	23.5757	24.4151	27.513	26.1071	25.8625	25.7958	26.7959	26.0358
	S	Llgl1	Q80Y17	0.928	0.18955	1.14041	0.232036	0.543546	-0.297097	-1.22867	0.092027	0.315339	0.234805	1.17675	0.001764	0.012798	0.339749	1.26554	0.000114	0.001672	2	2;3	3.21e-08	LQES(0.189)PKLS(0.654)QANGT(0.157)RDIILAPES(0.018)CEGS(0.928)PS(0.015)S(0.005)AHS(0.034)K	986	26	986	74.5	NGTRDIILAPESCEGSPSSAHSKRADTMEPP			24.5414	23.1431	22.8342	22.872	26.2028	25.3429	23.8544	24.2178	24.8481	23.5865	23.2524	22.8598	25.9384	24.8837	23.9203	24.0587	26.098	24.735
	S	Zfyve20	Q80Y56	0.988	0.105425	1.07581	0.302364	0.620685	-0.3778	-1.29936	0.00526	0.075388	-0.0435	-1.03061	0.560061	0.726177	-0.34892	-1.27361	0.000349	0.003841	2	2	3.09e-17	DS(0.031)LS(0.05)T(0.068)HT(0.387)S(0.461)PS(0.014)QS(0.988)PNSVHGSR	218	12	218	124	SASKDSLSTHTSPSQSPNSVHGSRRGSISSM			25.9903	24.7874	24.3248	23.9924	24.0406	22.7576	22.2445	22.309	25.292	23.6396	23.3283	24.0593	25.126	23.5813	23.4411	23.5958	25.9697	24.9568
	S	Afap1	Q80YS6	0.988	0.250376	1.18952	0.309912	0.628525	-0.274299	-1.20941	0.269461	0.541219	-0.277669	-1.21223	0.003821	0.0224	-0.442186	-1.35866	0.000263	0.003115	2	2;3	2.46e-24	SGTS(0.988)S(0.012)PQS(1)PVFR	665	4	665	187	GGVTLGLAIEPRSGTSSPQSPVFRHRTLENS			25.8493	24.7036	24.0502	23.9096	25.2269	24.1345	22.7396	23.7232	26.501	24.9637	24.7901	24.9865	26.3326	24.97	24.6406	24.6032	26.2491	25.2446
	S	Afap1	Q80YS6	0.97	0.476767	1.39162	0.084286	0.324259	-0.475069	-1.38998	0.085046	0.302938	-0.239866	-1.18088	0.003177	0.019617	-0.4456	-1.36188	1.5e-05	0.00036	2	1;2;3	5.23e-15	SGTS(0.029)S(0.97)PQS(0.001)PVFR	666	5	666	120	GVTLGLAIEPRSGTSSPQSPVFRHRTLENSP			26.8993	25.4851	25.1434	25.2943	27.2846	25.9626	25.5763	25.5186	26.8541	25.3936	25.2192	25.186	26.9726	25.6962	25.264	25.1423	27.2707	25.9718
	S	Afap1	Q80YS6	1	0.262107	1.19923	0.266014	0.585221	-0.280415	-1.21454	0.237001	0.506838	-0.237094	-1.17862	0.003626	0.021564	-0.485643	-1.40021	6e-06	0.000196	2	1;2;3	2.46e-24	SGTS(0.988)S(0.012)PQS(1)PVFR	669	8	669	187	LGLAIEPRSGTSSPQSPVFRHRTLENSPISS			29.8512	28.4323	28.3227	28.0115	29.2685	27.9771	27.4914	27.53	29.298	27.7732	27.6305	27.7316	30.0154	28.7103	28.405	28.1145	30.7291	29.4674
	S	Afap1	Q80YS6	1	-0.270325	-1.20608			0.699688	1.62415			0.283638	1.21726	0.000468	0.004772	0.385923	1.3067	2.7e-05	0.000579	3	1;2;3	2.46e-24	SGTS(0.988)S(0.012)PQS(1)PVFR	669	8	669	187	LGLAIEPRSGTSSPQSPVFRHRTLENSPISS			29.8512	28.4323	28.3227	28.0115	29.2685	27.9771	27.4914	27.53	29.298	27.7732	27.6305	27.7316	30.0154	28.7103	28.405	28.1145	30.7291	29.4674
	S	Sec24b	Q80ZX0	1	-0.037983	-1.02668	0.699363	0.897704	-0.431204	-1.34836	0.009223	0.099383	-0.270421	-1.20616	0.000514	0.005124	-0.28425	-1.21778	0.000337	0.003753	1	1	0.000145	SAPAGS(1)PHPAAGAR	7	6	7	135	_________MSAPAGSPHPAAGARMPPKLGG			24.0649	23.1889	21.8497	22.0046	23.945	22.8245	22.0122	22.0992	26.0622	24.6654	24.0807	24.6159	26.9804	25.709	24.9904	25.3985	26.3918	25.2873
	S	Rbm3	Q8BG13	0.999	0.563197	1.47754			-0.026817	-1.01876			-0.296288	-1.22798	0.000461	0.004717	-0.227078	-1.17046	0.002904	0.018421	1	1	4.16e-05	SQGGYDRYS(0.999)GGNYRDNYDN	144	9	144	101	SRDYSGRSQGGYDRYSGGNYRDNYDN_____							25.6753	24.8855	23.3247	23.5264	24.2416	23.1267	21.8518	22.7164	27.1457	26.1415	24.9317	25.3394	25.4233	24.5231
	S	Eif4b	Q8BGD9	1	0.32256	1.25055	0.012904	0.121781	-1.01175	-2.01636	1.7e-05	0.002087	-0.34394	-1.26922	0.00098	0.008266	-0.214291	-1.16013	0.020533	0.075134	2	1;2	2.52e-56	ERHPS(1)WRS(1)EETQERER	406	5	406	187	LDEPKLDRRPRERHPSWRSEETQERERSRTG	RxRxx[S/T]	RxRxx[S/T]xx[S/T]	26.7203	25.7966	24.705	24.5709	27.3511	26.3562	25.4851	25.1922	27.2194	25.8131	25.4152	25.6475	28.7831	27.4062	27.2246	26.9229	27.4917	26.4775
	S	Eif4b	Q8BGD9	1	0.316282	1.24512	0.014602	0.129006	-1.00038	-2.00053	1.9e-05	0.002208	-0.347489	-1.27235	0.000846	0.007417	-0.216678	-1.16205	0.018606	0.070197	2	1;2	3e-12	ERHPS(1)WRS(1)EETQERER	409	8	409	148	PKLDRRPRERHPSWRSEETQERERSRTGSES			26.7203	25.7966	24.705	24.5709	27.3511	26.3562	25.4851	25.1922	27.0163	25.6057	25.2304	25.4335	28.7452	27.3674	27.1907	26.8812	27.4917	26.4775
	S	Micall1	Q8BGT6	0.965	0.77874	1.71563	0.003829	0.069503	-1.62125	-3.07641	4.8e-05	0.003907	-0.725436	-1.6534			-0.361413	-1.28468			2	2	0.000217	KAS(0.965)ES(0.104)S(0.199)ALT(0.708)PPT(0.023)PRPR	305	3	305	106	ASPPGGRPTPAPRKASESSALTPPTPRPRSS			22.1824	21.2356	20.094	20.1594	22.2384	21.2533	20.3619	20.0699	22.0203	19.7106	19.7944	21.2456
	S	Smcr7l	Q8BGV8	1	-0.350879	-1.27534	0.004731	0.075718	0.146862	1.10716	0.132006	0.374557	0.219697	1.16449	0.005616	0.029752	0.296806	1.22842	0.000626	0.005923	2	2	1.69e-11	AIS(1)APT(0.21)S(0.695)PT(0.095)R	55	3	55	146	GIATLAVKRMYDRAISAPTSPTRLSHSGKRS			26.2998	25.061	24.4916	24.5176	25.6621	24.8246	23.2252	23.6944	25.6405	24.4475	24.0471	23.5278	25.8578	24.6944	24.1483	23.8447	26.0274	24.4294
	S	Smcr7l	Q8BGV8	0.934	-0.266024	-1.20249	0.103583	0.362279	0.168356	1.12378	0.275113	0.5471	0.211453	1.15785	0.00801	0.038396	0.311786	1.24124	0.000487	0.004921	2	1;2	6.88e-09	AIS(0.89)APT(0.169)S(0.934)PT(0.007)RLSHSGKR	59	7	59	138	LAVKRMYDRAISAPTSPTRLSHSGKRSWEEP			28.9005	27.5217	27.2255	27.1744	28.8463	27.7428	26.7801	27.0888	27.9893	26.51	26.4298	26.2622	28.6748	27.3896	26.9776	26.8449	29.2008	27.9412
	S	Cdc23	Q8BGZ4	0.947	-0.317819	-1.24644	0.026159	0.173598	0.700486	1.62505	0.000448	0.017054	0.481332	1.39603			0.245553	1.18555			2	2	1.14e-34	NQGETPTSDTPGTFFLPAS(0.97)LS(0.947)ANNT(0.057)PT(0.025)RR	578	21	578	138	PTSDTPGTFFLPASLSANNTPTRRVSPLNLS							22.2884	20.5607	19.5203	21.4293	22.7074	21.2573	20.6429	21.3671
	S	Fbxo30	Q8BJL1	0.998	0.966966	1.95473	0.000509	0.033943	-0.451661	-1.36761	0.008695	0.096555	-0.285452	-1.21879	0.002586	0.016978	-0.133502	-1.09695	0.105764	0.236953	1	1	5.01e-22	KVDLGDLKDVNGS(0.998)PFS(0.002)HAPSFK	383	13	383	129	CWKKVDLGDLKDVNGSPFSHAPSFKFLSNSW			26.9322	25.049	25.6399	25.2914	26.089	24.4417	24.5831	24.4838	26.2389	23.9952	24.802	24.9857	27.0699	25.6044	25.3933	25.4489	27.6171	25.8424
	S	Unk	Q8BL48-2	0.997	0.622061	1.53907	0.002519	0.055972	-0.539713	-1.45368	0.005319	0.075812	-0.483258	-1.3979	0.000428	0.004462	-0.363472	-1.28652	0.003753	0.022114	2	2	2.71e-15	NS(0.001)GLGS(0.997)PS(0.045)HLCS(0.631)S(0.326)PPGPSRK	365	6	365	130	AGDSVPLLCRNSGLGSPSHLCSSPPGPSRKA			24.8634	23.927	22.5258	23.0251	24.3602	23.0534	22.8622	22.3117	24.2439	22.8863	22.1268	22.8451	24.8043	23.297	23.1314	23.2249	25.6176	24.6001
	S	Unk	Q8BL48-2	0.978	0.661929	1.5822	0.00097	0.04051	-0.571522	-1.48609	0.002226	0.044167	-0.469611	-1.38474	3.4e-05	0.000683	-0.344771	-1.26995	0.00057	0.005531	2	1;2	1.8e-08	NS(0.02)GLGS(0.975)PS(0.013)HLCS(0.978)S(0.014)PPGPSR	371	12	371	123	LLCRNSGLGSPSHLCSSPPGPSRKASNLEGL			26.1762	25.1292	24.1204	24.3162	25.0488	23.8674	23.3411	23.0654	24.7443	23.384	22.5784	23.3772	23.8677	22.6184	21.8139	22.305	26.8224	25.8669
	S	Unk	Q8BL48-2	0.939	0.5343	1.44824	0.00999	0.105248	-0.791591	-1.73098	0.001273	0.030986	-0.578286	-1.49307	0.000147	0.002012	-0.455879	-1.37162	0.000883	0.007668	2	2	7.07e-05	NSGLGS(0.06)PS(0.06)HLCS(0.939)S(0.939)PPGPS(0.002)R	372	13	372	89.7	LCRNSGLGSPSHLCSSPPGPSRKASNLEGLV			24.2745	23.3973	21.981	22.2838	23.8937	22.7054	21.7757	22.2976	22.6585	21.1223	20.6272	21.3742	25.7399	24.4864	23.9196	23.9903	22.8676	21.9603
	S	Arhgap22	Q8BL80	1	1.43735	2.70823	0.000205	0.023335	-1.11777	-2.17011	0.000934	0.025703	0.0555928				-0.588735				2	1;2	1.02e-08	DHRGEPGS(1)PGLPTHR	387	8	387	133	WGSEEVTRDHRGEPGSPGLPTHRTSSLDGPA			27.9707	26.895	26.062	26.0226	27.1572	26.054	25.2998	25.2057	27.1372	26.0069	25.1836	25.3262	28.0628	27.1214	26.028	25.9748	29.2911	28.2307
	S	Arhgap22	Q8BL80	0.992	1.68772	3.22146	2.8e-05	0.01008	-0.583403	-1.49838	0.012694	0.114582	-0.260701	-1.19806	0.14398	0.294373	-1.06521	-2.09247	2.5e-05	0.000544	1	1	4.71e-08	T(0.002)S(0.006)S(0.992)LDGPAAAVLSR	397	3	397	155	RGEPGSPGLPTHRTSSLDGPAAAVLSRTSPP			27.221	26.5294	24.4544	25.1251	26.5688	24.9995	24.7532	25.1688	26.9372	25.5243	23.324	26.0554	27.4865	24.965	26.236	26.1843	28.4691	27.8151
	S	Kiaa1671	Q8BRV5	1	0.821211	1.76689	4.6e-05	0.010826	-0.322553	-1.25054	0.010018	0.102123	-0.398854	-1.31846			-0.715579	-1.64214			2	1;2	8.91e-33	RSEVDSPGDSLSWTPQPKS(1)PK	259	19	259	161	VDSPGDSLSWTPQPKSPKSPFHPGVLGSRVL							22.7676	21.3593	21.0764	21.0943					21.776	20.3115	20.1236	20.1299
	S	Kiaa1671	Q8BRV5	1	0.821211	1.76689	4.6e-05	0.010826	-0.322553	-1.25054	0.010018	0.102123	-0.398854	-1.31846			-0.715579	-1.64214			2	1;2	1.72e-32	RSEVDSPGDSLSWTPQPKS(1)PKS(1)PFHPGVLGSR	262	22	262	128	PGDSLSWTPQPKSPKSPFHPGVLGSRVLPPS			25.6807	24.1057	24.0289	24.15	22.7676	21.3593	21.0764	21.0943	25.3659	23.4927	23.8823	23.9293	23.8215	22.2475	22.3519	22.0992
	S	Rps6kb1	Q8BSK8-2	1	0.578718	1.49352	0.001778	0.047985	-1.26123	-2.397	1.4e-05	0.001858	-0.375935	-1.29768	0.000251	0.003018	0.074365	1.0529	0.342499	0.532232	3	2;3;4	7.33e-14	RFIGS(1)PRT(1)PVS(0.998)PVKFS(0.002)PGDFWGR	418	5	418	132	FSFEPKIRSPRRFIGSPRTPVSPVKFSPGDF			24.4277	23.1472	22.2511	22.9823	25.5709	24.5382	23.542	23.6611	25.6291	23.9788	24.1665	23.9789	24.3339	23.0703	22.5429	22.5706	26.2731	25.0063
	S	Rps6kb1	Q8BSK8-2	1	0.578718	1.49352	0.001778	0.047985	-1.26123	-2.397	1.4e-05	0.001858	-0.375935	-1.29768	0.000251	0.003018	0.074365	1.0529	0.342499	0.532232	3	1;2;3;4	1.26e-143	FIGS(1)PRT(1)PVS(1)PVKFS(1)PGDFWGR	424	10	424	239	IRSPRRFIGSPRTPVSPVKFSPGDFWGRGAS			24.4277	23.1472	22.2511	22.9823	25.5709	24.5382	23.542	23.6611	25.6291	23.9788	24.1665	23.9789	24.3339	23.0703	22.5429	22.5706	25.2475	24.2008
	S	Rps6kb1	Q8BSK8-2	1	0.993788	1.99141	0.001248	0.042686	-4.40437	-21.1761	0	0.000223	-0.120882				0.0517548				2	2;3;4	1.26e-143	T(0.39)PVS(0.61)PVKFS(1)PGDFWGR	429	9	429	239	RFIGSPRTPVSPVKFSPGDFWGRGASASTAN			21.088	21.088			21.0774	19.2505	20.4532	17.2268					24.6346	22.1009	23.5185	23.1843	23.0227	22.8269
	S	Srrm2	Q8BTI8	1	-0.21969	-1.16448	0.103893	0.362761	0.367521	1.29013	0.016703	0.129565	0.382051	1.30319	0.000318	0.003598	0.285869	1.21914	0.003067	0.01916	3	1;2;3	4.09e-87	SSS(1)PVTELTAR	1068	3	1068	207	SKSQTSPKGSLSRSSSPVTELTARSPVKQDK			31.4169	30.1567	29.6892	29.5835	31.0704	29.9771	28.9499	29.3399	31.0106	29.7034	29.3057	29.2205	31.4402	30.1866	29.7436	29.5621	32.1559	30.8551
	S	Srrm2	Q8BTI8	1	0.557001	1.47121	0.003955	0.070187	-0.752035	-1.68417	0.000741	0.021873	0.01685	1.01175	0.725838	0.844412	0.013949	1.00971	0.771425	0.873599	1	1;2;3	4.09e-87	SSS(1)PVTELTAR	1068	3	1068	207	SKSQTSPKGSLSRSSSPVTELTARSPVKQDK			31.4169	30.1567	29.6892	29.5835	31.0704	29.9771	28.9499	29.3399	31.0106	29.7034	29.3057	29.2205	31.4402	30.1866	29.7436	29.5621	32.1559	30.8551
	S	Srrm2	Q8BTI8	0.999	0.229998	1.17283	0.056114	0.26443	-1.40588	-2.64979	2e-06	0.000654	-0.173371	-1.12769	0.011655	0.050239	-0.018479	-1.01289	0.759556	0.866008	2	1;2;3	2.4e-90	RS(0.001)S(0.999)SELSPEVVEK	1339	3	1339	238	PSVDMKEQSRSSRRSSSELSPEVVEKVGLFS			30.5104	29.3106	28.6767	28.6949	30.0634	29.0824	27.9017	28.1737	30.3645	29.1099	28.6119	28.549	30.302	29.1294	28.5073	28.4032	31.1033	29.9514
	S	Srrm2	Q8BTI8	0.999	0.222429	1.1667	0.060389	0.274162	-0.687488	-1.61048	0.000229	0.011033	-0.053138	-1.03752	0.31881	0.507285	0.034183	1.02398	0.516536	0.690629	1	1;2;3	2.4e-90	RS(0.001)S(0.999)SELSPEVVEK	1339	3	1339	238	PSVDMKEQSRSSRRSSSELSPEVVEKVGLFS			30.5104	29.3106	28.6767	28.6949	30.0634	29.0824	27.9017	28.1737	30.3645	29.1099	28.6119	28.549	30.302	29.1294	28.5073	28.4032	31.1033	29.9514
	S	Srrm2	Q8BTI8	1	0.233954	1.17605	0.055231	0.261844	-1.365	-2.57576	3e-06	0.00075	-0.090898	-1.06503	0.110341	0.244237	-0.038357	-1.02694	0.482433	0.662307	2	2;3	1.5e-46	RS(0.002)S(0.995)S(0.004)ELS(1)PEVVEK	1343	7	1343	206	MKEQSRSSRRSSSELSPEVVEKVGLFSSQKV			29.3492	28.1074	27.5598	27.5525	29.5305	28.5304	27.4214	27.632	29.4508	28.1802	27.6433	27.713	29.4866	28.3313	27.6579	27.5949	29.7288	28.6264
	S	Srrm2	Q8BTI8	1	0.222655	1.16688	0.069485	0.292394	0.166388	1.12224	0.153568	0.4042	0.2529	1.1916	0.001836	0.013193	0.311093	1.24065	0.000351	0.003857	1	1	6.14e-27	TPAAAAAMNLAS(1)PR	2224	12	2224	150	ADSRTPAAAAAMNLASPRTAVAPSAVNLADP			28.9114	27.8979	27.1939	26.5935	27.4608	26.3181	25.0828	25.9656	28.6806	27.646	27.0193	26.3276	29.2062	28.4439	27.5529	25.773	28.8089	27.9622
	S	Tox4	Q8BU11	1	0.166725	1.12251	0.152398	0.439966	-0.363733	-1.28675	0.009955	0.102123	-0.353686	-1.27782	0.000309	0.003521	-0.364695	-1.28761	0.000236	0.002884	2	2;3	5.9e-17	LST(0.001)TPS(0.036)PT(0.962)NS(1)LHEDGVDDFRR	182	10	182	137	QSPEDRLSTTPSPTNSLHEDGVDDFRRQLPA			26.2811	25.137	24.459	24.3639	27.2475	26.1767	25.23	25.3954	27.2228	25.8445	25.3163	25.7023	27.2615	25.9265	25.7116	25.3297	27.0851	25.956
	S	Uvrag	Q8C0K8	1	0.911474	1.88097	3.1e-05	0.01008	-0.806771	-1.74929	6.9e-05	0.00463	-0.15476				0.117492	1.08485			2	2	4.98e-11	RQSSTFGGADGGFS(1)AGIPS(1)PDKVHR	492	14	492	115	PKRQSSTFGGADGGFSAGIPSPDKVHRKRAS											24.4437	23.0249	22.5871	22.9284					21.6721	21.1041
	S	Uvrag	Q8C0K8	1	0.866374	1.82308	5.3e-05	0.011698	-0.86516	-1.82154	5.3e-05	0.004011	0.263586				0.117492	1.08485			2	1;2	3.23e-17	RQSSTFGGADGGFSAGIPS(1)PDKVHR	497	19	497	128	STFGGADGGFSAGIPSPDKVHRKRASSENER			24.7306	23.4126	22.9829	22.9991	25.2686	24.0958	22.9545	23.7761	24.5805	23.386	22.6926	22.8088	26.1733	25.0436	24.2571	24.3266	26.2936	25.2947
	S	4931406P16Rik	Q8C5X1	0.963	0.350328	1.27485	0.017184	0.137512	-0.052305	-1.03692	0.589391	0.794523	0.084914	1.06062	0.408414	0.597043	-0.471832	-1.38687	0.000729	0.006648	1	1	3.04e-38	RNS(0.963)T(0.036)AT(0.001)AMVTEQK	662	3	662	184	MGQSHQGSPLVTRRNSTATAMVTEQKTGTMQ			24.7757	23.9543	22.6449	22.4948					24.0308	23.1393	21.1655	22.4035	24.9564	23.8566	23.3272	22.7058	24.9823	23.9906
	S	Rtkn	Q8C6B2-2	0.997	0.877737	1.83749	0.000333	0.028448	-0.729237	-1.65776	0.001005	0.026855	-0.030819	-1.02159	0.744063	0.855921	-0.887983	-1.85059	0	1.9e-05	1	1	4.35e-05	T(0.003)FS(0.997)LDAAPADHSLGPSR	507	3	507	98.6	PTWMQPLPWGRPRTFSLDAAPADHSLGPSRS	RxRxx[S/T]		28.5029	27.6503	26.5117	26.1421	27.645	26.3062	25.7539	26.0674	28.2717	27.052	25.77	26.9284	28.8329	27.1192	27.4485	27.1529	29.8607	29.026
	S	Ppfibp1	Q8C8U0	1	0.881126	1.84181	0.004486	0.073369	0.27116	1.20678	0.245857	0.517693	-0.076537	-1.05448	0.396465	0.585958	0.377549	1.29913	0.000823	0.007263	2	1;2	4.94e-113	ALEYSNGIFDCQS(1)PT(0.007)S(0.987)PFMGS(0.006)LR	37	13	37	231	GSKALEYSNGIFDCQSPTSPFMGSLRALHLV			26.6393	24.9116	24.9801	25.2491	26.1079	24.9721	24.324	24.1338	27.2471	25.9347	25.5498	25.4561	26.7087	25.5534	24.8192	24.8778	28.1103	26.9409
	S	Ppfibp1	Q8C8U0	1	-0.670364	-1.59147	0.001844	0.048516	0.417964	1.33604	0.010261	0.103295	0.122086				-0.387078				2	1;2	6.4e-103	DLGQS(1)NSDLDMPFAK	595	5	595	243	ATAGPRLGWSRDLGQSNSDLDMPFAKWTKEQ			27.4637	26.1864	25.5429	25.8347	27.1044	25.9242	24.8673	25.5756	26.9342	25.6153	25.0526	25.325	28.1284	26.874	26.388	26.3001	28.2305	26.9171
	S	Samd4a	Q8CBY1	0.977	0.59023	1.50549	0.010717	0.109792	-0.19065	-1.14128	0.302135	0.571523	-0.391971	-1.31218	0.002907	0.018434	-0.703699	-1.62868	9e-05	0.001403	1	1;2	5.44e-16	GRS(0.01)DS(0.977)VDY(0.012)GQT(0.001)HYYHQR	168	5	168	161	RTSTSFGSQNRGRSDSVDYGQTHYYHQRQNS	RxRxx[S/T]		27.0264	26.032	25.1198	24.9145					26.2923	24.9294	24.1651	24.9051					27.5147	26.691
	S	Synpo	Q8CC35-2	1	-0.311187	-1.24073	0.055155	0.261802	0.09481	1.06793	0.459836	0.70472	0.641303	1.55974	4e-05	0.000767	0.387826	1.30842	0.002829	0.018082	1	1	1.52e-20	RGS(1)LPTEASCTT	892	3	892	147	ICPRGWNGSLRLKRGSLPTEASCTT______			27.1648	25.6122	25.7805	25.3078	26.7982	25.8484	23.9339	25.263	26.4496	25.4374	24.7262	24.1375	27.9066	27.0839	26.0302	25.2827	28.6147	27.4027
	S	Ltbp1	Q8CG19	1	-0.125222	-1.09068	0.780471	0.934295	-0.382623	-1.30371	0.405498	0.661482	0.88099	1.84164	0.000602	0.005768	0.077433	1.05514	0.436658	0.622578	2	1;2	2.88e-188	VVS(1)AEQS(0.934)T(0.066)EGSFSLR	313	3	313	278	EYLLKPKYFPAPKVVSAEQSTEGSFSLRYGQ			21.8951	20.7345	20.8103	18.2731	23.8521	23.0766	21.2564	21.854					21.5827	19.6715	20.9042	18.3889	23.9333	22.3469
	S	Kat5	Q8CHK4-2	1	-1.0655	-2.09289	0.000755	0.037754	0.788713	1.72753	0.002367	0.045791	0.546509	1.46055	0.003151	0.019507	0.761299	1.69502	0.00031	0.003528	2	2	0.000433	NGLPGS(1)RPGS(1)PEREVKR	86	6	86	53.6	PKKEAKTPTKNGLPGSRPGSPEREVKRKVEV			23.8788	21.5511	22.8296	22.2239	24.9165	23.9228	22.9047	22.9155					24.7564	23.9135	22.6549	22.501	26.2229	24.8431
	S	Kat5	Q8CHK4-2	1	-1.0655	-2.09289	0.000755	0.037754	0.788713	1.72753	0.002367	0.045791	0.546509	1.46055	0.003151	0.019507	0.761299	1.69502	0.00031	0.003528	2	2	0.000433	NGLPGS(1)RPGS(1)PEREVKR	90	10	90	53.6	AKTPTKNGLPGSRPGSPEREVKRKVEVVSPA			26.1862	24.2755	25.1414	24.1824	24.9165	23.9228	22.9047	22.9155					26.9196	25.0685	26.083	24.301	26.2114	24.7106
	S	Slain2	Q8CI08-2	0.926	-0.815435	-1.75983	0.000882	0.039685	0.102292	1.07348	0.510539	0.740407	0.770312	1.70564	0.001317	0.010309	0.42105	1.3389	0.025866	0.088412	2	1;2;3	9.72e-05	VGVSTPS(0.077)S(0.926)GAAS(0.996)PR	59	8	59	83.9	LGPGSPARVGVSTPSSGAASPRGFPLGLGAK			22.4183	20.3156	21.0177	21.0538	22.3893	20.9886	20.1587	21.0965	23.396	22.099	21.8026	21.4617
	S	Slain2	Q8CI08-2	1	-0.863318	-1.81922	0.000545	0.034164	0.085484	1.06104	0.571473	0.782707	0.680887	1.60312	0.002105	0.014604	0.320518	1.24878	0.060798	0.160951	2	1;2;3	3.48e-05	VGVS(0.006)T(0.007)PS(0.171)S(0.816)GAAS(1)PRGFPLGLGAK	63	12	63	83.9	SPARVGVSTPSSGAASPRGFPLGLGAKASGG			26.0323	24.5482	24.4555	24.33	25.6796	24.2125	23.4324	24.4542	25.8364	24.4087	24.0364	24.2848	25.008	23.1925	23.4086	23.6343	26.1019	24.2938
	S	Ahctf1	Q8CJF7	0.994	0.443959	1.36033	0.006027	0.083747	-0.352129	-1.27644	0.017812	0.134094	-0.29992	-1.23108	0.000152	0.00207	-0.103006	-1.07401	0.093651	0.21783	2	2	1.23e-19	EREVS(0.994)VS(0.529)S(0.452)VT(0.024)EEPKLDSSQLPLQTGLDVPATPR	1928	5	1928	109	QQLPLKRKRVREREVSVSSVTEEPKLDSSQL	RxRxx[S/T]	RxRxx[S/T]xx[S/T]	26.4771	25.6469	24.1089	24.4412	27.6877	26.9102	25.3296	25.5134	27.5817	26.5882	25.3336	25.782	27.7672	26.8346	25.6683	25.7242	27.6435	26.8527
		Ahctf1	Q8CJF7	0.944	0.372035	1.29418	0.011018	0.111591	-0.212267	-1.15851	0.091388	0.314248	-0.429143	-1.34643	0.001162	0.00941	-0.050492	-1.03562	0.554936	0.721966	2	2	1.23e-19	EREVS(0.973)VS(0.944)S(0.07)VT(0.013)EEPKLDSSQLPLQTGLDVPATPR	1930	7	1930	109	LPLKRKRVREREVSVSSVTEEPKLDSSQLPL			25.1736	24.2256	23.0091	23.2221	25.077	24.2623	22.8125	22.9144	25.7839	24.5005	23.7882	24.2208
	S	Ahctf1	Q8CJF7	0.828	0.227638	1.17092	0.139768	0.423204	-0.446128	-1.36238	0.013789	0.119093	-0.265531	-1.20208	0.000441	0.00456	-0.114951	-1.08294	0.064468	0.16762	2	2	1.5e-13	EVS(0.294)VS(0.713)S(0.828)VT(0.076)EEPKLDS(0.065)S(0.023)QLPLQTGLDVPATPR	1931	6	1931	90.9	PLKRKRVREREVSVSSVTEEPKLDSSQLPLQ			27.1039	26.2732	24.7484	25.0592	27.2846	26.4837	24.8753	25.2121	27.3483	26.3875	25.0659	25.5153	27.287	26.4097	25.1045	25.1999	27.6956	26.793
	S	Ahctf1	Q8CJF7	0.995	-0.373985	-1.29593	0.016135	0.134385	0.950894	1.93307	0.000527	0.018528	-0.675865	-1.59755	0.006081	0.031497	-0.897776	-1.86319	0.002143	0.014793	2	2;3;4	1.21e-10	S(0.292)GFRT(0.1)T(0.608)PLAS(0.995)PS(0.005)LS(1)PGR	1214	10	1214	146	PPSILRSGFRTTPLASPSLSPGRSLTPPFRV			24.5314	23.0447	22.8466	22.9412	24.3288	23.364	21.5989	22.7591	24.1603	22.8715	22.4973	22.2975	23.928	22.9862	22.2083	21.4201	22.7464	20.6272
	S	Ahctf1	Q8CJF7	0.995	-0.457324	-1.37299	0.238097	0.551428	-0.30329	-1.23395	0.420657	0.673389	1.00397	2.00551	1.4e-05	0.000356	1.30595	2.47247	1e-06	5.9e-05	3	2;3;4	1.21e-10	S(0.292)GFRT(0.1)T(0.608)PLAS(0.995)PS(0.005)LS(1)PGR	1214	10	1214	146	PPSILRSGFRTTPLASPSLSPGRSLTPPFRV			24.5314	23.0447	22.8466	22.9412	24.3288	23.364	21.5989	22.7591	24.1603	22.8715	22.4973	22.2975	23.928	22.9862	22.2083	21.4201	22.7464	20.6272
	S	Ahctf1	Q8CJF7	1	-0.162541	-1.11926	0.29013	0.609757	0.264257	1.20102	0.105161	0.3383	0.954525	1.93794	0.000273	0.003212	1.18588	2.27502	0.000117	0.001696	3	1;2;3;4	1.21e-10	S(0.292)GFRT(0.1)T(0.608)PLAS(0.995)PS(0.005)LS(1)PGR	1218	14	1218	146	LRSGFRTTPLASPSLSPGRSLTPPFRVKETR			24.5314	23.0447	22.8466	22.9412	27.4402	26.0603	25.9349	25.516	26.1773	24.8839	24.095	24.6869	26.4305	24.8556	25.0223	24.6325	26.0633	24.4497
	S	Gas2l1	Q8JZP9	0.94	-0.012153	-1.00846	0.904756	0.975451	0.105956	1.07621	0.315274	0.584606	-0.093053	-1.06662	0.159297	0.316012	-0.347418	-1.27228	0.000612	0.005832	2	2;3	1.33e-11	T(0.008)GT(0.008)FS(0.01)PQRGS(0.94)PT(0.034)PS(0.008)PRPGS(0.989)PVPGS(0.004)ER	297	10	297	101	RLPQQRTGTFSPQRGSPTPSPRPGSPVPGSE							23.6764	22.6044	21.531	21.9313	22.8686	21.6096	20.8451	21.2961	24.7855	23.597	22.8847	23.0168
	S	Gas2l1	Q8JZP9	0.996	0.034359	1.0241	0.725482	0.909822	0.182473	1.13483	0.093331	0.318096	-0.093053	-1.06662	0.159297	0.316012	-0.347418	-1.27228	0.000612	0.005832	2	2;3	1.33e-11	T(0.378)GT(0.409)FS(0.452)PQRGS(0.35)PT(0.411)PS(0.002)PRPGS(0.996)PVPGS(0.002)ER	306	19	306	101	FSPQRGSPTPSPRPGSPVPGSERRSSRPEVT							23.6764	22.6044	21.531	21.9313	22.8686	21.6096	20.8451	21.2961	24.7855	23.597	22.8847	23.0168
	S	Unc5b	Q8K1S3-2	1	0.086134	1.06152	0.676608	0.887756	-0.007421	-1.00516	0.971144	0.986893	-0.099866	-1.07167	0.282211	0.467719	-0.386915	-1.30759	0.000792	0.007061	2	2	1.47e-15	S(0.03)AS(0.97)LGS(1)QHLLGLPR	520	6	520	138	SRDTHFLHLRSASLGSQHLLGLPRDPSSSVS			23.964	23.2917	21.5844	21.4932	24.0081	23.0785	21.6552	22.1678	24.4423	23.4207	22.1442	22.7251	23.7667	22.5212	22.1472	21.7826	24.4996	23.5777
	S	Edc3	Q8K2D3	1	0.010894	1.00758	0.921785	0.979771	-0.447742	-1.3639	0.004121	0.065767	-0.317187	-1.2459	0.000562	0.005485	-0.266173	-1.20261	0.002191	0.015033	1	1;2	5.36e-57	SQDVAIS(1)PQQQQCSK	131	7	131	213	SIPKRTDVKSQDVAISPQQQQCSKSYVDRHM			27.0875	25.8545	25.4019	25.1647	26.2437	25.0274	24.4712	24.3911	26.3747	24.7282	24.5278	25.062	26.7372	25.3087	25.1472	24.9824	27.1426	25.9408
	S	Plcl2	Q8K394	1	0.14584	1.10637			-0.272672	-1.20804			1.61321	3.05932	9.8e-05	0.001504	0.779036	1.71598	0.00166	0.012236	1	1	0.00575	S(1)LEAIPEKASDENGD	1114	1	1114	70.8	NKPGTENSEAQKPRRSLEAIPEKASDENGD_			23.3703	20.857	22.9235	19.9136	24.7933	23.8708	22.4432	22.9375					26.5397	24.2538	26.0268	23.1303
	S	Mepce	Q8K3A9	0.924	-0.450892	-1.36688	0.001486	0.046086	0.496519	1.4108	0.000854	0.024024	0.302557	1.23333	0.014321	0.058211	0.575526	1.49022	0.000219	0.002729	2	2	2.32e-34	ALNAET(1)PKS(0.076)S(0.924)PLPAK	192	10	192	177	DEEVSRALNAETPKSSPLPAKGRDPVEILIP			26.474	24.865	24.8336	24.965	25.8753	24.8602	23.3366	24.2895	25.5599	24.4201	23.9758	23.3264	26.1318	24.893	24.1456	24.5054
	S	Appl1	Q8K3H0	0.959	-0.334119	-1.26061	0.009963	0.10507	0.02666	1.01865	0.787977	0.907897	0.334259	1.26073	0.000267	0.003154	-0.144916	-1.10567	0.051497	0.143348	1	1;2	1.48e-94	VNQSALEAVT(0.04)PS(0.959)PS(0.001)FQQR	401	12	401	233	TAARVNQSALEAVTPSPSFQQRHESLRPGGQ			27.9803	26.8332	26.2378	25.9781	27.3912	26.0044	25.106	26.1134	27.9101	26.883	25.793	26.0674	28.1705	26.6577	26.6878	26.3932	29.2892	27.7692
	S	Svil	Q8K4L2	0.929	0.163233	1.11979			-0.667693	-1.58853			-0.206903	-1.15421	0.03806	0.115834	-0.429597	-1.34686	0.000351	0.003862	1	1;2	0.000394	LVKEES(0.976)ARS(0.929)S(0.072)PELT(0.009)S(0.009)ES(0.003)LT(0.003)QRR	299	9	299	86.9	RVKVREKLVKEESARSSPELTSESLTQRRQQ			27.4882	26.1764	25.8828	25.5914	27.6343	26.23	25.6118	26.2233	27.3315	25.5743	25.5443	26.0608	27.9879	25.8683	26.612	26.6094	27.3135	25.2567
	S	Svil	Q8K4L2	0.971	-0.110849	-1.07986			-1.00432	-2.006			-0.200154	-1.14882	0.042373	0.124951	-0.419329	-1.3373	0.000404	0.004269	1	1;2	0.000173	LVKEES(0.33)ARS(0.696)S(0.971)PELT(0.001)S(0.002)ESLTQRR	300	10	300	92.5	VKVREKLVKEESARSSPELTSESLTQRRQQP			27.5827	26.2357	26.004	25.7049	27.6343	26.23	25.6118	26.2233	27.2167	25.4436	25.4165	25.9661	27.9879	25.8683	26.612	26.6094	27.3135	25.2567
	S	Fam129b	Q8R1F1	0.806	0.655243	1.57488	0.001833	0.048516	0.021721	1.01517	0.819706	0.9228	-0.335115	-1.26148	0.000613	0.005841	0.009334	1.00649	0.902481	0.948909	2	2	2.32e-17	AKQVMSVVQDEESGLPFEAGVEPPS(0.025)PAS(0.496)PDS(0.806)VT(0.672)ELR	653	31	653	98.6	PFEAGVEPPSPASPDSVTELRGLLAQDLQAE			24.4207	22.9373	22.6368	22.9142	24.7421	23.912	22.6301	22.4639	24.0746	22.4254	22.4919	22.5487	25.0987	24.0172	23.2671	23.0784	26.0481	25.2826
	S	Dync1li1	Q8R1Q8	0.99	1.20015	2.29764	0.00111	0.042052	0.374841	1.2967	0.058992	0.253921	-0.221888	-1.16626	0.012282	0.052146	0.19131	1.1418	0.026343	0.089564	3	1;2;3	1.5e-35	KPAS(0.002)VS(0.99)PT(0.007)TPTSPTEGEAS	510	6	510	176	VHAELDRITRKPASVSPTTPTSPTEGEAS__			30.0545	28.6032	28.4037	28.3917	29.6816	28.4884	27.703	27.9871	29.3996	27.7889	27.8901	27.7617	29.9292	28.6673	28.2654	28.0261	29.5836	28.3232
	S	Dync1li1	Q8R1Q8	0.981	1.20015	2.29764	0.00111	0.042052	0.374841	1.2967	0.058992	0.253921	-0.243508	-1.18387	0.011582	0.050019	0.131456	1.0954	0.127025	0.269384	3	1;2;3	1.5e-35	KPASVS(0.378)PT(0.297)T(0.094)PT(0.249)S(0.981)PTEGEAS	516	12	516	176	RITRKPASVSPTTPTSPTEGEAS________			29.8545	28.1819	28.2706	28.3512	28.9227	27.6551	27.1333	27.1635	29.7523	28.0232	28.3351	28.126	27.9167	26.6466	26.1622	26.1259	29.8194	28.6954
	S	Rab11fip5	Q8R361	0.974	-0.312289	-1.24168	0.039806	0.219181	-0.700845	-1.62546	0.00077	0.022535	-0.0110369				0.0569302				2	2	2.84e-11	RGS(0.989)VGEKGS(0.974)PS(0.037)LGASPHHSSTGEEK	480	9	480	112	SRSEQGRRGSVGEKGSPSLGASPHHSSTGEE			25.8124	24.5996	24.0479	23.9457	25.0236	23.4705	22.9435	23.7814	25.2047	23.8296	23.0708	23.8338	24.9811	22.9767	23.5681	23.5669	26.1627	24.35
	S	Nup35	Q8R4R6	1	0.063076	1.04469	0.878422	0.969038	-1.43089	-2.69612	0.008751	0.096555	-0.773675	-1.70962	0.000677	0.00628	-0.806566	-1.74904	0.000576	0.005581	1	1	2.66e-05	SPLLAGGS(1)PPQPVVPAHKDK	73	8	73	89.5	SVGVMEMRSPLLAGGSPPQPVVPAHKDKSGA			24.4736	23.1664	22.6709	22.7807					24.1083	22.1538	22.4253	22.8925					24.3467	22.9139
	S	Luzp1	Q8R4U7	1	-0.297066	-1.22864	0.0137	0.12538	0.320484	1.24875	0.009646	0.101331	0.469898	1.38501	3.2e-05	0.000654	0.070807	1.0503	0.366989	0.556874	1	1	3.7e-08	RKGS(1)LDYLKQVENETR	261	4	261	125	GISSTLSSKESKRKGSLDYLKQVENETRDKS			28.2415	26.7313	26.6544	26.58	27.2499	26.0574	24.8288	25.8376	27.7532	26.6453	25.9018	25.8036	28.1426	27.0698	26.4106	25.9816	28.7548	27.5947
	S	Myh9	Q8VDD5	0.897	-0.143729	-1.10476	0.365412	0.680348	0.011739	1.00817	0.939214	0.973796	0.107183	1.07712	0.077818	0.191472	0.356326	1.28016	6.6e-05	0.00112	1	1	2.74e-22	QAQQERDELADEIANS(0.103)S(0.897)GKGALALEEKR	1714	17	1714	105	AQQERDELADEIANSSGKGALALEEKRRLEA			23.7478	22.7798	21.5254	21.8826					23.5678	22.5016	21.7274	21.5277	26.2186	25.303	24.2067	24.0469	25.3781	24.1728
	S	Rab3il1	Q8VDV3	0.909	0.914481	1.88489	0.000482	0.033737	0.081323	1.05799	0.407285	0.662597	0.245618				-0.338413				2	2	0.00246	TLVIT(0.001)S(0.045)T(0.045)PAS(0.909)PNRELHPQLLS(0.753)PT(0.247)K	169	10	169	65.2	EVTALKTLVITSTPASPNRELHPQLLSPTKA			26.2708	24.3759	24.9608	24.6615	22.8987	21.3325	21.2054	21.3968	25.5257	24.2102	24.0219	23.5001	26.396	25.1959	24.5677	24.5757	27.1289	26.1139
	S	Hnrnpu	Q8VEK3	1	-0.033932	-1.0238	0.869809	0.967103	0.214808	1.16055	0.317491	0.586618	-0.421244	-1.33908	9.4e-05	0.00145	-0.129108	-1.09362	0.08401	0.202082	1	1	1.63e-27	LQAALDNEAGGRPAMEPGNGS(1)LDLGGDAAGR	58	21	58	134	DNEAGGRPAMEPGNGSLDLGGDAAGRSGAGL							25.2098	24.4096	22.7441	23.1791	24.179	22.4438	22.5572	22.7629	27.1936	26.2514	24.7699	25.4235	28.0782	27.0696
	S	Gatad2b	Q8VHR5	0.85	-0.440122	-1.35672	0.011955	0.117547	0.680923	1.60316	0.002493	0.047233	0.714944	1.64142			0.533604	1.44754			2	1;2	2.25e-35	VS(0.15)S(0.85)PLPSPSAMSDAANSQAAAK	335	3	335	166	NLASHIQPGTVNRVSSPLPSPSAMSDAANSQ			25.7843	24.6179	23.8404	24.0209	23.6744	23.0856	21.1012	21.0931	23.3522	22.2908	21.8124	20.8529	25.988	24.5695	24.278	24.345	26.3797	24.9937
	S	Gatad2b	Q8VHR5	0.994	-0.373035	-1.29507	0.014301	0.128343	0.687625	1.61063	0.001574	0.035888	-0.036346	-1.02551			-0.04875	-1.03437			2	1;2	3.05e-53	VS(0.736)S(0.264)PLPS(0.994)PS(0.006)AMSDAANSQAAAK	339	7	339	173	HIQPGTVNRVSSPLPSPSAMSDAANSQAAAK							23.6744	23.0856	21.1012	21.0931	23.213	22.1924	21.6951	20.55
	S	Flnc	Q8VHX6	1	0.530765	1.4447	0.000802	0.038516	-1.66352	-3.16788	0	0.000436	-0.192406	-1.14267	0.169349	0.329734	-1.86725	-3.64838	0	1e-06	1	1;2	8.96e-28	LGS(1)FGS(0.994)IT(0.006)R	2234	3	2234	157	FPAVFGDFLGRERLGSFGSITRQQEGEASSQ	RxRxx[S/T]	RxRxx[S/T]xx[S/T]	33.1007	32.2656	31.4356	30.0907	32.5827	30.4405	31.1826	31.241	32.7869	31.3977	29.6842	31.7922	32.8213	29.733	31.7551	31.5168	33.4586	32.6723
	S	Flnc	Q8VHX6	1	0.440602	1.35717	0.003176	0.062676	-1.63316	-3.10193	1e-06	0.000436	-0.333837	-1.26036	0.005042	0.027476	-1.39183	-2.62412	0	1e-06	2	1;2	8.96e-28	LGS(1)FGS(0.994)IT(0.006)R	2234	3	2234	157	FPAVFGDFLGRERLGSFGSITRQQEGEASSQ	RxRxx[S/T]	RxRxx[S/T]xx[S/T]	33.1007	32.2656	31.4356	30.0907	32.5827	30.4405	31.1826	31.241	32.7869	31.3977	29.6842	31.7922	32.8213	29.733	31.7551	31.5168	33.4586	32.6723
	S	Flnc	Q8VHX6	1	0.426438	1.34391	0.004264	0.072407	-1.64709	-3.13202	1e-06	0.000436	-0.333837	-1.26036	0.005042	0.027476	-1.39183	-2.62412	0	1e-06	2	1;2	2.21e-16	ERLGS(1)FGS(1)ITR	2237	8	2237	119	VFGDFLGRERLGSFGSITRQQEGEASSQDMT			27.9234	26.4897	26.541	25.9015	27.6386	25.6672	26.2159	26.2119	27.7003	25.7664	25.7865	26.6199	27.3274	25.3691	25.9602	25.8335	27.5376	25.958
	S	Flnc	Q8VHX6	1	-0.830316	-1.77808	0.002941	0.060668	0.441428	1.35795	0.049574	0.233399	0.231472	1.17403	0.06033	0.16008	0.752222	1.68438	1.5e-05	0.000369	1	1;2	2.21e-16	ERLGS(1)FGS(1)ITR	2237	8	2237	119	VFGDFLGRERLGSFGSITRQQEGEASSQDMT			27.9234	26.4897	26.541	25.9015	27.6386	25.6672	26.2159	26.2119	27.7003	25.7664	25.7865	26.6199	27.3274	25.3691	25.9602	25.8335	27.5376	25.958
	S	Taf9	Q8VI33	0.919	-1.19486	-2.28923	8.7e-05	0.015545	0.623733	1.54086	0.004013	0.064618	0.101652				-1.04572				2	2;3	2.3e-25	IT(0.016)VPRLS(0.403)VGS(0.328)VS(0.627)S(0.627)RPS(0.919)T(0.079)PT(0.002)LGTPTPQTMSVSTK	158	16	158	135	ITVPRLSVGSVSSRPSTPTLGTPTPQTMSVS							21.8609	21.2641	17.9188	19.9915
	S	Prkag2	Q91WG5	0.997	0.790157	1.72926	0.000891	0.039685	-0.736971	-1.66667	0.001163	0.029342	-0.274576	-1.20964	0.001841	0.013217	-0.303459	-1.2341	0.000854	0.007479	2	2	0.000224	KVDS(0.997)PFS(0.005)S(0.177)GS(0.815)PS(0.006)R	65	4	65	109	GDVENSEKHSSRKVDSPFSSGSPSRGLFSRG			24.1112	22.9551	22.3027	22.1993	23.7308	22.3517	21.7307	22.2789	24.0795	22.643	22.0024	22.734	24.3758	23.0891	22.5191	22.7046	22.9515	21.9113
	S	Crtc3	Q91X84	1	0.433529	1.35053	0.037597	0.21243	-0.265294	-1.20188	0.161316	0.413071	-0.314521	-1.2436	0.000237	0.002889	-0.019859	-1.01386	0.732322	0.848458	2	2	4.03e-11	RQPPVS(1)PLT(0.508)LS(0.492)PGPEAHQGFSR	391	6	391	124	TTNLSGPSRRRQPPVSPLTLSPGPEAHQGFS							24.091	22.9888	21.9717	22.3735	24.562	22.9742	22.8404	23.1044	23.2624	21.8879	21.2213	21.8331	24.4842	23.4392
	S	Crtc3	Q91X84	0.985	0.394152	1.31417	0.069202	0.292029	-0.293674	-1.22576	0.154162	0.404626	-0.314521	-1.2436	0.000237	0.002889	-0.019859	-1.01386	0.732322	0.848458	2	2	4.03e-11	RRQPPVS(0.953)PLT(0.062)LS(0.985)PGPEAHQGFSR	396	12	396	106	GPSRRRQPPVSPLTLSPGPEAHQGFSRQLSA							24.091	22.9888	21.9717	22.3735	24.562	22.9742	22.8404	23.1044	23.2624	21.8879	21.2213	21.8331	24.4842	23.4392
	S	Arhgap35	Q91YM2	0.895	0.888873	1.85173	0.001114	0.042072	-0.447742	-1.3639	0.013521	0.117791	-0.383896	-1.30486	3.2e-05	0.000646	0.093797	1.06717	0.153004	0.306938	2	2	1.71e-22	FAS(0.009)Y(0.006)RT(0.09)S(0.895)FSVGS(1)DDELGPIR	1174	7	1174	160	RTRCTRLGRFASYRTSFSVGSDDELGPIRKK			24.1914	23.3688	21.5361	22.3334	23.8313	23.0407	21.6781	21.4881	23.8057	22.3835	21.9324	22.307	24.2768	23.2891	22.1323	22.3852	25.4392	24.4425
	S	Arhgap35	Q91YM2	1	0.745712	1.6768	0.000747	0.037754	-0.349184	-1.27384	0.032379	0.184438	-0.383896	-1.30486	3.2e-05	0.000646	0.093797	1.06717	0.153004	0.306938	2	1;2	1.75e-33	FAS(0.009)Y(0.006)RT(0.09)S(0.895)FSVGS(1)DDELGPIR	1179	12	1179	187	RLGRFASYRTSFSVGSDDELGPIRKKEEDQA			27.3893	26.0296	25.5935	25.756	27.3588	26.2185	25.2341	25.7012	27.5004	26.116	25.8253	25.7818	27.8872	26.6991	26.0802	26.0264	28.8037	27.5948
	S	Csdc2	Q91YQ3	0.999	-0.057922	-1.04096	0.659455	0.875772	-0.728978	-1.65746	0.000671	0.020933	-0.115364	-1.08325	0.072218	0.181784	-0.460984	-1.37648	3e-06	0.000105	1	1	0.00172	DLPS(0.999)PLPT(0.001)KR	48	4	48	101	RIWERGGGIAPRDLPSPLPTKRTRTYSATAR			27.3054	25.6375	25.8113	25.7071	26.9578	24.9773	25.1058	25.8673	26.988	25.114	25.0666	25.8779	26.792	24.7658	25.1936	25.5552	27.0132	25.2699
	S	Ppan	Q91YU8	0.992	0.334701	1.26112	0.040416	0.220582	0.748343	1.67986	0.00261	0.04821	0.0388473				0.799645	1.74067			1	1;2	4.59e-12	LQDISELLAT(0.005)GVGLS(0.992)DS(0.993)EVEPDGEHNT(0.007)T(0.003)ELPQAVAGR	238	15	238	78.4	RLQDISELLATGVGLSDSEVEPDGEHNTTEL			26.6592	25.1305	24.9151	25.1647	26.7318	25.6241	24.7612	24.8998	27.8226	26.2968	26.5526	25.752	26.2969	24.9091	24.4875	24.7084	24.5486	23.2575
	S	Ivns1abp	Q920Q8	1	0.703525	1.62848	0.002707	0.058145	-0.867922	-1.82503	0.000828	0.023705	-0.55299	-1.46712	0.002174	0.014948	-0.553151	-1.46729	0.002169	0.014926	2	1;2	4.46e-54	S(1)LS(1)FEMQPDELLEKPMSPMQYAR	338	3	338	166	PQSSPTSTPKLSKSLSFEMQPDELLEKPMSP			29.1	27.5522	27.2433	27.7112	28.7328	27.4723	26.5198	27.2864	28.8238	27.2217	27.0311	27.4356	28.9593	27.5536	27.0883	27.4413	29.5066	27.9417
	S	Brwd1	Q921C3	1	0.394269	1.31428	0.0297	0.185965	0.152645	1.1116	0.327043	0.59571	-0.014922	-1.0104	0.840947	0.913981	0.312925	1.24222	0.000873	0.007594	1	1	2.8e-06	RLS(1)LDIQSPPNIGLRR	697	3	697	134	PSGEGTPRRGSFRRLSLDIQSPPNIGLRRSG			24.822	23.4817	22.8702	23.2932	25.5451	24.6083	23.5592	23.3938	26.5031	25.0123	25.0236	24.6949	25.5781	24.3412	23.5753	23.9618	25.6046	24.4365
	S		Q922M7	1	0.183029	1.13526	0.135341	0.415356	0.224379	1.16827	0.077342	0.289243	0.189891	1.14068	0.032536	0.103674	0.527951	1.44188	1.6e-05	0.000383	2	1;2	1.38e-25	SPSGPVKS(1)PPLS(0.991)PVGT(0.004)T(0.005)PVK	189	8	189	150	NHDLMNRKSPSGPVKSPPLSPVGTTPVKLKR			28.4294	27.1739	26.6196	26.6726	28.3174	27.3279	25.9468	26.5946	28.3323	27.2166	26.5218	26.3519	28.5289	27.3869	26.6885	26.6273	29.507	28.0592
	S		Q922M7	1	0.186105	1.13769	0.126862	0.402367	0.224039	1.168	0.07551	0.286963	0.226133	1.1697	0.014768	0.059516	0.549154	1.46323	1.2e-05	0.000315	2	2	1.38e-25	SPSGPVKS(1)PPLS(1)PVGTTPVK	193	12	193	143	MNRKSPSGPVKSPPLSPVGTTPVKLKRAAPK			26.8247	25.1944	25.0415	25.4529	27.382	26.4415	25.1565	25.4668	27.1052	25.782	25.6249	25.0579	26.7056	25.7226	24.5953	24.7757	27.0067	25.4625
	S	Map3k7	Q923A8	1	0.185617	1.1373	0.138725	0.421393	0.213199	1.15926	0.096493	0.324311	0.080731	1.05755	0.291066	0.477337	0.386745	1.30744	0.000151	0.002058	1	1	0.00041	MS(1)ADMSEIEAR	389	2	389	141	SSVESLPPTSEGKRMSADMSEIEARIVATAA			26.2737	24.6844	24.961	24.3584	25.1533	24.1207	23.1436	23.2257	25.2133	23.1828	24.458	22.5949	27.1283	25.9494	25.5003	25.0375	27.6394	26.2476
	S	Map3k7	Q923A8	1	-0.446426	-1.36266	0.006036	0.083747	0.271434	1.20701	0.050312	0.234333	0.353951	1.27806	3.3e-05	0.000674	0.367097	1.28975	2.3e-05	0.000512	2	1;2;3	3.59e-94	S(1)IQDLTVTGTEPGQVSSR	439	1	439	230	VPEIVISGNGQPRRRSIQDLTVTGTEPGQVS			27.3058	26.0413	25.4824	25.5747	27.15	26.2408	24.6944	25.34	27.0384	25.8984	25.2855	25.036	27.4725	26.4071	25.6139	25.4518	27.7902	26.5848
	S	Map3k7	Q923A8	1	-0.581974	-1.4969	0.001028	0.040905	0.096381	1.06909	0.402344	0.659281	0.0993218				-0.650062				3	1;2;3	3.59e-94	S(1)IQDLTVTGTEPGQVSSR	439	1	439	230	VPEIVISGNGQPRRRSIQDLTVTGTEPGQVS			27.3058	26.0413	25.4824	25.5747	27.15	26.2408	24.6944	25.34	27.0384	25.8984	25.2855	25.036	27.4725	26.4071	25.6139	25.4518	27.7902	26.5848
	S	Map3k7	Q923A8	0.876	-0.327569	-1.2549	0.066004	0.286181	0.135628	1.09857	0.397492	0.656385	0.324923	1.2526	0.000172	0.002269	0.289613	1.22231	0.00047	0.004787	2	2	1.59e-44	SIQDLTVTGTEPGQVS(0.876)S(0.113)RS(0.072)S(0.503)S(0.357)PS(0.079)VR	454	16	454	167	SIQDLTVTGTEPGQVSSRSSSPSVRMITTSG			25.3889	23.8676	23.8173	23.7231	25.5624	24.6351	23.043	23.8243	25.1542	23.9124	23.5406	23.1563	25.5688	24.3912	23.8034	23.6463	24.5349	23.1349
	S	Cic	Q924A2	1	-2.47952	-5.5771	2.6e-05	0.01008	1.27422	2.41868	0.000362	0.015212	-0.279985				-1.0173				2	2;3	2.64e-05	S(1)RQPS(1)PLLLLPPPAGLTSDPGPSVR	774	1	774	85.4	PAGFRAVSPAVPFSRSRQPSPLLLLPPPAGL							21.0489	20.2382	19.2138	18.3087
	S	Cic	Q924A2	1	-2.47952	-5.5771	2.6e-05	0.01008	1.27422	2.41868	0.000362	0.015212	-0.256494				-0.399693				2	2;3	2.64e-05	S(1)RQPS(1)PLLLLPPPAGLTSDPGPSVR	778	5	778	85.4	RAVSPAVPFSRSRQPSPLLLLPPPAGLTSDP	RxRxx[S/T]										23.3472	22.2622	21.2459	21.5886	22.0312	20.893	20.1196	20.194	23.1537	21.7492
	S	Med1	Q925J9-4	0.996	0.415591	1.33384	0.012818	0.121565	-0.770419	-1.70576	0.000468	0.017477	-0.646936	-1.56584	7e-06	0.000213	-0.566486	-1.48091	2.8e-05	0.000595	2	2	3.95e-22	S(0.001)YQNS(0.996)PS(0.259)S(0.744)EDGIRPLPEYSTEK	1466	5	1466	148	ESESGSSIAERSYQNSPSSEDGIRPLPEYST			25.8655	24.9742	23.5069	23.9544	24.2246	23.1345	22.1465	22.4561	24.6742	23.2465	22.5546	23.3456	25.8646	24.4523	24.1737	24.1959	25.91	24.7165
	S	Med1	Q925J9-4	0.995	0.540499	1.45448	0.005502	0.080722	-0.72262	-1.65018	0.00114	0.029109	-0.728152	-1.65651	1.7e-05	0.000409	-0.523905	-1.43784	0.000259	0.00308	2	2	3.95e-22	S(0.004)YQNS(0.995)PS(0.005)S(0.995)EDGIRPLPEYSTEK	1469	8	1469	148	SGSSIAERSYQNSPSSEDGIRPLPEYSTEKH			24.8374	24.0184	22.3779	22.8454	24.2246	23.1345	22.1465	22.4561	24.6742	23.2465	22.5546	23.3456	25.422	24.0768	23.7358	23.6641	24.9266	23.7867
	S	Mustn1	Q99JI1	1	-0.135722	-1.09864	0.348105	0.663903	-0.65725	-1.57707	0.001815	0.038672	0.182191	1.13461	0.26108	0.443928	-0.774588	-1.7107	0.005125	0.027801	2	1;2	4.63e-05	S(1)EAGT(1)PEGPIKK	2	1	2	134	______________MSEAGTPEGPIKKKRPP			23.2721	21.8102	21.6149	21.6281	24.1175	22.2389	22.439	22.851	19.3705	18.4244	16.8193	17.6827	21.6354	19.1601	20.4137	20.2821
	S	Arfgap2	Q99K28	0.995	0.028097	1.01967	0.824767	0.95216	0.027688	1.01938	0.827268	0.925913	0.156943	1.11492	0.019402	0.072213	0.288648	1.22149	0.000288	0.003341	1	1	8.36e-09	AIS(0.995)S(0.005)DMFFGR	431	3	431	148	ESSEARQKFAGAKAISSDMFFGREVDSEYEA			28.1138	26.6955	26.299	26.564	27.8746	26.7742	25.5461	26.2948	27.9613	26.5605	26.3716	26.1707	28.3328	27.2445	26.4614	26.3694	28.6776	27.1659
	S	Arfgap2	Q99K28	0.996	0.18215	1.13457	0.075162	0.304803	-0.091234	-1.06528	0.330348	0.599004	1.34815	2.54585	5e-05	0.000902	1.05478	2.0774	0.000132	0.001865	1	1	5.16e-34	HGTDLWIDSMNSAPS(0.004)HS(0.996)PEKK	145	17	145	154	GTDLWIDSMNSAPSHSPEKKDSDFFTEHTQA											24.7891	23.4772	22.9511	23.1339	26.2263	24.9095	24.6858	24.2536	23.7376	21.8682
	S	Arfgap2	Q99K28	0.999	0.029745	1.02083	0.885817	0.970013	-0.10983	-1.0791	0.599505	0.799407	1.10537	2.15153	0.000565	0.005497	0.598816	1.51447	0.014482	0.058707	1	1	3.85e-09	VSNQS(0.999)FT(0.001)EIER	239	5	239	137	LGAKKGLGAQKVSNQSFTEIERQAQVAEKLR							24.1844	23.0657	21.9731	22.5565					25.3151	23.1655	24.5499	22.8904	25.1031	22.5957
	S	Sntb1	Q99L88	1	-0.318855	-1.24734	0.148359	0.436087	-0.732196	-1.66117	0.007361	0.088261	-0.245793	-1.18575	0.002104	0.0146	-0.299888	-1.23105	0.000441	0.004554	2	1;2	4.73e-150	GS(0.838)GT(0.162)GHPVPGVAQAPDS(1)PAGVR	86	17	86	248	SGTGHPVPGVAQAPDSPAGVRTAFTDLPEQV			31.0227	29.2907	29.5178	29.4941	30.0243	28.3894	28.1756	28.7036	30.4191	28.5331	28.8679	29.054	30.2805	28.2294	28.7876	28.9707	30.8298	28.8304
	S	Cttnbp2nl	Q99LJ0	0.811	0.014781	1.0103	0.948665	0.986835	-0.088437	-1.06322	0.70287	0.865218	0.18143	1.13401	0.009558	0.043516	0.267545	1.20376	0.001239	0.009855	3	3	0.000877	HKFQS(0.003)QADQDQQAS(0.811)GLQS(0.648)PPS(0.251)RDLS(0.484)PT(0.593)LLDNS(0.21)AAK	477	14	477	56	ARHKFQSQADQDQQASGLQSPPSRDLSPTLL			23.9478	22.3206	22.3351	22.4305									24.1258	23.1529	22.1342	22.0612	24.4765	23.0557
	S	Nck1	Q99M51	0.99	-0.121488	-1.08786	0.249658	0.565108	0.299494	1.23071	0.017456	0.132935	0.309763	1.2395	0.001007	0.008428	0.32829	1.25553	0.000632	0.005965	1	1	1.09e-09	RKPS(0.99)VPDT(0.007)AS(0.004)PADDSFVDPGERLYDLNMPAFVK	85	4	85	86.7	NLKDTLGIGKVKRKPSVPDTASPADDSFVDP			25.8888	24.4355	24.1148	24.3426	25.377	24.455	23.0325	23.5159	25.6671	24.5182	24.0474	23.5062	26.6718	25.8866	24.2673	24.557	27.3958	26.2253
	S	Raf1	Q99N57-2	0.97	0.806585	1.74907	0.001217	0.042686	-0.066647	-1.04728	0.678809	0.850598	-0.112921				-0.890466				3	1;2;3	7.71e-31	SHSESASPS(0.005)ALS(0.014)S(0.491)S(0.491)PNNLS(0.97)PT(0.028)GWS(0.002)QPK	321	19	321	137	ESASPSALSSSPNNLSPTGWSQPKTPVPAQR							22.4159	21.5133	20.5601	20.0111					24.3665	23.5762	22.0699	22.1706
	S	Cdc42ep3	Q9CQC5	1	0.770791	1.7062			0.359346	1.28284			-0.320908	-1.24912	0.000316	0.003576	-0.067716	-1.04806	0.324599	0.513615	2	2	5.21e-50	ANS(0.527)T(0.461)S(0.012)DSMFTETPS(1)PVLK	100	14	100	182	FRANSTSDSMFTETPSPVLKNAISLPTIGGS			24.4464	23.0359	22.4447	23.0281	25.35	24.2679	23.4747	23.3793	25.5753	24.1629	23.8951	23.8961	24.7939	23.5649	22.7005	23.2333	23.9045	22.6397
	S	Carhsp1	Q9CR86	1	0.006937	1.00482	0.944136	0.984852	0.778787	1.71569	8.1e-05	0.005193	0.059581	1.04216	0.411128	0.599788	0.149379	1.10909	0.052935	0.146151	2	2;3	5.62e-26	DRS(1)PS(1)PLRGNVVPS(0.941)PLPT(0.059)RR	33	5	33	151	SVGLLDTPRTRDRSPSPLRGNVVPSPLPTRR			24.9079	23.2539	23.233	23.4696	27.5511	26.3618	25.4824	25.9209	27.9238	26.5296	26.1878	26.2769	27.7027	26.4083	25.9677	25.9264	27.7594	26.4363
	S	Carhsp1	Q9CR86	1	0.016538	1.01153	0.861197	0.965711	-0.69084	-1.61422	0.000129	0.007132	-0.042268	-1.02973	0.492905	0.671074	-0.186368	-1.1379	0.00827	0.039289	1	1	0.00135	TFS(1)ATVR	53	3	53	142	NVVPSPLPTRRTRTFSATVRASQGPVYKGVC	RxRxx[S/T]		29.9471	29.1456	27.6315	27.7977	30.5166	29.6765	27.9827	28.6208	31.2176	30.3197	28.7824	29.3731	31.5032	30.4107	29.5763	29.6039	31.1976	30.3152
	S	Snw1	Q9CSN1	1	-0.06102	-1.0432	0.505479	0.782903	0.676121	1.59784	0.001265	0.030922	0.222028	1.16637	0.09095	0.213395	0.163926	1.12033	0.177058	0.339949	1	1;2	1.06e-142	KIPRGPPS(1)PPAPVMHS(0.967)PS(0.033)R	224	8	224	263	PPRFKINKKIPRGPPSPPAPVMHSPSRKMTV			29.7631	28.7201	27.7884	27.821	30.2257	29.2286	27.9005	28.486	30.5026	29.4931	28.4476	28.5733	29.9048	28.8031	28.0057	27.994	30.3342	29.2152
	S	Tbc1d15	Q9CXF4	0.953	-0.876454	-1.83586	0.000892	0.039685	0.385707	1.3065	0.045617	0.224087	1.7537	3.37223			-0.379613				2	1;2	1.19e-57	S(0.953)LS(0.024)QS(0.024)FENLLDEPAYGLIQK	201	1	201	202	SPQDSRTLLVNCQNKSLSQSFENLLDEPAYG			20.7368	18.4122	19.8081	18.8745
	S	Tbc1d15	Q9CXF4	0.875	-0.975275	-1.96602	0.00098	0.04051	0.573313	1.48794	0.007039	0.08666	1.7537	3.37223			-0.29853				2	1;2	1.19e-57	S(0.875)LS(0.875)QS(0.249)FENLLDEPAYGLIQK	203	3	203	202	QDSRTLLVNCQNKSLSQSFENLLDEPAYGLI			21.472	19.633	20.2821	19.6466	25.1024	23.8871	23.4175	23.1493					25.7412	24.4715	23.7634	24.1477	25.8773	24.2296
	S	Tmem55a	Q9CZX7	0.793	-0.149249	-1.10899	0.198313	0.504202	0.158968	1.11649	0.173928	0.431319	0.267437	1.20367	0.00101	0.008441	0.134092	1.0974	0.054437	0.14895	3	2;3	2.65e-11	S(0.083)PLLS(0.793)AS(0.578)HS(0.578)GNVT(0.856)PT(0.112)APPYLQESSPR	14	5	14	100	__MAADGVDERSPLLSASHSGNVTPTAPPYL			27.0005	25.9056	24.8018	25.3292	27.2827	26.3533	24.8344	25.5052	27.3913	26.2697	25.1603	25.7806	27.0019	26.0457	24.9331	24.9797	27.5026	26.3655
	S	Hnrnpm	Q9D0E1-2	1	-0.21213	-1.1584	0.066525	0.287089	0.101961	1.07323	0.331422	0.600188	0.326798	1.25423	0.00049	0.004941	0.353526	1.27768	0.000249	0.003002	1	1	0.00155	MGLS(1)MDR	488	4	488	94.3	SGVERMGPAIERMGLSMDRMVPTGMGASLER			26.758	25.1627	25.1229	25.2313	23.7453	22.9228	21.2717	21.771	25.7076	24.5519	23.9404	23.7495	27.1112	26.1708	25.1595	24.9297	26.2383	24.8978
	S	Akt1s1	Q9D1F4	1	0.474055	1.38901	0.001361	0.043846	-1.28441	-2.43582	2e-06	0.000654	-0.633626	-1.55146	0.000719	0.006576	-1.45642	-2.74426	1e-06	3.4e-05	1	1;2	4.86e-17	S(1)LPVS(1)VPVWAFK	184	1	184	177	PQPPATALPTQQYAKSLPVSVPVWAFKEKRT			27.7507	27.6227	23.561	22.6991	26.2299	25.8658	23.3401	22.7253	27.2265	26.8852	22.099	24.7689	26.7811	25.8364	24.5677	24.8641	27.3654	27.1434
	S	Rufy3	Q9D394-4	0.783	1.24881	2.37645	0.000252	0.026602	0.168545	1.12393	0.38898	0.648857	0.283416				0.525653				2	2	0.000222	T(0.383)PPS(0.783)PGS(0.833)PLPFLLLSYPSGGSGGGGKHHPNYLMANER	86	4	86	59.9	FTARPPPQRAWRTPPSPGSPLPFLLLSYPSG							21.0858	20.1936	19.2053	18.687									21.8304	20.6087
	S	Rufy3	Q9D394-4	0.94	1.24881	2.37645	0.000252	0.026602	0.168545	1.12393	0.38898	0.648857	0.187222				-0.361518				2	2	0.000222	T(0.53)PPS(0.53)PGS(0.94)PLPFLLLSYPSGGSGGGGKHHPNYLMANER	89	7	89	59.9	RPPPQRAWRTPPSPGSPLPFLLLSYPSGGSG							21.893	20.9965	19.9992	19.5248					21.9803	20.8513	19.9624	20.2233	21.8349	20.644
	S	Nop56	Q9D6Z1	1	0.777854	1.71458	0.001398	0.044348	-0.12774	-1.09258	0.429886	0.681714	-0.351379	-1.27578	0.000152	0.002066	0.088373	1.06317	0.208004	0.37984	1	1	1.6e-180	RKFS(1)EEPEVAANFTK	554	4	554	283	EEAASPTTPKKKRKFSEEPEVAANFTKSSTK			29.1198	27.892	26.9278	27.6223	28.6312	27.7579	26.2654	26.6882	29.9706	28.6122	28.1799	28.3311	29.5915	28.689	27.2563	27.686	30.4165	29.6037
	S	Mrgbp	Q9DAT2	1	-2.37963	-5.20403	7e-06	0.007875	1.20294	2.30208	0.000569	0.019446	0.865105	1.82147	0.005116	0.027764	0.734517	1.66384	0.013572	0.056005	2	2	5.89e-161	VTDKVLTANS(1)NPS(0.001)S(0.999)PSAAK	191	10	191	243	KRKRSRVTDKVLTANSNPSSPSAAKRRRT__			23.8499	20.8475	22.2622	22.9675	23.4961	22.9135	18.7948	21.7287	24.8032	23.7682	22.5569	23.072	23.7579	22.6052	21.6772	22.0858	23.4145	20.1818
	S	Mrgbp	Q9DAT2	0.999	-2.28767	-4.88266	1.2e-05	0.007875	1.2313	2.34778	0.000615	0.020203	1.04712	2.06641	0.000978	0.00825	0.670674	1.59182	0.017809	0.06813	2	2	5.89e-161	VTDKVLTANS(1)NPS(0.001)S(0.999)PSAAK	195	14	195	243	SRVTDKVLTANSNPSSPSAAKRRRT______			25.9667	24.8328	23.8629	24.285	23.4961	22.9135	18.7948	21.7287	25.8446	24.8131	23.3294	24.2706	26.2171	25.1538	24.3945	24.1509	27.4367	26.4491
	S	Fam122a	Q9DB52	1	-0.51174	-1.42577	0.001696	0.047366	0.265183	1.20179	0.037863	0.20149	0.390879	1.31119	0.000187	0.002417	0.379862	1.30122	0.000242	0.002931	2	2	8.23e-45	RIDFIPVS(1)PAPS(0.991)PT(0.009)R	140	8	140	200	VEKSASPKRIDFIPVSPAPSPTRGIGKQCFS			27.1705	25.6918	25.2932	25.7323	27.1327	26.128	25.0211	25.245	27.1552	26.0512	25.5421	24.8891	27.2154	26.1946	25.2742	25.1967	27.026	25.4496
	S	Fam122a	Q9DB52	0.997	-0.484291	-1.3989	0.002355	0.054733	0.290477	1.22304	0.027058	0.168621	0.356786	1.28057	0.000635	0.005992	0.349606	1.27421	0.00075	0.006773	2	2	8.23e-45	RIDFIPVS(1)PAPS(0.997)PT(0.003)R	144	12	144	200	ASPKRIDFIPVSPAPSPTRGIGKQCFSPSLQ			27.4747	26.1831	25.4985	25.907	27.2556	26.232	25.1997	25.3538	27.644	26.3564	25.8109	25.9529	27.4945	26.3976	25.5381	25.631	27.3972	26.2805
	S	Baiap2l1	Q9DBJ3	0.818	-0.83671	-1.78597	0.000534	0.034164	0.47561	1.39051	0.011145	0.10694	0.884977	1.84674			-0.133749				3	2;3	1.03e-31	IMNMIEEIKT(0.991)PIS(0.009)TPVS(0.818)GT(0.179)PQPS(0.003)PMIER	255	17	255	144	MNMIEEIKTPISTPVSGTPQPSPMIERSKMI			21.9159	19.8404	20.969	19.8808	26.1914	25.4726	23.9182	23.7614	26.9955	25.7474	24.9102	25.4533	24.4768	23.1682	22.572	22.8739	24.5312	22.9245
	S	Baiap2l1	Q9DBJ3	1	0.561149	1.47544			-0.546636	-1.46068			-0.323979	-1.25178	0.000127	0.001808	-0.488349	-1.40284	2e-06	7.8e-05	1	1;2;3	9.19e-138	IMNMIEEIKTPISTPVS(0.007)GT(0.993)PQPS(1)PMIER	261	23	261	225	IKTPISTPVSGTPQPSPMIERSKMIGKDYDT			29.5353	28.5281	27.4025	27.6702	29.1931	28.1772	26.8664	27.4853	29.3824	28.1266	27.3016	27.8466	28.0097	26.4847	26.0436	26.6752	29.482	28.3079
	S	Xrn2	Q9DBR1-2	1	-0.294106	-1.22612	0.017339	0.138225	0.593289	1.50868	0.000423	0.016642	0.142816	1.10406	0.215532	0.389248	0.177575	1.13098	0.129481	0.273015	2	2;3	2.26e-50	NS(0.36)S(0.477)PS(0.164)IS(1)PNTSFASDGSPSPLGGIK	475	7	475	164	AAYEMRMQRNSSPSISPNTSFASDGSPSPLG			23.7207	22.1114	22.2085	22.0843	22.8274	22.1932	20.1427	20.5065	22.9217	20.9682	22.011	20.6691	23.9638	22.6191	22.1613	22.3181	23.6616	21.8862
	S	Ppp1r12a	Q9DBR7	0.993	0.949094	1.93066			-0.060167	-1.04259			-0.598881	-1.51454	0.001184	0.009528	0.281431	1.2154	0.061659	0.162514	2	1;2	7.55e-07	RLAS(0.993)T(0.005)S(0.001)DIEEKENRESSSLR	507	4	507	108	TRLAYVTPTIPRRLASTSDIEEKENRESSSL			28.6054	27.4968	26.3361	27.0008	28.7107	27.9657	25.9078	26.7675	28.063	26.9581	26.2287	26.0893	28.8705	27.9533	26.6655	26.8912	29.6865	28.7245
	S	Tsc1	Q9EP53-3	1	0.416511	1.3347	0.009269	0.102091	-0.986547	-1.98144	6.6e-05	0.004433	-0.560863	-1.47515	0.013795	0.056647	-0.330782	-1.2577	0.109286	0.242502	1	1	1.53e-37	WEPALGEPSSSIPTTVGS(1)LPSSK	1068	18	1068	168	PALGEPSSSIPTTVGSLPSSKSFLGMKAREL			23.5628	22.652	21.3774	21.5529	21.5882	20.5637	20.0735	18.9297	25.469	23.3138	24.3439	23.8115	23.1144	21.6245	21.4777	21.481	25.336	24.6162
	S	Sync	Q9EPM5;Q9EPM5-2	1	-0.437911	-1.35464	0.004416	0.072569	0.624354	1.54152	0.000608	0.020189	0.2529	1.1916	0.026229	0.089343	0.04817	1.03395	0.640899	0.786751	1	1	1.87e-79	RLS(1)TQFENLMAESR	314	3	314;314	235	PTQSDGHFLQESRRLSTQFENLMAESRQGLE			28.62	27.1125	26.6842	27.25	27.7407	26.6006	24.9899	26.4105	28.2311	27.3348	26.2594	25.9642	27.79	26.5366	25.7362	26.2322	28.8277	27.4242
	S	Col4a3bp	Q9EQG9	1	-0.264635	-1.20133	0.144055	0.430436	0.142265	1.10364	0.405978	0.661723	0.362694	1.28582	0.006076	0.03149	0.619213	1.53604	0.000148	0.002027	1	1;2	5.54e-17	FVQKPYS(1)R	373	7	373	99.8	TFSSVGTHRFVQKPYSRSSSMSSIDLVSASD			24.8969	23.5042	23.1625	23.2468					25.3729	24.0925	24.051	22.9641	25.7215	24.4762	23.8622	23.9967	25.2947	23.5416
	S	Ehd4	Q9EQP2	1	0.004171	1.0029	0.980139	0.993776	0.034243	1.02402	0.8383	0.930561	1.41572	2.66793	0.000381	0.004088	-1.03043	-2.04263	0.001295	0.010183	1	1	5.95e-71	S(1)GGMDAVQTVTGGLR	15	1	15	212	_MFSWMGRQAGGRERSGGMDAVQTVTGGLRS							23.3268	19.5781	22.608	21.6737	24.4572	23.5366	22.5342	22.1919					23.7292	20.9829
	S	Stx12	Q9ER00	1	-1.16255	-2.23853			-1.62694	-3.08858			-1.15337	-2.22433	0.00014	0.001942	-1.29646	-2.45625	6.6e-05	0.00112	1	1	4.03e-10	S(1)YGPLDMYRNPGPSGPQPR	2	1	2	115	______________MSYGPLDMYRNPGPSGP			20.1337	19.6604	16.7433	17.694					21.8776	19.5465	19.9515	20.9836	24.2107	22.0162	22.7929	22.9146	23.1631	22.4443
	S	Lima1	Q9ERG0	1	0.301699	1.2326	0.048108	0.243438	-0.145709	-1.10627	0.286109	0.557522	-0.341559	-1.26713	0.000252	0.003023	-0.348023	-1.27282	0.000214	0.002676	1	1;2	1.19e-46	RLS(1)ENNCS(1)LDDWEIGAGHLSSSAFNSEKNESKR	225	3	225	124	KSLWTQSRNAGGRRLSENNCSLDDWEIGAGH			29.534	28.464	27.6284	27.5725	28.9624	27.8689	27.2643	26.7987	29.93	28.471	28.0736	28.4565	31.2376	30.0146	29.42	29.441	29.9535	29.1034
	S	Lima1	Q9ERG0	1	0.085429	1.061	0.757559	0.923172	0.534924	1.44887	0.084344	0.302155	1.06715	2.09529	5e-06	0.00016	1.0872	2.12461	4e-06	0.000138	1	1;2	9.07e-28	RLS(1)ENNCS(1)LDDWEIGAGHLSSSAFNSEKNESKR	230	8	230	111	QSRNAGGRRLSENNCSLDDWEIGAGHLSSSA			26.4174	23.7496	25.1236	25.2158	26.4172	24.9847	24.2174	25.1373	26.7778	25.2223	25.6344	24.5062	27.3419	26.174	25.6493	25.316	26.5138	24.0038
	S	Palld;>sp|Q9ET54-3|PALLD_MOUSE	Q9ET54-5;Q9ET54-6	0.993	0.912036	1.8817	0.00127	0.042686	-0.363587	-1.28662	0.07742	0.289297	-0.153071	-1.11193	0.113058	0.248571	-0.200499	-1.1491	0.046176	0.13282	2	1;2;3	9.03e-33	QFIAAQNLGPASGLPTPTSSPS(0.001)S(0.001)S(0.002)S(0.003)LPS(0.993)PLS(0.778)PT(0.223)PRPFGR	779	28	41;779	115	GLPTPTSSPSSSSLPSPLSPTPRPFGRAPGP			25.9911	24.816	24.0635	24.2263	26.5763	25.1474	24.7691	25.0319	23.6873	22.0147	21.5585	22.5597	26.6521	25.3598	24.7027	25.0648	25.7876	24.8673
	S	Palld;>sp|Q9ET54-3|PALLD_MOUSE	Q9ET54-5;Q9ET54-6	0.973	1.08735	2.12483	0.000627	0.034413	-0.182337	-1.13472	0.358881	0.622886	-0.371428	-1.29363	0.004523	0.0254	-0.430288	-1.3475	0.001608	0.01195	2	1;2;3	2.22e-103	QFIAAQNLGPASGLPT(0.001)PT(0.008)S(0.008)S(0.008)PS(0.026)S(0.026)S(0.01)S(0.023)LPS(0.896)PLS(0.973)PT(0.021)PRPFGR	782	31	44;782	176	TPTSSPSSSSLPSPLSPTPRPFGRAPGPPFV			28.3735	27.0669	26.5224	26.723	28.042	26.6897	26.2015	26.4389	28.5749	27.0959	26.8097	27.0482	28.6176	27.3136	26.8706	26.8667	29.5417	28.4231
	S	Hspb8	Q9JK92	0.999	-0.013081	-1.00911	0.908648	0.976424	-0.55303	-1.46716	0.001514	0.035041	-0.208072	-1.15514	0.188517	0.354758	-0.736889	-1.66658	0.000282	0.003294	1	1	5.74e-09	RDPFRDS(0.999)PLSS(0.001)R	24	7	24	139	PCSYPSRLRRDPFRDSPLSSRLLDDGFGMDP			26.2969	25.3357	24.3861	24.1155	22.3097	20.7726	20.7197	20.6806	24.4615	23.1134	21.3917	23.4268	25.2614	23.4878	23.5711	23.931	26.8421	25.4554
	S	Ybx3	Q9JKB3;Q9JKB3-2	1	-0.342614	-1.26805	0.047093	0.240167	0.322414	1.25042	0.058026	0.251695	0.492927	1.4073	1e-05	0.000279	0.292602	1.22485	0.001226	0.009775	1	1;2	1.29e-26	S(1)RPLNAVSQDGKETK	328	1	328;259	145	SARRGFRRPYNYRRRSRPLNAVSQDGKETKA			30.5306	29.3951	28.7019	28.6053	30.1581	29.3407	27.2715	28.4083	30.7547	30.0053	28.628	28.2495	30.4917	29.5974	28.4083	28.3463	30.9638	29.6958
	S	Ybx3;Ybx2	Q9JKB3;Q9JKB3-2	0.997	1.19972	2.29695			-1.07716	-2.10988			-0.658902	-1.57888	1.4e-05	0.000341	-0.59944	-1.51513	3.1e-05	0.000632	1	1	0.00134	S(0.997)VGDGET(0.003)VEFDVVEGEK	126	1	126;126	92.6	HQTAIKKNNPRKYLRSVGDGETVEFDVVEGE			26.1543	24.9592	24.5465	24.0659	24.5256	22.9817	23.45	22.072	24.7824	23.1756	23.2142	23.2022	25.4483	23.9666	23.7877	23.8298	24.6181	23.5356
	S	Mtor	Q9JLN9	0.958	1.09759	2.13997	0.000757	0.037754	-2.37036	-5.17072	6e-06	0.00111	-1.01698	-2.02368	0.001375	0.010644	-1.38749	-2.61622	0.000215	0.002693	2	2	5.59e-09	AGT(0.012)T(0.038)VPES(0.958)IHS(0.991)FIGDGLVKPEALNKK	2478	8	2478	59.1	LGEPAHKKAGTTVPESIHSFIGDGLVKPEAL			24.8627	24.4419	22.3059	21.2729	20.9445	20.6016	17.9644	17.3841	20.8355			20.8355	22.9563	21.1544	21.3372	21.5892	25.3718	25.2259
	S	Mtor	Q9JLN9	0.991	1.00287	2.00398	0.010906	0.111078	-2.26006	-4.7901	0.000537	0.018648	-1.49887	-2.82622	7.2e-05	0.001185	-1.41557	-2.66766	0.000122	0.001764	2	2	5.59e-09	AGT(0.012)T(0.038)VPES(0.958)IHS(0.991)FIGDGLVKPEALNKK	2481	11	2481	47	PAHKKAGTTVPESIHSFIGDGLVKPEALNKK			25.2241	24.9422	22.0389	21.3369	24.4643	23.8501	22.4698	21.0792	24.4149	22.6239	21.0167	23.7163	23.9704	22.2886	22.3354	22.5215	25.757	25.4612
	S	Mtor	Q9JLN9	0.971	1.21829	2.32671	0.009126	0.101259	-1.45175	-2.7354	0.006453	0.083935	-1.04492	-2.06325	0.000412	0.004332	-0.886194	-1.84829	0.001091	0.008973	2	2	1.24e-10	T(0.183)RT(0.183)DS(0.533)Y(0.047)S(0.083)AGQS(0.971)VEILDGVELGEPAHK	2454	11	2454	107	NKRSRTRTDSYSAGQSVEILDGVELGEPAHK			21.8641	21.362	19.4289	18.6672	21.194	20.2147	19.5135	18.7266	21.6217	19.7368	18.3608	20.9434					21.8653	21.2884
	S	Bag3	Q9JLV1	0.964	0.247944	1.18751	0.290742	0.609757	-0.746273	-1.67745	0.010848	0.106222	-0.06236	-1.04417	0.463345	0.645941	-0.349598	-1.27421	0.000972	0.008221	2	1;2;3	6.56e-09	EGS(0.992)PARS(0.964)GT(0.044)PVHCPSPIR	289	7	289	112	SPVRGASSREGSPARSGTPVHCPSPIRVHTV			27.2543	25.7955	25.6946	25.5026	27.0427	25.2169	25.3717	25.7348	27.7709	25.8479	25.9035	26.6576	27.6608	25.4585	26.4296	26.1738	27.0265	25.2306
	S	Plec	Q9QXS1;Q9QXS1-13;Q9QXS1-3;Q9QXS1-7	1	0.029523	1.02067	0.765456	0.927575	-0.077582	-1.05525	0.448603	0.695647	0.102855	1.0739	0.088691	0.209814	-0.261089	-1.19838	0.000438	0.004531	3	1;2;3	4.28e-79	AGTLSITEFADMLSGNAGGFRS(1)R	4389	22	4389;4232;4241;4275	164	TEFADMLSGNAGGFRSRSSSVGSSSSYPISS			28.9711	27.7171	27.2592	27.1109	30.2784	29.0408	28.085	28.7936	29.8391	28.5933	27.8522	28.2223	29.4994	28.1447	27.7972	27.7705	29.9064	28.7741
	S	Plec	Q9QXS1;Q9QXS1-13;Q9QXS1-3;Q9QXS1-7	0.859	0.056567	1.03999	0.664032	0.878545	-0.282305	-1.21614	0.058126	0.251944	0.125438	1.09084	0.053721	0.147598	-0.270596	-1.20631	0.00052	0.005172	3	2;3	1.08e-68	AGT(0.002)LS(0.004)IT(0.025)EFADMLS(0.258)GNAGGFRS(0.751)RS(0.859)S(0.632)S(0.313)VGS(0.075)S(0.042)S(0.021)S(0.01)Y(0.005)PIS(0.001)SAGPR	4391	24	4391;4234;4243;4277	187	FADMLSGNAGGFRSRSSSVGSSSSYPISSAG			28.3049	26.7571	26.3054	27.0112	30.0989	28.7561	27.8449	28.7628	30.0379	28.6877	27.9928	28.5855	29.6621	28.2393	27.9107	28.0625	29.7868	28.587
	S	Plec	Q9QXS1;Q9QXS1-13;Q9QXS1-3;Q9QXS1-7	0.983	0.434124	1.35109	0.03152	0.191829	-0.330327	-1.2573	0.069003	0.273072	0.105536	1.07589	0.100122	0.228203	-0.273827	-1.20901	0.000504	0.005044	3	1;2;3	8.85e-141	SRS(0.008)S(0.983)S(0.904)VGS(0.104)S(0.001)SSYPISSAGPR	4392	4	4392;4235;4244;4278	247	ADMLSGNAGGFRSRSSSVGSSSSYPISSAGP			29.9769	28.6799	28.2307	28.2157	30.4939	29.2636	28.3409	28.9747	30.4447	29.1596	28.4864	28.8554	30.2022	28.8324	28.483	28.5097	30.5114	29.2969
	S	Plec	Q9QXS1;Q9QXS1-13;Q9QXS1-3;Q9QXS1-7	0.999	0.518006	1.43197	0.002374	0.054733	-0.653315	-1.57278	0.00063	0.020465	-0.106426	-1.07656	0.235101	0.412578	-0.946116	-1.92668	0	6e-06	1	1;2;3	3.74e-162	SRSSS(0.999)VGSSSSYPISSAGPR	4393	5	4393;4236;4245;4279	256	DMLSGNAGGFRSRSSSVGSSSSYPISSAGPR	RxRxx[S/T]	RxRxx[S/T]xx[S/T]	33.036	32.0421	31.2253	30.8036	32.9462	31.4817	30.908	31.6031	32.9132	31.6297	30.5437	31.5757	32.8286	31.1671	31.2458	31.3142	33.4197	32.5364
	S	Plec	Q9QXS1;Q9QXS1-13;Q9QXS1-3;Q9QXS1-7	0.999	0.04507	1.03173	0.747684	0.920275	-0.107112	-1.07707	0.45253	0.699023	0.103705	1.07453	0.104217	0.234545	-0.257918	-1.19575	0.000795	0.007075	3	1;2;3	3.74e-162	SRSSS(0.999)VGSSSSYPISSAGPR	4393	5	4393;4236;4245;4279	256	DMLSGNAGGFRSRSSSVGSSSSYPISSAGPR	RxRxx[S/T]	RxRxx[S/T]xx[S/T]	33.036	32.0421	31.2253	30.8036	32.9462	31.4817	30.908	31.6031	32.9132	31.6297	30.5437	31.5757	32.8286	31.1671	31.2458	31.3142	33.4197	32.5364
	S	Plec	Q9QXS1;Q9QXS1-13;Q9QXS1-3;Q9QXS1-7	0.999	0.412878	1.33134	0.00292	0.060476	-0.604471	-1.52042	0.000323	0.014195	0.307786	1.23781	0.188625	0.354857	0.334105	1.26059	0.155948	0.311229	2	1;2;3	3.74e-162	SRSSS(0.999)VGSSSSYPISSAGPR	4393	5	4393;4236;4245;4279	256	DMLSGNAGGFRSRSSSVGSSSSYPISSAGPR	RxRxx[S/T]	RxRxx[S/T]xx[S/T]	33.036	32.0421	31.2253	30.8036	32.9462	31.4817	30.908	31.6031	32.9132	31.6297	30.5437	31.5757	32.8286	31.1671	31.2458	31.3142	33.4197	32.5364
	S	Plec	Q9QXS1;Q9QXS1-13;Q9QXS1-3;Q9QXS1-7	0.995	0.456717	1.37241	0.001716	0.04744	-0.62482	-1.54202	0.00027	0.012493	0.365718	1.28852	0.036489	0.112518	-0.517347	-1.43132	0.006618	0.033443	2	1;2;3	3.74e-162	S(0.155)S(0.218)S(0.627)VGS(0.995)S(0.005)SSYPISSAGPR	4396	6	4396;4239;4248;4282	256	SGNAGGFRSRSSSVGSSSSYPISSAGPRTQL			31.0878	29.9328	29.3534	29.0901	31.814	30.5256	29.9012	30.1925	31.0804	29.7919	28.9755	29.5989	31.1163	29.5765	29.5389	29.4768	29.9047	28.7398
	S	Plec	Q9QXS1;Q9QXS1-13;Q9QXS1-3;Q9QXS1-7	1	-1.67202	-3.1866	0.000265	0.027015	0.424868	1.34245	0.129939	0.371691	1.32238	2.50079	2.1e-05	0.000475	1.63899	3.11448	2e-06	8.5e-05	3	1;2;3	2.01e-252	GYYS(1)PYSVSGSGS(0.967)T(0.033)AGSR	4620	4	4620;4463;4472;4506	296	LRLLEAAAQSSKGYYSPYSVSGSGSTAGSRT			29.2674	26.6859	27.6511	28.2867	29.8048	28.7906	26.6103	28.4671	29.477	28.1931	28.0672	27.2456	28.6326	27.5422	26.811	26.6179	29.2201	26.8817
	S	Plec	Q9QXS1;Q9QXS1-13;Q9QXS1-3;Q9QXS1-7	1	-1.33804	-2.52807	0.000133	0.018932	0.302304	1.23311	0.132476	0.374905	1.02777	2.03887	6e-06	0.000192	1.12268	2.17751	2e-06	9.2e-05	2	1;2;3	2.01e-252	GYYS(1)PYSVSGSGS(0.967)T(0.033)AGSR	4620	4	4620;4463;4472;4506	296	LRLLEAAAQSSKGYYSPYSVSGSGSTAGSRT			29.2674	26.6859	27.6511	28.2867	29.8048	28.7906	26.6103	28.4671	29.477	28.1931	28.0672	27.2456	28.6326	27.5422	26.811	26.6179	29.2201	26.8817
	S	Plec	Q9QXS1;Q9QXS1-13;Q9QXS1-3;Q9QXS1-7	1	-0.738575	-1.66853	0.001665	0.047275	-0.077917	-1.05549	0.617965	0.812541	0.327779	1.25508	0.029614	0.097095	0.736519	1.66615	0.001742	0.01268	1	1;2;3	2.01e-252	GYYS(1)PYSVSGSGS(0.967)T(0.033)AGSR	4620	4	4620;4463;4472;4506	296	LRLLEAAAQSSKGYYSPYSVSGSGSTAGSRT			29.2674	26.6859	27.6511	28.2867	29.8048	28.7906	26.6103	28.4671	29.477	28.1931	28.0672	27.2456	28.6326	27.5422	26.811	26.6179	29.2201	26.8817
	S	Plec	Q9QXS1;Q9QXS1-13;Q9QXS1-3;Q9QXS1-7	0.984	-1.16347	-2.23995	0.010163	0.105886	0.349753	1.27434	0.329302	0.597838	1.19987	2.29719	0.000139	0.001935	1.6082	3.04871	8e-06	0.000224	3	1;2;3	1.09e-40	GYYSPY(0.015)S(0.984)VS(0.046)GS(0.074)GS(0.495)T(0.269)AGS(0.116)R	4623	7	4623;4466;4475;4509	195	LEAAAQSSKGYYSPYSVSGSGSTAGSRTGSR			25.9671	23.1704	24.3896	25.0265	28.393	27.4532	25.4195	26.8843	26.4872	25.2375	25.3778	23.3797	25.058	24.2431	22.8714	22.8192	29.5571	27.8125
	S	Plec	Q9QXS1;Q9QXS1-13;Q9QXS1-3;Q9QXS1-7	0.974	-1.63744	-3.11114	9.7e-05	0.015764	0.325125	1.25277	0.15961	0.411307	0.889179	1.85212	0.001844	0.013236	0.792801	1.73243	0.003441	0.020777	2	1;2;3	2.43e-111	GY(0.002)Y(0.002)S(0.995)PYSVS(0.974)GS(0.037)GS(0.55)T(0.433)AGS(0.005)R	4625	9	4625;4468;4477;4511	238	AAAQSSKGYYSPYSVSGSGSTAGSRTGSRTG			28.0152	25.155	26.2717	27.188	28.3826	27.2781	25.2702	27.1287	28.0931	26.6765	26.5069	26.3188	24.9096	23.973	23.1456	22.4605	24.388	21.9048
	S	Plec	Q9QXS1;Q9QXS1-13;Q9QXS1-3;Q9QXS1-7	0.974	-1.30519	-2.47117	0.000362	0.029711	0.221686	1.1661	0.311995	0.580894	1.29563	2.45484	8e-06	0.000238	1.7704	3.41149	0	1.8e-05	3	1;2;3	2.43e-111	GY(0.002)Y(0.002)S(0.995)PYSVS(0.974)GS(0.037)GS(0.55)T(0.433)AGS(0.005)R	4625	9	4625;4468;4477;4511	238	AAAQSSKGYYSPYSVSGSGSTAGSRTGSRTG			28.0152	25.155	26.2717	27.188	28.3826	27.2781	25.2702	27.1287	28.0931	26.6765	26.5069	26.3188	24.9096	23.973	23.1456	22.4605	24.388	21.9048
	S	Plec	Q9QXS1;Q9QXS1-13;Q9QXS1-3;Q9QXS1-7	0.836	-1.63907	-3.11464	0.011149	0.11256	0.165682	1.1217	0.675382	0.848626	1.75116	3.36629	5.4e-05	0.000957	1.6508	3.14009	6.8e-05	0.001147	3	1;2;3	1.08e-79	GYYSPY(0.003)S(0.01)VS(0.042)GS(0.836)GS(0.642)T(0.164)AGS(0.057)RT(0.133)GS(0.051)RT(0.051)GS(0.012)R	4627	11	4627;4470;4479;4513	214	AQSSKGYYSPYSVSGSGSTAGSRTGSRTGSR			25.6749	23.1671	24.1449	24.6096	27.1864	26.0409	24.231	25.9317	26.4372	25.3226	25.3092	22.8041					23.1013	20.0188
	S	Plec	Q9QXS1;Q9QXS1-13;Q9QXS1-3;Q9QXS1-7	0.967	-1.31094	-2.48103	6.8e-05	0.014078	0.278073	1.21257	0.118626	0.357525	0.796212	1.73653	0.000341	0.003785	1.15344	2.22444	1.6e-05	0.000394	2	1;2;3	2.01e-252	GYYS(1)PYSVSGSGS(0.967)T(0.033)AGSR	4629	13	4629;4472;4481;4515	296	SSKGYYSPYSVSGSGSTAGSRTGSRTGSRAG			29.3829	27.3476	27.7828	28.1524	29.7003	28.6953	27.0357	28.1609	30.285	28.963	28.8931	28.094	30.4772	29.4453	28.5025	28.5142	29.2755	27.0077
	S	Plec	Q9QXS1;Q9QXS1-13;Q9QXS1-3;Q9QXS1-7	0.967	-0.553095	-1.46723	0.002218	0.05289	-0.167119	-1.12281	0.198865	0.463322	0.339509	1.26533	0.000278	0.003256	0.431795	1.34891	2.9e-05	0.000609	1	1;2;3	2.01e-252	GYYS(1)PYSVSGSGS(0.967)T(0.033)AGSR	4629	13	4629;4472;4481;4515	296	SSKGYYSPYSVSGSGSTAGSRTGSRTGSRAG			29.3829	27.3476	27.7828	28.1524	29.7003	28.6953	27.0357	28.1609	30.285	28.963	28.8931	28.094	30.4772	29.4453	28.5025	28.5142	29.2755	27.0077
	S	Plec	Q9QXS1;Q9QXS1-13;Q9QXS1-3;Q9QXS1-7	0.967	-1.12039	-2.17406	0.016403	0.135044	0.194129	1.14403	0.603406	0.802206	1.21267	2.31767	4.9e-05	0.000886	1.67429	3.19162	2e-06	7e-05	3	1;2;3	2.01e-252	GYYS(1)PYSVSGSGS(0.967)T(0.033)AGSR	4629	13	4629;4472;4481;4515	296	SSKGYYSPYSVSGSGSTAGSRTGSRTGSRAG			29.3829	27.3476	27.7828	28.1524	29.7003	28.6953	27.0357	28.1609	30.285	28.963	28.8931	28.094	30.4772	29.4453	28.5025	28.5142	29.2755	27.0077
	S	Plec	Q9QXS1;Q9QXS1-13;Q9QXS1-3;Q9QXS1-7	1	-0.320341	-1.24863	0.010605	0.109076	-0.157012	-1.11498	0.13411	0.377042	0.704712	1.62982	9.4e-05	0.001452	1.12268	2.1775	1e-06	3.8e-05	2	1;2;3	1.08e-79	GYYSPYSVS(0.032)GS(0.475)GS(0.475)T(0.019)AGS(1)RTGSR	4633	17	4633;4476;4485;4519	214	YYSPYSVSGSGSTAGSRTGSRTGSRAGSRRG			28.925	26.5741	27.345	27.8341	30.017	29.1411	27.0387	28.4099	29.8264	28.5902	28.5546	27.1948	29.4829	28.5699	27.4233	27.3565	29.2789	26.806
	S	Plec	Q9QXS1;Q9QXS1-13;Q9QXS1-3;Q9QXS1-7	1	-0.734417	-1.66372	0.001507	0.046311	0.01332	1.00927	0.929814	0.969011	1.47149	2.77309	7e-06	0.000208	1.93626	3.82712	0	2.2e-05	3	1;2;3	1.08e-79	GYYSPYSVS(0.032)GS(0.475)GS(0.475)T(0.019)AGS(1)RTGSR	4633	17	4633;4476;4485;4519	214	YYSPYSVSGSGSTAGSRTGSRTGSRAGSRRG			28.925	26.5741	27.345	27.8341	30.017	29.1411	27.0387	28.4099	29.8264	28.5902	28.5546	27.1948	29.4829	28.5699	27.4233	27.3565	29.2789	26.806
	S	Plec	Q9QXS1;Q9QXS1-13;Q9QXS1-3;Q9QXS1-7	0.874	0.610553	1.52685	0.016401	0.135044	-0.49127	-1.40568	0.039476	0.205754	-0.428682	-1.346	9e-06	0.000245	-0.01647	-1.01148	0.79083	0.885382	1	1	9.27e-45	T(0.022)QLAS(0.874)WS(0.089)DPT(0.012)EET(0.004)GPVAGILDTETLEKVSITEAMHR	4413	5	4413;4256;4265;4299	93	SSYPISSAGPRTQLASWSDPTEETGPVAGIL			27.5943	26.4872	25.5416	25.8318	27.6077	27.0549	24.9499	24.9622	26.6029	24.989	24.9704	25.0914	28.0252	27.2785	25.3682	25.9991	28.1967	27.1361
	S	Cbx8	Q9QXV1	0.998	-0.418075	-1.33614			-0.688616	-1.61174			-0.516428	-1.43041	0.000501	0.005021	-0.164506	-1.12078	0.16693	0.326668	1	1;2	3.83e-25	HSS(0.998)GT(0.009)PAS(0.891)VGS(0.101)LYR	284	3	284	177	GQGALDPGGARVRHSSGTPASVGSLYRDMGA	RxRxx[S/T]		25.2791	24.3923	22.6825	23.5121	24.6362	23.9738	22.2742	22.1106	24.7412	23.6551	22.4853	23.0956	27.579	26.5106	25.8094	25.4581	26.4558	25.8021
	S	Ndrg3	Q9QYF9	1	0.199016	1.14792	0.302449	0.620685	-0.964535	-1.95143	0.001015	0.026968	-0.090653	-1.06485	0.217936	0.392075	-0.236458	-1.1781	0.004955	0.027129	2	1;2;3	9.74e-138	THS(1)T(0.078)S(0.069)S(0.76)S(0.091)IGS(0.001)GESPFSR	331	3	331	238	IPSASMTRLARSRTHSTSSSIGSGESPFSRS	RxRxx[S/T]	RxRxx[S/T]xx[S/T]	28.3201	27.4384	25.9166	26.4221	27.9715	27.464	25.1958	25.2397	27.4302	26.2606	25.4851	25.6727	28.7121	27.9516	26.3413	26.5037	28.3678	27.5561
	S	Ndrg3	Q9QYF9	0.988	0.047042	1.03314	0.785591	0.936186	-0.549134	-1.46321	0.027386	0.169638	0.275931	1.21077	0.001036	0.008621	0.200257	1.1489	0.009309	0.042771	3	2;3	5.02e-111	THS(0.995)T(0.003)S(0.002)S(0.988)S(0.012)IGSGESPFSR	334	6	334	216	ASMTRLARSRTHSTSSSIGSGESPFSRSVTS			24.7628	23.3689	23.1395	23.0011	25.1004	24.0496	23.0918	23.2049	25.1229	24.0299	22.9337	23.4423	25.1746	24.1585	23.3192	23.0492	25.4012	24.4725
	S	Ndrg3	Q9QYF9	0.995	-0.174733	-1.12875	0.165594	0.459134	0.964059	1.95079	0.00073	0.02168	0.137675				-0.342457				2	2	6.23e-16	THST(0.007)S(0.055)S(0.176)S(0.763)IGS(0.995)GES(0.004)PFSR	338	10	338	142	RLARSRTHSTSSSIGSGESPFSRSVTSNQSD			24.4199	22.6067	22.9996	22.8712	24.6108	23.3882	22.6847	22.9133	24.6393	23.1345	22.917	23.1021	24.7459	23.5241	23.2441	22.5492	24.0516	22.7155
	S	Pcm1	Q9R0L6	0.766	0.361743	1.28498	0.031819	0.192744	-0.779013	-1.71596	0.002231	0.044177	-0.367338	-1.28997	0.000734	0.006676	0.097932	1.07024	0.172283	0.333727	2	2	3.53e-05	EIS(0.766)QS(0.766)RNPS(0.357)VS(0.111)EHLPDEKVQLFSK	378	3	378	77.2	DNRRQAESLSLTREISQSRNPSVSEHLPDEK			24.9224	24.0748	22.419	23.0224					24.6318	23.5368	22.7093	22.7326					24.1859	23.338
	S	Pcm1	Q9R0L6	0.948	0.436444	1.35326	0.008172	0.095883	-0.678738	-1.60074	0.000753	0.022098	-0.302435	-1.23322	0.000581	0.005612	0.008152	1.00567	0.904992	0.950237	2	2	4.44e-08	EIS(0.047)QS(0.948)RNPS(0.946)VS(0.059)EHLPDEK	380	5	380	106	RRQAESLSLTREISQSRNPSVSEHLPDEKVQ			24.2477	23.3909	21.7886	22.3371	25.5687	24.877	23.1886	23.1635	25.7539	24.7278	23.7765	23.783	24.1103	23.0316	21.9993	22.3494	25.2834	24.3991
	S	Pcm1	Q9R0L6	0.967	0.413549	1.33196	0.006224	0.084821	-0.666096	-1.58677	0.000439	0.017	-0.271181	-1.2068	0.001369	0.010611	0.01477	1.01029	0.828719	0.907364	2	2	4.44e-08	EIS(0.677)QS(0.349)RNPS(0.967)VS(0.006)EHLPDEKVQLFSK	384	9	384	106	ESLSLTREISQSRNPSVSEHLPDEKVQLFSK			25.1364	24.25	22.6426	23.3076	25.6698	24.9624	23.3521	23.2509	26.2598	25.0605	24.3664	24.5003	24.4235	23.2763	22.3359	22.7492	25.4493	24.5559
	S	Sorbs3	Q9R1Z8	0.908	1.12884	2.18682	0.000675	0.035012	-0.125777	-1.09109	0.539906	0.761614	-0.04055	-1.02851	0.753928	0.862018	-0.219153	-1.16405	0.112234	0.247294	1	1;2	5.07e-27	AT(0.469)S(0.526)RPINLGPS(0.083)S(0.908)PNT(0.012)EIHWTPYR	669	12	669	139	SHPRATSRPINLGPSSPNTEIHWTPYRAMYQ			25.044	24.2881	22.6194	22.8698	24.6501	23.6886	22.5601	22.6595	27.2057	25.7359	25.6804	25.4275	26.6162	25.3427	24.9949	24.6802	24.7203	23.7651
	S	Timm8a1	Q9WVA2	0.999	-0.203186	-1.15124	0.150229	0.438469	0.172899	1.12732	0.205067	0.469684	-0.550694	-1.46479	0.001196	0.0096	-0.427822	-1.3452	0.005988	0.03117	1	1	0.000317	SKPVFSES(0.001)LS(0.999)D	96	10	96	148	LEQTQKSKPVFSESLSD______________			22.1415	20.8658	19.6697	20.8435	24.4116	22.8688	23.267	22.1216	23.8345	22.3261	22.1633	22.2544	25.5082	24.3225	23.6309	23.7131	25.7748	24.8072
	S	Foxo3	Q9WVH4	0.95	0.068272	1.04846	0.650082	0.87045	0.447927	1.36408	0.032528	0.184896	0.104596	1.07519	0.14624	0.297511	0.387427	1.30806	0.000165	0.0022	1	1;2	3.48e-08	WPGS(0.95)PT(0.086)S(0.038)RS(0.767)S(0.159)DELDAWTDFR	293	4	293	116	ESADDSPSQLSKWPGSPTSRSSDELDAWTDF			24.2254	23.0819	22.3565	22.3554					25.8047	24.811	23.9783	23.5926	24.4546	23.5129	22.3325	22.4526	24.3848	23.0455
	S	Foxo3	Q9WVH4	1	0.25835	1.19611	0.049498	0.246521	0.313751	1.24293	0.027688	0.170293	0.185618	1.1373	0.012839	0.053873	0.517682	1.43165	2e-06	8.3e-05	2	2	5.93e-07	AEAPAS(1)PVPLS(1)PLEVELDPEFEPQSRPR	7	6	7	81.1	_________MAEAPASPVPLSPLEVELDPEF			24.3886	23.5089	21.9824	22.4883	24.9809	24.3311	22.2184	22.7652	25.4683	24.5918	23.6526	22.9226	23.2429	22.2555	20.9328	21.4764	26.2882	25.1523
	S	Foxo3	Q9WVH4	1	0.25835	1.19611	0.049498	0.246521	0.313751	1.24293	0.027688	0.170293	0.185618	1.1373	0.012839	0.053873	0.517682	1.43165	2e-06	8.3e-05	2	2	5.93e-07	AEAPAS(1)PVPLS(1)PLEVELDPEFEPQSRPR	12	11	12	81.1	____MAEAPASPVPLSPLEVELDPEFEPQSR			23.7594	22.7006	21.5338	22.0518	24.9809	24.3311	22.2184	22.7652	25.4683	24.5918	23.6526	22.9226	23.2429	22.2555	20.9328	21.4764	25.2661	23.8134
	S	Srpk3	Q9Z0G2	0.963	-0.008061	-1.0056	0.941273	0.984256	-0.772058	-1.70771	0.001683	0.037303	-0.435782				0.013222	1.00921			1	1;2	1.38e-20	AGPS(1)PAS(0.003)S(0.034)S(0.963)PVPGGER	333	9	333	136	CHPEGTRAGPSPASSSPVPGGERSLSPSSQT			26.2184	25.3343	24.2733	23.8857	25.9323	25.1446	23.7626	23.5991					23.7306	23.1234	21.2556	21.119	23.1835	20.8583
	S	Sh3bp5	Q9Z131-3	0.95	0.953763	1.93692			-0.267431	-1.20366			-0.669	-1.58997	6e-06	0.000181	-0.634857	-1.55278	1e-05	0.000272	2	2	1.13e-56	S(0.035)QS(0.95)S(0.018)T(0.224)S(0.763)LES(0.009)QALETR	419	3	419	187	VLGSTNGGSGRSRSQSSTSLESQALETRMKQ	RxRxx[S/T]	RxRxx[S/T]xx[S/T]	24.3082	23.7045	21.6222	21.8859	24.8783	24.0447	22.8405	22.5223	23.9157	22.6619	22.2148	22.0431	24.4798	23.2568	22.7531	22.5882	24.3993	24.0068
	S	Sh3bp5	Q9Z131-3	0.998	0.623112	1.54019	0.006013	0.083747	-0.61614	-1.53277	0.006261	0.082571	-0.612262	-1.52865	2.1e-05	0.000466	-0.519962	-1.43392	0.000101	0.001534	2	2	1.13e-56	S(0.038)QS(0.945)S(0.016)T(0.004)S(0.998)LESQALETR	422	6	422	187	STNGGSGRSRSQSSTSLESQALETRMKQLSL			25.0887	24.5073	22.5969	22.3891	24.8783	24.0447	22.8405	22.5223	23.9157	22.6619	22.2148	22.0431	24.4798	23.2568	22.7531	22.5882	24.6844	24.3705
	S	Baz1b	Q9Z277	0.933	0.738054	1.66793	0.005715	0.082371	1.0655	2.0929	0.001467	0.034186	0.260274				0.129631	1.09401			1	1;2	9.85e-29	FPDRLADDEGDS(0.994)DS(0.933)ES(0.073)VGQSR	1466	14	1466	159	RKFPDRLADDEGDSDSESVGQSRGRRQKK__											20.1382	18.5935	18.6024	18.4592	21.6226	20.6859	19.7866	19.2822
	S	Mecp2	Q9Z2D6-2	1	0.246282	1.18615	0.289327	0.609757	0.324288	1.25205	0.174934	0.432085	0.344775	1.26995	0.000148	0.002031	0.187236	1.13858	0.009315	0.042787	1	1	0.000152	MPFQAS(1)PGGKGEGGGATTSAQVMVIK	246	6	246	65.1	EKSPGKLVVKMPFQASPGGKGEGGGATTSAQ			25.5179	23.6778	24.2338	23.8285	23.0819	22.001	20.9486	21.3415	25.571	23.8843	24.4163	23.5133	23.9841	22.3623	22.829	21.8385
	S	Epb41l1;Epb4.1l1	Q9Z2H5-2	0.982	-0.600668	-1.51642	0.003096	0.062397	0.264129	1.20091	0.093283	0.318096	0.243718	1.18404	0.042181	0.124578	0.521157	1.4351	0.000336	0.003746	2	1;2;3	1.51e-30	RLPS(0.982)S(0.02)PAS(0.953)PS(0.046)PK	528	4	528	177	LIHRDRDWDRERRLPSSPASPSPKGTPEKAS			24.9858	23.4211	23.6549	23.0669	26.4935	24.8395	25.5071	23.9995	22.6887	21.9185	20.7315	20.0092	24.2062	23.3669	22.2254	21.7932	22.3671	21.2881
	S	Epb41l1;Epb4.1l1	Q9Z2H5-2	0.989	0.126194	1.09141			-0.176258	-1.12995			-0.128466	-1.09313	0.148244	0.300366	-0.343085	-1.26847	0.001241	0.009868	1	1;2;3	1.55e-51	RLPS(0.011)S(0.989)PAS(0.998)PS(0.001)PK	529	5	529	183	IHRDRDWDRERRLPSSPASPSPKGTPEKASE			26.1774	24.9415	24.4964	24.2533	22.9237	21.8996	21.0498	20.8373	26.6917	24.76	25.7664	24.4488	27.7594	25.3725	27.2217	24.6995	27.1024	25.986
	S	Dst	S4R1P5	0.996	0.167481	1.1231	0.164088	0.457122	-0.589137	-1.50435	0.003919	0.063398	0.257538	1.19544	0.000605	0.005789	0.138283	1.10059	0.031356	0.101129	2	1;2;3	8.23e-43	RGS(0.996)DAS(0.994)DFDIS(0.01)EIQSVCSDVETVPQTHRPVPR	7657	3	7657	136	RAGSKAGSRASSRRGSDASDFDISEIQSVCS			26.4567	24.8274	24.7485	25.0251	25.8502	24.6068	23.7766	24.2941	27.1642	25.8118	25.5493	25.3375	26.6125	25.4327	24.9568	24.5606	26.9183	25.0747
	S	Dst	S4R1P5	0.996	0.15738	1.11526	0.17996	0.477587	-0.594076	-1.5095	0.003598	0.060273	0.257538	1.19544	0.000605	0.005789	0.138283	1.10059	0.031356	0.101129	2	1;2;3	4.29e-28	AS(0.292)S(0.292)RRGS(0.42)DAS(0.996)DFDISEIQSVCSDVETVPQTHRPVPR	7660	10	7660	104	SKAGSRASSRRGSDASDFDISEIQSVCSDVE			26.9798	25.0173	25.2686	25.7888	25.8502	24.6068	23.7766	24.2941	27.1642	25.8118	25.5493	25.3375	27.5118	25.9834	25.6655	26.0976	25.6871	24.2476
	T	Zfand2b	E0CY18	0.813	-0.198027	-1.14713	0.181543	0.479711	-0.144752	-1.10554	0.303116	0.571979	-0.651492	-1.57079	0.000367	0.003986	-0.2097	-1.15645	0.022905	0.081045	1	1	0.000199	T(0.813)AS(0.187)PVIALQNGLSEDEALQR	185	1	185	89.6	SSSSPSRATPQLPTRTASPVIALQNGLSEDE			24.6793	23.468	22.6376	23.059									21.7018	20.5801	19.8638	19.7623
	T	Arfgef2	A2A5R2	0.889	-0.49471	-1.40904	0.004994	0.077967	0.054405	1.03843	0.571342	0.782707	0.235744	1.17751	0.00094	0.008029	0.205061	1.15274	0.002669	0.017378	2	2	3.71e-15	RCS(0.37)VT(0.889)S(0.709)VES(0.012)T(0.012)VS(0.002)S(0.002)GT(0.005)QTAIQDDPEQFEVIK	623	5	623	98.6	MGDGKGLDMARRCSVTSVESTVSSGTQTAIQ			25.3706	24.0867	23.6798	23.5316	25.9248	24.9359	23.4585	24.2589	25.9004	24.6289	24.2669	23.976	26.2703	25.1061	24.6079	24.1988	26.0487	24.8145
	T	Tanc2	A2A690	1	-0.780416	-1.71763	0.00112	0.04212	-0.003659	-1.00254	0.970615	0.986893	-0.672936	-1.59431			-0.689315				2	1;2	8.91e-22	ELPLTQAPSAHSSITSGS(1)CPGT(1)PEMR	434	22	434	134	APSAHSSITSGSCPGTPEMRRRQEEAMRRLA			26.5896	25.2325	24.6457	25.0739	25.9621	24.459	23.5941	24.8213					26.5369	25.332	24.7823	24.6472	28.0298	26.8531
	T	Pnpla7	A2AJ88-2	0.839	1.01823	2.02543			0.659876	1.57995			-0.352328	-1.27662	0.000379	0.004081	-0.340234	-1.26596	0.000478	0.004848	2	2	0.00172	IEPAKVAAVDDES(0.809)DY(0.25)QT(0.839)EY(0.102)EEELPAIPK	1284	17	1284	45	EPAKVAAVDDESDYQTEYEEELPAIPKETYA							23.0296	22.6008	20.2474	19.8677	22.3259	21.8595	19.1132	19.7555	22.3386	21.5528	20.1088	20.0647	22.644	21.805
	T	Neb	A2AQA9;E9Q1W3	1	-0.048867	-1.03445	0.72583	0.909941	-0.608177	-1.52433	0.002656	0.048635	-0.068804	-1.04885	0.547076	0.715934	-0.280618	-1.21471	0.025526	0.087613	1	1	9.55e-10	ATPTPVT(1)PEMQR	6803	7	6560;6803	121	VLYKENVGKATPTPVTPEMQRVKRNQENISS			28.2154	26.3712	26.9246	26.5384	26.5876	24.4244	24.9781	25.4326	27.3743	24.9523	25.8895	26.2419	26.461	23.5728	25.4029	25.0826	27.3405	24.1882
	T	Map1a	Q9QYR6	0.994	0.6224	1.53943	0.000765	0.03777	-0.047262	-1.0333	0.680141	0.851207	-0.011713	-1.00815	0.875863	0.93361	0.15676	1.11478	0.052637	0.145533	1	1	1.5e-06	ALALVPGT(0.994)PT(0.006)R	2182	8	2182	112	SLAFSGDRALALVPGTPTRTRHDEYLEVTKA			28.7601	26.9944	27.0571	27.4338	25.7109	24.5208	24.056	23.6768	28.632	26.9847	27.1577	26.9922	28.2905	26.9343	26.3319	26.7847	28.8124	27.3461
	T	Ttn	A2ASS6;A2ASS6-3;E9Q8K5	1	0.245273	1.18532	0.118708	0.387642	-1.07395	-2.10518	0.000109	0.006298	-0.438394	-1.35509	3.3e-05	0.000672	-0.565879	-1.48029	2e-06	8.8e-05	2	1;2;3	9.19e-14	SPT(1)PPSIAAK	266	3	266;266;266	147	KTPPRIPPKPKSRSPTPPSIAAKAQLARQQS			29.4068	27.4758	28.0781	27.849	29.0169	27.4115	27.459	27.4249	29.072	27.1049	27.5915	27.6982	29.4146	27.107	28.1178	28.0597	28.2893	26.2135
	T	Synpo2l	B2RQK7	0.999	0.75575	1.68851	0.000575	0.034394	-0.227327	-1.17066	0.117079	0.355352	-0.483608	-1.39824	0.002477	0.016472	0.225347	1.16906	0.105023	0.23572	3	1;2;3	8.97e-23	T(1)PPPMAPKT(0.999)PPPTTPK	713	9	713	136	LPQVSPKTPPPMAPKTPPPTTPKTPPPVAPK			28.049	25.9176	26.1908	27.0372	28.1425	26.6438	26.2315	26.7475	28.1304	25.8809	26.6772	26.8941	26.6834	24.6612	24.9929	25.512	26.0315	23.7529
	T	Synpo2l	B2RQK7	0.953	0.707073	1.63249	0.001641	0.047275	-0.268393	-1.20446	0.101862	0.333349	-0.466736	-1.38198	0.003566	0.021329	0.217064	1.16237	0.122818	0.263518	3	2;3	4.81e-16	T(0.005)LPQVS(0.037)PKT(0.062)PPPMAPKT(0.977)PPPT(0.966)T(0.953)PK	718	22	718	122	PKTPPPMAPKTPPPTTPKTPPPVAPKPGSRG			27.8134	25.5577	25.8845	26.8919	27.7954	26.2856	25.8653	26.4236	27.7749	25.3225	26.311	26.6381	25.6474	23.719	23.5614	24.6524	23.3695	20.6558
	T	Synpo2l	B2RQK7	1	0.59494	1.51041	0.000473	0.033737	-0.12722	-1.09219	0.230682	0.500407	-0.483608	-1.39824	0.002477	0.016472	0.225347	1.16906	0.105023	0.23572	3	1;2;3	3.88e-15	TPPPTTPKT(1)PPPVAPKPGSR	721	9	721	117	PPPMAPKTPPPTTPKTPPPVAPKPGSRGLLD			28.049	25.9176	26.1908	27.0372	28.1425	26.6438	26.2315	26.7475	28.1304	25.8809	26.6772	26.8941	26.6834	24.6612	24.9929	25.512	26.0315	23.7529
	T	Brd8	D3YZC7	1	0.181905	1.13438	0.140015	0.423416	0.001466	1.00102	0.989674	0.994638	0.051044	1.03601	0.457369	0.640765	0.286834	1.21996	0.000856	0.007489	2	2	2.09e-12	MLGQKAT(1)PPPS(0.999)PLLS(0.001)ELLK	264	7	264	141	ITDDSPQKKMLGQKATPPPSPLLSELLKKGS			26.4418	25.1577	24.6649	24.6932	26.3569	25.4411	24.0044	24.4898	26.5259	25.342	24.7383	24.6379	26.799	25.6969	24.9444	24.8421	26.9642	25.7576
	T	Ccdc6	D3YZP9	0.761	0.488385	1.40287	0.015739	0.133973	-2.56355	-5.91159	3e-05	0.003047	0.115475				-0.226855				3	3	9.35e-06	T(0.322)VS(0.322)S(0.322)PIPY(0.025)T(0.005)PS(0.006)PS(0.034)S(0.034)S(0.095)RPIS(0.564)PGLS(0.085)Y(0.076)AS(0.085)HT(0.153)VGFT(0.761)PPT(0.036)S(0.036)LT(0.036)R	373	32	373	70.3	PISPGLSYASHTVGFTPPTSLTRAGMSYYNS			22.8192	22.5592	19.1494	19.2855	22.2485	20.8527	21.0548	19.7967	24.6892	22.3377	21.4728	24.1674	21.8819	19.6139	20.5776	20.514	25.1008	24.7574
	T	Phldb1	Q6PDH0	0.997	0.152243	1.1113	0.201289	0.508173	-0.450938	-1.36693	0.004151	0.065821	-0.272231	-1.20767	0.001001	0.008392	-0.315132	-1.24413	0.000298	0.003425	2	2	2.1e-77	ERKNS(1)IT(0.997)EIS(0.003)DNEDELLEYHRR	582	7	582	186	GDLRVPIPRERKNSITEISDNEDELLEYHRR			22.9023	22.1284	20.4534	20.7945	25.0895	23.9243	23.4276	23.019	23.9366	22.3305	21.8182	22.7562	23.9645	22.5915	22.2211	22.2989	24.0256	23.198
	T	Phldb1	Q6PDH0	1	0.073193	1.05204	0.426476	0.727191	-0.067641	-1.048	0.460867	0.705	-0.021419	-1.01496	0.689566	0.82067	-0.251486	-1.19043	0.000693	0.006399	2	2;3	5.23e-06	GRRT(1)RS(1)PS(0.999)PT(0.001)LGESLAPR	518	4	518	127	SPEDFSLTLGARGRRTRSPSPTLGESLAPRK			26.091	24.784	24.3667	24.3209	26.7061	25.6168	24.6635	24.9066	24.9316	23.7597	23.2438	22.9069	27.213	25.9307	25.4866	25.4104	26.3504	24.9876
	T	Phldb1	Q6PDH0	1	-0.393378	-1.31346	0.00803	0.095303	0.260054	1.19752	0.045956	0.224267	0.35641	1.28024	3.1e-05	0.000634	0.329238	1.25635	6.7e-05	0.001125	3	2;3	5.23e-06	GRRT(1)RS(1)PS(0.999)PT(0.001)LGESLAPR	518	4	518	127	SPEDFSLTLGARGRRTRSPSPTLGESLAPRK			26.091	24.784	24.3667	24.3209	26.7061	25.6168	24.6635	24.9066	24.9316	23.7597	23.2438	22.9069	27.213	25.9307	25.4866	25.4104	26.3504	24.9876
	T	4833439L19Rik;P33monox	D3Z1F7	0.891	-0.352418	-1.2767			-0.257708	-1.19558			-0.14247	-1.10379	0.036446	0.112419	-0.43293	-1.34997	2.5e-05	0.00054	2	2	6.32e-08	LQSGETAKEEKHPASAQS(0.045)T(0.891)PS(0.073)S(0.104)T(0.104)PHAS(0.783)PKQK	156	19	156	88.7	GETAKEEKHPASAQSTPSSTPHASPKQKSRG			25.0558	23.9977	23.0644	23.1574					24.7118	23.4611	22.779	23.0583	24.8263	23.554	23.0005	23.1081	25.3577	24.1517
	T	Dpf2	Q61103	0.983	0.287626	1.22063			-1.63877	-3.11401			-0.863467	-1.8194	1.6e-05	0.000388	-0.807873	-1.75063	2.9e-05	0.0006	1	1;2	0.000223	NRPGLS(0.001)Y(0.001)HY(0.001)AHS(0.008)HLAEEEGEDKEDS(0.994)RPPT(0.983)PVS(0.013)QR	248	29	248	65.3	LAEEEGEDKEDSRPPTPVSQRSEEQKSKKGP			23.7643	22.9019	21.4396	21.7662	23.9875	22.8945	21.9905	22.1549	24.8553	23.2384	22.6554	23.7234	26.036	24.8109	24.2076	24.2534	27.0654	26.4457
	T	Dpysl3	E9PWE8;Q62188	1	-0.767276	-1.70205	0.003049	0.061812	0.226337	1.16986	0.232706	0.502505	0.349276	1.27392	0.003345	0.020362	0.508609	1.42268	0.000809	0.007176	2	1;2;3;4	5.1e-07	GGT(1)PAGS(0.837)T(0.526)RGS(0.6)PT(0.037)RPNPPVR	627	3	627;514	103	YDGPVFDLTTTPKGGTPAGSTRGSPTRPNPP			27.2325	25.5103	25.432	25.9455	27.5622	26.7862	24.6901	25.7227	28.1445	27.1195	26.5087	25.724	26.8858	26.0443	24.7442	24.6704	27.8863	26.4538
	T	Dpysl3	E9PWE8;Q62188	1	-0.997334	-1.99631	0.001267	0.042686	0.202989	1.15108	0.325928	0.595337	0.519299	1.43326	0.000145	0.001998	0.825705	1.7724	1e-06	5.6e-05	3	1;2;3;4	5.1e-07	GGT(1)PAGS(0.837)T(0.526)RGS(0.6)PT(0.037)RPNPPVR	627	3	627;514	103	YDGPVFDLTTTPKGGTPAGSTRGSPTRPNPP			27.2325	25.5103	25.432	25.9455	27.5622	26.7862	24.6901	25.7227	28.1445	27.1195	26.5087	25.724	26.8858	26.0443	24.7442	24.6704	27.8863	26.4538
	T	Dpysl3	E9PWE8;Q62188	0.948	-0.967425	-1.95535	0.000502	0.033775	0.13938	1.10143	0.410295	0.664521	-0.59044	-1.50571			-0.564686				3	1;2;3;4	1.01e-10	GMYDGPVFDLT(0.118)T(0.118)T(0.463)PKGGT(0.346)PAGS(0.952)T(0.948)RGS(0.042)PT(0.013)RPNPPVR	632	23	632;519	89.2	FDLTTTPKGGTPAGSTRGSPTRPNPPVRNLH															26.8858	26.0443	24.7442	24.6704
	T	Dpysl3	E9PWE8;Q62188	0.947	-0.670479	-1.5916			0.713204	1.63944			0.442316	1.35878	0.000285	0.003311	0.602709	1.51857	1.5e-05	0.000366	1	1;2;3;4	6.63e-10	GMYDGPVFDLT(0.004)T(0.034)T(0.947)PKGGT(0.594)PAGS(0.21)T(0.21)R	622	13	622;509	151	VPRGMYDGPVFDLTTTPKGGTPAGSTRGSPT			30.338	28.5089	28.7094	28.9984	29.9754	28.9675	27.5956	28.2884	29.6892	28.4217	28.2634	27.4544	30.6588	29.5774	28.7639	28.7072	30.6942	28.8845
	T	Setd1a	E9PYH6	0.988	0.757164	1.69016	0.001036	0.040905	-2.24857	-4.75211	1e-06	0.000436	-0.387349	-1.30799	0.005943	0.031002	0.088216	1.06305	0.291143	0.477422	2	2	1.46e-29	RKT(0.988)VS(0.955)FS(0.057)AAEEAPVPEPSTAAPLQAK	1174	3	1174	136	SSPIPLLPPPKKRRKTVSFSAAEEAPVPEPS			23.439	22.8434	20.5081	21.1673									23.6089	22.8641	21.1719	21.4148
	T	Abcc4	E9Q467	0.95	-0.449328	-1.3654			0.210738	1.15728			0.319055	1.24751	0.004201	0.024035	0.676764	1.59855	1.4e-05	0.000356	2	2	0.000167	ENEEAEPS(0.309)T(0.691)APGT(0.95)PT(0.05)LR	571	13	571	115	LKKENEEAEPSTAPGTPTLRKRTFSEASIWS			27.1299	26.2502	24.5961	25.3131	26.2977	25.6377	23.1224	24.3341	26.1023	25.3082	23.4558	24.1787	28.3216	27.3546	26.1899	26.3792	28.3738	27.5606
	T	Zbtb21	G3X9A3	1	-1.29543	-2.4545	5e-05	0.011227	0.941022	1.91989	0.000371	0.015294	0.0444868				0.190078	1.14083			2	2	6.91e-93	IKT(1)EPS(0.398)S(0.597)PLS(0.004)DPSDIIR	459	3	459	214	TDREEASPVTEVRIKTEPSSPLSDPSDIIRV											21.7223	21.2865	19.2098	18.1742
	T	Ahnak	E9Q616	1	0.148941	1.10875	0.423491	0.726553	-0.058691	-1.04152	0.747504	0.889983	-0.190816	-1.14141	0.01175	0.050529	-0.494972	-1.40929	4e-06	0.000134	1	1	2.77e-173	VQANLDT(1)PDINIEGPEAK	4950	7	4950	267	IEGNLKGPKVQANLDTPDINIEGPEAKIKAP			25.7544	24.4958	23.9207	24.0246	25.1788	23.7199	23.3431	23.689	25.4729	24.1278	23.2704	24.1112	26.8162	25.3831	25.0957	25.2002	27.8647	26.816
	T	Numa1	E9Q7G0;F6ZQA3	0.998	1.37016	2.58499	2.8e-05	0.01008	-1.93007	-3.81073	3e-06	0.000742	-1.19735	-2.29318			-1.27892	-2.42657			2	1;2	1.08e-11	KRVSSETHQGPGT(0.998)PES(0.002)K	1982	13	1982;629	142	QQRKRVSSETHQGPGTPESKKATSCFPRPMT															23.736	22.4411	21.6273	22.2646	23.5587	23.1068
	T	Tbc1d1	F6QUA9;Q60949-2	0.988	0.352006	1.27633	0.023702	0.163114	-0.937041	-1.9146	0.000696	0.021322	-0.561814				-1.22751				2	1;2	6.11e-28	RANT(0.988)LS(0.012)HFPVECPAPPEPAQSSPGVSQR	590	4	590;590	139	SALLSPQQAFRRRANTLSHFPVECPAPPEPA	RxRxx[S/T]		24.8186	24.4946	21.3435	21.6493					23.6015	23.6015							23.9188	23.5465
	T	Fryl	F8VQ05	0.999	0.693198	1.61686			-0.094524	-1.06771			-0.245553	-1.18555	0.003873	0.022651	-0.469577	-1.3847	1.5e-05	0.000361	1	1	0.0103	S(0.001)NT(0.999)LDITDGR	1960	3	1960	97.8	LSLVGDRRGDRRRSNTLDITDGRINHGGSLA	RxRxx[S/T]		27.7249	26.8109	25.6281	25.639	26.7294	25.5423	24.6985	25.0677	27.3473	25.9919	25.2981	25.9033	27.7182	26.364	26.0863	25.9134	28.5358	27.6347
	T	Myo10	F8VQB6	0.834	0.778788	1.71569	0.001782	0.047985	-0.171803	-1.12647	0.178101	0.436415	-0.144368				-0.899759				2	1;2	0.0065	RT(0.834)S(0.167)FLEGT(0.999)LRR	1886	2	1886	74.1	STKTFTPYERLEKRRTSFLEGTLRRSFRTGS							23.5085	22.3924	21.2598	21.9012	25.4185	24.0399	23.7352	23.7009	25.5868	24.3034	24.0474	23.5587	26.8113	25.8978
	T	Srp72	F8VQC1	0.804	0.11526	1.08317			0.052954	1.03739			0.474144	1.38909	0.00086	0.007506	0.119572	1.08641	0.204317	0.375178	3	2;3	5.47e-12	AVS(0.069)S(0.253)PPT(0.804)S(0.789)PRPGS(0.013)AAT(0.041)IS(0.013)S(0.016)S(0.001)ASNIVPPR	624	7	624	98.1	ASSELDASKAVSSPPTSPRPGSAATISSSAS			25.0775	23.2383	23.4832	23.7167	28.4693	27.2679	26.2246	26.9718	28.392	27.0049	26.7208	26.6726	25.8704	24.1384	24.5882	24.0736	26.8583	25.3329
	T	Prrc2b	F8WHT3	0.986	0.038854	1.0273	0.889142	0.971653	-1.22177	-2.33232	0.002651	0.048635	-0.392936	-1.31306	0.002085	0.014506	-0.151313	-1.11058	0.143905	0.294266	2	2	6.74e-07	RRIAS(0.014)ET(0.986)HS(0.992)EGS(0.008)EYEELPKR	1149	7	1149	121	EDCPRAKPRRRIASETHSEGSEYEELPKRRR			25.8234	24.8096	23.5958	24.0435	25.574	24.5284	23.8041	23.4048	25.7893	24.1365	23.9337	24.4875	25.8445	24.3707	24.2854	24.1104	24.8544	23.9963
	T	Bclaf1	F8WI22;Q8K019-2	0.831	-0.914077	-1.88436			0.815944	1.76045			-0.103034	-1.07403	0.061109	0.161523	-0.209086	-1.15595	0.00112	0.009152	2	2	0.00367	NT(0.831)PS(0.076)QHS(0.138)HS(0.822)IQHS(0.133)PER	254	2	256;254	77.1	CSDAPMLSTVHSAKNTPSQHSHSIQHSPERS			26.9943	25.7733	25.2738	25.0922	26.6295	25.5173	24.6408	24.8208	27.0074	25.6223	25.1699	25.4397	27.0729	25.7725	25.3609	25.2808	26.8283	25.7743
	T	Sf3b1	Q99NB9	1	-0.032221	-1.02259			-0.147113	-1.10735			-0.111422	-1.08029	0.097155	0.223662	-0.308301	-1.23825	0.000489	0.004935	1	1;2	1.42e-17	WDQTADQT(1)PGAT(1)PK	211	12	211	175	RKRRWDQTADQTPGATPKKLSSWDQAETPGH			25.9194	24.8148	24.112	23.915	26.7457	25.834	24.3367	24.9103	24.5197	23.2218	22.396	23.061	25.8229	24.5739	23.9802	24.088	27.481	26.2088
	T	Pak1	G5E884	0.905	0.902083	1.86876	0.00066	0.034878	0.565397	1.47979	0.00385	0.062903	0.188028				-0.416524				2	2;3	1.27e-09	SVIEPLPVT(0.905)PT(0.057)RDVAT(0.037)S(0.001)PIS(0.071)PT(0.073)ENNT(0.634)T(0.213)PPDALT(0.009)R	211	9	211	89.4	TKSVYTRSVIEPLPVTPTRDVATSPISPTEN			27.5579	26.3259	25.613	25.8893	26.6687	25.5351	24.6248	24.9399	27.4508	26.0341	25.6902	25.8526	27.893	26.6751	26.06	26.1042	28.3847	27.2791
	T	Zeb2	H9H9S3	0.98	-0.066789	-1.04738	0.858956	0.965365	-1.45908	-2.74932	0.005011	0.072981	-0.266189	-1.20263	0.000925	0.007924	-0.273448	-1.20869	0.000746	0.006743	2	2	1.48e-11	AVDKLDHS(0.996)RS(0.019)NT(0.98)PS(0.005)PLNLSSTSSK	781	12	781	97.4	TNIKAVDKLDHSRSNTPSPLNLSSTSSKNSH			24.8029	23.8227	22.6225	22.9273	24.6967	23.6574	22.7337	22.7363	25.0711	23.6887	23.0201	23.6564	25.8365	24.7854	23.8498	23.9209	26.5769	25.4167
	T	Bin1	O08539;Q6P1B9	1	-0.401425	-1.32081	0.045054	0.23331	-0.787936	-1.7266	0.002011	0.041655	0.004188	1.00291	0.967594	0.982862	-0.107855	-1.07763	0.305584	0.493417	2	2;3	1.55e-22	SPSPPPDGS(1)PAAT(1)PEIR	277	13	308;277	141	GNKSPSPPPDGSPAATPEIRVNHEPEPASGA			27.7148	26.3029	26.1388	25.9228	28.1629	26.6514	26.4326	26.6395	27.9677	26.5389	26.0483	26.5106	27.5641	26.2447	25.9451	25.6946	26.7969	25.186
	T	Dpysl2	O08553	1	-0.367073	-1.28973	0.076673	0.307725	0.347693	1.27252	0.087981	0.308436	0.362402	1.28556	0.00139	0.010733	0.630062	1.54763	9e-06	0.000249	1	1;2	5.19e-57	GLYDGPVCEVSVT(1)PK	509	13	509	194	VPRGLYDGPVCEVSVTPKTVTPASSAKTSPA			28.1907	26.1248	26.6231	26.952	28.3854	27.2121	25.9822	26.9413	28.8355	27.2486	27.6615	26.6765	28.7604	27.6499	26.9257	26.7976	29.9028	27.923
	T	Araf	P04627	1	0.656642	1.57641	0.007662	0.09294	-0.085429	-1.061	0.645004	0.82993	0.039308	1.02762	0.543904	0.713531	0.370867	1.29313	5.4e-05	0.000955	2	2	7.11e-63	QQEAPSNLSVNELLT(1)PQGPS(0.984)PFT(0.016)QQR	181	15	181	176	RQQEAPSNLSVNELLTPQGPSPFTQQRDQEH			23.5195	21.6897	21.8313	22.2277	24.8153	23.5099	22.8815	23.2318	25.012	23.1682	23.7175	23.3395	24.3603	22.9505	22.1646	23.0576	24.8695	23.1937
	T	Junb	P09450	1	-1.03505	-2.04919	1.4e-05	0.007875	0.57118	1.48574	0.000617	0.020203	0.760288	1.69383	1.8e-05	0.000421	0.720054	1.64724	3.1e-05	0.00064	3	2;3	9.13e-94	S(1)RDAT(1)PPVS(1)PINMEDQER	252	5	252	229	KEEPQTVPEARSRDATPPVSPINMEDQERIK	RxRxx[S/T]		26.0562	24.1041	24.7169	24.5265	26.4786	25.1012	24.6526	24.8924	26.6047	24.9048	25.134	25.0113	26.0979	24.5978	24.7791	24.0722	24.4579	22.485
	T	Junb	P09450	1	0.657995	1.57789	0.003968	0.070192	-1.37888	-2.60066	4.8e-05	0.003907	0.035726	1.02507	0.688638	0.820024	-0.009531	-1.00663	0.914621	0.955374	2	2;3	9.13e-94	S(1)RDAT(1)PPVS(1)PINMEDQER	252	5	252	229	KEEPQTVPEARSRDATPPVSPINMEDQERIK	RxRxx[S/T]		26.0562	24.1041	24.7169	24.5265	26.4786	25.1012	24.6526	24.8924	26.6047	24.9048	25.134	25.0113	26.0979	24.5978	24.7791	24.0722	24.4579	22.485
	T	Lmnb1	P14733	1	0.60054	1.51628	0.003732	0.068815	-0.069593	-1.04942	0.63641	0.825102	-0.35328	-1.27746	0.000701	0.006459	-0.040693	-1.02861	0.619774	0.771734	1	1;2;3	2.22e-32	AGS(0.004)RAS(0.996)APAT(1)PLS(0.995)PT(0.005)R	21	10	21	168	PVQQQRAGSRASAPATPLSPTRLSRLQEKEE			27.8812	26.8506	25.8748	25.9465	27.4633	26.6518	25.024	25.439	27.6162	26.5774	25.7003	25.6059	28.1115	27.0798	26.0369	26.2412	28.5761	27.7133
	T	Lmnb1	P14733	1	0.12461	1.09021	0.255564	0.572637	0.69666	1.62075	0.000227	0.010989	0.110975				-0.749009				3	1;2;3	2.22e-32	AGS(0.004)RAS(0.996)APAT(1)PLS(0.995)PT(0.005)R	21	10	21	168	PVQQQRAGSRASAPATPLSPTRLSRLQEKEE			27.8812	26.8506	25.8748	25.9465	27.4633	26.6518	25.024	25.439	27.6162	26.5774	25.7003	25.6059	28.1115	27.0798	26.0369	26.2412	28.5761	27.7133
	T	Lsp1	P19973-2	1	-1.09479	-2.13581	0.001626	0.047275	-0.068963	-1.04896	0.763506	0.897751	0.193423				-0.363994				2	2;3;4	8.98e-29	HQVRT(1)PS(1)PLALEDTVELS(0.5)S(0.5)PPLSPTTK	164	5	164	143	GSGEAEEHLIRHQVRTPSPLALEDTVELSSP			26.4936	25.0613	24.5886	25.0293	27.1128	26.0124	24.9352	25.4348	26.9352	25.6081	25.1091	25.2884	26.8271	25.6304	24.8931	25.0999	26.9697	25.79
	T	Map2	P20357;Q3TLQ0	0.999	-0.882927	-1.84411	0.001101	0.042052	0.747652	1.67906	0.002786	0.050308	0.220655				-0.0364389				3	1;2;3	5.55e-44	SGTSTPTTPGSTAITPGT(0.999)PPS(0.001)YSSR	1609	18	1609;248	158	TSTPTTPGSTAITPGTPPSYSSRTPGTPGTP			22.4556	20.9737	20.7107	20.9144	23.3818	21.9271	21.5599	21.8766	23.9058	22.2838	21.9782	22.6275	22.641	21.3025	20.9309	20.8987	26.877	25.4391
	T	Map2	P20357;Q3TLQ0	0.999	-0.556648	-1.47085	0.005241	0.079957	0.735468	1.66494	0.001155	0.029271	0.220655				-0.0364389				2	1;2;3	5.55e-44	SGTSTPTTPGSTAITPGT(0.999)PPS(0.001)YSSR	1609	18	1609;248	158	TSTPTTPGSTAITPGTPPSYSSRTPGTPGTP			22.4556	20.9737	20.7107	20.9144	23.3818	21.9271	21.5599	21.8766	23.9058	22.2838	21.9782	22.6275	22.641	21.3025	20.9309	20.8987	26.877	25.4391
	T	Lmnb2	P21619	1	0.750802	1.68273	0.007939	0.094965	-3.07929	-8.45201	1e-06	0.000548	-1.02466	-2.03448	0.000231	0.002834	-1.27193	-2.41485	4e-05	0.000768	1	1;2;3	7.31e-174	RLET(1)EDTSGSPSR	421	4	421	279	GMSVGQGRGKRRRLETEDTSGSPSRASRVSS	RxRxx[S/T]	RxRxx[S/T]xx[S/T]	23.9703	23.7836	18.991	20.491					25.5028	24.2857	21.8396	24.4764	26.006	24.713	24.1719	24.3229	26.1463	25.6694
	T	Lmnb2	P21619	1	0.879999	1.84037	0.000925	0.039685	-2.61741	-6.13648	1.3e-05	0.001844	-0.392943				-1.15375				2	1;2;3	7.31e-174	RLET(1)EDTSGSPSR	421	4	421	279	GMSVGQGRGKRRRLETEDTSGSPSRASRVSS	RxRxx[S/T]	RxRxx[S/T]xx[S/T]	23.9703	23.7836	18.991	20.491					25.5028	24.2857	21.8396	24.4764	26.006	24.713	24.1719	24.3229	26.1463	25.6694
	T	Foxk1	P42128	0.956	-2.36054	-5.13562	0.001772	0.047985	-0.486807	-1.40134	0.201308	0.465475	-0.240262				0.436784				3	2;3	0.000182	TPFGPLS(0.004)S(0.01)RS(0.065)APAS(0.988)PT(0.956)HPGLMS(0.978)PR	408	16	408	125	TPFGPLSSRSAPASPTHPGLMSPRSSGLQTP							25.699	22.9003	24.6288	24.303
	T	Foxk1	P42128	0.924	-1.86653	-3.64654			0.407308	1.32621			1.03332	2.04673	7.7e-05	0.001246	1.25213	2.38193	1.5e-05	0.00037	3	2;3	4.17e-06	S(0.039)S(0.044)GLQT(0.924)PECLS(0.995)REGS(0.998)PIPHDPDLGSK	422	6	422	83.1	PTHPGLMSPRSSGLQTPECLSREGSPIPHDP			26.8601	24.1852	25.5934	25.6349	27.4543	26.3709	24.8963	25.9735	26.5841	25.6912	25.1672	23.0612	26.6335	25.853	24.659	24.02	26.316	23.5573
	T	Foxk1	P42128	0.924	0.300117	1.23124	0.130032	0.408073	-2.21086	-4.62952	0.000611	0.020203	1.40755	2.65285	1.6e-05	0.000384	1.43848	2.71035	1.3e-05	0.000325	2	2;3	4.17e-06	S(0.039)S(0.044)GLQT(0.924)PECLS(0.995)REGS(0.998)PIPHDPDLGSK	422	6	422	83.1	PTHPGLMSPRSSGLQTPECLSREGSPIPHDP			26.8601	24.1852	25.5934	25.6349	27.4543	26.3709	24.8963	25.9735	26.5841	25.6912	25.1672	23.0612	26.6335	25.853	24.659	24.02	26.316	23.5573
	T	Hist1h1e	P43274	1	0.294023	1.22605	0.094507	0.34417	1.02322	2.03246	0.001613	0.036371	0.00064	1.00044	0.993789	0.996918	-0.139147	-1.10125	0.107989	0.240462	1	1;2	3.44e-17	SETAPAAPAAPAPAEKT(1)PVK	18	17	18	152	ETAPAAPAAPAPAEKTPVKKKARKAAGGAKR			29.8705	28.2975	28.2247	28.3321	28.9127	27.1793	27.1532	27.6047	29.3129	27.7112	27.5773	27.8794	29.7991	28.101	28.3217	28.2113	30.2766	28.4188
	T	Hist1h1b	P43276	0.909	0.266105	1.20256	0.057833	0.269359	0.983165	1.9768	0.000623	0.0203	0.0356739				-0.175432				2	1;2	4.97e-36	S(0.091)ET(0.909)APAETAAPAPVEKS(1)PAK	4	3	4	181	____________MSETAPAETAAPAPVEKSP							28.0837	26.8465	26.1159	26.4405	28.192	27.2874	25.9159	26.2449	27.0299	26.0415	25.0799	24.9538
	T	Hist1h1d	P43277	0.828	0.255957	1.19413	0.136182	0.41646	0.364064	1.28705	0.047862	0.228557	0.363736	1.28675	7.9e-05	0.001284	0.160071	1.11734	0.027309	0.091815	1	1	3.66e-36	S(0.172)ET(0.828)APAAPAAPAPVEKTPVK	4	3	4	179	____________MSETAPAAPAAPAPVEKTP			24.5873	23.3761	22.8477	22.6912	23.2591	22.314	20.6963	21.5759	23.962	23.2226	21.5349	21.7448	24.7933	23.5923	23.0891	22.8397	25.0359	23.9976
	T	Hist1h1d	P43277	1	0.391816	1.31204	0.039993	0.219654	0.962089	1.94813	0.001812	0.038672	-0.015851	-1.01105	0.866043	0.928092	-0.151323	-1.11059	0.124428	0.265763	1	1	3.17e-07	SETAPAAPAAPAPVEKT(1)PVK	18	17	18	112	ETAPAAPAAPAPVEKTPVKKKAKKTGAAAGK			28.7481	27.2791	27.1581	27.0426	27.714	25.8641	26.0649	26.4056	28.1294	26.4243	26.5682	26.633	28.6236	26.8648	27.2364	26.9893	29.1232	27.088
	T	Wfs1	Q3UN10	0.99	0.519497	1.43345	0.003464	0.065268	0.125755	1.09108	0.330055	0.598894	-0.151339	-1.1106	0.028177	0.093729	0.252293	1.1911	0.001215	0.009711	2	1;2	1.47e-75	MNS(0.006)GT(0.99)PPPS(0.385)PS(0.619)GPPPPPAPQPQAR	5	5	5	200	___________MNSGTPPPSPSGPPPPPAPQ			27.2636	25.6335	25.463	25.9045	27.8983	26.9204	25.7588	25.984	27.9594	26.3067	26.4153	26.3989	26.9792	25.8274	24.9764	25.2445	27.7438	26.4244
	T	Eef2	P58252	0.986	-0.779317	-1.71632	0.039356	0.218184	1.62513	3.08471	0.001159	0.029306	0.57954	1.49437	0.056815	0.153366	0.675193	1.59681	0.036551	0.112655	1	1;2	1.28e-70	AGET(0.014)RFT(0.986)DT(1)RKDEQER	57	7	57	203	KAGIIASARAGETRFTDTRKDEQERCITIKS											19.1064	18.5054	17.3825	14.3883					23.1697	21.3699
	T	Mapk1	P63085	1	1.01572	2.02191	0.00046	0.033737	0.126053	1.0913	0.46907	0.711181	0.277893	1.21242	0.033065	0.104919	0.550569	1.46466	0.000398	0.004218	2	1;2	4.04e-44	VADPDHDHTGFLT(1)EY(1)VATR	183	13	183	154	LARVADPDHDHTGFLTEYVATRWYRAPEIML			23.5546	21.9915	22.4632	21.1757	24.004	23.4789	21.0375	21.5072	25.9187	24.991	23.8716	23.813	26.1134	25.2266	23.4816	24.3661	24.398	23.1591
	T	Pdlim4	P70271	0.825	-0.547915	-1.46197	0.007021	0.08947	0.554729	1.46889	0.006719	0.085016	0.383863	1.30483	0.018824	0.070739	0.592171	1.50751	0.001168	0.009443	3	2;3	1.77e-06	IHIDPESQDCS(0.961)PAT(0.825)S(0.214)R	114	14	114	103	HRIHIDPESQDCSPATSRRSSVSGISLEDNR			28.4661	26.9647	26.7737	26.8989	28.5715	27.5038	26.533	26.7325	28.4216	27.1958	26.9608	26.1641	28.0155	26.9411	26.1508	26.0188	28.4488	27.2656
	T	Pdlim4	P70271	0.825	-0.388603	-1.30913			0.279165	1.21349			0.39764	1.31735	0.000256	0.003054	0.577363	1.49212	7e-06	0.000203	2	2;3	1.77e-06	IHIDPESQDCS(0.961)PAT(0.825)S(0.214)R	114	14	114	103	HRIHIDPESQDCSPATSRRSSVSGISLEDNR			28.4661	26.9647	26.7737	26.8989	28.5715	27.5038	26.533	26.7325	28.4216	27.1958	26.9608	26.1641	28.0155	26.9411	26.1508	26.0188	28.4488	27.2656
	T	Naca	P70670	0.902	0.126934	1.09197	0.363208	0.678427	0.198138	1.14722	0.172805	0.430525	-0.337398	-1.26348	0.018459	0.069835	-0.571814	-1.48639	0.000765	0.006874	2	1;2	2.36e-05	TAAPEET(0.039)S(0.012)T(0.048)T(0.902)PS(0.999)PQKIPK	1301	10	1301	115	PKKVPKTAAPEETSTTPSPQKIPKVAGPKEA			23.493	21.2677	22.4873	21.6975	23.2999	21.0242	22.2106	21.6718	23.6029	21.1655	22.4438	22.1591	22.7239	20.697	21.4373	21.1874	23.944	22.8017
	T	Hn1	P97825	1	1.04203	2.05912	0.001069	0.041386	-0.85204	-1.80505	0.003268	0.056249	-0.874492	-1.83336	4.1e-05	0.00078	-1.13807	-2.20087	3e-06	9.8e-05	1	1	9.14e-38	MASNIFGT(1)PEENPPSWAK	54	8	54	176	EQPVRKNKMASNIFGTPEENPPSWAKSAGSK			26.7491	26.1261	24.2595	24.2143	25.7568	24.2097	24.2864	24.0049	26.4515	24.7401	24.1156	25.4415	26.9233	24.6055	25.7684	25.4101	26.4641	25.7022
	T	Dusp27	Q148W8	0.997	0.876793	1.83629	0.057358	0.26823	-1.87737	-3.67404	0.001828	0.038786	0.905332				-1.50862	-2.84538			2	1;2	8.13e-13	RHT(0.997)LS(0.001)ES(0.001)S(0.001)ASESVSSHDIR	427	3	427	144	EEEEENSYSSRRRRHTLSESSASESVSSHDI	RxRxx[S/T]		25.5728	24.7063	23.3419	23.5049					22.2611	19.0806	19.2017	21.8835	22.8119	20.5353	20.8185	21.9295
	T	Patl1	Q3TC46	0.992	0.511846	1.42587	0.000962	0.040429	-1.63553	-3.10701	1e-06	0.000436	-0.473881	-1.38884	0.000941	0.00803	-0.453495	-1.36935	0.001113	0.009116	3	2;3	9e-05	ALPRRS(0.018)T(0.992)S(0.99)PIIGS(1)PPVR	178	7	178	138	EDDRDLSERALPRRSTSPIIGSPPVRAVPIG			25.1005	23.1268	23.4212	23.8934	25.5936	23.7562	23.8406	24.3539	23.5801	21.8675	21.5116	22.4488	23.0246	21.5081	21.2346	21.5557	24.7909	23.0771
	T	Gtf2f1	Q3THK3	0.804	0.034452	1.02417	0.741709	0.917451	-1.00245	-2.00339	2.2e-05	0.002431	0.508082	1.42216	2.1e-05	0.000474	0.438428	1.35513	8.9e-05	0.001396	2	2	2.5e-05	GT(0.804)S(0.245)RPGT(0.686)PS(0.265)AEAASTSSTLR	384	2	384	86.3	PPKRERKPSGGSSKGTSRPGTPSAEAASTSS			27.7434	25.9269	26.3019	26.2203	24.6261	23.4116	22.5366	23.0443	26.3995	25.2068	24.8563	24.2111	27.669	26.4808	25.7822	25.8868	24.4639	22.5463
	T	Gtf2f1	Q3THK3	0.996	0.193792	1.14377	0.104552	0.363916	-1.07083	-2.10064	1.8e-05	0.00213	0.538066	1.45202	2.3e-05	0.000514	0.479396	1.39416	7.2e-05	0.001196	2	1;2;3	2.5e-05	GT(0.453)S(0.547)RPGT(0.996)PS(0.003)AEAASTSSTLR	389	7	389	95.2	RKPSGGSSKGTSRPGTPSAEAASTSSTLRAA			30.1075	28.9096	28.2893	28.2739	29.3581	28.2272	27.1273	27.7601	29.9397	28.4811	28.2264	28.3456	30.2223	28.7548	28.5679	28.5815	29.9503	28.7155
	T	Gtf2f1	Q3THK3	0.996	1.44676	2.72595			-2.51157	-5.70242			-0.932212	-1.9082	3e-06	0.000111	-0.965999	-1.95341	2e-06	8.3e-05	1	1;2;3	2.5e-05	GT(0.453)S(0.547)RPGT(0.996)PS(0.003)AEAASTSSTLR	389	7	389	95.2	RKPSGGSSKGTSRPGTPSAEAASTSSTLRAA			30.1075	28.9096	28.2893	28.2739	29.3581	28.2272	27.1273	27.7601	29.9397	28.4811	28.2264	28.3456	30.2223	28.7548	28.5679	28.5815	29.9503	28.7155
	T	Gtf2f1	Q3THK3	0.965	-2.06074	-4.172	9e-06	0.007875	1.8287	3.55217	2e-05	0.002308	-0.0216157				-0.758459	-1.69168			2	2	3.1e-30	MDT(0.001)GPQS(0.096)LS(0.631)GKS(0.307)T(0.965)PSSGDVQVTEDAVRR	437	13	437	136	RLRMDTGPQSLSGKSTPSSGDVQVTEDAVRR			26.2267	24.8707	24.526	24.498	25.9191	24.6929	23.531	24.529	26.0858	25.119	24.0668	24.0364	26.7631	25.3812	25.0827	25.0466	27.8755	26.1006
	T	Fam195b	Q3UGS4	1	1.51422	2.85644	0.001016	0.040876	-0.062493	-1.04427	0.741269	0.887174	0.51606	1.43005	0.000594	0.005701	0.461165	1.37665	0.000915	0.007867	2	2;3	3.13e-13	NS(0.077)S(0.091)PRS(0.817)PT(0.005)NS(0.004)S(0.006)EIFT(1)PAHEENVR	30	15	30	123	RNSSPRSPTNSSEIFTPAHEENVRFIYEAWQ											22.3234	21.0648	20.6	20.4831	22.9071	21.7032	21.0399	21.1303
	T	Prune2	Q52KR3-6	0.801	0.546259	1.46029	0.004661	0.075178	0.061953	1.04388	0.552748	0.770782	-0.383888	-1.30485	0.000756	0.006815	-0.468207	-1.38339	0.000136	0.001907	1	1	1.37e-05	ET(0.002)GLPET(0.09)QLS(0.093)GT(0.801)PDT(0.015)CQSEFLNDVK	2576	12	2576	80.7	IGSRETGLPETQLSGTPDTCQSEFLNDVKVH			27.6256	26.9179	25.2679	25.2496	26.95	25.6583	25.1724	25.2124	27.4253	26.2489	25.1896	25.8907	28.1261	26.8515	26.5035	26.1932	29.4879	28.8858
	T	Irs1	Q543V3	0.999	0.361541	1.2848	0.035388	0.204972	-1.43629	-2.70623	1.7e-05	0.00213	-0.648395	-1.56742	1e-06	5.5e-05	-0.539963	-1.45394	9e-06	0.000251	2	2;3	4.52e-05	S(0.444)VT(0.557)PDS(0.999)LGHT(0.999)PPARGEEELSNYICMGGK	448	10	448	77.6	FRSSFRSVTPDSLGHTPPARGEEELSNYICM			27.1509	26.3236	25.1841	24.682	25.3903	24.5763	23.3949	22.9195	25.3622	23.9489	23.158	24.0672	27.4242	26.1478	25.9178	25.3362	30.7723	27.3255
	T	Irs1	Q543V3	0.999	0.609634	1.52587	0.009584	0.10298	-1.34249	-2.5359	0.000508	0.018111	-1.24134	-2.36418			-1.21843	-2.32694			3	2;3	4.52e-05	S(0.444)VT(0.557)PDS(0.999)LGHT(0.999)PPARGEEELSNYICMGGK	448	10	448	77.6	FRSSFRSVTPDSLGHTPPARGEEELSNYICM			27.1509	26.3236	25.1841	24.682	25.3903	24.5763	23.3949	22.9195	25.3622	23.9489	23.158	24.0672	27.4242	26.1478	25.9178	25.3362	30.7723	27.3255
	T	Eif4ebp1	Q60876	0.995	-1.57186	-2.97287	1e-06	0.004216	0.919894	1.89198	2.4e-05	0.002535	1.30663	2.47364			0.948015	1.92922			1	1	6.86e-05	NS(0.005)PVAKT(0.995)PPKDLPAIPGVTSPTSDEPPMQASQSQLPSSPEDKR	69	7	69	61.4	DRKFLMECRNSPVAKTPPKDLPAIPGVTSPT			21.2849	20.724	18.3626	18.8905	22.1472	21.2815	19.9604	20.0366
	T	Eif4ebp1	Q60876	0.906	-0.06269	-1.04441	0.659533	0.875772	-1.09323	-2.13351	9e-05	0.005498	-0.306772	-1.23694	0.000701	0.006459	-0.361773	-1.285	0.00017	0.002249	2	2;3	1.86e-23	RVALGDGVQLPPGDYS(0.008)T(0.046)T(0.906)PGGT(0.041)LFS(0.049)T(0.1)T(0.839)PGGT(0.01)R	36	18	36	109	ALGDGVQLPPGDYSTTPGGTLFSTTPGGTRI			29.8914	29.3172	27.1032	27.446	29.0918	28.4752	26.6384	26.4941	29.7521	29.0537	26.8282	27.7635	29.1551	28.1379	26.9691	27.3499	30.278	29.6166
	T	Eif4ebp1	Q60876	0.866	-0.222166	-1.16648			-0.833585	-1.78211			-0.349087	-1.27375	0.000328	0.003683	-0.418998	-1.337	6.2e-05	0.001059	2	2	2.33e-23	VALGDGVQLPPGDY(0.215)S(0.262)T(0.262)T(0.253)PGGT(0.043)LFS(0.02)T(0.063)T(0.866)PGGT(0.007)RIIY(0.009)DR	45	26	45	109	PGDYSTTPGGTLFSTTPGGTRIIYDRKFLME			28.9753	28.1052	26.6319	27.0084	28.7989	28.0793	26.3986	26.5007	30.0684	29.3413	27.2835	28.0733	28.4577	27.5979	26.0794	26.4954	29.5123	28.9246
	T	Tmpo	Q61029;Q61029-3;Q61033	0.999	0.479046	1.39382	0.001577	0.047206	-1.04238	-2.05961	1.2e-05	0.001812	0.091485	1.06547	0.143763	0.294035	0.013319	1.00927	0.824336	0.9052	1	1;2;3	3.4e-15	LREQGTESRS(0.005)S(0.995)T(0.999)PLPTVSSSAENTR	159	12	159;159;159	153	KLLKLREQGTESRSSTPLPTVSSSAENTRQN			32.8136	31.7857	30.7881	30.8921	32.2717	31.3899	29.8315	30.3989	32.4316	31.4365	30.3691	30.482	33.1083	31.9967	31.273	31.1481	33.5569	32.376
	T	Tcf12	Q61286;Q61286-2	0.91	-0.295272	-1.22712	0.040967	0.221389	-0.609463	-1.52569	0.001308	0.031548	-0.25629				-0.152654				2	1;2	1.46e-05	GS(0.121)T(0.121)S(0.121)S(0.107)S(0.476)PY(0.052)VAAS(0.084)HT(0.91)PPINGS(0.007)DS(0.001)ILGTR	313	14	313;313	77.1	HRGSTSSSPYVAASHTPPINGSDSILGTRGN			24.4888	23.3776	22.5695	22.6142					24.6511	23.7163	22.6288	22.5356	25.3708	23.8972	23.9199	23.5037	26.2956	24.8507
	T	Supt6h	Q62383	0.884	-0.241231	-1.182	0.062065	0.27789	0.061928	1.04386	0.545655	0.7663	0.025196	1.01762	0.804915	0.894108	0.48887	1.40335	0.000295	0.003398	3	2;3	4.92e-18	T(0.884)RT(0.281)PAS(0.827)INAT(0.008)PANINLADLTR	1530	1	1530	138	YQDPVPGITPSSSNRTRTPASINATPANINL			25.1296	23.8244	23.2206	23.5261	24.6916	23.8277	22.3355	22.7215	24.5188	23.4136	22.7133	22.5134	25.3326	24.3873	23.2782	23.2731	26.2815	25.0975
	T	Supt6h	Q62383	0.884	-0.098388	-1.07058	0.751174	0.921521	-0.303971	-1.23454	0.342104	0.609192	0.263264	1.20019	0.002904	0.018421	0.429376	1.34665	4.7e-05	0.000867	2	2;3	4.92e-18	T(0.884)RT(0.281)PAS(0.827)INAT(0.008)PANINLADLTR	1530	1	1530	138	YQDPVPGITPSSSNRTRTPASINATPANINL			25.1296	23.8244	23.2206	23.5261	24.6916	23.8277	22.3355	22.7215	24.5188	23.4136	22.7133	22.5134	25.3326	24.3873	23.2782	23.2731	26.2815	25.0975
	T	Supt6h	Q62383	0.782	-0.432763	-1.34982	0.009364	0.102201	-0.148146	-1.10814	0.183501	0.442775	0.22039	1.16505	0.033975	0.107009	0.463329	1.37872	0.000251	0.003017	3	2;3	5.1e-28	T(0.235)RT(0.782)PAS(0.983)INAT(1)PANINLADLTR	1532	3	1532	158	DPVPGITPSSSNRTRTPASINATPANINLAD			25.1296	23.8244	23.2206	23.5261	25.2729	24.3707	22.8801	23.4078	24.8985	23.7076	23.154	22.9745	25.4158	24.463	23.3852	23.3488	26.1877	25.1077
	T	Supt6h	Q62383	0.782	-0.362103	-1.2853	0.026804	0.17642	0.078876	1.05619	0.497795	0.72988	0.300876	1.23189	0.001069	0.008832	0.401327	1.32072	8.9e-05	0.001396	2	2;3	5.1e-28	T(0.235)RT(0.782)PAS(0.983)INAT(1)PANINLADLTR	1532	3	1532	158	DPVPGITPSSSNRTRTPASINATPANINLAD			25.1296	23.8244	23.2206	23.5261	25.2729	24.3707	22.8801	23.4078	24.8985	23.7076	23.154	22.9745	25.4158	24.463	23.3852	23.3488	26.1877	25.1077
	T	Supt6h	Q62383	1	-0.321395	-1.24954	0.01014	0.105753	-0.03379	-1.0237	0.724578	0.878345	0.22039	1.16505	0.033975	0.107009	0.463329	1.37872	0.000251	0.003017	3	2;3	5.1e-28	T(0.385)RT(0.615)PAS(1)INAT(1)PANINLADLTR	1539	10	1539	158	PSSSNRTRTPASINATPANINLADLTRAVNA			22.7395	21.4594	20.1244	21.505	24.3946	23.4887	21.8451	22.6357	23.8035	22.4826	22.1455	21.9817	24.0258	23.1666	21.8498	21.8894	24.3795	23.3636
	T	Ndrg1	Q62433	1	0.389029	1.30951	0.232608	0.543884	-1.76569	-3.40037	0.000581	0.019662	-1.03058	-2.04285	1e-05	0.000271	-0.745086	-1.67607	0.000231	0.002837	2	2	1.28e-121	SRT(1)AS(1)GSSVTSLEGTR	328	3	328	252	GYMPSASMTRLMRSRTASGSSVTSLEGTRSR			29.2604	28.8915	25.4	26.5872	28.4392	27.9611	25.8324	25.3553	28.6732	27.6521	25.1608	27.4205	28.4094	27.4385	26.0671	26.6367	28.7557	28.4855
	T	Mapk3	Q63844	1	1.03496	2.04906	0.00053	0.034164	0.30015	1.23127	0.124218	0.365188	0.758998	1.69232	0.003552	0.02126	1.08438	2.12046	0.000927	0.007936	2	2	3.33e-24	IADPEHDHTGFLT(1)EY(1)VATR	203	13	203	137	LARIADPEHDHTGFLTEYVATRWYRAPEIML							22.8645	22.1534	20.1719	20.7721					24.7064	23.7869	23.1869	21.6769
	T	Sdpr	Q63918	1	0.259105	1.19674	0.107209	0.367401	-0.429858	-1.3471	0.018208	0.135797	-0.327697	-1.25501	0.001088	0.008955	-0.451529	-1.36749	6.7e-05	0.001126	2	2;3	2.12e-43	RGNNS(1)AVGS(1)NADLT(1)IEEDEEEEPVALQQAQQVR	368	14	368	143	ARRGNNSAVGSNADLTIEEDEEEEPVALQQA			27.7936	26.7653	25.6833	25.9473	28.6559	27.7278	26.2108	26.874	28.1124	26.9181	26.1865	26.3745	28.8334	27.771	26.9113	26.8749	29.6303	28.511
	T	Cdk13	Q69ZA1;Q69ZA1-2	0.989	-2.15953	-4.46769	0.00052	0.034117	0.510108	1.42416	0.073549	0.283189	0.241247	1.18201			0.748661	1.68023			2	2	8.04e-08	DLS(0.01)LGLDDS(0.652)RT(0.349)NT(0.989)PQGVLPPAQLK	1058	13	1058;1058	79.4	PRKDLSLGLDDSRTNTPQGVLPPAQLKSQSN															21.7631	20.8244	19.85	19.5305
	T	Myof	Q69ZN7	0.999	0.198512	1.14751			0.328706	1.25589			-0.077941	-1.05551	0.420234	0.608108	-0.531417	-1.44535	0.000639	0.006011	2	1;2	5.04e-06	GPS(0.001)GT(0.999)VS(1)EAQLAR	172	5	172	101	VDGIVRGPGPKGPSGTVSEAQLARRITKGKS			28.1346	27.4301	25.6688	25.8508	25.7234	24.7462	24.1908	22.9513	27.5092	26.7119	25.1793	25.3619	28.3769	27.6195	26.1946	25.9666	28.8661	27.9807
	T	Rictor	Q6QI06	0.963	0.846306	1.79789	0.001274	0.042686	-1.9584	-3.88632	6e-06	0.001184	0.431948				0.186922	1.13833			2	2	3.83e-12	IRT(0.037)LT(0.963)EPS(0.999)VDLNHS(0.001)EDFTSSSAQK	1135	5	1135	91.4	LSSENKTSNRRIRTLTEPSVDLNHSEDFTSS	RxRxx[S/T]	RxRxx[S/T]xx[S/T]	24.9916	24.4271	22.1751	22.5324	23.8877	23.052	21.8285	21.564					25.0583	24.1622	22.8329	23.0513	25.8376	25.1862
	T	Larp1	Z4YJT3	0.971	-0.521209	-1.43516	0.00421	0.072407	-0.246941	-1.18669	0.04979	0.233677	0.316848	1.24561	0.000483	0.004885	0.314038	1.24318	0.000509	0.005082	1	1;2	9.68e-06	SLPT(0.005)T(0.971)VPES(0.024)PNYR	747	5	747	97.8	FGAPEPSTIARSLPTTVPESPNYRNARTPRT							23.9938	22.8231	21.8155	22.4153	24.21	22.7727	22.8728	22.1203					23.933	22.1553
	T	Larp1	Z4YJT3	0.971	0.79636	1.73671	0.005763	0.082403	-2.38355	-5.21819	8.7e-05	0.005408	0.211056				-0.614118				2	1;2	9.68e-06	SLPT(0.005)T(0.971)VPES(0.024)PNYR	747	5	747	97.8	FGAPEPSTIARSLPTTVPESPNYRNARTPRT							23.9938	22.8231	21.8155	22.4153	24.21	22.7727	22.8728	22.1203					23.933	22.1553
	T	Larp1	Z4YJT3	0.808	0.658847	1.57882	0.004034	0.070409	-1.89251	-3.71281	6.9e-05	0.00463	-0.580882	-1.49576	7.2e-05	0.001189	-0.24077	-1.18162	0.034167	0.107362	2	1;2	0.000331	T(0.225)PRT(0.808)PRT(0.966)PQLK	762	4	762	71.8	TVPESPNYRNARTPRTPRTPQLKDSSQTPRF			23.3745	22.4388	20.3447	21.8795	24.0902	23.2285	22.0067	21.8643	24.8824	23.4858	22.8107	23.4952	23.479	22.3916	21.4921	21.6275	25.1332	24.4046
	T	Larp1	Z4YJT3	0.986	0.702083	1.62685	0.000234	0.025987	-1.86546	-3.64383	0	0.000436	-0.572931	-1.48754	4.3e-05	0.000807	-0.317241	-1.24595	0.005373	0.028771	2	2	0.000331	T(0.346)PRT(0.668)PRT(0.986)PQLK	765	7	765	71.8	ESPNYRNARTPRTPRTPQLKDSSQTPRFYPV			23.903	22.986	21.1738	22.2571	25.2133	24.3654	23.0771	23.0087	25.4678	24.084	23.3794	24.0781	24.2666	23.0793	22.4006	22.4635	25.6555	24.8959
	T	Myl12a;Myl12b;Myl9	Q6ZWQ9;Q9CQ19	1	-0.240351	-1.18128	0.059823	0.273137	-0.154891	-1.11334	0.191586	0.45346	-1.2904	-2.44595	0.00242	0.016196	-1.50044	-2.82929	0.000769	0.006905	1	1;2	5.46e-198	RPQRAT(1)S(1)NVFAMFDQSQIQEFK	19	6	19;19	281	KRAKAKTTKKRPQRATSNVFAMFDQSQIQEF;KRAKTKTTKKRPQRATSNVFAMFDQSQIQEF			29.1802	28.7461	26.3146	26.1528	29.2298	28.7779	26.0283	26.5881	27.5046	26.9821	24.3191	25.1383	30.189	29.6683	27.5884	27.3324	28.4833	27.8054
	T	Znf516	Q7TSH3	0.999	0.359005	1.28254	0.005762	0.082403	-0.968088	-1.95625	1.5e-05	0.001936	0.099835	1.07165			0.147295	1.10749			1	1;2	0.000238	ST(0.001)T(0.999)PTPSVITR	923	3	923	103	RLAPSPGSGSLSRSTTPTPSVITRVGAQPSA			23.7302	22.3529	21.6341	22.3388													25.939	24.9048
	T	Emsy	Q8BMB0-2	0.998	0.03737	1.02624	0.71044	0.902912	-0.691436	-1.61489	0.001799	0.038563	0.924636				-0.766897	-1.70161			2	2	0.00159	RRT(0.998)NS(0.195)S(0.705)S(0.044)S(0.013)S(0.044)PVVLK	171	3	171	79.3	VSCSDEDEKPRKRRRTNSSSSSPVVLKEVPK	RxRxx[S/T]	RxRxx[S/T]xx[S/T]																	23.0872	22.3085
	T	Rps6kb1	Q8BSK8-2	1	0.552276	1.4664	0.002354	0.054733	-1.27445	-2.41907	1.3e-05	0.001858	-0.375935	-1.29768	0.000251	0.003018	0.074365	1.0529	0.342499	0.532232	3	2;3;4	6.9e-105	FIGS(1)PRT(1)PVS(1)PVKFS(1)PGDFWGR	421	7	421	222	EPKIRSPRRFIGSPRTPVSPVKFSPGDFWGR			24.4277	23.1472	22.2511	22.9823	25.5709	24.5382	23.542	23.6611	25.6291	23.9788	24.1665	23.9789	24.3339	23.0703	22.5429	22.5706	25.2475	24.2008
	T	Dtna	Q8CFR5;Q9D2N4	0.943	0.398275	1.31793			-0.051663	-1.03646			-1.39765	-2.63473	0.000393	0.00418	-1.84454	-3.59138	0.000133	0.001873	2	2;3	3.7e-40	S(0.463)AS(0.552)ACPT(0.943)PT(0.568)HT(0.474)PQDS(0.001)LTGVGGDVQEAFAQSSRR	589	7	525;589	140	SRPIPMPIRSASACPTPTHTPQDSLTGVGGD			23.9083	23.6405	20.2561	20.4319					22.8516	19.6408	18.9449	22.5746	22.7901	19.4609	21.4707	21.7895	22.0437	22.0437
	T	Dtna	Q8CFR5;Q9D2N4	0.785	0.092221	1.06601			-1.11729	-2.16939			-1.39765	-2.63473	0.000393	0.00418	-1.84454	-3.59138	0.000133	0.001873	2	2;3	3.7e-40	S(0.495)AS(0.502)ACPT(0.288)PT(0.785)HT(0.899)PQDS(0.028)LT(0.003)GVGGDVQEAFAQSSRR	591	9	527;591	140	PIPMPIRSASACPTPTHTPQDSLTGVGGDVQ			23.9083	23.6405	20.2561	20.4319					22.8516	19.6408	18.9449	22.5746	22.7901	19.4609	21.4707	21.7895	22.0437	22.0437
	T	Dtna	Q8CFR5;Q9D2N4	0.909	0.500766	1.41496			-1.08183	-2.11673			-1.39765	-2.63473	0.000393	0.00418	-1.84454	-3.59138	0.000133	0.001873	2	2;3	3.7e-40	S(0.488)AS(0.511)ACPT(0.814)PT(0.218)HT(0.909)PQDS(0.059)LTGVGGDVQEAFAQSSRR	593	11	529;593	140	PMPIRSASACPTPTHTPQDSLTGVGGDVQEA			23.9083	23.6405	20.2561	20.4319					22.8516	19.6408	18.9449	22.5746	22.7901	19.4609	21.4707	21.7895	22.0437	22.0437
	T	Ahctf1	Q8CJF7	0.887	-0.397033	-1.3168	0.012734	0.121051	0.988166	1.98366	0.000435	0.016925	-0.292681				-0.595422				2	2;3	1.21e-10	S(0.064)GFRT(0.049)T(0.887)PLAS(0.849)PS(0.15)LSPGR	1210	6	1210	146	AEFTPPSILRSGFRTTPLASPSLSPGRSLTP			23.9286	21.7643	22.4816	22.6428	24.3288	23.364	21.5989	22.7591	23.303	22.0106	22.0674	20.7209	23.0801	22.2864	20.8922	20.7843	22.7464	20.6272
	T	Ahctf1	Q8CJF7	0.887	-0.010235	-1.00712			0.981847	1.97499			1.00397	2.00551	1.4e-05	0.000356	1.30595	2.47247	1e-06	5.9e-05	3	2;3	1.21e-10	S(0.064)GFRT(0.049)T(0.887)PLAS(0.849)PS(0.15)LSPGR	1210	6	1210	146	AEFTPPSILRSGFRTTPLASPSLSPGRSLTP			23.9286	21.7643	22.4816	22.6428	24.3288	23.364	21.5989	22.7591	23.303	22.0106	22.0674	20.7209	23.0801	22.2864	20.8922	20.7843	22.7464	20.6272
	T	Mepce	Q8K3A9	1	-0.451997	-1.36793	0.001822	0.048461	0.497981	1.41224	0.001051	0.02766	0.451342	1.36731	0.00013	0.001844	0.519831	1.43379	3.4e-05	0.000677	2	2	2.32e-34	ALNAET(1)PKS(0.122)S(0.878)PLPAK	188	6	188	177	NSLLDEEVSRALNAETPKSSPLPAKGRDPVE			27.3929	25.8387	25.7505	25.8329	27.1327	26.1045	24.6588	25.5319	27.2379	26.0781	25.6909	24.9879	27.043	25.8253	25.149	25.3105	26.1715	24.5623
	T	Dync1li1	Q8R1Q8	0.965	1.20015	2.29764	0.00111	0.042052	0.374841	1.2967	0.058992	0.253921	-0.227007	-1.1704	0.010842	0.047642	0.177728	1.1311	0.036874	0.113275	3	2;3	2.52e-34	KPASVS(0.003)PT(0.059)T(0.965)PT(0.957)S(0.016)PTEGEAS	513	9	513	179	ELDRITRKPASVSPTTPTSPTEGEAS_____			28.3214	26.6653	26.6827	26.8536	29.1284	27.9416	27.1619	27.4147	27.4968	25.8236	26.1614	25.7116	29.4248	28.3591	27.475	27.5001	29.096	28.1441
	T	Taf9	Q8VI33	0.896	-1.19486	-2.28923	8.7e-05	0.015545	0.623733	1.54086	0.004013	0.064618	0.0870045				-0.907387				2	2;3;4	2.3e-25	LS(0.001)VGS(0.011)VS(0.064)S(0.071)RPS(0.905)T(0.896)PT(0.051)LGTPTPQTMSVSTK	159	12	159	135	TVPRLSVGSVSSRPSTPTLGTPTPQTMSVST							21.8609	21.2641	17.9188	19.9915
	T	Mustn1	Q99JI1	1	-0.135722	-1.09864	0.348105	0.663903	-0.65725	-1.57707	0.001815	0.038672	0.182191	1.13461	0.26108	0.443928	-0.774588	-1.7107	0.005125	0.027801	2	1;2	2.65e-24	S(1)EAGT(1)PEGPIKK	6	5	6	173	__________MSEAGTPEGPIKKKRPPVKEE			26.74	24.7769	25.812	24.5422	26.0191	24.2318	24.065	24.8741	25.5031	23.809	23.3073	24.4221	25.2561	23.1997	23.8534	23.8652	26.2024	24.6965
	T	Mustn1	Q99JI1	1	-0.054967	-1.03884	0.755345	0.923052	-0.668448	-1.58936	0.005596	0.077424	-0.171194	-1.12599	0.037129	0.113776	-0.387676	-1.30828	0.000155	0.002097	1	1;2	2.65e-24	S(1)EAGT(1)PEGPIKK	6	5	6	173	__________MSEAGTPEGPIKKKRPPVKEE			26.74	24.7769	25.812	24.5422	26.0191	24.2318	24.065	24.8741	25.5031	23.809	23.3073	24.4221	25.2561	23.1997	23.8534	23.8652	26.2024	24.6965
	T	Nmd3	Q99L48	1	-0.083037	-1.05925	0.365161	0.680003	0.458557	1.37417	0.001068	0.027876	0.479262	1.39403	0.002648	0.017267	0.546685	1.46073	0.000992	0.008331	1	1;2	1.05e-06	HVNIYRDATIPVES(1)DT(1)DDEGAPR	470	16	470	131	HVNIYRDATIPVESDTDDEGAPRISLAEMLE			27.3575	26.0707	25.6307	25.5617	27.437	26.5377	24.9205	25.6467	27.3641	26.3506	25.4822	25.2645	28.147	27.1204	26.2931	26.0422	28.2858	27.1091
	T	Akt1s1	Q9D1F4	1	0.703856	1.62885	0.000138	0.018932	-1.96271	-3.89793	0	0.000223	-0.173235	-1.12758	0.365389	0.555074	-3.19472	-9.156	0	0	1	1	2.45e-10	LNT(1)SDFQKLK	247	3	247	172	EDTQVFGDLPRPRLNTSDFQKLKRKY_____	RxRxx[S/T]		28.5042	28.2325	25.8289	22.4558	25.7226	24.2059	23.9872	24.2087	30.3098	29.6564	23.9268	28.8043	29.0273	25.7775	27.9406	27.7895	28.8809	28.5649
	T	Senp3	Q9EP97	1	-0.684866	-1.60755	0.001636	0.047275	1.02558	2.03578	0.000346	0.014835	0.295947				-0.428977				2	2	1.87e-08	NHLSPQEGGAT(1)PQVPS(0.994)PCCRFDS(0.006)PR	170	11	170	123	LAHPKNHLSPQEGGATPQVPSPCCRFDSPRG			21.9193	20.3415	20.5508	20.071
	T	Bag3	Q9JLV1	0.923	0.459427	1.375	0.006384	0.085604	-0.265656	-1.20218	0.039005	0.204421	-0.057662	-1.04078	0.426351	0.613582	-0.365817	-1.28861	0.000168	0.002231	1	1;2;3	4.09e-09	GAS(0.56)S(0.617)REGS(0.82)PARS(0.078)GT(0.923)PVHCPS(0.002)PIR	291	14	291	141	VRGASSREGSPARSGTPVHCPSPIRVHTVVD			30.3368	28.7626	29.0588	28.3473	29.4455	27.7813	27.4907	28.2162	29.1539	27.3517	27.1628	28.0391	29.3244	27.3513	27.9034	27.8973	30.7096	28.4893
	T	Bag3	Q9JLV1	0.923	0.146351	1.10677	0.557213	0.82007	-0.182878	-1.13515	0.468907	0.711181	-0.075088	-1.05343	0.319872	0.508381	-0.363736	-1.28675	0.000239	0.002902	2	1;2;3	4.09e-09	GAS(0.56)S(0.617)REGS(0.82)PARS(0.078)GT(0.923)PVHCPS(0.002)PIR	291	14	291	141	VRGASSREGSPARSGTPVHCPSPIRVHTVVD			30.3368	28.7626	29.0588	28.3473	29.4455	27.7813	27.4907	28.2162	29.1539	27.3517	27.1628	28.0391	29.3244	27.3513	27.9034	27.8973	30.7096	28.4893
	T	Plec	Q9QXS1;Q9QXS1-13;Q9QXS1-3;Q9QXS1-7	1	0.048243	1.034	0.797475	0.940026	0.014591	1.01016	0.937998	0.973115	0.178753	1.1319	0.009762	0.044224	0.30605	1.23632	0.000177	0.002319	1	1	6.11e-31	QIT(1)VEELVR	4037	3	4037;3880;3889;3923	196	SDARKLTFRGLRKQITVEELVRSQVMDEATA			29.7776	28.0769	28.1311	28.3546	28.7679	27.4937	26.6555	27.2748	29.4278	27.8554	28.0469	27.5904	29.3283	28.0868	27.5818	27.4868	30.1831	28.5067
	T	Ndrg3	Q9QYF9	0.993	0.701796	1.62653	0.00851	0.098187	-1.49281	-2.81437	0.000509	0.018111	-0.0730463				-1.40672	-2.65135			2	2;3	9.74e-138	LARS(0.985)RT(0.993)HS(0.62)T(0.144)S(0.194)S(0.046)S(0.016)IGS(0.001)GESPFSR	329	6	329	238	GYIPSASMTRLARSRTHSTSSSIGSGESPFS																			24.4859	24.0193
	T	Palm	Q9Z0P4	1	-1.98781	-3.96633	0.012595	0.12028	-0.855628	-1.80955	0.137498	0.381473	0.350755	1.27523	0.000262	0.003102	0.355807	1.2797	0.000231	0.002831	2	2	2.21e-34	SETLVNAQQT(1)PLGT(1)PKENR	141	10	141	157	AKEEQKSETLVNAQQTPLGTPKENRTSTPVR			28.069	26.7975	26.1837	26.403	28.409	27.4447	25.9156	26.7191	28.4425	27.4534	26.433	26.4301	28.3639	27.3051	26.5219	26.3111	28.5644	26.9092
	T	Palm	Q9Z0P4	1	-1.98781	-3.96633	0.012595	0.12028	-0.855628	-1.80955	0.137498	0.381473	0.350755	1.27523	0.000262	0.003102	0.355807	1.2797	0.000231	0.002831	2	2	2.21e-34	SETLVNAQQT(1)PLGT(1)PKENR	145	14	145	157	QKSETLVNAQQTPLGTPKENRTSTPVRSPGG			29.69	28.7057	27.6996	27.6484	29.5808	28.5634	27.2583	27.8729	29.6704	28.6613	27.4583	27.8713	30.0701	28.8516	28.3403	28.1744	30.6602	29.5527
	Y	Mapk1	P63085	1	0.540041	1.45401	0.002048	0.051159	0.163661	1.12013	0.19195	0.453612	0.099279	1.07124	0.254649	0.436141	0.458788	1.37439	0.000101	0.001531	1	1;2	4.04e-44	VADPDHDHTGFLT(1)EY(1)VAT(0.001)R	185	15	185	154	RVADPDHDHTGFLTEYVATRWYRAPEIMLNS			28.0482	26.0147	26.3699	26.8747	28.3091	26.995	26.3202	26.7774	28.305	26.6952	26.9106	26.5289	28.9355	27.7943	26.9771	27.1464	29.8912	28.4357
	Y	Mapk1	P63085	1	1.01572	2.02191	0.00046	0.033737	0.126053	1.0913	0.46907	0.711181	0.158061	1.11579	0.289909	0.476076	0.381018	1.30226	0.019652	0.072861	2	1;2	4.04e-44	VADPDHDHTGFLT(1)EY(1)VAT(0.001)R	185	15	185	154	RVADPDHDHTGFLTEYVATRWYRAPEIMLNS			28.0482	26.0147	26.3699	26.8747	28.3091	26.995	26.3202	26.7774	28.305	26.6952	26.9106	26.5289	28.9355	27.7943	26.9771	27.1464	29.8912	28.4357
	Y	Mapk3	Q63844	1	0.740585	1.67085	0.002525	0.055972	0.389201	1.30967	0.046758	0.226169	0.266532	1.20291	0.010498	0.046483	0.432067	1.34916	0.000322	0.003625	1	1;2	3.33e-24	IADPEHDHTGFLT(1)EY(1)VATR	205	15	205	137	RIADPEHDHTGFLTEYVATRWYRAPEIMLNS			28.3179	26.4821	26.2355	27.2703	26.9839	25.8405	24.7651	25.3953	28.3654	26.9331	27.0341	26.2577	27.6598	26.6188	25.4757	25.8936	27.8475	26.5976
	Y	Mapk3	Q63844	1	1.03496	2.04906	0.00053	0.034164	0.30015	1.23127	0.124218	0.365188	0.758998	1.69232	0.003552	0.02126	1.08438	2.12046	0.000927	0.007936	2	1;2	3.33e-24	IADPEHDHTGFLT(1)EY(1)VATR	205	15	205	137	RIADPEHDHTGFLTEYVATRWYRAPEIMLNS			28.3179	26.4821	26.2355	27.2703	26.9839	25.8405	24.7651	25.3953	28.3654	26.9331	27.0341	26.2577	27.6598	26.6188	25.4757	25.8936	27.8475	26.5976
[truncated: 74 more columns]

## Sheet: Reactome analysis
	term name	term id	term size	adjusted p value cluster 1	adjusted p value cluster 2	adjusted p value cluster 3	adjusted p value cluster 4
	mTOR signalling	REAC:R-MMU-165159	36	0.287184	0.0136007	1	1.94531e-07
	mTORC1-mediated signalling	REAC:R-MMU-166208	20	1	1	1	4.48711e-06
	Breakdown of the nuclear lamina	REAC:R-MMU-352238	3	1	1	0.00269127	1
	Rho GTPase cycle	REAC:R-MMU-194840	123	0.013368	0.503171	1	1
	AKT phosphorylates targets in the cytosol	REAC:R-MMU-198323	9	0.0170018	0.0324885	1	1
	Signal attenuation	REAC:R-MMU-74749	9	1	1	1	0.0193427
	Depolymerisation of the Nuclear Lamina	REAC:R-MMU-4419969	9	1	1	0.0320418	1
	Estrogen-dependent nuclear events downstream of ESR-membrane signaling	REAC:R-MMU-9634638	9	1	0.0324885	1	1
	Mitotic Anaphase	REAC:R-MMU-68882	142	1	1	0.0438712	1
	Nuclear Envelope Reassembly	REAC:R-MMU-2995410	11	1	1	0.0488245	1
	Initiation of Nuclear Envelope Reformation	REAC:R-MMU-2995383	11	1	1	0.0488245	1
	AKT phosphorylates targets in the nucleus	REAC:R-MMU-198693	11	1	0.0494898	1	1
	EPH-Ephrin signaling	REAC:R-MMU-2682334	59	1	0.0597376	1	1
	Cellular response to heat stress	REAC:R-MMU-3371556	81	0.0718157	1	1	1
	Apoptotic cleavage of cellular proteins	REAC:R-MMU-111465	35	1	1	0.511833	0.084126
	HSF1-dependent transactivation	REAC:R-MMU-3371571	22	0.10725	1	1	1
	Gastrin-CREB signalling pathway via PKC and MAPK	REAC:R-MMU-881907	16	1	1	1	0.123503
	CTLA4 inhibitory signaling	REAC:R-MMU-389513	21	1	0.186212	1	1
	CD28 dependent PI3K/Akt signaling	REAC:R-MMU-389357	23	1	0.223685	1	1
	G beta:gamma signalling through PI3Kgamma	REAC:R-MMU-392451	25	1	0.264463	1	1
	Signalling to ERKs	REAC:R-MMU-187687	21	1	1	1	0.284431
	Apoptotic execution phase	REAC:R-MMU-75153	48	1	1	0.953959	0.28744
	Mitotic Prophase	REAC:R-MMU-68875	128	1	1	0.507283	0.302838
	Regulation of TP53 Expression and Degradation	REAC:R-MMU-6806003	27	1	0.308517	1	1
	Regulation of TP53 Degradation	REAC:R-MMU-6804757	27	1	0.308517	1	1
	Regulation of TP53 Activity through Acetylation	REAC:R-MMU-6804758	28	1	0.331763	1	1
	Deactivation of the beta-catenin transactivating complex	REAC:R-MMU-3769402	29	1	0.355817	1	1
	VEGFR2 mediated vascular permeability	REAC:R-MMU-5218920	29	1	0.355817	1	1
	CD28 co-stimulation	REAC:R-MMU-389356	30	1	0.380674	1	1
	G-protein beta:gamma signalling	REAC:R-MMU-397795	30	1	0.380674	1	1
	RAF activation	REAC:R-MMU-5673000	31	1	0.406333	1	1
	Negative regulation of MAPK pathway	REAC:R-MMU-5675221	31	1	0.406333	1	0.904052
	Negative feedback regulation of MAPK pathway	REAC:R-MMU-5674499	6	1	1	1	0.420525
	Inhibition of TSC complex formation by PKB	REAC:R-MMU-165181	2	0.456984	0.786679	1	1
	NRAGE signals death through JNK	REAC:R-MMU-193648	46	0.465666	0.884794	1	1
	Energy dependent regulation of mTOR by LKB1-AMPK	REAC:R-MMU-380972	25	1	1	1	0.47993
	MAP2K and MAPK activation	REAC:R-MMU-5674135	37	1	0.576887	1	1
	Frs2-mediated activation	REAC:R-MMU-170968	7	1	1	1	0.585471
	Activation of the mRNA upon binding of the cap-binding complex and eIFs, and subsequent binding to 43S	REAC:R-MMU-72662	59	1	1	1	0.626303
	Nuclear Envelope Breakdown	REAC:R-MMU-2980766	42	1	1	0.733895	1
	Reversal of alkylation damage by DNA dioxygenases	REAC:R-MMU-73943	2	1	0.786679	1	1
	DNA Damage Reversal	REAC:R-MMU-73942	2	1	0.786679	1	1
	Cell junction organization	REAC:R-MMU-446728	63	0.859375	1	1	1
	Cell death signalling via NRAGE, NRIF and NADE	REAC:R-MMU-204998	64	0.885938	1	1	1
	Signaling by FGFR2	REAC:R-MMU-5654738	65	1	1	1	0.896395
	Activation of AKT2	REAC:R-MMU-165158	4	0.912065	1	1	1
	Invadopodia formation	REAC:R-MMU-8941237	4	0.912065	1	1	1
	Activation of the AP-1 family of transcription factors	REAC:R-MMU-450341	9	1	1	1	0.992578
	G-protein mediated events	REAC:R-MMU-112040	37	1	1	1	1
	Import of palmitoyl-CoA into the mitochondrial matrix	REAC:R-MMU-200425	14	1	1	1	1
	IGF1R signaling cascade	REAC:R-MMU-2428924	41	1	1	1	1
	ISG15 antiviral mechanism	REAC:R-MMU-1169408	27	1	1	1	1
	IRS-related events triggered by IGF1R	REAC:R-MMU-2428928	41	1	1	1	1
	IRS-mediated signalling	REAC:R-MMU-112399	38	1	1	1	1
	Gap junction trafficking and regulation	REAC:R-MMU-157858	41	1	1	1	1
	Glycosphingolipid metabolism	REAC:R-MMU-1660662	39	1	1	1	1
	Golgi-to-ER retrograde transport	REAC:R-MMU-8856688	125	1	1	1	1
	Golgi Cisternae Pericentriolar Stack Reorganization	REAC:R-MMU-162658	10	1	1	1	1
	G2/M Transition	REAC:R-MMU-69275	134	1	1	1	1
	Glycerophospholipid biosynthesis	REAC:R-MMU-1483206	104	1	1	1	1
	Glutamate Neurotransmitter Release Cycle	REAC:R-MMU-210500	23	1	1	1	1
	GRB2 events in EGFR signaling	REAC:R-MMU-179812	12	1	1	1	1
	GRB2 events in ERBB2 signaling	REAC:R-MMU-1963640	12	1	1	1	1
	GRB2:SOS provides linkage to MAPK signaling for Integrins	REAC:R-MMU-354194	14	1	1	1	1
	GRB7 events in ERBB2 signaling	REAC:R-MMU-1306955	4	1	1	1	1
	GTP hydrolysis and joining of the 60S ribosomal subunit	REAC:R-MMU-72706	109	1	1	1	1
	Growth hormone receptor signaling	REAC:R-MMU-982772	11	1	1	1	1
	AMPK inhibits chREBP transcriptional activation activity	REAC:R-MMU-163680	6	1	1	1	1
	MAPK targets/ Nuclear events mediated by MAP kinases	REAC:R-MMU-450282	27	1	1	1	1
	MAPK1 (ERK2) activation	REAC:R-MMU-112411	7	1	1	1	1
	MAPK3 (ERK1) activation	REAC:R-MMU-110056	8	1	1	1	1
	MET activates RAS signaling	REAC:R-MMU-8851805	7	1	1	1	1
	MHC class II antigen presentation	REAC:R-MMU-2132295	104	1	1	1	1
	Macroautophagy	REAC:R-MMU-1632852	83	1	1	1	1
	Metabolism of non-coding RNA	REAC:R-MMU-194441	47	1	1	1	1
	Metabolism of nucleotides	REAC:R-MMU-15869	93	1	1	1	1
	Microautophagy	REAC:R-MMU-9615710	27	1	1	1	1
	Mitotic G2-G2/M phases	REAC:R-MMU-453274	136	1	1	1	1
	MAP kinase activation	REAC:R-MMU-450294	45	1	1	1	1
	Insulin receptor signalling cascade	REAC:R-MMU-74751	44	1	1	1	1
	Integration of energy metabolism	REAC:R-MMU-163685	72	1	1	1	1
	Integrin alphaIIb beta3 signaling	REAC:R-MMU-354192	26	1	1	1	1
	Integrin signaling	REAC:R-MMU-9006921	26	1	1	1	1
	Interferon Signaling	REAC:R-MMU-913531	62	1	1	1	1
	Interleukin receptor SHC signaling	REAC:R-MMU-912526	19	1	1	1	1
	Interleukin-1 family signaling	REAC:R-MMU-446652	60	1	1	1	1
	Interleukin-1 signaling	REAC:R-MMU-9020702	48	1	1	1	1
	Interleukin-15 signaling	REAC:R-MMU-8983432	10	1	1	1	1
	Interleukin-2 family signaling	REAC:R-MMU-451927	32	1	1	1	1
	Interleukin-3, Interleukin-5 and GM-CSF signaling	REAC:R-MMU-512988	39	1	1	1	1
	L13a-mediated translational silencing of Ceruloplasmin expression	REAC:R-MMU-156827	108	1	1	1	1
	L1CAM interactions	REAC:R-MMU-373760	60	1	1	1	1
	Lipophagy	REAC:R-MMU-9613354	9	1	1	1	1
	Loss of Nlp from mitotic centrosomes	REAC:R-MMU-380259	67	1	1	1	1
	Loss of proteins required for interphase microtubule organization from the centrosome	REAC:R-MMU-380284	67	1	1	1	1
	Interleukin-17 signaling	REAC:R-MMU-448424	45	1	1	1	1
	FRS-mediated FGFR2 signaling	REAC:R-MMU-5654700	22	1	1	1	1
	Formation of the Early Elongation Complex	REAC:R-MMU-113418	30	1	1	1	1
	Cargo concentration in the ER	REAC:R-MMU-5694530	30	1	1	1	1
	Cargo recognition for clathrin-mediated endocytosis	REAC:R-MMU-8856825	92	1	1	1	1
	Caspase-mediated cleavage of cytoskeletal proteins	REAC:R-MMU-264870	11	1	1	1	1
	Cell-Cell communication	REAC:R-MMU-1500931	84	1	1	1	1
	Centrosome maturation	REAC:R-MMU-380287	76	1	1	1	1
	ChREBP activates metabolic gene expression	REAC:R-MMU-163765	5	1	1	1	1
	Chaperone Mediated Autophagy	REAC:R-MMU-9613829	16	1	1	1	1
	Clathrin-mediated endocytosis	REAC:R-MMU-8856828	128	1	1	1	1
	Cap-dependent Translation Initiation	REAC:R-MMU-72737	116	1	1	1	1
	Collagen formation	REAC:R-MMU-1474290	79	1	1	1	1
	Ca-dependent events	REAC:R-MMU-111996	24	1	1	1	1
	COPI-mediated anterograde transport	REAC:R-MMU-6807878	93	1	1	1	1
	AURKA Activation by TPX2	REAC:R-MMU-8854518	70	1	1	1	1
	Acetylcholine Neurotransmitter Release Cycle	REAC:R-MMU-264642	14	1	1	1	1
	Activated NTRK2 signals through FRS2 and FRS3	REAC:R-MMU-9028731	6	1	1	1	1
	Amplification of signal from unattached kinetochores via a MAD2 inhibitory signal	REAC:R-MMU-141444	87	1	1	1	1
	Amplification of signal from the kinetochores	REAC:R-MMU-141424	87	1	1	1	1
	Anchoring of the basal body to the plasma membrane	REAC:R-MMU-5620912	92	1	1	1	1
	Antigen Presentation: Folding, assembly and peptide loading of class I MHC	REAC:R-MMU-983170	45	1	1	1	1
	Antigen activates B Cell Receptor (BCR) leading to generation of second messengers	REAC:R-MMU-983695	77	1	1	1	1
	Antiviral mechanism by IFN-stimulated genes	REAC:R-MMU-1169410	32	1	1	1	1
	Apoptosis	REAC:R-MMU-109581	102	1	1	1	1
	Apoptotic cleavage of cell adhesion proteins	REAC:R-MMU-351906	9	1	1	1	1
	Assembly of collagen fibrils and other multimeric structures	REAC:R-MMU-2022090	53	1	1	1	1
	Autophagy	REAC:R-MMU-9612973	99	1	1	1	1
	COPI-dependent Golgi-to-ER retrograde traffic	REAC:R-MMU-6811434	91	1	1	1	1
	COPII-mediated vesicle transport	REAC:R-MMU-204005	64	1	1	1	1
	Costimulation by the CD28 family	REAC:R-MMU-388841	67	1	1	1	1
	DAP12 interactions	REAC:R-MMU-2172127	64	1	1	1	1
	Estrogen-dependent gene expression	REAC:R-MMU-9018519	119	1	1	1	1
	Estrogen-stimulated signaling through PRKCZ	REAC:R-MMU-9634635	5	1	1	1	1
	Eukaryotic Translation Initiation	REAC:R-MMU-72613	116	1	1	1	1
	Extra-nuclear estrogen signaling	REAC:R-MMU-9009391	68	1	1	1	1
	FCERI mediated Ca+2 mobilization	REAC:R-MMU-2871809	81	1	1	1	1
	FCERI mediated MAPK activation	REAC:R-MMU-2871796	21	1	1	1	1
	FGFR2 alternative splicing	REAC:R-MMU-6803529	24	1	1	1	1
	FRS-mediated FGFR1 signaling	REAC:R-MMU-5654693	21	1	1	1	1
	FRS-mediated FGFR3 signaling	REAC:R-MMU-5654706	18	1	1	1	1
	FRS-mediated FGFR4 signaling	REAC:R-MMU-5654712	20	1	1	1	1
	Factors involved in megakaryocyte development and platelet production	REAC:R-MMU-983231	117	1	1	1	1
	Fatty acyl-CoA biosynthesis	REAC:R-MMU-75105	32	1	1	1	1
	Fc epsilon receptor (FCERI) signaling	REAC:R-MMU-2454202	122	1	1	1	1
	Fcgamma receptor (FCGR) dependent phagocytosis	REAC:R-MMU-2029480	138	1	1	1	1
	Formation of RNA Pol II elongation complex	REAC:R-MMU-112382	51	1	1	1	1
	Formation of a pool of free 40S subunits	REAC:R-MMU-72689	98	1	1	1	1
	ERKs are inactivated	REAC:R-MMU-202670	13	1	1	1	1
	ERK/MAPK targets	REAC:R-MMU-198753	19	1	1	1	1
	p75 NTR receptor-mediated signalling	REAC:R-MMU-193704	77	1	1	1	1
	DAP12 signaling	REAC:R-MMU-2424491	55	1	1	1	1
	Deadenylation of mRNA	REAC:R-MMU-429947	25	1	1	1	1
	Deadenylation-dependent mRNA decay	REAC:R-MMU-429914	53	1	1	1	1
	Death Receptor Signalling	REAC:R-MMU-73887	115	1	1	1	1
	Dopamine Neurotransmitter Release Cycle	REAC:R-MMU-212676	22	1	1	1	1
	Downregulation of ERBB2 signaling	REAC:R-MMU-8863795	24	1	1	1	1
	Formation of the ternary complex, and subsequently, the 43S complex	REAC:R-MMU-72695	51	1	1	1	1
	Downregulation of ERBB2:ERBB3 signaling	REAC:R-MMU-1358803	10	1	1	1	1
	Downstream signal transduction	REAC:R-MMU-186763	25	1	1	1	1
	Downstream signaling of activated FGFR1	REAC:R-MMU-5654687	27	1	1	1	1
	Downstream signaling of activated FGFR2	REAC:R-MMU-5654696	26	1	1	1	1
	Downstream signaling of activated FGFR3	REAC:R-MMU-5654708	22	1	1	1	1
	Downstream signaling of activated FGFR4	REAC:R-MMU-5654716	24	1	1	1	1
	EGFR Transactivation by Gastrin	REAC:R-MMU-2179392	7	1	1	1	1
	ER to Golgi Anterograde Transport	REAC:R-MMU-199977	140	1	1	1	1
	ERBB2 Activates PTK6 Signaling	REAC:R-MMU-8847993	12	1	1	1	1
	ERBB2 Regulates Cell Motility	REAC:R-MMU-6785631	14	1	1	1	1
	Downregulation of SMAD2/3:SMAD4 transcriptional activity	REAC:R-MMU-2173795	18	1	1	1	1
	Mitotic Spindle Checkpoint	REAC:R-MMU-69618	102	1	1	1	1
	MyD88 cascade initiated on plasma membrane	REAC:R-MMU-975871	67	1	1	1	1
	Signaling by MET	REAC:R-MMU-6806834	68	1	1	1	1
	Signaling by NOTCH	REAC:R-MMU-157118	38	1	1	1	1
	Signaling by NOTCH3	REAC:R-MMU-9012852	20	1	1	1	1
	Signaling by NTRK1 (TRKA)	REAC:R-MMU-187037	52	1	1	1	1
	Signaling by NTRK2 (TRKB)	REAC:R-MMU-9006115	9	1	1	1	1
	Signaling by NTRKs	REAC:R-MMU-166520	64	1	1	1	1
	Signaling by Non-Receptor Tyrosine Kinases	REAC:R-MMU-9006927	49	1	1	1	1
	Signaling by PDGF	REAC:R-MMU-186797	49	1	1	1	1
	Signaling by Insulin receptor	REAC:R-MMU-74752	69	1	1	1	1
	Signaling by PTK6	REAC:R-MMU-8848021	49	1	1	1	1
	Signaling by SCF-KIT	REAC:R-MMU-1433557	36	1	1	1	1
	Signaling by TGF-beta Receptor Complex	REAC:R-MMU-170834	53	1	1	1	1
	Signaling by TGF-beta family members	REAC:R-MMU-9006936	81	1	1	1	1
	Signaling by Type 1 Insulin-like Growth Factor 1 Receptor (IGF1R)	REAC:R-MMU-2404192	41	1	1	1	1
	Signaling by VEGF	REAC:R-MMU-194138	97	1	1	1	1
	Signaling by the B Cell Receptor (BCR)	REAC:R-MMU-983705	107	1	1	1	1
	Signalling to RAS	REAC:R-MMU-167044	11	1	1	1	1
	Sphingolipid metabolism	REAC:R-MMU-428157	83	1	1	1	1
	Signaling by ROBO receptors	REAC:R-MMU-376176	19	1	1	1	1
	Spry regulation of FGF signaling	REAC:R-MMU-1295596	14	1	1	1	1
	Signaling by Hippo	REAC:R-MMU-2028269	20	1	1	1	1
	Signaling by FGFR4	REAC:R-MMU-5654743	37	1	1	1	1
	SOS-mediated signalling	REAC:R-MMU-112412	3	1	1	1	1
	SRP-dependent cotranslational protein targeting to membrane	REAC:R-MMU-1799339	89	1	1	1	1
	SUMOylation of DNA damage response and repair proteins	REAC:R-MMU-3108214	58	1	1	1	1
	SUMOylation of DNA replication proteins	REAC:R-MMU-4615885	41	1	1	1	1
	SUMOylation of chromatin organization proteins	REAC:R-MMU-4551638	33	1	1	1	1
	SUMOylation of transcription cofactors	REAC:R-MMU-3899300	32	1	1	1	1
	Sema4D in semaphorin signaling	REAC:R-MMU-400685	13	1	1	1	1
	Sema4D mediated inhibition of cell attachment and migration	REAC:R-MMU-416550	7	1	1	1	1
	Semaphorin interactions	REAC:R-MMU-373755	48	1	1	1	1
	Separation of Sister Chromatids	REAC:R-MMU-2467813	133	1	1	1	1
	Serotonin Neurotransmitter Release Cycle	REAC:R-MMU-181429	17	1	1	1	1
	Signal transduction by L1	REAC:R-MMU-445144	17	1	1	1	1
	Signaling by EGFR	REAC:R-MMU-177929	43	1	1	1	1
	Signaling by ERBB2	REAC:R-MMU-1227986	41	1	1	1	1
	Signaling by ERBB4	REAC:R-MMU-1236394	29	1	1	1	1
	Signaling by FGFR	REAC:R-MMU-190236	75	1	1	1	1
	Signaling by FGFR1	REAC:R-MMU-5654736	44	1	1	1	1
	Signaling by FGFR3	REAC:R-MMU-5654741	36	1	1	1	1
	Senescence-Associated Secretory Phenotype (SASP)	REAC:R-MMU-2559582	100	1	1	1	1
	SHC1 events in ERBB4 signaling	REAC:R-MMU-1250347	11	1	1	1	1
	Stimuli-sensing channels	REAC:R-MMU-2672351	95	1	1	1	1
	Synthesis of PC	REAC:R-MMU-1483191	20	1	1	1	1
	Transport of Mature mRNA Derived from an Intronless Transcript	REAC:R-MMU-159231	40	1	1	1	1
	Transport of Mature mRNA derived from an Intron-Containing Transcript	REAC:R-MMU-159236	73	1	1	1	1
	Transport of Mature mRNAs Derived from Intronless Transcripts	REAC:R-MMU-159234	41	1	1	1	1
	Transport of the SLBP Dependant Mature mRNA	REAC:R-MMU-159230	35	1	1	1	1
	Transport of the SLBP independent Mature mRNA	REAC:R-MMU-159227	34	1	1	1	1
	Type I hemidesmosome assembly	REAC:R-MMU-446107	10	1	1	1	1
	UCH proteinases	REAC:R-MMU-5689603	96	1	1	1	1
	VEGFA-VEGFR2 Pathway	REAC:R-MMU-4420097	90	1	1	1	1
	Transport of Mature Transcript to Cytoplasm	REAC:R-MMU-72202	81	1	1	1	1
	mRNA 3'-end processing	REAC:R-MMU-72187	56	1	1	1	1
	mRNA Capping	REAC:R-MMU-72086	27	1	1	1	1
	mRNA Splicing - Minor Pathway	REAC:R-MMU-72165	49	1	1	1	1
	mRNA decay by 5' to 3' exoribonuclease	REAC:R-MMU-430039	12	1	1	1	1
	phospho-PLA2 pathway	REAC:R-MMU-111995	2	1	1	1	1
	Striated Muscle Contraction	REAC:R-MMU-390522	33	1	1	1	1
	Synthesis of PIPs at the Golgi membrane	REAC:R-MMU-1660514	12	1	1	1	1
	Synthesis of PIPs at the plasma membrane	REAC:R-MMU-1660499	43	1	1	1	1
	TBC/RABGAPs	REAC:R-MMU-8854214	31	1	1	1	1
	TP53 Regulates Metabolic Genes	REAC:R-MMU-5628897	40	1	1	1	1
	TP53 Regulates Transcription of DNA Repair Genes	REAC:R-MMU-6796648	39	1	1	1	1
	TRAF6 mediated induction of NFkB and MAP kinases upon TLR7/8 or 9 activation	REAC:R-MMU-975138	77	1	1	1	1
	TRIF(TICAM1)-mediated TLR4 signaling	REAC:R-MMU-937061	87	1	1	1	1
	Thrombin signalling through proteinase activated receptors (PARs)	REAC:R-MMU-456926	32	1	1	1	1
	Tie2 Signaling	REAC:R-MMU-210993	17	1	1	1	1
	Toll Like Receptor 10 (TLR10) Cascade	REAC:R-MMU-168142	67	1	1	1	1
	Translation initiation complex formation	REAC:R-MMU-72649	58	1	1	1	1
	Toll Like Receptor 2 (TLR2) Cascade	REAC:R-MMU-181438	67	1	1	1	1
	Toll Like Receptor 4 (TLR4) Cascade	REAC:R-MMU-166016	98	1	1	1	1
	Toll Like Receptor 5 (TLR5) Cascade	REAC:R-MMU-168176	67	1	1	1	1
	Toll Like Receptor 7/8 (TLR7/8) Cascade	REAC:R-MMU-168181	78	1	1	1	1
	Toll Like Receptor 9 (TLR9) Cascade	REAC:R-MMU-168138	82	1	1	1	1
	Toll Like Receptor TLR1:TLR2 Cascade	REAC:R-MMU-168179	67	1	1	1	1
	Toll Like Receptor TLR6:TLR2 Cascade	REAC:R-MMU-168188	67	1	1	1	1
	Toll-like Receptor Cascades	REAC:R-MMU-168898	123	1	1	1	1
	Transcriptional activity of SMAD2/SMAD3:SMAD4 heterotrimer	REAC:R-MMU-2173793	34	1	1	1	1
	Toll Like Receptor 3 (TLR3) Cascade	REAC:R-MMU-168164	68	1	1	1	1
	SHC1 events in ERBB2 signaling	REAC:R-MMU-1250196	14	1	1	1	1
	SHC-related events triggered by IGF1R	REAC:R-MMU-2428933	4	1	1	1	1
	Nucleobase biosynthesis	REAC:R-MMU-8956320	15	1	1	1	1
	Opioid Signalling	REAC:R-MMU-111885	68	1	1	1	1
	Ovarian tumor domain proteases	REAC:R-MMU-5689896	30	1	1	1	1
	Oxidative Stress Induced Senescence	REAC:R-MMU-2559580	108	1	1	1	1
	PI Metabolism	REAC:R-MMU-1483255	69	1	1	1	1
	PI3K events in ERBB2 signaling	REAC:R-MMU-1963642	15	1	1	1	1
	PI5P, PP2A and IER3 Regulate PI3K/AKT Signaling	REAC:R-MMU-6811558	93	1	1	1	1
	Nuclear Receptor transcription pathway	REAC:R-MMU-383280	47	1	1	1	1
	PKMTs methylate histone lysines	REAC:R-MMU-3214841	65	1	1	1	1
	PTEN Regulation	REAC:R-MMU-6807070	61	1	1	1	1
	PTK6 Regulates RHO GTPases, RAS GTPase and MAP kinases	REAC:R-MMU-8849471	13	1	1	1	1
	Platelet Aggregation (Plug Formation)	REAC:R-MMU-76009	33	1	1	1	1
	Platelet degranulation	REAC:R-MMU-114608	110	1	1	1	1
	Programmed Cell Death	REAC:R-MMU-5357801	109	1	1	1	1
	Prolonged ERK activation events	REAC:R-MMU-169893	10	1	1	1	1
	PLC beta mediated events	REAC:R-MMU-112043	36	1	1	1	1
	Protein-protein interactions at synapses	REAC:R-MMU-6794362	67	1	1	1	1
	Nuclear Pore Complex (NPC) Disassembly	REAC:R-MMU-3301854	29	1	1	1	1
	MyD88 dependent cascade initiated on endosome	REAC:R-MMU-975155	78	1	1	1	1
	MyD88-independent TLR4 cascade	REAC:R-MMU-166166	87	1	1	1	1
	MyD88:MAL(TIRAP) cascade initiated on plasma membrane	REAC:R-MMU-166058	67	1	1	1	1
	Myogenesis	REAC:R-MMU-525793	22	1	1	1	1
	NCAM signaling for neurite out-growth	REAC:R-MMU-375165	34	1	1	1	1
	NOTCH3 Activation and Transmission of Signal to the Nucleus	REAC:R-MMU-9013507	20	1	1	1	1
	Negative regulation of FGFR1 signaling	REAC:R-MMU-5654726	30	1	1	1	1
	Negative regulation of FGFR2 signaling	REAC:R-MMU-5654727	31	1	1	1	1
	Nuclear Events (kinase and transcription factor activation)	REAC:R-MMU-198725	22	1	1	1	1
	Negative regulation of FGFR3 signaling	REAC:R-MMU-5654732	27	1	1	1	1
	Negative regulation of the PI3K/AKT network	REAC:R-MMU-199418	100	1	1	1	1
	Neurotransmitter release cycle	REAC:R-MMU-112310	46	1	1	1	1
	Noncanonical activation of NOTCH3	REAC:R-MMU-9017802	2	1	1	1	1
	Nonsense Mediated Decay (NMD) enhanced by the Exon Junction Complex (EJC)	REAC:R-MMU-975957	112	1	1	1	1
	Nonsense Mediated Decay (NMD) independent of the Exon Junction Complex (EJC)	REAC:R-MMU-975956	91	1	1	1	1
	Nonsense-Mediated Decay (NMD)	REAC:R-MMU-927802	112	1	1	1	1
	Norepinephrine Neurotransmitter Release Cycle	REAC:R-MMU-181430	16	1	1	1	1
	Negative regulation of FGFR4 signaling	REAC:R-MMU-5654733	29	1	1	1	1
	SHC1 events in EGFR signaling	REAC:R-MMU-180336	12	1	1	1	1
	Pyrimidine biosynthesis	REAC:R-MMU-500753	3	1	1	1	1
	Recruitment of NuMA to mitotic centrosomes	REAC:R-MMU-380320	87	1	1	1	1
	Recruitment of mitotic centrosome proteins and complexes	REAC:R-MMU-380270	76	1	1	1	1
	Recycling pathway of L1	REAC:R-MMU-437239	33	1	1	1	1
	Regulation of HSF1-mediated heat shock response	REAC:R-MMU-3371453	63	1	1	1	1
	Regulation of KIT signaling	REAC:R-MMU-1433559	13	1	1	1	1
	Regulation of PLK1 Activity at G2/M Transition	REAC:R-MMU-2565942	83	1	1	1	1
	Regulation of PTEN gene transcription	REAC:R-MMU-8943724	38	1	1	1	1
	Regulation of TP53 Activity	REAC:R-MMU-5633007	105	1	1	1	1
	Regulation of TP53 Activity through Association with Co-factors	REAC:R-MMU-6804759	10	1	1	1	1
	Regulation of TP53 Activity through Phosphorylation	REAC:R-MMU-6804756	50	1	1	1	1
	Receptor-type tyrosine-protein phosphatases	REAC:R-MMU-388844	18	1	1	1	1
	Regulation of actin dynamics for phagocytic cup formation	REAC:R-MMU-2029482	116	1	1	1	1
	Regulation of lipid metabolism by Peroxisome proliferator-activated receptor alpha (PPARalpha)	REAC:R-MMU-400206	16	1	1	1	1
	Resolution of Sister Chromatid Cohesion	REAC:R-MMU-2500257	113	1	1	1	1
	Response to elevated platelet cytosolic Ca2+	REAC:R-MMU-76005	115	1	1	1	1
	Ribosomal scanning and start codon recognition	REAC:R-MMU-72702	58	1	1	1	1
	Role of LAT2/NTAL/LAB on calcium mobilization	REAC:R-MMU-2730905	9	1	1	1	1
	SHC-mediated cascade:FGFR1	REAC:R-MMU-5654688	18	1	1	1	1
	SHC-mediated cascade:FGFR2	REAC:R-MMU-5654699	19	1	1	1	1
	SHC-mediated cascade:FGFR3	REAC:R-MMU-5654704	15	1	1	1	1
	SHC-mediated cascade:FGFR4	REAC:R-MMU-5654719	17	1	1	1	1
	Regulation of gap junction activity	REAC:R-MMU-191650	3	1	1	1	1
	RAB GEFs exchange GTP for GDP on RABs	REAC:R-MMU-8876198	75	1	1	1	1
	Rab regulation of trafficking	REAC:R-MMU-9007101	99	1	1	1	1
	RUNX1 regulates genes involved in megakaryocyte differentiation and platelet function	REAC:R-MMU-8936459	86	1	1	1	1
	RAF-independent MAPK1/3 activation	REAC:R-MMU-112409	20	1	1	1	1
	RET signaling	REAC:R-MMU-8853659	35	1	1	1	1
	RHO GTPases Activate Formins	REAC:R-MMU-5663220	128	1	1	1	1
	RHO GTPases Activate WASPs and WAVEs	REAC:R-MMU-5663213	36	1	1	1	1
	RNA Pol II CTD phosphorylation and interaction with CE	REAC:R-MMU-77075	25	1	1	1	1
	RNA Polymerase I Promoter Clearance	REAC:R-MMU-73854	107	1	1	1	1
	RNA Polymerase I Promoter Escape	REAC:R-MMU-73772	91	1	1	1	1
	RNA Polymerase I Promoter Opening	REAC:R-MMU-73728	67	1	1	1	1
	RUNX1 regulates transcription of genes involved in differentiation of HSCs	REAC:R-MMU-8939236	22	1	1	1	1
	RNA Polymerase I Transcription	REAC:R-MMU-73864	108	1	1	1	1
	RNA Polymerase II Pre-transcription Events	REAC:R-MMU-674695	71	1	1	1	1
	RNA Polymerase II Promoter Escape	REAC:R-MMU-73776	42	1	1	1	1
	RNA Polymerase II Transcription Elongation	REAC:R-MMU-75955	51	1	1	1	1
	RNA Polymerase II Transcription Initiation	REAC:R-MMU-75953	42	1	1	1	1
	RNA Polymerase II Transcription Initiation And Promoter Clearance	REAC:R-MMU-76042	42	1	1	1	1
	RNA Polymerase II Transcription Pre-Initiation And Promoter Opening	REAC:R-MMU-73779	42	1	1	1	1
	RNA Polymerase II Transcription Termination	REAC:R-MMU-73856	65	1	1	1	1
	RNA polymerase II transcribes snRNA genes	REAC:R-MMU-6807505	67	1	1	1	1
	RUNX1 interacts with co-factors whose precise effect on RUNX1 targets is not known	REAC:R-MMU-8939243	34	1	1	1	1
	RNA Polymerase I Transcription Initiation	REAC:R-MMU-73762	40	1	1	1	1
	GP1b-IX-V activation signalling	REAC:R-MMU-430116	10	1	1	1	1
	Establishment of Sister Chromatid Cohesion	REAC:R-MMU-2468052	10	1	1	1	1
	C-type lectin receptors (CLRs)	REAC:R-MMU-5621481	57	1	1	1	1
	CD209 (DC-SIGN) signaling	REAC:R-MMU-5621575	13	1	1	1	1
	Cohesin Loading onto Chromatin	REAC:R-MMU-2470946	9	1	1	1	1
	EPH-ephrin mediated repulsion of cells	REAC:R-MMU-3928665	29	1	1	1	1
	EPHA-mediated growth cone collapse	REAC:R-MMU-3928663	18	1	1	1	1
	EPHB-mediated forward signaling	REAC:R-MMU-3928662	34	1	1	1	1
	Ephrin signaling	REAC:R-MMU-3928664	19	1	1	1	1
	PTK6 Regulates RTKs and Their Effectors AKT1 and DOK1	REAC:R-MMU-8849469	10	1	1	1	1
	Rap1 signalling	REAC:R-MMU-392517	14	1	1	1	1
	Regulation of mRNA stability by proteins that bind AU-rich elements	REAC:R-MMU-450531	38	1	1	1	1
	S Phase	REAC:R-MMU-69242	87	1	1	1	1
	PI3K Cascade	REAC:R-MMU-109704	37	1	1	1	1
	MAPK6/MAPK4 signaling	REAC:R-MMU-5687128	28	1	1	1	1
	Metabolism of cofactors	REAC:R-MMU-8978934	14	1	1	1	1
	Metabolism of nitric oxide: eNOS activation and regulation	REAC:R-MMU-202131	16	1	1	1	1
	Butyrate Response Factor 1 (BRF1) binds and destabilizes mRNA	REAC:R-MMU-450385	15	1	1	1	1
	Mitotic Telophase/Cytokinesis	REAC:R-MMU-68884	13	1	1	1	1
	Degradation of beta-catenin by the destruction complex	REAC:R-MMU-195253	33	1	1	1	1
	Disassembly of the destruction complex and recruitment of AXIN to the membrane	REAC:R-MMU-4641262	27	1	1	1	1
	Elastic fibre formation	REAC:R-MMU-1566948	33	1	1	1	1
	Epigenetic regulation of gene expression	REAC:R-MMU-212165	111	1	1	1	1
	Activation of BAD and translocation to mitochondria	REAC:R-MMU-111447	12	1	1	1	1
	Activation of BH3-only proteins	REAC:R-MMU-114452	18	1	1	1	1
	B-WICH complex positively regulates rRNA expression	REAC:R-MMU-5250924	93	1	1	1	1
	BH3-only proteins associate with and inactivate anti-apoptotic BCL-2 members	REAC:R-MMU-111453	7	1	1	1	1
	Beta-catenin phosphorylation cascade	REAC:R-MMU-196299	16	1	1	1	1
	CRMPs in Sema3A signaling	REAC:R-MMU-399956	15	1	1	1	1
	Cell-extracellular matrix interactions	REAC:R-MMU-446353	15	1	1	1	1
	Intrinsic Pathway for Apoptosis	REAC:R-MMU-109606	38	1	1	1	1
	Smooth Muscle Contraction	REAC:R-MMU-445355	29	1	1	1	1
	Molecules associated with elastic fibres	REAC:R-MMU-2129379	31	1	1	1	1
	Positive epigenetic regulation of rRNA expression	REAC:R-MMU-5250913	93	1	1	1	1
	Post-translational protein phosphorylation	REAC:R-MMU-8957275	105	1	1	1	1
	RHO GTPases Activate Rhotekin and Rhophilins	REAC:R-MMU-5666185	6	1	1	1	1
	Regulation of Insulin-like Growth Factor (IGF) transport and uptake by Insulin-like Growth Factor Binding Proteins (IGFBPs)	REAC:R-MMU-381426	111	1	1	1	1
	RHO GTPases activate PAKs	REAC:R-MMU-5627123	21	1	1	1	1
	RHO GTPases activate PKNs	REAC:R-MMU-5625740	89	1	1	1	1
	Netrin-1 signaling	REAC:R-MMU-373752	23	1	1	1	1
	Regulation of FZD by ubiquitination	REAC:R-MMU-4641263	19	1	1	1	1
	Synthesis of PIPs at the early endosome membrane	REAC:R-MMU-1660516	11	1	1	1	1
	Synthesis of PIPs at the late endosome membrane	REAC:R-MMU-1660517	7	1	1	1	1
	snRNP Assembly	REAC:R-MMU-191859	47	1	1	1	1
	COPI-independent Golgi-to-ER retrograde traffic	REAC:R-MMU-6811436	49	1	1	1	1
	TP53 Regulates Transcription of Cell Cycle Genes	REAC:R-MMU-6791312	33	1	1	1	1
	TP53 regulates transcription of additional cell cycle genes whose exact role in the p53 pathway remain uncertain	REAC:R-MMU-6804115	17	1	1	1	1
	Tetrahydrobiopterin (BH4) synthesis, recycling, salvage and regulation	REAC:R-MMU-1474151	9	1	1	1	1
	eNOS activation	REAC:R-MMU-203615	12	1	1	1	1
	DCC mediated attractive signaling	REAC:R-MMU-418885	11	1	1	1	1
	HSP90 chaperone cycle for steroid hormone receptors (SHR)	REAC:R-MMU-3371497	51	1	1	1	1
	Interleukin-7 signaling	REAC:R-MMU-1266695	25	1	1	1	1
	Kinesins	REAC:R-MMU-983189	51	1	1	1	1
	DNA Damage/Telomere Stress Induced Senescence	REAC:R-MMU-2559586	88	1	1	1	1
	Formation of Senescence-Associated Heterochromatin Foci (SAHF)	REAC:R-MMU-2559584	17	1	1	1	1
