# Supplementary material for: Phosphoproteomics identifies dual-site phosphorylation in an extended basophilic motif regulating FILIP1-mediated degradation of filamin-C
Source: Commun Biol. 2020 May 22;3:253. doi: 10.1038/s42003-020-0982-5 (PMC7244511; doi:10.1038/s42003-020-0982-5)
Supplement: Supplementary file 8 — Supplementary Data 8 [file 42003_2020_982_MOESM8_ESM.xlsx]

## Sheet: Column header
	Supplementary Data 8. Quantitative MS data from in vitro kinase assays using Akt, PKCa and human FLNc d18-21. This file containes two spreadsheets with the first one (column header) giving explanations on the column header used in the spreadsheet "Skyline results". Label-free quantification was performed using the Skyline software. Phosphopeptides from each of the three independent experiments we…
	Spreadsheet "Skyline results"
	Protein Name	Uniprot identifier and name of the protein
	Peptide Sequence	Sequence of the peptide
	Begin Pos	Start position of the peptide within the protein
	End Pos	End position of the peptide within the protein
	Peptide Modified Sequence	Modified amino acid sequence of the peptide including the position of the phosphorylation [+80]
	Missed Cleavages	Number of missed enzymatic cleavages
	Precursor Neutral Mass	Neutral mass of the precursor ion
	Precursor Charge	Charge of the precursor ion
	Precursor Mz	Mass/charge ratio of the precursor ion
	Best Retention Time	Mean retention time in which the precursor has been measured
	Akt MSA1-3 Total Area MS1	Total Area MS1 from Skyline for sample treated with Akt and analyzed via MSA, replicate 1-3
	Akt HCD1-3 Total Area MS1	Total Area MS1 from Skyline for sample treated with Akt and analyzed via HCD, replicate 1-3
	Akt ETD1 Total Area MS1	Total Area MS1 from Skyline for sample treated with Akt and analyzed via ETD, replicate 1-3
	PKCa MSA1 Total Area MS1	Total Area MS1 from Skyline for sample treated with PKCa and analyzed via MSA, replicate 1-3
	PKCa HCD1 Total Area MS1	Total Area MS1 from Skyline for sample treated with PKCa and analyzed via HCD, replicate 1-3
	PKCa ETD1 Total Area MS1	Total Area MS1 from Skyline for sample treated with PKCa and analyzed via ETD, replicate 1-3
	Akt PKCa MSA1 Total Area MS1	Total Area MS1 from Skyline for sample treated with Akt and PKCa and analyzed via MSA, replicate 1-3
	Akt PKCa HCD1 Total Area MS1	Total Area MS1 from Skyline for sample treated with Akt and PKCa and analyzed via HCD, replicate 1-3
	Akt PKCa ETD1 Total Area MS1	Total Area MS1 from Skyline for sample treated with Akt and PKCa and analyzed via ETD, replicate 1-3

## Sheet: Skyline results
	Protein Name	Peptide Sequence	Begin Pos	End Pos	Peptide Modified Sequence	Missed Cleavages	Precursor Neutral Mass	Precursor Charge	Precursor Mz	Best Retention Time	Akt MSA1 Total Area MS1	Akt MSA2 Total Area MS1	Akt MSA3 Total Area MS1	Akt HCD1 Total Area MS1	Akt HCD2 Total Area MS1	Akt HCD3 Total Area MS1	Akt ETD1 Total Area MS1	Akt ETD2 Total Area MS1	Akt ETD3 Total Area MS1	PKCa MSA1 Total Area MS1	PKCa MSA2 Total Area MS1	PKCa MSA3 Total Area MS1	PKCa HCD1 Total Area MS1	PKCa HCD2 Total Area MS1	PKCa HCD3 Total Area MS1	PKCa ETD1 Total Area MS1	PKCa ETD2 Total Area MS1	PKCa ETD3 Total Area MS1	Akt PKCa MSA1 Total Area MS1	Akt PKCa MSA2 Total Area MS1	Akt PKCa MSA3 Total Area MS1	Akt PKCa HCD1 Total Area MS1	Akt PKCa HCD2 Total Area MS1	Akt PKCa HCD3 Total Area MS1	Akt PKCa ETD1 Total Area MS1	Akt PKCa ETD2 Total Area MS1	Akt PKCa ETD3 Total Area MS1
	sp|Q14315|FLNCd18-21-hWT_HUMAN	IPGNWFQMVSAQERLTR	216	233	IPGNWFQMVSAQERLT[+80]R	1	2112	3	705.006	55.08+/-0.99	19628090	48986224	58538580	14397338	34484900	33635968	22774070	78818096	61883972	458875232	206890240	141121776	324732160	168146288	99190680	722830592	313631104	143380992	77527736	318054208	409333568	69270208	185146144	269942880	75780880	463133280	691944832
	sp|Q14315|FLNCd18-21-hWT_HUMAN	IPGNWFQMVSAQERLTR	216	233	IPGNWFQM[+16]VSAQERLT[+80]R	1	2127.99	3	710.338	52.66+/-0.88	12669232	37257216	25522816	8276966	26416434	17607384	30775796	53026496	89663920	330261664	113623112	139791904	272279040	90455016	111808136	601533312	244249792	187880384	217917088	282244544	210544720	206185552	203288496	186776128	300566464	407266496	358989248
	sp|Q14315|FLNCd18-21-hWT_HUMAN	TFTRSSHTYTR	233	244	TFT[+80]RSSHTYTR	1	1435.62	2	718.82	38.33+/-0.25	27247052	73422456	730571008	434730176	843048384	44247376	895930304	1265865984	1651600640	95461360	7314417	#N/A	13664992	70511688	7844307	167573376	149485312	137847280	93049888	27182428	235594048	5552848	193214432	25356352	161546688	348608352	384491840
	sp|Q14315|FLNCd18-21-hWT_HUMAN	TFTRSSHTYTR	233	244	TFT[+80]RSSHTYTR	1	1435.62	3	479.549	38.33+/-0.25	41983556	120655584	1392779648	876964160	1801960960	67964696	2130334464	2817677568	3802375424	209337392	14580432	#N/A	25309944	158033952	16638868	439599968	311688960	326520864	194344000	50790416	494621248	11728214	417065984	45523540	340940128	770455168	796038848
	sp|Q14315|FLNCd18-21-hWT_HUMAN	TFTRSSHTYTR	233	244	TFTRSS[+80]HTYTR	1	1435.62	2	718.82	37.86+/-0.22	29	367644	33438016	15778243	418705888	46777724	36851728	66711736	82475000	1488083712	20400034	1495593216	45616272	736182272	37305860	2625939200	1569828736	2576115456	504381792	33882908	2177078528	8760372	1054873856	51976796	913635584	1904050944	3536919808
	sp|Q14315|FLNCd18-21-hWT_HUMAN	TFTRSSHTYTR	233	244	TFTRSS[+80]HTYTR	1	1435.62	3	479.549	37.85+/-0.22	126366	1430324	49967136	22461972	1764637184	75626960	71243728	134517680	160043376	2507984896	33808280	2669251328	78892064	1332693504	64379824	4583701504	2839739904	4464082432	931258304	55407352	3909786112	15776537	1927842432	85731184	1638344704	3181319680	5611595264
	sp|Q14315|FLNCd18-21-hWT_HUMAN	TFTRSSHTYTR	233	244	TFT[+80]RSS[+80]HTYTR	1	1515.59	2	758.803	39.81+/-0.3	19355042	11113096	633731456	414973824	647851904	9809382	868607040	1446606336	1608863360	10724204544	97946760	7379535872	247913984	5420605440	155248032	22818512896	#N/A	15024216064	#N/A	328031360	9140598784	132807720	11685323776	201223920	19941724160	25154359296	18683140096
	sp|Q14315|FLNCd18-21-hWT_HUMAN	TFTRSSHTYTR	233	244	TFT[+80]RSS[+80]HTYTR	1	1515.59	3	506.204	39.84+/-0.3	#N/A	#N/A	1062166720	610948992	1183915136	11932809	1502625920	2467326464	2648854784	17154519040	165323664	12068889600	428399680	8623963136	262135760	36402761728	#N/A	23682527232	#N/A	586475392	15460986880	250585648	19742445568	352110240	29780320256	38897356800	28648005632
	sp|Q14315|FLNCd18-21-hWT_HUMAN	TFTRSSHTYTR	233	244	TFT[+80]RSSHT[+80]YTR	1	1515.59	2	758.803	39.48+/-0.25	#N/A	#N/A	2456539	2571161	4037224	#N/A	6520616	11061986	13363497	2403949568	11584192	1913419136	37138784	1024732288	17997232	6112229376	2733845504	3812444672	1360759936	25179420	2913202176	11530631	1660028288	31017404	2822917120	3806954496	6688936448
	sp|Q14315|FLNCd18-21-hWT_HUMAN	TFTRSSHTYTR	233	244	TFT[+80]RSSHT[+80]YTR	1	1515.59	3	506.204	39.48+/-0.25	#N/A	#N/A	4932816	5212023	7039602	#N/A	14499256	19789764	28486160	4362515968	17113672	3603269632	62362300	1815808256	29886736	11831915520	5234248192	7212234752	2615387136	41221784	5559136768	20391692	3354881792	52563764	5112796672	7180309504	12187778048
	sp|Q14315|FLNCd18-21-hWT_HUMAN	ERLGSFGSITR	285	296	ERLGS[+80]FGSITR	1	1301.61	2	651.814	48.05+/-0.8	20737318912	37483409408	37331668992	17627672576	32485550080	31105585152	36002467840	63212257280	64601939968	3085007872	1975608832	1891563520	2922532352	822828416	1637428096	3223207424	1828146304	1657240320	11896168448	17125903360	2037950592	11189000192	14728061952	1758395904	23286466560	34061639680	4214712576
	sp|Q14315|FLNCd18-21-hWT_HUMAN	ERLGSFGSITR	285	296	ERLGS[+80]FGSITR	1	1301.61	3	434.878	48.05+/-0.8	7725730816	15345354752	14744742912	6469148672	13407574016	11294751744	9844681728	19267727360	20404402176	864349952	487101696	556696384	740730176	166427600	442514112	817733248	440770784	424698272	3105243904	5428954624	523150688	3014360320	4306179072	437099008	6162173952	10468645888	1038020352
	sp|Q14315|FLNCd18-21-hWT_HUMAN	ERLGSFGSITR	285	296	ERLGSFGS[+80]ITR	1	1301.61	2	651.814	47.7+/-0.5	#N/A	#N/A	#N/A	#N/A	#N/A	#N/A	#N/A	#N/A	#N/A	3458137600	2041649664	1932034560	2922532352	1827633152	1661193088	6689744896	4457410048	3471314944	366718304	560494144	2407213312	319499808	440212320	2107112192	662856320	843345856	4987273216
	sp|Q14315|FLNCd18-21-hWT_HUMAN	ERLGSFGSITR	285	296	ERLGSFGS[+80]ITR	1	1301.61	3	434.878	47.7+/-0.5	#N/A	#N/A	#N/A	#N/A	#N/A	#N/A	#N/A	#N/A	#N/A	960459520	501559296	566827264	740730176	460251136	449380224	2046290176	1197230080	1023538560	93692512	154316400	648718528	84037224	124183200	579190208	167444608	245122288	1353967488
	sp|Q14315|FLNCd18-21-hWT_HUMAN	ERLGSFGSITR	285	296	ERLGS[+80]FGS[+80]ITR	1	1381.58	2	691.797	53.01+/-0.9	339903808	855371136	761377280	262733344	639384000	554012544	634424768	1505441536	1710108416	6541028864	3279474944	1888529280	5906374656	2399178752	1542155776	12929587200	6658644480	3319502592	8362728960	14263066624	3169059328	7997573632	12238963712	2684867072	14486808576	27816945664	5740952576
	sp|Q14315|FLNCd18-21-hWT_HUMAN	ERLGSFGSITR	285	296	ERLGS[+80]FGS[+80]ITR	1	1381.58	3	461.534	53.21+/-0.75	#N/A	#N/A	#N/A	#N/A	7908056	#N/A	#N/A	#N/A	17371304	43906504	11960092	9017119	29726074	7388742	5558855	153765920	78521296	32556014	51665456	100735856	13525463	41602872	84558864	13581601	195730512	386406112	62150676
	sp|Q14315|FLNCd18-21-hWT_HUMAN	LGSFGSITR	287	296	LGS[+80]FGSITR	0	1016.47	2	509.242	51.84+/-0.85	116275544064	210013421568	206483701760	97337245696	185204801536	169855074304	181729755136	314073546752	311559913472	9168922624	4810622976	5024005632	7362391040	4034172928	4028245504	20740126720	11759169536	10378818560	51620380672	89452486656	11642991616	48401145856	75430674432	10137682944	108916121600	188460269568	24882640896
	sp|Q14315|FLNCd18-21-hWT_HUMAN	LGSFGSITR	287	296	LGSFGS[+80]ITR	0	1016.47	2	509.242	50.8+/-0.77	30286744	31565476	53012656	18219470	31941110	44697528	#N/A	#N/A	#N/A	24139378688	16288669696	15258133504	22434172928	13371596800	12831925248	64700395520	35553468416	28613888000	2070278272	4622987776	18882887680	2629032192	3368719104	16896382976	5237245952	7812433408	37584498688
	sp|Q14315|FLNCd18-21-hWT_HUMAN	LGSFGSITR	287	296	LGS[+80]FGS[+80]ITR	0	1096.44	2	549.225	61.13+/-1.1	580128192	1022966848	757985216	337087456	972982976	950359808	1325682944	3625958912	3816802816	13471560704	5992139776	3213444096	10138413056	4886415872	2731922176	28648333312	13133072384	6808991744	13639416832	26007289856	5324602368	11149488128	19442438144	3577902080	27636377600	55867711488	11653048320
	sp|Q14315|FLNCd18-21-hWT_HUMAN	LGSFGSITRQQEGEASSQDMTAQVTSPSGK	287	317	LGS[+80]FGS[+80]ITRQQEGEASSQDMTAQVTSPSGK	1	3243.38	3	1082.13	55.04+/-1.01	7719586	18709226	20441612	3978271	10931818	20278714	7665085	28216594	22729870	242307712	126368560	51215352	231737056	118008064	42169152	318716000	214715024	66901260	90565048	440482112	113661064	95859408	404657312	96100112	121746464	692651584	201315952
	sp|Q14315|FLNCd18-21-hWT_HUMAN	LGSFGSITRQQEGEASSQDMTAQVTSPSGK	287	317	LGS[+80]FGS[+80]ITRQQEGEASSQDM[+16]TAQVTSPSGK	1	3259.37	3	1087.47	53.23+/-0.73	#N/A	#N/A	#N/A	#N/A	#N/A	#N/A	#N/A	#N/A	#N/A	79470312	39827668	28424960	73583632	38828480	25591788	143767216	98135304	47580568	158179312	132439264	29724752	180118928	144757344	33943496	254272512	233273648	42509616
