# Supplementary material for: Phosphoproteomics identifies dual-site phosphorylation in an extended basophilic motif regulating FILIP1-mediated degradation of filamin-C
Source: Commun Biol. 2020 May 22;3:253. doi: 10.1038/s42003-020-0982-5 (PMC7244511; doi:10.1038/s42003-020-0982-5)
Supplement: Supplementary file 9 — Supplementary Data 9 [file 42003_2020_982_MOESM9_ESM.xlsx]

## Sheet: Column header
	Supplementary Data 9. Quantitative MS data from in cellulo kinase assays exported from Skyline. This file containes two spreadsheets with the first one (column header) giving explanations on the column header used in the spreadsheet "Skyline_PRM_assay". Label-free quantification was performed using the Skyline software. Phosphopeptides from each of the four independent experiments were analyzed b…
	Spreadsheet "Skyline_PRM_assay"
	UniProt ID	Uniprot idientifier of the protein
	Protein	Gene name
	Peptide	Amino acid sequence of the peptide
	Peptide Modified Sequence	Modified amino acid sequence of the peptide including the position of the phosphorylation [+80]
	Missed Cleavages	Number of missed enzymatic cleavages
	Precursor Charge	Charge of the precursor ion
	DMSO1-4	Total Area MS1 from Skyline for sample treated with DMSO, replicate 1-4
	PMA1-4	Total Area MS1 from Skyline for sample treated with PMA, replicate 1-4
	Gö1-4	Total Area MS1 from Skyline for sample treated with Gö6976, replicate 1-4
	Gö + PMA1-4	Total Area MS1 from Skyline for sample treated with Gö6976 + PMA, replicate 1-4
	MK1-4	Total Area MS1 from Skyline for sample treated with MK2206, replicate 1-4
	MK + PMA1-4	Total Area MS1 from Skyline for sample treated with MK2206 + PMA, replicate 1-4
	DMSO5-8	Total Area MS1 from Skyline for sample treated with DMSO, replicate 5-8
	Gö + IGF5-8	Total Area MS1 from Skyline for sample treated with Gö + IGF, replicate 5-8
	IGF5-8	Total Area MS1 from Skyline for sample treated with IGF, replicate 5-8
	MK + IGF5-8	Total Area MS1 from Skyline for sample treated with MK + IGF, replicate 5-8

## Sheet: Skyline_PRM_assay
							Total Area MS1 from Skyline
	UniProt ID	Protein	Peptide	Peptide Modified Sequence	Missed Cleavages	Precursor Charge	DMSO1	DMSO2	DMSO3	DMSO4	PMA1	PMA2	PMA3	PMA4	Gö1	Gö2	Gö3	Gö4	Gö + PMA1	Gö + PMA2	Gö + PMA3	Gö + PMA4	MK1	MK2	MK3	MK4	MK + PMA1	MK + PMA2	MK + PMA3	MK + PMA4	DMSO5	DMSO6	DMSO7	DMSO8	Goe+IGF5	Goe+IGF6	Goe+IGF7	Goe+IGF8	IGF5	IGF6	IGF7	IGF8	MK+IGF5	MK+IGF6	MK+IGF7	MK+IGF8
	Q9UKE5	TNIK_HUMAN	SEGSPVLPHEPAK	SEGS[+80]PVLPHEPAK	0	2	1036795456	756755008	720955392	917280256	656682752	515035552	924768384	841626816	849031104	640704128	795093056	802578816	612783424	281635456	536472000	180408864	432818304	347219616	452048352	579648384	347004288	299094624	556404608	646873920	2417715968	2807062272	3412687872	4121527808	2508278784	3503030784	3283837184	4339177472	2816502528	3580734720	3108002816	4386650112	3001449472	3776695040	2905499136	3974871040
	Q86YS7	C2CD5_HUMAN	TGMGSGSAGKEGGPFK	TGMGSGS[+80]AGKEGGPFK	1	3	686480320	411243840	467253376	507998592	368503168	321697280	691755584	628231680	641185600	379080352	491092928	619304384	487337600	304399168	283327520	173850544	374661504	313616224	219051776	569991552	272687968	330854880	355018304	359396672	2933426176	3118459136	3670161408	2877708544	2758719232	3186665472	2414957568	3525593344	3017050624	4086227200	1395980416	3334658560	2593773312	2685884928	2017281280	4823840256
	Q14315	FLNC_d18-21_HUMAN	ERLGSFGSITR	ERLGS[+80]FGS[+80]ITR	1	2	#N/A	#N/A	#N/A	#N/A	21402032	16334837	15717576	11742720	#N/A	#N/A	#N/A	#N/A	#N/A	#N/A	#N/A	#N/A	#N/A	#N/A	#N/A	#N/A	#N/A	#N/A	#N/A	#N/A	#N/A	#N/A	#N/A	#N/A	#N/A	#N/A	#N/A	#N/A	#N/A	#N/A	#N/A	#N/A	#N/A	#N/A	#N/A	#N/A
	Q14315	FLNC_d18-21_HUMAN	ERLGSFGSITR	ERLGS[+80]FGSITR	1	2	95426632	83718088	81413160	138146848	670417344	564299776	452537504	517500672	76530288	37252468	69050896	117656504	59640328	26594744	50530136	76199208	15295997	12634213	22515650	32124944	68671928	60140016	54520244	100267656	7036684	7245615	2528979	2758783	39541504	82757952	2082649	16205510	24599988	37152912	2492382	5169346	12600631	13820466	2414849	3603561
	Q14315	FLNC_d18-21_HUMAN	ERLGSFGSITR	ERLGS[+80]FGSITR	1	3	23142526	21397650	22650208	32583316	169428656	137961728	110649408	140952000	19733330	11782632	20205348	30710048	10426435	6029032	9660690	13363226	2834463	2484769	2947864	3331431	18587592	17784776	16044042	15231309	1118727	1474858	626859	632840	6954438	16886132	205815	3064389	4171341	7752411	148298	419124	3002545	1624826	114648	1068136
	Q14315	FLNC_d18-21_HUMAN	LGSFGSITR	LGS[+80]FGSITR	0	2	1113808768	1149088640	896849216	1803203968	8572369408	7031037952	7020890624	6116872192	993215424	603591616	1211691520	1442986624	508284832	245459136	386165536	785253120	103015872	121496400	113872440	201757312	623855424	568150976	666866304	874075136	1071772544	2145857280	146708784	1077907200	9290745856	8827270144	789522240	2265789696	4384289792	9701813248	365520160	2680530176	1976841088	2492943872	482035200	2315708672
	Q14315	FLNC_d18-21_HUMAN	LGSFGSITR	LGS[+80]FGS[+80]ITR	0	2	13973595	7703400	5353842	15708866	107760632	81428352	78949640	76891240	17457324	6686471	12032221	21439668	2628489	10317156	3826014	4133454	318211	3238339	1727794	1004757	4343780	6822268	6011644	8879312	313317120	449475744	#N/A	135625632	227216000	415572544	#N/A	276936608	236462480	468267296	#N/A	93454440	234636528	165738240	52000448	249726016
	Q14315	FLNC_d18-21_HUMAN	LGSFGSITR	LGSFGS[+80]ITR	0	2	34906408	33438964	20907936	50690144	157026016	125809296	130174128	155459472	28076056	22600776	30994520	34542704	8823642	4745667	10034218	11621283	2917069	4509831	3594575	9046517	29033516	28985566	29702722	30512176	59420096	133738520	3735860	34931648	86430728	88249848	3971991	11814473	44636208	78832424	2403167	12046258	75604600	82016872	10988675	62361380
	Q13554	KCC2B_HUMAN	STVASMMHR	S[+80]TVASMMHR	0	2	265100256	244376144	210157120	158157920	231238624	221224352	267438496	235227056	254015440	210476688	231011360	231889808	169272288	59290724	118738112	50823368	116040976	75520056	100042920	165328384	98051488	79390720	103558496	180811936	943848832	1195638656	976522752	868784064	897624960	1199442688	698546368	1295588352	1106305152	1292235776	364236608	1012301888	1024269952	1055414912	586544448	1567810688
	P08631	HCK_HUMAN	VIEDNEYTAR	VIEDNEY[+80]TAR	0	2	58261352	51213416	43134584	52182672	43542492	42259440	62373796	48322692	51479308	39054428	41278016	51545936	225463152	84061400	99476968	42439024	104897080	81166848	139661312	88721320	87024272	131465864	101177256	222853216	957710912	1177344512	1159953792	1599999872	799394752	1199963008	1317732352	1569073152	1135977344	1031804672	1129108096	1618334336	1010675840	1241868800	1014024832	1518869504
	P06241	FYN_HUMAN	LIEDNEYTAR	LIEDNEY[+80]TAR	0	2	242280400	187430720	95767128	202091872	174272224	140857824	268025008	202419456	203159232	145781088	192811344	239549776	577326464	212082592	390038272	164067024	283549728	213333920	246601776	395743616	228359008	325215296	348899904	547382016	1570883200	2267004160	2165592064	2853326592	1595527936	2337922304	2603889152	2961244416	1877346816	2054124032	2293520640	2804994304	1857537152	2073301760	2080344192	3025009152
	P50613	CDK7_HUMAN	AYTHQVVTR	AYT[+80]HQVVTR	0	2	488367072	376232640	395010272	441128000	313974080	305578720	646064576	577691904	545113728	375144352	415076800	530118048	821950080	253701280	275264288	153315856	305438464	255362224	511429056	588061184	250472304	269260864	266131120	863994112	2714450176	3199279104	3432818944	4395682304	2262212096	3102806016	1679287552	4475910144	3160235520	2419626752	1241551104	4447838720	2882248704	2674298112	1398931712	4081294848
	P16083	NQO2_HUMAN	SFNGSLKNVAVDELSR	S[+80]FNGSLKNVAVDELSR	1	2	65497072	60411792	28258130	156376448	65232652	179958064	70840032	42584900	76777352	26589076	52611952	180985600	37779300	18722834	27160292	18939520	25288526	23296816	31137832	37256352	27241688	29030892	31039300	30537140	511325280	422055584	518349760	763677056	521313024	533699744	492253280	776973952	605641728	616972608	598020224	852318528	621533696	643069760	363064128	657641984
	P16083	NQO2_HUMAN	SFNGSLKNVAVDELSR	S[+80]FNGSLKNVAVDELSR	1	3	112300448	105874976	38062096	234142864	100828720	272298720	111597552	72218680	106985392	61883768	88043376	289800928	52265232	32888392	47435632	19852396	36512472	44550176	42369264	47627832	46059668	54038352	53728820	42750204	1111718784	1013299648	1326444800	1945364480	1162812416	1241423232	1406320896	1918957696	1203830144	1497457152	1527023872	2194972416	1360324096	1356188032	1004528000	1793904640
	A7MCY6	TBKB1_HUMAN	SGGQRHSPLSQR	S[+80]GGQRHSPLSQR	1	2	270203936	215877408	221775520	491928512	195937984	358692832	324031136	339227296	328352832	230176176	285056064	509938656	149104880	43996596	48371416	17456254	38070112	34912436	191535024	134884224	30690090	28594340	20898878	70522736	#N/A	#N/A	#N/A	#N/A	#N/A	#N/A	#N/A	#N/A	#N/A	#N/A	#N/A	#N/A	#N/A	#N/A	#N/A	#N/A
	A7MCY6	TBKB1_HUMAN	SGGQRHSPLSQR	S[+80]GGQRHSPLSQR	1	3	262741696	214545536	235792560	486166240	203127504	325642880	306313536	334714048	345315872	238239216	286948736	526377856	394299072	138534896	237927408	106304944	224994800	241861968	255690736	419293184	223885792	234162624	210362512	226804352	998705664	916127232	1661786624	2111064192	1001294976	783837248	1204563584	2398101504	749873024	1177027840	970611136	2298852864	1265064448	1078829184	781196544	2635458816
