# Supplementary material for: Phosphoproteomics identifies dual-site phosphorylation in an extended basophilic motif regulating FILIP1-mediated degradation of filamin-C
Source: Commun Biol. 2020 May 22;3:253. doi: 10.1038/s42003-020-0982-5 (PMC7244511; doi:10.1038/s42003-020-0982-5)
Supplement: Supplementary file 10 — Supplementary Data 10 [file 42003_2020_982_MOESM10_ESM.xlsx]

## Sheet: Column header
	Supplementary Data 10. SILAC-MS data from in vivo proximity labelling experiments using BirA*FLNc d18-21 in C2 myotubes. This file containes two spreadsheets with the first one (column header) giving explanations on the column header used in the spreadsheet "BioID protein groups". Identifications referring to reverse hits, potential contaminants and proteins only identified by a modified peptide …
	Spreadsheet "BioID protein groups"
	ID	ID of Protein group(s)
	Uniprot	Uniprot accession numbers of all proteins assigned to the respective protein group
	Protein names	Protein names of all proteins assigned to the respective group
	Gene names	Gene names of all proteins assigned to the respective group
	FLNc/BirA Rep1	Log10 transformed ratio between differentially SILAC-labled corresponding peptide species of replicate 1. Ratios are the means of two technical replicates and given as BirA_FLNcd18-21+biotin-treated (FLNc) versus BirA+biotin-treated (BirA)
	FLNc/BirA Rep2	Log10 transformed ratio between differentially SILAC-labled corresponding peptide species of replicate 2. Ratios are the means of two technical replicates and given as BirA_FLNcd18-21+biotin-treated (FLNc) versus BirA+biotin-treated (BirA)
	FLNc/BirA Rep3	Log10 transformed ratio between differentially SILAC-labled corresponding peptide species of replicate 3. Ratios are the means of two technical replicates and given as BirA_FLNcd18-21+biotin-treated (FLNc) versus BirA+biotin-treated (BirA)
	FLNc/FLNc- Rep1	Log10 transformed ratio between differentially SILAC-labled corresponding peptide species of replicate 1. Ratios are the means of two technical replicates and given as BirA_FLNcd18-21+biotin-treated (FLNc) versus BirA_FLNcd18-21-biotin-treated (FLNc-)
	FLNc/FLNc- Rep2	Log10 transformed ratio between differentially SILAC-labled corresponding peptide species of replicate 2. Ratios are the means of two technical replicates and given as BirA_FLNcd18-21+biotin-treated (FLNc) versus BirA_FLNcd18-21-biotin-treated (FLNc-)
	FLNc/FLNc- Rep3	Log10 transformed ratio between differentially SILAC-labled corresponding peptide species of replicate 3. Ratios are the means of two technical replicates and given as BirA_FLNcd18-21+biotin-treated (FLNc) versus BirA_FLNcd18-21-biotin-treated (FLNc-)
	Mean FLNc/BirA	Mean of Rep1 - Rep3 of the FLNc/BirA entries
	Mean FLNc/FLNc-	Mean of Rep1 - Rep3 of the FLNc/BirA entries
	Cluster	Cluster number of each protein group
	Number of proteins	Number of proteins assigned to the respective protein group
	Peptides	Number of identified peptides assigned to the respective protein group
	Unique peptides	Number of peptides unique to the respective protein group
	Unique seq cov [%]	Percentage of the sequence that is covered by the unique identified peptides
	MW [kDa]	Molecular weight in kDa
	Score	MaxQuant Andromeda Score for peptide identification
	Intensity	Total MS1 intensity of all isotopic clusters associated with the identified amino acid sequence per replicate

## Sheet: BioID protein groups
	ID	Uniprot	Protein names	Gene names	FLNc/BirA Rep1	FLNc/BirA Rep2	FLNc/BirA Rep3	FLNc/FLNc- Rep1	FLNc/FLNc- Rep2	FLNc/FLNc- Rep3	Mean FLNc/BirA	Mean FLNc/FLNc-	Cluster	Number of proteins	Peptides	Unique peptides	Unique sequence coverage [%]	Mol. weight [kDa]	Score	Intensity
	293	E9Q616;G5E8K8	AHNAK nucleoprotein (desmoyokin)	Ahnak	1.49635	0.678069	0.206947	0.540341	0.879138	1.96586	0.79379	1.12845	cluster 1	2	322	322	81.9	604.25	323.31	8747400000
	102	A2API8;F7AA26;O54931-5;O54931-4;O54931-2;O54931;O54931-3	A-kinase anchor protein 2	Akap2;Pakap	0.664552	0.879759	0.237079	0.728732	1.05455	1.42864	0.593797	1.07064	cluster 1	7	11	11	18.8	101.6	60.667	19719000
	75	A0A0U1RPL0;Q7TQH0-3;Q7TQH0;Q7TQH0-2;Q3TGG2;E9Q5Q0;J3QP59	Ataxin-2-like protein	Atxn2l	0.821746	0.834107	0.0936318	0.847247	1.11887	1.02243	0.583162	0.996181	cluster 1	7	13	13	14.9	115.26	16.208	19607000
	1035	Q9JLV1	BAG family molecular chaperone regulator 3	Bag3	1.07639	1.15335	0.37186	0.995429	1.01885	0.990477	0.867198	1.00159	cluster 1	1	21	21	56	61.859	65.812	109220000
	112	A2AST1;E9Q8Q6;D6RJ38;A2AK24;J3QNK9;J3QN68	Coiled-coil domain-containing 141	Ccdc141	1.44458	1.33655	1.14298	1.18251	1.24907	1.35584	1.30804	1.26247	cluster 1	6	75	75	62.1	164.9	323.31	769120000
	488	Q3UL22;P42932;H3BL49;H3BJB6;H3BLL1;H3BKG2;H3BKR8	T-complex protein 1 subunit theta	Cct8	0.633424	0.639294	0.00310034	0.994192	1.10239	0.900193	0.425273	0.998925	cluster 1	7	25	25	46.9	59.555	104.95	212550000
	1	A0A087WNP6;Q4VAA2-2;Q4VAA2;F8WGL9;A0A087WS49;A0A087WRM0	Protein CDV3	Cdv3	0.741388	0.66745	0.217537	0.528937	0.912574	1.02918	0.542125	0.823564	cluster 1	6	5	5	43	24.196	10.497	20257000
	1000	Q9DAW9;A0A0G2JDV8;A0A0G2JFI6;A0A0G2JFC8;A0A0G2JFG3;D3Z7R6;Q543F3;Q08093	Calponin-3	Cnn3	0.882699	0.95505	0.179407	0.981965	0.996694	0.802998	0.672385	0.927219	cluster 1	8	15	15	62.7	36.428	172.38	104080000
	1040	Q9QXK3;A0A0M3HEQ7;Q9QXK3-4;Q9QXK3-3;Q9QXK3-2;Q9QZE5;Q7TNQ1	Coatomer subunit gamma-2	Copg2	0.776632	0.681026	0.0808567	1.02789	1.0976	0.880898	0.512838	1.00213	cluster 1	7	31	31	54.1	97.679	162.03	347390000
	123	A2RS22;Q9WUM3;D3YUG6	Coronin;Coronin-1B	Coro1b	0.360678	0.447828	0.313412	0.50593	0.707641	0.817141	0.373972	0.676904	cluster 1	3	14	14	36.8	53.912	33.088	103450000
	649	Q8JZN2;Q3U1S6;Q91W50;A0A0G2JF72;A0A0G2JDJ7;A0A0G2JE62	Cold shock domain-containing protein E1	Csde1	0.57432	0.599155	0.198092	0.678078	0.895738	0.839572	0.457189	0.804463	cluster 1	6	16	16	23.6	85.652	186.95	37430000
	720	Q60598;Q921L6	Src substrate cortactin	Cttn	1.13811	1.11377	0.236244	1.30039	1.61479	1.28568	0.829376	1.40029	cluster 1	2	33	33	52.9	61.249	120.33	407710000
	38	A0A0G2JGQ6;Q9JLM8;A0A0G2JGR9;A0A0G2JGH1;Q1EDH1;H7BX36;A0A0G2JE54;Q8CCN4;A0A0G2JEN4;Q9CXL6;Q6PGI2;O88809	Serine/threonine-protein kinase DCLK1	Dclk1	0.459764	0.40139	0.460331	0.467239	0.501364	0.889181	0.440495	0.619261	cluster 1	12	19	3	6.2	82.104	64.174	163660000
	474	Q3V1K9;P31001;D3YZ35;A0A0R4J036;P08551;P08553	Desmin	Des	0.497441	0.334483	0.0375428	0.747883	0.587995	0.871938	0.289822	0.735938	cluster 1	6	44	39	70.8	53.497	323.31	1380300000
	1081	S4R1P5;Q91ZU6;Q91ZU6-4;E9Q9X1;Q91ZU6-3;Q91ZU6-2;A0A087WSP0;A0A087WPR7;A0A087WRB8;Q91ZU6-5;S4R1Y6;Q91ZU6-6;S4R2C6;S4R2A8;Q91ZU6-8;A0A0A6YX28;A0A0A6YXR1	Dystonin	Dst	1.20916	0.849926	0.206889	0.771625	0.728414	0.273077	0.755326	0.591039	cluster 1	17	140	138	25.7	870.52	323.31	238300000
	313	E9QN08;Q80T06;P57776;A0A0R4J1L2;Q91VK2;P57776-2;D3YUQ9;D3YZT9;D3Z7N2;D3YY68	Elongation factor 1-delta	Eef1d	0.911369	0.940499	-0.07659	1.25217	1.46652	1.08512	0.591759	1.26794	cluster 1	10	11	1	3.7	27.217	56.905	196340000
	943	Q99MS7;Q99MS7-3;Q99MS7-4;Q99MS7-5	EH domain-binding protein 1-like protein 1	Ehbp1l1	0.941475	0.925897	0.155279	0.97331	1.063	1.04703	0.674217	1.02778	cluster 1	4	71	6	6.4	184.83	323.31	573500000
	816	Q8BGD9;REV__Q8BGD9	Eukaryotic translation initiation factor 4B	Eif4b	0.945717	1.08762	0.217063	0.459585	1.13431	1.6785	0.750134	1.0908	cluster 1	2	18	18	38.3	68.839	67.768	84245000
	263	E9PVC5;E9Q9E1;Q6NZJ6;E9PVC6;Q6NZJ6-2;A0A0J9YUS5;E9Q770;A0A0J9YUC1;A0A0J9YVC1;A0A0J9YUL1;D3YWM1;D3Z439;A0A0J9YU44;A0A0J9YTV0;D3YWY7;D6RCH1;D3YWC6	Eukaryotic translation initiation factor 4 gamma 1	Eif4g1	0.857589	0.9304	0.125249	0.978143	1.24258	0.810357	0.637746	1.01036	cluster 1	17	46	44	33.3	175.46	201.23	280190000
	529	Q3TQR3;P59325	Eukaryotic translation initiation factor 5	Eif5	0.917791	0.908344	0.276383	0.794256	1.0273	0.934163	0.70084	0.918574	cluster 1	2	14	14	37.1	48.968	38.626	52998000
	1057	Q9WV92-2;Q9WV92-5;Q9WV92-3;Q9WV92;Q9WV92-6;Q9WV92-4;F7CR30;O70318	Band 4.1-like protein 3;Band 4.1-like protein 3, N-terminally processed	Epb41l3	0.931606	0.940216	0.27154	0.983958	1.21138	1.55492	0.714454	1.25009	cluster 1	8	26	5	7.9	104.56	127.54	127050000
	616	Q059P4;Q9CS72;G3UZB6	Filamin-A-interacting protein 1	Filip1	0.912983	0.883798	0.430502	0.793106	0.719829	1.40877	0.742428	0.9739	cluster 1	3	41	41	38.1	137.91	109.15	130000000
	627	Q14315_1	Filamin C human bait	FLNC	1.75042	1.68656	0.829374	0.983992	1.2387	1.73262	1.42212	1.31844	cluster 1	1	78	41	53.9	88.597	323.31	62981000000
	229	D3YW87;D3Z576;Q8VHX6-2;Q8VHX6;Q80X90	Filamin-C	Flnc	0.702005	0.717449	2.43728	0.722249	0.910745	1.64016	1.28558	1.09105	cluster 1	5	92	48	24.7	287.36	323.31	27984000000
	152	B1AUX2;Q61191	Host cell factor 1;HCF N-terminal chain 1;HCF N-terminal chain 2;HCF N-terminal chain 3;HCF N-terminal chain 4;HCF N-terminal chain 5;HCF N-terminal chain 6;HCF C-terminal chain 1;HCF C-terminal chain 2;HCF C-terminal chain 3;HCF C-terminal chain 4;HCF C-terminal chain 5;HCF C-terminal chain 6	Hcfc1	0.904423	0.841573	0.217046	1.1954	1.41932	1.1546	0.654347	1.25644	cluster 1	2	15	15	9	215.05	31.699	51359000
	654	Q3U4Z7;Q8VDJ3;A0A087WP83;A0A087WS92;A0A087WQY9;A0A087WPC5;A0A087WPH2	Vigilin	Hdlbp	0.599988	0.609861	0.459557	0.455002	0.535494	0.680199	0.556469	0.556898	cluster 1	7	20	20	21.1	141.74	51.553	30655000
	842	Q8BX02;Q8BX02-2	KN motif and ankyrin repeat domain-containing protein 2	Kank2	0.975559	1.00576	0.361557	0.83293	0.93153	1.30069	0.780958	1.02172	cluster 1	2	25	25	44.1	90.244	266.89	135320000
	1034	Q9JKS4-4;E9PYJ9;Q9JKS4-2;Q9JKS4-3;Q9JKS4;Q9JKS4-6;Q9JKS4-5	LIM domain-binding protein 3	Ldb3	0.981966	0.957433	0.344247	1.06494	1.33584	1.22506	0.761216	1.20861	cluster 1	7	24	24	50.3	67.07	117.89	733660000
	269	E9PYI7;F6VG99;E9PYF4;F6TFN2;Q3UPW3;E0CZD8	LIM domain only 7	Lmo7	0.954302	0.779277	0.244722	0.92553	0.81311	0.847388	0.659434	0.862009	cluster 1	6	28	28	24.3	164.74	173.59	52080000
	813	Q8BFW7-5;Q8BFW7;Q8BFW7-4;Q8BFW7-3;Q8BFW7-2	Lipoma-preferred partner homolog	Lpp	0.222286	0.349205	0.249001	0.512731	0.665595	1.01201	0.273497	0.73011	cluster 1	5	7	7	34.7	39.834	36.14	20526000
	265	E9PVY8;B1ARU4;E9QA63;Q9QXZ0;A0A0A0MQA6;E9QNP1;Q9QXZ0-3;Q9QXZ0-2;Q9QXZ0-4;F6Q750;F6SHS0	Microtubule-actin cross-linking factor 1	Macf1	0.695164	0.581666	0.153518	0.788973	0.742312	1.39248	0.476783	0.974588	cluster 1	11	323	1	0.2	831.87	323.31	2314100000
	445	P14873	Microtubule-associated protein 1B;MAP1B heavy chain;MAP1 light chain LC1	Map1b	0.623997	0.582543	0.18283	0.573852	0.575368	0.989354	0.463123	0.712858	cluster 1	1	77	76	48.2	270.25	323.31	760680000
	26	A0A0B4J1M9;P27546-2;A0A0B4J1F2;P27546;P27546-3;A0A0G2JG35;A0A0G2JFT4;A0A0G2JFK3;A0A0G2JDY5;Q78TF3;A0A0G2JE57;A0A0G2JDU1	Microtubule-associated protein;Microtubule-associated protein 4	Map4	0.790881	0.872842	0.184818	1.10933	1.28855	0.937469	0.61618	1.11178	cluster 1	12	49	27	31.7	117.34	211.01	654380000
	34	A0A0G2JFH2	Microtubule-associated protein	Map4	0.838149	0.809712	0.140212	1.05835	1.03274	1.18773	0.596024	1.09294	cluster 1	1	93	75	56.6	152.67	323.31	1447000000
	98	A2AMM0	Muscle-related coiled-coil protein	Murc	1.16737	1.13905	0.100887	1.09609	1.47316	0.998695	0.802438	1.18931	cluster 1	1	11	11	31.5	41.008	98.56	87183000
	928	Q99JI1	Musculoskeletal embryonic nuclear protein 1	Mustn1	1.176	1.27333	0.2402	1.35245	1.41926	0.981443	0.89651	1.25105	cluster 1	1	3	3	46.3	8.941	26.175	21040000
	589	P70402	Myosin-binding protein H	Mybph	0.49714	0.573697	0.488727	0.375853	0.505022	1.11201	0.519855	0.664295	cluster 1	1	16	16	48.9	52.641	105.99	115740000
	864	Q8CI43;Q60605-2;Q60605	Myosin light chain 6B	Myl6b	0.837655	0.859424	0.0865884	1.0599	0.922194	1.14723	0.594556	1.04311	cluster 1	3	9	9	55.6	22.749	19.782	32113000
	592	P70670;Q60817	Nascent polypeptide-associated complex subunit alpha, muscle-specific form	Naca	1.55448	1.52635	0.0626037	1.70013	1.85356	1.78438	1.04781	1.77936	cluster 1	2	125	125	66	220.5	323.31	7403600000
	282	E9Q1W3;A2AQA9	Nebulin	Neb	0.608919	0.632668	0.187254	0.599968	0.551143	1.18614	0.47628	0.779084	cluster 1	2	186	85	14.8	828.65	323.31	382350000
	773	Q6P5H2-2;Q6P5H2	Nestin	Nes	1.00044	0.99631	0.114261	1.54801	1.70594	1.98971	0.703669	1.74789	cluster 1	2	91	91	59.1	201.77	323.31	7042800000
	809	Q80XB4-2;Q80XB4;E9PZF4;Q80XB4-4;E9Q641;Q80XB4-3;F7CXG1	Nebulin-related-anchoring protein	Nrap	0.662226	0.482059	0.347837	0.771359	NaN	0.559298	0.497374	0.665328	cluster 1	7	29	29	19	191.74	35.26	25188000
	706	Q5F2E7;Q5F2E7-2	Nuclear fragile X mental retardation-interacting protein 2	Nufip2	0.724459	0.530958	0.197294	0.489034	0.794276	1.65168	0.484237	0.978331	cluster 1	2	20	20	36.3	75.656	52.041	89607000
	322	E9QQ96;Z4YJE4;A2AAJ9-2;A2AAJ9;H7BX05;F6TJX7;F6X8F4;F7DCJ0	Obscurin	Obscn	0.549908	0.59237	0.280276	0.709744	0.756865	1.40693	0.474185	0.957846	cluster 1	8	86	72	21.7	815.63	302.14	209640000
	403	O70209	PDZ and LIM domain protein 3	Pdlim3	1.36714	1.31633	-0.0592794	1.16479	1.10765	0.397836	0.874732	0.890091	cluster 1	1	9	9	43.7	34.299	66.323	190570000
	585	P70271;Q5SWV3;A8Y5C3	PDZ and LIM domain protein 4	Pdlim4	0.779627	0.803375	0.220819	1.28372	0.979097	1.28761	0.601274	1.18347	cluster 1	3	15	15	62.7	35.556	25.47	101890000
	15	S4R294;S4R2J9;A0A0A0MQ79;Q3TLH4-5;Q3TLH4;S4R2E2;S4R209;S4R2L9;S4R298;Q7TSC1	Protein PRRC2C	Prrc2c	0.804882	0.77159	0.19114	0.812966	1.09666	0.991311	0.589204	0.966979	cluster 1	10	37	36	18.4	298.11	131.06	93862000
	976	Q9D0I9	Arginine--tRNA ligase, cytoplasmic	Rars	0.701845	0.627865	0.0148145	0.771129	0.77443	0.617975	0.448175	0.721178	cluster 1	1	25	25	46.5	75.673	116.2	105560000
	945	Q99P72;Q99P72-3;Q8BH78;Q8BHF5;Q99P72-1	Reticulon-4	Rtn4	1.15762	1.08421	0.219349	1.38769	1.54358	2.06226	0.820392	1.66451	cluster 1	5	57	57	60.6	126.61	323.31	6613300000
	803	Q80UG5-3;A2A6U3;Q80UG5;Q80UG5-2;A2A6U5;A8Y5D3	Septin-9	Sept9	0.769981	0.767698	0.339716	1.00436	1.19376	1.44505	0.625799	1.21439	cluster 1	6	29	29	57.6	64.774	220.83	258680000
	960	Q9CY58-2;Q9CY58;A0A0N4SV32;Q3UMP4;Q9CY58-3;A0A0N4SWH2;Q9CY58-4;A0A0N4SUQ1;A0A0N4SUN8;A0A0N4SV40;A0A0N4SVK5	Plasminogen activator inhibitor 1 RNA-binding protein	Serbp1	0.718829	0.641684	-0.0312193	0.662949	0.804212	0.751548	0.443098	0.73957	cluster 1	11	12	12	38.8	42.944	85.339	29883000
	887	Q8R550-3;Q8R550-2;E9Q0C1;Q8R550-8;B1AZ85	SH3 domain-containing kinase-binding protein 1	Sh3kbp1	0.84549	0.84457	0.231439	0.777315	1.0724	1.53225	0.6405	1.12732	cluster 1	5	25	2	5.4	68.819	154.21	148990000
	767	Q6NZD2;Q9WV80;D3YWH1	Sorting nexin-1	Snx1	0.672214	0.716551	0.170086	0.601929	0.664466	0.607476	0.519617	0.624624	cluster 1	3	13	11	25	58.878	123.47	36539000
	749	Q62417-2;Q62417-7;Q62417;E9QNA7;Q62417-5;Q62417-6;Q62417-4;E9Q6A3	Sorbin and SH3 domain-containing protein 1	Sorbs1	0.738948	0.612411	0.235523	0.651963	0.829956	0.271248	0.528961	0.584389	cluster 1	8	23	3	3.1	82.86	64.95	66669000
	877	Q8K4L3;Q8K4L2;E9Q3Z5;E9Q983;F6R6A4;F6TBK9	Supervillin	Svil	0.551584	0.597664	0.213543	0.502121	0.397419	0.974193	0.454264	0.624578	cluster 1	6	48	48	30.8	243.16	156.68	93518000
	1061	Q9Z1A9;A0A0A6YWY1;A0A0A6YVT5;A0A0A6YXU3;A3KGB4	TBC1 domain family member 8	Tbc1d8	0.763236	0.717001	0.126926	0.881364	0.872656	0.778263	0.535721	0.844094	cluster 1	5	28	28	31.1	130.06	88.518	67295000
	467	P26039;A2AIM2;F6S1V7;F6SX70	Talin-1	Tln1	0.843405	0.861653	0.293615	0.918697	1.13243	0.923199	0.666224	0.991443	cluster 1	4	82	74	42.6	269.82	323.31	377470000
	110	A2ASS6;F7CR78;Q8BUJ6;F6ZZ75;A0A087WRP0;F6ZRX7;A2AT61;A2AT63;F6Q6Z0;REV__F7BWD7;REV__Q8BQ48-4;REV__Q8BQ48-6;REV__Q8BQ48-5;REV__Q8BQ48-3;REV__E9QPW4;REV__Q8BQ48-2;REV__Q8BQ48	Titin	Ttn	0.963839	0.994904	0.301218	0.801236	0.955555	1.21428	0.75332	0.990358	cluster 1	17	1073	3	0.2	3906.4	323.31	5223400000
	29	A0A0H2UH17;A0A0G2JDV6;Q80X50-2;Q80X50-3;Q80X50-4;Q80X50;Q80X50-5;A0A0G2JDT1;A0A0G2JGD0;A0A0G2JG47;A0A0G2JE24;A0A0G2JFN7	Ubiquitin-associated protein 2-like	Ubap2l	0.764548	0.648045	-0.0513621	NaN	NaN	0.798512	0.453744	0.798512	cluster 1	12	8	8	14.1	103.94	28.246	9061600
	862	Q8CGY6-2;Q8CGY6	Protein unc-45 homolog B	Unc45b	0.96771	1.03065	0.148369	0.890151	0.920863	0.965519	0.715575	0.925511	cluster 1	2	36	36	45.4	103.41	217.94	205580000
	295	E9Q6R7;A2A9Z1;A2A9Z2;P11531;B1AV35;Q05AA6	Utrophin	Utrn	0.97608	0.898057	0.0617483	0.651614	0.948122	0.80677	0.645295	0.802169	cluster 1	6	106	106	39.2	392.7	323.31	335850000
	406	O70373;E9QQ93	Xin actin-binding repeat-containing protein 1	Xirp1	0.711396	0.7165	0.114778	0.68936	0.789429	0.649018	0.514225	0.709269	cluster 1	2	38	37	57	123.43	113.2	120720000
	878	Q8QZT1	Acetyl-CoA acetyltransferase, mitochondrial	Acat1	0.251533	0.219689	-0.706107	0.0754088	0.124275	0.509701	-0.0782952	0.236462	cluster 2	1	13	13	46.9	44.816	149.46	36172000
	933	Q99KI0	Aconitate hydratase, mitochondrial	Aco2	0.196264	0.149911	-0.619097	0.132475	0.182357	0.69158	-0.0909739	0.335471	cluster 2	1	30	30	44.6	85.462	320.22	504810000
	969	Q9CZW4;E9PUC2;D3Z4I4	Long-chain-fatty-acid--CoA ligase 3	Acsl3	0.114903	-0.0489152	-0.0744145	0.342073	NaN	0.180183	-0.00280885	0.261128	cluster 2	3	5	4	7.1	80.491	6.5534	7001300
	285	E9Q394	A-kinase anchor protein 13	Akap13	0.172519	0.105926	0.292765	0.353412	0.210533	0.542028	0.190404	0.368658	cluster 2	1	26	26	14	303.97	86.745	39400000
	417	Q5FWB7;P05064;A6ZI44;Q9CPQ9;A6ZI46;D3YWI1;A0A0U1RPN8;D3YV98;A0A0U1RPT5;D3Z510;A6ZI47;P05063;Q3UER1;Q91Y97	Fructose-bisphosphate aldolase;Fructose-bisphosphate aldolase A	Aldoa;Aldoart1	-0.0788765	-0.0766964	0.0693521	0.121463	0.258786	0.39511	-0.0287403	0.258453	cluster 2	14	23	23	74.2	39.355	188.42	604450000
	420	Q542G9;P07356;B0V2N7;B0V2N8;B0V2N5	Annexin;Annexin A2	Anxa2	0.180528	0.205066	0.191987	0.307547	0.521324	0.387839	0.192527	0.40557	cluster 2	5	13	13	45.4	38.676	72.176	67344000
	914	Q91Z25;Q9WV32;F6THG2;D3Z6S0;F6VVE6	Actin-related protein 2/3 complex subunit 1B	Arpc1b	-0.175668	-0.176501	0.204004	0.134939	0.107731	0.233591	-0.0493887	0.158753	cluster 2	5	6	6	21.8	41.498	14.588	23015000
	327	F6RQN3	Sarcoplasmic/endoplasmic reticulum calcium ATPase 1	Atp2a1	0.31481	0.340633	-0.138155	0.333601	0.275213	0.439806	0.172429	0.34954	cluster 2	1	4	2	8.2	16.81	6.5459	44967000
	884	Q8R429	Sarcoplasmic/endoplasmic reticulum calcium ATPase 1	Atp2a1	0.178797	0.111541	-0.0685115	0.357	0.342917	0.487019	0.0739423	0.395645	cluster 2	1	43	25	26.2	109.42	323.31	2243700000
	374	J3KMM5;O55143;O55143-2	Calcium-transporting ATPase;Sarcoplasmic/endoplasmic reticulum calcium ATPase 2	Atp2a2	0.111378	0.0884244	0.0258885	0.305547	0.337833	0.357895	0.0752302	0.333759	cluster 2	3	29	13	12.3	114.86	43.581	118580000
	613	Q03265;D3Z6F5;D6RJ16	ATP synthase subunit alpha, mitochondrial;ATP synthase subunit alpha	Atp5a1	0.287855	0.315099	-0.362959	0.112406	0.19526	0.3697	0.0799985	0.225789	cluster 2	3	24	24	52.6	59.752	291.39	443730000
	500	P47757;A2AMW0;P47757-2;P47757-4;F7CAZ6;A0A0A0MQI9;F6YHZ8	F-actin-capping protein subunit beta	Capzb	-0.00255679	0.0212039	0.00138755	-0.0227474	0.112568	0.279986	0.00667823	0.123269	cluster 2	7	8	8	36.1	31.345	19.289	51369000
	682	Q499X7;Q9WUM4;E9PZJ0;E9PVJ1;E9PX03	Coronin;Coronin-1C	Coro1c	-0.227985	-0.260186	0.296096	0.0182778	0.0375397	0.594854	-0.0640249	0.216891	cluster 2	5	13	13	31.9	53.12	86.914	45696000
	67	A0A0R4J1E3;Q9QXS6-3;Q9QXS6;Q9QXS6-2;F7CPL2	Drebrin	Dbn1	0.485129	0.414751	-0.228648	1.06301	0.53645	0.0790727	0.223744	0.559512	cluster 2	5	11	11	19.8	72.544	42.559	19116000
	642	Q3TQX5;Q62167;B9EIA2;P16381;Q3V086;Q61496	ATP-dependent RNA helicase DDX3X;Putative ATP-dependent RNA helicase Pl10	Ddx3x;D1Pas1	0.212503	0.112982	0.126489	0.280365	0.255954	0.248175	0.150658	0.261498	cluster 2	6	9	2	3.9	73.101	21.182	29316000
	1029	Q9JHU4;F6ZX84	Cytoplasmic dynein 1 heavy chain 1	Dync1h1	-0.0827303	-0.224481	0.301747	0.291338	0.297556	0.771792	-0.00182138	0.453562	cluster 2	2	31	31	8.1	532.04	50.177	24393000
	428	Q58E64;P10126;D3YZ68;D3Z3I8;P62631	Elongation factor 1-alpha;Elongation factor 1-alpha 1	Eef1a1	0.2534	0.251235	0.0963818	0.175507	0.279144	0.388062	0.200339	0.280904	cluster 2	5	19	19	48.7	50.113	99.759	2214000000
	689	Q4FZK2;Q9D8N0	Elongation factor 1-gamma	Eef1g	0.0935197	0.112928	0.0419512	0.110484	0.172852	0.101483	0.0827995	0.128273	cluster 2	2	12	12	35.9	50.06	59.363	146070000
	526	P58252;G3UXK8;G3UZ34;Q543F1;A2AH85;O08810	Elongation factor 2	Eef2	0.0715583	0.0492419	0.0387597	0.249177	0.292103	0.431016	0.0531867	0.324099	cluster 2	6	52	52	66.7	95.313	323.31	1424200000
	450	Q5FW97;P17182;Q6PHC1;B1ARR7;D3Z6E4;A0A0N4SUX5;Q545V3;P17183;A0A0N4SUI6;B1ARR6;D3YVD3;D3Z2S4;A0A0N4SUW8	Alpha-enolase	EG433182;Eno1	0.443391	0.485251	0.109332	0.240713	0.412146	0.809107	0.345991	0.487322	cluster 2	13	30	17	42.2	47.14	323.31	1595400000
	640	Q3TML6;Q9Z0N1;A2AAW9;Q9Z0N2	Eukaryotic translation initiation factor 2 subunit 3, X-linked;Eukaryotic translation initiation factor 2 subunit 3, Y-linked	Eif2s3x;Eif2s3y	0.0049064	-0.0126692	0.079797	0.187877	0.264871	0.180126	0.0240114	0.210958	cluster 2	4	9	9	29.9	51.065	29.71	68809000
	536	Q5F2A7;P60843	Eukaryotic initiation factor 4A-I	Eif4a1	0.163114	0.234928	0.223902	-0.0285257	0.0776745	0.16594	0.207314	0.0716963	cluster 2	2	15	7	23.9	46.153	79.198	101130000
	861	Q8CGC7;A0A0A6YWH3;A0A0A6YWA4	Bifunctional glutamate/proline--tRNA ligase;Glutamate--tRNA ligase;Proline--tRNA ligase	Eprs	0.162691	0.105832	-0.00234717	0.382938	0.336321	0.466675	0.0887253	0.395311	cluster 2	3	44	44	37.7	170.08	278.48	242780000
	454	P19096;A0A0U1RNJ1	Fatty acid synthase;[Acyl-carrier-protein] S-acetyltransferase;[Acyl-carrier-protein] S-malonyltransferase;3-oxoacyl-[acyl-carrier-protein] synthase;3-oxoacyl-[acyl-carrier-protein] reductase;3-hydroxyacyl-[acyl-carrier-protein] dehydratase;Enoyl-[acyl-carrier-protein] reductase;Oleoyl-[acyl-carrier-protein] hydrolase	Fasn	-0.165841	-0.162341	0.154538	0.114798	0.120456	0.431489	-0.0578812	0.222248	cluster 2	2	36	36	18.8	272.43	142.08	106160000
	179	B7FAV1;B7FAU9;Q8BTM8;F6XC15;Q8BTM8-2;J3JS91	Filamin-A	Flna	0.0364117	0.0568553	0.399981	0.132111	0.164375	0.468113	0.164416	0.254866	cluster 2	6	16	8	4.6	274.63	16.14	10237000
	432	P11276;A0A087WS56;Q3UHL6;A0A087WR50;B7ZNJ1;B9EHT6;A0A087WSN6;A0A087WS99;Q4KL80;A0A087WSU6;A0A087WQE0	Fibronectin;Anastellin	Fn1	-0.10021	-0.37298	0.277561	0.291758	0.310504	0.413507	-0.0652098	0.33859	cluster 2	11	33	33	21.2	272.53	109.68	89804000
	734	Q61584-3;Q61584;Q61584-6;Q61584-4;Q61584-7;Q61584-5;A0A0G2JEP0;Q61584-2;A0A0H2UH27;A0A0G2JGL6;E9QAS9;E9QAT0;D3Z6U8;E9QNF5;Q6AXB7;E9QAS8;P35922-9;P35922-8;P35922-3;P35922-7;P35922-2;P35922	Fragile X mental retardation syndrome-related protein 1	Fxr1	0.229549	0.243363	-0.101478	0.0933693	0.16783	0.401366	0.123811	0.220855	cluster 2	22	22	19	39	76.206	122.67	156020000
	471	P26443;F7CFA5	Glutamate dehydrogenase 1, mitochondrial	Glud1	-0.119838	-0.134544	-0.36893	0.0972218	0.117952	0.53021	-0.20777	0.248461	cluster 2	2	10	10	21.3	61.336	32.978	55992000
	272	E9PYL9;Q9CXW4;A2BH06;E9PZB3	60S ribosomal protein L11	Gm10036;Rpl11;Gm5093	0.00358451	-0.0108088	-0.0203074	0.220043	0.216569	0.123432	-0.00917724	0.186681	cluster 2	4	8	8	41	20.266	63.265	76156000
	176	B2RXM2;J3QNY1;Q8BG05-2;A2AL12;Q8BG05;A2AL13;V9GX38	Heterogeneous nuclear ribonucleoprotein A3	Gm6793;Gm9242;Hnrnpa3	-0.0504112	-0.18663	0.102913	0.264462	0.185472	0.09595	-0.0447093	0.181961	cluster 2	7	9	9	29.1	36.609	56.511	59600000
	226	D3YVN7;Q8BFR5;Q8BFR5-2;A0A0U1RNQ6;A0A0U1RPC4	Elongation factor Tu;Elongation factor Tu, mitochondrial	Gm9755;Tufm	0.244545	0.211283	-0.687256	0.153634	0.207623	0.682498	-0.0771426	0.347918	cluster 2	5	19	19	50.9	49.538	64.603	153790000
	581	P68040	Guanine nucleotide-binding protein subunit beta-2-like 1;Guanine nucleotide-binding protein subunit beta-2-like 1, N-terminally processed	Gnb2l1	0.0423987	0.0566468	0.08624	0.107079	0.176853	0.320497	0.0617618	0.201477	cluster 2	1	18	18	72.2	35.076	142.85	374070000
	832	Q8BMS1	Trifunctional enzyme subunit alpha, mitochondrial;Long-chain enoyl-CoA hydratase;Long chain 3-hydroxyacyl-CoA dehydrogenase	Hadha	0.175872	0.0356049	-0.748117	0.302545	0.225944	0.513212	-0.17888	0.347234	cluster 2	1	26	26	46.5	82.669	136.49	69936000
	354	G3UY38;G5E924;Q8R081;G3UYY3;G3UY56	Heterogeneous nuclear ribonucleoprotein L	Hnrnpl	0.0101372	-0.0538891	-0.031747	0.291145	0.219231	0.128628	-0.0251663	0.213001	cluster 2	5	10	10	33.6	50.564	48.213	35836000
	433	Q71LX8;P11499;E9Q3D6;E9Q0C3;E9PX27;B7ZC50;D3Z1R1;A2A6A2;B7ZC49	Heat shock protein HSP 90-beta	Hsp90ab1	0.144604	0.19119	0.0569069	0.0267943	0.172891	0.378891	0.1309	0.192859	cluster 2	9	31	20	31.2	83.28	323.31	790440000
	457	P20029	78 kDa glucose-regulated protein	Hspa5	0.149169	0.222816	-0.137498	0.0738598	0.168723	0.257827	0.0781626	0.166803	cluster 2	1	14	12	23.7	72.421	71.792	44251000
	572	P63017;Q504P4;D3Z5E2;P17156;D3YW43;Q3TU85;A1L347;Q61696;P16627;P17879	Heat shock cognate 71 kDa protein	Hspa8	0.343325	0.379227	0.0433268	0.347587	0.415084	0.624171	0.255293	0.462281	cluster 2	10	27	25	43.5	70.87	124.17	317410000
	485	P38647	Stress-70 protein, mitochondrial	Hspa9	0.146123	0.254089	-0.628191	0.00931339	0.132549	0.820468	-0.0759931	0.320777	cluster 2	1	28	28	47.3	73.46	77.214	155220000
	770	Q6P549;A0A087WPT7	Phosphatidylinositol 3,4,5-trisphosphate 5-phosphatase 2	Inppl1	0.340997	0.277066	0.0913855	0.545005	0.538547	0.264487	0.236483	0.449346	cluster 2	2	10	10	9.3	138.97	19.512	10259000
	742	Q61768;E9QAK5;P33175;P28738;A2ARD4	Kinesin-1 heavy chain;Kinesin-like protein	Kif5b	0.500909	0.534149	0.0615072	0.561677	0.599334	0.715101	0.365522	0.625371	cluster 2	5	40	40	47.5	109.55	323.31	216420000
	419	Q564E2;P06151;G5E8N5;D3Z736;D3YZQ9;D3YVR7;D3YZE4;A0A0N4SVV8;D3Z7F0;P16125	L-lactate dehydrogenase;L-lactate dehydrogenase A chain	Ldha	0.115272	0.17589	0.00031148	-0.0767287	0.120017	0.285544	0.0971578	0.109611	cluster 2	10	22	20	56.3	36.498	166.31	808140000
	448	P16045	Galectin-1	Lgals1	0.215735	0.167166	0.0844382	-0.0404548	0.118221	0.163202	0.15578	0.080323	cluster 2	1	8	8	67.4	14.866	109.3	341000000
	1016	Q9ERG0;Q9ERG0-2	LIM domain and actin-binding protein 1	Lima1	0.259154	0.252495	0.264086	0.479455	0.551186	1.07457	0.258579	0.701736	cluster 2	2	18	16	29.1	84.059	37.07	55293000
	468	P26041;Q4KML7;P26040	Moesin	Msn	-0.151042	-0.0972779	0.142202	0.290052	0.344833	0.398478	-0.0353728	0.344454	cluster 2	3	21	15	30.3	67.766	44.037	86681000
	437	P13541	Myosin-3	Myh3	0.314373	0.290343	0.00213876	0.114544	0.112735	0.619979	0.202285	0.282419	cluster 2	1	151	95	45.4	223.79	323.31	5211100000
	177	B2RXX9;Q91Z83;B8JJH1	Myosin-7	Myh7	0.0899547	0.0907126	-0.0179821	0.330939	0.332276	0.701087	0.0542284	0.454767	cluster 2	3	77	23	16.6	222.88	323.31	349640000
	892	Q8VDD5;F2Z494;Q8BXF2	Myosin-9	Myh9	0.263123	0.221918	0.202658	0.246094	0.289193	0.976974	0.229233	0.504087	cluster 2	3	147	120	54.1	226.37	323.31	3528200000
	719	Q60597;Q60597-3;Z4YJV4;Q60597-2;Q60597-4;E9Q7L0;Q5SVY0	2-oxoglutarate dehydrogenase, mitochondrial	Ogdh	0.105212	0.0315619	-0.132456	0.242135	0.21935	0.627837	0.00143945	0.363107	cluster 2	7	17	17	24.2	116.45	49.109	51670000
	533	P60335;A0A087WR61;A0A087WSI1;A0A087WRH3;A0A0R4J044;P57724	Poly(rC)-binding protein 1	Pcbp1	0.25123	0.335098	-0.126789	0.190974	0.320962	0.356398	0.153179	0.289445	cluster 2	6	9	6	30.1	37.497	178.71	108820000
	744	Q61990-2;Q61990-3;Q61990;E9Q7D8;P57722-2;P57722	Poly(rC)-binding protein 2;Poly(rC)-binding protein 3	Pcbp2;Pcbp3	0.0772724	0.0450182	0.107627	0.0387329	0.166069	0.182999	0.0766391	0.129267	cluster 2	6	5	2	8.2	34.917	5.2025	13977000
	501	P47857;P47857-2;P47857-3;Q8C605;Q9WUA3-2;Q9WUA3	ATP-dependent 6-phosphofructokinase, muscle type	Pfkm	0.25633	0.247807	-0.017488	0.202463	0.241567	0.454396	0.162216	0.299475	cluster 2	6	28	25	47.2	85.268	323.31	669760000
	1041	Q9QXS1-2;Q9QXS1;E9Q3W4;Q9QXS1-15;Q9QXS1-10;Q9QXS1-9;Q9QXS1-12;Q9QXS1-11;Q9QXS1-13;Q9QXS1-5;Q9QXS1-3;Q9QXS1-16;Q9QXS1-4;Q9QXS1-14;Q9QXS1-6;Q9QXS1-7;Q9QXS1-8;F6R059;A0A0R4J218;E9PW24;A0A0R4J223;E9Q9J6;A0A0R4J221;Q8R0W0	Plectin	Plec	0.0766654	-0.0649012	0.151307	0.479921	0.521999	1.04594	0.0543571	0.682621	cluster 2	24	144	143	36.8	533.5	323.31	432940000
	480	P35700;B1AXW5;B1AXW6;B1AXW4	Peroxiredoxin-1	Prdx1	0.219114	0.213336	0.138274	0.0293361	0.118783	0.307799	0.190241	0.151973	cluster 2	4	8	7	36.7	22.176	16.265	36572000
	666	Q3UIG8;Q9JIF0-3;Q9JIF0-2;Q9JIF0;Q6PAK3	Protein arginine N-methyltransferase 1	Prmt1	0.166691	0.0852895	-0.00586888	0.192979	0.287397	0.211639	0.0820373	0.230672	cluster 2	5	8	8	26.6	40.522	19.867	53127000
	557	P62827;Q14AA6;A6H622;Q61820	GTP-binding nuclear protein Ran;GTP-binding nuclear protein Ran, testis-specific isoform	Ran;1700009N14Rik;Rasl2-9	-0.0448024	-0.028271	0.179743	0.159608	0.201965	0.379272	0.0355564	0.246949	cluster 2	4	7	7	30.1	24.423	18.327	60921000
	550	Q3UC02;P62281	40S ribosomal protein S11	Rps11	-0.172021	-0.210016	0.0490937	0.23963	0.158931	0.171826	-0.110981	0.190129	cluster 2	2	6	6	42.4	18.431	8.7995	31531000
	466	Q58EU3;P25444;D3YVC1;J3QMG5;D3YWJ3;F6YTZ4;E9Q1N8;D3Z536	40S ribosomal protein S2	Rps2;Gm5786;Gm6576;Gm18025;Gm8225	-0.0124829	-0.0793307	0.0362386	0.206825	0.226221	0.094824	-0.018525	0.175957	cluster 2	8	10	10	41.6	31.231	26.567	63221000
	537	Q5BLK2;P60867	40S ribosomal protein S20	Rps20	0.017481	0.0285854	0.118926	0.0728769	0.122556	0.271935	0.0549974	0.155789	cluster 2	2	3	3	22.7	13.373	10.304	39741000
	30	A0A0G2JDW7;Q6ZWU9;A0A0G2JG29;A0A0G2JEX7	40S ribosomal protein S27	Rps27	-0.0471612	-0.0888668	0.0347342	0.189532	0.13294	0.198033	-0.0337646	0.173502	cluster 2	4	4	2	15.9	9.2327	10.205	83658000
	565	Q5YLW3;P62908;D3YV43	40S ribosomal protein S3	Rps3	0.0596651	0.0878119	0.10959	0.0925496	0.154357	0.0934612	0.0856889	0.113456	cluster 2	3	14	14	67.1	26.674	52.527	125920000
	602	Q564F3;P97351	40S ribosomal protein S3a	Rps3a1;Rps3a	0.194714	0.139884	0.0550315	-0.0395091	0.0256687	0.190389	0.129876	0.0588494	cluster 2	2	16	16	58	29.885	62.661	121210000
	675	Q3UPL0-2;Q3UPL0;S4R2A9;S4R192;S4R256;S4R1Y8	Protein transport protein Sec31A	Sec31a	0.215326	0.193374	0.139299	0.411809	0.400509	0.699642	0.182666	0.503986	cluster 2	6	8	8	9.1	129.56	31.209	13497000
	280	E9Q9F5;E9Q1G8;O55131;A0A0R4J233;S4R2P6;Q8C650-2;Q9DA97;Q8C650	Septin-7	Sept7	0.00774965	-0.0129376	0.193152	0.252019	0.292567	0.441318	0.0626548	0.328634	cluster 2	8	11	11	32.7	50.68	26.174	39557000
	507	P48962;B2RTC8;Q3V132	ADP/ATP translocase 1	Slc25a4	0.023473	-0.101028	-0.157877	0.446786	0.335343	0.304638	-0.0784774	0.362256	cluster 2	3	14	9	28.5	32.904	52.382	171660000
	516	Q545A2;P51881	ADP/ATP translocase 2;ADP/ATP translocase 2, N-terminally processed	Slc25a5	-0.0327276	-0.114176	-0.211621	0.407513	0.307509	0.302178	-0.119508	0.339067	cluster 2	2	12	7	24.8	32.931	21.911	163870000
	789	Q78PY7;Q3TJ56;E9Q3E9	Staphylococcal nuclease domain-containing protein 1	Snd1	0.0260039	-0.0840809	0.0997632	0.165345	0.175332	0.194274	0.0138954	0.178317	cluster 2	3	19	19	29.7	102.09	69.193	44069000
	237	D3YZJ1;Q64337-2;Q64337	Sequestosome-1	Sqstm1	0.0114817	0.152511	-0.133677	0.0317239	0.126363	0.365188	0.010105	0.174425	cluster 2	3	4	4	15.4	41.683	6.5858	8711600
	487	P42227-2;P42227-3;P42227;B7ZC18	Signal transducer and activator of transcription 3;Signal transducer and activator of transcription	Stat3	0.408906	0.401584	-0.00490523	0.572405	0.602378	0.571951	0.268528	0.582245	cluster 2	4	10	10	21.2	83.125	125.1	25002000
	1065	Q9Z2I9	Succinyl-CoA ligase [ADP-forming] subunit beta, mitochondrial	Sucla2	0.310969	0.313088	-0.674524	0.0648476	0.154917	0.520335	-0.0168223	0.2467	cluster 2	1	14	14	35.4	50.113	39.239	125170000
	1055	Q9WUM5;A0A0N4SVU4	Succinyl-CoA ligase [ADP/GDP-forming] subunit alpha, mitochondrial	Suclg1	0.0980215	0.0488352	-0.521258	0.378186	0.251181	0.553617	-0.1248	0.394328	cluster 2	2	6	6	24.6	36.154	16.583	44857000
	10	A0A087WR97;Q544R5;Q921F2;A0A087WRZ5;Q8R0B4;Q8BLD4;Q6VYI5;Q6VYI4;A0A087WQA5;A0A087WRP4;H3BJV1;A0A087WSE4;A0A087WSH7;A0A087WQX8;A0A087WNY6;A0A087WSC6;A0A087WS74	TAR DNA-binding protein 43	Tardbp	0.119819	0.12424	0.0941304	0.161067	0.158888	0.160607	0.11273	0.160187	cluster 2	17	7	7	37	26.715	61.3	15648000
	583	P68369;Q5FW91;P05214	Tubulin alpha-1A chain;Tubulin alpha-3 chain	Tuba1a;Tuba3a	0.349436	0.367202	0.0800219	0.22695	0.335261	0.300882	0.265553	0.287698	cluster 2	3	24	1	3.1	50.135	323.31	1673000000
	16	A0A0A0MQA5;P68368;A0A087WQS4;A0A087WRB4;Q3UX10;A0A087WSB0;A0A087WSL5	Tubulin alpha-4A chain	Tuba4a	0.428543	0.486686	0.00299689	0.26782	0.416471	0.30528	0.306075	0.329857	cluster 2	7	22	3	7.1	52.793	90.231	103370000
	584	P68372	Tubulin beta-4B chain	Tubb4b	0.181938	0.268286	0.119046	-0.0680451	0.0874919	0.15535	0.189757	0.0582657	cluster 2	1	22	1	2.7	49.83	323.31	731540000
	673	Q3UMM1;Q922F4	Tubulin beta-6 chain	Tubb6	0.291925	0.388942	-0.0382198	-0.0330924	0.112228	0.216633	0.214216	0.0985895	cluster 2	2	21	11	36.5	50.09	130.99	217120000
	779	Q6ZPJ3	E2/E3 hybrid ubiquitin-protein ligase UBE2O	Ube2o	0.461379	0.438147	0.0481309	0.471881	0.623898	0.507478	0.315885	0.534419	cluster 2	1	7	7	8.9	140.83	12.351	5122000
	725	Q60930;G3UX26;D3YZT5;D3YUN8	Voltage-dependent anion-selective channel protein 2	Vdac2	0.241206	0.149866	-0.0303771	0.0593068	0.291836	0.320036	0.120232	0.223726	cluster 2	4	14	14	60.3	31.732	164.36	388120000
	460	Q5FWJ3;P20152;A0A0A6YWC8;A2AKJ2;P03995-2;P03995	Vimentin	Vim	-0.129159	-0.360855	0.104172	0.655766	0.351451	0.79788	-0.128614	0.601699	cluster 2	6	44	36	71.5	53.687	323.31	710690000
	751	Q62523;Q7TQE2;A0A0N4SVP4;A0A0N4SVD2;A0A0N4SUX7	Zyxin	Zyx	0.18369	0.188656	0.360667	0.383557	0.571503	0.732933	0.244338	0.562664	cluster 2	5	9	9	25.9	60.545	13	15498000
	769	Q6P542;G3V012;REV__D3YY58;F6Q3E1;F6V431;REV__D3YZ69;REV__Q3UHD3-3;Q7TPM1-2;REV__Q3UHD3;F7AYW2	ATP-binding cassette sub-family F member 1	Abcf1	-0.318607	-0.270176	0.00714987	0.0619633	-0.0538541	0.0385524	-0.193878	0.0155539	cluster 3	10	33	32	42.3	94.944	323.31	359980000
	582	P68134	Actin, alpha skeletal muscle	Acta1	0.108574	0.11114	-0.0534191	-0.0733021	0.103172	0.174854	0.0554318	0.0682413	cluster 3	1	21	2	5.8	42.051	194.65	991380000
	577	Q4KL81;P63260;B1ATY1;G3UYG0	Actin, cytoplasmic 2;Actin, cytoplasmic 2, N-terminally processed	Actg1	-0.119289	-0.0772401	0.0970764	-0.147625	0.0295121	0.10385	-0.0331508	-0.00475424	cluster 3	4	21	1	4.5	41.792	323.31	2169000000
	753	Q640N1;Q640N1-2;A0A0R4J0C4;Q9D2L5	Adipocyte enhancer-binding protein 1	Aebp1	-0.0908947	-0.0813967	0.172486	-0.351849	-0.241115	-0.176898	6.49293e-05	-0.256621	cluster 3	4	13	13	16.4	128.36	47.166	53117000
	1060	Q9Z110-2;Q9Z110;H3BKJ8;H3BLE8;D3Z0B4	Delta-1-pyrroline-5-carboxylate synthase;Glutamate 5-kinase;Gamma-glutamyl phosphate reductase	Aldh18a1	-0.398302	-0.377237	-0.349457	0.0903948	-0.260858	0.550686	-0.374999	0.126741	cluster 3	5	8	8	14.2	87.052	11.548	8688200
	398	O54774	AP-3 complex subunit delta-1	Ap3d1	-0.120754	-0.141797	0.0411262	-0.066078	-0.0588325	-0.0295867	-0.0738082	-0.0514991	cluster 3	1	26	26	32.6	135.08	165.49	127010000
	669	Q3UL36;Q3UL36-2	Arginine and glutamate-rich protein 1	Arglu1	-0.364311	-0.412035	0.00776933	-0.0983343	-0.13583	-0.113121	-0.256192	-0.115762	cluster 3	2	22	22	48	32.887	73.287	4962600000
	230	D3YWC2;D3Z6F1;Q9JM93	ADP-ribosylation factor-like protein 6-interacting protein 4	Arl6ip4	-0.0527506	-0.0648553	0.0434831	-0.309967	-0.255862	-0.0210668	-0.0247077	-0.195632	cluster 3	3	9	9	40	22.605	150.07	448430000
	739	Q61687;F6RDB7;A0A0G2JED2	Transcriptional regulator ATRX	Atrx	-0.247403	-0.183781	-0.0632024	-0.101121	-0.109153	-0.0656014	-0.164795	-0.0919585	cluster 3	3	24	14	8	278.58	255.04	86567000
	259	E9PUQ3;D3YWF5;D3Z5E5;D3YU88	Expressed sequence AU019823	AU019823	-0.181306	-0.252883	0.223482	-0.303239	-0.488762	-0.0182697	-0.0702358	-0.27009	cluster 3	4	8	8	25.7	33.954	14.242	16421000
	1009	Q9DCJ7	Aurora kinase A-interacting protein	Aurkaip1	0.0603201	-0.102241	-0.0353455	0.0746105	0.0498007	0.0235565	-0.0257555	0.0493226	cluster 3	1	2	2	7	23.3	5.0132	48667000
	308	E9QAS4;E9QAS5;Q6PDQ2;F6WR45;E9PYU4;E9PYL1;A2A8L1;F6V4V3	Chromodomain-helicase-DNA-binding protein 4	Chd4	-0.133102	-0.202919	-0.0810284	0.0018333	-0.00593939	0.0195431	-0.139016	0.00514566	cluster 3	8	38	32	26.6	216.37	230.91	233680000
	323	F2Z456;Q9DCN2-2;Q9DCN2;A0A0A0MQM3	NADH-cytochrome b5 reductase;NADH-cytochrome b5 reductase 3;NADH-cytochrome b5 reductase 3 membrane-bound form;NADH-cytochrome b5 reductase 3 soluble form	Cyb5r3	-0.401755	-0.510327	-0.0730493	0.132589	0.22062	0.103421	-0.328377	0.15221	cluster 3	4	10	10	39.9	34.929	30.299	56952000
	882	Q8R1F0	Leydig cell tumor 10 kDa protein homolog	D8Ertd738e	-0.0326502	-0.0601899	-0.0310876	-0.125932	-0.0424131	-0.0120077	-0.0413092	-0.0601175	cluster 3	1	6	6	30.9	10.197	16.834	67158000
	1031	Q9JIK5	Nucleolar RNA helicase 2	Ddx21	-0.250258	-0.304779	-0.165564	0.0399649	-0.0565019	-0.0483976	-0.240201	-0.0216449	cluster 3	1	43	43	59.2	93.55	323.31	538330000
	240	D3Z0M9	DEAD (Asp-Glu-Ala-Asp) box polypeptide 23	Ddx23	-0.204281	-0.294659	-0.0369566	0.111659	-0.0411385	-0.129446	-0.178632	-0.019642	cluster 3	1	30	30	36	95.493	125.97	163820000
	704	Q569Z5;F8WHR6;Q569Z5-2	Probable ATP-dependent RNA helicase DDX46	Ddx46	-0.0644962	-0.124054	-0.177731	0.0123759	0.0151609	-0.133626	-0.122094	-0.0353629	cluster 3	3	24	24	28.2	117.45	74.537	151700000
	316	E9QNN1;O70133-2;A0A087WPL5;O70133;Q3UR42;O70133-3;A0A0R4J2C3;A0A087WRT3	ATP-dependent RNA helicase A	Dhx9	-0.145154	-0.187124	0.0420526	0.20483	0.148941	0.127517	-0.0967419	0.160429	cluster 3	8	17	17	16.1	149.69	50.311	39943000
	1023	Q9ESX5;B7ZCL7;F6YUI5;A2AN81;F6S1S5	H/ACA ribonucleoprotein complex subunit 4	Dkc1	-0.414413	-0.568917	0.217089	0.0192746	-0.0208771	-0.0641855	-0.255414	-0.0219293	cluster 3	5	17	17	40.1	57.401	250.73	182860000
	618	Q05D44;REV__D3YVK9;REV__F6W8R9;REV__Q6ZWQ0-3;REV__Q6DFZ2	Eukaryotic translation initiation factor 5B	Eif5b	-0.169394	-0.222638	0.00344121	-0.0057903	-0.0367824	0.0263625	-0.12953	-0.00540339	cluster 3	5	75	74	54.8	137.61	323.31	2164100000
	562	P62862;Q642K5	40S ribosomal protein S30	Fau	-0.027398	-0.11968	0.0118186	-0.123155	-0.0649037	0.0280429	-0.0450865	-0.0533385	cluster 3	2	4	4	33.9	6.6478	6.3055	1825300000
	479	P35550	rRNA 2-O-methyltransferase fibrillarin	Fbl	-0.138626	-0.116833	-0.00755585	0.0987125	-0.00204228	0.0347464	-0.0876715	0.0438055	cluster 3	1	4	4	12.8	34.306	6.8294	14844000
	1002	Q9DBE9	pre-rRNA processing protein FTSJ3	Ftsj3	-0.102455	-0.141007	-0.0776016	0.164268	0.0643975	-0.00739346	-0.107021	0.0737573	cluster 3	1	19	19	30	95.531	203.31	152070000
	18	D2KHZ9;A0A0A0MQF6;P16858;S4R1W1;S4R257;D3YYI5;S4R1W8;S4R1N5;V9GX06;A0A0R4J0X7;S4R2G5;Q64467;V9GXA7	Glyceraldehyde-3-phosphate dehydrogenase	GAPDH;Gapdh;Gm3839;Gm7293	-0.155399	0.169964	-0.0250072	-0.500366	-0.00506509	0.130049	-0.00348102	-0.125128	cluster 3	13	18	18	64	35.81	207.44	1584800000
	996	Q9D964	Glycine amidinotransferase, mitochondrial	Gatm	-0.139141	-0.00482126	-0.270965	-0.0325995	NaN	0.290769	-0.138309	0.129085	cluster 3	1	5	5	19.6	48.297	11.626	5428100
	358	G3XA10;Q8VEK3	Heterogeneous nuclear ribonucleoprotein U	Gm28062;Hnrnpu	-0.223245	-0.196525	0.029694	0.0464537	0.0263203	0.0134142	-0.130025	0.0287294	cluster 3	2	19	19	26.7	86.805	205.83	186600000
	325	F6RGI3	Predicted gene 340	Gm340	-0.100774	-0.351747	-0.0354811	-0.246707	-0.0145206	0.052617	-0.162667	-0.0695369	cluster 3	1	4	4	5.3	136.18	6.6687	3222200
	423	P08752;A0A0A6YWA9;A2A610;A2AE31;A2AE32;B2RVZ3;A2AE33;Z4YKV1;Q66L47;P20612;Q9DC51;Q3V3I2;P50149;P18872-2;P18872;B2RSH2;P63094-2;Q8CGK7;P63094;Q6R0H7-4;Q6R0H7	Guanine nucleotide-binding protein G(i) subunit alpha-2	Gnai2	-0.124213	-0.0539901	-0.0117399	-0.0443762	-0.00719284	0.0440691	-0.0633143	-0.00249996	cluster 3	21	3	3	11.3	40.489	4.6799	11649000
	564	Q3U9V4;P62880;D3Z1M1;D3YZX3;E9QKR0;D3Z1T4;P29387;E9PWM7;A0A0A6YVN9;V9GWY1	Guanine nucleotide-binding protein G(I)/G(S)/G(T) subunit beta-2;Guanine nucleotide-binding protein subunit beta-4	Gnb2;Gnb4	-0.171094	-0.208828	0.0164483	0.00231013	0.00184506	0.0681858	-0.121158	0.0241137	cluster 3	10	6	2	7.6	37.331	8.3661	19211000
	863	Q8CI11;Q8CI11-2	Guanine nucleotide-binding protein-like 3	Gnl3	-0.123194	-0.20612	0.000514225	-0.065107	-0.0681744	0.0389731	-0.1096	-0.0314361	cluster 3	2	46	46	67.3	60.786	323.31	3619800000
	940	Q99ME9	Nucleolar GTP-binding protein 1	Gtpbp4	-0.233379	-0.221269	-0.00534315	0.00023721	0.0418044	-0.00319405	-0.153331	0.0129492	cluster 3	1	40	40	60.9	74.112	169.84	1003500000
	431	P10922	Histone H1.0;Histone H1.0, N-terminally processed	H1f0	-0.195739	-0.276069	-0.0195033	0.0954074	-0.0401765	-0.0693475	-0.16377	-0.00470553	cluster 3	1	15	15	41.8	20.861	99.392	4662900000
	1044	Q9QZQ8-2;Q9QZQ8	Core histone macro-H2A.1	H2afy	-0.21258	-0.313507	0.0412347	0.084055	-0.00906675	-0.0936326	-0.161617	-0.0062148	cluster 3	2	14	12	46.9	39.289	181.53	388000000
	490	P43275	Histone H1.1	Hist1h1a	-0.225313	-0.298764	-0.0318454	0.0304414	-0.111325	-0.0363059	-0.185307	-0.0390633	cluster 3	1	15	10	38.5	21.785	115.98	260510000
	491	P43276	Histone H1.5	Hist1h1b	-0.18982	-0.254491	-0.0277952	-0.0950583	-0.107313	-0.0308651	-0.157369	-0.0777454	cluster 3	1	18	14	27.8	22.576	153.3	2104800000
	447	Q5SZA3;P15864;I7HFT9;Q07133	Histone H1.2	Hist1h1c	-0.191224	-0.197038	-0.0403737	-0.123314	-0.139783	-0.0578855	-0.142878	-0.106994	cluster 3	4	18	5	17.9	21.266	36.708	277790000
	492	Q149Z9;P43277	Histone H1.3	Hist1h1d	-0.168623	-0.281078	-0.0388519	-0.0974699	-0.082566	-0.0322424	-0.162851	-0.0707595	cluster 3	2	18	3	9.5	22.099	62.465	1527900000
	489	P43274	Histone H1.4	Hist1h1e	-0.148167	-0.258998	-0.0266128	-0.0877909	-0.11767	-0.0484108	-0.144593	-0.0846238	cluster 3	1	18	6	16	21.977	173.21	5633300000
	174	F8WIX8;Q149V4;B2RWH3;Q64523;Q6GSS7	Histone H2A;Histone H2A type 2-C;Histone H2A type 2-A	Hist1h2al;Hist2h2ac;Hist2h2aa1	-0.0730596	-0.104425	-0.00681957	-0.185603	-0.130974	-0.0621913	-0.0614348	-0.126256	cluster 3	5	4	1	8.8	13.607	15.957	128900000
	169	B2RVD5;B2RTK3;Q8CBB6;Q8CGP2;Q8CGP1;Q6ZWY9;Q64525;Q64478;Q64475;P10854;P10853;Q8CGP2-2;Q9D2U9;Q8CGP0;Q64524;P70696	Histone H2B;Histone H2B type 1-P;Histone H2B type 1-K;Histone H2B type 1-C/E/G;Histone H2B type 2-B;Histone H2B type 1-H;Histone H2B type 1-B;Histone H2B type 1-M;Histone H2B type 1-F/J/L;Histone H2B type 3-A;Histone H2B type 3-B;Histone H2B type 2-E;Histone H2B type 1-A	Hist1h2bk;Hist1h2bm;Hist1h2br;Hist1h2bp;Hist1h2bc;Hist2h2bb;Hist1h2bh;Hist1h2bb;Hist1h2bf;Hist3h2ba;Hist3h2bb;Hist2h2be;Hist1h2ba	-0.0497896	-0.117602	-0.0322716	-0.175482	-0.117574	-0.0191533	-0.0665543	-0.10407	cluster 3	16	6	6	41.3	13.92	89.139	582160000
	186	B9EI85;P84228;F8WI35;P68433;E0CYN1;E0CYR7	Histone H3;Histone H3.2;Histone H3.1	Hist2h3b;Hist1h3b;H3f3a;Hist1h3a	-0.0735257	-0.198199	-0.0689717	0.00463173	-0.0463925	0.0359162	-0.113565	-0.00194818	cluster 3	6	5	1	23.5	15.388	9.3597	806820000
	170	B2RTM0;P62806	Histone H4	Hist2h4;Hist1h4a	-0.105602	-0.106634	-0.142812	-0.0670031	-0.0996766	-0.000395381	-0.118349	-0.0556917	cluster 3	2	5	5	50.5	11.367	18.342	142130000
	508	Q5EBP8;P49312;P49312-2;V9GXF8	Heterogeneous nuclear ribonucleoprotein A1;Heterogeneous nuclear ribonucleoprotein A1, N-terminally processed	Hnrnpa1	-0.137256	-0.173671	0.0533654	0.129624	-0.0163138	0.033434	-0.085854	0.0489146	cluster 3	4	7	7	23.3	38.833	66.261	31408000
	633	Z4YKB8;Q3TEA8-2;Q3TEA8;Z4YKA3;Q3TEA8-3;A2AM65;A2AM63;A2AM62;A2AM70;A2AM69	Heterochromatin protein 1-binding protein 3	Hp1bp3	-0.305364	-0.350957	-0.0238206	0.0630834	-0.0429209	-0.0746525	-0.226714	-0.0181633	cluster 3	10	17	17	33.2	60.85	59.493	103940000
	612	Q02257	Junction plakoglobin	Jup	-0.28252	-0.7011	-0.163549	0.274284	0.279284	-0.780966	-0.38239	-0.0757991	cluster 3	1	17	17	28.9	81.8	27.784	29082000
	617	Q05CL8;Q05CL8-2;A0A0G2JFW4	La-related protein 7	Larp7	-0.049533	-0.121136	-0.0138291	-0.0574879	-0.0568331	-0.0448537	-0.0614992	-0.0530582	cluster 3	3	20	14	31.9	64.802	89.316	187680000
	233	D3YXW1;Q9D945-2;Q9D945	Protein LLP homolog	Llph	-0.0316623	-0.15129	-0.0333077	-0.0209542	-0.146766	0.0414481	-0.0720865	-0.0420907	cluster 3	3	4	4	36.6	14.693	17.037	26977000
	506	P48678;P48678-2;P48678-3;D3YUF7;A0A0R4J0Q5;P21619-2;P21619	Prelamin-A/C;Lamin-A/C	Lmna	0.0402141	0.0400845	0.11607	0.0117261	0.0739622	0.0610025	0.0654562	0.0488969	cluster 3	7	29	28	48	74.237	265.41	180650000
	764	Q6NSQ7	Protein LTV1 homolog	Ltv1	-0.0239529	-0.0347979	0.0691616	-0.198515	-0.0850713	0.0597244	0.00347028	-0.0746205	cluster 3	1	12	12	33.8	54.022	57.432	62788000
	796	Q7TNC4-4;Q7TNC4;Q7TNC4-2;Q7TNC4-3;Q05CX5;E9Q715;D3YZ82	Putative RNA-binding protein Luc7-like 2	Luc7l2	0.048697	0.0641281	0.0426641	-0.403743	-0.23762	-0.0496844	0.0518297	-0.230349	cluster 3	7	21	15	36.4	45.404	217.33	1642500000
	709	Q5SUF2;Q5SUF2-3;Q5SUF2-2;F8WGA8;F7CR21;F7A7G1	Luc7-like protein 3	Luc7l3	0.0874234	0.0888194	-0.0165518	-0.272847	-0.147506	-0.0589181	0.0532303	-0.159757	cluster 3	6	22	22	41.7	51.45	242.87	540550000
	624	Q08288;D3Z5X8;D3Z7N3;D3Z345;D3YU83;D3Z009;D6RDT2	Cell growth-regulating nucleolar protein	Lyar	-0.0338149	-0.0642703	-0.0313129	-0.17653	-0.098624	-0.0570498	-0.0431327	-0.110735	cluster 3	7	21	21	39.2	43.735	184.57	345430000
	1064	Q9Z2D6-2;Q9Z2D6;D3Z7U4;D3YY81	Methyl-CpG-binding protein 2	Mecp2	-0.0685081	-0.09354	-0.037282	-0.0870727	-0.0554553	-0.00885642	-0.0664434	-0.0504615	cluster 3	4	24	24	51.9	53.575	130.46	157370000
	938	Q99LX5	Multiple myeloma tumor-associated protein 2 homolog	Mmtag2	-0.248544	-0.250271	0.148721	-0.21523	-0.243908	-0.0344842	-0.116698	-0.164541	cluster 3	1	13	13	54.6	29.298	42.848	99723000
	414	Q7JCZ1;P00405	Cytochrome c oxidase subunit 2	mt-Co2;Mtco2	-0.0165974	0.032087	0.0161248	-0.150753	0.125989	0.105207	0.0105381	0.0268142	cluster 3	2	4	4	20.7	25.976	12.35	75819000
	807	Q80WJ7;F6QHD1;F6QFT1;F6ZQL0;E9PUX0	Protein LYRIC	Mtdh	-0.106579	-0.155786	-0.0127771	-0.0600426	-0.0272135	0.0470038	-0.0917141	-0.0134174	cluster 3	5	31	14	27.8	63.845	323.31	681140000
	651	Q3U2W2;Q7TPV4	Myb-binding protein 1A	Mybbp1a	-0.361281	-0.476712	-0.0557642	0.164106	0.0248394	0.00526773	-0.297919	0.0647377	cluster 3	2	75	75	60.2	152.04	323.31	1689600000
	833	Q8BP47	Asparagine--tRNA ligase, cytoplasmic	Nars	-0.266795	-0.238551	0.0472107	0.056058	0.155805	0.15983	-0.152712	0.123898	cluster 3	1	9	9	21.5	64.279	67.579	66712000
	874	Q8K224;A2BH46;E9Q498	N-acetyltransferase 10	Nat10	-0.534094	-0.596082	0.0133008	0.241648	-0.0446549	0.175019	-0.372292	0.124004	cluster 3	3	5	5	5.5	115.42	44.67	6593500
	903	Q91VE6-2;Q91VE6;E0CXU3	MKI67 FHA domain-interacting nucleolar phosphoprotein	Nifk	-0.24324	-0.25648	0.0109873	0.034807	-0.0681437	-0.0352462	-0.162911	-0.022861	cluster 3	3	14	14	62.8	30.645	61.101	91811000
	975	Q9D0F4;Q5SZT7	NF-kappa-B-activating protein	Nkap	-0.210042	-0.103097	0.17123	-0.358335	-0.222209	-0.074565	-0.0473031	-0.21837	cluster 3	2	7	7	27.5	47.227	19.834	47960000
	314	E9QN31;Q922K7;A0A0N4SW16	Probable 28S rRNA (cytosine-C(5))-methyltransferase	Nop2	-0.268046	-0.327527	0.00321927	0.100848	0.00527054	0.030047	-0.197452	0.0453884	cluster 3	3	32	32	46.9	86.906	231.47	603310000
	990	Q9D6Z1;E0CXZ0;A2APD7;F6USW7;F7CHQ7;F7CHP9;F6U250;F6V095	Nucleolar protein 56	Nop56	-0.00251453	-0.0513025	-0.0103688	-0.188931	-0.0961689	-0.0372658	-0.0213953	-0.107455	cluster 3	8	39	39	72.2	64.464	323.31	981880000
	762	Q6DFW4;A0A0A0MQ76;A0A087WQ46;A0A087WP00;A0A087WSU5;A0A087WSL8;A0A087WNW0	Nucleolar protein 58	Nop58	-0.104262	-0.151687	0.052887	-0.163247	-0.0894506	-0.0622943	-0.0676874	-0.104997	cluster 3	7	28	28	56.5	60.342	323.31	1023300000
	963	Q9CZ44;Q9CZ44-3;A2AT02;Q9CZ44-2	NSFL1 cofactor p47	Nsfl1c	-0.418242	-0.379311	-1.2639	NaN	0.238253	0.316976	-0.68715	0.277614	cluster 3	4	9	9	35.1	40.709	22.204	12601000
	297	E9Q7G0	Nuclear mitotic apparatus protein 1	Numa1	-0.194788	-0.328518	-0.132717	0.115804	0.0389228	0.189732	-0.218674	0.11482	cluster 3	1	73	45	26.7	235.63	323.31	346130000
	478	Q3UFJ3;P35486	Pyruvate dehydrogenase E1 component subunit alpha;Pyruvate dehydrogenase E1 component subunit alpha, somatic form, mitochondrial	Pdha1	0.112639	0.0282865	-0.855816	0.0277601	0.0951925	0.587439	-0.238297	0.236797	cluster 3	2	13	13	41	43.231	22.606	47945000
	518	P52480-2	Pyruvate kinase PKM	Pkm	-0.0921081	-0.0880053	0.0806349	-0.0625315	0.123109	0.248249	-0.0331595	0.102942	cluster 3	1	35	2	3.2	57.984	323.31	1445000000
	107	A2AR02;A2AR01	Peptidyl-prolyl cis-trans isomerase G	Ppig	-0.0352111	-0.0845522	0.000234629	-0.0470782	-0.10265	-0.180188	-0.0398429	-0.109972	cluster 3	2	22	22	26.6	88.324	150.36	277590000
	798	Q80SY5;A0A0G2JEW4;A0A0G2JGW4	Pre-mRNA-splicing factor 38B	Prpf38b	-0.0559276	-0.0930411	-0.0345895	-0.0698133	-0.0409294	-0.135919	-0.061186	-0.0822205	cluster 3	3	27	27	47	63.752	148.94	585050000
	1050	Q9R1C7-2;Q9R1C7;A2AQW6	Pre-mRNA-processing factor 40 homolog A	Prpf40a	-0.0050832	0.0254048	-0.0121282	-0.230983	-0.125305	-0.142061	0.00273115	-0.166116	cluster 3	3	15	15	21.6	103.96	94.489	135460000
	729	Q61136	Serine/threonine-protein kinase PRP4 homolog	Prpf4b	-0.10058	-0.146757	0.0723912	-0.128768	-0.115345	-0.0933083	-0.0583151	-0.112474	cluster 3	1	44	44	43.6	116.97	323.31	554130000
	716	Q5U3K5	Rab-like protein 6	Rabl6	-0.0795803	-0.00485195	-0.0559864	0.0212335	-0.0269795	0.0421028	-0.0468062	0.0121189	cluster 3	1	5	5	6.9	79.83	8.3102	8074300
	609	P97868;P97868-2;D3YZU8;A0A0R4J165;P97868-3	E3 ubiquitin-protein ligase RBBP6	Rbbp6	0.038037	0.0668173	0.105183	-0.17043	-0.151074	0.00875968	0.0700125	-0.104248	cluster 3	5	78	78	42	199.59	323.31	816090000
	178	S4R2B0;B2RY56;S4R2J1;S4R2A4;S4R1X9;S4R2F7	RNA-binding protein 25	Rbm25	-0.0187622	-0.021098	-0.213852	0.0162564	-0.0130129	-0.160805	-0.0845708	-0.0525204	cluster 3	6	8	8	16.9	71.006	12.529	26232000
	860	Q8CGC6;F6SB18	RNA-binding protein 28	Rbm28	-0.268406	-0.354299	-0.059987	0.225176	0.0837858	-0.0625285	-0.227564	0.0821445	cluster 3	2	15	15	24.8	84.213	190.62	40964000
	896	Q8VH51-2;Q8VH51;E9Q8F0;Q8VH51-3;B7ZD61;F7AA45;B7ZD63;B7ZD64;E9PZF9;E9Q999;D6RCZ8;D6RJ85	RNA-binding protein 39	Rbm39	-0.112372	-0.0916734	-0.021921	-0.18837	-0.117234	-0.248337	-0.075322	-0.184647	cluster 3	12	23	23	52.1	58.683	246.99	373450000
	880	Q8R0F5	RNA-binding motif protein, X-linked 2	Rbmx2	-0.277288	-0.284231	-0.00440079	0.037978	-0.0677402	-0.086163	-0.18864	-0.0386417	cluster 3	1	10	10	24.5	37.535	80.895	86742000
	939	Q99M28-2;Q99M28	RNA-binding protein with serine-rich domain 1	Rnps1	0.038342	0.0736451	-0.119543	-0.366516	-0.197749	-0.104877	-0.00251866	-0.223047	cluster 3	2	2	2	8.2	31.709	11.023	5439700
	605	Q3TH81;P97762	Retinitis pigmentosa 9 protein homolog	Rp9;rp9	-0.124262	-0.17115	0.192066	-0.415024	-0.320033	-0.0819635	-0.0344487	-0.27234	cluster 3	2	5	5	20.2	25.261	14.937	48471000
	373	I7HLV2;Q6ZWV3;P86048;B7FAU6	60S ribosomal protein L10;60S ribosomal protein L10-like	Rpl10;Rpl10l	-0.167704	-0.169913	-0.00642568	0.0691801	0.00875112	0.0486561	-0.114681	0.0421958	cluster 3	4	7	7	34.8	23.072	31.082	53745000
	505	P47963	60S ribosomal protein L13	Rpl13	-0.200138	-0.287526	0.0729995	0.0266023	-0.0654822	0.00191163	-0.138222	-0.0123228	cluster 3	1	7	7	34.1	24.305	69.373	97480000
	954	Q9CR57	60S ribosomal protein L14	Rpl14	-0.0901754	-0.139826	-0.016549	0.0458792	-0.0563949	0.0987002	-0.0821836	0.0293948	cluster 3	1	7	7	32.7	23.564	45.183	185560000
	786	Q6ZWZ7;Q9CPR4;B2RY53	60S ribosomal protein L17	Rpl17	-0.17282	-0.246829	-0.0080283	0.00611414	-0.0485632	-0.055557	-0.142559	-0.0326687	cluster 3	3	11	11	48.9	21.397	112.38	1036700000
	482	Q58EW0;P35980;G3UZJ6;G3UZK4;G3UYV6;G3UX28	60S ribosomal protein L18	Rpl18	-0.224538	-0.208491	0.0564453	0.0887801	0.0290093	0.0675157	-0.125528	0.0617684	cluster 3	6	6	6	33.5	21.644	102.25	199870000
	552	P62717;F6YJW4	60S ribosomal protein L18a	Rpl18a;Gm17541	-0.23626	-0.225137	0.0224562	0.143443	0.00465443	0.141451	-0.146314	0.0965161	cluster 3	2	8	8	40.9	20.732	17.401	40958000
	390	Q9CQM8;O09167	60S ribosomal protein L21	Rpl21	-0.166847	-0.269745	-0.0573683	0.120984	0.0235465	0.239502	-0.164654	0.128011	cluster 3	2	4	4	26.2	18.579	47.755	135370000
	558	P62830;A2A6F8	60S ribosomal protein L23	Rpl23	-0.0573966	-0.119627	0.0715377	0.119089	0.0577607	0.108273	-0.0351618	0.0950411	cluster 3	2	6	6	45.7	14.865	21.535	71373000
	553	Q5M9M5;P62751;D3YTY6	60S ribosomal protein L23a	Rpl23a	-0.103455	-0.163501	0.0101275	-0.0704798	-0.0740486	0.0421109	-0.0856093	-0.0341392	cluster 3	3	19	19	62.2	17.695	173.61	7745200000
	834	Q8BP67;F6RSK3	60S ribosomal protein L24	Rpl24	-0.143746	-0.230486	-0.00905571	0.0511066	-0.0463703	0.0532487	-0.127763	0.0193283	cluster 3	2	6	6	31.8	17.779	54.897	588290000
	541	Q4FZH2;P61255;B1ARA3;B1ARA5	60S ribosomal protein L26	Rpl26	-0.126189	-0.175462	-0.00294491	-0.044545	-0.0817154	0.0359256	-0.101532	-0.0301116	cluster 3	4	16	16	64.8	17.258	84.42	1528100000
	542	Q5BLJ9;P61358;A2A4Q0	60S ribosomal protein L27	Rpl27	-0.0897993	-0.0566435	0.00884682	-0.100846	-0.0850876	0.0351188	-0.0458653	-0.0502717	cluster 3	3	7	7	49.3	15.798	25.24	301500000
	440	P14115	60S ribosomal protein L27a	Rpl27a	-0.130479	-0.223354	0.00348675	0.0757713	-0.0521577	0.032135	-0.116782	0.0185829	cluster 3	1	7	7	40.5	16.605	87.66	596090000
	503	Q5M8M8;P47915;F6QL70;D3Z1N9;W4VSN7;F6YH22;F6VZG1	60S ribosomal protein L29	Rpl29;Gm17669;Gm10709;Gm3550;Gm5218	-0.0161418	-0.103238	0.000580215	-0.104697	-0.0880282	0.0580996	-0.0395998	-0.0448754	cluster 3	7	11	11	45.6	17.587	66.136	4351500000
	472	P27659;A0A087WQK0;A0A087WNS0	60S ribosomal protein L3	Rpl3	-0.0851488	0.0239522	0.00110346	0.0605763	0.0754633	0.0739576	-0.0200311	0.0699991	cluster 3	3	17	17	46.7	46.109	58.581	126240000
	984	Q9D1R9;A0A0G2JEY6;A0A0G2JGY8;D3YWC0	60S ribosomal protein L34	Rpl34	-0.155824	-0.215931	0.0493186	0.11571	-0.0487263	0.145925	-0.107479	0.0709697	cluster 3	4	5	5	23.9	13.293	8.1485	52310000
	782	Q6ZWV7;G3UWD7;F6XS56;F6YXU0;Q3U1U4	60S ribosomal protein L35	Rpl35;Gm10269	-0.0630189	-0.0876026	0.0446048	-0.113578	-0.0921597	-0.683345	-0.0353389	-0.296361	cluster 3	5	6	6	35	14.552	70.839	1943700000
	598	Q5M9P1;P83882;A0A0A6YW33;E9Q131	60S ribosomal protein L36a	Rpl36a	-0.00254713	-0.0445136	0.00957864	0.0224541	-0.163405	0.0106506	-0.012494	-0.0434334	cluster 3	4	13	13	47.2	12.441	30.296	635690000
	703	Q564E8;Q9D8E6	60S ribosomal protein L4	Rpl4	-0.113007	-0.0716081	-0.0244335	-0.0613957	-0.0819346	-0.0722595	-0.0696827	-0.0718633	cluster 3	2	12	12	31.3	47.153	29.704	74907000
	504	Q58EU6;P47962;D3YYV8	60S ribosomal protein L5	Rpl5	-0.0806764	-0.0428936	0.0996561	-0.114294	-0.0655183	0.161864	-0.0079713	-0.00598269	cluster 3	3	10	10	26.3	34.4	20.574	91529000
	502	Q3UCH0;P47911;E9PUX4;A0A0J9YU32	60S ribosomal protein L6	Rpl6;Gm5428	-0.101931	-0.113576	0.00560914	0.0542693	-0.0700637	0.0163373	-0.0699659	0.00018098	cluster 3	4	21	21	44.9	33.509	231.23	3890100000
	435	Q58ET1;P12970;F6VBB8;V9GX35	60S ribosomal protein L7a	Rpl7a	-0.321767	-0.410815	0.0341136	0.19174	0.031029	0.0737891	-0.232823	0.0988527	cluster 3	4	17	17	47.7	29.976	112.85	441690000
	567	P62918	60S ribosomal protein L8	Rpl8	-0.447881	-0.479241	-0.0689186	0.243338	0.0562863	0.0103423	-0.332014	0.103322	cluster 3	1	9	9	42.8	28.024	98.993	708470000
	515	Q5EBQ6;P51410;A0A0G2JES3;D3YZT0;D3Z629	60S ribosomal protein L9	Rpl9	-0.080209	-0.199325	-0.055172	0.284833	0.139437	0.0903286	-0.111569	0.171533	cluster 3	5	3	3	15.6	21.881	4.7728	11878000
	547	P62264;D3YVF4;D3Z7I1	40S ribosomal protein S14	Rps14	-0.190329	-0.225574	0.0488097	0.0387998	0.0270917	0.0479431	-0.122364	0.0379449	cluster 3	3	7	7	39.7	16.273	46.376	140550000
	348	F8WJ41;Q5M9M4;P62245;D3YVB4;D3Z712	40S ribosomal protein S15a	Rps15a	-0.125758	-0.166451	0.0704226	0.144793	0.10574	0.149707	-0.073929	0.133414	cluster 3	5	4	4	37	12.31	10.785	57431000
	133	A4FUS1;P14131	40S ribosomal protein S16	Rps16	-0.0690794	-0.0688752	0.0572214	0.0138684	-0.0393888	0.114805	-0.0269111	0.0297616	cluster 3	2	7	7	45.9	16.445	14.06	39693000
	548	P62267	40S ribosomal protein S23	Rps23	-0.179833	-0.254599	0.00793002	0.0215646	-0.0505681	0.00359871	-0.142167	-0.00846826	cluster 3	1	9	9	54.5	15.807	54.938	2246400000
	559	P62849-2;P62849-3;P62849	40S ribosomal protein S24	Rps24	-0.113865	-0.167511	-0.00850052	-0.0380515	-0.0583403	0.00504348	-0.0966255	-0.0304494	cluster 3	3	4	4	30	15.069	16.043	24047000
	561	Q497N1;P62855	40S ribosomal protein S26	Rps26	-0.124498	-0.185415	0.00657946	-0.0947755	-0.0532803	-0.0211721	-0.101111	-0.0564093	cluster 3	2	4	4	37.4	13.015	44.215	1611800000
	569	P62983	Ubiquitin-40S ribosomal protein S27a;Ubiquitin;40S ribosomal protein S27a	Rps27a	-0.0753396	-0.0951729	-0.015769	0.0132853	0.00946555	0.0404636	-0.0620938	0.0210715	cluster 3	1	9	6	28.8	17.951	73.924	595810000
	551	Q545X8;P62702;V9GWY0	40S ribosomal protein S4;40S ribosomal protein S4, X isoform	Rps4x;Gm15013	-0.0825521	-0.164766	0.0873625	0.0790039	0.0555033	0.0583479	-0.0533185	0.064285	cluster 3	3	11	11	42.2	29.597	70.271	94538000
	554	Q5BLK1;P62754	40S ribosomal protein S6	Rps6	-0.296399	-0.283126	0.0479273	0.155844	0.00118314	0.0648162	-0.177199	0.0739478	cluster 3	2	12	12	35.3	28.68	78.496	410070000
	546	Q497E9;P62242	40S ribosomal protein S8	Rps8	-0.219815	-0.270971	0.00345529	0.109522	0.00127486	-0.0185576	-0.162444	0.0307465	cluster 3	2	16	16	59.6	24.205	198.42	1612600000
	119	A2AVJ7;Q99PL5;Q99PL5-4;Q99PL5-3;Q99PL5-2;Q99PL5-8;Q99PL5-7;Q99PL5-6;Q99PL5-5;Q99PL5-10;Q99PL5-9;Q99PL5-12;Q99PL5-11	Ribosome-binding protein 1	Rrbp1	0.186027	0.132537	0.0239924	-0.293807	-0.198003	-0.0642437	0.114185	-0.185351	cluster 3	13	71	71	50.5	158.39	323.31	2152500000
	912	Q91YK2;F7AGW8;D6RDD0	Ribosomal RNA processing protein 1 homolog B	Rrp1b	-0.176012	-0.208033	-0.048821	0.0409572	0.0113378	-0.00602929	-0.144289	0.0154219	cluster 3	3	22	22	46.5	80.581	301.44	118400000
	840	Q8BVY0	Ribosomal L1 domain-containing protein 1	Rsl1d1	-0.305833	-0.377385	-0.00190038	0.249387	0.0537818	-0.0147304	-0.228373	0.096146	cluster 3	1	22	22	51.3	50.421	208.71	332010000
	634	Q3TGY1;Q9DBU6;E9Q6P8;Q8BR75	Serine/Arginine-related protein 53	Rsrc1	-0.0127997	-0.0277552	0.00842833	-0.247582	-0.117632	-0.0517579	-0.0107089	-0.138991	cluster 3	4	13	13	42.1	33.542	45.614	129810000
	717	Q5U4C3	Splicing factor, arginine/serine-rich 19	Scaf1	0.0228931	0.0439803	-0.024962	-0.217357	-0.145666	0.0133886	0.0139705	-0.116545	cluster 3	1	22	21	18.6	133.84	102.7	135830000
	870	Q8K194;Q8K194-2	U4/U6.U5 small nuclear ribonucleoprotein 27 kDa protein	Snrnp27	0.0733099	0.0323077	-0.0550793	-0.0478222	0.0614972	-0.303866	0.0168461	-0.0967305	cluster 3	2	4	4	29.7	18.885	24.29	56897000
	748	Q62376;A0A0U1RNZ8;Q62376-2;A0A0U1RQ69;A0A0U1RQ70;A0A0U1RPQ1;A0A0U1RPS7	U1 small nuclear ribonucleoprotein 70 kDa	Snrnp70	-0.145039	-0.189057	-0.0442888	-0.0768746	-0.0464005	-0.156845	-0.126128	-0.0933734	cluster 3	7	10	10	26.3	51.991	63.949	49315000
	371	H9KV00;Q9QX47-3;Q9QX47;H9KV15;H9KV02;F7CU80	Protein SON	Son	0.140152	0.158909	-0.0195413	-0.312148	-0.166082	0.00490187	0.0931732	-0.157776	cluster 3	6	56	5	2.5	268.82	323.31	775800000
	848	Q8BZX4-2;Q8BZX4	Splicing regulatory glutamine/lysine-rich protein 1	Srek1	-0.0846151	-0.120826	0.0216371	-0.144274	-0.122056	-0.184276	-0.061268	-0.150202	cluster 3	2	14	14	33.3	69.12	116.55	162370000
	692	Q4V9W2;Q4V9W2-2	Protein SREK1IP1	Srek1ip1	-0.191274	-0.173629	-0.0104679	-0.204029	-0.17992	-0.0821785	-0.125124	-0.155376	cluster 3	2	5	5	27.5	18.151	7.1848	34217000
	341	F8VQC1;E9Q740	Signal recognition particle subunit SRP72	Srp72	-0.0282949	-0.0167815	0.0118339	-0.20745	-0.0750891	-0.0435616	-0.0110808	-0.1087	cluster 3	2	20	20	33.1	74.656	245.98	168890000
	835	Q8BTI8;Q8BTI8-3;Q8BTI8-2;A0A087WPS9;A0A087WR98	Serine/arginine repetitive matrix protein 2	Srrm2	0.135298	0.124725	-0.0927393	-0.240582	-0.132284	-0.0033512	0.055761	-0.125406	cluster 3	5	86	76	34.6	294.84	323.31	1939200000
	294	Q3UIX4;F6RDI8;E9Q6E5;A0A0G2JEG1;D3Z4B0;F6TN80;D6RE22;F6X2U6	Serine/arginine-rich-splicing factor 11	Srsf11	0.0853739	0.0798616	-0.00965431	-0.280039	-0.179803	-0.162123	0.0518604	-0.207322	cluster 3	8	14	14	30.7	53.102	84.088	229290000
	698	Q542V3;Q8VE97;Q9D8S5;O35326	Serine/arginine-rich splicing factor 4	Srsf4	0.0772273	0.183543	-0.0264818	-0.211425	-0.123727	-0.558833	0.0780962	-0.297995	cluster 3	4	5	4	8.8	56.248	38.07	26974000
	827	Q8BL97-3;Q8BL97-4;Q8BL97-2;Q8BL97	Serine/arginine-rich splicing factor 7	Srsf7	0.0509717	0.0546506	-0.050937	-0.172716	-0.0853497	-0.150513	0.0182284	-0.136193	cluster 3	4	3	3	15.9	17.89	4.7593	12735000
	644	Q3TVJ8;Q9D8L3;Q62186	Translocon-associated protein subunit delta	Ssr4	-0.00196391	-0.112754	0.022262	0.145051	0.109618	0.0485446	-0.0308187	0.101071	cluster 3	3	3	3	19.8	18.936	7.9483	7803000
	586	Q3V1X4;P70279;A2ALA0	Surfeit locus protein 6	Surf6	-0.122056	-0.158559	-0.0440566	-0.0956516	-0.0525646	0.0162862	-0.108224	-0.0439767	cluster 3	3	14	14	32.1	41.234	76.455	163940000
	175	B2RX66;Q5F2E8;F6RXB5	Serine/threonine-protein kinase TAO1	Taok1	-0.189307	-0.259542	0.00700178	0.0488246	0.0617585	-0.0176455	-0.147283	0.0309792	cluster 3	3	46	40	39	116.05	323.31	484580000
	367	H3BL37;O08784;H3BIX0;Q05CS0;H3BK88	Treacle protein	Tcof1	-0.124671	-0.0421797	0.196341	-0.367229	-0.302545	-0.0305668	0.00983011	-0.233447	cluster 3	5	20	20	17.6	138.55	108.35	90938000
	614	Q04750;Q8R4U6	DNA topoisomerase 1	Top1	-0.0295486	-0.063201	-0.0049108	-0.190528	-0.0935653	0.025384	-0.0325535	-0.0862366	cluster 3	2	54	54	61	90.875	323.31	2269400000
	756	Q64511;Q01320;F6U5K2;F6V2E8;F6XX57	DNA topoisomerase 2-beta	Top2b	-0.361431	-0.422562	-0.0645388	0.164712	-0.0531406	-0.0170634	-0.282844	0.0315026	cluster 3	5	15	15	11.3	181.91	29.402	18353000
	303	E9Q9K5;E9Q9K5-3;E9Q9K5-2;E9Q9K5-4	Triadin	Trdn	0.295655	0.304393	-0.33348	-0.13684	-0.065407	0.342424	0.088856	0.0467258	cluster 3	4	18	18	22.4	77.843	165	114270000
	361	G5E870;A0A087WNZ7;A0A0B4J1N9;A0A087WP92;A0A087WRV6;A0A087WQ02;Q3TP48;A0A087WS65;A0A087WSG4	E3 ubiquitin-protein ligase TRIP12	Trip12	-0.250508	-0.238459	0.0802295	-0.0177216	-0.0195467	NaN	-0.136246	-0.0186341	cluster 3	9	25	25	19.1	224.13	87.915	53585000
	746	Q62187	Transcription termination factor 1	Ttf1	-0.283547	-0.298552	-0.0289394	0.021039	-0.0344429	-0.0710312	-0.203679	-0.028145	cluster 3	1	13	13	24	97.721	91.381	24887000
	610	P99024	Tubulin beta-5 chain	Tubb5	0.0936628	0.15131	0.19056	-0.14337	0.0354431	0.104008	0.145178	-0.00130628	cluster 3	1	21	4	16	49.67	89.796	121170000
	858	Q8CDN6	Thioredoxin-like protein 1	Txnl1	-0.805902	-0.790077	-1.20215	0.225034	0.514573	0.207854	-0.93271	0.31582	cluster 3	1	16	16	62.3	32.237	63.06	105130000
	630	Q14C24;Q9D883;G3UW94;E9Q5Y2;E9PUZ3;E9Q1I7;Q8BGJ9;E9PWX6;E9PWM2;E9Q809;F8WH71;E9PWA1;E9Q5J3;Q8BGJ9-4;Q8BGJ9-2;Q8BGJ9-3	Splicing factor U2AF 35 kDa subunit	U2af1	-0.0260849	-0.0520299	-0.058523	-0.00907943	-0.0562274	-0.18163	-0.0455459	-0.0823124	cluster 3	16	7	7	35.6	27.815	18.645	34723000
	470	P26369;Q3KQM4	Splicing factor U2AF 65 kDa subunit	U2af2	0.026052	0.0785987	-0.135154	-0.281863	-0.180343	-0.378775	-0.0101676	-0.280327	cluster 3	2	5	5	9.3	53.516	13.064	59347000
	765	Q6NV83-2;Q6NV83;A0A087WRG2;A0A087WR93;A0A087WQT2;Q3U3C9-4;Q3U3C9-3;Q3U3C9;Q3U3C9-2	U2 snRNP-associated SURP motif-containing protein	U2surp	-0.421512	-0.527298	0.233521	0.00802497	-0.150683	-0.00475637	-0.23843	-0.0491383	cluster 3	9	52	3	4.5	118.2	323.31	934750000
	957	Q9CX11;G3XA22;G3X989	rRNA-processing protein UTP23 homolog	Utp23	-0.298947	-0.293325	-0.0126729	0.148676	0.0758687	-0.0407213	-0.201648	0.0612744	cluster 3	3	3	3	14.1	28.38	15.368	12959000
	1059	Q9Z0H1	WD repeat-containing protein 46	Wdr46	-0.69536	-0.696761	-0.00376802	0.0950249	-0.0460267	-0.109504	-0.465296	-0.0201686	cluster 3	1	4	4	8.2	69.047	7.3542	7327100
	1022	Q9ESX4;Q9ESX4-2	Nucleolar protein of 40 kDa	Zcchc17	-0.215982	-0.338272	0.0440427	-0.0517196	-0.0678888	-0.0274407	-0.170071	-0.0490164	cluster 3	2	11	11	38.6	27.471	26.065	73171000
	652	Q3U3I9	Zinc finger protein 865	Znf865	-1.5074	-1.50231	0.0456503	-0.187493	-0.0623837	-2.08802	-0.988021	-0.779299	cluster 3	1	1	1	0.9	111.67	1.7798	80022000
	817	Q8BGQ7	Alanine--tRNA ligase, cytoplasmic	Aars	0.34266	0.344824	NaN	0.163805	0.178853	NaN	0.343742	0.171329	#N/A	1	4	4	6.1	106.91	10.956	13566000
	540	Q3UHY8;P61222	ATP-binding cassette sub-family E member 1	Abce1	0.179399	-0.0885601	NaN	0.183752	NaN	0.362294	0.0454195	0.273023	#N/A	2	6	6	11.2	67.314	9.6562	6760200
	935	Q99LE6	ATP-binding cassette sub-family F member 2	Abcf2	-0.0171718	-0.123393	NaN	0.0859264	0.0963936	NaN	-0.0702825	0.09116	#N/A	1	7	7	13.7	71.781	8.5955	9311400
	712	Q5SWU9;Q5SWU9-2;V9GWS0;V9GXY1;A0A0R4J1S9;D3Z0B3;V9GWS1;V9GWR9	Acetyl-CoA carboxylase 1;Biotin carboxylase	Acaca	-0.127507	-0.150184	0.089546	0.0703398	0.0132151	0.886567	-0.0627151	0.323374	#N/A	8	85	76	36.6	265.25	251.7	566880000
	1047	Q9R0X4;Q32MW3	Acyl-coenzyme A thioesterase 9, mitochondrial;Acyl-coenzyme A thioesterase 10, mitochondrial	Acot9;Acot10	-0.0647941	-0.13502	NaN	0.215275	0.247042	NaN	-0.0999073	0.231159	#N/A	2	7	7	19.1	50.56	12.855	13633000
	580	Q497E4;P68033;P62737;Q3UJ36;P63268;D3YZY0;D3Z2K3;A0A0U1RQ96	Actin, alpha cardiac muscle 1;Actin, aortic smooth muscle;Actin, gamma-enteric smooth muscle	Actc1;Acta2;Actg2	0.0163211	NaN	0.0758961	-0.198936	NaN	0.175345	0.0461086	-0.0117955	#N/A	8	21	2	5.8	42.019	63.96	42309000
	525	Q3ULT2;P57780;E9Q2W9;D3Z761;D3Z0L8;Q9JI91;O88990	Alpha-actinin-4	Actn4	0.344052	0.571448	NaN	0.280294	0.679232	NaN	0.45775	0.479763	#N/A	7	9	6	9.5	104.98	26.132	9455000
	865	Q8CJF7	Protein ELYS	Ahctf1	0.281465	NaN	-0.00766622	NaN	NaN	0.0527922	0.1369	0.0527922	#N/A	1	3	3	2.1	247.64	3.5549	3671500
	879	Q8R010;Q8R3V2	Aminoacyl tRNA synthase complex-interacting multifunctional protein 2	Aimp2	0.117986	0.0998907	NaN	0.180194	0.136002	NaN	0.108939	0.158098	#N/A	2	4	4	25.3	35.377	16.851	14083000
	1048	Z4YN97;Q9R0Y5;Q9R0Y5-2;A0A0A6YXW8	Adenylate kinase isoenzyme 1	Ak1	0.570788	0.64074	NaN	0.22021	0.273094	NaN	0.605764	0.246652	#N/A	4	3	3	43.8	9.541	6.7889	5083600
	386	O08715-6;O08715;O08715-4;O08715-2;O08715-5;O08715-3	A-kinase anchor protein 1, mitochondrial	Akap1	0.882701	0.814571	NaN	0.924002	1.04487	NaN	0.848636	0.984438	#N/A	6	11	11	29.2	68.011	30.037	38698000
	304	E9Q9K8	A kinase (PRKA) anchor protein 6	Akap6	0.87479	0.80763	NaN	0.519082	0.232473	NaN	0.84121	0.375778	#N/A	1	19	19	11.6	254.32	27.939	18602000
	321	E9QQ10;Q70FJ1-3;Q70FJ1-2;Q70FJ1	A-kinase anchor protein 9	Akap9	0.346739	-0.363843	NaN	0.340334	-0.0962146	NaN	-0.00855185	0.12206	#N/A	4	20	19	6.9	434.13	34.694	43161000
	493	Q3UDY1;P45376;D3YVJ7	Aldose reductase	Akr1b3;Akr1b1	-0.0778063	-0.0700899	NaN	0.0583766	0.0621126	NaN	-0.0739482	0.0602446	#N/A	3	12	12	44	35.732	14.842	46154000
	347	F8WIT2;P14824	Annexin;Annexin A6	Anxa6	0.581647	0.453921	NaN	0.435418	0.376927	NaN	0.517784	0.406172	#N/A	2	12	12	26.8	75.288	27.073	17251000
	539	Q3U344;P84078;P61205;P84084;Q8BSL7;Q14BR4;P61750;D3YV25;E9Q2C2;E9Q798	ADP-ribosylation factor 1;ADP-ribosylation factor 3;ADP-ribosylation factor 5;ADP-ribosylation factor 2;ADP-ribosylation factor 4	Arf3;Arf1;Arf5;Arf2;Arf4	-0.0214315	-0.0169964	NaN	0.215183	0.148793	NaN	-0.0192139	0.181988	#N/A	10	6	6	47	20.601	15.181	13642000
	96	A2AL78;A2AL77;A2AL83;A2AL79;Q9CR06;Q6P8S1;A2AL76;Q3TU40;A2AL81;A2AL85;Q8BSY0-2;Q8BSY0;A2AL71;A2AL74;A2AL75;Q8CBM2	Aspartyl/asparaginyl beta-hydroxylase	Asph	0.122478	0.0392467	NaN	-0.0655797	-0.0304014	NaN	0.0808623	-0.0479905	#N/A	16	3	3	25.7	25.933	7.7996	15826000
	893	Q8VDN2;D3YYN7;Q3UHK5;A0A0G2JGX4;Q8VCE0;Q6PIC6;Q6PIE5;Q9WV27;Q91WH7;E9QNX7;Q64436;Q9Z1W8	Sodium/potassium-transporting ATPase subunit alpha-1	Atp1a1	0.0688384	0.0590162	NaN	0.114817	0.0980782	NaN	0.0639273	0.106448	#N/A	12	13	13	19.8	112.98	108.38	39971000
	150	B1ATS4;B1ATS5;E9Q559;Q64518-2;Q64518-3;Q64518	Calcium-transporting ATPase;Sarcoplasmic/endoplasmic reticulum calcium ATPase 3	Atp2a3	0.150052	0.0987188	NaN	0.269804	0.262783	NaN	0.124386	0.266294	#N/A	6	10	2	2.3	107.6	12.983	116140000
	523	P56480	ATP synthase subunit beta, mitochondrial	Atp5b	0.516245	0.653328	NaN	0.555362	0.737478	NaN	0.584787	0.64642	#N/A	1	7	7	21.4	56.3	14.692	12903000
	95	Q8C2Q8;A2AKU9;Q3UD06;Q91VR2;A2AKV1;A2AKV2;A2AKV3;A2AKV0	ATP synthase subunit gamma;ATP synthase subunit gamma, mitochondrial	Atp5c1	0.16849	0.263634	NaN	0.0462419	0.0778075	NaN	0.216062	0.0620247	#N/A	8	5	5	20.8	30.255	5.9357	9391300
	509	P50516;D3YWH3;D3Z1B9;P50516-2;D3YZ23	V-type proton ATPase catalytic subunit A	Atp6v1a	0.515635	0.364739	NaN	0.248413	0.114701	NaN	0.440187	0.181557	#N/A	5	3	3	7.1	68.325	3.3256	2223100
	283	F8VPM0;E9Q374;Q91YE5-2;Q91YE5;Q91YE5-3	Bromodomain adjacent to zinc finger domain protein 2A	Baz2a	-0.225585	-0.141812	NaN	-0.285377	0.0106392	NaN	-0.183698	-0.137369	#N/A	5	4	4	3.2	209.4	5.5361	3848000
	382	Q6P1B9;O08539-2;O08539	Myc box-dependent-interacting protein 1	Bin1	0.87716	0.881176	NaN	0.820067	0.921287	NaN	0.879168	0.870677	#N/A	3	9	9	30.2	52.763	43.021	44010000
	412	O88665	Bromodomain-containing protein 7	Brd7	0.0200577	-0.0164054	NaN	-0.245733	-0.162755	NaN	0.00182618	-0.204244	#N/A	1	6	6	13.5	73.999	17.153	12935000
	959	Q9CXW3;A0A0A6YY29	Calcyclin-binding protein	Cacybp	-0.0224246	0.0963424	NaN	0.0415827	0.19437	NaN	0.0369589	0.117976	#N/A	2	3	3	14	26.51	7.3101	4896400
	923	Q923T9-3;Q923T9-2;Q923T9	Calcium/calmodulin-dependent protein kinase type II subunit gamma	Camk2g	-0.00707329	NaN	0.133315	0.583726	NaN	0.518961	0.063121	0.551343	#N/A	3	4	2	4.4	55.96	7.1859	11101000
	381	O08529	Calpain-2 catalytic subunit	Capn2	-0.111657	-0.129356	NaN	-0.167724	-0.140822	NaN	-0.120506	-0.154273	#N/A	1	4	4	6.7	79.871	5.818	7629700
	499	Q5DQJ3;P47754;A0A0N4SVM0;D6RCW7;A0A0G2JE27;Q5RKN9;P47753	F-actin-capping protein subunit alpha-2	Capza2	0.222004	0.256725	NaN	0.140964	0.042779	NaN	0.239365	0.0918716	#N/A	7	4	4	20.3	32.967	27.887	14242000
	512	Q8CE80;P51125-3;P51125-2;P51125-6;P51125;P51125-7;P51125-5;P51125-4	Calpastatin	Cast	1.11576	0.995676	NaN	NaN	1.14458	NaN	1.05572	1.14458	#N/A	8	10	10	20.2	81.44	33.456	17166000
	738	Q61686;D3Z0U2	Chromobox protein homolog 5	Cbx5	0.0408406	0.110691	NaN	-0.289139	-0.116389	NaN	0.0757659	-0.202764	#N/A	2	3	3	17.8	22.186	4.9685	4265200
	881	Q8R0K4;H3BLI5;H3BJB7	Coiled-coil domain-containing protein 137	Ccdc137	-0.291841	-0.256828	NaN	0.0537171	-0.0417487	NaN	-0.274334	0.00598417	#N/A	3	6	6	26.6	32.918	26.666	21140000
	1032	Q9JJ89	Coiled-coil domain-containing protein 86	Ccdc86	0.0378138	0.0644404	NaN	-0.267535	-0.155124	NaN	0.0511271	-0.211329	#N/A	1	6	6	16.4	46.486	10.492	20482000
	360	G5E839;Q564F4;P80315	T-complex protein 1 subunit delta	Cct4	0.129092	0.220992	NaN	0.00978324	0.176991	NaN	0.175042	0.093387	#N/A	3	4	4	9.8	54.861	9.4144	7157000
	595	P80316;E0CZA1	T-complex protein 1 subunit epsilon	Cct5	0.144683	0.11721	NaN	-0.0505831	0.131397	NaN	0.130946	0.0404069	#N/A	2	8	8	22.4	59.623	16.798	16360000
	596	P80317;B1AT05;Q497N0;Q61390	T-complex protein 1 subunit zeta	Cct6a	0.0707978	0.106029	NaN	-0.0767829	0.117068	NaN	0.0884135	0.0201424	#N/A	4	10	10	29.2	58.004	36.176	24270000
	593	Q3TIJ7;P80313;A0A0N4SV00	T-complex protein 1 subunit eta	Cct7	0.156277	0.306918	NaN	0.018571	0.159518	NaN	0.231597	0.0890443	#N/A	3	3	3	7.9	59.652	20.019	4261300
	788	Q76KJ5	DNA-directed RNA polymerase I subunit RPA34	Cd3eap	-0.323475	-0.453778	NaN	0.0714782	-0.050556	NaN	-0.388627	0.0104611	#N/A	1	10	10	35.6	43.082	89.116	36761000
	659	Q3UCF2;Q6A068	Cell division cycle 5-like protein	Cdc5l	-0.131655	-0.00765395	NaN	NaN	-0.0287572	NaN	-0.0696547	-0.0287572	#N/A	2	6	6	11.3	92.188	7.8034	4473500
	453	P18760;F8WGL3;Q3UHW9;P45591	Cofilin-1	Cfl1	-0.0309665	0.0286028	NaN	-0.184417	-0.0501277	NaN	-0.00118186	-0.117273	#N/A	4	4	4	30.7	18.559	16.455	39834000
	998	Q9DA19;Q9DA19-3	Corepressor interacting with RBPJ 1	Cir1	-0.220278	-0.327613	NaN	-0.10526	-0.262701	NaN	-0.273946	-0.183981	#N/A	2	6	6	17.1	51.837	39.477	20578000
	910	Q91WS0	CDGSH iron-sulfur domain-containing protein 1	Cisd1	0.751304	0.656213	NaN	0.737363	0.934139	NaN	0.703758	0.835751	#N/A	1	3	3	30.6	12.097	8.2824	14182000
	60	Z4YL78;A0A0R4J0K2;K3W4R5;A2AGT5-2;A2AGT5-3;A2AGT5	Cytoskeleton-associated protein 5	Ckap5	0.77394	0.654997	NaN	NaN	0.797839	NaN	0.714468	0.797839	#N/A	6	5	5	2.9	218.71	15.552	4007600
	127	A2RTA0;P07310	Creatine kinase M-type	Ckm	0.478538	0.483579	NaN	0.112825	0.222098	NaN	0.481058	0.167462	#N/A	2	12	12	40.2	43.044	59.847	69596000
	700	Q543N5;Q9QYB1	Chloride intracellular channel protein;Chloride intracellular channel protein 4	Clic4	-0.0205983	-0.0439837	NaN	0.0763499	0.19065	NaN	-0.032291	0.1335	#N/A	2	4	4	25.7	28.729	15.463	8255700
	710	Q5SUH7;Q5SUH6;Q99KN9-2;Q99KN9	Clathrin interactor 1	Clint1	0.673807	0.534293	NaN	0.119639	0.246478	NaN	0.60405	0.183059	#N/A	4	6	6	12.4	67.73	9.7696	9804000
	715	Q5SXR6;Q68FD5;F6Z1R4	Clathrin heavy chain;Clathrin heavy chain 1	Cltc	0.08214	0.0874169	NaN	0.157629	0.193384	NaN	0.0847785	0.175506	#N/A	3	20	20	17.3	191.98	69.581	70354000
	63	Z4YLI8;A0A0R4J140;Q5SW19-3;Q5SW19;Q5SW19-2	Clustered mitochondria protein homolog	Cluh	0.229064	0.290626	NaN	0.314692	0.184574	NaN	0.259845	0.249633	#N/A	5	6	6	4.8	146.02	10.808	8756600
	344	F8WHL2;Q8CIE6;F6XJN3	Coatomer subunit alpha;Coatomer subunit alpha;Xenin;Proxenin	Copa	-0.26664	NaN	0.115438	-0.329683	NaN	0.244854	-0.0756012	-0.0424145	#N/A	3	9	9	10	139.41	32.447	14156000
	1030	Q9JIF7	Coatomer subunit beta	Copb1	0.101696	0.105817	NaN	0.319591	0.286862	NaN	0.103756	0.303227	#N/A	1	7	7	10.4	107.06	7.9987	8045700
	400	O55029	Coatomer subunit beta	Copb2	0.0163598	0.00646604	NaN	-0.0467503	0.0933687	NaN	0.0114129	0.0233092	#N/A	1	5	5	8	102.45	8.2347	6536200
	916	Q920M5-2;Q920M5-4;B9EIZ7;Q920M5-3;Q920M5	Coronin-6;Coronin	Coro6	0.205718	0.0692636	NaN	0.223964	0.162371	NaN	0.137491	0.193167	#N/A	5	3	3	7.9	52.782	3.8404	6867100
	686	Q4FJU3;Q9DCT8;A0A0G2JF37	Cysteine-rich protein 2	Crip2	0.508255	0.593275	NaN	0.339414	0.680761	NaN	0.550765	0.510087	#N/A	3	3	3	33.7	22.727	28.873	28451000
	752	Q64010;Q8JZR2;Q5ND50;Q64010-2;F7D232;Q3TQV3	Adapter molecule crk	Crk	0.823928	0.7451	NaN	0.785743	0.868645	NaN	0.784514	0.827194	#N/A	6	7	7	36.8	33.814	34.76	22079000
	463	Q52L78;P23927	Alpha-crystallin B chain	Cryab	0.605478	0.569655	NaN	NaN	NaN	NaN	0.587566	NaN	#N/A	2	2	2	10.9	20.069	2.5041	3932800
	600	Q4FJX4;P97315	Cysteine and glycine-rich protein 1	Csrp1	-0.220956	-0.193397	NaN	0.142871	0.209776	NaN	-0.207176	0.176323	#N/A	2	3	3	28	20.583	8.1005	7173400
	599	P97314	Cysteine and glycine-rich protein 2	Csrp2	-0.559406	-0.836541	NaN	NaN	-0.0930362	NaN	-0.697973	-0.0930362	#N/A	1	4	4	33.2	20.926	13.706	3704900
	730	Q61164	Transcriptional repressor CTCF	Ctcf	0.0229667	-0.0216003	NaN	-0.0438162	-0.131913	NaN	0.000683197	-0.0878645	#N/A	1	4	4	6.5	83.745	11.604	3111200
	815	Q8BG79;Q8BG79-2	CWF19-like protein 2	Cwf19l2	-0.254985	-0.28719	NaN	-0.158147	-0.0713296	NaN	-0.271088	-0.114738	#N/A	2	6	6	7.3	103.17	19.955	3793600
	953	Q9CQX2	Cytochrome b5 type B	Cyb5b	0.546245	0.59606	NaN	0.364565	0.625181	NaN	0.571153	0.494873	#N/A	1	4	4	52.7	16.318	18.476	20786000
	1001	Q9DB73-2;Q9DB73;G3UXV8;G3UZ57;G3UZG6	NADH-cytochrome b5 reductase 1	Cyb5r1	-0.288208	-0.508316	NaN	0.0392708	NaN	NaN	-0.398262	0.0392708	#N/A	5	2	2	9.2	25.305	4.482	5076900
	919	Q922B2;Q8BJY7	Aspartate--tRNA ligase, cytoplasmic	Dars	0.0516339	0.0609613	NaN	0.0813469	0.12629	NaN	0.0562976	0.103818	#N/A	2	21	21	51.5	57.147	233.84	129300000
	750	Q62418-3;Q62418-2;Q62418	Drebrin-like protein	Dbnl	0.760634	0.735623	NaN	0.445394	NaN	NaN	0.748128	0.445394	#N/A	3	8	8	23.8	48.341	12.293	8229000
	87	A2ADY9	Protein DDI1 homolog 2	Ddi2	0.699566	0.709397	NaN	0.509824	NaN	NaN	0.704482	0.509824	#N/A	1	6	6	22.3	44.59	9.1002	12399000
	173	B2RUM8;Q8K363;F6ZX28	ATP-dependent RNA helicase DDX18	Ddx18	-0.242634	-0.355425	NaN	0.108181	-0.0480619	NaN	-0.29903	0.0300598	#N/A	3	8	8	19.2	74.18	14.722	17740000
	918	Q921N6;Q921N6-2;H3BLJ6	Probable ATP-dependent RNA helicase DDX27	Ddx27	-0.384402	-0.476677	NaN	0.225717	0.00993237	NaN	-0.43054	0.117825	#N/A	3	25	25	35	85.938	110.11	60494000
	1062	Q9Z1N5;Q8VDW0;G3UXI6;D6RHT5;Q8VDW0-2	Spliceosome RNA helicase Ddx39b;ATP-dependent RNA helicase DDX39A	Ddx39b;Ddx39a	0.223245	0.256408	NaN	0.019683	0.143499	NaN	0.239827	0.081591	#N/A	5	6	6	13.8	49.035	8.1001	12177000
	737	Q8BTS0;Q61656;S4R1I6;Q3U741;Q501J6-2;Q501J6	Probable ATP-dependent RNA helicase DDX5;Probable ATP-dependent RNA helicase DDX17	Ddx5;Ddx17	0.0461438	0.121144	NaN	-0.0590709	0.0408385	NaN	0.0836438	-0.00911619	#N/A	6	4	3	4.9	69.265	5.1445	6613000
	876	Q8K4L0	ATP-dependent RNA helicase DDX54	Ddx54	-0.614311	-0.776032	NaN	0.35876	-0.941626	NaN	-0.695171	-0.291433	#N/A	1	19	19	32.3	97.747	62.616	31219000
	1042	Q9QYJ0	DnaJ homolog subfamily A member 2	Dnaja2	0.0543066	0.0302785	NaN	0.133632	0.0789071	NaN	0.0422926	0.10627	#N/A	1	7	7	15.3	45.745	17.206	26168000
	302	E9Q9H2;P54103;E9Q9H3;Q3TRX6	DnaJ homolog subfamily C member 2;DnaJ homolog subfamily C member 2, N-terminally processed	Dnajc2	-0.0459856	-0.145716	NaN	0.161476	-0.0280263	NaN	-0.0958509	0.0667247	#N/A	4	7	7	16.8	63.44	11.291	5321000
	291	E9Q557;E9PZW0	Desmoplakin	Dsp	-0.706991	-0.676485	NaN	NaN	-0.140257	NaN	-0.691738	-0.140257	#N/A	2	19	19	6.8	332.91	67.501	77660000
	687	Q4FK36;Q9R0P5	Destrin	Dstn	-0.184613	-0.162289	NaN	-0.193189	-0.0907416	NaN	-0.173451	-0.141965	#N/A	2	3	3	24.8	18.521	26.998	17904000
	141	H3BKL8;B1AQF4;Q9D7X3	Dual specificity protein phosphatase 3	Dusp3	0.564977	0.634215	NaN	0.451869	0.66316	NaN	0.599596	0.557514	#N/A	3	2	2	20.7	16.013	8.4792	7001200
	994	Q9D903;A2ACZ1	Probable rRNA-processing protein EBP2	Ebna1bp2	-0.0502241	-0.0593745	NaN	-0.120509	-0.0486561	NaN	-0.0547993	-0.0845827	#N/A	2	20	20	50	34.702	70.79	541140000
	70	A0A0R4J1Q0;G5E896;Q3UJB9-2;Q3UJB9;D6RE33;F6ZJ27;F6V5I7	Enhancer of mRNA-decapping protein 4	Edc4	0.614429	0.510672	NaN	0.612278	0.59409	NaN	0.56255	0.603184	#N/A	7	11	11	13.7	150.65	46.748	13450000
	405	O70251;G3UX43;G3UZ47;A0A087WS46;M0QWK5;M0QWH8	Elongation factor 1-beta	Eef1b;Eef1b2	0.661642	0.728362	NaN	0.321618	0.31875	NaN	0.695002	0.320184	#N/A	6	3	3	26.7	24.693	7.7196	16065000
	854	Q8C845;Q9D8Y0;Q9D4J1	EF-hand domain-containing protein D2	Efhd2	0.96333	0.913623	NaN	0.338601	0.277111	NaN	0.938476	0.307856	#N/A	3	10	10	42.1	26.8	17.843	20406000
	318	E9QP49;Q99MS7-2;G5E8Y6	EH domain-binding protein 1-like protein 1	Ehbp1l1	0.93658	1.16735	NaN	1.25685	1.3433	NaN	1.05196	1.30008	#N/A	3	66	1	1.2	184.8	5.0575	29162000
	823	Q8BJW6;Q8BJW6-2;D3YZZ6;D6RFN2;D6RGA6	Eukaryotic translation initiation factor 2A;Eukaryotic translation initiation factor 2A, N-terminally processed	Eif2a	0.24576	0.24876	NaN	0.261528	0.401959	NaN	0.24726	0.331744	#N/A	5	16	16	39.2	64.403	93.524	82126000
	741	Q61749-2;D3Z780;Q61749;A0A0J9YUY0;A0A0J9YTQ7;F7CPG6	Translation initiation factor eIF-2B subunit delta	Eif2b4	-0.157443	-0.223007	NaN	0.119929	0.0379249	NaN	-0.190225	0.078927	#N/A	6	11	11	34.2	59.657	61.419	59479000
	783	Q6ZWX6	Eukaryotic translation initiation factor 2 subunit 1	Eif2s1	0.10963	0.0987753	NaN	0.0227492	0.238321	NaN	0.104203	0.130535	#N/A	1	5	5	21	36.108	12.133	12251000
	670	Q3ULL5;Q99L45;E0CXJ3	Eukaryotic translation initiation factor 2 subunit 2	Eif2s2	0.0260818	0.00309275	NaN	0.0285912	0.0621392	NaN	0.0145873	0.0453652	#N/A	3	6	6	20.8	38.092	28.008	18112000
	867	Q8JZQ9;A0A0G2JG48	Eukaryotic translation initiation factor 3 subunit B	Eif3b	0.200293	0.229566	NaN	0.0976046	0.165635	NaN	0.214929	0.13162	#N/A	2	10	10	17.7	91.369	21.962	11547000
	402	O70194	Eukaryotic translation initiation factor 3 subunit D	Eif3d	-0.000393427	-0.0352123	NaN	0.226818	0.152493	NaN	-0.0178028	0.189655	#N/A	1	10	10	25.2	63.988	21.648	34447000
	701	Q544H0;Q9Z1D1	Eukaryotic translation initiation factor 3 subunit G	Eif3g	0.279502	0.294041	NaN	0.291699	0.356455	NaN	0.286771	0.324077	#N/A	2	4	4	15.9	35.638	6.563	6554100
	359	G3XA17;Q62448;F7CBP1;Q62448-2;F6UU81;F6TW20	Eukaryotic translation initiation factor 4 gamma 2	Eif4g2	0.710764	0.702439	NaN	0.633217	NaN	NaN	0.706602	0.633217	#N/A	6	14	14	20.2	102.1	38.259	15534000
	49	Z4YKC4;A0A0R4J112;A2AMI2;A0A0N4SVL0;Q80XI3-2;Q80XI3-4;Q80XI3;Q80XI3-3;A2AMI7;A2AMI6	Eukaryotic translation initiation factor 4 gamma 3	Eif4g3	0.860945	0.726614	NaN	0.867804	NaN	NaN	0.793779	0.867804	#N/A	10	14	12	9.1	173.55	16.939	8849900
	576	P63242;A0A0A0MQM0;J3QPS8;Q8BGY2	Eukaryotic translation initiation factor 5A-1;Eukaryotic translation initiation factor 5A	Eif5a	0.203238	0.358935	NaN	-0.0237462	0.274846	NaN	0.281086	0.12555	#N/A	4	6	6	54.5	16.832	69.059	7983900
	312	E9QKR1;A0A0A6YXC8;A0A0A6YW06;Q03173-6;Q03173-3;Q03173-4;J3QNM3;E9QKQ9;E9QLZ9;Q03173-5;Q03173;Q03173-2;A0A0A6YVZ6	Protein enabled homolog	Enah	0.756408	0.772839	NaN	0.443382	0.508148	NaN	0.764624	0.475765	#N/A	13	11	11	29.4	62.24	54.365	17260000
	461	P21550;Q5SX59;J3QPZ9;Q5SX60;Q5SX61	Beta-enolase;Enolase	Eno3	0.353222	0.410405	NaN	-0.104605	0.0896877	NaN	0.381813	-0.00745853	#N/A	5	14	11	36.9	47.024	36.419	70144000
	172	B2RUJ2;B7ZNX6;Q80TH2-1;Q80TH2;Q80TH2-2	Protein LAP2	Erbb2ip	0.886324	0.87159	NaN	NaN	0.673377	NaN	0.878957	0.673377	#N/A	5	9	9	9.5	145.09	17.336	6060000
	337	V9GWT6;V9GXH3;V9GXF0;V9GXP8;F8VPM7;Q99MI1-2;Q99MI1;V9GX53;Q99MI1-4;V9GXL1;Q6PH08-2;Q6PH08;Q6PH08-3	ELKS/Rab6-interacting/CAST family member 1	Erc1	0.513961	0.770086	NaN	0.26919	NaN	NaN	0.642023	0.26919	#N/A	13	8	8	12.6	108.85	102.89	11431000
	934	Q99LC5	Electron transfer flavoprotein subunit alpha, mitochondrial	Etfa	0.127623	NaN	-0.620746	0.246555	NaN	0.428194	-0.246561	0.337374	#N/A	1	11	11	40.2	35.009	24.35	26241000
	524	Q8K366;P56960;F6VYQ6	Exosome component 10	Exosc10	0.0296875	-0.0378187	NaN	0.104015	-0.00732922	NaN	-0.00406563	0.0483428	#N/A	3	7	7	11.1	98.115	10.064	10461000
	31	A0A0G2JF33;A0A0G2JEE9;Q9CVI2-2;Q9CVI2	Protein FAM133B	Fam133b	NaN	-0.0658198	-0.0401052	NaN	-0.198959	-0.177891	-0.0529625	-0.188425	#N/A	4	4	4	28.4	13.025	4.3422	11355000
	104	A2AQ53;Q61554	Fibrillin-1	Fbn1	0.152864	-0.25976	NaN	0.608761	0.42559	NaN	-0.0534477	0.517176	#N/A	2	21	21	10.2	312.3	35.659	21197000
	639	Q3TLE2;Q8CIB5;A6X941	Fermitin family homolog 2	Fermt2	0.260429	0.239361	NaN	0.464325	0.488473	NaN	0.249895	0.476399	#N/A	3	7	7	15.6	77.8	22.451	17108000
	606	P97807-2;P97807	Fumarate hydratase, mitochondrial	Fh	0.272677	0.362068	NaN	0.0791778	0.161233	NaN	0.317372	0.120205	#N/A	2	1	1	2.4	50.052	2.0463	985060
	88	A2AEX8;A2AEX6;P97447;A2AEY1;A2AEY2;A2AEX7;P97447-2;A2AEY0;A2AEX9;Q8CDC8	Four and a half LIM domains protein 1	Fhl1	0.144155	0.171639	NaN	0.18785	0.207593	NaN	0.157897	0.197722	#N/A	10	10	10	36.5	33.563	26.684	64987000
	733	Q61553;A0A0G2JDU7;F7BDR1	Fascin	Fscn1	-0.161218	-0.135244	NaN	0.0268807	0.120531	NaN	-0.148231	0.073706	#N/A	3	12	12	34.3	54.507	24.127	31153000
	771	Q6P5B5;Q9WVR4	Fragile X mental retardation syndrome-related protein 2	Fxr2	-0.00949137	0.0463	NaN	0.22597	0.259045	NaN	0.0184043	0.242508	#N/A	2	7	4	9.9	74.252	5.2308	4026800
	735	Q61598-2;Q61598;P50396;D6RI86;B7FAU8	Rab GDP dissociation inhibitor beta;Rab GDP dissociation inhibitor alpha	Gdi2;Gdi1	-0.0225423	0.0305478	NaN	0.112393	0.127923	NaN	0.00400274	0.120158	#N/A	5	10	10	35	46.657	91.496	38619000
	937	Q99LH1	Nucleolar GTP-binding protein 2	Gnl2	-0.288665	-0.0885015	NaN	0.130622	0.190151	NaN	-0.188583	0.160386	#N/A	1	4	4	6.3	83.345	4.8306	2715600
	241	D3Z0Q6;Q9Z1E4;Q8VCB3	Glycogen [starch] synthase, muscle	Gys1	0.255345	0.362118	NaN	0.109954	0.220309	NaN	0.308731	0.165131	#N/A	3	5	5	9.3	76.623	7.7254	8409200
	856	Q8CCK0	Core histone macro-H2A.2	H2afy2	-0.270722	-0.406278	NaN	0.143064	0.10661	NaN	-0.3385	0.124837	#N/A	1	8	6	22.8	40.092	18.985	38833000
	929	Q99JY0;D3YXU1	Trifunctional enzyme subunit beta, mitochondrial;3-ketoacyl-CoA thiolase	Hadhb	-0.0173444	NaN	-0.75654	0.312052	NaN	0.354272	-0.386942	0.333162	#N/A	2	8	8	17.9	51.386	10.649	7772500
	139	B0R1E3;P70349	Histidine triad nucleotide-binding protein 1	Hint1	0.0549576	0.162982	NaN	-0.186391	-0.00881298	NaN	0.10897	-0.0976021	#N/A	2	1	1	11.8	13.438	2.4047	5387700
	350	G3UVV4;P17710-3;P17710-4;P17710;P17710-2;D3YYR4;D3Z365;B4YB29	Hexokinase;Hexokinase-1	Hk1	0.238988	0.204658	NaN	0.173602	0.164545	NaN	0.221823	0.169074	#N/A	8	15	11	15.5	101.87	97.154	48724000
	452	P18608;D3Z607	Non-histone chromosomal protein HMG-14	Hmgn1	-0.101648	-0.0711742	NaN	-0.187887	-0.142858	NaN	-0.086411	-0.165373	#N/A	2	2	2	43.8	10.152	40.315	3097500
	131	Q5BL14;A3KGL9;B7ZCQ3;F6W687;P09602;Q5XK38;E9Q2Z4;J3QM43	Non-histone chromosomal protein HMG-17	Hmgn2	0.0916647	-0.0857309	NaN	-0.109334	0.0884536	NaN	0.00296692	-0.01044	#N/A	8	3	3	35.6	9.4226	4.8617	3366800
	411	O88569-3;O88569-2;O88569;A0A0N4SUM2	Heterogeneous nuclear ribonucleoproteins A2/B1	Hnrnpa2b1	-0.00560806	NaN	0.150173	0.243973	NaN	0.138082	0.0722824	0.191027	#N/A	4	4	4	16.3	32.46	13.276	4226700
	395	Q811L7;Q8C2Q7;O35737;P70333	Heterogeneous nuclear ribonucleoprotein H;Heterogeneous nuclear ribonucleoprotein H, N-terminally processed;Heterogeneous nuclear ribonucleoprotein H2	Hnrnph1;Hnrnph2	0.222326	NaN	0.218252	-0.236739	NaN	0.061251	0.220289	-0.0877439	#N/A	4	4	2	6.5	49.199	49.223	6649600
	421	Q80Y52;P07901	Heat shock protein HSP 90-alpha	Hsp90aa1	0.0239389	0.0273671	NaN	-0.142101	-0.0286851	NaN	0.025653	-0.0853932	#N/A	2	16	7	12.1	84.787	13.751	11744000
	422	Q3UAD6;P08113;F7C312	Endoplasmin	Hsp90b1	0.177581	0.26398	NaN	0.0779611	0.141705	NaN	0.22078	0.109833	#N/A	3	8	6	10.3	92.475	9.7212	8450400
	650	Q3U2G2;Q61316;E0CY23;P48722-2;P48722	Heat shock 70 kDa protein 4	Hspa4	0.260962	0.338212	NaN	0.190231	0.317973	NaN	0.299587	0.254102	#N/A	5	13	12	17.9	94.208	91.964	32435000
	444	P14602-2;P14602;D3YZ06;P14602-3	Heat shock protein beta-1	Hspb1	0.814227	0.826719	NaN	0.788413	0.641114	NaN	0.820473	0.714764	#N/A	4	6	6	33.5	21.96	10.694	14579000
	157	B1B0C7;E9PZ16;Q05793	Basement membrane-specific heparan sulfate proteoglycan core protein;Endorepellin;LG3 peptide	Hspg2	0.187797	-0.139688	NaN	0.328042	0.292767	NaN	0.0240544	0.310404	#N/A	3	5	5	1.7	469.02	5.0654	2729700
	740	Q61699-2;Q61699;E9Q0U7;D3Z027;D3Z3I9;A0A0J9YTZ7	Heat shock protein 105 kDa	Hsph1	0.197568	0.343524	NaN	0.221858	0.360189	NaN	0.270546	0.291024	#N/A	6	14	13	18.4	91.696	23.966	18980000
	1049	Q9R118	Serine protease HTRA1	Htra1	0.0372736	-0.0343275	NaN	0.0211637	0.0819746	NaN	0.00147308	0.0515692	#N/A	1	2	2	4.6	51.213	3.0274	6863300
	838	Q8BU30	Isoleucine--tRNA ligase, cytoplasmic	Iars	0.00873133	-0.0423131	NaN	0.346131	0.234464	NaN	-0.0167909	0.290297	#N/A	1	6	6	5.2	144.27	6.4278	6908500
	446	P15092-2;P15092;Q08619;Q8CGE8	Interferon-activable protein 204;Interferon-activable protein 205-B	Ifi204;Ifi205b	0.138007	0.0359166	NaN	-0.0867322	-0.144411	NaN	0.086962	-0.115571	#N/A	4	4	1	1.8	70.218	10.546	23200000
	620	Q3UQV0;Q07079	Insulin-like growth factor-binding protein 5	Igfbp5	0.0643457	-0.0745074	NaN	-0.13133	-0.0101303	NaN	-0.00508087	-0.0707301	#N/A	2	3	3	12.2	30.372	3.3441	4032700
	1027	Q9ET80;A0A087WRN3	Junctophilin-1	Jph1	0.234375	0.246045	NaN	-0.0105487	0.0211558	NaN	0.24021	0.00530351	#N/A	2	5	5	11.2	71.904	22.205	9285400
	380	M0QW57;Q3MI48;Q3MI48-2;M0QW84;M0QWR3	Junctional sarcoplasmic reticulum protein 1	Jsrp1	0.184942	0.159904	NaN	-0.165389	-0.0499155	NaN	0.172423	-0.107652	#N/A	5	13	13	54.2	36.033	203.64	249280000
	637	Q3TIV6;Q99MN1;Q8R2P8	Lysine--tRNA ligase	Kars	0.0355352	-0.00162494	NaN	-0.124006	0.00344955	NaN	0.0169551	-0.0602783	#N/A	3	18	18	31.4	67.839	137.91	82930000
	46	A0A0N4SUH4;Q8BKS9	Pumilio domain-containing protein KIAA0020	Kiaa0020	-0.0745892	-0.0782226	NaN	-0.0495155	-0.119405	NaN	-0.0764059	-0.0844603	#N/A	2	10	10	18.4	72.93	52.198	28435000
	296	Q5UE59;E9Q7C9;Q7TNF4;Q8CD76;O88447;F6UYN4;Q9DBS5	Kinesin light chain 1	Klc1	0.669429	0.63478	NaN	0.720309	0.755701	NaN	0.652105	0.738005	#N/A	7	15	11	25.6	61.629	49.603	36344000
	115	A2AUC9	Kelch-like protein 41	Klhl41	0.421437	0.460752	NaN	0.0561499	0.107026	NaN	0.441095	0.0815878	#N/A	1	16	16	29.7	68.189	84.792	126710000
	781	Z4YJT3;Q6ZQ58;Q6ZQ58-2	La-related protein 1	Larp1	0.729264	0.686994	NaN	NaN	1.04992	NaN	0.708129	1.04992	#N/A	3	10	10	15.1	121.15	20.63	9205100
	830	Q8BMJ2	Leucine--tRNA ligase, cytoplasmic	Lars	0.0801533	0.0619721	NaN	0.200403	0.252672	NaN	0.0710627	0.226537	#N/A	1	14	14	14.8	134.19	50.914	26417000
	79	A2A6G6;A2A6G7;A2A6G8;A2A6G9;A2A6H0;Q543N3;Q61792;A2A6H1;A2A6G5;E9Q0N6;A2A6G4	LIM and SH3 domain protein 1	Lasp1	-0.0200636	-0.0281955	NaN	0.0237881	0.11639	NaN	-0.0241295	0.0700889	#N/A	11	3	3	43.8	10.577	7.374	4335600
	974	Q9D0F3	Protein ERGIC-53	Lman1	0.15161	0.10379	NaN	-0.224422	-0.159271	NaN	0.1277	-0.191847	#N/A	1	5	5	13.2	57.788	7.1382	11809000
	307	E9QA62	Leiomodin-3	Lmod3	0.891987	0.900272	NaN	0.451128	NaN	NaN	0.896129	0.451128	#N/A	1	11	11	24.9	65.688	15.143	12432000
	922	Q922Q8	Leucine-rich repeat-containing protein 59	Lrrc59	-0.139686	-0.186614	NaN	-0.197837	-0.0926973	NaN	-0.16315	-0.145267	#N/A	1	4	4	14.7	34.877	8.8671	21827000
	56	A0A0R4J047;Q9CYI4;Q9CYI4-2;D3Z765;D6REI1;D6RGP6	Putative RNA-binding protein Luc7-like 1	Luc7l	-0.0673082	0.0312436	NaN	-0.355526	-0.267733	NaN	-0.0180323	-0.31163	#N/A	6	9	3	12.9	38.465	28.071	13922000
	1053	Q9WTL7	Acyl-protein thioesterase 2	Lypla2	0.904872	0.734722	NaN	0.758334	0.726745	NaN	0.819797	0.742539	#N/A	1	5	5	29.4	24.794	14.926	25390000
	108	A2ARP8;Q9QYR6;Q9QYR6-2	Microtubule-associated protein 1A;MAP1A heavy chain;MAP1 light chain LC2	Map1a	0.493365	0.44214	NaN	0.132471	0.168686	NaN	0.467753	0.150579	#N/A	3	62	61	28.5	325.88	239.06	375990000
	93	F6WF36;A2AJI0-2;A2AJI0;A2AJI1;A8Y5P4;E9QMU3;D3YWN7;O88735;O88735-2	MAP7 domain-containing protein 1	Map7d1	0.269641	0.117363	NaN	0.234646	0.143642	NaN	0.193502	0.189144	#N/A	9	7	7	13.5	65.168	7.3145	6326500
	310	E9QB02;Q68FL6;F6W0G8	Methionine--tRNA ligase, cytoplasmic	Mars	-0.101627	-0.119974	NaN	0.138176	0.0107954	NaN	-0.110801	0.0744855	#N/A	3	8	8	9.8	102.37	10.378	17124000
	941	Q99MR8;A0A0G2JFQ5;A0A0G2JF64	Methylcrotonoyl-CoA carboxylase subunit alpha, mitochondrial	Mccc1	-0.122079	-0.161782	-0.0242037	1.03758	1.02611	1.72738	-0.102688	1.26369	#N/A	3	42	42	69	79.343	323.31	4487800000
	674	Q3UMR5	Calcium uniporter protein, mitochondrial	Mcu	0.126294	0.131811	NaN	0.199201	0.186532	NaN	0.129052	0.192866	#N/A	1	3	3	12	39.681	3.3636	3881800
	442	P14152;B1ATQ3	Malate dehydrogenase, cytoplasmic	Mdh1	-0.0734055	-0.00349383	NaN	-0.634719	-0.255996	NaN	-0.0384497	-0.445357	#N/A	2	5	5	19.8	36.511	9.471	6528200
	384	Q3TMN1;Q58E65;Q3UI33;O08663;M0QWX0;M0QW69;M0QWM9;M0QW48	Methionine aminopeptidase 2	Metap2	0.0495539	-0.0571089	NaN	-0.069383	-0.0446975	NaN	-0.00377751	-0.0570403	#N/A	8	11	11	38.5	50.526	86.344	87746000
	475	Q545F0;P34884	Macrophage migration inhibitory factor	Mif	-0.121936	-0.17657	NaN	0.0149214	0.051648	NaN	-0.149253	0.0332847	#N/A	2	3	3	23.5	12.504	4.5653	14794000
	220	D0QMC3;A0A087WRA4;A0A087WQG9;A0A087WSH9	Myeloid cell nuclear differentiation antigen-like protein	Mndal	-0.109475	-0.05242	NaN	-0.215473	-0.17126	NaN	-0.0809476	-0.193367	#N/A	4	12	7	17.7	60.526	86.159	136200000
	944	Q99N91	39S ribosomal protein L34, mitochondrial	Mrpl34	-0.0413776	-0.0337455	NaN	-0.114831	0.010384	NaN	-0.0375615	-0.0522237	#N/A	1	3	3	25	10.531	8.6114	38381000
	415	Q7JCX7;P00416	Cytochrome c oxidase subunit 3	mt-Co3	-0.0628892	-0.00905407	NaN	-0.143534	0.216903	NaN	-0.0359716	0.0366844	#N/A	2	1	1	5.4	29.922	5.4968	8537000
	714	Q5SX40;Q1WNQ6	Myosin-1	Myh1	0.593061	0.604613	NaN	0.387416	0.431822	NaN	0.598836	0.409619	#N/A	2	104	11	8.1	223.34	323.31	592640000
	378	K3W4R2;Q6URW6-2;Q6URW6;Q6URW6-3	Myosin-14	Myh14	0.327576	0.28989	NaN	0.326666	0.294998	NaN	0.308733	0.310832	#N/A	4	8	2	1.2	228.56	12.52	78802000
	351	G3UW82	MCG140437, isoform CRA_d	Myh2	0.606693	0.366964	NaN	0.347473	0.295386	NaN	0.486829	0.32143	#N/A	1	85	1	0.7	223.22	21.038	18606000
	713	Q5SX39	Myosin-4	Myh4	0.901692	0.860121	NaN	0.459967	0.541741	NaN	0.880907	0.500854	#N/A	1	98	15	9.9	222.86	28.003	57086000
	438	P13542;Q8BGE8	Myosin-8	Myh8	0.36367	0.413579	NaN	0.23077	0.229227	NaN	0.388625	0.229998	#N/A	2	104	17	10.9	222.7	208.4	157230000
	418	P05977;E9PWG4;P05977-2;E0CZ30;A0A087WRZ7	Myosin light chain 1/3, skeletal muscle isoform	Myl1	1.10367	1.12975	NaN	1.15981	NaN	NaN	1.11671	1.15981	#N/A	5	11	7	39.4	20.594	15.33	22671000
	81	A2A6Q8;Q9CZ19;P09541	Myosin light chain 4	Myl4	0.997314	1.08847	NaN	0.931155	NaN	NaN	1.04289	0.931155	#N/A	3	7	5	31.8	21.132	20.516	25651000
	604	Q545G1;P97457;A0A0U1RP93;A0A0U1RQ36;F6ULR7	Myosin regulatory light chain 2, skeletal muscle isoform	Mylpf	1.03347	0.962904	NaN	0.667009	0.838649	NaN	0.998188	0.752829	#N/A	5	11	11	66.9	18.955	71.501	41415000
	84	A2ABU4	Myomesin-3	Myom3	0.581888	0.616453	NaN	NaN	NaN	NaN	0.59917	NaN	#N/A	1	10	10	10.1	161.78	33.537	9221000
	995	Q9D937;A0A087WRC2;A0A087WQJ5	Uncharacterized protein C11orf98 homolog	N/A	0.00291997	-0.0839261	NaN	-0.148656	-0.119314	NaN	-0.040503	-0.133985	#N/A	3	5	5	39	14.098	23.582	122260000
	125	A2RSB1;Q78ZA7;E9PW66;P28656	Nucleosome assembly protein 1-like 4	Nap1l4	0.449717	0.460883	NaN	0.493103	NaN	NaN	0.4553	0.493103	#N/A	4	4	4	16.8	42.679	30.026	9514400
	857	Q8CCP0;Q8CCP0-2;Q8CCP0-3;Q8CCP0-4	Nuclear export mediator factor Nemf	Nemf	-0.208146	-0.221585	NaN	0.0344878	-0.000749889	NaN	-0.214865	0.016869	#N/A	4	15	15	18.6	121.19	79.346	42078000
	743	Q61941;E9Q8F4;Q8C9V5;Q8BGK0	NAD(P) transhydrogenase, mitochondrial	Nnt	0.109394	0.261144	NaN	0.283558	0.158528	NaN	0.185269	0.221043	#N/A	4	4	4	5.1	113.84	6.8024	6560500
	897	Q8VI84	Nucleolar complex protein 3 homolog	Noc3l	-0.361488	-0.456054	NaN	0.0705153	-0.295534	NaN	-0.408771	-0.112509	#N/A	1	5	5	7.6	93.21	8.2889	4976400
	180	B7ZBX7;Q8BG17	Nucleolar protein 12	Nol12	-0.219258	NaN	NaN	-0.077949	-0.0522706	NaN	-0.219258	-0.0651098	#N/A	2	2	2	25.4	20.278	2.7232	6577800
	992	Q9D7Z3;Q9D7Z3-2	Nucleolar protein 7	Nol7	-0.12785	-0.131631	NaN	-0.229279	-0.133832	NaN	-0.129741	-0.181556	#N/A	2	5	5	26.8	28.97	20.218	32438000
	950	Q9CPT5;D3Z7M5;D6RDE0	Nucleolar protein 16	Nop16	0.00344753	-0.0182637	NaN	-0.176688	-0.0803687	NaN	-0.00740809	-0.128528	#N/A	3	12	12	61.2	21.139	198.91	610940000
	626	Q11011;F6QYF8;E9Q039;E9Q6F4;F6V7K3;F2Z3V5	Puromycin-sensitive aminopeptidase	Npepps	0.315942	0.330635	NaN	0.14324	0.198997	NaN	0.323289	0.171118	#N/A	6	10	10	11.6	103.32	18.727	17678000
	708	Q9DAY9;Q5SQB0;Q5SQB5;Q5SQB7;Q61937;E9Q5T3	Nucleophosmin	Npm1;Gm5611	NaN	-0.0276259	-0.281355	NaN	0.0222124	-0.0830653	-0.15449	-0.0304265	#N/A	6	4	4	21.8	28.385	6.1671	9476900
	802	Q80U93;A0A0A6YW83	Nuclear pore complex protein Nup214	Nup214	0.668823	0.524758	NaN	NaN	0.606267	NaN	0.59679	0.606267	#N/A	2	7	7	4.1	212.98	9.2129	2924300
	235	D3YYU8;A0A0B4J1L4;A0A0A0MQG1;D3YYU8-2	Obscurin-like protein 1	Obsl1	0.516279	0.595339	NaN	0.389859	0.399087	NaN	0.555809	0.394473	#N/A	4	34	27	18.5	197.93	128.67	144130000
	977	Q9D0K2;Q3UJQ9	Succinyl-CoA:3-ketoacid coenzyme A transferase 1, mitochondrial;Succinyl-CoA:3-ketoacid-coenzyme A transferase	Oxct1	-0.217185	-0.145732	NaN	-0.0554394	-0.0345045	NaN	-0.181459	-0.044972	#N/A	2	8	8	20.8	55.988	59.734	25991000
	511	P50580;P50580-2;D3YVH7	Proliferation-associated protein 2G4	Pa2g4	0.05078	0.0603469	NaN	-0.0591906	0.0220076	NaN	0.0555635	-0.0185915	#N/A	3	18	18	47.5	43.698	57.011	176490000
	917	Q921K2;P11103;P11103-2	Poly [ADP-ribose] polymerase 1	Parp1	-0.231037	-0.288945	NaN	NaN	0.100644	NaN	-0.259991	0.100644	#N/A	3	5	5	5.9	112.72	6.5881	5561300
	663	Q3UGC8;Q91ZA3;H3BL62;D3YZC0;H3BK61;D3YWM4;H3BJR0;H3BKW6	Propionyl-CoA carboxylase alpha chain, mitochondrial	Pcca	0.00205706	0.00430694	0.014465	0.910768	1.04861	1.44615	0.00694298	1.13518	#N/A	8	53	53	71.7	79.921	323.31	8229200000
	1046	Q9R0L6;Q9R0L6-2	Pericentriolar material 1 protein	Pcm1	0.879618	0.859699	NaN	0.840742	0.672705	NaN	0.869659	0.756724	#N/A	2	15	15	12.3	228.84	34.598	31576000
	319	G5E8R3;E9QPD7;Q05920	Pyruvate carboxylase;Pyruvate carboxylase, mitochondrial	Pcx;Pc	0.119513	0.107487	-0.0837809	1.11548	1.22192	1.52579	0.0477397	1.28773	#N/A	3	78	78	72	129.7	323.31	49472000000
	168	B2RTB0;Q3UHX2	28 kDa heat- and acid-stable phosphoprotein	Pdap1	0.658054	0.561364	NaN	0.702148	NaN	NaN	0.609709	0.702148	#N/A	2	8	8	34.8	20.605	16.686	14044000
	407	S4R1V0;O70400	PDZ and LIM domain protein 1	Pdlim1	0.776232	0.534191	NaN	NaN	NaN	NaN	0.655212	NaN	#N/A	2	4	4	24.2	21.368	4.4751	4900200
	404	Q5NCI4;O70250	Phosphoglycerate mutase 2	Pgam2	0.607451	0.608478	NaN	0.357782	0.552883	NaN	0.607965	0.455332	#N/A	2	5	4	17.4	28.827	14.341	12883000
	426	P09411;S4R2M7;P09041	Phosphoglycerate kinase 1;Phosphoglycerate kinase	Pgk1	0.193698	0.217584	NaN	0.0645629	0.184886	NaN	0.205641	0.124725	#N/A	3	14	14	51.1	44.55	144.54	152730000
	847	Q8BZF8	Phosphoglucomutase-like protein 5	Pgm5	0.396809	0.434362	NaN	-0.112907	-0.000269322	NaN	0.415586	-0.0565879	#N/A	1	3	3	7.1	62.219	5.2658	3691600
	804	Q80UU9	Membrane-associated progesterone receptor component 2	Pgrmc2	1.00547	0.856282	NaN	1.05145	1.11782	NaN	0.930874	1.08464	#N/A	1	7	7	45.6	23.334	73.972	70972000
	517	P52480;E9Q509;G3X925;P53657	Pyruvate kinase PKM	Pkm	-0.148011	-0.179267	NaN	0.0356854	0.0970949	NaN	-0.163639	0.0663902	#N/A	4	35	2	7.3	57.844	24.321	88807000
	899	Q91UZ1;V9GXQ9;A2AT91	Phosphoinositide phospholipase C	Plcb4	-0.329284	-0.327823	NaN	0.0218883	-0.0727052	NaN	-0.328553	-0.0254085	#N/A	3	10	5	5.9	134.53	15.305	11339000
	1004	Q9DBG5	Perilipin-3	Plin3	1.04435	1.04373	NaN	1.07267	0.953805	NaN	1.04404	1.01324	#N/A	1	11	11	35	47.262	33.981	22465000
	451	Q5SVY2;P17742;V9GXC1;V9GX31	Peptidyl-prolyl cis-trans isomerase;Peptidyl-prolyl cis-trans isomerase A;Peptidyl-prolyl cis-trans isomerase A, N-terminally processed	Ppia	0.0680819	0.0441395	NaN	0.0498072	0.0775055	NaN	0.0561107	0.0636564	#N/A	4	9	7	32.9	17.971	15.864	46817000
	826	Q8BKR5	Protein phosphatase 1 regulatory subunit 37	Ppp1r37	0.822188	0.666701	NaN	NaN	NaN	NaN	0.744444	NaN	#N/A	1	3	3	4.2	77.573	15.607	5020300
	731	Q61171;D3Z4A4	Peroxiredoxin-2	Prdx2	0.18496	0.08041	NaN	0.12816	-0.195263	NaN	0.132685	-0.0335513	#N/A	2	3	3	19.7	21.778	2.2249	11098000
	385	Q6GT24;O08709;D3Z0Y2;A0A0A6YXQ7;Q8BG37	Peroxiredoxin-6	Prdx6	-0.0756298	-0.0991251	NaN	-0.0547138	0.0845738	NaN	-0.0873774	0.01493	#N/A	5	4	4	24.1	24.826	10.811	5992700
	25	A0A0A6YX73;Q8K1M3;A0A0A6YY28;P12367;H3BK84;P31324	cAMP-dependent protein kinase type II-alpha regulatory subunit	Prkar2a	0.534064	0.438511	NaN	NaN	0.332622	NaN	0.486287	0.332622	#N/A	6	5	5	22.6	43.165	14.339	3035800
	822	Q8BIW1	Protein prune homolog	Prune	0.858512	0.811659	NaN	1.01209	1.13712	NaN	0.835086	1.0746	#N/A	1	17	17	43	50.239	54.466	157110000
	695	Q52KR3-6;Q52KR3;Q52KR3-5;Q52KR3-4;Q52KR3-3;Q52KR3-2	Protein prune homolog 2	Prune2	0.928052	0.906457	NaN	0.930956	1.02627	NaN	0.917254	0.978612	#N/A	6	39	39	21.3	334.7	128.32	158240000
	545	Q542I9;P62192	26S protease regulatory subunit 4	Psmc1	0.0664476	-0.0293747	NaN	-0.0698066	-0.122703	NaN	0.0185364	-0.0962548	#N/A	2	9	9	27.5	49.184	37.412	27834000
	638	Q3TKV1;Q8VDM4;E9Q2S8	26S proteasome non-ATPase regulatory subunit 2	Psmd2	0.090994	0.123381	NaN	0.136002	0.269644	NaN	0.107187	0.202823	#N/A	3	10	3	6.1	100.2	25.962	16729000
	391	O35226;O35226-2;O35226-5;O35226-4;O35226-3;F7AI87	26S proteasome non-ATPase regulatory subunit 4	Psmd4	0.349983	0.267369	NaN	0.472102	0.57762	NaN	0.308676	0.524861	#N/A	6	6	6	18.6	40.703	7.5452	19925000
	476	P35235;P35235-2	Tyrosine-protein phosphatase non-receptor type 11	Ptpn11	0.376538	0.407322	NaN	0.519235	0.514934	NaN	0.39193	0.517085	#N/A	2	7	7	16.1	68.46	46.411	12941000
	257	E9PUM3;Q9WUB3;Q9ET01;Q3UEJ6	Alpha-1,4 glucan phosphorylase;Glycogen phosphorylase, muscle form	Pygm	0.393921	0.343407	NaN	0.36599	0.313771	NaN	0.368664	0.339881	#N/A	4	33	29	45.4	87.51	118.18	147440000
	831	Q8BML9;D3Z158;Q8R1V9;A0A0A6YY08;F6TDS3	Glutamine--tRNA ligase	Qars	0.560974	0.63506	NaN	0.820198	0.877323	NaN	0.598017	0.84876	#N/A	5	14	14	22.6	87.676	27.197	31968000
	556	Q5SW87;Q5SW88;Q0PD67;P62821;Q5SW86	Ras-related protein Rab-1A	Rab1;Rab1A	-0.0400324	-0.0574364	NaN	-0.00862839	0.246555	NaN	-0.0487344	0.118963	#N/A	5	4	3	30.4	15.025	7.4637	10460000
	538	Q4FJL0;P61027;Q0PD66;Q0PD50;Q0PD49;Q3TYH2;Q9D1G1;Q9DD03;P61028;P55258;Q8K386	Ras-related protein Rab-10	Rab10	0.00551317	-0.0231245	NaN	0.248584	0.203829	NaN	-0.00880564	0.226207	#N/A	11	4	3	23.5	22.541	13.129	23943000
	379	K7Q7T7;Q3TLP8;P63001;A2AC13;Q14A12;Q05144;P60764	Ras-related C3 botulinum toxin substrate 1;Ras-related C3 botulinum toxin substrate 2;Ras-related C3 botulinum toxin substrate 3	Rac1;Rac3;Rac2	-0.0605756	-0.0716853	NaN	0.100371	0.138115	NaN	-0.0661305	0.119243	#N/A	7	4	4	24	21.45	3.7459	9611700
	1011	Q9EP71	Ankycorbin	Rai14	0.212922	0.243269	NaN	0.277577	0.368402	NaN	0.228096	0.322989	#N/A	1	14	14	19.2	108.85	31.205	15654000
	1019	Q9ERU9	E3 SUMO-protein ligase RanBP2	Ranbp2	0.337599	NaN	0.00337899	NaN	NaN	0.71168	0.170489	0.71168	#N/A	1	13	13	5.7	341.12	30.272	15031000
	693	Q4VAE6;Q9QUI0;A0A0A6YXF6;Q9CR99;Q62159;A0A0A6YWJ1;A0A0G2JEP8;H3BL56;Q4FJM5;P62746	Transforming protein RhoA	Rhoa	-0.178916	-0.138347	NaN	-0.112389	-0.00222786	NaN	-0.158631	-0.0573086	#N/A	10	5	5	37.8	21.782	48.068	9325500
	635	Q3TIR3	Synembryn-A	Ric8a	-0.691436	-1.33883	NaN	NaN	NaN	NaN	-1.01513	NaN	#N/A	1	6	6	15.7	59.846	16.277	45213000
	921	Q922Q2	Serine/threonine-protein kinase RIO1	Riok1	-0.0413221	-0.0375052	NaN	-0.175087	-0.1005	NaN	-0.0394137	-0.137794	#N/A	1	7	7	15.9	64.91	95.594	26393000
	481	Q5BLK0;P35979;F8VQK7	60S ribosomal protein L12	Rpl12	-0.0370156	-0.0194175	NaN	0.0023312	0.0311308	NaN	-0.0282165	0.016731	#N/A	3	7	7	59.4	17.804	68.638	49813000
	309	Q5M8Q0;E9QAZ2;Q9CZM2;B8JKK2	Ribosomal protein L15;60S ribosomal protein L15	Rpl15;Gm10020	-0.219604	NaN	0.0177273	0.117145	NaN	0.0976596	-0.100938	0.107402	#N/A	4	7	7	37.3	24.146	13.211	24873000
	78	A2A547;Q5I0T8;P84099	Ribosomal protein L19;60S ribosomal protein L19	Rpl19	-0.177319	-0.2051	NaN	-0.0689658	-0.0647794	NaN	-0.19121	-0.0668726	#N/A	3	12	12	34	23.247	147.04	1073600000
	579	Q4VAG4;P67984	60S ribosomal protein L22	Rpl22	-0.0633507	-0.0772125	NaN	0.0299489	0.0238435	NaN	-0.0702816	0.0268962	#N/A	2	2	2	18.8	14.759	4.8204	34268000
	24	Q5M9K9;A0A0A6YX26;P62900;A0A0A6YXL3	60S ribosomal protein L31	Rpl31	-0.207156	-0.258461	NaN	-0.163122	-0.0971692	NaN	-0.232808	-0.130146	#N/A	4	4	4	25.6	14.463	18.677	29096000
	566	P62911;P17932	60S ribosomal protein L32	Rpl32	-0.137054	-0.236108	NaN	0.0134012	-0.0211631	NaN	-0.186581	-0.00388093	#N/A	2	5	5	33.3	15.86	27.39	387990000
	785	Q6ZWZ4;P47964;D3YX71	60S ribosomal protein L36	Rpl36	-0.12943	-0.0715984	NaN	-0.0884248	-0.06467	NaN	-0.100514	-0.0765474	#N/A	3	5	5	30.5	12.254	71.462	668580000
	543	Q4VAF2;P61514	60S ribosomal protein L37a	Rpl37a	-0.127606	-0.157648	NaN	-0.0541934	-0.073864	NaN	-0.142627	-0.0640287	#N/A	2	3	3	37	10.275	49.18	18338000
	913	Q91YQ5	Dolichyl-diphosphooligosaccharide--protein glycosyltransferase subunit 1	Rpn1	-0.0335897	-0.0572184	NaN	-0.173563	0.0226835	NaN	-0.045404	-0.0754397	#N/A	1	4	4	6.2	68.527	5.9458	3734900
	578	Q6ZWZ6;P63323	40S ribosomal protein S12	Rps12	0.255079	0.0722194	NaN	0.00140938	0.110852	NaN	0.163649	0.0561305	#N/A	2	3	3	30.3	14.515	46.44	5461800
	852	Q8C6B9	Active regulator of SIRT1	Rps19bp1	-0.154158	-0.115205	NaN	-0.238347	-0.0652993	NaN	-0.134681	-0.151823	#N/A	1	5	5	41.3	15.977	33.43	12816000
	560	Q58EA6;P62852	40S ribosomal protein S25	Rps25	0.0645676	0.0190382	NaN	-0.228571	-0.0828368	NaN	0.0418029	-0.155704	#N/A	2	4	4	24	13.742	10.148	29207000
	355	G3UYV7;Q059I1;P62858;J3QNN8	40S ribosomal protein S28	Rps28;Gm10263	0.0101606	0.0598491	NaN	-0.117254	0.0106457	NaN	0.0350048	-0.0533043	#N/A	4	2	2	37.5	6.3442	24.81	7542800
	231	F7CJS8;D3YWH9;Q9CXW7;Q6ZWN5;D3YUV6;D3Z673	40S ribosomal protein S9	Rps9	-0.23115	NaN	0.114644	0.101763	NaN	0.0468462	-0.0582528	0.0743044	#N/A	6	5	5	29.6	16.206	5.8631	8150600
	668	Q3UJA1;Q6P5B0	RRP12-like protein	Rrp12	-0.327088	-0.349301	NaN	0.139556	0.0283579	NaN	-0.338194	0.0839572	#N/A	2	29	29	28.2	143.13	146.2	117300000
	961	Q9CYH6	Ribosome biogenesis regulatory protein homolog	Rrs1	-0.204112	-0.23226	NaN	0.0524727	0.0102169	NaN	-0.218186	0.0313448	#N/A	1	11	11	24.1	41.551	125.16	50731000
	32	A0A0G2JEI9;D3Z0K6;A0A0H2UH30	Round spermatid basic protein 1-like	Rsbn1l	NaN	0.0924399	0.0173673	NaN	-0.0126685	0.00693647	0.0549036	-0.00286603	#N/A	3	4	3	5.5	68.765	4.4852	6359000
	936	Q99LF4	tRNA-splicing ligase RtcB homolog	Rtcb	0.0827556	0.170058	NaN	-0.0705318	0.111593	NaN	0.126407	0.0205306	#N/A	1	10	10	23.2	55.249	12.954	13369000
	36	A0A0G2JGD2;Q545V2;P07091	Protein S100;Protein S100-A4	S100a4	0.248341	0.125058	NaN	-0.0564856	0.0310643	NaN	0.1867	-0.0127107	#N/A	3	2	2	32.1	9.0621	7.724	11547000
	1067	Q9Z315	U4/U6.U5 tri-snRNP-associated protein 1	Sart1	-0.00312142	-0.00684914	NaN	-0.198011	-0.0868106	NaN	-0.00498528	-0.142411	#N/A	1	26	26	42.1	90.884	252.11	216500000
	41	A0A0J9YTY0;A0A0J9YUL3;Q8C1B7-3;Q8C1B7-2;Q8C1B7;A0A0J9YVA6;A0A0J9YUV6;B7ZC46;B1AQY9;B1AQZ0;Q9R1T4-2;Q9R1T4-3;Q8CHH9;Q8CHH9-2;Q9R1T4	Septin-11	Sept11	-0.288623	-0.449148	NaN	-0.06277	0.164607	NaN	-0.368886	0.0509188	#N/A	15	3	3	7.3	48.978	4.9025	5179900
	684	Q4FJQ6;Q60854;F8WIV2;K7E6F1;E9Q3Y1;E9Q6X2;E9Q108;E9Q0P9;E9PYY0;E9PZQ9;E9Q4R2;E9Q5Q5;Q6P6K7;W4VSP4	Serpin B6	Serpinb6a;Serpinb6	0.0195193	0.0643899	NaN	0.193914	0.244888	NaN	0.0419546	0.219401	#N/A	14	14	14	44.7	42.598	162.34	200180000
	456	P19324	Serpin H1	Serpinh1	-0.0759654	-0.078774	NaN	0.0275272	0.04017	NaN	-0.0773697	0.0338486	#N/A	1	13	13	40.8	46.533	59.448	424410000
	821	Q8BH59;V9GXX9;Q9QXX4	Calcium-binding mitochondrial carrier protein Aralar1;Calcium-binding mitochondrial carrier protein Aralar2	Slc25a12;Slc25a13	0.153266	0.377488	NaN	0.122381	0.158697	NaN	0.265377	0.140539	#N/A	3	2	2	3.1	74.569	4.1693	2278200
	363	G5E902;Q8VEM8	Phosphate carrier protein, mitochondrial	Slc25a3	0.128752	0.0651841	NaN	0.276765	0.260647	NaN	0.0969681	0.268706	#N/A	2	6	6	16.2	39.736	17.312	60380000
	399	O54988-2;O54988;O55098	STE20-like serine/threonine-protein kinase	Slk	0.62039	0.666723	NaN	0.588719	0.571704	NaN	0.643557	0.580211	#N/A	3	20	20	19.5	137.71	68.389	26017000
	132	A3KGU5;A3KGU7;E9Q447;A3KGU9;P16546-2;P16546;A3KGU4	Spectrin alpha chain, non-erythrocytic 1	Sptan1	0.520364	0.505598	NaN	0.40175	0.768301	NaN	0.512981	0.585026	#N/A	7	23	23	13	282.89	61.679	12195000
	747	Q62261;A0A0A0MQG2;Q62261-2	Spectrin beta chain, non-erythrocytic 1	Sptbn1	0.487196	0.497773	NaN	0.157024	0.507114	NaN	0.492484	0.332069	#N/A	3	12	11	5.4	274.22	28.377	3579100
	118	A2AUM6;P16254	Signal recognition particle 14 kDa protein;Signal recognition particle 14 kDa protein, N-terminally processed	Srp14	-0.112278	-0.0352499	NaN	-0.278726	-0.0886203	NaN	-0.0737641	-0.183673	#N/A	2	3	3	38.1	11.234	10.818	19206000
	408	Q3UB06;O70551;F8WGJ7;Q0VAW8;A0A0R4J124;Q9Z0G2;O54781;A0A0G2JDY2	SRSF protein kinase 1	Srpk1	-0.0494565	-0.0798514	NaN	-0.21321	-0.143666	NaN	-0.064654	-0.178438	#N/A	8	11	11	22.2	73.088	61.54	22964000
	745	Q62093;H3BJA4	Serine/arginine-rich splicing factor 2	Srsf2	-0.0537321	0.132292	NaN	-0.297013	-0.127332	NaN	0.0392798	-0.212173	#N/A	2	2	2	12.2	25.476	2.3122	1273300
	328	F6SXM5;Q564E6;P32067	Lupus La protein homolog	Ssb	0.0303161	0.0264612	NaN	-0.232868	-0.179434	NaN	0.0283886	-0.206151	#N/A	3	4	4	17.4	26.162	17.259	20777000
	413	O88811;O88811-2;B0R0N7;A2ARJ0	Signal transducing adapter molecule 2	Stam2	0.997262	0.970862	NaN	0.484003	0.965856	NaN	0.984062	0.72493	#N/A	4	11	9	27.2	57.454	52.888	69937000
	162	B2RQS1;Q9ERG2	Striatin-3	Strn3	0.601932	1.02305	NaN	0.407757	0.949427	NaN	0.81249	0.678592	#N/A	2	7	7	15.2	77.731	17.645	110510000
	249	H7BWX9;D3Z794;P61957;G3UZX6;G3UZ60;G3UWI9;G3UWX9;G3UZA7;Q9Z172-2;Q9Z172	Small ubiquitin-related modifier 2;Small ubiquitin-related modifier;Small ubiquitin-related modifier 3	Sumo2;Sumo3	-0.0357629	-0.10691	NaN	0.158898	0.136362	NaN	-0.0713366	0.14763	#N/A	10	2	2	41.5	6.0139	11.41	13569000
	780	Q6ZQ29-2;Q6ZQ29	Serine/threonine-protein kinase TAO2	Taok2	-0.0376338	0.192305	NaN	0.067708	0.174791	NaN	0.0773354	0.121249	#N/A	2	11	7	7.4	119.96	7.4836	10666000
	978	Q9D0R2	Threonine--tRNA ligase, cytoplasmic	Tars	0.0451644	0.0177608	NaN	-0.0872521	0.101599	NaN	0.0314626	0.00717354	#N/A	1	12	12	18.1	83.355	50.265	53588000
	855	Q8CB77	Transcription elongation factor B polypeptide 3	Tceb3	-0.363758	-0.424567	NaN	0.0822219	0.00242747	NaN	-0.394163	0.0423247	#N/A	1	21	21	33.9	87.16	189.13	99924000
	434	P11983;P11983-2;F2Z483	T-complex protein 1 subunit alpha	Tcp1	0.0464582	0.145509	NaN	-0.00391819	0.101431	NaN	0.0959834	0.0487565	#N/A	3	17	17	40.3	60.448	121.69	72782000
	696	Q542D9;Q62351;Q8C872	Transferrin receptor protein 1	Tfrc	0.4709	0.461714	NaN	0.143404	0.191259	NaN	0.466307	0.167331	#N/A	3	12	12	18.3	85.73	55.528	21355000
	820	Q8BH58	TIP41-like protein	Tiprl	0.643934	0.644428	NaN	0.492368	0.469595	NaN	0.644181	0.480982	#N/A	1	3	3	19.6	31.253	8.6937	10413000
	184	B9EHJ3;P39447;A0A0U1RPW2;A0A0U1RPB2	Tight junction protein ZO-1	Tjp1	0.475162	NaN	0.25336	NaN	NaN	0.93964	0.364261	0.93964	#N/A	4	15	15	10.8	188.85	19.815	13665000
	258	E9PUM4;Q71LX4	Talin-2	Tln2	0.789434	0.640949	NaN	0.699272	0.694391	NaN	0.715192	0.696831	#N/A	2	38	30	17.6	271.66	49.619	29843000
	776	Q6PDC2;Q99KF1	Transmembrane emp24 domain-containing protein 9	Tmed9	0.0899757	0.132962	NaN	0.179529	0.18947	NaN	0.111469	0.1845	#N/A	2	2	2	8.5	27.127	28.572	9127300
	80	A2A6K0;A2A6J8;P13412	Troponin I, fast skeletal muscle	Tnni2	0.423966	0.47525	NaN	NaN	0.514406	NaN	0.449608	0.514406	#N/A	3	3	3	18.5	15.735	4.3299	6444400
	837	Q8BU11;H3BL89;Q80W03;A2A473;E9Q0B9;A2A472;Q66JW3	TOX high mobility group box family member 4	Tox4	0.772024	0.870993	NaN	0.673869	0.785792	NaN	0.821508	0.729831	#N/A	7	7	7	15	65.961	28.492	18638000
	757	Q64514-2;Q64514;A0A087WQR6;Q05DJ9;A0A087WRC0	Tripeptidyl-peptidase 2	Tpp2	-0.0295762	-0.0329681	NaN	0.211949	0.326056	NaN	-0.0312722	0.269003	#N/A	5	3	3	2.9	138.46	5.2431	4605600
	332	Q7M739;F6ZDS4	Nucleoprotein TPR	Tpr	0.47554	0.475468	NaN	NaN	NaN	NaN	0.475504	NaN	#N/A	2	6	6	2.8	266.92	7.7608	2082600
	631	Q1XH17	Tripartite motif-containing protein 72	Trim72	0.543164	0.569395	NaN	0.314697	0.368176	NaN	0.55628	0.341437	#N/A	1	11	11	32.7	52.816	26.441	50711000
	290	E9Q512;H3BJG4;Q8BVJ9;H3BJH8;H3BJU5	Thyroid hormone receptor interactor 11	Trip11	0.603774	0.537555	NaN	0.718717	0.514649	NaN	0.570665	0.616683	#N/A	5	14	14	9.3	226.45	30.675	6018000
	662	Q3UFY8	Mitochondrial ribonuclease P protein 1	Trmt10c	-0.0495315	-0.082705	NaN	0.00683984	0.0617551	NaN	-0.0661183	0.0342975	#N/A	1	6	6	18.4	48.385	22.905	28905000
	114	A2AU91;P70399;A2AU89;P70399-3;P70399-2;A2AU90	Tumor suppressor p53-binding protein 1	Trp53bp1;Tp53bp1	0.506464	0.44825	NaN	NaN	NaN	NaN	0.477357	NaN	#N/A	6	6	6	6.7	212.73	9.0316	3909000
	792	Q792Z1	MCG140784	Try10	-1.07726	-1.15134	NaN	NaN	NaN	NaN	-1.1143	NaN	#N/A	1	2	2	8.1	26.221	4.5098	635680000
	793	Q7TMM9	Tubulin beta-2A chain	Tubb2a	0.177218	0.312554	NaN	-0.0878392	0.112654	NaN	0.244886	0.0124075	#N/A	1	20	1	2.7	49.906	36.141	81140000
	185	B9EHN0;Q02053;P31254	Ubiquitin-like modifier-activating enzyme 1	Uba1	0.251509	0.318418	NaN	0.12192	0.241247	NaN	0.284964	0.181583	#N/A	3	7	7	11.7	117.81	33.173	6694000
	317	Q66JP1;E9QNP0;P62984;A0A0A6YW67;E9Q9J0;J3QK04;E9Q4P0;E9Q5F6;Q5SX22;P0CG49;P0CG50;D3YYZ2	Ubiquitin-60S ribosomal protein L40;Ubiquitin;60S ribosomal protein L40;Polyubiquitin-B;Ubiquitin;Polyubiquitin-C;Ubiquitin;Ubiquitin-related 1;Ubiquitin-related 2	Uba52;Kxd1;Gm8797;Gm7808;Ubc;Ubb;Gm5239	-0.0958956	-0.0605351	NaN	-0.254612	-0.137761	NaN	-0.0782154	-0.196186	#N/A	12	4	1	7.8	14.728	3.8388	16798000
	99	A2AMY5;Q91VX2;A2AMY7	Ubiquitin-associated protein 2	Ubap2	0.728768	0.431717	NaN	NaN	NaN	NaN	0.580242	NaN	#N/A	3	6	6	7.8	117.83	4.7551	3404100
	181	B7ZBY7;E9PY39;Q9CZY3;B7ZBY6;Q9D2M8-2;Q9CZY3-2;Q9D2M8	Ubiquitin-conjugating enzyme E2 variant 1;Ubiquitin-conjugating enzyme E2 variant 2	Ube2v1;Gm20431;Ube2v2	0.104888	-0.127523	NaN	0.150703	0.31265	NaN	-0.0113178	0.231676	#N/A	7	2	2	15	19.339	6.9647	3515700
	671	Q3ULL6;F6Q8N5	UPF3 regulator of nonsense transcripts homolog B (yeast)	Upf3b	-0.021758	-0.0436563	NaN	-0.0887878	-0.00565136	NaN	-0.0327072	-0.0472196	#N/A	2	11	11	28.8	57.065	33.241	43755000
	962	Q9CZ13;A0A0A6YWX6;A0A0A6YW82	Cytochrome b-c1 complex subunit 1, mitochondrial	Uqcrc1	0.307531	0.350573	NaN	-0.00953363	0.12412	NaN	0.329052	0.0572934	#N/A	3	9	9	28.1	52.851	18.094	32423000
	1063	Q9Z1Z0;Q9Z1Z0-2;Q9Z1Z0-3;Q9Z1Z0-4	General vesicular transport factor p115	Uso1	0.611025	0.556863	NaN	0.192126	0.209359	NaN	0.583944	0.200742	#N/A	4	9	9	14.2	106.98	16.307	8407400
	888	Q8R5H1-5;Q8R5H1;Q8R5H1-2;Q8R5H1-4;Q8R5H1-3;A0A0A6YW28;Q99K46;P35123	Ubiquitin carboxyl-terminal hydrolase 15	Usp15	0.669576	0.70998	NaN	0.120262	0.982578	NaN	0.689778	0.55142	#N/A	8	13	13	17.3	109.22	21.842	12861000
	1056	Q9WV55;Q8BH80;Q9QY76	Vesicle-associated membrane protein-associated protein A	Vapa	0.0450219	0.0663755	NaN	0.0786127	0.147066	NaN	0.0556987	0.112839	#N/A	3	7	7	32.9	27.855	13.545	26257000
	790	Q790I0;Q9Z1Q9;G3UY93;G3UZ22;G3UYW2	Valine--tRNA ligase	Vars	-0.0431004	0.0253151	NaN	-0.0199425	-0.0152815	NaN	-0.00889267	-0.017612	#N/A	5	12	12	16.2	140.21	72.396	32370000
	758	Q64727	Vinculin	Vcl	0.807166	0.835469	NaN	0.837111	0.982101	NaN	0.821317	0.909606	#N/A	1	25	25	29.2	116.72	65.01	61442000
	611	Q01853	Transitional endoplasmic reticulum ATPase	Vcp	0.120931	0.0696255	NaN	0.0641504	0.122603	NaN	0.0952782	0.0933766	#N/A	1	20	20	28.7	89.321	97.404	87230000
	61	A0A0R4J0M9;Q8CDG3;Q8CDG3-2	Deubiquitinating protein VCIP135	Vcpip1	0.74567	0.679236	NaN	0.662603	1.11842	NaN	0.712453	0.890512	#N/A	3	23	23	26	134.44	120.56	50011000
	726	Q60932-2;Q60932;F2Z471	Voltage-dependent anion-selective channel protein 1	Vdac1	-0.123068	-0.347552	NaN	0.0930586	0.19558	NaN	-0.23531	0.144319	#N/A	3	8	8	45.6	30.755	31.316	40682000
	375	Q3TX38;J3QMG3;Q60931	Voltage-dependent anion-selective channel protein 3	Vdac3	-0.0460225	-0.128682	NaN	-0.102257	0.182266	NaN	-0.0873522	0.0400047	#N/A	3	7	7	35.7	30.752	62.506	63632000
	597	P83741-4;P83741-5;P83741;P83741-2;P83741-3;F7CZC4;F6TAR7;P83741-6;F6U2S8;F6SRP4;A0A0R4J1Z1	Serine/threonine-protein kinase WNK1	Wnk1	0.653823	0.505202	NaN	0.579062	0.614756	NaN	0.579513	0.596909	#N/A	11	12	11	6.1	225.4	24.234	16783000
	909	Q91WL8;Q91WL8-3;Q91WL8-4;Q91WL8-2	WW domain-containing oxidoreductase	Wwox	0.319556	0.205193	NaN	0.277747	NaN	NaN	0.262374	0.277747	#N/A	4	13	13	39.1	46.512	48.947	38701000
	137	A8IP69;P61982;P68510;Q5SS40;O70456;P62259	14-3-3 protein gamma;14-3-3 protein gamma, N-terminally processed;14-3-3 protein eta	Ywhag;Ywhah	0.514358	0.499817	NaN	0.0251248	0.138798	NaN	0.507088	0.0819612	#N/A	6	4	3	13.8	28.302	12.499	7700900
	575	P63101;D3YXF4;D3YXN6;F6YY69;F6VW30;P68254-2;Q9CQV8-2;P68254;Q9CQV8;D3YW45	14-3-3 protein zeta/delta	Ywhaz	0.389679	0.520949	NaN	0.0802881	0.273854	NaN	0.455314	0.177071	#N/A	10	8	7	34.3	27.771	92.987	18325000
	101	A2APF7;Q9QY24;Q9QY24-2	Z-DNA-binding protein 1	Zbp1	0.55207	0.884397	NaN	-0.0346447	NaN	NaN	0.718233	-0.0346447	#N/A	3	7	7	29.2	44.271	39.683	12068000
	636	Q3TIV5;Q3TIV5-2;Q3TIV5-3	Zinc finger CCCH domain-containing protein 15	Zc3h15	0.158084	0.0579091	NaN	-0.0294788	0.00150393	NaN	0.107997	-0.0139875	#N/A	3	4	4	14.3	48.327	17.618	15750000
	324	F6QZB1;Q9CX48	Zinc finger CCHC domain-containing protein 10	Zcchc10	0.106819	0.0721341	NaN	-0.240147	-0.103588	NaN	0.0894767	-0.171867	#N/A	2	2	2	48.3	3.3249	43.763	59070000
	153	B1AX39;B1AX39-3;E9Q193;E0CY20	Zinc finger CCHC domain-containing protein 7	Zcchc7	-0.135103	-0.2016	NaN	0.00166241	-0.0153236	NaN	-0.168352	-0.00683057	#N/A	4	7	7	13.7	63	46.361	13195000
	270	Q0VGV0;E9PYI1;A2A7A5;Q8C393;Q8BKP2;Q6PCX8;A0A0G2JET9;E9QAF5;E9Q8G5;Q3URI6	Zinc finger protein 568	Zfp568	0.0237252	0.0493188	NaN	-0.0404491	-0.0238486	NaN	0.036522	-0.0321488	#N/A	10	13	12	24.5	76.986	47.209	25976000
