# Supplementary material for: Phosphoproteomics identifies dual-site phosphorylation in an extended basophilic motif regulating FILIP1-mediated degradation of filamin-C
Source: Commun Biol. 2020 May 22;3:253. doi: 10.1038/s42003-020-0982-5 (PMC7244511; doi:10.1038/s42003-020-0982-5)
Supplement: Supplementary file 11 — Supplementary Data 11 [file 42003_2020_982_MOESM11_ESM.xlsx]

## Sheet: Column header
	Supplementary Data 11. Result files from GO enrichment analysis of the BioID dataset after cluster analysis. This file containes four spreadsheets with the first one (column header) giving explanations on the column header used in the spreadsheets "ClueGO Results_Cluster1-3". Enrichment analysis was performed with the Cytoscape 3.3.0 app ClueGO. Enrichment was analysed for the GO domain cellular …
	Spreadsheet "ClueGO Results_Cluster 1-3"
	GOID	Gene Ontology term ID
	GOTerm	Description of GO term ID
	Ontology Source	Source and release date of the used GO database
	Term PValue	p-value of the corresponding term
	Term PValue Corrected with Bonferroni step down	corrected p-vlaue of the corresponding term
	Group PValue	p-value of the corresponding GO group
	Group PValue Corrected with Bonferroni step down	corrected p-vlaue of the corresponding GO group
	GOLevels	Levels of GO term in the GO tree
	GOGroups	Number of genes group within the analysis
	% Associated Genes	Pertentage of identified number of genes in the cluster
	Nr. Genes	Identified number of genes in the cluster
	Associated Genes Found	Names of the distinct associated genes within the GO term

## Sheet: ClueGO Results_Cluster1
	GOID	GOTerm	Ontology Source	Term PValue	Term PValue Corrected with Bonferroni step down	Group PValue	Group PValue Corrected with Bonferroni step down	GOLevels	GOGroups	% Associated Genes	Nr. Genes	Associated Genes Found
	GO:0031674	I band	GO_CellularComponent-EBI-QuickGO-GOA_09.11.2017_00h00	7.26532e-05	0.00167102	7.72219e-07	2.31666e-06	[3, 4, 5, 6, 7, 8, 9, 10]	Group2	35.7143	10	[Bag3, Des, Dst, Flnc, Ldb3, Mybph, Neb, Obscn, Pdlim3, Ttn]
	GO:0030018	Z disc	GO_CellularComponent-EBI-QuickGO-GOA_09.11.2017_00h00	1.45873e-05	0.000350096	7.72219e-07	2.31666e-06	[3, 4, 5, 6, 7, 8, 9, 10, 11]	Group2	41.6667	10	[Bag3, Des, Dst, Flnc, Ldb3, Mybph, Neb, Obscn, Pdlim3, Ttn]
	GO:0015629	actin cytoskeleton	GO_CellularComponent-EBI-QuickGO-GOA_09.11.2017_00h00	9.12459e-06	0.000228115	3.03307e-06	6.06613e-06	[5, 6, 7, 8]	Group1	25	19	[Ahnak, Cnn3, Coro1b, Cttn, Dst, Filip1, Flnc, Macf1, Mybph, Myl6b, Neb, Obscn, Pdlim3, Pdlim4, Sorbs1, Svil, Ttn, Utrn, Xirp1]
	GO:0015629	actin cytoskeleton	GO_CellularComponent-EBI-QuickGO-GOA_09.11.2017_00h00	9.12459e-06	0.000228115	7.72219e-07	2.31666e-06	[5, 6, 7, 8]	Group2	25	19	[Ahnak, Cnn3, Coro1b, Cttn, Dst, Filip1, Flnc, Macf1, Mybph, Myl6b, Neb, Obscn, Pdlim3, Pdlim4, Sorbs1, Svil, Ttn, Utrn, Xirp1]
	GO:0043292	contractile fiber	GO_CellularComponent-EBI-QuickGO-GOA_09.11.2017_00h00	0.000352842	0.00740969	7.72219e-07	2.31666e-06	[4, 5, 6, 7]	Group2	25	13	[Ahnak, Bag3, Des, Dst, Flnc, Ldb3, Mybph, Neb, Nrap, Obscn, Pdlim3, Svil, Ttn]
	GO:0044449	contractile fiber part	GO_CellularComponent-EBI-QuickGO-GOA_09.11.2017_00h00	0.00050549	0.0101098	3.03307e-06	6.06613e-06	[2, 3, 4, 5, 6, 7, 8]	Group1	25.5319	12	[Ahnak, Bag3, Des, Dst, Flnc, Ldb3, Mybph, Neb, Obscn, Pdlim3, Svil, Ttn]
	GO:0044449	contractile fiber part	GO_CellularComponent-EBI-QuickGO-GOA_09.11.2017_00h00	0.00050549	0.0101098	7.72219e-07	2.31666e-06	[2, 3, 4, 5, 6, 7, 8]	Group2	25.5319	12	[Ahnak, Bag3, Des, Dst, Flnc, Ldb3, Mybph, Neb, Obscn, Pdlim3, Svil, Ttn]
	GO:0044430	cytoskeletal part	GO_CellularComponent-EBI-QuickGO-GOA_09.11.2017_00h00	0.00183728	0.033071	3.03307e-06	6.06613e-06	[3, 4, 5, 6, 7, 8]	Group1	17.5439	20	[Ccdc141, Cct8, Coro1b, Cttn, Des, Dst, Macf1, Map1b, Map4, Mybph, Myl6b, Neb, Nes, Obscn, Pdlim4, Sorbs1, Svil, Ttn, Utrn, Xirp1]
	GO:0005856	cytoskeleton	GO_CellularComponent-EBI-QuickGO-GOA_09.11.2017_00h00	2.02083e-06	5.25417e-05	3.03307e-06	6.06613e-06	[4, 5, 6, 7]	Group1	20	29	[Ahnak, Ccdc141, Cct8, Cnn3, Coro1b, Cttn, Des, Dst, Epb41l3, Filip1, Flnc, Ldb3, Macf1, Map1b, Map4, Mybph, Myl6b, Neb, Nes, Obscn, Pdlim3, Pdlim4, Sh3kbp1, Sorbs1, Svil, Tln1, Ttn, Utrn, Xirp1]
	GO:0043231	intracellular membrane-bounded organelle	GO_CellularComponent-EBI-QuickGO-GOA_09.11.2017_00h00	0.00194604	0.0330827	0.00194604	0.00194604	[3, 4, 5, 6]	Group0	7.06638	33	[Ahnak, Atxn2l, Bag3, Cct8, Copg2, Csde1, Cttn, Des, Dst, Eef1d, Eif4b, Eif4g1, Filip1, Hcfc1, Hdlbp, Kank2, Lpp, Macf1, Mustn1, Naca, Nes, Nufip2, Obscn, Pdlim4, Rars, Rtn4, Serbp1, Snx1, Sorbs1, Svil, Ttn, Ubap2l, Utrn]
	GO:0030016	myofibril	GO_CellularComponent-EBI-QuickGO-GOA_09.11.2017_00h00	0.000228143	0.00501915	7.72219e-07	2.31666e-06	[5, 6, 7, 8]	Group2	26	13	[Ahnak, Bag3, Des, Dst, Flnc, Ldb3, Mybph, Neb, Nrap, Obscn, Pdlim3, Svil, Ttn]
	GO:0099513	polymeric cytoskeletal fiber	GO_CellularComponent-EBI-QuickGO-GOA_09.11.2017_00h00	0.0011437	0.0217303	3.03307e-06	6.06613e-06	[4, 5, 6, 7, 8, 9]	Group1	23.5294	12	[Cct8, Coro1b, Cttn, Des, Dst, Macf1, Map1b, Map4, Nes, Pdlim4, Svil, Xirp1]
	GO:0030017	sarcomere	GO_CellularComponent-EBI-QuickGO-GOA_09.11.2017_00h00	0.00236431	0.037829	7.72219e-07	2.31666e-06	[3, 4, 5, 6, 7, 8, 9]	Group2	24.3902	10	[Bag3, Des, Dst, Flnc, Ldb3, Mybph, Neb, Obscn, Pdlim3, Ttn]

## Sheet: ClueGO Results_Cluster2
	GOID	GOTerm	Ontology Source	Term PValue	Term PValue Corrected with Bonferroni step down	Group PValue	Group PValue Corrected with Bonferroni step down	GOLevels	GOGroups	% Associated Genes	Nr. Genes	Associated Genes Found
	GO:0044444	cytoplasmic part	GO_CellularComponent-EBI-QuickGO-GOA_16.11.2017_00h00	7.12711e-05	0.00563042	7.12711e-05	0.000498898	[3, 4, 5, 6]	Group0	25.5034	114	[Aars, Actn4, Ak1, Akap13, Akap6, Anxa2, Anxa6, Atp2a1, Atp2a2, Atp2a3, Atp5b, Atp6v1a, Camk2g, Capza2, Cct7, Clint1, Copb1, Coro1b, Crip2, Cyb5b, D1Pas1, Dbn1, Dbnl, Ddi2, Ddx3x, Des, Dusp3, Edc4, Eef1a1, Eef1b2, Eef2, Eif2a, Eif3b, Eif3g, Eif5a, Enah, Eno1, Eno1b, Eno3, Eprs, Erc1, Fermt2, Fh1, Fhl1, Flna, Fxr1, Hdlbp, Hk1, Hsp90b1, Hspa4, Hspa8, Hsph1, Inppl1, Kif5b, Klhl41, Lmod3, Lpp, Map1a,…
	GO:0048471	perinuclear region of cytoplasm	GO_CellularComponent-EBI-QuickGO-GOA_16.11.2017_00h00	0.000691372	0.0490874	0.000691372	0.000691372	[4, 5, 6, 7]	Group1	42.5532	20	[Actn4, Akap13, Akap6, Anxa2, Anxa6, Atp2a1, Atp2a2, Clint1, Coro1b, Eif3g, Flna, Fxr1, Hsp90b1, Kif5b, Obsl1, Ranbp2, Sec31a, Slk, Tfrc, Uso1]
	GO:0099568	cytoplasmic region	GO_CellularComponent-EBI-QuickGO-GOA_16.11.2017_00h00	0.0002371	0.0177825	0.0002371	0.000711299	[4, 5, 6, 7]	Group2	48.6486	18	[Actn4, Akap13, Anxa2, Capza2, Crip2, Dbn1, Dbnl, Eef1a1, Eno1, Eno1b, Fermt2, Flna, Myh2, Myh9, Prkar2a, Rai14, Sptan1, Sptbn1]
	GO:0043292	contractile fiber	GO_CellularComponent-EBI-QuickGO-GOA_16.11.2017_00h00	0.000131802	0.0102805	0.000131802	0.000790811	[4, 5, 6, 7]	Group3	44.2308	23	[Actn4, Atp2a1, Des, Fermt2, Flna, Fxr1, Klhl41, Lmod3, Mybph, Myh1, Myh2, Myh3, Myh7, Myh8, Nrap, Obsl1, Pgm5, Plec, Pygm, Sptan1, Sptbn1, Svil, Tnni2]
	GO:0044433	cytoplasmic vesicle part	GO_CellularComponent-EBI-QuickGO-GOA_16.11.2017_00h00	0.000231061	0.0175606	0.000231061	0.000924243	[3, 4, 5, 6, 7, 8]	Group4	51.7241	15	[Anxa2, Anxa6, Copb1, Dbnl, Ptpn11, Sec31a, Snx1, Tfrc, Trim72, Trip11, Uba1, Uso1, Ywhag, Ywhah, Ywhaz]
	GO:0032432	actin filament bundle	GO_CellularComponent-EBI-QuickGO-GOA_16.11.2017_00h00	0.00030961	0.0229111	0.00030961	0.00061922	[4, 5, 6, 7, 8, 9]	Group5	57.1429	12	[Actn4, Coro1b, Enah, Fermt2, Flna, Lima1, Myh14, Myh7, Myh9, Pgm5, Sorbs1, Zyx]
	GO:0001725	stress fiber	GO_CellularComponent-EBI-QuickGO-GOA_16.11.2017_00h00	0.000486782	0.0350483	0.00030961	0.00061922	[5, 6, 7, 8, 9, 10, 11]	Group5	57.8947	11	[Actn4, Coro1b, Enah, Fermt2, Lima1, Myh14, Myh7, Myh9, Pgm5, Sorbs1, Zyx]
	GO:0005856	cytoskeleton	GO_CellularComponent-EBI-QuickGO-GOA_16.11.2017_00h00	0.000196492	0.0151299	0.000196492	0.000982459	[4, 5, 6, 7]	Group6	33.1034	48	[Actn4, Ak1, Akap13, Capza2, Cct7, Coro1b, Dbn1, Dbnl, Des, Dync1h1, Eef1a1, Enah, Fermt2, Flna, Hsph1, Inppl1, Kif5b, Klhl41, Lima1, Lmod3, Map1a, Map1b, Map7d1, Mybph, Myh1, Myh14, Myh2, Myh3, Myh7, Myh8, Myh9, Obsl1, Pgm5, Plec, Prkar2a, Rai14, Ranbp2, Sorbs1, Sptan1, Sptbn1, Svil, Tnni2, Tpr, Tuba1a, Tuba3a, Tuba4a, Vim, Zyx]
	GO:0044430	cytoskeletal part	GO_CellularComponent-EBI-QuickGO-GOA_16.11.2017_00h00	1.26614e-05	0.00101291	0.000196492	0.000982459	[3, 4, 5, 6, 7, 8]	Group6	37.7193	43	[Actn4, Ak1, Akap13, Capza2, Cct7, Coro1b, Dbnl, Des, Dync1h1, Eef1a1, Enah, Fermt2, Flna, Hsph1, Kif5b, Lima1, Lmod3, Map1a, Map1b, Map7d1, Mybph, Myh1, Myh14, Myh2, Myh3, Myh7, Myh8, Myh9, Obsl1, Pgm5, Prkar2a, Ranbp2, Sorbs1, Sptan1, Sptbn1, Svil, Tnni2, Tpr, Tuba1a, Tuba3a, Tuba4a, Vim, Zyx]
	GO:0070013	intracellular organelle lumen	GO_CellularComponent-EBI-QuickGO-GOA_16.11.2017_00h00	2.02128e-07	1.67766e-05	7.85704e-07	6.28563e-06	[3, 4, 5, 6]	Group7	11.6981	31	[Actn4, Atp2a2, Atp5b, Clint1, D1Pas1, Ddi2, Ddx39, Ddx39b, Ddx3x, Dusp3, Edc4, Eef1a1, Fermt2, Flna, Hsp90b1, Hspa8, Hsph1, Pcbp1, Psmd4, Rai14, Rars, Sorbs1, Sptbn1, Stat3, Tpr, Trip11, Trp53bp1, Uba1, Ube2o, Uso1, Vdac2]
	GO:0044428	nuclear part	GO_CellularComponent-EBI-QuickGO-GOA_16.11.2017_00h00	3.10558e-06	0.000251552	7.85704e-07	6.28563e-06	[3, 4, 5, 6, 7, 8]	Group7	12.782	34	[Actn4, Akap6, Atp2a2, Clint1, D1Pas1, Ddi2, Ddx39, Ddx39b, Ddx3x, Dusp3, Edc4, Eef1a1, Eif5a, Fermt2, Flna, Hspa8, Hsph1, Myh9, Nup214, Pcbp1, Psmd4, Rai14, Ranbp2, Rars, Sorbs1, Sptbn1, Stat3, Tpr, Trip11, Trp53bp1, Uba1, Ube2o, Uso1, Wwox]
	GO:0031981	nuclear lumen	GO_CellularComponent-EBI-QuickGO-GOA_16.11.2017_00h00	1.21444e-06	9.95842e-05	7.85704e-07	6.28563e-06	[4, 5, 6, 7, 8, 9]	Group7	11.6667	28	[Actn4, Atp2a2, Clint1, D1Pas1, Ddi2, Ddx39, Ddx39b, Ddx3x, Dusp3, Edc4, Eef1a1, Fermt2, Flna, Hspa8, Hsph1, Pcbp1, Psmd4, Rai14, Rars, Sorbs1, Sptbn1, Stat3, Tpr, Trip11, Trp53bp1, Uba1, Ube2o, Uso1]
	GO:0005654	nucleoplasm	GO_CellularComponent-EBI-QuickGO-GOA_16.11.2017_00h00	0.000703087	0.0492161	7.85704e-07	6.28563e-06	[4, 5, 6, 7, 8, 9, 10]	Group7	12.1019	19	[Actn4, Atp2a2, Clint1, Ddi2, Ddx39, Ddx39b, Ddx3x, Dusp3, Edc4, Fermt2, Hsph1, Pcbp1, Psmd4, Rars, Stat3, Trip11, Trp53bp1, Uba1, Ube2o]
	GO:0005730	nucleolus	GO_CellularComponent-EBI-QuickGO-GOA_16.11.2017_00h00	0.000435885	0.0318196	7.85704e-07	6.28563e-06	[4, 5, 6, 7, 8, 9, 10]	Group7	9.34579	10	[D1Pas1, Ddx39, Ddx39b, Ddx3x, Eef1a1, Flna, Hspa8, Rai14, Sptbn1, Uso1]

## Sheet: ClueGO Results_Cluster3
	GOID	GOTerm	Ontology Source	Term PValue	Term PValue Corrected with Bonferroni step down	Group PValue	Group PValue Corrected with Bonferroni step down	GOLevels	GOGroups	% Associated Genes	Nr. Genes	Associated Genes Found
	GO:0031672	A band	GO_CellularComponent-EBI-QuickGO-GOA_16.11.2017_00h00	2.36581e-05	0.00196362	2.36581e-05	7.09743e-05	[3, 4, 5, 6, 7, 8, 9, 10]	Group00	12.5	2	[Aldoa, Gm10020]
	GO:0042641	actomyosin	GO_CellularComponent-EBI-QuickGO-GOA_16.11.2017_00h00	6.07332e-06	0.000510159	6.07332e-06	2.42933e-05	[4, 5, 6, 7, 8, 9]	Group01	15	3	[Acta1, Actc1, Fscn1]
	GO:0044433	cytoplasmic vesicle part	GO_CellularComponent-EBI-QuickGO-GOA_16.11.2017_00h00	0.000236744	0.0189395	0.000236744	0.000473488	[3, 4, 5, 6, 7, 8]	Group02	31.0345	9	[Ap3d1, Clic4, Cltc, Copa, Copb2, Ltv1, Rab10, Rac1, Taok2]
	GO:0044446	intracellular organelle part	GO_CellularComponent-EBI-QuickGO-GOA_16.11.2017_00h00	0.000387733	0.0302432	0.000387733	0.000387733	[2, 3, 4, 5, 6]	Group03	68.2303	320	[Abcf1, Acaca, Acat1, Acsl3, Acta1, Actc1, Actg1, Actg2, Ahctf1, Akap9, Akr1b3, Aldh18a1, Ap3d1, Arf1, Arglu1, Arl6ip4, Arpc1b, Asph, Atp5a1, Atp5c1, Atrx, Aurkaip1, Baz2a, Brd7, Cacybp, Capn2, Capzb, Cbx5, Ccdc137, Ccdc86, Cct4, Cct5, Cct6a, Cd3eap, Cdc5l, Cfl1, Chd4, Cir1, Clic4, Cltc, Copa, Copb2, Csrp1, Ctcf, Cyb5r3, D8Ertd738e, Ddx17, Ddx18, Ddx21, Ddx23, Ddx27, Ddx46, Ddx5, Ddx54, Dhx9, Dkc…
	GO:0044449	contractile fiber part	GO_CellularComponent-EBI-QuickGO-GOA_16.11.2017_00h00	3.66182e-09	3.51535e-07	3.66182e-09	2.92946e-08	[2, 3, 4, 5, 6, 7, 8]	Group04	23.4043	11	[Acta1, Acta2, Actc1, Actg1, Aldoa, Arf1, Capzb, Gm10020, Jph1, Jup, Lman1]
	GO:0031674	I band	GO_CellularComponent-EBI-QuickGO-GOA_16.11.2017_00h00	3.55068e-07	3.19561e-05	3.66182e-09	2.92946e-08	[3, 4, 5, 6, 7, 8, 9, 10]	Group04	17.8571	5	[Actc1, Aldoa, Capzb, Jph1, Jup]
	GO:0005938	cell cortex	GO_CellularComponent-EBI-QuickGO-GOA_16.11.2017_00h00	4.4363e-06	0.000377085	3.22986e-06	1.61493e-05	[3, 4, 5, 6, 7, 8]	Group05	25	8	[Asph, Capzb, Cfl1, Dstn, Lasp1, Numa1, Rab10, Rhoa]
	GO:0099568	cytoplasmic region	GO_CellularComponent-EBI-QuickGO-GOA_16.11.2017_00h00	3.22986e-06	0.000277768	3.22986e-06	1.61493e-05	[4, 5, 6, 7]	Group05	27.027	10	[Akr1b3, Ap3d1, Asph, Capzb, Cfl1, Dstn, Lasp1, Numa1, Rab10, Rhoa]
	GO:0005856	cytoskeleton	GO_CellularComponent-EBI-QuickGO-GOA_16.11.2017_00h00	3.05069e-12	3.17272e-10	3.05069e-12	3.05069e-11	[4, 5, 6, 7]	Group06	39.3103	57	[Acaca, Acta1, Acta2, Actc1, Actg1, Actg2, Akap9, Aldoa, Arpc1b, Capzb, Cct4, Cct5, Cct6a, Cfl1, Chd4, Cir1, Clic4, Cltc, Coro1c, Coro6, Csrp1, Dhx9, Dsp, Dstn, Fscn1, Gapdh, Gnai2, H1f0, H2afy, Hnrnpu, Jup, Lasp1, Lmna, Mecp2, Msn, Npm1, Nsfl1c, Numa1, Rac1, Rac2, Rac3, Ran, Rasl2-9, Rbbp6, Rbm39, Rhoa, Rps3, Slc25a5, Taok2, Tars, Tcp1, Tubb2a, Tubb4b, Tubb5, Tubb6, Upf3b, Vapa]
	GO:0044430	cytoskeletal part	GO_CellularComponent-EBI-QuickGO-GOA_16.11.2017_00h00	1.63654e-10	1.63654e-08	3.05069e-12	3.05069e-11	[3, 4, 5, 6, 7, 8]	Group06	37.7193	43	[Acta1, Actc1, Actg1, Actg2, Akap9, Arpc1b, Capzb, Cct4, Cct5, Cct6a, Cfl1, Chd4, Cir1, Clic4, Cltc, Dhx9, Dsp, Dstn, Fscn1, Gnai2, H2afy, Hnrnpu, Jup, Lasp1, Lmna, Mecp2, Npm1, Numa1, Rac1, Rac2, Rac3, Ran, Rasl2-9, Rbbp6, Rbm39, Rps3, Slc25a5, Tcp1, Tubb2a, Tubb4b, Tubb5, Tubb6, Upf3b]
	GO:0015629	actin cytoskeleton	GO_CellularComponent-EBI-QuickGO-GOA_16.11.2017_00h00	1.63733e-10	1.62095e-08	3.05069e-12	3.05069e-11	[5, 6, 7, 8]	Group06	30.2632	23	[Acaca, Acta1, Acta2, Actc1, Actg1, Actg2, Aldoa, Arpc1b, Capzb, Cfl1, Coro1c, Coro6, Csrp1, Dhx9, Dstn, Fscn1, H1f0, Jup, Lasp1, Rac1, Rac2, Rac3, Tars]
	GO:0005694	chromosome	GO_CellularComponent-EBI-QuickGO-GOA_16.11.2017_00h00	1.30795e-06	0.0001151	1.30795e-06	7.84772e-06	[4, 5, 6, 7]	Group07	88	66	[Ahctf1, Atrx, Baz2a, Capn2, Cbx5, Ccdc137, Cdc5l, Chd4, Cltc, Ctcf, Ddx18, Ddx27, Dhx9, Exosc10, Fbl, H1f0, H2afy, H2afy2, H3f3a, Hist1h1a, Hist1h1b, Hist1h1c, Hist1h1d, Hist1h1e, Hist1h2ba, Hist1h2bb, Hist1h2bc, Hist1h2bf, Hist1h2bh, Hist1h2bk, Hist1h2bm, Hist1h2bp, Hist1h3a, Hist1h3b, Hist1h4a, Hist2h2aa1, Hist2h2ac, Hist2h2bb, Hist2h2be, Hist2h3b, Hist2h4, Hist3h2ba, Hist3h2bb-ps, Hmgn1, Hmgn…
	GO:0044427	chromosomal part	GO_CellularComponent-EBI-QuickGO-GOA_16.11.2017_00h00	2.38201e-05	0.00195325	1.30795e-06	7.84772e-06	[3, 4, 5, 6, 7, 8]	Group07	87.3016	55	[Ahctf1, Atrx, Baz2a, Capn2, Cbx5, Cdc5l, Chd4, Cltc, Ctcf, Dhx9, Exosc10, H1f0, H2afy, H2afy2, H3f3a, Hist1h1a, Hist1h1b, Hist1h1c, Hist1h1d, Hist1h1e, Hist1h2ba, Hist1h2bb, Hist1h2bc, Hist1h2bf, Hist1h2bh, Hist1h2bk, Hist1h2bm, Hist1h2bp, Hist1h3a, Hist1h3b, Hist1h4a, Hist2h2aa1, Hist2h2ac, Hist2h2bb, Hist2h2be, Hist2h3b, Hist2h4, Hist3h2ba, Hist3h2bb-ps, Hmgn1, Hmgn2, Hnrnpu, Hp1bp3, Mecp2, Na…
	GO:0000785	chromatin	GO_CellularComponent-EBI-QuickGO-GOA_16.11.2017_00h00	1.25269e-06	0.00011149	1.30795e-06	7.84772e-06	[4, 5, 6, 7, 8, 9]	Group07	93.8775	46	[Ahctf1, Atrx, Baz2a, Capn2, Cbx5, Chd4, Dhx9, Exosc10, H1f0, H2afy, H2afy2, H3f3a, Hist1h1a, Hist1h1b, Hist1h1c, Hist1h1d, Hist1h1e, Hist1h2ba, Hist1h2bb, Hist1h2bc, Hist1h2bf, Hist1h2bh, Hist1h2bk, Hist1h2bm, Hist1h2bp, Hist1h3a, Hist1h3b, Hist1h4a, Hist2h2aa1, Hist2h2ac, Hist2h2bb, Hist2h2be, Hist2h3b, Hist2h4, Hist3h2ba, Hist3h2bb-ps, Hmgn1, Hmgn2, Hp1bp3, Mecp2, Ran, Rasl2-9, Rrp1b, Tardbp, …
	GO:0000786	nucleosome	GO_CellularComponent-EBI-QuickGO-GOA_16.11.2017_00h00	2.99041e-06	0.000260165	1.30795e-06	7.84772e-06	[3, 4, 5, 6, 7, 8, 9, 10]	Group07	100	29	[H1f0, H2afy, H2afy2, H3f3a, Hist1h1a, Hist1h1b, Hist1h1c, Hist1h1d, Hist1h1e, Hist1h2ba, Hist1h2bb, Hist1h2bc, Hist1h2bf, Hist1h2bh, Hist1h2bk, Hist1h2bm, Hist1h2bp, Hist1h3a, Hist1h3b, Hist1h4a, Hist2h2aa1, Hist2h2ac, Hist2h2bb, Hist2h2be, Hist2h3b, Hist2h4, Hist3h2ba, Hist3h2bb-ps, Hp1bp3]
	GO:0043231	intracellular membrane-bounded organelle	GO_CellularComponent-EBI-QuickGO-GOA_16.11.2017_00h00	8.92401e-10	8.74553e-08	8.92401e-10	8.03161e-09	[3, 4, 5, 6]	Group08	71.0921	332	[1700009N14Rik, Abce1, Abcf1, Abcf2, Acaca, Acat1, Aco2, Acot10, Acot9, Acsl3, Actg1, Aebp1, Ahctf1, Aimp2, Akap9, Akr1b3, Aldh18a1, Aldoa, Ap3d1, Arf1, Arf2, Arf3, Arf4, Arf5, Arglu1, Arl6ip4, Asph, Atp1a1, Atp5a1, Atp5c1, Atrx, Aurkaip1, Baz2a, Brd7, Cacybp, Capn2, Cbx5, Ccdc137, Ccdc86, Cct4, Cct5, Cd3eap, Cdc5l, Cfl1, Chd4, Cir1, Clic4, Cltc, Copa, Copb2, Csrp1, Csrp2, Ctcf, Cyb5r1, Cyb5r3, D…
	GO:0070013	intracellular organelle lumen	GO_CellularComponent-EBI-QuickGO-GOA_16.11.2017_00h00	4.97253e-14	5.3206e-12	8.92401e-10	8.03161e-09	[3, 4, 5, 6]	Group08	80.7547	214	[Abcf1, Acaca, Acat1, Ahctf1, Akr1b3, Arglu1, Arl6ip4, Atrx, Aurkaip1, Baz2a, Brd7, Cacybp, Cbx5, Ccdc137, Ccdc86, Cct4, Cct5, Cd3eap, Cdc5l, Cfl1, Chd4, Cir1, Clic4, Csrp1, Ctcf, D8Ertd738e, Ddx17, Ddx18, Ddx21, Ddx23, Ddx27, Ddx46, Ddx5, Ddx54, Dhx9, Dkc1, Ebna1bp2, Eif4a1, Eloa, Etfa, Exosc10, Fbl, Fscn1, Ftsj3, Gatm, Glud1, Gm5239, Gm9242, Gnai2, Gnl2, Gnl3, Gtpbp4, H1f0, H2afy, H2afy2, H3f3a…
	GO:0005634	nucleus	GO_CellularComponent-EBI-QuickGO-GOA_16.11.2017_00h00	1.68989e-09	1.63919e-07	8.92401e-10	8.03161e-09	[4, 5, 6, 7]	Group08	73.913	272	[1700009N14Rik, Abcf1, Acaca, Actg1, Aebp1, Ahctf1, Aimp2, Akr1b3, Aldoa, Arglu1, Arl6ip4, Atp5a1, Atrx, Aurkaip1, Baz2a, Brd7, Cacybp, Capn2, Cbx5, Ccdc137, Ccdc86, Cct4, Cct5, Cd3eap, Cdc5l, Cfl1, Chd4, Cir1, Clic4, Csrp1, Csrp2, Ctcf, D8Ertd738e, Ddx17, Ddx18, Ddx21, Ddx23, Ddx27, Ddx46, Ddx5, Ddx54, Dhx9, Dkc1, Dnajc2, Dsp, Ebna1bp2, Eef1g, Eif2s1, Eif4a1, Eloa, Exosc10, Fbl, Fscn1, Ftsj3, Fx…
	GO:0044428	nuclear part	GO_CellularComponent-EBI-QuickGO-GOA_16.11.2017_00h00	7.8216e-12	7.89982e-10	8.92401e-10	8.03161e-09	[3, 4, 5, 6, 7, 8]	Group08	79.3233	211	[Abcf1, Acaca, Ahctf1, Akr1b3, Arglu1, Arl6ip4, Atp5a1, Atrx, Aurkaip1, Baz2a, Brd7, Cacybp, Cbx5, Ccdc137, Ccdc86, Cct4, Cct5, Cd3eap, Cdc5l, Cfl1, Chd4, Cir1, Clic4, Csrp1, Ctcf, D8Ertd738e, Ddx17, Ddx18, Ddx21, Ddx23, Ddx27, Ddx46, Ddx5, Ddx54, Dhx9, Dkc1, Dnajc2, Ebna1bp2, Eif4a1, Eloa, Exosc10, Fbl, Fscn1, Ftsj3, Gapdh, Gm5239, Gm9242, Gnai2, Gnl2, Gnl3, Gtpbp4, H1f0, H2afy, H2afy2, H3f3a, H…
	GO:0031981	nuclear lumen	GO_CellularComponent-EBI-QuickGO-GOA_16.11.2017_00h00	2.56284e-13	2.71661e-11	8.92401e-10	8.03161e-09	[4, 5, 6, 7, 8, 9]	Group08	81.6667	196	[Abcf1, Acaca, Ahctf1, Akr1b3, Arglu1, Arl6ip4, Atrx, Aurkaip1, Baz2a, Brd7, Cacybp, Cbx5, Ccdc137, Ccdc86, Cct4, Cct5, Cd3eap, Cdc5l, Cfl1, Chd4, Cir1, Clic4, Csrp1, Ctcf, D8Ertd738e, Ddx17, Ddx18, Ddx21, Ddx23, Ddx27, Ddx46, Ddx5, Ddx54, Dhx9, Dkc1, Ebna1bp2, Eif4a1, Eloa, Exosc10, Fbl, Fscn1, Ftsj3, Gm5239, Gm9242, Gnai2, Gnl2, Gnl3, Gtpbp4, H1f0, H2afy, H2afy2, H3f3a, Hint1, Hist1h1a, Hist1h1…
	GO:0005654	nucleoplasm	GO_CellularComponent-EBI-QuickGO-GOA_16.11.2017_00h00	2.59384e-07	2.36039e-05	8.92401e-10	8.03161e-09	[4, 5, 6, 7, 8, 9, 10]	Group08	80.8917	127	[Abcf1, Ahctf1, Akr1b3, Arglu1, Arl6ip4, Atrx, Aurkaip1, Baz2a, Brd7, Cacybp, Cbx5, Cct4, Cdc5l, Chd4, Cir1, Csrp1, Ctcf, Ddx17, Ddx21, Ddx46, Dhx9, Dkc1, Eloa, Fbl, Fscn1, Gm5239, Gm9242, Gnai2, Gnl3, H1f0, H2afy, H2afy2, H3f3a, Hint1, Hist1h2ba, Hist1h2bb, Hist1h2bc, Hist1h2bf, Hist1h2bh, Hist1h2bk, Hist1h2bm, Hist1h2bp, Hist1h3a, Hist1h3b, Hist1h4a, Hist2h2bb, Hist2h2be, Hist3h2ba, Hist3h2bb-p…
	GO:0005730	nucleolus	GO_CellularComponent-EBI-QuickGO-GOA_16.11.2017_00h00	3.84324e-09	3.65108e-07	8.92401e-10	8.03161e-09	[4, 5, 6, 7, 8, 9, 10]	Group08	87.8505	94	[Acaca, Arl6ip4, Baz2a, Cbx5, Ccdc137, Ccdc86, Cct5, Cd3eap, Ctcf, D8Ertd738e, Ddx17, Ddx18, Ddx21, Ddx23, Ddx27, Ddx46, Ddx5, Ddx54, Dhx9, Dkc1, Ebna1bp2, Eif4a1, Exosc10, Fbl, Ftsj3, Gnl2, Gnl3, Gtpbp4, H2afy, Hspa9, Ifi204, Ifi211, Llph, Lyar, Mars, Mndal, Mtdh, Mybbp1a, Nat10, Nifk, Noc3l, Nol12, Nol7, Nop16, Nop2, Nop56, Nop58, Npm1, Pa2g4, Parp1, Pdha1, Ran, Rasl2-9, Rbbp6, Rbm28, Rpl11, Rp…
	GO:0005840	ribosome	GO_CellularComponent-EBI-QuickGO-GOA_16.11.2017_00h00	3.32218e-12	3.42185e-10	1.33528e-08	9.34695e-08	[4, 5, 6, 7]	Group09	95.1219	78	[Abcf1, Aurkaip1, Dhx9, Eif2s1, Fau, Gm10020, Gm10036, Gm10269, Gm15013, Gm3550, Gm5093, Gm5239, Gm6576, Gm8225, Kxd1, Mrpl34, Npm1, Rack1, Rpl10, Rpl10l, Rpl11, Rpl12, Rpl13, Rpl14, Rpl15, Rpl17, Rpl18, Rpl18a, Rpl19, Rpl21, Rpl22, Rpl23, Rpl23a, Rpl24, Rpl26, Rpl27, Rpl27a, Rpl29, Rpl3, Rpl31, Rpl32, Rpl34, Rpl35, Rpl36, Rpl36a, Rpl37a, Rpl4, Rpl5, Rpl6, Rpl7a, Rpl8, Rpl9, Rps11, Rps12, Rps14, …
	GO:0044391	ribosomal subunit	GO_CellularComponent-EBI-QuickGO-GOA_16.11.2017_00h00	6.04744e-13	6.34982e-11	1.33528e-08	9.34695e-08	[3, 4, 5, 6, 7, 8]	Group09	97.2973	72	[Eif2s1, Fau, Gm10020, Gm10036, Gm10269, Gm15013, Gm3550, Gm5093, Gm6576, Gm8225, Mrpl34, Npm1, Rack1, Rpl10, Rpl10l, Rpl11, Rpl12, Rpl13, Rpl14, Rpl15, Rpl17, Rpl18, Rpl18a, Rpl19, Rpl21, Rpl22, Rpl23, Rpl23a, Rpl24, Rpl26, Rpl27, Rpl27a, Rpl29, Rpl3, Rpl31, Rpl32, Rpl34, Rpl35, Rpl36, Rpl36a, Rpl37a, Rpl4, Rpl5, Rpl6, Rpl7a, Rpl8, Rpl9, Rps11, Rps12, Rps14, Rps15a, Rps16, Rps2, Rps20, Rps23, Rp…
	GO:0044445	cytosolic part	GO_CellularComponent-EBI-QuickGO-GOA_16.11.2017_00h00	3.78959e-08	3.48642e-06	1.33528e-08	9.34695e-08	[4, 5, 6, 7, 8]	Group09	89.4118	76	[Cct4, Cct5, Cct6a, Eif2s1, Fau, Gm10020, Gm10036, Gm10269, Gm15013, Gm3550, Gm5093, Gm6576, Gm8225, Kxd1, Psmc1, Psmd2, Rpl10, Rpl10l, Rpl11, Rpl12, Rpl13, Rpl14, Rpl15, Rpl17, Rpl18, Rpl18a, Rpl19, Rpl21, Rpl22, Rpl23, Rpl23a, Rpl24, Rpl26, Rpl27, Rpl27a, Rpl29, Rpl3, Rpl31, Rpl32, Rpl34, Rpl35, Rpl36, Rpl36a, Rpl37a, Rpl4, Rpl5, Rpl6, Rpl7a, Rpl8, Rpl9, Rps11, Rps12, Rps14, Rps15a, Rps16, Rps2…
	GO:0015934	large ribosomal subunit	GO_CellularComponent-EBI-QuickGO-GOA_16.11.2017_00h00	4.48128e-09	4.2124e-07	1.33528e-08	9.34695e-08	[4, 5, 6, 7, 8, 9]	Group09	100	43	[Gm10020, Gm10036, Gm10269, Gm3550, Gm5093, Mrpl34, Npm1, Rpl10, Rpl10l, Rpl11, Rpl12, Rpl13, Rpl14, Rpl15, Rpl17, Rpl18, Rpl18a, Rpl19, Rpl21, Rpl22, Rpl23, Rpl23a, Rpl24, Rpl26, Rpl27, Rpl27a, Rpl29, Rpl3, Rpl31, Rpl32, Rpl34, Rpl35, Rpl36, Rpl36a, Rpl37a, Rpl4, Rpl5, Rpl6, Rpl7a, Rpl8, Rpl9, Surf6, Zcchc17]
	GO:0015935	small ribosomal subunit	GO_CellularComponent-EBI-QuickGO-GOA_16.11.2017_00h00	0.000189331	0.0153358	1.33528e-08	9.34695e-08	[4, 5, 6, 7, 8, 9]	Group09	93.75	30	[Eif2s1, Fau, Gm15013, Gm6576, Gm8225, Npm1, Rack1, Rps11, Rps12, Rps14, Rps15a, Rps16, Rps2, Rps20, Rps23, Rps24, Rps25, Rps26, Rps27, Rps27a, Rps28, Rps3, Rps3a1, Rps4x, Rps6, Rps8, Rps9, Uba52, Ubb, Ubc]
	GO:0022626	cytosolic ribosome	GO_CellularComponent-EBI-QuickGO-GOA_16.11.2017_00h00	3.55315e-12	3.62422e-10	1.33528e-08	9.34695e-08	[5, 6, 7, 8, 9]	Group09	97.1831	69	[Eif2s1, Fau, Gm10020, Gm10036, Gm10269, Gm15013, Gm3550, Gm5093, Gm6576, Gm8225, Rpl10, Rpl10l, Rpl11, Rpl12, Rpl13, Rpl14, Rpl15, Rpl17, Rpl18, Rpl18a, Rpl19, Rpl21, Rpl22, Rpl23, Rpl23a, Rpl24, Rpl26, Rpl27, Rpl27a, Rpl29, Rpl3, Rpl31, Rpl32, Rpl34, Rpl35, Rpl36, Rpl36a, Rpl37a, Rpl4, Rpl5, Rpl6, Rpl7a, Rpl8, Rpl9, Rps11, Rps12, Rps14, Rps15a, Rps16, Rps2, Rps20, Rps23, Rps24, Rps25, Rps26, Rp…
	GO:0022625	cytosolic large ribosomal subunit	GO_CellularComponent-EBI-QuickGO-GOA_16.11.2017_00h00	7.69251e-09	7.15404e-07	1.33528e-08	9.34695e-08	[5, 6, 7, 8, 9, 10]	Group09	100	41	[Gm10020, Gm10036, Gm10269, Gm3550, Gm5093, Rpl10, Rpl10l, Rpl11, Rpl12, Rpl13, Rpl14, Rpl15, Rpl17, Rpl18, Rpl18a, Rpl19, Rpl21, Rpl22, Rpl23, Rpl23a, Rpl24, Rpl26, Rpl27, Rpl27a, Rpl29, Rpl3, Rpl31, Rpl32, Rpl34, Rpl35, Rpl36, Rpl36a, Rpl37a, Rpl4, Rpl5, Rpl6, Rpl7a, Rpl8, Rpl9, Surf6, Zcchc17]
	GO:0022627	cytosolic small ribosomal subunit	GO_CellularComponent-EBI-QuickGO-GOA_16.11.2017_00h00	0.000296935	0.0234579	1.33528e-08	9.34695e-08	[5, 6, 7, 8, 9, 10]	Group09	93.3333	28	[Eif2s1, Fau, Gm15013, Gm6576, Gm8225, Rps11, Rps12, Rps14, Rps15a, Rps16, Rps2, Rps20, Rps23, Rps24, Rps25, Rps26, Rps27, Rps27a, Rps28, Rps3, Rps3a1, Rps4x, Rps6, Rps8, Rps9, Uba52, Ubb, Ubc]
