# Supplementary material for: Phosphoproteomics identifies dual-site phosphorylation in an extended basophilic motif regulating FILIP1-mediated degradation of filamin-C
Source: Commun Biol. 2020 May 22;3:253. doi: 10.1038/s42003-020-0982-5 (PMC7244511; doi:10.1038/s42003-020-0982-5)
Supplement: Supplementary file 12 — Supplementary Data 12 [file 42003_2020_982_MOESM12_ESM.xlsx]

## Sheet: Column Header
	Supplementary Data 12. Excerpts from the MaxQuant 'ProteinGroups' output file for the MS analysis of FLNc d1-3 and d18-21 pull-down experiments. This file contains two spreadsheets with the first one (column header) giving explanations on the column header used in the spreadsheet "MaxQuant results FLNc pull-down".
	Spreadsheet "MaxQuant results FLNc pull-down"
	id	Protein group ID corresponding to the ID in MaxQuant output file ProteinGroups.txt
	Protein IDs	Uniprot accession numbers of all proteins assigned to the respective protein group
	Protein names	Protein names of all proteins assigned to the respective group
	Gene names	Gene names of all proteins assigned to the respective group
	Number of proteins	Number of proteins assigned to the respective protein group
	Peptides	Number of identified peptides assigned to the respective protein group
	Unique peptides	Number of peptides unique to the respective protein group
	Peptides FLNc_d1-3	Number of identified peptides assigned to the respective protein group for the FLNc d1-3 pull-down
	Peptides FLNc_d18-21	Number of identified peptides assigned to the respective protein group for the FLNc d18-21 pull-down
	Unique peptides FLNc_d1-3	Number of peptides unique to the respective protein group for the FLNc d1-3 pull-down
	Unique peptides FLNc_d18-21	Number of peptides unique to the respective protein group for the FLNc d18-21 pull-down
	Sequence coverage [%]	Protein sequence coverage in %
	Unique sequence coverage [%]	Percentage of the sequence that is covered by the unique identified peptides
	Mol. weight [kDa]	Molecular weight in kDa
	Sequence length	Number of amino acids of the identified protein
	Score	MaxQuant Andromeda Score for peptide identification
	Intensity	Total MS1 intensity of all isotopic clusters associated with the identified amino acid sequence
	Intensity FLNc_d1-3	Total MS1 intensity of all isotopic clusters associated with the identified amino acid sequence for the FLNc d1-3 pull-down
	Intensity FLNc_d18-21	Total MS1 intensity of all isotopic clusters associated with the identified amino acid sequence for the FLNc d18-21 pull-down
	LFQ intensity FLNc_d1-3	MaxQuant lable free quantification intensity for proteins identified from the FLNc d1-3 pull-down
	LFQ intensity FLNc_d18-21	MaxQuant lable free quantification intensity for proteins identified from the FLNc d18-21 pull-down
	MS/MS count FLNc_d1-3	Number of recorded MS/MS spectra for the respective protein in the FLNc d1-3 pull-down
	MS/MS count FLNc_d18-21	Number of recorded MS/MS spectra for the respective protein in the FLNc d18-21 pull-down

## Sheet: MaxQuant results FLNc pull-down
	id	Protein IDs	Protein names	Gene names	Number of proteins	Peptides	Unique peptides	Peptides FLNc_d1-3	Peptides FLNc_d18-21	Unique peptides FLNc_d1-3	Unique peptides FLNc_d18-21	Sequence coverage [%]	Unique sequence coverage [%]	Mol. weight [kDa]	Sequence length	Score	Intensity	Intensity FLNc_d1-3	Intensity FLNc_d18-21	LFQ intensity FLNc_d1-3	LFQ intensity FLNc_d18-21	MS/MS count FLNc_d1-3	MS/MS count FLNc_d18-21
	0	A0A077S9N1;P17897	Lysozyme;Lysozyme C-1	Lyz1	2	1	1	1	1	1	1	8.1	8.1	16.794	148	6.2226	8365600	5388300	2977300	0	2826900	1	1
	1	Q61595-15;A0A087WQF8;A0A087WS29;A0A087WP48;A0A087WQG4;A0A087WQD0;A0A087WPW5;A0A087WQI3;A0A087WS23;Q61595-8;A0A087WQ25;A0A087WRS1;A0A087WQQ5;A0A087WP85;A0A087WP14;A0A087WPX0;A0A087WS04;F8VQC7;Q61595-6;Q61595-13;Q61595-14;Q61595-3;Q61595-16;Q61595-4;Q61595-5;A0A087WNW3;Q61595-9;Q61595-10;Q61595-7;Q61595-12;Q61595-11;Q61595-2;Q61595;Q6A0E9	Kinectin	Ktn1	34	9	9	9	0	9	0	7.5	7.5	146.39	1275	53.242	28336000	28336000	0	28336000	0	9	0
	2	A0A087WPL5;O70133;O70133-3;A0A0R4J2C3;Q3TF92;Q3TEB2;A0A087WRT3	ATP-dependent RNA helicase A	Dhx9	7	46	1	46	10	1	0	43.7	1.6	149.62	1383	12.185	10071000	10071000	0	10071000	0	3	0
	3	A0A1B0GR64;A0A087WPT7;Q6P549;A0A1B0GST7	Phosphatidylinositol 3,4,5-trisphosphate 5-phosphatase 2	Inppl1	4	3	3	3	1	3	1	5.5	5.5	67.125	603	18.166	16735000	13154000	3580600	13154000	0	3	1
	4	A0A087WRN1;Q3TSZ0;A0A087WQA0;Q3UR37;F8WI22;Q3UDL9;Q8K019-3;Q8K019-2;Q8K019;Q3TRC6;Q05C67	Bcl-2-associated transcription factor 1	Bclaf1	11	4	4	4	0	4	0	8.9	8.9	67.703	583	23.653	24568000	24568000	0	24568000	0	4	0
	5	Q3UKG2;A0A087WR45		Prob1	2	3	3	0	3	0	3	4	4	106.42	1006	16.944	6300800	0	6300800	0	5982600	0	3
	6	A0A087WR50;Q3UGY5;Q3UHL6;A0A087WS56;A0A087WSN6;B9EHT6;Q3UH17;B7ZNJ1;Q3TCF1;Q3TBB4;Q3UHR1;Q3TCL7;Q3UZF9;Q8R3F3;Q4KL80;A0A087WS99;Q9Z1Z8;A0A087WSU6;A0A087WQE0;Q99KD0		Fn1	20	51	1	47	24	1	0	30.7	1	262.84	2386	323.31	1233200000	1002600000	230620000	923810000	296390000	54	26
	7	A0A0A0MQ98;G3UZM1;Q69ZK6;G3UYW3	Probable JmjC domain-containing histone demethylation protein 2C	Jmjd1c	4	5	5	0	5	0	5	2.1	2.1	281.53	2530	33.427	17190000	0	17190000	0	16321000	0	5
	8	Q6IWE3;S4R257;S4R1W1;D2KHZ9;A0A1D5RLD8;A0A0A0MQF6;P16858	Glyceraldehyde-3-phosphate dehydrogenase	Gapd;Gapdh;Gm3839;GAPDH	7	1	1	1	1	1	1	21.9	21.9	10.021	96	5.9207	8027900	3110700	4917200	0	4668800	1	1
	9	P0CG50;A5JUZ1;Q8VC46;Q922Z8;Q8R0Z9;Q78XY9;Q3TH47;Q5SX22;E9QNP0;Q922B0;E9Q5F6;E9Q4P0;Q642L7;Q8C2K3;Q5M9K3;E9Q9J0;A0A0A6YW67;P62983;P0CG49;P62984;B0LAC2	Polyubiquitin-C;Ubiquitin;Ubiquitin-related 1;Ubiquitin-related 2;Ubiquitin-40S ribosomal protein S27a;Ubiquitin;40S ribosomal protein S27a;Polyubiquitin-B;Ubiquitin;Ubiquitin-60S ribosomal protein L40;Ubiquitin;60S ribosomal protein L40	Ubc;Ubb;Kxd1;Rps27a;Gm1821;Uba52;Gm8797	21	4	4	3	3	3	3	57.6	57.6	82.549	734	45.256	116670000	64700000	51974000	64700000	0	4	3
	10	A0A0A6YWC8;Q5FWJ3;Q3V2S4;Q3UAX1;Q3U6S1;Q3TWV0;Q3TFD9;P20152;A2AKJ2;A4IF59;Q3UD36	Vimentin	Vim	11	2	2	1	2	1	2	5.6	5.6	49.192	427	11.994	3397000	1653700	1743300	0	1655300	1	2
	11	E9Q589;A0A0A6YY47;E9QB01;A0A0A6YY91;P13595-3;P13595-2;P13595;Q6LBT4;Q61945;A0A0A6YWU2;P13595-4	Neural cell adhesion molecule 1	Ncam1	11	2	2	2	1	2	1	3.4	3.4	80.357	725	11.984	9213500	9213500	0	9213500	0	2	1
	12	D3Z5P5;A0A0B4J1E3;P40694	DNA-binding protein SMUBP-2	Ighmbp2	3	2	2	2	0	2	0	4.3	4.3	97.496	885	12.275	5033400	5033400	0	5033400	0	2	0
	13	A0A0G2JFH2;Q60638;A0A0G2JDN7;P27546-4;A0A0G2JFT4		Map4	5	10	6	10	1	6	0	10.3	6	152.67	1441	60.718	32362000	31151000	1210800	31151000	0	11	1
	14	A0A0G2JGF7;Q8CGF1;A0A0G2JEY0;Q8CGF1-2	Rho GTPase-activating protein 29	Arhgap29	4	2	2	0	2	0	2	3	3	95.76	859	15.381	0	0	0	0	0	0	2
	15	Q8VDT3;Q80VB6;Q3UGP0;Q8BRN4;Q9JLM7;A0A0G2JGQ6;A3KN70;Q8CHG1;Q9JLM8-2;Q9JLM8;A0A0G2JGR9	Serine/threonine-protein kinase DCLK1	Dclk1	11	3	3	0	3	0	3	9.9	9.9	40.355	363	27.128	19631000	0	19631000	0	18640000	0	4
	17	A0A0J9YUT8;Q8R3C6;Q8R3C6-2	Probable RNA-binding protein 19	Rbm19	3	7	7	7	0	7	0	10.1	10.1	96.654	870	59.998	42304000	42304000	0	42304000	0	7	0
	18	A0A0N5E9G7;G3X8Z6;Q5U4B1;G3UWX1;P35601-2;P35601	Replication factor C subunit 1	Rfc1	6	2	2	2	0	2	0	2.4	2.4	125.86	1130	11.125	8321000	8321000	0	8321000	0	2	0
	19	Q6GQV8;A0A0R4J0J8;Q2KN98;Q8C9Q9;Q8C714	Cytospin-A	Specc1l	5	8	8	8	3	8	3	9.5	9.5	115.7	1028	52.499	22666000	18897000	3769700	15904000	6571700	8	3
	20	Q3TRK3;A0A0R4J1E3;Q9QXS6-3;Q9QXS6;Q9QXS6-2;F7CPL2	Drebrin	Dbn1	6	5	5	4	2	4	2	10.2	10.2	72.416	660	44.811	62385000	55485000	6900200	55485000	0	6	2
	21	Q3UZV1;A0A0R4J1H6;E9QP99;P55937-1;P55937	Golgin subfamily A member 3	Golga3	5	1	1	1	0	1	0	1.3	1.3	106.23	951	6.3443	339920	339920	0	339920	0	1	0
	22	A0A0R4J260;B2RRE7	OTU domain-containing protein 4	Otud4	2	1	1	1	0	1	0	1.4	1.4	122.93	1106	6.4022	1352300	1352300	0	1352300	0	1	0
	23	Q3UTJ2-2;D3Z080;Q3UTJ2;A0A0S3CWK3;B9EKP8;Q3UTJ2-5;B7ZWM6;A0A1L7NR37;Q3UTJ2-3;Q3UTJ2-4;A0A0R4J1T1;Z4YJR7;A0A0R4J1X5;A0A0R4J1W0;B2RXQ9;F6V513;D3YY43;D3Z4W6;F6ZWT0;D3YUT0;D3YTN2;Q3UTJ2-7;Q3UTJ2-6;F7BEU1	Sorbin and SH3 domain-containing protein 2	Sorbs2	24	5	5	0	5	0	5	5.4	5.4	145.01	1295	29.784	37741000	0	37741000	0	35835000	0	6
	24	E3VVQ8;Q8K4L2;E9Q3Z5;A0A1B0GS91;Q8K4L3-3;Q8K4L3;Q7TMJ2;F6R6A4;Q99KQ8;Q3TTX5;F6TBK9	Supervillin	Svil	11	5	5	2	4	2	4	3.5	3.5	198.53	1766	30.717	17764000	5874100	11890000	0	11290000	2	5
	25	E9QA74;E9Q405;A0A1C7ZN10;K3W4L0;B2RRE2;E9QAX2;Q9JMH9-5;Q9JMH9-7;Q9JMH9-2;Q9JMH9-4;Q9JMH9-1;Q9JMH9;Q9JMH9-6;Q6PER1	Unconventional myosin-XVIIIa	Myo18a	14	2	2	2	0	2	0	1.6	1.6	186.53	1642	11.018	3863800	3863800	0	3863800	0	2	0
	26	A0A1D5RM83;E9PUA3;Q8R0S2;Q8R0S2-2;Q3UHJ6;D3Z6V7;D3Z5I6;A4GZ26;E9QAD8;Q3TES0;Q5DU25	IQ motif and SEC7 domain-containing protein 1	Iqsec1	11	4	4	2	3	2	3	4.3	4.3	117.93	1051	26.106	21387000	2769500	18618000	0	17677000	2	3
	28	A0A1L1STE4;Q9Z1X4;Q9Z1X4-3;Q45VK5;Q45VK6;Q9Z1X4-2;Q3UD30;A0A1L1SU19;A0A1L1SQR7;A0A1L1ST48;Q8C5B7;Q91WM1-2;Q91WM1;A0A1L1SR62;A0A1L1SQ69;A0A1L1SSU8	Interleukin enhancer-binding factor 3	Ilf3	16	15	15	15	0	15	0	22.4	22.4	97.452	908	102.41	190880000	190880000	0	190880000	0	20	0
	29	Q8BP35;A0A1L1SVJ6;Q99LJ3;A1BN54;Q1A602;Q3ULT2;Q3UDJ7;A0A1L1SV25;Q7TPR4;P57780	Alpha-actinin-1;Alpha-actinin-4	Actn4;Actn1	10	1	1	1	0	1	0	5.9	5.9	22.799	202	7.0842	2235000	2235000	0	2235000	0	1	0
	30	E0CZ27;A1L0U3;F8WI35;A1L0V4;B9EI85;A0A1W2P768;P84244;P84228;P68433;P02301	Histone H3;Histone H3.3;Histone H3.2;Histone H3.1;Histone H3.3C	H3f3a;Hist1h3e;Hist1h3i;Hist2h3b;Hist1h3b;Hist1h3a;H3f3c	10	1	1	1	0	1	0	5.9	5.9	13.322	119	7.5267	30190000	30190000	0	30190000	0	1	0
	31	A0A1W2P867;Q8K314;Q0VF54;Q8C048;S4R1C4;A2ALL9;Q3UHH0;Q3UHJ3;Q0VF55;F8WHB1;D5L240;Q9R0K7;G5E829	Calcium-transporting ATPase;Plasma membrane calcium-transporting ATPase 2;Plasma membrane calcium-transporting ATPase 1	Atp2b1;Atp2b3;Atp2b2	13	1	1	1	0	1	0	6.3	6.3	19.402	175	5.8557	685610	685610	0	685610	0	1	0
	32	Q3TTN2;A0A1Y7VJN8;A0A338P6J9;Q921U7;Q8CB83;Q8C281;Q8CE04;Q8CE80;P51125-5;P51125-4;P51125-7;P51125-3;P51125-2;P51125-6;P51125	Calpastatin	Cast	15	1	1	1	0	1	0	3	3	47.365	431	6.2946	493080	493080	0	493080	0	1	0
	33	Q3UYV7;A0A1Y7VKX7;Q3U7R4;F8WJA0;Q9ESV0;A0A1Y7VLU4;Q3TLR1;Q9CRZ6	ATP-dependent RNA helicase DDX24	Ddx24	8	3	3	3	0	3	0	5.8	5.8	69.138	622	18.202	3764000	3764000	0	3764000	0	3	0
	34	A0A217FL53;Q3TPJ4;Q3UR29;Q99ME9	Nucleolar GTP-binding protein 1	Gtpbp4	4	1	1	1	0	1	0	7.9	7.9	19.109	164	6.3793	3409900	3409900	0	3409900	0	1	0
	35	A0A286YCQ5;Q8R5G0;Q8CFA3;Q3TPN0;O88322;Q3US45;Q8C6Z2	Nidogen-2	Nid2;NID-2	7	11	11	10	2	10	2	11.4	11.4	128.41	1171	93.918	64922000	58190000	6731800	58190000	0	11	2
	36	Q9WV92-2;A7YY80;Q9WV92;Q9WV92-3;Q9WV92-5;Q9WV92-4;Q9WV92-6;A0A286YD84;V6BQR3;D0VYV7;A0A3B2WD96;B6ZHD1;A0A286YCY1;Q8BT38;A7MCX4;A0A286YCT6;Q8BGK4	Band 4.1-like protein 3;Band 4.1-like protein 3, N-terminally processed	Epb41l3;Epb4.1l3	17	9	1	5	9	0	1	13.1	1.8	104.56	939	6.1068	5770500	0	5770500	0	5479100	0	1
	37	E9Q5C9-2;A0A286YDA2;A0A286YDT3;E9Q5C9;A0A286YDV7		Nolc1	5	3	3	3	0	3	0	6	6	69.272	664	17.689	7898500	7898500	0	7898500	0	3	0
	38	F7B6X4;A0A286YDU2;F6U2C2;Q3UX07;E9QM77;O70305-3;O70305-2;O70305	Ataxin-2	Atxn2	8	1	1	1	0	1	0	5.2	5.2	35.381	330	6.6794	1621700	1621700	0	1621700	0	1	0
	39	A0A3B2WBE1;A0A286YDY4;D0VYV6;Q9WV92-7;Q9WV92-8	Band 4.1-like protein 3;Band 4.1-like protein 3, N-terminally processed	Epb4.1l3;Epb41l3	5	9	1	5	9	0	1	14.8	1.8	91.386	819	68.726	52328000	10251000	42077000	13374000	36829000	4	8
	40	A0A2I3BPY7;Q9EP71	Ankycorbin	Rai14	2	12	12	11	8	11	8	17.1	17.1	105.71	950	83.773	119750000	75333000	44419000	77627000	39881000	13	8
	41	A0A2R8W6J9;Q3UEN1;Q8R093;Q8CGR7	Uridine phosphorylase;Uridine phosphorylase 2	Upp2	4	1	1	1	1	1	1	4.2	4.2	34.106	306	6.2346	17685000	3358700	14326000	0	9704000	1	2
	42	Q60875;Q60875-4;Q60875-5;A0A2X0SFE2;H3BKH9;H3BJ40;H3BJ45;H3BJX8;H3BJU7;Q3TYZ4;Q60875-2;Q60875-3;H3BJ59;H3BL15;H3BLF9;H3BIX8;H3BLJ1;H3BJ48;H3BJM4	Rho guanine nucleotide exchange factor 2	Arhgef2	19	12	12	7	10	7	10	12.7	12.7	111.97	985	84.505	96080000	36510000	59569000	39714000	53357000	7	10
	45	A0A494BBI9;O89032-3;O89032-2;O89032	SH3 and PX domain-containing protein 2A	Sh3pxd2a	4	5	5	2	5	2	5	6.4	6.4	108.28	991	32.296	14428000	1502000	12926000	3580000	10195000	2	5
	46	A0A498WGE8;D3YVV9;E9Q1U2;B2RY03;Q91YE8-2;Q91YE8	Synaptopodin-2	Synpo2	6	5	5	2	4	2	4	9.7	9.7	74.983	702	31.298	7174200	2576000	4598300	0	4366000	2	5
	47	Q8VEE3;Q6ZWY9;B2RTK3;B2RVD5;Q8CBB6;A0JLV3;Q8CGP1;Q9D2U9;Q921L4;Q8CGP2;Q8CGP0;Q64524;Q64478;Q64475;P10854;P10853;Q64525;Q8CGP2-2;P70696;A0JNS9	Histone H2B type 1-C/E/G;Histone H2B;Histone H2B type 1-K;Histone H2B type 3-A;Histone H2B type 1-P;Histone H2B type 3-B;Histone H2B type 2-E;Histone H2B type 1-H;Histone H2B type 1-B;Histone H2B type 1-M;Histone H2B type 1-F/J/L;Histone H2B type 2-B;Histone H2B type 1-A	Hist2h2bb;Hist1h2bc;Hist1h2bm;Hist1h2bk;Hist1h2br;Hist1h2bj;Hist3h2ba;LOC665622;Hist1h2bp;Hist3h2bb;Hist2h2be;Hist1h2bh;Hist1h2bb;Hist1h2bf;Hist1h2ba	20	2	2	1	1	1	1	21.7	21.7	13.31	120	13.094	7270200	5257200	2013000	5257200	0	1	1
	48	A1A596;Q8R538;Q2M1K2;Q8BU03;Q8K2C4	Periodic tryptophan protein 2 homolog	Pwp2	5	3	3	3	0	3	0	3.8	3.8	98.57	877	18.5	12843000	12843000	0	12843000	0	3	0
	49	Q501J6-2;Q3TU25;S4R1I6;Q3U741;A1L333;Q5U222;Q3UXW3;Q8BTS0;Q3V0Z8;Q501J6;Q61656;Q62095;P16381;Q62167;Q3U484;B9EIA2;B7ZWF1;B9EKE9;Q3TQX5;Q9CSD9	Probable ATP-dependent RNA helicase DDX17;Probable ATP-dependent RNA helicase DDX5;ATP-dependent RNA helicase DDX3Y;Putative ATP-dependent RNA helicase Pl10;ATP-dependent RNA helicase DDX3X	Ddx17;Ddx5;Ddx3y;D1Pas1;Ddx3x	20	2	2	2	0	2	0	5.7	5.7	46.364	407	12.157	4889700	4889700	0	4889700	0	2	0
	50	Q3TP81;E9PXY1;A2A432-2;A2A432	Cullin-4B	Cul4b	4	1	1	1	0	1	0	10.1	10.1	14.252	119	6.2583	643200	643200	0	643200	0	1	0
	51	A2A547;Q5I0T8;P84099	Ribosomal protein L19;60S ribosomal protein L19	Rpl19	3	2	2	2	1	2	1	13.4	13.4	23.247	194	24.915	21695000	17881000	3814100	17881000	0	2	1
	52	A2ABU4	Myomesin-3	Myom3	1	1	1	1	1	1	1	1.3	1.3	161.78	1439	8.404	3039800	1293700	1746100	0	1658000	1	1
	53	A4FUW1;A2ACM0;Q8K4Q0;Q6ZPU3;F7BQS0;Q8K4Q0-4;Q8K4Q0-3;Q8K4Q0-2	Regulatory-associated protein of mTOR	Rptor	8	3	3	0	3	0	3	2.6	2.6	149.24	1333	20.853	11991000	0	11991000	0	11386000	0	3
	54	G3UZ34;Q7TMX4;Q543F1;Q3U5Q3;Q3TMY8;A2AH85;Q6A0E3;O08810;G3UXK8	116 kDa U5 small nuclear ribonucleoprotein component	Eftud2	9	11	11	11	0	11	0	13.8	13.8	108.34	962	65.243	67310000	67310000	0	67310000	0	12	0
	55	A2AJI0;A2AJI0-2;F6WF36	MAP7 domain-containing protein 1	Map7d1	3	12	2	12	2	2	0	16.4	3	93.275	846	78.505	85567000	78481000	7085900	78481000	6728100	12	2
	56	B1AYU4;A2AK44;A2AK42;B1AYU7;Q6ZPL7;Q8C5N3-2;Q8C5N3	Pre-mRNA-splicing factor CWC22 homolog	Cwc22;Gm13695;Gm13697;mKIAA1604	7	1	1	1	0	1	0	1.7	1.7	82.752	723	6.0419	1836300	1836300	0	1836300	0	1	0
	57	A2AMY5;Q91VX2;F6WTC8;A2AMY7	Ubiquitin-associated protein 2	Ubap2	4	4	4	4	2	4	2	5.4	5.4	117.83	1131	27.595	15543000	11662000	3881100	9667000	5680300	4	2
	58	F7D5G9;F6S5B6;F6XWQ4;Q6GQU3;Q70KX6;Q8BIT2;Q3UUV0;Q3TMV1;Q3TXU6;A2AN61;Q8VEH2		Ciz1	11	1	1	1	0	1	0	5.3	5.3	27.091	245	7.0409	1843900	1843900	0	1843900	0	1	0
	60	A2AQB2;G3UWS1;F6RM14;B7ZCI2;Q9DC07		Neb	5	56	2	3	56	0	2	21	0.8	353.16	3044	12.363	8968100	0	8968100	0	8515100	0	2
	61	A2AQD6;A2AQD5;Q922B9-3;Q922B9;Q3TEM8;Q922B9-2	Sperm-specific antigen 2 homolog	Ssfa2	6	3	3	0	3	0	3	3	3	133.46	1219	19.661	2328700	0	2328700	0	2211000	0	3
	62	A2AS45;Q68FH0-2;Q68FH0;Q3UIX3;A2AS44;Q05D18;A2AS47;Q68FH0-3;V9GXG7	Plakophilin-4	Pkp4	9	9	9	0	9	0	9	11.3	11.3	128.53	1163	62.006	34733000	0	34733000	0	32979000	0	10
	63	E9Q8N1;E9Q8K5;A2ASS6;A2ASS6-2;A2ASS6-3;Q8BUJ6;Q8BIH3;Q8BUC9;Q8BID4;Q9CTL3;Q8R112;Q8C139;Q8BM32;F7CR78	Titin	Ttn	14	29	29	1	29	1	29	1.2	1.2	3716	33467	192.6	180750000	3089300	177660000	0	167670000	1	33
	64	A2AST1;E9Q8Q6;Q8BLD3;Q8BLW1;Q9D003		Ccdc141	5	4	4	0	4	0	4	3.9	3.9	164.9	1451	46.049	13686000	0	13686000	0	12995000	0	4
	66	Q99PL5;A2AVJ7;Q6ZPS0;Q99PL5-7;Q99PL5-5;Q99PL5-2;Q99PL5-3;Q99PL5-4;Q99PL5-6;Q99PL5-8;Q99PL5-9;Q99PL5-10;Q3ULC0;Q8C7E8;Q99PL5-11;Q99PL5-12;Q8CAB9	Ribosome-binding protein 1	Rrbp1	17	25	25	25	0	25	0	20.2	20.2	172.88	1605	243.56	308190000	308190000	0	308190000	0	27	0
	68	Q99NH2;A5D6P2;G3XA13;F6S7Z1;B2RUK1;B7ZNY3;E0CZ83;E0CZE2;Q99NH2-2;Q99NH2-4;E0CXR8;E0CXL4;A0A0R4J1Y4;F6TSJ9;Q8BPQ4;E9PYJ2;Q8BPQ6;Q99NH2-3;Q99NH2-5;E0CY24;F6UGU7;E0CX45;Q4JJC0;F6TB42;F6URI7;F6T4Y3	Partitioning defective 3 homolog	Pard3	26	10	10	0	10	0	10	8.5	8.5	149.07	1333	66.344	41736000	0	41736000	0	39628000	0	7
	69	A8Y5P4;A2AJI1		Map7d1	2	11	1	11	2	1	0	15.1	1.1	90.091	814	6.2739	0	0	0	0	0	1	0
	70	B0V2N8;B0V2N7;Q9CZI7;Q542G9;P07356;Q99KH3;B0V2N5;Q3UCD3	Annexin;Annexin A2	Anxa2	8	2	2	2	2	2	2	11.9	11.9	19.596	176	14.539	5776300	2378400	3397900	0	3226300	2	2
	71	B1AQJ2;Q8BV95;Q3TMY1;B0QZF8	Ubiquitin carboxyl-terminal hydrolase 36	Usp36	4	2	2	2	0	2	0	2.6	2.6	119.91	1098	12.602	1057100	1057100	0	1057100	0	2	0
	72	B1AT03;Q3UC82;Q3U1F0;Q80ZH7;K4DI59;P97386-2;P97386;Q3TJN5	DNA ligase;DNA ligase 3	Lig3	8	4	4	4	0	4	0	4.3	4.3	106.14	953	22.84	9895500	9895500	0	9895500	0	4	0
	73	Q8C213;B1ATS4;Q8R0X5;Q3U1K2;B1ATS5;E9Q559;Q64518-2;Q64518-3;Q64518	Calcium-transporting ATPase;Sarcoplasmic/endoplasmic reticulum calcium ATPase 3	Atp2a3	9	8	1	7	7	1	1	9	2.3	101.4	927	27.061	83946000	20037000	63909000	0	60681000	1	3
	74	Q61191;B1AUX2;Q3USQ6	Host cell factor 1;HCF N-terminal chain 1;HCF N-terminal chain 2;HCF N-terminal chain 3;HCF N-terminal chain 4;HCF N-terminal chain 5;HCF N-terminal chain 6;HCF C-terminal chain 1;HCF C-terminal chain 2;HCF C-terminal chain 3;HCF C-terminal chain 4;HCF C-terminal chain 5;HCF C-terminal chain 6	Hcfc1	3	5	5	0	5	0	5	3.4	3.4	210.43	2045	35.747	25141000	0	25141000	0	23871000	0	6
	76	B1B0C7;E9PZ16;Q05793;Q5RKM8;Q52KG8;Q3UHH3	Basement membrane-specific heparan sulfate proteoglycan core protein;Endorepellin;LG3 peptide	Hspg2	6	3	3	3	0	3	0	1	1	469.02	4375	17.871	11141000	11141000	0	11141000	0	3	0
	77	B2RQ68;B7ZW89;Q8R4U7;Q6KAP6;Q05CE8;E9Q9L3;F6XG76	Leucine zipper protein 1	Luzp1	7	49	49	1	49	1	49	52.5	52.5	119.26	1067	323.31	1328700000	1444700	1327200000	0	1228900000	1	70
	78	B2RQH0;Q61495;Q7TSF1;Q7TSF0-2;Q7TSF0	Desmoglein-1-alpha;Desmoglein-1-beta;Desmoglein-1-gamma	Dsg1b;Dsg1a;Dsg1c	5	2	2	1	1	1	1	2	2	114.45	1060	11.596	7683300	5012900	2670400	5012900	0	1	1
	79	B2RQK7;Q8BWB1	Synaptopodin 2-like protein	Synpo2l	2	21	1	10	21	0	1	34.4	2.7	103.27	978	6.3713	3320900	0	3320900	0	3153200	0	2
	80	Q8VHK9;B2RQS6;A0JLR3	ATP-dependent RNA helicase DHX36	Dhx36	3	16	16	16	0	16	0	21.5	21.5	113.88	1001	230.06	412580000	412580000	0	412580000	0	19	0
	81	B2RR83;A0A0J9YV44	Probable ATP-dependent RNA helicase YTHDC2	Ythdc2	2	14	14	14	0	14	0	10.8	10.8	161.09	1445	94.547	64547000	64547000	0	64547000	0	15	0
	82	P60710;Q3UAF7;Q3U5R4;B2RRX1;Q3UAA9;Q3UAF6;Q4KL81;P63260;Q3UGS0;Q3U804;Q3TIJ9;Q3TSB7;Q3U939;Q3UA89;E9Q1F2;Q3UCF8;Q3UBP6;Q61276;Q9QZ83;E9Q5F4;Q3UD81;G3UZ07;B1ATY1;E9Q606;Q99NC5;G3UYG0;A1E281;I6L9D2;F6WX90;Q8BFZ3;Q6IWE2;E9Q2D1;F8WGM8;E9Q3M9;V9GXQ2;O89054;Q8CF71;Q6GQT3;Q7M0E4	Actin, cytoplasmic 1;Actin, cytoplasmic 1, N-terminally processed;Actin, cytoplasmic 2;Actin, cytoplasmic 2, N-terminally processed	Actb;Actg1	39	9	1	8	6	1	1	28.8	4.8	41.736	375	22.157	55374000	32687000	22687000	30179000	24049000	3	2
	83	B2RSC8;P46935	E3 ubiquitin-protein ligase NEDD4	Nedd4	2	1	1	1	0	1	0	1.7	1.7	102.71	887	6.5894	1419600	1419600	0	1419600	0	1	0
	84	B2RSV4;Q921M3;Q921M3-2	Splicing factor 3B subunit 3	Sf3b3	3	15	15	15	0	15	0	14.2	14.2	135.55	1217	106.46	138830000	138830000	0	138830000	0	16	0
	85	B2RTM0;P62806;Q61667;Q6B822	Histone H4	Hist2h4;Hist1h4a	4	4	4	4	2	4	2	40.8	40.8	11.367	103	24.087	44331000	28851000	15480000	21953000	21597000	4	3
	86	B2RUG7;O88532;F6QJP7;F6V459;D3Z5G4	Zinc finger RNA-binding protein	Zfr	5	14	14	14	5	14	5	17.4	17.4	114.45	1052	121.7	145500000	137110000	8393600	131350000	13731000	16	5
	87	B2RUJ2;B7ZNY4;B7ZNX6;B2RUK2;Q80TH2-1;Q80TH2;Q80TH2-2	Protein LAP2	Erbb2ip	7	4	4	0	4	0	4	3.9	3.9	145.09	1294	25.699	5133700	0	5133700	0	4874500	0	5
	88	E9Q175;E9Q3L1;B2RWR8;E9PVU0;E9Q174;V9GXM4;V9GX76;Q64331;Q6A077;Q8BK95	Unconventional myosin-VI	Myo6	10	2	2	2	0	2	0	1.8	1.8	144.77	1253	12.188	1236700	1236700	0	1236700	0	2	0
	89	B2RWX0;Q5SX40;Q9ESW6;Q8BLW0;Q3TT35;Q56A77	Myosin-1	Myh1	6	43	1	37	33	1	0	25.6	0.8	223.34	1942	111.85	87170000	44267000	42903000	39320000	34992000	10	9
	90	S4R2B0;B2RY56	RNA-binding protein 25	Rbm25	2	1	1	1	0	1	0	3.1	3.1	71.006	585	6.0491	1768800	1768800	0	1768800	0	1	0
	91	O70318;B6ZHD0;Q3UNQ6;Q80UE3;Q80UE5;B6ZHC6;B6ZHC5;Q80UE4;B6ZHC7;Q811B2;A0A1W2P6I5;Q8CGJ6;Q7TPN6;A0A1W2P7H7;Q811C0;Q8C928;A0A1W2P7I2;A0A1W2P7I4;Q8BSR4;A0A1W2P896	Band 4.1-like protein 2	Epb41l2;Epb4.1l2	20	4	4	4	3	4	3	5	5	109.94	988	22.934	13504000	8467400	5036500	7063400	6186100	4	3
	92	B7FAV1;B9EKP5;B7FAU9;Q8BTM8;Q3U7N9;F6XC15;Q6KAM8;Q4FZG4	Filamin-A	Flna	8	8	5	7	2	5	1	4.3	2.8	274.63	2583	31.679	13504000	11422000	2082100	11422000	0	5	1
	93	B7ZN02;Q5DTX6	Junctional protein associated with coronary artery disease	9430020K01Rik;Jcad	2	1	1	0	1	0	1	1.2	1.2	144.8	1320	6.5952	1829000	0	1829000	0	1736600	0	1
	95	Q65Z40;B7ZP47;F6YCH1	Wings apart-like protein homolog	Wapal	3	2	2	0	2	0	2	2.5	2.5	134.07	1200	12.898	6705100	0	6705100	0	6366500	0	2
	96	Q3V3X9;B7ZW94;Q8C3F2-3;Q8C3F2	Constitutive coactivator of PPAR-gamma-like protein 2	Fam120c	4	2	2	2	0	2	0	2.9	2.9	109.81	1000	12.502	1705400	1705400	0	1705400	0	2	0
	97	B9EI57;Q8CH25-2;Q8CH25;A0A1L1STF9;Q9CS69;A0A1L1SRL0	SAFB-like transcription modulator	Sltm	6	6	6	6	2	6	2	8.4	8.4	116.92	1031	53.107	20638000	17919000	2718900	15121000	5379300	8	2
	98	B9EIU1;Q8CGC7	Bifunctional glutamate/proline--tRNA ligase;Glutamate--tRNA ligase;Proline--tRNA ligase	Eprs	2	7	7	6	5	6	5	7.2	7.2	169.96	1512	45.01	23306000	13929000	9377400	15281000	7552000	7	5
	133	D3YU08		Synpo2l	1	22	2	10	22	0	2	45.7	4.3	79.127	749	323.31	1369900000	56354000	1313500000	83510000	1220000000	10	41
	134	Q3UD86;Q3TFC0;D3Z3E8;Q69ZE2;E9PW39;D3YVL0;P23249	Putative helicase MOV-10	Mov10	7	2	2	2	0	2	0	2.1	2.1	113.55	1004	13.682	3490900	3490900	0	3490900	0	2	0
	135	D3YW26;D3Z4Z0		Tada2b	2	1	1	1	1	1	1	2	2	40.001	345	7.4767	106540000	56617000	49925000	0	47403000	1	1
	136	D3YX34;Q3TB96;Q3T9V8;E9Q586;Q6NZM3;E9Q3M3;O08788-2;O08788	Dynactin subunit 1	Dctn1	8	1	1	1	1	1	1	1.1	1.1	126.82	1142	6.5365	3176600	1073300	2103300	0	1997000	1	1
	138	D3Z0E9;D3Z0N2		Sorbs2	2	1	1	0	1	0	1	26.2	26.2	4.6541	42	6.3723	3960100	0	3960100	0	3760100	0	1
	139	D3Z3Q3;Q921U8-2;Q921U8;Q921U8-4;Q921U8-3;D3YVS1;Q9D7A0;D3Z525;D3YZ10	Smoothelin	Smtn	9	17	17	1	17	1	17	25.3	25.3	103.04	946	158.36	209680000	573270	209110000	0	198550000	1	15
	140	D3Z5I1;Q3UPF5-2;Q3UPF5;Q8K302;G3X9X5	Zinc finger CCCH-type antiviral protein 1	Zc3hav1	5	4	4	4	0	4	0	5.7	5.7	112.53	996	27.805	24849000	24849000	0	24849000	0	5	0
	142	D3Z7D5;Q02788	Collagen alpha-2(VI) chain	Col6a2	2	2	2	2	0	2	0	2.6	2.6	98.987	933	12.019	2030200	2030200	0	2030200	0	2	0
	143	E0CYM1;E0CYH7;Q6P6L0-3;Q6P6L0	Filamin A-interacting protein 1-like	Filip1l	4	26	26	0	26	0	26	32.6	32.6	101.92	893	233.81	595190000	0	595190000	0	558040000	0	36
	144	E0CYV9		1110002E22Rik	1	14	14	1	14	1	14	9.6	9.6	189.75	1786	93.821	71015000	2317200	68698000	0	65228000	1	15
	145	Q3V3T8;Q3UJ04;E9PWW9;Q3UK64		Rsf1	4	2	2	2	0	2	0	2.7	2.7	109.58	980	12.244	1404100	1404100	0	1404100	0	2	0
	146	Q571F6;G5E8P1;E9PZ26;Q80UP2;Q3UE68		Brd1	5	2	2	2	0	2	0	2.4	2.4	103.68	931	12.06	5341500	5341500	0	5341500	0	2	0
	147	Q80UK4;E9PZD2;Q5DU62;Q3TN34	MICAL-like protein 2	Micall2	4	3	3	0	3	0	3	4.9	4.9	95.167	895	17.678	7319500	0	7319500	0	6949900	0	3
	148	E9PZF4;Q80XB4-4;Q80XB4-2;Q80XB4;E9Q641;Q80XB4-3;F7CXG1	Nebulin-related-anchoring protein	Nrap	7	19	19	0	19	0	19	12.9	12.9	191.88	1692	118.4	73722000	0	73722000	0	69999000	0	20
	149	E9Q1W3;A2AQA9;F6X9B6;Q9JL90;A0A1B0GSF5;Q62412;F6RDH3;Q62411;Q9JL91;A0A1B0GSI0;Q61953		Neb	11	86	32	5	86	2	32	15.2	6.3	828.65	7152	323.31	2354600000	9118200	2345400000	9118200	2185100000	5	112
	150	F7CCX1;Q8C2G0;E9Q2A6;Q3UDE9;K7QD41;Q9QVP9	Protein-tyrosine kinase 2-beta	Ptk2b	6	1	1	0	1	0	1	3.7	3.7	43.621	382	6.3227	1548300	0	1548300	0	1470100	0	1
	151	Q9QXS1;Q9QXS1-8;Q6S392;Q6S393;Q6S385;Q6S388;Q6S387;Q6S390;E9Q3W4;Q9QXS1-2;Q9QXS1-6;Q9QXS1-7;Q9QXS1-14;Q9QXS1-16;Q9QXS1-12;Q9QXS1-5;Q9QXS1-15;Q9QXS1-10;Q9QXS1-9;Q9QXS1-11;Q9QXS1-13;Q9QXS1-4;Q9QXS1-3;A0A3B2W7J8;Q499F9;A0A0R4J218;A0A0R4J221;E9Q9J6;Q8C8S5;Q05CR3;A0A0R4J223;E9PW24	Plectin	Plec	32	4	4	3	1	3	1	1.2	1.2	534.18	4691	22.352	8195300	3954700	4240500	3954700	0	3	1
	152	E9Q3Y7;E9Q5L4		C530008M17Rik	2	1	1	0	1	0	1	2.3	2.3	142.54	1288	6.0359	7233200	0	7233200	0	6867900	0	1
	153	E9Q557;E9PZW0;Q9CV95	Desmoplakin	Dsp	3	5	5	3	3	3	3	1.6	1.6	332.91	2883	29.451	24913000	9750500	15162000	9750500	0	3	4
	154	E9QNH6;E9Q580;Q7TQD7;P46735-2;P46735;Q3TTZ3;Q3UEQ4;D3YV80;Q3TEP4;Q91ZI6	Unconventional myosin-Ib	Myo1b	10	14	11	13	6	10	6	14	10.5	125.03	1078	129.67	145370000	116520000	28850000	88095000	55816000	13	6
	155	E9Q616;Q8CGE7;Q8BKS2;Q8VDN3;A0PJF4;Q6UIL4;Q3UYW8;A0A494BBD5;Q8BRB8;Q61484;Q6UL10		Ahnak	11	7	7	6	2	6	2	2.2	2.2	604.25	5656	45.653	14150000	11355000	2795300	11355000	0	6	2
	156	Q8C123;Q6KAL9;G3V011;Q8CG29;Q811E7;P70248;E9Q634	Unconventional myosin-If;Unconventional myosin-Ie	Myo1e;Myo1f	7	1	1	0	1	0	1	1.9	1.9	73.161	639	6.7497	1602000	0	1602000	0	1521000	0	1
	158	E9Q8Z5;P30999-2;P30999-3;E9Q906;E9Q903;Q3TPD1;Q3UF77	Catenin delta-1	Ctnnd1	7	12	1	1	12	0	1	17	1.2	104.99	940	105.07	101390000	3212200	98178000	0	93220000	1	12
	159	G3X9V2;E9Q8Z6;E9Q8Z8;P30999;E9Q986;D3Z7H6;E9Q907;E9Q905;E9Q8Z4;E9Q8Z9;D3Z2H2;E9Q901;E9Q904;D3Z2H7	Catenin delta-1	Ctnnd1	14	12	1	1	12	0	1	17.3	1.3	104.1	932	6.3046	13100000	0	13100000	0	12438000	0	1
	160	Q8K000;F7BPW6;E9QAT4;E9QAT4-2;Q8R336		Sec16a	5	3	3	0	3	0	3	4	4	86.696	800	18.725	9338600	0	9338600	0	8866900	0	4
	161	Q4G0B8;E9QKZ2;Q91YE6;E0CXB2;F6TLX3;Q69ZP1	Importin-9	Ipo9	6	3	3	1	2	1	2	3.3	3.3	115.89	1040	17.189	10195000	2856200	7338900	0	6968300	1	1
	162	E9QN31;Q922K7;A0A0N4SW16	Probable 28S rRNA (cytosine-C(5))-methyltransferase	Nop2	3	11	5	11	0	5	0	18.5	6.7	86.906	794	77.402	136630000	136630000	0	136630000	0	14	0
	163	E9QNN1;O70133-2;Q3UR42;Q05BR6	ATP-dependent RNA helicase A	Dhx9	4	46	1	46	10	1	0	43.8	1.7	149.69	1384	323.31	4338300000	4297800000	40489000	4228800000	38507000	69	12
	165	E9QQ96;Z4YJE4;H7BX05;A2AAJ9;F6TJX7;A2AAJ9-3;F6X8F4;A2AAJ9-2;A0A1W2P6H1	Obscurin	Obscn	9	9	9	0	9	0	9	2	2	815.63	7496	72.243	33598000	0	33598000	0	31901000	0	9
	166	F6RND9;P97434;P97434-5;P97434-2;F6S5I0;P97434-4;P97434-3;Q5SWZ5;Q8CBS0;Q8C8T6;Q8CHC7;F6XZM9	Myosin phosphatase Rho-interacting protein	Mprip	12	26	26	26	14	26	14	35.8	35.8	114.1	1010	222.32	287380000	226190000	61191000	186810000	97477000	29	16
	167	F6RQN3		Atp2a1	1	3	1	2	3	1	1	24	6.8	16.81	146	9.1633	58616000	14806000	43810000	0	41597000	1	1
	169	F8VPU2;E9Q805;Q8K2R0;Q3UY58;Q8BM51;Q80VF7;Q8R2X2;Q99KU3	FERM, RhoGEF and pleckstrin domain-containing protein 1	Farp1	8	8	8	8	4	8	4	10.2	10.2	118.87	1048	54.373	64966000	45174000	19792000	40696000	23270000	8	4
	170	F8WGW3;Q497V5;Q497V5-2;Q8CHZ0;B7ZWI7;B7ZWI4	S1 RNA-binding domain-containing protein 1	Srbd1	6	12	12	12	0	12	0	14.3	14.3	110.19	981	80.14	120180000	120180000	0	120180000	0	11	0
	171	Q8BTF0;F8WHL2;Q8CIE6;Q63ZW9;F6XJN3;Q3TAU7;Q99JW9;Q8BTF3;Q8R393	Coatomer subunit alpha;Coatomer subunit alpha;Xenin;Proxenin	Copa	9	6	6	5	4	5	4	5.6	5.6	138.52	1224	37.061	39260000	22756000	16503000	18966000	19460000	5	4
	172	F8WHM5;Q53WR6;Q61543;E9PWD8;F6RSH1	Golgi apparatus protein 1	Glg1	5	2	2	2	0	2	0	1.8	1.8	132.35	1163	12.257	4864300	4864300	0	4864300	0	2	0
	173	H3BIW0;G3X8T2;Q0P678;H3BKL4;Q99J70;H3BJJ9;Q0P678-2	Zinc finger CCCH domain-containing protein 18	Zc3h18	7	2	2	2	0	2	0	3.9	3.9	106.14	950	12.576	3498700	3498700	0	3498700	0	2	0
	174	G3X956;Q920B9	FACT complex subunit SPT16	Supt16;Supt16h	2	24	24	24	2	24	2	24.6	24.6	119.84	1047	188.36	363060000	362290000	774470	362290000	0	25	2
	175	G5E866;Q99NB9;Q3US00;A0JLN0;Q3UIB4;A0A087WNS2;Q3TB51;Q8C839;Q8C2Y9	Splicing factor 3B subunit 1	Sf3b1	9	23	23	23	1	23	1	22.3	22.3	145.83	1304	157.27	194820000	193430000	1384400	193430000	0	27	1
	176	Q4KML9;G5E8J4;Q62136;Q7TMG1;A0A1Y7VNU2;Q05DI4;Q9QWQ7;A0A1Y7VKP4;A0A1Y7VNX8;Q6NXW5;Q9JLJ8;A0A0R4J080;Q62130	Protein-tyrosine-phosphatase;Tyrosine-protein phosphatase non-receptor type 21	Ptpn21	13	13	13	0	13	0	13	12.8	12.8	133.5	1176	108.28	112810000	0	112810000	0	101290000	0	15
	177	Q69ZZ4;G5E8S0;Q9D4H9-3;Q9D4H9;Q9D4H9-2	PHD finger protein 14	Phf14	5	1	1	1	0	1	0	3.4	3.4	41.222	358	7.5055	1375700	1375700	0	1375700	0	1	0
	178	G5E8V8;F6RPD4;A0PJ63;Q9JJT9	Phosphorylated adapter RNA export protein	Phax	4	2	2	2	0	2	0	5.2	5.2	40.866	363	11.188	50513000	50513000	0	50513000	0	2	0
	179	H3BIX0;Q05BH6;Q7TPZ2;H3BL37;O08784;Q6PFZ6;F6R3V4	Treacle protein	Tcof1	7	3	3	3	0	3	0	3.5	3.5	107.02	1056	16.721	4201700	4201700	0	4201700	0	3	0
	180	Q6NXY3;H3BKM0;Q5SVG5;Q5SVG4;H3BIY9;Q3U1K9;Q3TVN4;Q5SWR1;Q8CC13;Q9DBG3;O35643;Q9DBG3-2	AP complex subunit beta;AP-2 complex subunit beta;AP-1 complex subunit beta-1	Ap1b1;Ap2b1	12	1	1	1	0	1	0	2.4	2.4	58.732	542	6.2061	1257900	1257900	0	1257900	0	1	0
	181	Q9ET53;K0BWC3;Q9ET54-3;Q9ET54-4;Q9ET54-6;Q9ET54;Q8C306;Q9ET54-5;Q9ET54-2	Palladin	Palld	9	2	2	2	0	2	0	7.7	7.7	33.389	323	11.463	1323800	1323800	0	1323800	0	2	0
	182	K3W4R2;Q6URW6-2;Q6URW6;Q6URW6-3;A0A140LI60	Myosin-14	Myh14	5	7	1	6	6	1	1	3.4	0.6	228.56	2000	6.339	135240000	80984000	54260000	0	51519000	1	1
	184	Q3TUQ5;O35691;Q9CV89;A0A1W2P6S1	Pinin	Pnn	4	6	6	6	0	6	0	9.8	9.8	82.504	726	45.589	22518000	22518000	0	22518000	0	7	0
	185	O35988;Q3U5S6;Q3UKZ1	Syndecan-4;Syndecan	Sdc4	3	2	2	2	0	2	0	14.6	14.6	21.482	198	20.209	13463000	13463000	0	13463000	0	2	0
	186	O54774;Q3UR54;Q8CGH7;Q05CQ3;Q3U237	AP-3 complex subunit delta-1	Ap3d1	5	4	4	4	0	4	0	3.8	3.8	135.08	1199	23.602	6991400	6991400	0	6991400	0	4	0
	187	Q5DTI2;O55143-2;O55143;O54994	Sarcoplasmic/endoplasmic reticulum calcium ATPase 2	Atp2a2	4	21	9	14	19	5	8	24.1	10.5	116.6	1061	64.002	72107000	14766000	57341000	18701000	50509000	6	9
	188	O70373;E9QQ93;A0A1L1SQJ8	Xin actin-binding repeat-containing protein 1	Xirp1	3	24	24	19	16	19	16	31.8	31.8	123.43	1129	171.09	715840000	618890000	96952000	443910000	267040000	20	17
	189	O88840;Q61554;Q60784;Q3TNW1	Fibrillin-1	Fbn1	4	3	3	3	0	3	0	1.1	1.1	418.31	3857	18.398	5092200	5092200	0	5092200	0	3	0
	190	Q52L87;Q3TIZ0;P68373;P05213;A0A2R8VHF3;Q99KA2;A0A0A0MQA5;P68368;Q9JJZ2;O89052;A0A087WSB0;A0A087WSL5;A0A087WRB4;A0A087WQS4	Tubulin alpha-1C chain;Tubulin alpha-1B chain;Tubulin alpha-4A chain;Tubulin alpha-8 chain	Tuba1c;Tuba1b;Tuba4a;Tuba8	14	8	1	0	8	0	1	26.5	3.1	49.909	449	6.3705	2330800	0	2330800	0	2213100	0	1
	191	Q8K173;Q8BLW4;Q7TT32;Q3UH72;Q3TVI5;Q5DTG2;P08121;Q8BKY2;A0A087WPS3;Q8BMR6;Q8BJU6;Q3TW25	Collagen alpha-1(III) chain	Col3a1	12	5	5	5	0	5	0	7.7	7.7	115.14	1222	30.97	8008200	8008200	0	8008200	0	5	0
	192	Q8CD23;Q3TL52;Q3TGR3;P09405;Q8CE30;Q3TT41;Q9CT46	Nucleolin	Ncl	7	12	12	12	2	12	2	20.7	20.7	76.864	707	127.64	358090000	343840000	14247000	343840000	13527000	13	2
	193	Q58E64;Q3UZQ3;Q3UA81;Q3TII3;P10126;D3Z3I8;D3YZ68;P62631	Elongation factor 1-alpha;Elongation factor 1-alpha 1;Elongation factor 1-alpha 2	Eef1a1;Eef1a2	8	2	2	2	1	2	1	5	5	50.113	462	12.565	19567000	11723000	7843600	0	7447500	2	1
	194	P10493	Nidogen-1	Nid1	1	3	3	3	0	3	0	3	3	136.54	1245	17.016	5345000	5345000	0	5345000	0	3	0
	195	Q8C1Y3;Q3U4Y0;P10922	Histone H1.0;Histone H1.0, N-terminally processed	H1f0	3	1	1	1	0	1	0	7.3	7.3	19.253	179	6.1708	3585300	3585300	0	3585300	0	2	0
	196	P11087;P11087-2;Q99LL6;Q60785;Q61022;CON__Q862S4	Collagen alpha-1(I) chain	Col1a1	6	14	14	14	2	14	2	16.4	16.4	138.03	1453	90.357	58416000	55708000	2708500	55095000	3184800	13	2
	197	P11276	Fibronectin;Anastellin	Fn1	1	51	1	47	24	1	0	29.9	1.3	272.53	2477	9.6856	5004300	5004300	0	5004300	0	1	0
	198	Q6P1A9;Q5EBG5;Q58ET1;Q80UT7;P12970;Q8CDE3	60S ribosomal protein L7a	Rpl7a;Gm5766	6	3	3	3	1	3	1	8.6	8.6	30.024	266	17.8	21038000	19045000	1992900	19045000	0	3	1
	199	P13541;Q3UQQ3;Q5BKR0;Q6P8P3;A2AQP0;Q1WNQ4;M0QWL0;Q3UW38;E9Q264;Q9WUS6;Q9WUS8;A0A2I3BPY4;Q8VHZ3;Q5DTH2	Myosin-3	Myh3	14	59	32	51	44	27	24	34.5	19.3	223.79	1940	323.31	1276500000	644560000	631900000	652460000	590670000	62	55
	200	P13542	Myosin-8	Myh8	1	45	1	38	30	1	0	26.5	0.7	222.7	1937	143.76	169220000	75370000	93848000	83860000	80619000	18	10
	201	P14115	60S ribosomal protein L27a	Rpl27a	1	3	3	0	3	0	3	22.3	22.3	16.605	148	20.494	93829000	0	93829000	0	89090000	0	3
	202	Q5M9N8;Q3UBI6;P14148;Q3TK73;F6XI62	60S ribosomal protein L7	Rpl7	5	3	3	3	0	3	0	14.4	14.4	31.419	270	18.28	36849000	36849000	0	36849000	0	4	0
	203	Q5SZA3;P15864;Q3U292;Q149Z9;P43277;I7HFT9;Q07133	Histone H1.2;Histone H1.3	Hist1h1c;Hist1h1d	7	3	1	2	2	1	0	18.9	7.5	21.266	212	6.4037	3233300	3233300	0	3233300	0	2	0
	204	P17426-2;P17426	AP-2 complex subunit alpha-1	Ap2a1	2	1	1	1	0	1	0	1.2	1.2	105.48	955	5.8905	1219900	1219900	0	1219900	0	1	0
	205	Q5M9M0;P19253;A0A1B0GQW6;A0A1B0GSF0;A0A1B0GSB2;A0A1B0GSQ6;Q3TDS9;A0A1B0GTA1;A0A1B0GS68;A0A1B0GSL5;A0A1B0GSC2;A0A1B0GRH1	60S ribosomal protein L13a	Rpl13a	12	3	3	3	0	3	0	14.8	14.8	23.464	203	20.424	19553000	19553000	0	19553000	0	4	0
	207	Q0V930;Q3UHS6;Q80TM2;P26039;Q3TBC3;Q8CDM9;Q8CHG4;A0A1L1SRI1;E9PUM4;B2RY15;A0A1L1SQ51;Q71LX4	Talin-1	Tln1	12	3	3	1	3	1	3	3.1	3.1	125.54	1190	18.035	6766900	520400	6246500	0	5931100	1	4
	208	P27546-3;P27546-2;P27546;E9PZ43;A0A140T8T5;A0A0G2JG35;A0A0G2JFK3;A0A0G2JDY5	Microtubule-associated protein 4;Microtubule-associated protein	Map4	8	7	3	7	3	3	2	9.4	3.8	113.65	1086	18.97	7034400	5952800	1081600	5952800	0	3	2
	209	Q3UB90;Q3UB67;Q3UB15;Q3U9L3;Q3T9U9;P27659;Q99N25;A0A2R8VHN4;A0A087WNS0;A0A087WQK0	60S ribosomal protein L3	Rpl3	10	4	4	4	0	4	0	11.7	11.7	46.079	403	23.309	23843000	23843000	0	23843000	0	4	0
	210	Q642K1;Q58EW0;P35980;A0A1B0GSA8;A0A1B0GSS8;A0A1B0GQU8;Q0QEW9;A0A1B0GSF7;A0A1B0GRZ3;A0A1B0GS28	60S ribosomal protein L18	Rpl18	10	5	5	5	0	5	0	28.7	28.7	21.643	188	51.094	281470000	281470000	0	281470000	0	6	0
	211	Q99K58;Q3TGL4;P37889-2;P37889	Fibulin-2	Fbln2	4	1	1	1	0	1	0	1	1	126.46	1174	7.2349	3849400	3849400	0	3849400	0	1	0
	212	P43274	Histone H1.4	Hist1h1e	1	4	2	3	2	2	0	23.7	12.8	21.977	219	24.021	44990000	38203000	6787100	38203000	0	3	2
	213	P43276;Q1WWK3;Q3UXH2	Histone H1.5	Hist1h1b	3	3	2	2	1	2	0	17.9	12.1	22.576	223	12.794	18132000	18132000	0	16828000	0	3	0
	214	Q3UFI4;Q3UCH0;P47911	60S ribosomal protein L6	Rpl6	3	2	2	2	0	2	0	6.4	6.4	33.528	296	11.773	4629100	4629100	0	4629100	0	2	0
	215	Q5RKP3;P47963	60S ribosomal protein L13	Rpl13	2	4	4	2	4	2	4	19	19	24.597	210	30.893	17949000	8293800	9655000	10050000	7410800	2	4
	216	P48678-2;P48678;P48678-3;D3YUF7;Q9CTL2	Prelamin-A/C;Lamin-A/C	Lmna	5	6	6	5	4	5	4	12.4	12.4	65.445	574	37.987	18637000	8297900	10339000	10048000	8066900	5	4
	217	P53569;A0A0R4J046;P53569-2;A0A3B2WCE8;Q3UUZ3;Q3UGK4	CCAAT/enhancer-binding protein zeta	Cebpz	6	6	6	6	0	6	0	6.8	6.8	120.26	1052	36.356	23334000	23334000	0	23334000	0	6	0
	218	Q5M9L9;Q497E9;P62242;Q9CRJ5;Q3UJU6;Q9CQW4;Q3UA25	40S ribosomal protein S8	Rps8	7	2	2	2	0	2	0	13.5	13.5	24.263	208	15.722	4653600	4653600	0	4653600	0	1	0
	219	Q8BT09;Q5BLK1;P62754;Q3TL53	40S ribosomal protein S6	Rps6	4	4	4	4	1	4	1	18.9	18.9	28.667	249	36.246	80035000	70664000	9371100	70664000	0	4	1
	220	Q5PR09;P62911	60S ribosomal protein L32	Rpl32	2	1	1	1	0	1	0	10.4	10.4	15.874	135	6.2936	1866900	1866900	0	1866900	0	1	0
	221	Q60951;Q3UBT1;P62960;Q71V06;Q810K5;A2BGG7;Q60950;Q8BRJ5;A0A0A0MQD2;B2RUF0;Q9Z2C8-2;Q9Z2C8	Nuclease-sensitive element-binding protein 1	Ybx1	12	8	7	8	1	7	1	53.7	48.4	35.7	322	56.928	32350000	29963000	2387300	29963000	0	8	1
	222	P68134;P62737;P68033;Q3TG92;Q497E4;Q9CXK3;Q61272;P63268;Q3U122;Q3UIJ3;Q3UJ36;Q61264;Q61275;Q61852;D3YZY0;A0A494B9T3;A0A1D5RM20;D3Z2K3;Q61273;Q61274;A0A0U1RQ96	Actin, alpha skeletal muscle;Actin, aortic smooth muscle;Actin, alpha cardiac muscle 1;Actin, gamma-enteric smooth muscle	Acta1;Acta2;Actc1;Actg2	21	10	4	8	7	3	3	34.2	16.4	42.051	377	63.476	236260000	127180000	109080000	110380000	115830000	9	9
	223	P68369;Q5FW91;P05214;Q9D9Y2	Tubulin alpha-1A chain;Tubulin alpha-3 chain	Tuba1a;Tuba3a	4	8	1	0	8	0	1	26.4	3.1	50.135	451	67.975	108310000	0	108310000	0	102840000	0	11
	224	P70670	Nascent polypeptide-associated complex subunit alpha, muscle-specific form	Naca	1	9	9	8	3	8	3	6.3	6.3	220.5	2187	53.345	18346000	14829000	3517300	14903000	3264800	8	2
	225	P97350	Plakophilin-1	Pkp1	1	1	1	0	1	0	1	2.1	2.1	80.895	728	8.7373	1627700	0	1627700	0	1545500	0	1
	226	Q3UP74;P97449	Aminopeptidase N	Anpep	2	1	1	1	1	1	1	1.3	1.3	109.65	966	6.0737	1710700	1222700	487990	0	463350	1	1
	227	Q00PI9	Heterogeneous nuclear ribonucleoprotein U-like protein 2	Hnrnpul2	1	5	5	5	0	5	0	7	7	84.939	745	35.46	18009000	18009000	0	18009000	0	5	0
	228	Q3TX57;Q3TU64;Q01149;Q3TUE2;Q3TP88;Q91VL4;E0CXI2	Collagen alpha-2(I) chain	Col1a2	7	21	21	20	9	20	9	29.1	29.1	129.56	1372	179.17	144410000	126470000	17946000	110730000	32771000	24	8
	229	Q02257	Junction plakoglobin	Jup	1	2	2	1	2	1	2	3.2	3.2	81.8	745	12.297	7762800	0	7762800	0	7370700	1	3
	230	Q7TMT3;Q03350	Thrombospondin-2	Thbs2	2	1	1	1	0	1	0	1.2	1.2	129.94	1172	6.489	1594200	1594200	0	1594200	0	1	0
	231	Q04750;Q3ULF5;Q6LBJ1;Q3TSR2;Q3TPX7;Q3TUS4;Q569Q5	DNA topoisomerase 1	Top1	7	13	13	13	1	13	1	18.6	18.6	90.875	767	81.526	101500000	99298000	2199600	99298000	0	15	1
	232	Q04857;Q99LW4	Collagen alpha-1(VI) chain	Col6a1	2	3	3	3	1	3	1	3.6	3.6	108.49	1025	25.973	9370600	8104800	1265800	8104800	0	3	1
	233	Q059P4;Q9CS72;G3UZB6;Q05C04	Filamin-A-interacting protein 1	Filip1	4	39	39	0	39	0	39	35.2	35.2	137.91	1214	323.31	888510000	0	888510000	0	837330000	0	47
	234	Q8CGI9;Q5HZG6;Q8BU34;Q8CGG2;Q05CG9;Q3TXS7	26S proteasome non-ATPase regulatory subunit 1	Psmd1	6	3	3	2	1	2	1	5	5	90.938	824	17.586	10856000	8367100	2489400	8367100	0	2	1
	235	Q05D44;Q7TPC0;Q6A002;Q8BYY7	Eukaryotic translation initiation factor 5B	Eif5b	4	5	5	5	0	5	0	6	6	137.61	1216	31.087	11508000	11508000	0	11508000	0	5	0
	236	Q08189	Protein-glutamine gamma-glutamyltransferase E;Protein-glutamine gamma-glutamyltransferase E 50 kDa catalytic chain;Protein-glutamine gamma-glutamyltransferase E 27 kDa non-catalytic chain	Tgm3	1	1	1	1	1	1	1	1.9	1.9	77.308	693	6.4324	6252000	2463600	3788300	0	3597000	1	1
	237	Q0VBL3-2;Q0VBL3		Rbm15	2	10	10	10	3	10	3	14.3	14.3	105.27	958	80.194	51114000	43748000	7366400	35274000	15468000	10	3
	239	Q14315-1			1	29	4	20	29	4	4	74.7	13.2	51.729	479	287.39	14272000000	284010000	13988000000	235450000	12359000000	7	36
	240	Q14315-2			1	16	6	14	9	5	4	59.7	23.7	34.791	325	99.174	1075400000	1037500000	37830000	1001100000	45096000	25	6
	241	Q148W8	Inactive dual specificity phosphatase 27	Dusp27	1	3	3	1	2	1	2	4.3	4.3	128.57	1138	17.267	5581800	1268500	4313200	0	4095400	1	2
	242	Q6P5E5;Q1HL32;Q9CW03;Q3UNU2;Q6PIE1;Q6PFZ4;Q3TPG9	Structural maintenance of chromosomes protein;Structural maintenance of chromosomes protein 3	Smc3	7	4	4	3	2	3	2	3.7	3.7	141.44	1216	24.547	7789300	6132800	1656500	6132800	0	3	2
	243	Q3B7C1;Z4YKB8;Q3TEA8-2;Q3TEA8;A2AM69;A2AM70;A2AM63;A2AM65;Z4YKA3;Q3TEA8-3	Heterochromatin protein 1-binding protein 3	Hp1bp3	10	2	2	2	0	2	0	9.7	9.7	27.206	247	13.02	6953100	6953100	0	6953100	0	2	0
	244	Q3U868;Q921K2;Q3TX36;Q3TM68;Q3TIV3;P11103;Q3UJ03;Q3TF18;P11103-2;Q3UX06;A0A0A6YY63	Poly [ADP-ribose] polymerase 1	Parp1	11	16	16	16	0	16	0	19.7	19.7	107.91	973	105.21	225770000	225770000	0	225770000	0	17	0
	245	Q3TMP1		Gtf3c3	1	1	1	1	1	1	1	1	1	100.62	882	5.8726	303840000	91627000	212210000	0	201490000	1	1
	246	Q3UZI3;Q3TW51;Q3TRW3;Q78PY7;E9Q3E9;Q3TJ56	Staphylococcal nuclease domain-containing protein 1	Snd1	6	3	3	3	0	3	0	3.8	3.8	102.09	910	16.919	7730200	7730200	0	7730200	0	3	0
	247	Q3TSX5;Q8R3N1;Q8C539;Q9CSY8	Nucleolar protein 14	Nop14	4	2	2	2	0	2	0	3.2	3.2	89.996	788	13.022	3052400	3052400	0	3052400	0	2	0
	248	Q8K310;Q6ZQ61;Q3TTX0;Q4FJT0;Q5BL18;Q9R0U5;A0A494BAZ2;Q3TZN1;A0A494BAZ7;A0A494BAD4;A0A494B9B1;A0A494B9X1;Q3UFN8;A0A494BAC5;A0A494BAL7;A0A494B968;A0A494B8Y5;A0A494B9C9;A0A494B9Q4;A0A494BB50	Matrin-3	Matr3	20	14	14	14	3	14	3	23	23	94.629	846	221.93	164800000	158710000	6084900	158330000	6159600	16	3
	249	Q8K4Z5;Q3TVM1;Q8BKK2	Splicing factor 3A subunit 1	Sf3a1	3	9	9	9	1	9	1	15.7	15.7	88.544	791	57.115	45041000	45041000	0	45041000	0	10	1
	250	Q8C290;Q3ULH5;Q3TXW2;Q3TVV6;Q8VEK3-2;Q8VEK3;O88568;Q3TWN5;Q3TGN5;Q3TS50	Heterogeneous nuclear ribonucleoprotein U	Hnrnpu	10	23	23	23	15	23	15	25.8	25.8	87.977	800	250.72	2239600000	1978200000	261410000	1889300000	334720000	35	15
	251	Q6XMP4;Q3UD67;Q3TZ32;Q8BGQ7;Q8R346;Q6PDM7	Alanine--tRNA ligase, cytoplasmic	Aars	6	7	7	7	0	7	0	9.5	9.5	106.97	968	44.603	29178000	29178000	0	29178000	0	7	0
	252	Q3U1J4;Q91YC8;Q3ULS8;A0A494BAF6;A0A494B987	DNA damage-binding protein 1	Ddb1	5	10	10	9	3	9	3	11.5	11.5	126.85	1140	65.704	102890000	96133000	6759000	96133000	6417600	10	3
	253	Q3U254;Q99K41;Q3USG5;Q3UUU0	EMILIN-1	Emilin1	4	21	21	19	9	19	9	32.2	32.2	107.58	1017	170.55	295500000	251410000	44089000	211610000	81663000	22	9
	254	Q3U2W2;Q7TPV4;A0JLT5;Q3TLF6	Myb-binding protein 1A	Mybbp1a	4	33	33	33	1	33	1	29	29	152.04	1344	317.89	884090000	882280000	1811600	882280000	0	48	1
	255	Q3U379;Q9QZF2;Q3U3U3;Q8CD04	Glypican-1;Secreted glypican-1	Gpc1	4	10	10	10	0	10	0	26	26	61.359	557	97.107	236210000	236210000	0	236210000	0	12	0
	256	Q3V1M8;Q3U4Z7;Q8VDJ3;A0A087WP83;Q8BX68;A0A087WS92;A0PJE9;A0A087WQY9;A0A087WPC5;A0A087WNQ4	Vigilin	Hdlbp	10	20	20	20	3	20	3	21.5	21.5	141.74	1268	148.06	145040000	138760000	6281400	138220000	6503300	24	3
	257	Q5M8Q0;Q3U7D2;Q9CZM2;B8JKK2	Ribosomal protein L15;60S ribosomal protein L15	Rpl15	4	4	4	4	1	4	1	18.1	18.1	24.146	204	29.75	69029000	66455000	2573800	66455000	0	4	1
	258	Q80W39;Q3UJB0;Q3UBH2;Q3UAI4;Q3UQU5;A0A494B9S9;Q9CS24;Q8BL33		Sf3b2	8	10	10	10	0	10	0	16.9	16.9	98.183	878	65.16	83834000	83834000	0	83834000	0	10	0
	259	Q3UBQ4		Actb	1	7	1	6	5	1	1	21.1	2.7	41.764	374	6.3734	5629600	2287600	3342000	0	3173200	1	1
	260	Q3UGR1;Q6A0C0;Q80YR5;D6RJ78;D6RHP9	Scaffold attachment factor B2	Safb2;mKIAA0138	5	3	1	3	0	1	0	9.6	2.6	62.018	572	18.791	6975400	6975400	0	6975400	0	3	0
	261	Q5SV64;Q3UH59;Q61879;Q80T68;Q6PB65;Q4KMN4	Myosin-10	Myh10	6	19	6	16	12	4	3	10.9	3.9	232.47	2007	38.269	11443000	6133000	5310200	6133000	0	3	3
	262	Q3UID0;Q6PDG5-2;Q6PDG5;A0A1W2P6N7;Q3UNN4;Q3UPK0;Q3UMX0;P97496-2;P97496	SWI/SNF complex subunit SMARCC2	Smarcc2	9	4	4	4	0	4	0	4.6	4.6	124.68	1130	27.002	10312000	10312000	0	10312000	0	5	0
	263	Q3UJA1;Q6P5B0	RRP12-like protein	Rrp12	2	9	9	9	0	9	0	9.6	9.6	143.13	1295	61.196	34457000	34457000	0	34457000	0	10	0
	264	Q3ULC7;Q9JIK5;Q6PCP0;Q8K2L4;Q9CSR3	Nucleolar RNA helicase 2	Ddx21	5	38	3	38	1	3	0	51.4	4.2	93.594	851	323.31	1387900000	1385700000	2194300	1385700000	0	46	1
	265	Q3UM57;Q6ZQ73;Q9CSM7;Q3TD19	Cullin-associated NEDD8-dissociated protein 2	Cand2	4	3	3	2	2	2	2	2.6	2.6	135.6	1235	19.761	5903700	1747800	4155900	0	3946000	2	2
	266	S4R2A9;Q3UPL0-2;Q3UPL0	Protein transport protein Sec31A	Sec31a	3	1	1	1	0	1	0	1.4	1.4	100.98	934	6.2837	3276400	3276400	0	3276400	0	1	0
	267	Q8K1K1;Q6P6L6;Q3URX8		Gemin4	3	2	2	2	0	2	0	2.6	2.6	120.21	1058	14.627	23147000	23147000	0	23147000	0	2	0
	268	Q3UV17	Keratin, type II cytoskeletal 2 oral	Krt76	1	7	1	6	6	1	1	9.3	1.5	62.844	594	13.129	959540000	486940000	472600000	0	448730000	1	2
	269	Q4FZC9;Q4FZC9-2	Nesprin-3	Syne3	2	2	2	2	0	2	0	2.7	2.7	112.03	975	13.637	3063700	3063700	0	3063700	0	2	0
	270	Q4L0E7;Q678L1		Krt77	2	3	1	2	3	0	1	9.5	5	25.801	222	6.176	1969700	0	1969700	0	1870200	0	1
	271	Q9D8E6;Q564E8;Q9CSM5	60S ribosomal protein L4	Rpl4	3	5	5	5	0	5	0	13.6	13.6	47.153	419	31.761	52462000	52462000	0	52462000	0	6	0
	272	Q8BZN7;Q569Z6;Q91VL2;Q8R353;Q8BV76;F6YSQ2	Thyroid hormone receptor-associated protein 3	Thrap3	6	9	9	9	4	9	4	13.4	13.4	80.11	709	56.382	52780000	38136000	14644000	30814000	21226000	10	4
	273	Q5DTX1;Q6NZL1		Dhx37	2	5	5	5	0	5	0	5.5	5.5	104.96	937	29.659	21547000	21547000	0	21547000	0	4	0
	274	Q5F2E7;Q5F2E7-2	Nuclear fragile X mental retardation-interacting protein 2	Nufip2	2	4	4	1	3	1	3	7.4	7.4	75.656	692	23.848	4642800	1665000	2977800	0	2827400	1	3
	275	Q8K3Q4;Q5FW75;Q9JI91;A0A1Y7VMW4;Q9CTH3	Alpha-actinin-2	Actn2	5	4	4	4	0	4	0	5.5	5.5	103.93	894	24.084	7692800	7692800	0	7692800	0	4	0
	276	Q5SX39;Q3UUB1;Q9JHR4	Myosin-4	Myh4	3	43	3	37	30	3	0	25.7	2.1	222.86	1939	23.732	14570000	8477600	6092700	8477600	0	3	1
	277	Q5SYD0;Q5SYD0-2;B2RWZ2	Unconventional myosin-Id	Myo1d	3	2	2	2	1	2	1	2.1	2.1	116.08	1006	12.506	6981500	5038300	1943200	5038300	0	2	1
	278	Q61768;E9QAK5;Q3UWI9;Q8CFE7;Q6NSS5;Q05CG8;P33175;Q3TY51;Q8CHF1;P28738;Q3US62;Q05CD7;O70402;Q9CUT6;A2ARD4	Kinesin-1 heavy chain;Kinesin-like protein	Kif5b	15	19	19	16	9	16	9	24.2	24.2	109.55	963	133.8	101270000	68333000	32938000	63602000	36006000	16	9
	279	Q62417-2;Q62417-7;Q62417;E9QNA7;A0A1L7NR63;A0A286YCI8;Q62417-5;Q62417-6;Q62417-4;Q62417-3	Sorbin and SH3 domain-containing protein 1	Sorbs1	10	9	3	1	9	0	3	16.8	5.4	82.86	740	86.115	71485000	3829800	67655000	0	64239000	1	9
	280	Q640N1-2;Q640N1	Adipocyte enhancer-binding protein 1	Aebp1	2	2	2	2	0	2	0	3.7	3.7	84.982	748	12.279	6257200	6257200	0	6257200	0	2	0
	281	Q64511;Q8CCE5;Q01320;F6U5K2;Q8BRY5;Q3TR62	DNA topoisomerase 2-beta	Top2b	6	5	5	5	0	5	0	3.9	3.9	181.91	1612	35.538	25420000	25420000	0	25420000	0	6	0
	282	Q64727;A0A286YDJ4;Q3TEB0	Vinculin	Vcl	3	18	18	11	13	11	13	21	21	116.72	1066	126.63	92073000	35157000	56916000	32288000	56911000	11	12
	283	Q7TMM1;Q8CFS2;Q8C751;Q66JW6;Q80Y44;Q8BRE3	Probable ATP-dependent RNA helicase DDX10	Ddx10	6	3	3	3	0	3	0	6.7	6.7	70.849	623	19.172	5483500	5483500	0	5483500	0	3	0
	284	Q68G78;Q9JKB3-2;Q9JKB3;Q64369;Q61478;Q8BPG0	Y-box-binding protein 3	Ybx3;Igf2bp3	6	3	2	3	0	2	0	22.4	16.7	31.822	299	15.259	5300600	5300600	0	5300600	0	1	0
	285	Q69Z38;A0A087WQ01	Pseudopodium-enriched atypical kinase 1	Peak1	2	20	20	0	20	0	20	17.5	17.5	191.09	1735	187.51	193350000	0	193350000	0	183580000	0	24
	286	Q6A0A9;Q3V3S0;Q7TMZ0	Constitutive coactivator of PPAR-gamma-like protein 1	FAM120A	3	16	16	16	5	16	5	19	19	121.64	1112	146.36	141280000	124460000	16820000	115140000	25292000	18	5
	287	Q6NS46	Protein RRP5 homolog	Pdcd11	1	1	1	1	0	1	0	1	1	207.78	1862	6.2252	2284900	2284900	0	2284900	0	2	0
	288	Q6P542;Q5RL55;Q3U6P1;A1A4B8;Q99K92;G3V012;Q9JL47	ATP-binding cassette sub-family F member 1	Abcf1	7	18	18	18	2	18	2	27.1	27.1	94.944	837	150.85	277290000	274270000	3025700	274160000	2983700	21	1
	289	Q6P5D3;Q6P5D3-2;Q6P5D3-3;Q6P5D3-4;Q6P5D3-5	Putative ATP-dependent RNA helicase DHX57	Dhx57	5	14	14	14	0	14	0	11.5	11.5	155.76	1388	82.519	60082000	60082000	0	60082000	0	14	0
	290	Q6P5F9	Exportin-1	Xpo1	1	2	2	1	2	1	2	3.1	3.1	123.09	1071	12.193	4942700	1087900	3854900	0	3660200	1	1
	291	Q6P5H2-2;Q6P5H2	Nestin	Nes	2	5	5	2	3	2	3	3.5	3.5	201.77	1820	30.771	8190300	1997800	6192600	0	5879800	2	3
	292	Q6PB66	Leucine-rich PPR motif-containing protein, mitochondrial	Lrpprc	1	1	1	0	1	0	1	0.8	0.8	156.61	1392	6.0702	1034600	0	1034600	0	982330	0	1
	293	Q6PGC1	ATP-dependent RNA helicase Dhx29	Dhx29	1	2	2	2	0	2	0	1.8	1.8	153.97	1365	11.319	4895200	4895200	0	4895200	0	2	0
	294	Q6ZQ38;Q3UMI9;D3YWC5	Cullin-associated NEDD8-dissociated protein 1	Cand1	3	9	9	3	9	3	9	8.5	8.5	136.33	1230	56.915	54124000	4516600	49608000	8363800	43255000	3	8
	295	Z4YJT3;Q6ZQ58;Q3UU34;Q9D423;Q6ZQ58-2	La-related protein 1	Larp1	5	10	10	10	5	10	5	15	15	121.15	1072	75.489	77401000	67540000	9860700	63902000	13001000	11	5
	296	Q91YT4;Q6ZQK1;Q8BTX6;Q9CZU3	Superkiller viralicidic activity 2-like 2	Skiv2l2;mKIAA0052	4	1	1	1	0	1	0	1.5	1.5	82.243	725	6.5823	2871800	2871800	0	2871800	0	1	0
	297	Q6ZWN5;F7CJS8;D3YWH9;Q96EC0;Q9CXW7;D3YUV6;D3Z673	40S ribosomal protein S9	Rps9	7	4	4	2	4	2	4	18	18	22.591	194	24.379	81585000	20417000	61168000	36599000	41897000	2	4
	298	Q6ZWV7	60S ribosomal protein L35	Rpl35	1	1	1	1	0	1	0	8.1	8.1	14.552	123	8.397	15118000	15118000	0	15118000	0	1	0
	299	Q7TPT7;Q790I0;Q9Z1Q9;Q3U3D3;G3UY93;Q3TII4;G3UZ22;G3UYW2	Valine--tRNA ligase	Vars	8	10	10	10	5	10	5	10.5	10.5	140.23	1263	72.399	82467000	65054000	17413000	55682000	25906000	10	5
	300	Q7M754;Q792Z1		Gm5409;Try10	2	1	1	1	1	1	1	4.1	4.1	26.531	246	6.6054	191280000	77480000	113800000	0	77889000	1	2
	301	Q7TPD1;F6T356;Q7TPD1-3;Q7TPD1-2	F-box only protein 11	Fbxo11	4	2	2	2	0	2	0	5.1	5.1	103.73	930	13.134	5471000	5471000	0	5471000	0	3	0
	302	Q7TQ48;Q7TQ48-2	Sarcalumenin	Srl	2	4	4	3	3	3	3	5.8	5.8	99.183	910	25.013	13518000	5210500	8307400	5925800	7172500	3	5
	303	Q7TQH0-2;A0A0U1RPL0;Q7TQH0-3;Q7TQH0;Q3TGG2;E9Q5Q0;Q3TYH7;J3QP59	Ataxin-2-like protein	Atxn2l	8	23	23	17	20	17	20	26.2	26.2	113.04	1074	183.78	628220000	246800000	381420000	230630000	378320000	23	23
	304	Q7TSZ3;Q8BMJ2;Q6ZPT2;Q99JK2;Q9CQM4;A0A494BA98;A0A494BA30;A0A494BBF9	Leucine--tRNA ligase, cytoplasmic	Lars	8	17	17	17	6	17	6	16.8	16.8	134.19	1178	119.54	232840000	183630000	49207000	158820000	71527000	18	6
	305	Q7TT37	Elongator complex protein 1	Ikbkap	1	3	3	3	0	3	0	2.5	2.5	149.58	1333	16.933	1707500	1707500	0	1707500	0	3	0
	306	Q80U95;A0A0G2JDR9	Ubiquitin-protein ligase E3C	Ube3c	2	2	2	0	2	0	2	2	2	123.97	1083	11.818	8804800	0	8804800	0	8360100	0	2
	307	Q80X50-5;Q80X50;Q80X50-4;Q80X50-2;Q8BJ53;Q80X50-3;A0A0G2JDV6;Q812D5;A0A0H2UH17;Q812D4;Q3TSB0;A0A0G2JDT1;Q8BZ69;Q80U73;A0A0G2JFN7;A0A0G2JG47;A0A0G2JGD0;A0A0G2JEC6;Q8BKR4;A0A0G2JE24	Ubiquitin-associated protein 2-like	Ubap2l;lig-2a	20	7	7	6	4	6	4	9.8	9.8	117.33	1112	50.931	38632000	22509000	16123000	19242000	18575000	6	4
	308	Q80X90	Filamin-B	Flnb	1	6	2	4	3	0	2	3.1	1.2	277.82	2602	22.408	132000000	0	132000000	0	125330000	0	2
	309	Q810A7-2;Q810A7	ATP-dependent RNA helicase DDX42	Ddx42	2	1	1	1	0	1	0	1.5	1.5	89.141	810	6.6977	667890	667890	0	667890	0	1	0
	310	Q8BHB4	WD repeat-containing protein 3	Wdr3	1	3	3	3	0	3	0	3	3	105.77	942	16.483	20810000	20810000	0	20810000	0	3	0
	312	Q8BU30;Q3UWS7;G8DYL3;G8DYH0;G8DYE4;F6Q6R1;G8DYK0;E9Q866	Isoleucine--tRNA ligase, cytoplasmic	Iars	8	17	17	16	6	16	6	13	13	144.27	1262	101.28	173990000	147820000	26169000	127650000	45013000	15	6
	313	Q8C0W5;Q8CI75;Q8CI75-2	DIS3-like exonuclease 2	Dis3l2	3	2	2	2	0	2	0	3.7	3.7	76.441	684	11.625	3818600	3818600	0	3818600	0	2	0
	314	Q8C196	Carbamoyl-phosphate synthase [ammonia], mitochondrial	Cps1	1	1	1	1	1	1	1	0.7	0.7	164.62	1500	7.6586	239170000	18736000	220440000	0	173160000	1	2
	315	Q8CCP0-2;Q8CCP0;Q8CCP0-3;Q8CCP0-4;A0A1Y7VM23;A0A1Y7VJ12	Nuclear export mediator factor Nemf	Nemf	6	9	9	9	0	9	0	11	11	102.04	892	53.703	46935000	46935000	0	46935000	0	9	0
	316	Q8R2W6;Q8CGC6	RNA-binding protein 28	Rbm28	2	1	1	1	0	1	0	2	2	56.311	500	5.8894	0	0	0	0	0	1	0
	317	Q8CHA4;Q9EPR5;Q8BI74;Q8BI61;D3YYF4;Q3TU45	VPS10 domain-containing receptor SorCS2	Sorcs2	6	3	3	3	0	3	0	3.2	3.2	131.6	1185	19.085	6139200	6139200	0	6139200	0	3	0
	318	Q8CIJ3;Q8JZQ9	Eukaryotic translation initiation factor 3 subunit B	Eif3b	2	1	1	1	0	1	0	2.4	2.4	108.98	970	7.1187	996620	996620	0	996620	0	1	0
	319	Q8K1N2-2;Q8K1N2;D3Z069;Q8BZE3;F6QU68;D3Z231	Pleckstrin homology-like domain family B member 2	Phldb2	6	34	34	1	34	1	34	32.5	32.5	147.4	1302	248.42	471450000	968950	470480000	0	433920000	1	46
	320	Q9D4G5;Q8K205		Pop1	2	4	4	4	0	4	0	5.9	5.9	114.03	1015	23.315	14298000	14298000	0	14298000	0	3	0
	321	Q8K224;A2BH46;E9Q498	N-acetyltransferase 10	Nat10	3	19	19	19	0	19	0	21.1	21.1	115.42	1024	122.44	241620000	241620000	0	241620000	0	21	0
	323	Q8R1B4;Q66JU1	Eukaryotic translation initiation factor 3 subunit C	Eif3c	2	4	4	4	1	4	1	5.6	5.6	105.53	911	31.114	25725000	22716000	3008800	22716000	0	4	1
	324	Q8R2M2	Deoxynucleotidyltransferase terminal-interacting protein 2	Dnttip2	1	3	3	3	0	3	0	5.8	5.8	84.276	758	19.793	12040000	12040000	0	12040000	0	3	0
	325	Q8R429;Q3V1C4;Q3TUZ7;Q62268;Q3U6T4	Sarcoplasmic/endoplasmic reticulum calcium ATPase 1	Atp2a1	5	36	19	24	35	12	18	39.6	20	109.42	994	323.31	1799700000	406950000	1392700000	449900000	1236800000	30	48
	327	Q8R5K4-2;Q8R5K4;Q3TBM4;Q3U5C6	Nucleolar protein 6	Nol6	4	2	2	2	0	2	0	2.2	2.2	119.52	1065	12.359	9477100	9477100	0	9477100	0	2	0
	328	Q8VDD5;Q3UFT0;Q811J9;Q99JJ3;Q7TQJ6;A0A338P6K2;Q69ZX3;E9QPE7;A0A2R8VHF9;Q8BLI1;Q8BLI3;O08638;O08638-2;Q8BWI3;A2VCK0;A0A2R8VKI5;Q8BIE2;A0A2R8W6V7;Q14B05;Q8BXF2;Q8BIM8;O89055;Q7TQH2;F2Z494	Myosin-9	Myh9	24	92	78	83	68	70	58	50.5	43.3	226.37	1960	323.31	6080200000	3772200000	2307900000	3436500000	2443600000	126	107
	329	Q8VDM6;Q8VDM6-2;Q8VDM6-3	Heterogeneous nuclear ribonucleoprotein U-like protein 1	Hnrnpul1	3	18	18	18	2	18	2	24	24	96.001	859	142.39	411510000	406800000	4717700	406800000	4479400	27	2
	330	Q8VHX6-2;Q8VHX6;Q3UXJ8;J3JS91;Q8BTM8-2	Filamin-C	Flnc	5	61	23	50	44	22	14	28.6	11.6	287.36	2693	323.31	53439000000	5480800000	47959000000	1437400000	48173000000	77	169
	331	Q91YK2;Q6ZQH4;A0A494BAM4;D6RDD0;A0A494B9S4	Ribosomal RNA processing protein 1 homolog B	Rrp1b	5	3	3	3	0	3	0	6.1	6.1	80.581	724	18.409	4513900	4513900	0	4513900	0	3	0
	332	Q91YR7;Q91YR7-2	Pre-mRNA-processing factor 6	Prpf6	2	4	4	3	1	3	1	5.2	5.2	106.72	941	23.945	5673300	3951000	1722300	3951000	0	3	1
	333	Q91ZW3;Q3U0F8;Q05DE7;Q6PGB8;Q6PGB8-2;F6Z6F4;Q3URV3;B2RT32;Q8BS67	SWI/SNF-related matrix-associated actin-dependent regulator of chromatin subfamily A member 5	Smarca5	9	28	28	28	5	28	5	29.5	29.5	121.63	1051	252.53	431520000	417280000	14240000	414690000	14214000	29	5
	334	Q99KC3		Nop2	1	7	1	7	0	1	0	25.5	3.7	46.816	432	9.1169	9539700	9539700	0	9539700	0	2	0
	335	Q99LI5	Zinc finger protein 281	Znf281	1	1	1	0	1	0	1	1.6	1.6	96.683	893	6.5492	986820	0	986820	0	936980	0	1
	336	Q99MR6-3;Q99MR6-4;Q99MR6-2;Q99MR6;A0A0G2JDF1;A0A0G2JG65;A0A0G2JDN3;A0A0G2JDF8	Serrate RNA effector molecule homolog	Srrt	8	3	3	3	1	3	1	3.9	3.9	99.438	864	22.571	7208400	5980600	1227800	5980600	0	3	1
	337	Q99PU8-2;Q99PU8;A0A0G2JGL8;Q80TP6;A0A0G2JE53;A0A0G2JGL1;A0A0G2JGD9;A0A0G2JGU3;A0A0G2JFR1;A0A0G2JEY7	Putative ATP-dependent RNA helicase DHX30	Dhx30;mKIAA0890	10	34	1	34	0	1	0	31.2	1.3	134.06	1194	280.73	759660000	759660000	0	742160000	0	42	0
	338	Q99PU8-3;A0A0G2JGY7	Putative ATP-dependent RNA helicase DHX30	Dhx30	2	34	1	34	0	1	0	31.7	2.5	136.49	1223	6.9669	6446600	6446600	0	6446600	0	1	0
	339	Q9D7Y7;Q9CPN9		2210010C04Rik	2	1	1	1	1	1	1	4.9	4.9	26.407	247	8.2343	297720000	201900000	95819000	0	90979000	3	2
	340	Q9CU62;Q6A0B0;Q7TNG4	Structural maintenance of chromosomes protein 1A	Smc1a	3	3	3	2	2	2	2	2.7	2.7	143.23	1233	19.411	5534800	3201600	2333200	3201600	0	3	2
	342	Q9D1G0	Deoxyribonuclease-1-like 2	Dnase1l2	1	1	1	1	1	1	1	3.2	3.2	31.138	278	5.989	66241000	7679300	58562000	0	55604000	1	1
	343	Q9D666-5;Q9D666-2;Q9D666-4;Q9D666-3;Q9D666;D3Z5Q2;D3Z3N5;D3YUW9;Q3TSM1;D3Z1X3;F7BX07	SUN domain-containing protein 1	Sun1	11	3	3	3	0	3	0	6.7	6.7	84.67	757	17.624	5078600	5078600	0	5078600	0	3	0
	344	Q9DBE9	pre-rRNA processing protein FTSJ3	Ftsj3	1	1	1	1	0	1	0	1.6	1.6	95.531	838	6.3577	1518700	1518700	0	1518700	0	1	0
	345	Q9DBR1-2;Q9DBR1	5-3 exoribonuclease 2	Xrn2	2	2	2	2	0	2	0	2.9	2.9	108.11	947	12.173	6417500	6417500	0	6417500	0	2	0
	346	Q9DBR7-2;Q9DBR7;A0A1W2P750;Q3TS88;A6H644;Q8BG95	Protein phosphatase 1 regulatory subunit 12A	Ppp1r12a	6	10	10	10	2	10	2	12.8	12.8	111.81	1004	70.566	51035000	45615000	5419500	38278000	12483000	11	3
	347	Q9EPL8	Importin-7	Ipo7	1	1	1	1	1	1	1	1.3	1.3	119.49	1038	6.9955	3968500	1737400	2231100	0	2118400	1	1
	348	Q9EPU0-2;Q9EPU0	Regulator of nonsense transcripts 1	Upf1	2	21	21	21	8	21	8	21.2	21.2	122.66	1113	167.49	289020000	266670000	22352000	236430000	51465000	27	9
	350	Q9JJ28	Protein flightless-1 homolog	Flii	1	5	5	5	1	5	1	5.1	5.1	144.8	1271	51.372	20990000	20067000	922790	20067000	0	5	1
	351	Q9JJY4;Q8R4Z6;Q8BQD9;A0A0G2JE88;Q8R4Z5	Probable ATP-dependent RNA helicase DDX20	Ddx20	5	5	5	5	0	5	0	9.3	9.3	91.709	825	30.33	9486300	9486300	0	9486300	0	5	0
	352	Q9JLI8;Q9JLI8-2	Squamous cell carcinoma antigen recognized by T-cells 3	Sart3	2	7	7	7	0	7	0	8.9	8.9	109.62	962	47.635	24970000	24970000	0	24970000	0	7	0
	353	Q9QXT9	Zinc finger protein 354B	Znf354b	1	1	1	0	1	0	1	2.2	2.2	68.663	601	5.8735	39674000	0	39674000	0	37670000	0	1
	354	Q9WTI7-3;Q9WTI7;Q9WTI7-4;Q5ND45	Unconventional myosin-Ic	Myo1c	4	37	1	36	24	1	0	36.7	1	119.88	1044	6.8358	29215000	29215000	0	29215000	0	1	0
	355	Q9WTI7-2	Unconventional myosin-Ic	Myo1c	1	37	1	36	25	1	1	37.1	0.8	118.15	1028	323.31	2324600000	1621700000	702830000	1530000000	747670000	52	32
	356	Q9Z1T1;Q3TQ33;Q3UPG0;A0A338P6V5;Q3TQ07;Q9JME5	AP-3 complex subunit beta-1	Ap3b1	6	5	5	3	3	3	3	5.3	5.3	122.74	1105	29.014	20610000	14007000	6602900	14007000	0	3	3
