# Supplementary material for: Phosphoproteomics identifies dual-site phosphorylation in an extended basophilic motif regulating FILIP1-mediated degradation of filamin-C
Source: Commun Biol. 2020 May 22;3:253. doi: 10.1038/s42003-020-0982-5 (PMC7244511; doi:10.1038/s42003-020-0982-5)
Supplement: Supplementary file 13 — Supplementary Data 13 [file 42003_2020_982_MOESM13_ESM.xlsx]

## Sheet: Column header
	Supplementary Data 13. Excerpts from the Mascot output file following MS analysis of FILIP1 pull-down experiment. This file contains two spreadsheets with the first one (column header) giving explanations on the column header used in the spreadsheet "Mascot results FILIP pull-down".
	Spreadsheet "Mascot results FILIP pull-down"
	Protein hit number	Ordinal number of the protein family
	Protein family member	Ordinal number of the protein family member
	Uniprot accession	Uniprot protein accession string
	Protein description	Protein description taken from Fasta title line
	Protein score	Protein Mascot score
	Protein mass [Da]	Protein mass in Da
	Protein matches	Count of peptide sequence matches that have significant scores
	Sequence coverage [%]	Protein sequence coverage in %
	Unique peptide	Peptide sequence is unique to family member
	m/z value	Observed or experimental m/z value
	Peptide mass	Molecular mass calculated from experimental m/z value
	Peptide charge	Observed or experimental charge
	Peptide mass difference	Difference between experimental peptide mass and theoretical mass
	Missed cleavages	Count of missed cleavage sites in peptide
	Peptide score	Mascot score for peptide sequence match
	Expactation value	Expectation value for peptide sequence match
	Peptide sequence	Peptide sequence in 1 letter code
	Modification	Variable modification
	Modification position	Position of the modification within the peptide

## Sheet: Mascot results FILIP pull-down
	Protein hit number	Protein family member	Uniprot accession	Protein description	Protein score	Protein mass [Da]	Protein matches	Sequence coverage [%]	Unique peptide	m/z value	Peptide mass	Peptide charge	Peptide mass difference	Missed cleavages	Peptide score	Expactation value	Peptide sequence	Modification	Modification position
	1	1	D3YW87	D3YW87_MOUSE Filamin-C OS=Mus musculus GN=Flnc PE=1 SV=2	23794	287186	753	79.7	0	376.7	751.386	2	-0.0003	0	24	0.011	FTVETR
	1	1	D3YW87	D3YW87_MOUSE Filamin-C OS=Mus musculus GN=Flnc PE=1 SV=2	23794	287186	753	79.7	0	376.7	751.386	2	-0.0001	0	29.97	0.0023	FTVETR
	1	1	D3YW87	D3YW87_MOUSE Filamin-C OS=Mus musculus GN=Flnc PE=1 SV=2	23794	287186	753	79.7	0	376.701	751.388	2	0.0011	0	23.66	0.0098	FTVETR
	1	1	D3YW87	D3YW87_MOUSE Filamin-C OS=Mus musculus GN=Flnc PE=1 SV=2	23794	287186	753	79.7	0	381.223	760.431	2	-0.0018	0	41.71	0.00054	LVSIDSK
	1	1	D3YW87	D3YW87_MOUSE Filamin-C OS=Mus musculus GN=Flnc PE=1 SV=2	23794	287186	753	79.7	0	381.224	760.432	2	-0.0007	0	34.16	0.0082	LVSIDSK
	1	1	D3YW87	D3YW87_MOUSE Filamin-C OS=Mus musculus GN=Flnc PE=1 SV=2	23794	287186	753	79.7	1	382.737	763.459	2	-0.0006	0	24.78	0.026	YVITIR
	1	1	D3YW87	D3YW87_MOUSE Filamin-C OS=Mus musculus GN=Flnc PE=1 SV=2	23794	287186	753	79.7	1	382.737	763.46	2	0.0005	0	35.39	0.0026	YVITIR
	1	1	D3YW87	D3YW87_MOUSE Filamin-C OS=Mus musculus GN=Flnc PE=1 SV=2	23794	287186	753	79.7	1	388.201	774.387	2	0.0001	0	15.91	0.062	DLSDGLR
	1	1	D3YW87	D3YW87_MOUSE Filamin-C OS=Mus musculus GN=Flnc PE=1 SV=2	23794	287186	753	79.7	1	388.201	774.388	2	0.0006	0	24.05	0.0094	DLSDGLR
	1	1	D3YW87	D3YW87_MOUSE Filamin-C OS=Mus musculus GN=Flnc PE=1 SV=2	23794	287186	753	79.7	0	415.242	828.47	2	-0.0003	0	19.62	0.017	AIVDGNLK
	1	1	D3YW87	D3YW87_MOUSE Filamin-C OS=Mus musculus GN=Flnc PE=1 SV=2	23794	287186	753	79.7	0	415.243	828.471	2	0	0	30.98	0.0015	AIVDGNLK
	1	1	D3YW87	D3YW87_MOUSE Filamin-C OS=Mus musculus GN=Flnc PE=1 SV=2	23794	287186	753	79.7	1	419.268	836.522	2	-0.0014	1	31.87	0.0024	LKPGAPVR
	1	1	D3YW87	D3YW87_MOUSE Filamin-C OS=Mus musculus GN=Flnc PE=1 SV=2	23794	287186	753	79.7	1	419.269	836.523	2	-0.0006	1	4.38	0.39	LKPGAPVR
	1	1	D3YW87	D3YW87_MOUSE Filamin-C OS=Mus musculus GN=Flnc PE=1 SV=2	23794	287186	753	79.7	1	424.728	847.442	2	-0.0018	0	27.64	0.0042	VYGPGVEK
	1	1	D3YW87	D3YW87_MOUSE Filamin-C OS=Mus musculus GN=Flnc PE=1 SV=2	23794	287186	753	79.7	1	430.727	859.439	2	-0.0014	0	32.5	0.021	GELTGEVR
	1	1	D3YW87	D3YW87_MOUSE Filamin-C OS=Mus musculus GN=Flnc PE=1 SV=2	23794	287186	753	79.7	1	430.727	859.439	2	-0.0008	0	18.27	0.086	GELTGEVR
	1	1	D3YW87	D3YW87_MOUSE Filamin-C OS=Mus musculus GN=Flnc PE=1 SV=2	23794	287186	753	79.7	1	432.733	863.452	2	-0.0017	1	47.76	0.0007	MKESITR
	1	1	D3YW87	D3YW87_MOUSE Filamin-C OS=Mus musculus GN=Flnc PE=1 SV=2	23794	287186	753	79.7	1	434.737	867.459	2	-0.0013	0	22.55	0.048	YGGHPIPK
	1	1	D3YW87	D3YW87_MOUSE Filamin-C OS=Mus musculus GN=Flnc PE=1 SV=2	23794	287186	753	79.7	1	434.737	867.459	2	-0.0013	0	14.29	0.45	YGGHPIPK
	1	1	D3YW87	D3YW87_MOUSE Filamin-C OS=Mus musculus GN=Flnc PE=1 SV=2	23794	287186	753	79.7	1	440.732	879.449	2	0.0003	1	40.63	0.001	MKESITR	Oxidation (M)	0.1000000.0
	1	1	D3YW87	D3YW87_MOUSE Filamin-C OS=Mus musculus GN=Flnc PE=1 SV=2	23794	287186	753	79.7	1	442.244	882.474	2	-0.0005	0	38.28	0.00051	GLHQMGIK
	1	1	D3YW87	D3YW87_MOUSE Filamin-C OS=Mus musculus GN=Flnc PE=1 SV=2	23794	287186	753	79.7	1	450.242	898.469	2	-0.0006	0	30.03	0.0026	GLHQMGIK	Oxidation (M)	0.00001000.0
	1	1	D3YW87	D3YW87_MOUSE Filamin-C OS=Mus musculus GN=Flnc PE=1 SV=2	23794	287186	753	79.7	1	451.263	900.512	2	-0.002	1	12.2	0.99	RLTDLQR
	1	1	D3YW87	D3YW87_MOUSE Filamin-C OS=Mus musculus GN=Flnc PE=1 SV=2	23794	287186	753	79.7	1	451.265	900.516	2	0.0019	1	21.51	0.22	RLTDLQR
	1	1	D3YW87	D3YW87_MOUSE Filamin-C OS=Mus musculus GN=Flnc PE=1 SV=2	23794	287186	753	79.7	1	455.238	908.461	2	0.0006	0	24.57	0.012	GASYSSIPK
	1	1	D3YW87	D3YW87_MOUSE Filamin-C OS=Mus musculus GN=Flnc PE=1 SV=2	23794	287186	753	79.7	1	455.238	908.461	2	0.0008	0	33.23	0.0016	GASYSSIPK
	1	1	D3YW87	D3YW87_MOUSE Filamin-C OS=Mus musculus GN=Flnc PE=1 SV=2	23794	287186	753	79.7	1	460.777	919.539	2	0.0016	0	29.52	0.0061	GDYILIVK
	1	1	D3YW87	D3YW87_MOUSE Filamin-C OS=Mus musculus GN=Flnc PE=1 SV=2	23794	287186	753	79.7	1	465.246	928.477	2	0	0	48.4	0.00029	HVTNSPFK
	1	1	D3YW87	D3YW87_MOUSE Filamin-C OS=Mus musculus GN=Flnc PE=1 SV=2	23794	287186	753	79.7	1	465.246	928.477	2	0.0004	0	48.4	0.00027	HVTNSPFK
	1	1	D3YW87	D3YW87_MOUSE Filamin-C OS=Mus musculus GN=Flnc PE=1 SV=2	23794	287186	753	79.7	1	465.748	929.481	2	1.004	0	8.99	0.43	HVTNSPFK
	1	1	D3YW87	D3YW87_MOUSE Filamin-C OS=Mus musculus GN=Flnc PE=1 SV=2	23794	287186	753	79.7	1	468.263	934.511	2	-0.0009	1	27.9	0.043	VKEVADFK
	1	1	D3YW87	D3YW87_MOUSE Filamin-C OS=Mus musculus GN=Flnc PE=1 SV=2	23794	287186	753	79.7	1	468.264	934.513	2	0.0006	1	39.88	0.003	VKEVADFK
	1	1	D3YW87	D3YW87_MOUSE Filamin-C OS=Mus musculus GN=Flnc PE=1 SV=2	23794	287186	753	79.7	1	469.258	936.502	2	-0.0006	0	56.6	6.8e-05	LGSFGSITR
	1	1	D3YW87	D3YW87_MOUSE Filamin-C OS=Mus musculus GN=Flnc PE=1 SV=2	23794	287186	753	79.7	1	469.259	936.503	2	0.0001	0	47.57	0.00042	LGSFGSITR
	1	1	D3YW87	D3YW87_MOUSE Filamin-C OS=Mus musculus GN=Flnc PE=1 SV=2	23794	287186	753	79.7	1	469.26	936.505	2	0.0024	0	61.49	1.6e-05	LGSFGSITR
	1	1	D3YW87	D3YW87_MOUSE Filamin-C OS=Mus musculus GN=Flnc PE=1 SV=2	23794	287186	753	79.7	1	475.732	949.449	2	-0.0011	0	58.41	8.7e-06	AEIAFEDR
	1	1	D3YW87	D3YW87_MOUSE Filamin-C OS=Mus musculus GN=Flnc PE=1 SV=2	23794	287186	753	79.7	1	477.256	952.497	2	-0.0007	0	23.05	0.033	VLPSHDASK
	1	1	D3YW87	D3YW87_MOUSE Filamin-C OS=Mus musculus GN=Flnc PE=1 SV=2	23794	287186	753	79.7	1	478.776	955.537	2	0.0028	1	16.85	0.031	DVVDPGKVK
	1	1	D3YW87	D3YW87_MOUSE Filamin-C OS=Mus musculus GN=Flnc PE=1 SV=2	23794	287186	753	79.7	0	486.287	970.56	2	-0.0001	0	32.24	0.0078	LLGWIQNK
	1	1	D3YW87	D3YW87_MOUSE Filamin-C OS=Mus musculus GN=Flnc PE=1 SV=2	23794	287186	753	79.7	0	486.287	970.56	2	0.0001	0	30.63	0.0035	LLGWIQNK
	1	1	D3YW87	D3YW87_MOUSE Filamin-C OS=Mus musculus GN=Flnc PE=1 SV=2	23794	287186	753	79.7	0	486.288	970.561	2	0.0005	0	2.83	0.75	LLGWIQNK
	1	1	D3YW87	D3YW87_MOUSE Filamin-C OS=Mus musculus GN=Flnc PE=1 SV=2	23794	287186	753	79.7	0	486.288	970.561	2	0.0007	0	24.61	0.018	LLGWIQNK
	1	1	D3YW87	D3YW87_MOUSE Filamin-C OS=Mus musculus GN=Flnc PE=1 SV=2	23794	287186	753	79.7	0	486.288	970.561	2	0.0008	0	30.18	0.0072	LLGWIQNK
	1	1	D3YW87	D3YW87_MOUSE Filamin-C OS=Mus musculus GN=Flnc PE=1 SV=2	23794	287186	753	79.7	0	486.288	970.562	2	0.0019	0	11.86	0.11	LLGWIQNK
	1	1	D3YW87	D3YW87_MOUSE Filamin-C OS=Mus musculus GN=Flnc PE=1 SV=2	23794	287186	753	79.7	0	486.289	970.563	2	0.0026	0	10.48	0.11	LLGWIQNK
	1	1	D3YW87	D3YW87_MOUSE Filamin-C OS=Mus musculus GN=Flnc PE=1 SV=2	23794	287186	753	79.7	0	486.289	970.563	2	0.0029	0	4.93	0.34	LLGWIQNK
	1	1	D3YW87	D3YW87_MOUSE Filamin-C OS=Mus musculus GN=Flnc PE=1 SV=2	23794	287186	753	79.7	1	489.238	976.461	2	-0.0002	0	51.14	1.6e-05	YADQEVPR
	1	1	D3YW87	D3YW87_MOUSE Filamin-C OS=Mus musculus GN=Flnc PE=1 SV=2	23794	287186	753	79.7	1	489.289	976.564	2	0.0043	0	28.09	0.0023	PATFTIVTK
	1	1	D3YW87	D3YW87_MOUSE Filamin-C OS=Mus musculus GN=Flnc PE=1 SV=2	23794	287186	753	79.7	1	495.22	988.426	2	-0.0004	0	29.47	0.022	GASYSSIPK	Phospho (ST)	0.002000000.0
	1	1	D3YW87	D3YW87_MOUSE Filamin-C OS=Mus musculus GN=Flnc PE=1 SV=2	23794	287186	753	79.7	1	500.283	998.552	2	-0.0032	0	38.89	0.00023	HIGISFTPK
	1	1	D3YW87	D3YW87_MOUSE Filamin-C OS=Mus musculus GN=Flnc PE=1 SV=2	23794	287186	753	79.7	1	500.284	998.554	2	-0.0007	0	4.66	0.4	HIGISFTPK
	1	1	D3YW87	D3YW87_MOUSE Filamin-C OS=Mus musculus GN=Flnc PE=1 SV=2	23794	287186	753	79.7	1	500.285	998.555	2	0.0001	0	14.5	0.044	HIGISFTPK
	1	1	D3YW87	D3YW87_MOUSE Filamin-C OS=Mus musculus GN=Flnc PE=1 SV=2	23794	287186	753	79.7	1	500.285	998.555	2	0.0002	0	35.91	0.00043	HIGISFTPK
	1	1	D3YW87	D3YW87_MOUSE Filamin-C OS=Mus musculus GN=Flnc PE=1 SV=2	23794	287186	753	79.7	1	500.285	998.556	2	0.0014	0	10.3	0.11	HIGISFTPK
	1	1	D3YW87	D3YW87_MOUSE Filamin-C OS=Mus musculus GN=Flnc PE=1 SV=2	23794	287186	753	79.7	1	500.286	998.556	2	0.0015	0	7.64	0.19	HIGISFTPK
	1	1	D3YW87	D3YW87_MOUSE Filamin-C OS=Mus musculus GN=Flnc PE=1 SV=2	23794	287186	753	79.7	1	500.724	999.433	2	0.0002	0	11.16	1.2	NSFTVDCSK
	1	1	D3YW87	D3YW87_MOUSE Filamin-C OS=Mus musculus GN=Flnc PE=1 SV=2	23794	287186	753	79.7	0	504.265	1006.52	2	-0.0034	0	54.39	5.3e-05	IQQNTFTR
	1	1	D3YW87	D3YW87_MOUSE Filamin-C OS=Mus musculus GN=Flnc PE=1 SV=2	23794	287186	753	79.7	0	504.267	1006.52	2	-0.0006	0	49.15	8.7e-05	IQQNTFTR
	1	1	D3YW87	D3YW87_MOUSE Filamin-C OS=Mus musculus GN=Flnc PE=1 SV=2	23794	287186	753	79.7	0	504.77	1007.52	2	1.0053	0	24.66	0.046	IQQNTFTR
	1	1	D3YW87	D3YW87_MOUSE Filamin-C OS=Mus musculus GN=Flnc PE=1 SV=2	23794	287186	753	79.7	1	507.29	1012.57	2	-0.0002	1	43.9	0.00085	VKAEGPGLSR
	1	1	D3YW87	D3YW87_MOUSE Filamin-C OS=Mus musculus GN=Flnc PE=1 SV=2	23794	287186	753	79.7	1	507.291	1012.57	2	0.0007	1	8.39	0.42	VKAEGPGLSR
	1	1	D3YW87	D3YW87_MOUSE Filamin-C OS=Mus musculus GN=Flnc PE=1 SV=2	23794	287186	753	79.7	1	507.782	1013.55	2	-0.0007	1	46.9	0.00015	GTEEPVKVR
	1	1	D3YW87	D3YW87_MOUSE Filamin-C OS=Mus musculus GN=Flnc PE=1 SV=2	23794	287186	753	79.7	1	508.287	1014.56	2	0.0018	1	25.14	0.043	VRAGGTGLER
	1	1	D3YW87	D3YW87_MOUSE Filamin-C OS=Mus musculus GN=Flnc PE=1 SV=2	23794	287186	753	79.7	1	509.243	1016.47	2	0.0013	0	50.7	7.7e-05	LGSFGSITR	Phospho (ST)	0.002000000.0
	1	1	D3YW87	D3YW87_MOUSE Filamin-C OS=Mus musculus GN=Flnc PE=1 SV=2	23794	287186	753	79.7	1	509.243	1016.47	2	0.002	0	44.68	0.0003	LGSFGSITR	Phospho (ST)	0.002000000.0
	1	1	D3YW87	D3YW87_MOUSE Filamin-C OS=Mus musculus GN=Flnc PE=1 SV=2	23794	287186	753	79.7	1	510.785	1019.55	2	0	2	8.88	1.1	MKESITRR
	1	1	D3YW87	D3YW87_MOUSE Filamin-C OS=Mus musculus GN=Flnc PE=1 SV=2	23794	287186	753	79.7	1	514.277	1026.54	2	0.0004	0	4.48	1.1	TYAVSYVPK
	1	1	D3YW87	D3YW87_MOUSE Filamin-C OS=Mus musculus GN=Flnc PE=1 SV=2	23794	287186	753	79.7	1	514.278	1026.54	2	0.003	0	6.52	0.24	TYAVSYVPK
	1	1	D3YW87	D3YW87_MOUSE Filamin-C OS=Mus musculus GN=Flnc PE=1 SV=2	23794	287186	753	79.7	1	514.781	1027.55	2	0.0019	0	59.51	1.4e-05	LDVHFAGAAK
	1	1	D3YW87	D3YW87_MOUSE Filamin-C OS=Mus musculus GN=Flnc PE=1 SV=2	23794	287186	753	79.7	0	522.753	1043.49	2	-0.0002	0	37.93	0.0025	DLAEDAPWK
	1	1	D3YW87	D3YW87_MOUSE Filamin-C OS=Mus musculus GN=Flnc PE=1 SV=2	23794	287186	753	79.7	0	527.246	1052.48	2	0.0004	0	42.09	0.00021	NDNDTFTVK
	1	1	D3YW87	D3YW87_MOUSE Filamin-C OS=Mus musculus GN=Flnc PE=1 SV=2	23794	287186	753	79.7	0	527.788	1053.56	2	0.0003	0	22.17	0.037	HIPGSPFTAK
	1	1	D3YW87	D3YW87_MOUSE Filamin-C OS=Mus musculus GN=Flnc PE=1 SV=2	23794	287186	753	79.7	1	529.273	1056.53	2	-0.0002	0	48.71	0.00043	GAGGQGQLDVR
	1	1	D3YW87	D3YW87_MOUSE Filamin-C OS=Mus musculus GN=Flnc PE=1 SV=2	23794	287186	753	79.7	1	529.273	1056.53	2	0	0	63.57	1.4e-05	GAGGQGQLDVR
	1	1	D3YW87	D3YW87_MOUSE Filamin-C OS=Mus musculus GN=Flnc PE=1 SV=2	23794	287186	753	79.7	1	534.796	1067.58	2	0.0006	0	27.36	0.0041	HVPGSPFTVK
	1	1	D3YW87	D3YW87_MOUSE Filamin-C OS=Mus musculus GN=Flnc PE=1 SV=2	23794	287186	753	79.7	1	534.797	1067.58	2	0.0023	0	6.7	0.23	HVPGSPFTVK
	1	1	D3YW87	D3YW87_MOUSE Filamin-C OS=Mus musculus GN=Flnc PE=1 SV=2	23794	287186	753	79.7	1	535.785	1069.55	2	-0.0022	1	4.05	1.1	FHPRPNFR
	1	1	D3YW87	D3YW87_MOUSE Filamin-C OS=Mus musculus GN=Flnc PE=1 SV=2	23794	287186	753	79.7	1	535.787	1069.56	2	0.0033	1	6.26	1.2	FHPRPNFR
	1	1	D3YW87	D3YW87_MOUSE Filamin-C OS=Mus musculus GN=Flnc PE=1 SV=2	23794	287186	753	79.7	1	538.28	1074.55	2	0.0003	0	24	0.0072	VIPNGDGTFR
	1	1	D3YW87	D3YW87_MOUSE Filamin-C OS=Mus musculus GN=Flnc PE=1 SV=2	23794	287186	753	79.7	1	538.31	1074.61	2	-0.0019	1	52.4	0.00014	VKVYGPGVEK
	1	1	D3YW87	D3YW87_MOUSE Filamin-C OS=Mus musculus GN=Flnc PE=1 SV=2	23794	287186	753	79.7	1	539.78	1077.55	2	-0.0002	1	38.7	0.00056	AEIAFEDRK
	1	1	D3YW87	D3YW87_MOUSE Filamin-C OS=Mus musculus GN=Flnc PE=1 SV=2	23794	287186	753	79.7	1	543.795	1085.58	2	-0.0004	0	41.43	0.0011	VYNVTYTVK
	1	1	D3YW87	D3YW87_MOUSE Filamin-C OS=Mus musculus GN=Flnc PE=1 SV=2	23794	287186	753	79.7	1	543.797	1085.58	2	0.0046	0	17.85	0.021	VYNVTYTVK
	1	1	D3YW87	D3YW87_MOUSE Filamin-C OS=Mus musculus GN=Flnc PE=1 SV=2	23794	287186	753	79.7	1	547.291	1092.57	2	-0.0004	1	44.84	0.0005	ANRFTVETR
	1	1	D3YW87	D3YW87_MOUSE Filamin-C OS=Mus musculus GN=Flnc PE=1 SV=2	23794	287186	753	79.7	1	549.227	1096.44	2	0.004	0	31	0.0012	LGSFGSITR	2 Phospho (ST)	0.002002000.0
	1	1	D3YW87	D3YW87_MOUSE Filamin-C OS=Mus musculus GN=Flnc PE=1 SV=2	23794	287186	753	79.7	1	555.302	1108.59	2	0.0025	0	53.54	9.5e-06	IHALPTGDASK
	1	1	D3YW87	D3YW87_MOUSE Filamin-C OS=Mus musculus GN=Flnc PE=1 SV=2	23794	287186	753	79.7	1	555.798	1109.58	2	-0.0004	0	40.46	0.00074	EVGEHVVSVR
	1	1	D3YW87	D3YW87_MOUSE Filamin-C OS=Mus musculus GN=Flnc PE=1 SV=2	23794	287186	753	79.7	1	559.784	1117.55	2	0.0031	0	43.73	7.9e-05	DTVEVALEDK
	1	1	D3YW87	D3YW87_MOUSE Filamin-C OS=Mus musculus GN=Flnc PE=1 SV=2	23794	287186	753	79.7	1	565.3	1128.59	2	-0.0024	1	33.53	0.013	TARPNITDNK
	1	1	D3YW87	D3YW87_MOUSE Filamin-C OS=Mus musculus GN=Flnc PE=1 SV=2	23794	287186	753	79.7	1	377.203	1128.59	3	-0.0023	1	21.59	0.025	TARPNITDNK
	1	1	D3YW87	D3YW87_MOUSE Filamin-C OS=Mus musculus GN=Flnc PE=1 SV=2	23794	287186	753	79.7	1	565.302	1128.59	2	-0.0001	1	34.66	0.0092	TARPNITDNK
	1	1	D3YW87	D3YW87_MOUSE Filamin-C OS=Mus musculus GN=Flnc PE=1 SV=2	23794	287186	753	79.7	1	567.267	1132.52	2	0.001	0	46.54	5.5e-05	VGVTEGCDPTR
	1	1	D3YW87	D3YW87_MOUSE Filamin-C OS=Mus musculus GN=Flnc PE=1 SV=2	23794	287186	753	79.7	0	568.314	1134.61	2	-0.0003	1	53.91	0.00017	KIQQNTFTR
	1	1	D3YW87	D3YW87_MOUSE Filamin-C OS=Mus musculus GN=Flnc PE=1 SV=2	23794	287186	753	79.7	0	379.212	1134.61	3	0	1	31.4	0.019	KIQQNTFTR
	1	1	D3YW87	D3YW87_MOUSE Filamin-C OS=Mus musculus GN=Flnc PE=1 SV=2	23794	287186	753	79.7	0	573.329	1144.64	2	-0.001	1	42.35	0.00026	GAGSGELKVTVK
	1	1	D3YW87	D3YW87_MOUSE Filamin-C OS=Mus musculus GN=Flnc PE=1 SV=2	23794	287186	753	79.7	0	382.555	1144.64	3	-0.001	1	42.41	0.0013	GAGSGELKVTVK
	1	1	D3YW87	D3YW87_MOUSE Filamin-C OS=Mus musculus GN=Flnc PE=1 SV=2	23794	287186	753	79.7	0	573.329	1144.64	2	-0.0009	1	59.89	2.1e-05	GAGSGELKVTVK
	1	1	D3YW87	D3YW87_MOUSE Filamin-C OS=Mus musculus GN=Flnc PE=1 SV=2	23794	287186	753	79.7	1	576.835	1151.66	2	0.0003	1	52.58	1.6e-05	VPVKDVVDPGK
	1	1	D3YW87	D3YW87_MOUSE Filamin-C OS=Mus musculus GN=Flnc PE=1 SV=2	23794	287186	753	79.7	1	384.892	1151.66	3	0.0006	1	46.27	6.8e-05	VPVKDVVDPGK
	1	1	D3YW87	D3YW87_MOUSE Filamin-C OS=Mus musculus GN=Flnc PE=1 SV=2	23794	287186	753	79.7	0	586.8	1171.59	2	-0.0023	1	25.94	0.026	DLAEDAPWKK
	1	1	D3YW87	D3YW87_MOUSE Filamin-C OS=Mus musculus GN=Flnc PE=1 SV=2	23794	287186	753	79.7	0	391.536	1171.59	3	0.0003	1	17.12	0.39	DLAEDAPWKK
	1	1	D3YW87	D3YW87_MOUSE Filamin-C OS=Mus musculus GN=Flnc PE=1 SV=2	23794	287186	753	79.7	1	393.233	1176.68	3	0.0009	1	26.83	0.025	EKGDYILIVK
	1	1	D3YW87	D3YW87_MOUSE Filamin-C OS=Mus musculus GN=Flnc PE=1 SV=2	23794	287186	753	79.7	1	589.346	1176.68	2	0.0027	1	65.7	5.4e-06	EKGDYILIVK
	1	1	D3YW87	D3YW87_MOUSE Filamin-C OS=Mus musculus GN=Flnc PE=1 SV=2	23794	287186	753	79.7	1	394.195	1179.56	3	-0.0013	0	44.29	0.00028	VNVGEGSHPER
	1	1	D3YW87	D3YW87_MOUSE Filamin-C OS=Mus musculus GN=Flnc PE=1 SV=2	23794	287186	753	79.7	1	590.788	1179.56	2	-0.0013	0	67.8	2.6e-06	VNVGEGSHPER
	1	1	D3YW87	D3YW87_MOUSE Filamin-C OS=Mus musculus GN=Flnc PE=1 SV=2	23794	287186	753	79.7	1	394.195	1179.56	3	-0.0007	0	47.18	0.00026	VNVGEGSHPER
	1	1	D3YW87	D3YW87_MOUSE Filamin-C OS=Mus musculus GN=Flnc PE=1 SV=2	23794	287186	753	79.7	1	590.789	1179.56	2	0	0	59.12	1.8e-05	VNVGEGSHPER
	1	1	D3YW87	D3YW87_MOUSE Filamin-C OS=Mus musculus GN=Flnc PE=1 SV=2	23794	287186	753	79.7	1	395.218	1182.63	3	0.0028	1	24.24	0.0053	EVADFKVFTK
	1	1	D3YW87	D3YW87_MOUSE Filamin-C OS=Mus musculus GN=Flnc PE=1 SV=2	23794	287186	753	79.7	1	396.884	1187.63	3	-0.0002	0	19.46	0.052	GPGLSQAFVGQK
	1	1	D3YW87	D3YW87_MOUSE Filamin-C OS=Mus musculus GN=Flnc PE=1 SV=2	23794	287186	753	79.7	1	594.822	1187.63	2	0	0	62.92	1.3e-06	GPGLSQAFVGQK
	1	1	D3YW87	D3YW87_MOUSE Filamin-C OS=Mus musculus GN=Flnc PE=1 SV=2	23794	287186	753	79.7	1	594.823	1187.63	2	0.0027	0	41.11	0.00014	GPGLSQAFVGQK
	1	1	D3YW87	D3YW87_MOUSE Filamin-C OS=Mus musculus GN=Flnc PE=1 SV=2	23794	287186	753	79.7	1	594.824	1187.63	2	0.0042	0	69.02	3.4e-07	GPGLSQAFVGQK
	1	1	D3YW87	D3YW87_MOUSE Filamin-C OS=Mus musculus GN=Flnc PE=1 SV=2	23794	287186	753	79.7	1	398.557	1192.65	3	0.0029	1	12.11	0.095	VFTKGAGSGELK
	1	1	D3YW87	D3YW87_MOUSE Filamin-C OS=Mus musculus GN=Flnc PE=1 SV=2	23794	287186	753	79.7	1	597.332	1192.65	2	0.0049	1	14.4	0.045	VFTKGAGSGELK
	1	1	D3YW87	D3YW87_MOUSE Filamin-C OS=Mus musculus GN=Flnc PE=1 SV=2	23794	287186	753	79.7	1	597.845	1193.68	2	-0.0012	1	3.23	14	IKVLPSHDASK
	1	1	D3YW87	D3YW87_MOUSE Filamin-C OS=Mus musculus GN=Flnc PE=1 SV=2	23794	287186	753	79.7	1	597.845	1193.68	2	-0.0008	1	56.78	2.6e-05	IKVLPSHDASK
	1	1	D3YW87	D3YW87_MOUSE Filamin-C OS=Mus musculus GN=Flnc PE=1 SV=2	23794	287186	753	79.7	1	398.899	1193.68	3	-0.0003	1	36.93	0.00034	IKVLPSHDASK
	1	1	D3YW87	D3YW87_MOUSE Filamin-C OS=Mus musculus GN=Flnc PE=1 SV=2	23794	287186	753	79.7	1	398.901	1193.68	3	0.0033	1	2.37	1.3	IKVLPSHDASK
	1	1	D3YW87	D3YW87_MOUSE Filamin-C OS=Mus musculus GN=Flnc PE=1 SV=2	23794	287186	753	79.7	1	399.547	1195.62	3	-0.0011	1	27.63	0.0065	FSSDASKVVTR
	1	1	D3YW87	D3YW87_MOUSE Filamin-C OS=Mus musculus GN=Flnc PE=1 SV=2	23794	287186	753	79.7	1	598.817	1195.62	2	-0.0011	1	51.12	1.8e-05	FSSDASKVVTR
	1	1	D3YW87	D3YW87_MOUSE Filamin-C OS=Mus musculus GN=Flnc PE=1 SV=2	23794	287186	753	79.7	1	400.224	1197.65	3	-0.0009	2	11.77	0.73	KFHPRPNFR
	1	1	D3YW87	D3YW87_MOUSE Filamin-C OS=Mus musculus GN=Flnc PE=1 SV=2	23794	287186	753	79.7	1	599.833	1197.65	2	-0.0001	2	16.02	0.41	KFHPRPNFR
	1	1	D3YW87	D3YW87_MOUSE Filamin-C OS=Mus musculus GN=Flnc PE=1 SV=2	23794	287186	753	79.7	1	401.215	1200.62	3	-0.0008	1	56.48	1.2e-05	SGKHVTNSPFK
	1	1	D3YW87	D3YW87_MOUSE Filamin-C OS=Mus musculus GN=Flnc PE=1 SV=2	23794	287186	753	79.7	1	601.824	1201.63	2	-0.0015	0	24.98	0.0057	ATIQPVFDPSK
	1	1	D3YW87	D3YW87_MOUSE Filamin-C OS=Mus musculus GN=Flnc PE=1 SV=2	23794	287186	753	79.7	1	601.825	1201.64	2	0.0009	0	41.51	0.0012	ATIQPVFDPSK
	1	1	D3YW87	D3YW87_MOUSE Filamin-C OS=Mus musculus GN=Flnc PE=1 SV=2	23794	287186	753	79.7	1	403.563	1207.67	3	-0.0015	1	22.6	0.0076	VLPSHDASKVR
	1	1	D3YW87	D3YW87_MOUSE Filamin-C OS=Mus musculus GN=Flnc PE=1 SV=2	23794	287186	753	79.7	1	605.776	1209.54	2	-0.0006	0	27.72	0.0025	YMPPEEGPYK
	1	1	D3YW87	D3YW87_MOUSE Filamin-C OS=Mus musculus GN=Flnc PE=1 SV=2	23794	287186	753	79.7	1	407.558	1219.65	3	-0.0007	2	28.83	0.048	TERTEISKTR
	1	1	D3YW87	D3YW87_MOUSE Filamin-C OS=Mus musculus GN=Flnc PE=1 SV=2	23794	287186	753	79.7	1	611.829	1221.64	2	-0.0029	1	4.44	0.53	ERLGSFGSITR
	1	1	D3YW87	D3YW87_MOUSE Filamin-C OS=Mus musculus GN=Flnc PE=1 SV=2	23794	287186	753	79.7	1	408.223	1221.65	3	0.0005	1	50.84	2.7e-05	ERLGSFGSITR
	1	1	D3YW87	D3YW87_MOUSE Filamin-C OS=Mus musculus GN=Flnc PE=1 SV=2	23794	287186	753	79.7	1	613.773	1225.53	2	-0.0015	0	18.98	0.071	YMPPEEGPYK	Oxidation (M)	0.0100000000.0
	1	1	D3YW87	D3YW87_MOUSE Filamin-C OS=Mus musculus GN=Flnc PE=1 SV=2	23794	287186	753	79.7	0	613.889	1225.76	2	-0.0011	0	28.46	0.0021	LIALLEVLSQK
	1	1	D3YW87	D3YW87_MOUSE Filamin-C OS=Mus musculus GN=Flnc PE=1 SV=2	23794	287186	753	79.7	0	613.889	1225.76	2	-0.0003	0	25.49	0.0048	LIALLEVLSQK
	1	1	D3YW87	D3YW87_MOUSE Filamin-C OS=Mus musculus GN=Flnc PE=1 SV=2	23794	287186	753	79.7	0	613.89	1225.77	2	0.0006	0	56.2	5.4e-06	LIALLEVLSQK
	1	1	D3YW87	D3YW87_MOUSE Filamin-C OS=Mus musculus GN=Flnc PE=1 SV=2	23794	287186	753	79.7	0	613.89	1225.77	2	0.0009	0	56.4	5.1e-06	LIALLEVLSQK
	1	1	D3YW87	D3YW87_MOUSE Filamin-C OS=Mus musculus GN=Flnc PE=1 SV=2	23794	287186	753	79.7	0	409.596	1225.77	3	0.0011	0	34.64	0.00056	LIALLEVLSQK
	1	1	D3YW87	D3YW87_MOUSE Filamin-C OS=Mus musculus GN=Flnc PE=1 SV=2	23794	287186	753	79.7	0	613.89	1225.77	2	0.0013	0	56.43	5.1e-06	LIALLEVLSQK
	1	1	D3YW87	D3YW87_MOUSE Filamin-C OS=Mus musculus GN=Flnc PE=1 SV=2	23794	287186	753	79.7	0	613.89	1225.77	2	0.0014	0	43.94	7.6e-05	LIALLEVLSQK
	1	1	D3YW87	D3YW87_MOUSE Filamin-C OS=Mus musculus GN=Flnc PE=1 SV=2	23794	287186	753	79.7	0	409.596	1225.77	3	0.0017	0	15.96	0.032	LIALLEVLSQK
	1	1	D3YW87	D3YW87_MOUSE Filamin-C OS=Mus musculus GN=Flnc PE=1 SV=2	23794	287186	753	79.7	0	613.891	1225.77	2	0.0022	0	41.84	0.00012	LIALLEVLSQK
	1	1	D3YW87	D3YW87_MOUSE Filamin-C OS=Mus musculus GN=Flnc PE=1 SV=2	23794	287186	753	79.7	1	409.899	1226.68	3	-0.0015	1	49.85	7.5e-05	AKLDVHFAGAAK
	1	1	D3YW87	D3YW87_MOUSE Filamin-C OS=Mus musculus GN=Flnc PE=1 SV=2	23794	287186	753	79.7	1	614.346	1226.68	2	0.0006	1	69.33	2.9e-06	AKLDVHFAGAAK
	1	1	D3YW87	D3YW87_MOUSE Filamin-C OS=Mus musculus GN=Flnc PE=1 SV=2	23794	287186	753	79.7	1	409.9	1226.68	3	0.0013	1	47.28	0.00021	AKLDVHFAGAAK
	1	1	D3YW87	D3YW87_MOUSE Filamin-C OS=Mus musculus GN=Flnc PE=1 SV=2	23794	287186	753	79.7	1	409.9	1226.68	3	0.0013	1	7.05	1.1	AKLDVHFAGAAK
	1	1	D3YW87	D3YW87_MOUSE Filamin-C OS=Mus musculus GN=Flnc PE=1 SV=2	23794	287186	753	79.7	1	413.566	1237.68	3	-0.0012	1	20.65	0.018	EVGEHVVSVRK
	1	1	D3YW87	D3YW87_MOUSE Filamin-C OS=Mus musculus GN=Flnc PE=1 SV=2	23794	287186	753	79.7	1	619.846	1237.68	2	-0.0005	1	42.47	0.00031	EVGEHVVSVRK
	1	1	D3YW87	D3YW87_MOUSE Filamin-C OS=Mus musculus GN=Flnc PE=1 SV=2	23794	287186	753	79.7	1	418.885	1253.63	3	-0.0036	0	76.54	2.7e-07	LEPGGGAEAQAVR
	1	1	D3YW87	D3YW87_MOUSE Filamin-C OS=Mus musculus GN=Flnc PE=1 SV=2	23794	287186	753	79.7	1	627.825	1253.64	2	-0.001	0	58.17	1.5e-05	LEPGGGAEAQAVR
	1	1	D3YW87	D3YW87_MOUSE Filamin-C OS=Mus musculus GN=Flnc PE=1 SV=2	23794	287186	753	79.7	1	627.826	1253.64	2	0.0002	0	62.7	4.6e-06	LEPGGGAEAQAVR
	1	1	D3YW87	D3YW87_MOUSE Filamin-C OS=Mus musculus GN=Flnc PE=1 SV=2	23794	287186	753	79.7	1	627.827	1253.64	2	0.0032	0	8.01	0.38	LEPGGGAEAQAVR
	1	1	D3YW87	D3YW87_MOUSE Filamin-C OS=Mus musculus GN=Flnc PE=1 SV=2	23794	287186	753	79.7	0	419.247	1254.72	3	0.0006	1	36.31	0.0013	QRLLGWIQNK
	1	1	D3YW87	D3YW87_MOUSE Filamin-C OS=Mus musculus GN=Flnc PE=1 SV=2	23794	287186	753	79.7	0	628.369	1254.72	2	0.003	1	59.94	1.9e-05	QRLLGWIQNK
	1	1	D3YW87	D3YW87_MOUSE Filamin-C OS=Mus musculus GN=Flnc PE=1 SV=2	23794	287186	753	79.7	1	629.842	1257.67	2	-0.0023	0	57.3	4.2e-06	AFGPGLEGGLVNK
	1	1	D3YW87	D3YW87_MOUSE Filamin-C OS=Mus musculus GN=Flnc PE=1 SV=2	23794	287186	753	79.7	1	420.231	1257.67	3	-0.001	0	38.33	0.00025	AFGPGLEGGLVNK
	1	1	D3YW87	D3YW87_MOUSE Filamin-C OS=Mus musculus GN=Flnc PE=1 SV=2	23794	287186	753	79.7	1	629.843	1257.67	2	0.0006	0	12.51	0.19	AFGPGLEGGLVNK
	1	1	D3YW87	D3YW87_MOUSE Filamin-C OS=Mus musculus GN=Flnc PE=1 SV=2	23794	287186	753	79.7	1	629.844	1257.67	2	0.0016	0	43.86	7.7e-05	AFGPGLEGGLVNK
	1	1	D3YW87	D3YW87_MOUSE Filamin-C OS=Mus musculus GN=Flnc PE=1 SV=2	23794	287186	753	79.7	1	629.844	1257.67	2	0.0019	0	59.79	2.5e-06	AFGPGLEGGLVNK
	1	1	D3YW87	D3YW87_MOUSE Filamin-C OS=Mus musculus GN=Flnc PE=1 SV=2	23794	287186	753	79.7	1	629.845	1257.67	2	0.0032	0	34.4	0.00059	AFGPGLEGGLVNK
	1	1	D3YW87	D3YW87_MOUSE Filamin-C OS=Mus musculus GN=Flnc PE=1 SV=2	23794	287186	753	79.7	1	634.312	1266.61	2	-0.0001	0	39.56	0.00084	EVTTEFTVDAR
	1	1	D3YW87	D3YW87_MOUSE Filamin-C OS=Mus musculus GN=Flnc PE=1 SV=2	23794	287186	753	79.7	1	634.312	1266.61	2	0.0006	0	38.55	0.00024	EVTTEFTVDAR
	1	1	D3YW87	D3YW87_MOUSE Filamin-C OS=Mus musculus GN=Flnc PE=1 SV=2	23794	287186	753	79.7	1	634.313	1266.61	2	0.0025	0	31.76	0.0017	EVTTEFTVDAR
	1	1	D3YW87	D3YW87_MOUSE Filamin-C OS=Mus musculus GN=Flnc PE=1 SV=2	23794	287186	753	79.7	1	634.313	1266.61	2	0.0025	0	26.62	0.0067	EVTTEFTVDAR
	1	1	D3YW87	D3YW87_MOUSE Filamin-C OS=Mus musculus GN=Flnc PE=1 SV=2	23794	287186	753	79.7	1	634.313	1266.61	2	0.0027	0	75.32	4.9e-07	EVTTEFTVDAR
	1	1	D3YW87	D3YW87_MOUSE Filamin-C OS=Mus musculus GN=Flnc PE=1 SV=2	23794	287186	753	79.7	1	634.313	1266.61	2	0.0031	0	30.12	0.0015	EVTTEFTVDAR
	1	1	D3YW87	D3YW87_MOUSE Filamin-C OS=Mus musculus GN=Flnc PE=1 SV=2	23794	287186	753	79.7	1	423.579	1267.71	3	0.0009	1	19.48	0.015	EHIKLVSIDSK
	1	1	D3YW87	D3YW87_MOUSE Filamin-C OS=Mus musculus GN=Flnc PE=1 SV=2	23794	287186	753	79.7	1	636.33	1270.65	2	0.0001	0	72.47	7.3e-07	FNGAHIPGSPFK
	1	1	D3YW87	D3YW87_MOUSE Filamin-C OS=Mus musculus GN=Flnc PE=1 SV=2	23794	287186	753	79.7	1	424.556	1270.65	3	0.0002	0	37.42	0.0012	FNGAHIPGSPFK
	1	1	D3YW87	D3YW87_MOUSE Filamin-C OS=Mus musculus GN=Flnc PE=1 SV=2	23794	287186	753	79.7	1	636.331	1270.65	2	0.0018	0	43.98	0.00021	FNGAHIPGSPFK
	1	1	D3YW87	D3YW87_MOUSE Filamin-C OS=Mus musculus GN=Flnc PE=1 SV=2	23794	287186	753	79.7	1	424.557	1270.65	3	0.0031	0	36.6	0.00059	FNGAHIPGSPFK
	1	1	D3YW87	D3YW87_MOUSE Filamin-C OS=Mus musculus GN=Flnc PE=1 SV=2	23794	287186	753	79.7	1	637.833	1273.65	2	-0.0003	1	72.64	3.2e-06	RDTVEVALEDK
	1	1	D3YW87	D3YW87_MOUSE Filamin-C OS=Mus musculus GN=Flnc PE=1 SV=2	23794	287186	753	79.7	1	425.558	1273.65	3	0.0005	1	54.94	7.7e-05	RDTVEVALEDK
	1	1	D3YW87	D3YW87_MOUSE Filamin-C OS=Mus musculus GN=Flnc PE=1 SV=2	23794	287186	753	79.7	1	428.893	1283.66	3	-0.0007	0	60.34	2.2e-06	SLTATGGNHVTAR
	1	1	D3YW87	D3YW87_MOUSE Filamin-C OS=Mus musculus GN=Flnc PE=1 SV=2	23794	287186	753	79.7	1	642.836	1283.66	2	-0.0006	0	60.49	3.6e-06	SLTATGGNHVTAR
	1	1	D3YW87	D3YW87_MOUSE Filamin-C OS=Mus musculus GN=Flnc PE=1 SV=2	23794	287186	753	79.7	1	643.338	1284.66	2	1.004	0	26.69	0.012	SLTATGGNHVTAR
	1	1	D3YW87	D3YW87_MOUSE Filamin-C OS=Mus musculus GN=Flnc PE=1 SV=2	23794	287186	753	79.7	1	643.351	1284.69	2	-0.0041	0	14.86	0.04	ILVGPSEIGDASK
	1	1	D3YW87	D3YW87_MOUSE Filamin-C OS=Mus musculus GN=Flnc PE=1 SV=2	23794	287186	753	79.7	1	643.352	1284.69	2	-0.002	0	10.17	0.11	ILVGPSEIGDASK
	1	1	D3YW87	D3YW87_MOUSE Filamin-C OS=Mus musculus GN=Flnc PE=1 SV=2	23794	287186	753	79.7	1	643.353	1284.69	2	-0.0009	0	73.42	1.4e-07	ILVGPSEIGDASK
	1	1	D3YW87	D3YW87_MOUSE Filamin-C OS=Mus musculus GN=Flnc PE=1 SV=2	23794	287186	753	79.7	1	643.353	1284.69	2	-0.0007	0	20.26	0.013	ILVGPSEIGDASK
	1	1	D3YW87	D3YW87_MOUSE Filamin-C OS=Mus musculus GN=Flnc PE=1 SV=2	23794	287186	753	79.7	1	643.354	1284.69	2	0.0013	0	18.9	0.017	ILVGPSEIGDASK
	1	1	D3YW87	D3YW87_MOUSE Filamin-C OS=Mus musculus GN=Flnc PE=1 SV=2	23794	287186	753	79.7	1	643.355	1284.7	2	0.0031	0	10.69	0.099	ILVGPSEIGDASK
	1	1	D3YW87	D3YW87_MOUSE Filamin-C OS=Mus musculus GN=Flnc PE=1 SV=2	23794	287186	753	79.7	1	643.356	1284.7	2	0.0045	0	40.24	0.00017	ILVGPSEIGDASK
	1	1	D3YW87	D3YW87_MOUSE Filamin-C OS=Mus musculus GN=Flnc PE=1 SV=2	23794	287186	753	79.7	1	430.582	1288.73	3	0.0016	0	8.43	0.16	LTVTSLQETGLK
	1	1	D3YW87	D3YW87_MOUSE Filamin-C OS=Mus musculus GN=Flnc PE=1 SV=2	23794	287186	753	79.7	1	645.371	1288.73	2	0.0038	0	101.78	2.9e-10	LTVTSLQETGLK
	1	1	D3YW87	D3YW87_MOUSE Filamin-C OS=Mus musculus GN=Flnc PE=1 SV=2	23794	287186	753	79.7	1	648.867	1295.72	2	0.0001	2	48.86	2.6e-05	GPKGTEEPVKVR
	1	1	D3YW87	D3YW87_MOUSE Filamin-C OS=Mus musculus GN=Flnc PE=1 SV=2	23794	287186	753	79.7	1	433.578	1297.71	3	-0.0012	0	30.26	0.0022	VPQLPITNFNR
	1	1	D3YW87	D3YW87_MOUSE Filamin-C OS=Mus musculus GN=Flnc PE=1 SV=2	23794	287186	753	79.7	1	649.864	1297.71	2	-0.0008	0	46.17	4.7e-05	VPQLPITNFNR
	1	1	D3YW87	D3YW87_MOUSE Filamin-C OS=Mus musculus GN=Flnc PE=1 SV=2	23794	287186	753	79.7	1	649.865	1297.71	2	0.0006	0	32.06	0.00098	VPQLPITNFNR
	1	1	D3YW87	D3YW87_MOUSE Filamin-C OS=Mus musculus GN=Flnc PE=1 SV=2	23794	287186	753	79.7	1	650.337	1298.66	2	-0.0019	0	57.18	4.3e-06	AWGPGLETGQVGK
	1	1	D3YW87	D3YW87_MOUSE Filamin-C OS=Mus musculus GN=Flnc PE=1 SV=2	23794	287186	753	79.7	1	650.337	1298.66	2	-0.0017	0	57.44	6.8e-06	AWGPGLETGQVGK
	1	1	D3YW87	D3YW87_MOUSE Filamin-C OS=Mus musculus GN=Flnc PE=1 SV=2	23794	287186	753	79.7	1	650.337	1298.66	2	-0.0015	0	61.58	4.9e-06	AWGPGLETGQVGK
	1	1	D3YW87	D3YW87_MOUSE Filamin-C OS=Mus musculus GN=Flnc PE=1 SV=2	23794	287186	753	79.7	1	434.877	1301.61	3	-0.0038	1	14.96	0.11	ERLGSFGSITR	Phospho (ST)	0.00002000000.0
	1	1	D3YW87	D3YW87_MOUSE Filamin-C OS=Mus musculus GN=Flnc PE=1 SV=2	23794	287186	753	79.7	1	435.242	1302.7	3	-0.0007	0	16.75	0.027	VSGPGVEPHGVLR
	1	1	D3YW87	D3YW87_MOUSE Filamin-C OS=Mus musculus GN=Flnc PE=1 SV=2	23794	287186	753	79.7	1	652.359	1302.7	2	-0.0004	0	71.23	5.8e-07	VSGPGVEPHGVLR
	1	1	D3YW87	D3YW87_MOUSE Filamin-C OS=Mus musculus GN=Flnc PE=1 SV=2	23794	287186	753	79.7	1	435.242	1302.7	3	0	0	25.39	0.0042	VSGPGVEPHGVLR
	1	1	D3YW87	D3YW87_MOUSE Filamin-C OS=Mus musculus GN=Flnc PE=1 SV=2	23794	287186	753	79.7	1	435.243	1302.71	3	0.0019	0	2.46	0.59	VSGPGVEPHGVLR
	1	1	D3YW87	D3YW87_MOUSE Filamin-C OS=Mus musculus GN=Flnc PE=1 SV=2	23794	287186	753	79.7	1	652.361	1302.71	2	0.0028	0	80.7	1.8e-07	VSGPGVEPHGVLR
	1	1	D3YW87	D3YW87_MOUSE Filamin-C OS=Mus musculus GN=Flnc PE=1 SV=2	23794	287186	753	79.7	1	653.307	1304.6	2	-0.0035	0	52.24	7.3e-05	WGDESVPGSPFK
	1	1	D3YW87	D3YW87_MOUSE Filamin-C OS=Mus musculus GN=Flnc PE=1 SV=2	23794	287186	753	79.7	1	653.309	1304.6	2	-0.0008	0	51.96	1.3e-05	WGDESVPGSPFK
	1	1	D3YW87	D3YW87_MOUSE Filamin-C OS=Mus musculus GN=Flnc PE=1 SV=2	23794	287186	753	79.7	1	673.874	1345.73	2	-0.0029	0	56.17	4.7e-05	VTVLFAGQNIER
	1	1	D3YW87	D3YW87_MOUSE Filamin-C OS=Mus musculus GN=Flnc PE=1 SV=2	23794	287186	753	79.7	1	673.874	1345.73	2	-0.0018	0	61.3	3e-05	VTVLFAGQNIER
	1	1	D3YW87	D3YW87_MOUSE Filamin-C OS=Mus musculus GN=Flnc PE=1 SV=2	23794	287186	753	79.7	1	449.586	1345.74	3	0	0	84.87	9e-08	VTVLFAGQNIER
	1	1	D3YW87	D3YW87_MOUSE Filamin-C OS=Mus musculus GN=Flnc PE=1 SV=2	23794	287186	753	79.7	1	673.875	1345.74	2	0.0004	0	46.82	0.00067	VTVLFAGQNIER
	1	1	D3YW87	D3YW87_MOUSE Filamin-C OS=Mus musculus GN=Flnc PE=1 SV=2	23794	287186	753	79.7	1	673.875	1345.74	2	0.0007	0	67.52	5.9e-06	VTVLFAGQNIER
	1	1	D3YW87	D3YW87_MOUSE Filamin-C OS=Mus musculus GN=Flnc PE=1 SV=2	23794	287186	753	79.7	1	674.38	1346.74	2	1.0096	0	7.29	0.21	VTVLFAGQNIER
	1	1	D3YW87	D3YW87_MOUSE Filamin-C OS=Mus musculus GN=Flnc PE=1 SV=2	23794	287186	753	79.7	1	675.873	1349.73	2	0.0006	0	55.13	6.8e-06	VHVQPAVDTSGIK
	1	1	D3YW87	D3YW87_MOUSE Filamin-C OS=Mus musculus GN=Flnc PE=1 SV=2	23794	287186	753	79.7	1	450.918	1349.73	3	0.0009	0	39.8	0.00048	VHVQPAVDTSGIK
	1	1	D3YW87	D3YW87_MOUSE Filamin-C OS=Mus musculus GN=Flnc PE=1 SV=2	23794	287186	753	79.7	1	675.873	1349.73	2	0.0011	0	28.33	0.0022	VHVQPAVDTSGIK
	1	1	D3YW87	D3YW87_MOUSE Filamin-C OS=Mus musculus GN=Flnc PE=1 SV=2	23794	287186	753	79.7	1	450.918	1349.73	3	0.0015	0	61.43	1.3e-05	VHVQPAVDTSGIK
	1	1	D3YW87	D3YW87_MOUSE Filamin-C OS=Mus musculus GN=Flnc PE=1 SV=2	23794	287186	753	79.7	1	688.844	1375.67	2	-0.0035	1	47.77	0.00026	GELTGEVRMPSGK	Oxidation (M)	0.0000000010000.0
	1	1	D3YW87	D3YW87_MOUSE Filamin-C OS=Mus musculus GN=Flnc PE=1 SV=2	23794	287186	753	79.7	1	690.415	1378.82	2	-0.0031	2	66.21	6.2e-07	VPVKDVVDPGKVK
	1	1	D3YW87	D3YW87_MOUSE Filamin-C OS=Mus musculus GN=Flnc PE=1 SV=2	23794	287186	753	79.7	1	460.613	1378.82	3	-0.0003	2	37.54	0.0003	VPVKDVVDPGKVK
	1	1	D3YW87	D3YW87_MOUSE Filamin-C OS=Mus musculus GN=Flnc PE=1 SV=2	23794	287186	753	79.7	1	460.614	1378.82	3	0.0015	2	22.28	0.012	VPVKDVVDPGKVK
	1	1	D3YW87	D3YW87_MOUSE Filamin-C OS=Mus musculus GN=Flnc PE=1 SV=2	23794	287186	753	79.7	0	461.628	1381.86	3	-0.0033	1	13.25	0.18	LIALLEVLSQKR
	1	1	D3YW87	D3YW87_MOUSE Filamin-C OS=Mus musculus GN=Flnc PE=1 SV=2	23794	287186	753	79.7	0	461.629	1381.86	3	-0.0017	1	22.4	0.02	LIALLEVLSQKR
	1	1	D3YW87	D3YW87_MOUSE Filamin-C OS=Mus musculus GN=Flnc PE=1 SV=2	23794	287186	753	79.7	0	461.629	1381.86	3	-0.0015	1	25.62	0.0099	LIALLEVLSQKR
	1	1	D3YW87	D3YW87_MOUSE Filamin-C OS=Mus musculus GN=Flnc PE=1 SV=2	23794	287186	753	79.7	0	691.94	1381.86	2	-0.001	1	5.05	1.2	LIALLEVLSQKR
	1	1	D3YW87	D3YW87_MOUSE Filamin-C OS=Mus musculus GN=Flnc PE=1 SV=2	23794	287186	753	79.7	0	461.629	1381.86	3	-0.0008	1	25.17	0.012	LIALLEVLSQKR
	1	1	D3YW87	D3YW87_MOUSE Filamin-C OS=Mus musculus GN=Flnc PE=1 SV=2	23794	287186	753	79.7	0	691.94	1381.87	2	-0.0001	1	5.16	1.2	LIALLEVLSQKR
	1	1	D3YW87	D3YW87_MOUSE Filamin-C OS=Mus musculus GN=Flnc PE=1 SV=2	23794	287186	753	79.7	0	461.629	1381.87	3	0.0001	1	31.24	0.0029	LIALLEVLSQKR
	1	1	D3YW87	D3YW87_MOUSE Filamin-C OS=Mus musculus GN=Flnc PE=1 SV=2	23794	287186	753	79.7	0	461.629	1381.87	3	0.0003	1	25.3	0.012	LIALLEVLSQKR
	1	1	D3YW87	D3YW87_MOUSE Filamin-C OS=Mus musculus GN=Flnc PE=1 SV=2	23794	287186	753	79.7	0	691.94	1381.87	2	0.0005	1	74.38	1.4e-07	LIALLEVLSQKR
	1	1	D3YW87	D3YW87_MOUSE Filamin-C OS=Mus musculus GN=Flnc PE=1 SV=2	23794	287186	753	79.7	0	461.629	1381.87	3	0.0008	1	38.1	0.00059	LIALLEVLSQKR
	1	1	D3YW87	D3YW87_MOUSE Filamin-C OS=Mus musculus GN=Flnc PE=1 SV=2	23794	287186	753	79.7	0	461.63	1381.87	3	0.0009	1	24.34	0.014	LIALLEVLSQKR
	1	1	D3YW87	D3YW87_MOUSE Filamin-C OS=Mus musculus GN=Flnc PE=1 SV=2	23794	287186	753	79.7	0	691.942	1381.87	2	0.0029	1	79.05	4.7e-08	LIALLEVLSQKR
	1	1	D3YW87	D3YW87_MOUSE Filamin-C OS=Mus musculus GN=Flnc PE=1 SV=2	23794	287186	753	79.7	0	691.942	1381.87	2	0.0035	1	8.96	0.48	LIALLEVLSQKR
	1	1	D3YW87	D3YW87_MOUSE Filamin-C OS=Mus musculus GN=Flnc PE=1 SV=2	23794	287186	753	79.7	0	461.63	1381.87	3	0.0038	1	25.07	0.011	LIALLEVLSQKR
	1	1	D3YW87	D3YW87_MOUSE Filamin-C OS=Mus musculus GN=Flnc PE=1 SV=2	23794	287186	753	79.7	1	462.908	1385.7	3	-0.0059	0	38.93	0.00024	YGGPQHIVGSPFK
	1	1	D3YW87	D3YW87_MOUSE Filamin-C OS=Mus musculus GN=Flnc PE=1 SV=2	23794	287186	753	79.7	1	693.86	1385.71	2	-0.0037	0	103.35	8.3e-10	YGGPQHIVGSPFK
	1	1	D3YW87	D3YW87_MOUSE Filamin-C OS=Mus musculus GN=Flnc PE=1 SV=2	23794	287186	753	79.7	1	462.91	1385.71	3	-0.0014	0	11.77	0.079	YGGPQHIVGSPFK
	1	1	D3YW87	D3YW87_MOUSE Filamin-C OS=Mus musculus GN=Flnc PE=1 SV=2	23794	287186	753	79.7	1	693.861	1385.71	2	-0.0008	0	88.9	1.6e-08	YGGPQHIVGSPFK
	1	1	D3YW87	D3YW87_MOUSE Filamin-C OS=Mus musculus GN=Flnc PE=1 SV=2	23794	287186	753	79.7	1	462.911	1385.71	3	0.0012	0	46.13	5.1e-05	YGGPQHIVGSPFK
	1	1	D3YW87	D3YW87_MOUSE Filamin-C OS=Mus musculus GN=Flnc PE=1 SV=2	23794	287186	753	79.7	1	462.911	1385.71	3	0.0013	0	54.09	1.4e-05	YGGPQHIVGSPFK
	1	1	D3YW87	D3YW87_MOUSE Filamin-C OS=Mus musculus GN=Flnc PE=1 SV=2	23794	287186	753	79.7	1	693.863	1385.71	2	0.0027	0	16.99	0.025	YGGPQHIVGSPFK
	1	1	D3YW87	D3YW87_MOUSE Filamin-C OS=Mus musculus GN=Flnc PE=1 SV=2	23794	287186	753	79.7	1	462.911	1385.71	3	0.0036	0	6.23	1.1	YGGPQHIVGSPFK
	1	1	D3YW87	D3YW87_MOUSE Filamin-C OS=Mus musculus GN=Flnc PE=1 SV=2	23794	287186	753	79.7	1	700.826	1399.64	2	-0.0038	0	21.51	0.4	YGGDEIPYSPFR
	1	1	D3YW87	D3YW87_MOUSE Filamin-C OS=Mus musculus GN=Flnc PE=1 SV=2	23794	287186	753	79.7	1	700.827	1399.64	2	-0.0018	0	30.63	0.0013	YGGDEIPYSPFR
	1	1	D3YW87	D3YW87_MOUSE Filamin-C OS=Mus musculus GN=Flnc PE=1 SV=2	23794	287186	753	79.7	1	700.827	1399.64	2	-0.0005	0	24.19	0.2	YGGDEIPYSPFR
	1	1	D3YW87	D3YW87_MOUSE Filamin-C OS=Mus musculus GN=Flnc PE=1 SV=2	23794	287186	753	79.7	1	700.827	1399.64	2	-0.0005	0	65.89	1.3e-05	YGGDEIPYSPFR
	1	1	D3YW87	D3YW87_MOUSE Filamin-C OS=Mus musculus GN=Flnc PE=1 SV=2	23794	287186	753	79.7	1	700.828	1399.64	2	0.0004	0	40.93	0.0041	YGGDEIPYSPFR
	1	1	D3YW87	D3YW87_MOUSE Filamin-C OS=Mus musculus GN=Flnc PE=1 SV=2	23794	287186	753	79.7	1	700.828	1399.64	2	0.0005	0	59.75	5.5e-05	YGGDEIPYSPFR
	1	1	D3YW87	D3YW87_MOUSE Filamin-C OS=Mus musculus GN=Flnc PE=1 SV=2	23794	287186	753	79.7	1	700.828	1399.64	2	0.0006	0	49.64	0.00055	YGGDEIPYSPFR
	1	1	D3YW87	D3YW87_MOUSE Filamin-C OS=Mus musculus GN=Flnc PE=1 SV=2	23794	287186	753	79.7	1	700.828	1399.64	2	0.0007	0	26.15	0.12	YGGDEIPYSPFR
	1	1	D3YW87	D3YW87_MOUSE Filamin-C OS=Mus musculus GN=Flnc PE=1 SV=2	23794	287186	753	79.7	1	700.828	1399.64	2	0.001	0	32.92	0.026	YGGDEIPYSPFR
	1	1	D3YW87	D3YW87_MOUSE Filamin-C OS=Mus musculus GN=Flnc PE=1 SV=2	23794	287186	753	79.7	1	700.828	1399.64	2	0.0011	0	23.75	0.22	YGGDEIPYSPFR
	1	1	D3YW87	D3YW87_MOUSE Filamin-C OS=Mus musculus GN=Flnc PE=1 SV=2	23794	287186	753	79.7	1	700.828	1399.64	2	0.0017	0	20.12	0.5	YGGDEIPYSPFR
	1	1	D3YW87	D3YW87_MOUSE Filamin-C OS=Mus musculus GN=Flnc PE=1 SV=2	23794	287186	753	79.7	1	700.829	1399.64	2	0.0027	0	35.05	0.018	YGGDEIPYSPFR
	1	1	D3YW87	D3YW87_MOUSE Filamin-C OS=Mus musculus GN=Flnc PE=1 SV=2	23794	287186	753	79.7	1	700.829	1399.64	2	0.0033	0	22.29	0.33	YGGDEIPYSPFR
	1	1	D3YW87	D3YW87_MOUSE Filamin-C OS=Mus musculus GN=Flnc PE=1 SV=2	23794	287186	753	79.7	1	700.83	1399.65	2	0.0054	0	37.46	0.011	YGGDEIPYSPFR
	1	1	D3YW87	D3YW87_MOUSE Filamin-C OS=Mus musculus GN=Flnc PE=1 SV=2	23794	287186	753	79.7	1	701.329	1400.64	2	1.0029	0	24.81	0.2	YGGDEIPYSPFR
	1	1	D3YW87	D3YW87_MOUSE Filamin-C OS=Mus musculus GN=Flnc PE=1 SV=2	23794	287186	753	79.7	1	701.332	1400.65	2	1.0082	0	11.69	1.3	YGGDEIPYSPFR
	1	1	D3YW87	D3YW87_MOUSE Filamin-C OS=Mus musculus GN=Flnc PE=1 SV=2	23794	287186	753	79.7	1	701.911	1401.81	2	0.0052	0	41.58	0.00084	PFNLVIPFTVQK
	1	1	D3YW87	D3YW87_MOUSE Filamin-C OS=Mus musculus GN=Flnc PE=1 SV=2	23794	287186	753	79.7	1	470.938	1409.79	3	-0.0008	2	61.15	7e-06	VKEVADFKVFTK
	1	1	D3YW87	D3YW87_MOUSE Filamin-C OS=Mus musculus GN=Flnc PE=1 SV=2	23794	287186	753	79.7	1	705.903	1409.79	2	-0.0005	2	41.39	0.00087	VKEVADFKVFTK
	1	1	D3YW87	D3YW87_MOUSE Filamin-C OS=Mus musculus GN=Flnc PE=1 SV=2	23794	287186	753	79.7	1	707.354	1412.69	2	0.0039	1	3.17	0.73	SSSSRGASYSSIPK
	1	1	D3YW87	D3YW87_MOUSE Filamin-C OS=Mus musculus GN=Flnc PE=1 SV=2	23794	287186	753	79.7	0	714.414	1426.81	2	-0.0013	2	100.94	6.9e-10	GAGSGELKVTVKGPK
	1	1	D3YW87	D3YW87_MOUSE Filamin-C OS=Mus musculus GN=Flnc PE=1 SV=2	23794	287186	753	79.7	0	476.612	1426.81	3	-0.0008	2	43.29	0.00036	GAGSGELKVTVKGPK
	1	1	D3YW87	D3YW87_MOUSE Filamin-C OS=Mus musculus GN=Flnc PE=1 SV=2	23794	287186	753	79.7	1	477.229	1428.67	3	-0.0014	0	41.87	0.00012	AGTNMMMVGVHGPK
	1	1	D3YW87	D3YW87_MOUSE Filamin-C OS=Mus musculus GN=Flnc PE=1 SV=2	23794	287186	753	79.7	1	715.341	1428.67	2	-0.0005	0	67.06	8.6e-07	AGTNMMMVGVHGPK
	1	1	D3YW87	D3YW87_MOUSE Filamin-C OS=Mus musculus GN=Flnc PE=1 SV=2	23794	287186	753	79.7	1	479.549	1435.62	3	-0.0004	1	13.28	0.057	TFTRSSHTYTR	Phospho (ST)	0.00000200000.0
	1	1	D3YW87	D3YW87_MOUSE Filamin-C OS=Mus musculus GN=Flnc PE=1 SV=2	23794	287186	753	79.7	1	718.86	1435.71	2	-0.0037	1	57.6	1.1e-05	YADQEVPRSPFK
	1	1	D3YW87	D3YW87_MOUSE Filamin-C OS=Mus musculus GN=Flnc PE=1 SV=2	23794	287186	753	79.7	1	479.578	1435.71	3	0.0016	1	25.35	0.0058	YADQEVPRSPFK
	1	1	D3YW87	D3YW87_MOUSE Filamin-C OS=Mus musculus GN=Flnc PE=1 SV=2	23794	287186	753	79.7	1	718.864	1435.71	2	0.0046	1	56.2	4e-05	YADQEVPRSPFK
	1	1	D3YW87	D3YW87_MOUSE Filamin-C OS=Mus musculus GN=Flnc PE=1 SV=2	23794	287186	753	79.7	0	721.876	1441.74	2	-0.0037	0	91.41	2.7e-08	EAGAGGLSIAVEGPSK
	1	1	D3YW87	D3YW87_MOUSE Filamin-C OS=Mus musculus GN=Flnc PE=1 SV=2	23794	287186	753	79.7	0	721.88	1441.75	2	0.0042	0	107.59	7.7e-10	EAGAGGLSIAVEGPSK
	1	1	D3YW87	D3YW87_MOUSE Filamin-C OS=Mus musculus GN=Flnc PE=1 SV=2	23794	287186	753	79.7	1	723.336	1444.66	2	-0.0061	0	72.36	5e-07	AGTNMMMVGVHGPK	Oxidation (M)	0.00000100000000.0
	1	1	D3YW87	D3YW87_MOUSE Filamin-C OS=Mus musculus GN=Flnc PE=1 SV=2	23794	287186	753	79.7	1	482.562	1444.66	3	0.002	0	63.87	3.6e-06	AGTNMMMVGVHGPK	Oxidation (M)	0.00001000000000.0
	1	1	D3YW87	D3YW87_MOUSE Filamin-C OS=Mus musculus GN=Flnc PE=1 SV=2	23794	287186	753	79.7	1	723.34	1444.67	2	0.0029	0	49.4	2.3e-05	AGTNMMMVGVHGPK	Oxidation (M)	0.00001000000000.0
	1	1	D3YW87	D3YW87_MOUSE Filamin-C OS=Mus musculus GN=Flnc PE=1 SV=2	23794	287186	753	79.7	1	482.615	1444.82	3	-0.002	1	27.81	0.0025	RLTVTSLQETGLK
	1	1	D3YW87	D3YW87_MOUSE Filamin-C OS=Mus musculus GN=Flnc PE=1 SV=2	23794	287186	753	79.7	1	723.419	1444.82	2	-0.0009	1	43.38	0.00082	RLTVTSLQETGLK
	1	1	D3YW87	D3YW87_MOUSE Filamin-C OS=Mus musculus GN=Flnc PE=1 SV=2	23794	287186	753	79.7	1	482.615	1444.82	3	-0.0008	1	23.12	0.0068	RLTVTSLQETGLK
	1	1	D3YW87	D3YW87_MOUSE Filamin-C OS=Mus musculus GN=Flnc PE=1 SV=2	23794	287186	753	79.7	1	729.408	1456.8	2	-0.0019	1	32.91	0.00082	ATIQPVFDPSKVR
	1	1	D3YW87	D3YW87_MOUSE Filamin-C OS=Mus musculus GN=Flnc PE=1 SV=2	23794	287186	753	79.7	1	486.608	1456.8	3	-0.0001	1	38.87	0.00023	ATIQPVFDPSKVR
	1	1	D3YW87	D3YW87_MOUSE Filamin-C OS=Mus musculus GN=Flnc PE=1 SV=2	23794	287186	753	79.7	1	486.609	1456.8	3	0.0002	1	23.75	0.016	ATIQPVFDPSKVR
	1	1	D3YW87	D3YW87_MOUSE Filamin-C OS=Mus musculus GN=Flnc PE=1 SV=2	23794	287186	753	79.7	1	487.264	1458.77	3	-0.003	0	26.58	0.0032	GGLVGTPAPFSIDTK
	1	1	D3YW87	D3YW87_MOUSE Filamin-C OS=Mus musculus GN=Flnc PE=1 SV=2	23794	287186	753	79.7	1	730.394	1458.77	2	0.0009	0	13.56	0.053	GGLVGTPAPFSIDTK
	1	1	D3YW87	D3YW87_MOUSE Filamin-C OS=Mus musculus GN=Flnc PE=1 SV=2	23794	287186	753	79.7	1	730.394	1458.77	2	0.0013	0	59.33	6.6e-06	GGLVGTPAPFSIDTK
	1	1	D3YW87	D3YW87_MOUSE Filamin-C OS=Mus musculus GN=Flnc PE=1 SV=2	23794	287186	753	79.7	1	730.394	1458.77	2	0.0024	0	11.11	0.091	GGLVGTPAPFSIDTK
	1	1	D3YW87	D3YW87_MOUSE Filamin-C OS=Mus musculus GN=Flnc PE=1 SV=2	23794	287186	753	79.7	1	730.395	1458.77	2	0.0029	0	71.62	1.9e-07	GGLVGTPAPFSIDTK
	1	1	D3YW87	D3YW87_MOUSE Filamin-C OS=Mus musculus GN=Flnc PE=1 SV=2	23794	287186	753	79.7	1	730.395	1458.78	2	0.0034	0	43.04	9.2e-05	GGLVGTPAPFSIDTK
	1	1	D3YW87	D3YW87_MOUSE Filamin-C OS=Mus musculus GN=Flnc PE=1 SV=2	23794	287186	753	79.7	1	730.395	1458.78	2	0.004	0	27.2	0.0028	GGLVGTPAPFSIDTK
	1	1	D3YW87	D3YW87_MOUSE Filamin-C OS=Mus musculus GN=Flnc PE=1 SV=2	23794	287186	753	79.7	1	730.395	1458.78	2	0.0045	0	25.51	0.004	GGLVGTPAPFSIDTK
	1	1	D3YW87	D3YW87_MOUSE Filamin-C OS=Mus musculus GN=Flnc PE=1 SV=2	23794	287186	753	79.7	1	730.396	1458.78	2	0.005	0	46.06	7.9e-05	GGLVGTPAPFSIDTK
	1	1	D3YW87	D3YW87_MOUSE Filamin-C OS=Mus musculus GN=Flnc PE=1 SV=2	23794	287186	753	79.7	1	730.396	1458.78	2	0.0052	0	14.19	0.047	GGLVGTPAPFSIDTK
	1	1	D3YW87	D3YW87_MOUSE Filamin-C OS=Mus musculus GN=Flnc PE=1 SV=2	23794	287186	753	79.7	1	730.397	1458.78	2	0.007	0	1.99	0.65	GGLVGTPAPFSIDTK
	1	1	D3YW87	D3YW87_MOUSE Filamin-C OS=Mus musculus GN=Flnc PE=1 SV=2	23794	287186	753	79.7	1	731.335	1460.65	2	-0.0028	0	56.02	5.6e-06	AGTNMMMVGVHGPK	2 Oxidation (M)	0.00001100000000.0
	1	1	D3YW87	D3YW87_MOUSE Filamin-C OS=Mus musculus GN=Flnc PE=1 SV=2	23794	287186	753	79.7	1	487.892	1460.66	3	-0.002	0	40.16	0.00064	AGTNMMMVGVHGPK	2 Oxidation (M)	0.00001100000000.0
	1	1	D3YW87	D3YW87_MOUSE Filamin-C OS=Mus musculus GN=Flnc PE=1 SV=2	23794	287186	753	79.7	1	731.335	1460.66	2	-0.002	0	47.81	0.00011	AGTNMMMVGVHGPK	2 Oxidation (M)	0.00000110000000.0
	1	1	D3YW87	D3YW87_MOUSE Filamin-C OS=Mus musculus GN=Flnc PE=1 SV=2	23794	287186	753	79.7	1	487.893	1460.66	3	-0.0013	0	10.35	0.13	AGTNMMMVGVHGPK	2 Oxidation (M)	0.00001100000000.0
	1	1	D3YW87	D3YW87_MOUSE Filamin-C OS=Mus musculus GN=Flnc PE=1 SV=2	23794	287186	753	79.7	1	731.339	1460.66	2	0.006	0	37.55	0.0003	AGTNMMMVGVHGPK	2 Oxidation (M)	0.00001100000000.0
	1	1	D3YW87	D3YW87_MOUSE Filamin-C OS=Mus musculus GN=Flnc PE=1 SV=2	23794	287186	753	79.7	1	737.383	1472.75	2	0.0049	2	0.55	1.1	FHPRPNFRQMK	Oxidation (M)	0.00000000010.0
	1	1	D3YW87	D3YW87_MOUSE Filamin-C OS=Mus musculus GN=Flnc PE=1 SV=2	23794	287186	753	79.7	1	739.332	1476.65	2	-0.0027	0	29.78	0.015	AGTNMMMVGVHGPK	3 Oxidation (M)	0.00001110000000.0
	1	1	D3YW87	D3YW87_MOUSE Filamin-C OS=Mus musculus GN=Flnc PE=1 SV=2	23794	287186	753	79.7	1	739.333	1476.65	2	-0.0002	0	52.5	4.9e-05	AGTNMMMVGVHGPK	3 Oxidation (M)	0.00001110000000.0
	1	1	D3YW87	D3YW87_MOUSE Filamin-C OS=Mus musculus GN=Flnc PE=1 SV=2	23794	287186	753	79.7	1	493.225	1476.65	3	0.0008	0	44.19	0.0015	AGTNMMMVGVHGPK	3 Oxidation (M)	0.00001110000000.0
	1	1	D3YW87	D3YW87_MOUSE Filamin-C OS=Mus musculus GN=Flnc PE=1 SV=2	23794	287186	753	79.7	1	493.225	1476.65	3	0.0015	0	38.57	0.00024	AGTNMMMVGVHGPK	3 Oxidation (M)	0.00001110000000.0
	1	1	D3YW87	D3YW87_MOUSE Filamin-C OS=Mus musculus GN=Flnc PE=1 SV=2	23794	287186	753	79.7	1	493.952	1478.83	3	-0.0016	1	9.06	0.14	LPNRHIGISFTPK
	1	1	D3YW87	D3YW87_MOUSE Filamin-C OS=Mus musculus GN=Flnc PE=1 SV=2	23794	287186	753	79.7	1	743.871	1485.73	2	-0.0027	0	94.25	9.1e-09	DAGEGGLSLAVEGPSK
	1	1	D3YW87	D3YW87_MOUSE Filamin-C OS=Mus musculus GN=Flnc PE=1 SV=2	23794	287186	753	79.7	1	743.875	1485.74	2	0.004	0	94.47	9.2e-09	DAGEGGLSLAVEGPSK
	1	1	D3YW87	D3YW87_MOUSE Filamin-C OS=Mus musculus GN=Flnc PE=1 SV=2	23794	287186	753	79.7	1	745.39	1488.77	2	-0.0069	0	7.25	0.22	GVAGVPAEFSIWTR
	1	1	D3YW87	D3YW87_MOUSE Filamin-C OS=Mus musculus GN=Flnc PE=1 SV=2	23794	287186	753	79.7	1	745.391	1488.77	2	-0.0041	0	21.91	0.011	GVAGVPAEFSIWTR
	1	1	D3YW87	D3YW87_MOUSE Filamin-C OS=Mus musculus GN=Flnc PE=1 SV=2	23794	287186	753	79.7	1	745.393	1488.77	2	-0.0009	0	36.24	0.0013	GVAGVPAEFSIWTR
	1	1	D3YW87	D3YW87_MOUSE Filamin-C OS=Mus musculus GN=Flnc PE=1 SV=2	23794	287186	753	79.7	1	745.394	1488.77	2	-0.0001	0	8.06	0.19	GVAGVPAEFSIWTR
	1	1	D3YW87	D3YW87_MOUSE Filamin-C OS=Mus musculus GN=Flnc PE=1 SV=2	23794	287186	753	79.7	1	745.394	1488.77	2	-0.0001	0	8.29	0.17	GVAGVPAEFSIWTR
	1	1	D3YW87	D3YW87_MOUSE Filamin-C OS=Mus musculus GN=Flnc PE=1 SV=2	23794	287186	753	79.7	1	497.265	1488.77	3	0.0002	0	53.55	3.8e-05	GVAGVPAEFSIWTR
	1	1	D3YW87	D3YW87_MOUSE Filamin-C OS=Mus musculus GN=Flnc PE=1 SV=2	23794	287186	753	79.7	1	745.394	1488.77	2	0.0011	0	34.87	0.0029	GVAGVPAEFSIWTR
	1	1	D3YW87	D3YW87_MOUSE Filamin-C OS=Mus musculus GN=Flnc PE=1 SV=2	23794	287186	753	79.7	1	745.394	1488.77	2	0.0014	0	67.69	9.2e-07	GVAGVPAEFSIWTR
	1	1	D3YW87	D3YW87_MOUSE Filamin-C OS=Mus musculus GN=Flnc PE=1 SV=2	23794	287186	753	79.7	1	745.394	1488.77	2	0.0019	0	33.3	0.0018	GVAGVPAEFSIWTR
	1	1	D3YW87	D3YW87_MOUSE Filamin-C OS=Mus musculus GN=Flnc PE=1 SV=2	23794	287186	753	79.7	1	745.395	1488.77	2	0.0023	0	35.36	0.0024	GVAGVPAEFSIWTR
	1	1	D3YW87	D3YW87_MOUSE Filamin-C OS=Mus musculus GN=Flnc PE=1 SV=2	23794	287186	753	79.7	1	745.395	1488.78	2	0.0034	0	67.85	1.5e-06	GVAGVPAEFSIWTR
	1	1	D3YW87	D3YW87_MOUSE Filamin-C OS=Mus musculus GN=Flnc PE=1 SV=2	23794	287186	753	79.7	1	745.395	1488.78	2	0.0037	0	8.99	0.14	GVAGVPAEFSIWTR
	1	1	D3YW87	D3YW87_MOUSE Filamin-C OS=Mus musculus GN=Flnc PE=1 SV=2	23794	287186	753	79.7	1	745.395	1488.78	2	0.0038	0	42.55	0.00019	GVAGVPAEFSIWTR
	1	1	D3YW87	D3YW87_MOUSE Filamin-C OS=Mus musculus GN=Flnc PE=1 SV=2	23794	287186	753	79.7	1	745.395	1488.78	2	0.0038	0	43.86	0.00045	GVAGVPAEFSIWTR
	1	1	D3YW87	D3YW87_MOUSE Filamin-C OS=Mus musculus GN=Flnc PE=1 SV=2	23794	287186	753	79.7	1	745.396	1488.78	2	0.0042	0	42.11	0.00018	GVAGVPAEFSIWTR
	1	1	D3YW87	D3YW87_MOUSE Filamin-C OS=Mus musculus GN=Flnc PE=1 SV=2	23794	287186	753	79.7	1	745.397	1488.78	2	0.007	0	44.02	0.00028	GVAGVPAEFSIWTR
	1	1	D3YW87	D3YW87_MOUSE Filamin-C OS=Mus musculus GN=Flnc PE=1 SV=2	23794	287186	753	79.7	1	498.558	1492.65	3	-0.0022	1	5.97	0.95	SSSSRGASYSSIPK	Phospho (ST)	0.00200000000000.0
	1	1	D3YW87	D3YW87_MOUSE Filamin-C OS=Mus musculus GN=Flnc PE=1 SV=2	23794	287186	753	79.7	1	752.402	1502.79	2	-0.0043	0	29.78	0.0016	ITEGDLSQLTASIR
	1	1	D3YW87	D3YW87_MOUSE Filamin-C OS=Mus musculus GN=Flnc PE=1 SV=2	23794	287186	753	79.7	1	752.404	1502.79	2	-0.0012	0	15.6	0.034	ITEGDLSQLTASIR
	1	1	D3YW87	D3YW87_MOUSE Filamin-C OS=Mus musculus GN=Flnc PE=1 SV=2	23794	287186	753	79.7	1	752.404	1502.79	2	-0.001	0	36.77	0.00065	ITEGDLSQLTASIR
	1	1	D3YW87	D3YW87_MOUSE Filamin-C OS=Mus musculus GN=Flnc PE=1 SV=2	23794	287186	753	79.7	1	752.404	1502.79	2	-0.001	0	44.71	0.00012	ITEGDLSQLTASIR
	1	1	D3YW87	D3YW87_MOUSE Filamin-C OS=Mus musculus GN=Flnc PE=1 SV=2	23794	287186	753	79.7	1	501.938	1502.79	3	-0.0002	0	90.18	8.7e-09	ITEGDLSQLTASIR
	1	1	D3YW87	D3YW87_MOUSE Filamin-C OS=Mus musculus GN=Flnc PE=1 SV=2	23794	287186	753	79.7	1	752.404	1502.79	2	0.0001	0	20.36	0.012	ITEGDLSQLTASIR
	1	1	D3YW87	D3YW87_MOUSE Filamin-C OS=Mus musculus GN=Flnc PE=1 SV=2	23794	287186	753	79.7	1	752.404	1502.79	2	0.0003	0	119.73	5.2e-11	ITEGDLSQLTASIR
	1	1	D3YW87	D3YW87_MOUSE Filamin-C OS=Mus musculus GN=Flnc PE=1 SV=2	23794	287186	753	79.7	1	501.939	1502.79	3	0.0008	0	38.31	0.00039	ITEGDLSQLTASIR
	1	1	D3YW87	D3YW87_MOUSE Filamin-C OS=Mus musculus GN=Flnc PE=1 SV=2	23794	287186	753	79.7	1	752.405	1502.8	2	0.0016	0	5.84	0.28	ITEGDLSQLTASIR
	1	1	D3YW87	D3YW87_MOUSE Filamin-C OS=Mus musculus GN=Flnc PE=1 SV=2	23794	287186	753	79.7	1	752.406	1502.8	2	0.0027	0	14.32	0.045	ITEGDLSQLTASIR
	1	1	D3YW87	D3YW87_MOUSE Filamin-C OS=Mus musculus GN=Flnc PE=1 SV=2	23794	287186	753	79.7	1	752.406	1502.8	2	0.0029	0	46.72	4.2e-05	ITEGDLSQLTASIR
	1	1	D3YW87	D3YW87_MOUSE Filamin-C OS=Mus musculus GN=Flnc PE=1 SV=2	23794	287186	753	79.7	1	752.408	1502.8	2	0.0071	0	36.01	0.00042	ITEGDLSQLTASIR
	1	1	D3YW87	D3YW87_MOUSE Filamin-C OS=Mus musculus GN=Flnc PE=1 SV=2	23794	287186	753	79.7	1	752.904	1503.79	2	0.9993	0	3.7	0.45	ITEGDLSQLTASIR
	1	1	D3YW87	D3YW87_MOUSE Filamin-C OS=Mus musculus GN=Flnc PE=1 SV=2	23794	287186	753	79.7	1	752.904	1503.79	2	0.9995	0	29.61	0.0017	ITEGDLSQLTASIR
	1	1	D3YW87	D3YW87_MOUSE Filamin-C OS=Mus musculus GN=Flnc PE=1 SV=2	23794	287186	753	79.7	1	753.388	1504.76	2	-0.0017	0	10.78	0.097	VAVGQEQAFSVNTR
	1	1	D3YW87	D3YW87_MOUSE Filamin-C OS=Mus musculus GN=Flnc PE=1 SV=2	23794	287186	753	79.7	1	753.388	1504.76	2	-0.0016	0	28.99	0.0028	VAVGQEQAFSVNTR
	1	1	D3YW87	D3YW87_MOUSE Filamin-C OS=Mus musculus GN=Flnc PE=1 SV=2	23794	287186	753	79.7	1	753.389	1504.76	2	-0.001	0	86.59	1.2e-07	VAVGQEQAFSVNTR
	1	1	D3YW87	D3YW87_MOUSE Filamin-C OS=Mus musculus GN=Flnc PE=1 SV=2	23794	287186	753	79.7	1	502.595	1504.76	3	-0.0001	0	59.7	2.3e-05	VAVGQEQAFSVNTR
	1	1	D3YW87	D3YW87_MOUSE Filamin-C OS=Mus musculus GN=Flnc PE=1 SV=2	23794	287186	753	79.7	1	753.389	1504.76	2	0.0002	0	17.76	0.022	VAVGQEQAFSVNTR
	1	1	D3YW87	D3YW87_MOUSE Filamin-C OS=Mus musculus GN=Flnc PE=1 SV=2	23794	287186	753	79.7	1	753.389	1504.76	2	0.0007	0	14.83	0.041	VAVGQEQAFSVNTR
	1	1	D3YW87	D3YW87_MOUSE Filamin-C OS=Mus musculus GN=Flnc PE=1 SV=2	23794	287186	753	79.7	1	753.389	1504.76	2	0.0007	0	49.48	7.9e-05	VAVGQEQAFSVNTR
	1	1	D3YW87	D3YW87_MOUSE Filamin-C OS=Mus musculus GN=Flnc PE=1 SV=2	23794	287186	753	79.7	1	753.39	1504.76	2	0.0012	0	57.48	1.9e-05	VAVGQEQAFSVNTR
	1	1	D3YW87	D3YW87_MOUSE Filamin-C OS=Mus musculus GN=Flnc PE=1 SV=2	23794	287186	753	79.7	1	753.391	1504.77	2	0.0035	0	94.06	2e-08	VAVGQEQAFSVNTR
	1	1	D3YW87	D3YW87_MOUSE Filamin-C OS=Mus musculus GN=Flnc PE=1 SV=2	23794	287186	753	79.7	1	753.391	1504.77	2	0.0039	0	39.86	0.002	VAVGQEQAFSVNTR
	1	1	D3YW87	D3YW87_MOUSE Filamin-C OS=Mus musculus GN=Flnc PE=1 SV=2	23794	287186	753	79.7	1	753.392	1504.77	2	0.0062	0	79.92	2.4e-07	VAVGQEQAFSVNTR
	1	1	D3YW87	D3YW87_MOUSE Filamin-C OS=Mus musculus GN=Flnc PE=1 SV=2	23794	287186	753	79.7	1	753.925	1505.83	2	-0.0005	0	78.54	4.3e-08	HTIIVSWGGVNVPK
	1	1	D3YW87	D3YW87_MOUSE Filamin-C OS=Mus musculus GN=Flnc PE=1 SV=2	23794	287186	753	79.7	1	502.952	1505.84	3	-0.0005	0	18.81	0.027	HTIIVSWGGVNVPK
	1	1	D3YW87	D3YW87_MOUSE Filamin-C OS=Mus musculus GN=Flnc PE=1 SV=2	23794	287186	753	79.7	1	502.952	1505.84	3	-0.0005	0	35.11	0.00051	HTIIVSWGGVNVPK
	1	1	D3YW87	D3YW87_MOUSE Filamin-C OS=Mus musculus GN=Flnc PE=1 SV=2	23794	287186	753	79.7	1	758.414	1514.81	2	-0.0061	0	43.79	8e-05	IQIGEETVITVDAK
	1	1	D3YW87	D3YW87_MOUSE Filamin-C OS=Mus musculus GN=Flnc PE=1 SV=2	23794	287186	753	79.7	1	758.414	1514.81	2	-0.0056	0	41.03	0.00014	IQIGEETVITVDAK
	1	1	D3YW87	D3YW87_MOUSE Filamin-C OS=Mus musculus GN=Flnc PE=1 SV=2	23794	287186	753	79.7	1	758.414	1514.81	2	-0.0056	0	53.48	9.7e-06	IQIGEETVITVDAK
	1	1	D3YW87	D3YW87_MOUSE Filamin-C OS=Mus musculus GN=Flnc PE=1 SV=2	23794	287186	753	79.7	1	758.414	1514.81	2	-0.0055	0	16.85	0.026	IQIGEETVITVDAK
	1	1	D3YW87	D3YW87_MOUSE Filamin-C OS=Mus musculus GN=Flnc PE=1 SV=2	23794	287186	753	79.7	1	758.416	1514.82	2	-0.0024	0	36.38	0.00039	IQIGEETVITVDAK
	1	1	D3YW87	D3YW87_MOUSE Filamin-C OS=Mus musculus GN=Flnc PE=1 SV=2	23794	287186	753	79.7	1	758.416	1514.82	2	-0.0024	0	50.04	2e-05	IQIGEETVITVDAK
	1	1	D3YW87	D3YW87_MOUSE Filamin-C OS=Mus musculus GN=Flnc PE=1 SV=2	23794	287186	753	79.7	1	758.416	1514.82	2	-0.0021	0	105.13	3.4e-10	IQIGEETVITVDAK
	1	1	D3YW87	D3YW87_MOUSE Filamin-C OS=Mus musculus GN=Flnc PE=1 SV=2	23794	287186	753	79.7	1	758.416	1514.82	2	-0.0021	0	3.72	0.45	IQIGEETVITVDAK
	1	1	D3YW87	D3YW87_MOUSE Filamin-C OS=Mus musculus GN=Flnc PE=1 SV=2	23794	287186	753	79.7	1	758.416	1514.82	2	-0.001	0	85.58	3.3e-08	IQIGEETVITVDAK
	1	1	D3YW87	D3YW87_MOUSE Filamin-C OS=Mus musculus GN=Flnc PE=1 SV=2	23794	287186	753	79.7	1	758.417	1514.82	2	-0.0006	0	14.45	0.064	IQIGEETVITVDAK
	1	1	D3YW87	D3YW87_MOUSE Filamin-C OS=Mus musculus GN=Flnc PE=1 SV=2	23794	287186	753	79.7	1	758.417	1514.82	2	-0.0004	0	54.23	1e-05	IQIGEETVITVDAK
	1	1	D3YW87	D3YW87_MOUSE Filamin-C OS=Mus musculus GN=Flnc PE=1 SV=2	23794	287186	753	79.7	1	758.417	1514.82	2	-0.0002	0	61.71	1.6e-06	IQIGEETVITVDAK
	1	1	D3YW87	D3YW87_MOUSE Filamin-C OS=Mus musculus GN=Flnc PE=1 SV=2	23794	287186	753	79.7	1	758.417	1514.82	2	-0.0002	0	65.19	1e-06	IQIGEETVITVDAK
	1	1	D3YW87	D3YW87_MOUSE Filamin-C OS=Mus musculus GN=Flnc PE=1 SV=2	23794	287186	753	79.7	1	758.417	1514.82	2	-0.0002	0	81.48	4.4e-08	IQIGEETVITVDAK
	1	1	D3YW87	D3YW87_MOUSE Filamin-C OS=Mus musculus GN=Flnc PE=1 SV=2	23794	287186	753	79.7	1	758.417	1514.82	2	-0.0001	0	17.4	0.079	IQIGEETVITVDAK
	1	1	D3YW87	D3YW87_MOUSE Filamin-C OS=Mus musculus GN=Flnc PE=1 SV=2	23794	287186	753	79.7	1	758.417	1514.82	2	-0.0001	0	104.99	1.1e-09	IQIGEETVITVDAK
	1	1	D3YW87	D3YW87_MOUSE Filamin-C OS=Mus musculus GN=Flnc PE=1 SV=2	23794	287186	753	79.7	1	505.947	1514.82	3	0.0001	0	58.34	1.1e-05	IQIGEETVITVDAK
	1	1	D3YW87	D3YW87_MOUSE Filamin-C OS=Mus musculus GN=Flnc PE=1 SV=2	23794	287186	753	79.7	1	758.417	1514.82	2	0.0002	0	79.31	2e-07	IQIGEETVITVDAK
	1	1	D3YW87	D3YW87_MOUSE Filamin-C OS=Mus musculus GN=Flnc PE=1 SV=2	23794	287186	753	79.7	1	758.417	1514.82	2	0.0005	0	74.42	2.5e-07	IQIGEETVITVDAK
	1	1	D3YW87	D3YW87_MOUSE Filamin-C OS=Mus musculus GN=Flnc PE=1 SV=2	23794	287186	753	79.7	1	758.417	1514.82	2	0.0006	0	77.4	2.2e-07	IQIGEETVITVDAK
	1	1	D3YW87	D3YW87_MOUSE Filamin-C OS=Mus musculus GN=Flnc PE=1 SV=2	23794	287186	753	79.7	1	758.417	1514.82	2	0.001	0	18.1	0.045	IQIGEETVITVDAK
	1	1	D3YW87	D3YW87_MOUSE Filamin-C OS=Mus musculus GN=Flnc PE=1 SV=2	23794	287186	753	79.7	1	758.417	1514.82	2	0.001	0	54.8	9e-06	IQIGEETVITVDAK
	1	1	D3YW87	D3YW87_MOUSE Filamin-C OS=Mus musculus GN=Flnc PE=1 SV=2	23794	287186	753	79.7	1	758.417	1514.82	2	0.001	0	105.11	1.9e-10	IQIGEETVITVDAK
	1	1	D3YW87	D3YW87_MOUSE Filamin-C OS=Mus musculus GN=Flnc PE=1 SV=2	23794	287186	753	79.7	1	758.417	1514.82	2	0.001	0	85.81	1.3e-08	IQIGEETVITVDAK
	1	1	D3YW87	D3YW87_MOUSE Filamin-C OS=Mus musculus GN=Flnc PE=1 SV=2	23794	287186	753	79.7	1	758.417	1514.82	2	0.001	0	105.1	2e-10	IQIGEETVITVDAK
	1	1	D3YW87	D3YW87_MOUSE Filamin-C OS=Mus musculus GN=Flnc PE=1 SV=2	23794	287186	753	79.7	1	758.418	1514.82	2	0.0016	0	85.22	3.1e-08	IQIGEETVITVDAK
	1	1	D3YW87	D3YW87_MOUSE Filamin-C OS=Mus musculus GN=Flnc PE=1 SV=2	23794	287186	753	79.7	1	758.418	1514.82	2	0.0018	0	29.59	0.0017	IQIGEETVITVDAK
	1	1	D3YW87	D3YW87_MOUSE Filamin-C OS=Mus musculus GN=Flnc PE=1 SV=2	23794	287186	753	79.7	1	758.418	1514.82	2	0.002	0	81.67	3.9e-08	IQIGEETVITVDAK
	1	1	D3YW87	D3YW87_MOUSE Filamin-C OS=Mus musculus GN=Flnc PE=1 SV=2	23794	287186	753	79.7	1	758.418	1514.82	2	0.0024	0	84.66	1.3e-08	IQIGEETVITVDAK
	1	1	D3YW87	D3YW87_MOUSE Filamin-C OS=Mus musculus GN=Flnc PE=1 SV=2	23794	287186	753	79.7	1	505.948	1514.82	3	0.0026	0	45.81	0.00011	IQIGEETVITVDAK
	1	1	D3YW87	D3YW87_MOUSE Filamin-C OS=Mus musculus GN=Flnc PE=1 SV=2	23794	287186	753	79.7	1	758.419	1514.82	2	0.0034	0	104.6	1.8e-10	IQIGEETVITVDAK
	1	1	D3YW87	D3YW87_MOUSE Filamin-C OS=Mus musculus GN=Flnc PE=1 SV=2	23794	287186	753	79.7	1	758.419	1514.82	2	0.0035	0	52.6	1.2e-05	IQIGEETVITVDAK
	1	1	D3YW87	D3YW87_MOUSE Filamin-C OS=Mus musculus GN=Flnc PE=1 SV=2	23794	287186	753	79.7	1	758.419	1514.82	2	0.0037	0	48.11	3.9e-05	IQIGEETVITVDAK
	1	1	D3YW87	D3YW87_MOUSE Filamin-C OS=Mus musculus GN=Flnc PE=1 SV=2	23794	287186	753	79.7	1	758.419	1514.82	2	0.0038	0	89.52	6.8e-09	IQIGEETVITVDAK
	1	1	D3YW87	D3YW87_MOUSE Filamin-C OS=Mus musculus GN=Flnc PE=1 SV=2	23794	287186	753	79.7	1	758.419	1514.82	2	0.0051	0	42.31	0.00011	IQIGEETVITVDAK
	1	1	D3YW87	D3YW87_MOUSE Filamin-C OS=Mus musculus GN=Flnc PE=1 SV=2	23794	287186	753	79.7	1	758.419	1514.82	2	0.0051	0	53.36	9.9e-06	IQIGEETVITVDAK
	1	1	D3YW87	D3YW87_MOUSE Filamin-C OS=Mus musculus GN=Flnc PE=1 SV=2	23794	287186	753	79.7	1	758.42	1514.82	2	0.0054	0	47.84	5.8e-05	IQIGEETVITVDAK
	1	1	D3YW87	D3YW87_MOUSE Filamin-C OS=Mus musculus GN=Flnc PE=1 SV=2	23794	287186	753	79.7	1	758.42	1514.82	2	0.0056	0	62.65	1.3e-06	IQIGEETVITVDAK
	1	1	D3YW87	D3YW87_MOUSE Filamin-C OS=Mus musculus GN=Flnc PE=1 SV=2	23794	287186	753	79.7	1	758.921	1515.83	2	1.0074	0	26.3	0.015	IQIGEETVITVDAK
	1	1	D3YW87	D3YW87_MOUSE Filamin-C OS=Mus musculus GN=Flnc PE=1 SV=2	23794	287186	753	79.7	1	506.943	1517.81	3	-0.0011	0	63.69	7.2e-06	LENVSVALEFLER
	1	1	D3YW87	D3YW87_MOUSE Filamin-C OS=Mus musculus GN=Flnc PE=1 SV=2	23794	287186	753	79.7	1	759.912	1517.81	2	0.0005	0	81.65	1.3e-07	LENVSVALEFLER
	1	1	D3YW87	D3YW87_MOUSE Filamin-C OS=Mus musculus GN=Flnc PE=1 SV=2	23794	287186	753	79.7	1	760.392	1518.77	2	0.0015	0	101.37	4.1e-09	NAGYGGLGLSIEGPSK
	1	1	D3YW87	D3YW87_MOUSE Filamin-C OS=Mus musculus GN=Flnc PE=1 SV=2	23794	287186	753	79.7	1	510.608	1528.8	3	-0.0002	1	29.47	0.0017	FADKHVPGSPFTVK
	1	1	D3YW87	D3YW87_MOUSE Filamin-C OS=Mus musculus GN=Flnc PE=1 SV=2	23794	287186	753	79.7	1	383.208	1528.8	4	-0.0001	1	24.92	0.0093	FADKHVPGSPFTVK
	1	1	D3YW87	D3YW87_MOUSE Filamin-C OS=Mus musculus GN=Flnc PE=1 SV=2	23794	287186	753	79.7	1	510.609	1528.8	3	0.0003	1	30.34	0.0014	FADKHVPGSPFTVK
	1	1	D3YW87	D3YW87_MOUSE Filamin-C OS=Mus musculus GN=Flnc PE=1 SV=2	23794	287186	753	79.7	1	765.41	1528.81	2	0.0017	1	54.26	2e-05	FADKHVPGSPFTVK
	1	1	D3YW87	D3YW87_MOUSE Filamin-C OS=Mus musculus GN=Flnc PE=1 SV=2	23794	287186	753	79.7	1	510.609	1528.81	3	0.0022	1	8.61	0.16	FADKHVPGSPFTVK
	1	1	D3YW87	D3YW87_MOUSE Filamin-C OS=Mus musculus GN=Flnc PE=1 SV=2	23794	287186	753	79.7	1	510.61	1528.81	3	0.0032	1	51.23	0.00014	FADKHVPGSPFTVK
	1	1	D3YW87	D3YW87_MOUSE Filamin-C OS=Mus musculus GN=Flnc PE=1 SV=2	23794	287186	753	79.7	1	510.611	1528.81	3	0.007	1	7.6	0.19	FADKHVPGSPFTVK
	1	1	D3YW87	D3YW87_MOUSE Filamin-C OS=Mus musculus GN=Flnc PE=1 SV=2	23794	287186	753	79.7	1	385.961	1539.82	4	-0.0007	1	10.19	0.14	LDVHFAGAAKGEAVR
	1	1	D3YW87	D3YW87_MOUSE Filamin-C OS=Mus musculus GN=Flnc PE=1 SV=2	23794	287186	753	79.7	1	385.964	1539.83	4	-0.0037	1	17.25	0.024	FNGAHIPGSPFKIR
	1	1	D3YW87	D3YW87_MOUSE Filamin-C OS=Mus musculus GN=Flnc PE=1 SV=2	23794	287186	753	79.7	1	514.296	1539.87	3	0.0035	1	32.65	0.00087	ILVGPSEIGDASKVR
	1	1	D3YW87	D3YW87_MOUSE Filamin-C OS=Mus musculus GN=Flnc PE=1 SV=2	23794	287186	753	79.7	1	515.274	1542.8	3	0.0016	1	50.38	7.3e-05	PNITDNKDGTITVR
	1	1	D3YW87	D3YW87_MOUSE Filamin-C OS=Mus musculus GN=Flnc PE=1 SV=2	23794	287186	753	79.7	1	772.409	1542.8	2	0.0036	1	62.61	1.4e-06	PNITDNKDGTITVR
	1	1	D3YW87	D3YW87_MOUSE Filamin-C OS=Mus musculus GN=Flnc PE=1 SV=2	23794	287186	753	79.7	1	775.405	1548.8	2	-0.0038	0	0.47	12	TSQLNVGTSTDVSLK
	1	1	D3YW87	D3YW87_MOUSE Filamin-C OS=Mus musculus GN=Flnc PE=1 SV=2	23794	287186	753	79.7	1	775.405	1548.8	2	-0.0037	0	24.23	0.059	TSQLNVGTSTDVSLK
	1	1	D3YW87	D3YW87_MOUSE Filamin-C OS=Mus musculus GN=Flnc PE=1 SV=2	23794	287186	753	79.7	1	775.406	1548.8	2	-0.0023	0	52.34	1.2e-05	TSQLNVGTSTDVSLK
	1	1	D3YW87	D3YW87_MOUSE Filamin-C OS=Mus musculus GN=Flnc PE=1 SV=2	23794	287186	753	79.7	1	775.406	1548.8	2	-0.0015	0	95.37	4.3e-09	TSQLNVGTSTDVSLK
	1	1	D3YW87	D3YW87_MOUSE Filamin-C OS=Mus musculus GN=Flnc PE=1 SV=2	23794	287186	753	79.7	1	775.407	1548.8	2	-0.0006	0	52.85	6.2e-05	TSQLNVGTSTDVSLK
	1	1	D3YW87	D3YW87_MOUSE Filamin-C OS=Mus musculus GN=Flnc PE=1 SV=2	23794	287186	753	79.7	1	775.407	1548.8	2	0	0	5.93	0.28	TSQLNVGTSTDVSLK
	1	1	D3YW87	D3YW87_MOUSE Filamin-C OS=Mus musculus GN=Flnc PE=1 SV=2	23794	287186	753	79.7	1	775.407	1548.8	2	0.0005	0	85.08	2e-08	TSQLNVGTSTDVSLK
	1	1	D3YW87	D3YW87_MOUSE Filamin-C OS=Mus musculus GN=Flnc PE=1 SV=2	23794	287186	753	79.7	1	775.408	1548.8	2	0.0015	0	35.84	0.0029	TSQLNVGTSTDVSLK
	1	1	D3YW87	D3YW87_MOUSE Filamin-C OS=Mus musculus GN=Flnc PE=1 SV=2	23794	287186	753	79.7	1	775.408	1548.8	2	0.0016	0	17.52	0.023	TSQLNVGTSTDVSLK
	1	1	D3YW87	D3YW87_MOUSE Filamin-C OS=Mus musculus GN=Flnc PE=1 SV=2	23794	287186	753	79.7	1	517.274	1548.8	3	0.0017	0	55.36	8.7e-06	TSQLNVGTSTDVSLK
	1	1	D3YW87	D3YW87_MOUSE Filamin-C OS=Mus musculus GN=Flnc PE=1 SV=2	23794	287186	753	79.7	1	775.408	1548.8	2	0.0023	0	4.79	0.69	TSQLNVGTSTDVSLK
	1	1	D3YW87	D3YW87_MOUSE Filamin-C OS=Mus musculus GN=Flnc PE=1 SV=2	23794	287186	753	79.7	1	775.409	1548.8	2	0.0034	0	68.02	4.9e-07	TSQLNVGTSTDVSLK
	1	1	D3YW87	D3YW87_MOUSE Filamin-C OS=Mus musculus GN=Flnc PE=1 SV=2	23794	287186	753	79.7	1	775.409	1548.8	2	0.0038	0	4.05	0.52	TSQLNVGTSTDVSLK
	1	1	D3YW87	D3YW87_MOUSE Filamin-C OS=Mus musculus GN=Flnc PE=1 SV=2	23794	287186	753	79.7	1	777.923	1553.83	2	0.0003	1	46.07	0.00021	VRAWGPGLETGQVGK
	1	1	D3YW87	D3YW87_MOUSE Filamin-C OS=Mus musculus GN=Flnc PE=1 SV=2	23794	287186	753	79.7	1	520.598	1558.77	3	-0.0052	1	7.97	0.4	FDDKHIPGSPFTAK
	1	1	D3YW87	D3YW87_MOUSE Filamin-C OS=Mus musculus GN=Flnc PE=1 SV=2	23794	287186	753	79.7	1	520.599	1558.77	3	-0.0032	1	25.34	0.01	FDDKHIPGSPFTAK
	1	1	D3YW87	D3YW87_MOUSE Filamin-C OS=Mus musculus GN=Flnc PE=1 SV=2	23794	287186	753	79.7	1	390.702	1558.78	4	-0.0008	1	26.56	0.11	FDDKHIPGSPFTAK
	1	1	D3YW87	D3YW87_MOUSE Filamin-C OS=Mus musculus GN=Flnc PE=1 SV=2	23794	287186	753	79.7	1	780.397	1558.78	2	0.001	1	43.82	0.002	FDDKHIPGSPFTAK
	1	1	D3YW87	D3YW87_MOUSE Filamin-C OS=Mus musculus GN=Flnc PE=1 SV=2	23794	287186	753	79.7	1	520.601	1558.78	3	0.0027	1	11.12	0.17	FDDKHIPGSPFTAK
	1	1	D3YW87	D3YW87_MOUSE Filamin-C OS=Mus musculus GN=Flnc PE=1 SV=2	23794	287186	753	79.7	1	785.409	1568.8	2	0.0014	0	52.37	4.2e-05	FVPQEMGPHTVTVK
	1	1	D3YW87	D3YW87_MOUSE Filamin-C OS=Mus musculus GN=Flnc PE=1 SV=2	23794	287186	753	79.7	1	524.275	1569.8	3	1.002	0	44.4	0.00012	FVPQEMGPHTVTVK
	1	1	D3YW87	D3YW87_MOUSE Filamin-C OS=Mus musculus GN=Flnc PE=1 SV=2	23794	287186	753	79.7	1	786.418	1570.82	2	-0.0007	0	97.3	8.2e-10	VNQPASFAVQLNGAR
	1	1	D3YW87	D3YW87_MOUSE Filamin-C OS=Mus musculus GN=Flnc PE=1 SV=2	23794	287186	753	79.7	1	524.615	1570.82	3	0.0001	0	96.23	1.1e-08	VNQPASFAVQLNGAR
	1	1	D3YW87	D3YW87_MOUSE Filamin-C OS=Mus musculus GN=Flnc PE=1 SV=2	23794	287186	753	79.7	1	787.398	1572.78	2	0.0037	0	39.59	0.00044	SPFEVQVSPEAGAQK
	1	1	D3YW87	D3YW87_MOUSE Filamin-C OS=Mus musculus GN=Flnc PE=1 SV=2	23794	287186	753	79.7	1	787.399	1572.78	2	0.0043	0	1.99	0.65	SPFEVQVSPEAGAQK
	1	1	D3YW87	D3YW87_MOUSE Filamin-C OS=Mus musculus GN=Flnc PE=1 SV=2	23794	287186	753	79.7	1	787.4	1572.79	2	0.0078	0	2.88	1.1	SPFEVQVSPEAGAQK
	1	1	D3YW87	D3YW87_MOUSE Filamin-C OS=Mus musculus GN=Flnc PE=1 SV=2	23794	287186	753	79.7	1	526.562	1576.66	3	0.0004	0	45.61	5.3e-05	TDTYVTDNGDGTYR
	1	1	D3YW87	D3YW87_MOUSE Filamin-C OS=Mus musculus GN=Flnc PE=1 SV=2	23794	287186	753	79.7	1	789.34	1576.67	2	0.0021	0	71.11	2.1e-07	TDTYVTDNGDGTYR
	1	1	D3YW87	D3YW87_MOUSE Filamin-C OS=Mus musculus GN=Flnc PE=1 SV=2	23794	287186	753	79.7	1	791.943	1581.87	2	-0.0051	0	27.31	0.0027	SPFVVNVAPPLDLSK
	1	1	D3YW87	D3YW87_MOUSE Filamin-C OS=Mus musculus GN=Flnc PE=1 SV=2	23794	287186	753	79.7	1	791.944	1581.87	2	-0.0023	0	53.91	1e-05	SPFVVNVAPPLDLSK
	1	1	D3YW87	D3YW87_MOUSE Filamin-C OS=Mus musculus GN=Flnc PE=1 SV=2	23794	287186	753	79.7	1	791.945	1581.87	2	-0.0018	0	63.65	5.3e-06	SPFVVNVAPPLDLSK
	1	1	D3YW87	D3YW87_MOUSE Filamin-C OS=Mus musculus GN=Flnc PE=1 SV=2	23794	287186	753	79.7	1	791.945	1581.88	2	-0.0014	0	49.43	2.3e-05	SPFVVNVAPPLDLSK
	1	1	D3YW87	D3YW87_MOUSE Filamin-C OS=Mus musculus GN=Flnc PE=1 SV=2	23794	287186	753	79.7	1	791.945	1581.88	2	-0.0011	0	41.14	0.00015	SPFVVNVAPPLDLSK
	1	1	D3YW87	D3YW87_MOUSE Filamin-C OS=Mus musculus GN=Flnc PE=1 SV=2	23794	287186	753	79.7	1	791.945	1581.88	2	-0.0005	0	35.55	0.00046	SPFVVNVAPPLDLSK
	1	1	D3YW87	D3YW87_MOUSE Filamin-C OS=Mus musculus GN=Flnc PE=1 SV=2	23794	287186	753	79.7	1	791.946	1581.88	2	-0.0002	0	24.52	0.005	SPFVVNVAPPLDLSK
	1	1	D3YW87	D3YW87_MOUSE Filamin-C OS=Mus musculus GN=Flnc PE=1 SV=2	23794	287186	753	79.7	1	791.946	1581.88	2	0.0003	0	18.91	0.017	SPFVVNVAPPLDLSK
	1	1	D3YW87	D3YW87_MOUSE Filamin-C OS=Mus musculus GN=Flnc PE=1 SV=2	23794	287186	753	79.7	1	791.946	1581.88	2	0.0004	0	25.12	0.0044	SPFVVNVAPPLDLSK
	1	1	D3YW87	D3YW87_MOUSE Filamin-C OS=Mus musculus GN=Flnc PE=1 SV=2	23794	287186	753	79.7	1	791.946	1581.88	2	0.0008	0	50.4	1.9e-05	SPFVVNVAPPLDLSK
	1	1	D3YW87	D3YW87_MOUSE Filamin-C OS=Mus musculus GN=Flnc PE=1 SV=2	23794	287186	753	79.7	1	791.946	1581.88	2	0.0009	0	50.45	2.4e-05	SPFVVNVAPPLDLSK
	1	1	D3YW87	D3YW87_MOUSE Filamin-C OS=Mus musculus GN=Flnc PE=1 SV=2	23794	287186	753	79.7	1	791.947	1581.88	2	0.0017	0	70.88	1.6e-06	SPFVVNVAPPLDLSK
	1	1	D3YW87	D3YW87_MOUSE Filamin-C OS=Mus musculus GN=Flnc PE=1 SV=2	23794	287186	753	79.7	1	791.947	1581.88	2	0.0031	0	54.74	4e-05	SPFVVNVAPPLDLSK
	1	1	D3YW87	D3YW87_MOUSE Filamin-C OS=Mus musculus GN=Flnc PE=1 SV=2	23794	287186	753	79.7	1	528.301	1581.88	3	0.0035	0	56.72	4.8e-06	SPFVVNVAPPLDLSK
	1	1	D3YW87	D3YW87_MOUSE Filamin-C OS=Mus musculus GN=Flnc PE=1 SV=2	23794	287186	753	79.7	1	791.947	1581.88	2	0.0036	0	9.19	0.14	SPFVVNVAPPLDLSK
	1	1	D3YW87	D3YW87_MOUSE Filamin-C OS=Mus musculus GN=Flnc PE=1 SV=2	23794	287186	753	79.7	1	791.949	1581.88	2	0.0071	0	36.33	0.00039	SPFVVNVAPPLDLSK
	1	1	D3YW87	D3YW87_MOUSE Filamin-C OS=Mus musculus GN=Flnc PE=1 SV=2	23794	287186	753	79.7	1	791.949	1581.88	2	0.0071	0	43.58	8.2e-05	SPFVVNVAPPLDLSK
	1	1	D3YW87	D3YW87_MOUSE Filamin-C OS=Mus musculus GN=Flnc PE=1 SV=2	23794	287186	753	79.7	1	792.444	1582.87	2	0.9977	0	21.4	0.0098	SPFVVNVAPPLDLSK
	1	1	D3YW87	D3YW87_MOUSE Filamin-C OS=Mus musculus GN=Flnc PE=1 SV=2	23794	287186	753	79.7	1	792.445	1582.88	2	0.9991	0	25.72	0.005	SPFVVNVAPPLDLSK
	1	1	D3YW87	D3YW87_MOUSE Filamin-C OS=Mus musculus GN=Flnc PE=1 SV=2	23794	287186	753	79.7	1	792.446	1582.88	2	1.0013	0	16.26	0.031	SPFVVNVAPPLDLSK
	1	1	D3YW87	D3YW87_MOUSE Filamin-C OS=Mus musculus GN=Flnc PE=1 SV=2	23794	287186	753	79.7	1	792.449	1582.88	2	1.0078	0	17.42	0.023	SPFVVNVAPPLDLSK
	1	1	D3YW87	D3YW87_MOUSE Filamin-C OS=Mus musculus GN=Flnc PE=1 SV=2	23794	287186	753	79.7	1	792.913	1583.81	2	-0.0031	0	95.42	1.2e-08	GAGTGGLGLAIEGPSEAK
	1	1	D3YW87	D3YW87_MOUSE Filamin-C OS=Mus musculus GN=Flnc PE=1 SV=2	23794	287186	753	79.7	1	792.913	1583.81	2	-0.003	0	17.64	0.038	GAGTGGLGLAIEGPSEAK
	1	1	D3YW87	D3YW87_MOUSE Filamin-C OS=Mus musculus GN=Flnc PE=1 SV=2	23794	287186	753	79.7	1	528.945	1583.81	3	-0.0017	0	69.67	5.8e-06	GAGTGGLGLAIEGPSEAK
	1	1	D3YW87	D3YW87_MOUSE Filamin-C OS=Mus musculus GN=Flnc PE=1 SV=2	23794	287186	753	79.7	1	792.916	1583.82	2	0.0025	0	59.92	2.4e-06	GAGTGGLGLAIEGPSEAK
	1	1	D3YW87	D3YW87_MOUSE Filamin-C OS=Mus musculus GN=Flnc PE=1 SV=2	23794	287186	753	79.7	1	793.406	1584.8	2	0.0003	0	43.89	0.00017	FVPQEMGPHTVTVK	Oxidation (M)	0.00000100000000.0
	1	1	D3YW87	D3YW87_MOUSE Filamin-C OS=Mus musculus GN=Flnc PE=1 SV=2	23794	287186	753	79.7	1	529.273	1584.8	3	0.0007	0	30.73	0.0013	FVPQEMGPHTVTVK	Oxidation (M)	0.00000100000000.0
	1	1	D3YW87	D3YW87_MOUSE Filamin-C OS=Mus musculus GN=Flnc PE=1 SV=2	23794	287186	753	79.7	1	529.274	1584.8	3	0.0016	0	25.69	0.0039	FVPQEMGPHTVTVK	Oxidation (M)	0.00000100000000.0
	1	1	D3YW87	D3YW87_MOUSE Filamin-C OS=Mus musculus GN=Flnc PE=1 SV=2	23794	287186	753	79.7	1	793.407	1584.8	2	0.0016	0	63.92	1e-06	FVPQEMGPHTVTVK	Oxidation (M)	0.00000100000000.0
	1	1	D3YW87	D3YW87_MOUSE Filamin-C OS=Mus musculus GN=Flnc PE=1 SV=2	23794	287186	753	79.7	1	529.274	1584.8	3	0.0022	0	16.16	0.03	FVPQEMGPHTVTVK	Oxidation (M)	0.00000100000000.0
	1	1	D3YW87	D3YW87_MOUSE Filamin-C OS=Mus musculus GN=Flnc PE=1 SV=2	23794	287186	753	79.7	1	398.711	1590.81	4	-0.0014	0	14.94	0.05	FIPHENGVHSIDVK
	1	1	D3YW87	D3YW87_MOUSE Filamin-C OS=Mus musculus GN=Flnc PE=1 SV=2	23794	287186	753	79.7	1	531.279	1590.81	3	-0.0014	0	18.32	0.046	FIPHENGVHSIDVK
	1	1	D3YW87	D3YW87_MOUSE Filamin-C OS=Mus musculus GN=Flnc PE=1 SV=2	23794	287186	753	79.7	1	796.414	1590.81	2	-0.0009	0	51.23	4.2e-05	FIPHENGVHSIDVK
	1	1	D3YW87	D3YW87_MOUSE Filamin-C OS=Mus musculus GN=Flnc PE=1 SV=2	23794	287186	753	79.7	1	798.396	1594.78	2	-0.0076	0	0.41	1.9	IQIGEETVITVDAK	Phospho (ST)	0.00000020000000.0
	1	1	D3YW87	D3YW87_MOUSE Filamin-C OS=Mus musculus GN=Flnc PE=1 SV=2	23794	287186	753	79.7	1	798.432	1594.85	2	-0.002	0	13.41	0.055	YVVTITWGGYAIPR
	1	1	D3YW87	D3YW87_MOUSE Filamin-C OS=Mus musculus GN=Flnc PE=1 SV=2	23794	287186	753	79.7	1	798.433	1594.85	2	-0.0002	0	54.3	2.3e-05	YVVTITWGGYAIPR
	1	1	D3YW87	D3YW87_MOUSE Filamin-C OS=Mus musculus GN=Flnc PE=1 SV=2	23794	287186	753	79.7	1	798.433	1594.85	2	0.0013	0	65.45	7.3e-07	YVVTITWGGYAIPR
	1	1	D3YW87	D3YW87_MOUSE Filamin-C OS=Mus musculus GN=Flnc PE=1 SV=2	23794	287186	753	79.7	1	798.433	1594.85	2	0.0016	0	43.24	8.8e-05	YVVTITWGGYAIPR
	1	1	D3YW87	D3YW87_MOUSE Filamin-C OS=Mus musculus GN=Flnc PE=1 SV=2	23794	287186	753	79.7	1	532.625	1594.85	3	0.002	0	57.48	4.1e-06	YVVTITWGGYAIPR
	1	1	D3YW87	D3YW87_MOUSE Filamin-C OS=Mus musculus GN=Flnc PE=1 SV=2	23794	287186	753	79.7	1	533.958	1598.85	3	0	1	26.24	0.01	AFGPGLEGGLVNKANR
	1	1	D3YW87	D3YW87_MOUSE Filamin-C OS=Mus musculus GN=Flnc PE=1 SV=2	23794	287186	753	79.7	1	544.6	1630.78	3	-0.0061	1	26.78	0.0031	GASYSSIPKFSSDASK
	1	1	D3YW87	D3YW87_MOUSE Filamin-C OS=Mus musculus GN=Flnc PE=1 SV=2	23794	287186	753	79.7	1	824.904	1647.79	2	0.0015	0	70.22	7.2e-07	SPFEVNVGMALGDANK
	1	1	D3YW87	D3YW87_MOUSE Filamin-C OS=Mus musculus GN=Flnc PE=1 SV=2	23794	287186	753	79.7	1	550.273	1647.8	3	0.0034	0	63.13	9e-06	SPFEVNVGMALGDANK
	1	1	D3YW87	D3YW87_MOUSE Filamin-C OS=Mus musculus GN=Flnc PE=1 SV=2	23794	287186	753	79.7	1	831.906	1661.8	2	-0.0012	0	65.36	7.4e-07	IPGNWFQMVSAQER
	1	1	D3YW87	D3YW87_MOUSE Filamin-C OS=Mus musculus GN=Flnc PE=1 SV=2	23794	287186	753	79.7	1	554.941	1661.8	3	0.0012	0	42.54	0.00095	IPGNWFQMVSAQER
	1	1	D3YW87	D3YW87_MOUSE Filamin-C OS=Mus musculus GN=Flnc PE=1 SV=2	23794	287186	753	79.7	1	831.908	1661.8	2	0.0031	0	91.92	3.1e-09	IPGNWFQMVSAQER
	1	1	D3YW87	D3YW87_MOUSE Filamin-C OS=Mus musculus GN=Flnc PE=1 SV=2	23794	287186	753	79.7	1	555.603	1663.79	3	-0.0016	0	53.3	4.3e-05	SPFEVNVGMALGDANK	Oxidation (M)	0.0000000010000000.0
	1	1	D3YW87	D3YW87_MOUSE Filamin-C OS=Mus musculus GN=Flnc PE=1 SV=2	23794	287186	753	79.7	1	832.901	1663.79	2	-0.0004	0	80.19	3e-08	SPFEVNVGMALGDANK	Oxidation (M)	0.0000000010000000.0
	1	1	D3YW87	D3YW87_MOUSE Filamin-C OS=Mus musculus GN=Flnc PE=1 SV=2	23794	287186	753	79.7	1	417.71	1666.81	4	-0.0077	1	16.22	0.03	SPFRVNVGEGSHPER
	1	1	D3YW87	D3YW87_MOUSE Filamin-C OS=Mus musculus GN=Flnc PE=1 SV=2	23794	287186	753	79.7	1	556.613	1666.82	3	-0.0012	1	31.11	0.0012	SPFRVNVGEGSHPER
	1	1	D3YW87	D3YW87_MOUSE Filamin-C OS=Mus musculus GN=Flnc PE=1 SV=2	23794	287186	753	79.7	1	839.902	1677.79	2	-0.0036	0	67.31	2e-06	IPGNWFQMVSAQER	Oxidation (M)	0.00000001000000.0
	1	1	D3YW87	D3YW87_MOUSE Filamin-C OS=Mus musculus GN=Flnc PE=1 SV=2	23794	287186	753	79.7	1	560.271	1677.79	3	-0.0014	0	15.49	0.067	IPGNWFQMVSAQER	Oxidation (M)	0.00000001000000.0
	1	1	D3YW87	D3YW87_MOUSE Filamin-C OS=Mus musculus GN=Flnc PE=1 SV=2	23794	287186	753	79.7	1	839.904	1677.79	2	-0.0009	0	73.09	1.4e-07	IPGNWFQMVSAQER	Oxidation (M)	0.00000001000000.0
	1	1	D3YW87	D3YW87_MOUSE Filamin-C OS=Mus musculus GN=Flnc PE=1 SV=2	23794	287186	753	79.7	1	849.425	1696.84	2	0.0006	1	10.19	0.12	HMGNRVYNVTYTVK	Oxidation (M)	0.01000000000000.0
	1	1	D3YW87	D3YW87_MOUSE Filamin-C OS=Mus musculus GN=Flnc PE=1 SV=2	23794	287186	753	79.7	1	566.619	1696.84	3	0.0008	1	4.16	0.58	HMGNRVYNVTYTVK	Oxidation (M)	0.01000000000000.0
	1	1	D3YW87	D3YW87_MOUSE Filamin-C OS=Mus musculus GN=Flnc PE=1 SV=2	23794	287186	753	79.7	1	856.385	1710.76	2	0.0049	1	81.34	1e-07	GASYSSIPKFSSDASK	Phospho (ST)	0.0000000000200000.0
	1	1	D3YW87	D3YW87_MOUSE Filamin-C OS=Mus musculus GN=Flnc PE=1 SV=2	23794	287186	753	79.7	1	571.259	1710.76	3	0.0058	1	30.81	0.0013	GASYSSIPKFSSDASK	Phospho (ST)	0.0000000000200000.0
	1	1	D3YW87	D3YW87_MOUSE Filamin-C OS=Mus musculus GN=Flnc PE=1 SV=2	23794	287186	753	79.7	1	429.244	1712.95	4	-0.0001	1	60.67	2e-06	TGVEVGKPTHFTVLTK
	1	1	D3YW87	D3YW87_MOUSE Filamin-C OS=Mus musculus GN=Flnc PE=1 SV=2	23794	287186	753	79.7	1	857.48	1712.95	2	0	1	83.87	3.1e-08	TGVEVGKPTHFTVLTK
	1	1	D3YW87	D3YW87_MOUSE Filamin-C OS=Mus musculus GN=Flnc PE=1 SV=2	23794	287186	753	79.7	1	571.989	1712.95	3	0.0002	1	55.93	8.9e-06	TGVEVGKPTHFTVLTK
	1	1	D3YW87	D3YW87_MOUSE Filamin-C OS=Mus musculus GN=Flnc PE=1 SV=2	23794	287186	753	79.7	1	857.924	1713.83	2	-0.0018	1	17.57	0.029	WGDESVPGSPFKVNVP
	1	1	D3YW87	D3YW87_MOUSE Filamin-C OS=Mus musculus GN=Flnc PE=1 SV=2	23794	287186	753	79.7	1	857.925	1713.84	2	-0.0002	1	25.15	0.019	WGDESVPGSPFKVNVP
	1	1	D3YW87	D3YW87_MOUSE Filamin-C OS=Mus musculus GN=Flnc PE=1 SV=2	23794	287186	753	79.7	1	572.325	1713.95	3	1.0067	1	25.87	0.013	TGVEVGKPTHFTVLTK
	1	1	D3YW87	D3YW87_MOUSE Filamin-C OS=Mus musculus GN=Flnc PE=1 SV=2	23794	287186	753	79.7	1	579.289	1734.85	3	-0.0003	1	25.2	0.0098	ARVPQTFTVDCSQAGR
	1	1	D3YW87	D3YW87_MOUSE Filamin-C OS=Mus musculus GN=Flnc PE=1 SV=2	23794	287186	753	79.7	1	435.744	1738.95	4	-0.0004	2	53.22	1e-05	AKLDVHFAGAAKGEAVR
	1	1	D3YW87	D3YW87_MOUSE Filamin-C OS=Mus musculus GN=Flnc PE=1 SV=2	23794	287186	753	79.7	1	580.657	1738.95	3	0.0011	2	53.03	1.3e-05	AKLDVHFAGAAKGEAVR
	1	1	D3YW87	D3YW87_MOUSE Filamin-C OS=Mus musculus GN=Flnc PE=1 SV=2	23794	287186	753	79.7	1	877.473	1752.93	2	0.0066	0	93.01	8.7e-09	DAGQGLLTVQILDPEGK
	1	1	D3YW87	D3YW87_MOUSE Filamin-C OS=Mus musculus GN=Flnc PE=1 SV=2	23794	287186	753	79.7	1	595.62	1783.84	3	0.0085	2	0.1	5	GELTGEVRMPSGKTAR	Oxidation (M); Phospho (ST)	0.0000000010200000.0
	1	1	D3YW87	D3YW87_MOUSE Filamin-C OS=Mus musculus GN=Flnc PE=1 SV=2	23794	287186	753	79.7	1	599.301	1794.88	3	-0.0037	2	14.8	0.26	SSHTYTRTERTEISK
	1	1	D3YW87	D3YW87_MOUSE Filamin-C OS=Mus musculus GN=Flnc PE=1 SV=2	23794	287186	753	79.7	1	603.624	1807.85	3	-0.0078	1	36.02	0.00042	DTVEVALEDKGDNTFR
	1	1	D3YW87	D3YW87_MOUSE Filamin-C OS=Mus musculus GN=Flnc PE=1 SV=2	23794	287186	753	79.7	1	904.936	1807.86	2	-0.0011	1	99.28	2.2e-09	DTVEVALEDKGDNTFR
	1	1	D3YW87	D3YW87_MOUSE Filamin-C OS=Mus musculus GN=Flnc PE=1 SV=2	23794	287186	753	79.7	1	603.627	1807.86	3	0.0015	1	26.66	0.0032	DTVEVALEDKGDNTFR
	1	1	D3YW87	D3YW87_MOUSE Filamin-C OS=Mus musculus GN=Flnc PE=1 SV=2	23794	287186	753	79.7	1	603.628	1807.86	3	0.0022	1	10.85	0.17	DTVEVALEDKGDNTFR
	1	1	D3YW87	D3YW87_MOUSE Filamin-C OS=Mus musculus GN=Flnc PE=1 SV=2	23794	287186	753	79.7	1	603.628	1807.86	3	0.0024	1	36.78	0.00055	DTVEVALEDKGDNTFR
	1	1	D3YW87	D3YW87_MOUSE Filamin-C OS=Mus musculus GN=Flnc PE=1 SV=2	23794	287186	753	79.7	1	604.021	1809.04	3	0.0022	1	42.34	0.00011	SPFVVNVAPPLDLSKVK
	1	1	D3YW87	D3YW87_MOUSE Filamin-C OS=Mus musculus GN=Flnc PE=1 SV=2	23794	287186	753	79.7	1	913.427	1824.84	2	0.0021	0	80.93	7.7e-08	TEAAEIVEGEDSAYSVR
	1	1	D3YW87	D3YW87_MOUSE Filamin-C OS=Mus musculus GN=Flnc PE=1 SV=2	23794	287186	753	79.7	1	913.427	1824.84	2	0.0022	0	109.99	4.4e-10	TEAAEIVEGEDSAYSVR
	1	1	D3YW87	D3YW87_MOUSE Filamin-C OS=Mus musculus GN=Flnc PE=1 SV=2	23794	287186	753	79.7	1	913.428	1824.84	2	0.0028	0	100.27	1.2e-09	TEAAEIVEGEDSAYSVR
	1	1	D3YW87	D3YW87_MOUSE Filamin-C OS=Mus musculus GN=Flnc PE=1 SV=2	23794	287186	753	79.7	1	609.288	1824.84	3	0.0041	0	71.56	2.7e-07	TEAAEIVEGEDSAYSVR
	1	1	D3YW87	D3YW87_MOUSE Filamin-C OS=Mus musculus GN=Flnc PE=1 SV=2	23794	287186	753	79.7	1	609.288	1824.84	3	0.006	0	104.82	2.1e-10	TEAAEIVEGEDSAYSVR
	1	1	D3YW87	D3YW87_MOUSE Filamin-C OS=Mus musculus GN=Flnc PE=1 SV=2	23794	287186	753	79.7	1	913.928	1825.84	2	1.0037	0	15.62	0.037	TEAAEIVEGEDSAYSVR
	1	1	D3YW87	D3YW87_MOUSE Filamin-C OS=Mus musculus GN=Flnc PE=1 SV=2	23794	287186	753	79.7	1	913.931	1825.85	2	1.0093	0	25.34	0.043	TEAAEIVEGEDSAYSVR
	1	1	D3YW87	D3YW87_MOUSE Filamin-C OS=Mus musculus GN=Flnc PE=1 SV=2	23794	287186	753	79.7	1	615.012	1842.02	3	0.0053	1	9.81	0.12	IQIGEETVITVDAKAAGK
	1	1	D3YW87	D3YW87_MOUSE Filamin-C OS=Mus musculus GN=Flnc PE=1 SV=2	23794	287186	753	79.7	1	618.008	1851	3	0.0013	1	15.05	0.039	FPTRVHVQPAVDTSGIK
	1	1	D3YW87	D3YW87_MOUSE Filamin-C OS=Mus musculus GN=Flnc PE=1 SV=2	23794	287186	753	79.7	1	929.928	1857.84	2	-0.0017	0	84.95	2.2e-07	DFEIIDNHDYSYTVK
	1	1	D3YW87	D3YW87_MOUSE Filamin-C OS=Mus musculus GN=Flnc PE=1 SV=2	23794	287186	753	79.7	1	620.288	1857.84	3	0.0001	0	37.71	0.00062	DFEIIDNHDYSYTVK
	1	1	D3YW87	D3YW87_MOUSE Filamin-C OS=Mus musculus GN=Flnc PE=1 SV=2	23794	287186	753	79.7	1	620.289	1857.85	3	0.004	0	17.28	0.12	DFEIIDNHDYSYTVK
	1	1	D3YW87	D3YW87_MOUSE Filamin-C OS=Mus musculus GN=Flnc PE=1 SV=2	23794	287186	753	79.7	1	468.753	1870.98	4	-0.0017	2	65.01	1.3e-05	TARPNITDNKDGTITVR
	1	1	D3YW87	D3YW87_MOUSE Filamin-C OS=Mus musculus GN=Flnc PE=1 SV=2	23794	287186	753	79.7	1	624.669	1870.98	3	-0.0016	2	66.45	5.9e-07	TARPNITDNKDGTITVR
	1	1	D3YW87	D3YW87_MOUSE Filamin-C OS=Mus musculus GN=Flnc PE=1 SV=2	23794	287186	753	79.7	1	468.753	1870.98	4	-0.0014	2	64.67	6.8e-06	TARPNITDNKDGTITVR
	1	1	D3YW87	D3YW87_MOUSE Filamin-C OS=Mus musculus GN=Flnc PE=1 SV=2	23794	287186	753	79.7	1	624.67	1870.99	3	0.0011	2	63.63	1.1e-06	TARPNITDNKDGTITVR
	1	1	D3YW87	D3YW87_MOUSE Filamin-C OS=Mus musculus GN=Flnc PE=1 SV=2	23794	287186	753	79.7	1	936.501	1870.99	2	0.0017	2	26.82	0.022	TARPNITDNKDGTITVR
	1	1	D3YW87	D3YW87_MOUSE Filamin-C OS=Mus musculus GN=Flnc PE=1 SV=2	23794	287186	753	79.7	1	468.754	1870.99	4	0.0021	2	26.58	0.0079	TARPNITDNKDGTITVR
	1	1	D3YW87	D3YW87_MOUSE Filamin-C OS=Mus musculus GN=Flnc PE=1 SV=2	23794	287186	753	79.7	1	624.67	1870.99	3	0.0022	2	0.46	0.95	TARPNITDNKDGTITVR
	1	1	D3YW87	D3YW87_MOUSE Filamin-C OS=Mus musculus GN=Flnc PE=1 SV=2	23794	287186	753	79.7	1	936.502	1870.99	2	0.0025	2	20.11	0.4	TARPNITDNKDGTITVR
	1	1	D3YW87	D3YW87_MOUSE Filamin-C OS=Mus musculus GN=Flnc PE=1 SV=2	23794	287186	753	79.7	1	624.67	1870.99	3	0.0026	2	31.01	0.0012	TARPNITDNKDGTITVR
	1	1	D3YW87	D3YW87_MOUSE Filamin-C OS=Mus musculus GN=Flnc PE=1 SV=2	23794	287186	753	79.7	1	636.008	1905	3	-0.0006	1	66.66	1.3e-06	QMKLENVSVALEFLER
	1	1	D3YW87	D3YW87_MOUSE Filamin-C OS=Mus musculus GN=Flnc PE=1 SV=2	23794	287186	753	79.7	1	961.505	1921	2	-0.0022	1	77.77	2.2e-07	QMKLENVSVALEFLER	Oxidation (M)	0.0100000000000000.0
	1	1	D3YW87	D3YW87_MOUSE Filamin-C OS=Mus musculus GN=Flnc PE=1 SV=2	23794	287186	753	79.7	1	641.34	1921	3	0.0009	1	91.3	3.6e-08	QMKLENVSVALEFLER	Oxidation (M)	0.0100000000000000.0
	1	1	D3YW87	D3YW87_MOUSE Filamin-C OS=Mus musculus GN=Flnc PE=1 SV=2	23794	287186	753	79.7	1	974.422	1946.83	2	-0.003	0	107.46	8.4e-11	DNGDGTYTVSYLPDMSGR
	1	1	D3YW87	D3YW87_MOUSE Filamin-C OS=Mus musculus GN=Flnc PE=1 SV=2	23794	287186	753	79.7	1	649.951	1946.83	3	-0.0018	0	36.06	0.00056	DNGDGTYTVSYLPDMSGR
	1	1	D3YW87	D3YW87_MOUSE Filamin-C OS=Mus musculus GN=Flnc PE=1 SV=2	23794	287186	753	79.7	1	974.423	1946.83	2	-0.0008	0	56.74	4.8e-06	DNGDGTYTVSYLPDMSGR
	1	1	D3YW87	D3YW87_MOUSE Filamin-C OS=Mus musculus GN=Flnc PE=1 SV=2	23794	287186	753	79.7	1	974.427	1946.84	2	0.0067	0	33.34	0.00075	DNGDGTYTVSYLPDMSGR
	1	1	D3YW87	D3YW87_MOUSE Filamin-C OS=Mus musculus GN=Flnc PE=1 SV=2	23794	287186	753	79.7	1	488.782	1951.1	4	-0.0012	1	26.96	0.004	VAGLHKVTVLFAGQNIER
	1	1	D3YW87	D3YW87_MOUSE Filamin-C OS=Mus musculus GN=Flnc PE=1 SV=2	23794	287186	753	79.7	1	653.633	1957.88	3	0.0011	0	18.49	0.018	EAGDGVFECEYYPVVPGK
	1	1	D3YW87	D3YW87_MOUSE Filamin-C OS=Mus musculus GN=Flnc PE=1 SV=2	23794	287186	753	79.7	1	979.947	1957.88	2	0.0021	0	59.57	3.8e-06	EAGDGVFECEYYPVVPGK
	1	1	D3YW87	D3YW87_MOUSE Filamin-C OS=Mus musculus GN=Flnc PE=1 SV=2	23794	287186	753	79.7	1	982.416	1962.82	2	-0.0088	0	74.11	1.6e-07	DNGDGTYTVSYLPDMSGR	Oxidation (M)	0.000000000000001000.0
	1	1	D3YW87	D3YW87_MOUSE Filamin-C OS=Mus musculus GN=Flnc PE=1 SV=2	23794	287186	753	79.7	1	655.283	1962.83	3	-0.0006	0	35.07	0.0023	DNGDGTYTVSYLPDMSGR	Oxidation (M)	0.000000000000001000.0
	1	1	D3YW87	D3YW87_MOUSE Filamin-C OS=Mus musculus GN=Flnc PE=1 SV=2	23794	287186	753	79.7	1	982.421	1962.83	2	0.0011	0	72.15	5e-07	DNGDGTYTVSYLPDMSGR	Oxidation (M)	0.000000000000001000.0
	1	1	D3YW87	D3YW87_MOUSE Filamin-C OS=Mus musculus GN=Flnc PE=1 SV=2	23794	287186	753	79.7	1	982.422	1962.83	2	0.0034	0	57.75	7.9e-06	DNGDGTYTVSYLPDMSGR	Oxidation (M)	0.000000000000001000.0
	1	1	D3YW87	D3YW87_MOUSE Filamin-C OS=Mus musculus GN=Flnc PE=1 SV=2	23794	287186	753	79.7	1	982.986	1963.96	2	-0.003	2	85.2	4.2e-08	RDTVEVALEDKGDNTFR
	1	1	D3YW87	D3YW87_MOUSE Filamin-C OS=Mus musculus GN=Flnc PE=1 SV=2	23794	287186	753	79.7	1	491.997	1963.96	4	-0.0017	2	70.4	2.8e-06	RDTVEVALEDKGDNTFR
	1	1	D3YW87	D3YW87_MOUSE Filamin-C OS=Mus musculus GN=Flnc PE=1 SV=2	23794	287186	753	79.7	1	655.66	1963.96	3	-0.0011	2	67.94	1.1e-06	RDTVEVALEDKGDNTFR
	1	1	D3YW87	D3YW87_MOUSE Filamin-C OS=Mus musculus GN=Flnc PE=1 SV=2	23794	287186	753	79.7	1	990.043	1978.07	2	-0.0011	1	34.27	0.00061	DAGQGLLTVQILDPEGKPK
	1	1	D3YW87	D3YW87_MOUSE Filamin-C OS=Mus musculus GN=Flnc PE=1 SV=2	23794	287186	753	79.7	1	660.365	1978.07	3	-0.0002	1	72.15	1.7e-07	DAGQGLLTVQILDPEGKPK
	1	1	D3YW87	D3YW87_MOUSE Filamin-C OS=Mus musculus GN=Flnc PE=1 SV=2	23794	287186	753	79.7	1	660.365	1978.07	3	0.0006	1	71.55	2.1e-07	DAGQGLLTVQILDPEGKPK
	1	1	D3YW87	D3YW87_MOUSE Filamin-C OS=Mus musculus GN=Flnc PE=1 SV=2	23794	287186	753	79.7	1	660.365	1978.07	3	0.0013	1	59.22	3.4e-06	DAGQGLLTVQILDPEGKPK
	1	1	D3YW87	D3YW87_MOUSE Filamin-C OS=Mus musculus GN=Flnc PE=1 SV=2	23794	287186	753	79.7	1	660.366	1978.08	3	0.0026	1	31.63	0.002	DAGQGLLTVQILDPEGKPK
	1	1	D3YW87	D3YW87_MOUSE Filamin-C OS=Mus musculus GN=Flnc PE=1 SV=2	23794	287186	753	79.7	1	660.366	1978.08	3	0.0028	1	12.18	0.087	DAGQGLLTVQILDPEGKPK
	1	1	D3YW87	D3YW87_MOUSE Filamin-C OS=Mus musculus GN=Flnc PE=1 SV=2	23794	287186	753	79.7	1	660.366	1978.08	3	0.0042	1	19.9	0.026	DAGQGLLTVQILDPEGKPK
	1	1	D3YW87	D3YW87_MOUSE Filamin-C OS=Mus musculus GN=Flnc PE=1 SV=2	23794	287186	753	79.7	1	660.367	1978.08	3	0.005	1	25.55	0.0048	DAGQGLLTVQILDPEGKPK
	1	1	D3YW87	D3YW87_MOUSE Filamin-C OS=Mus musculus GN=Flnc PE=1 SV=2	23794	287186	753	79.7	1	660.698	1979.07	3	1.0001	1	33.84	0.0085	DAGQGLLTVQILDPEGKPK
	1	1	D3YW87	D3YW87_MOUSE Filamin-C OS=Mus musculus GN=Flnc PE=1 SV=2	23794	287186	753	79.7	1	666.335	1995.98	3	-0.0066	0	61.99	2.8e-05	GLSEGQTFQVAEFIVDTR
	1	1	D3YW87	D3YW87_MOUSE Filamin-C OS=Mus musculus GN=Flnc PE=1 SV=2	23794	287186	753	79.7	1	666.336	1995.99	3	-0.0027	0	64.07	2.2e-05	GLSEGQTFQVAEFIVDTR
	1	1	D3YW87	D3YW87_MOUSE Filamin-C OS=Mus musculus GN=Flnc PE=1 SV=2	23794	287186	753	79.7	1	999.001	1995.99	2	-0.0018	0	154.19	3.2e-14	GLSEGQTFQVAEFIVDTR
	1	1	D3YW87	D3YW87_MOUSE Filamin-C OS=Mus musculus GN=Flnc PE=1 SV=2	23794	287186	753	79.7	1	666.337	1995.99	3	-0.0004	0	41	0.00026	GLSEGQTFQVAEFIVDTR
	1	1	D3YW87	D3YW87_MOUSE Filamin-C OS=Mus musculus GN=Flnc PE=1 SV=2	23794	287186	753	79.7	1	666.337	1995.99	3	0.0002	0	29.54	0.0022	GLSEGQTFQVAEFIVDTR
	1	1	D3YW87	D3YW87_MOUSE Filamin-C OS=Mus musculus GN=Flnc PE=1 SV=2	23794	287186	753	79.7	1	666.338	1995.99	3	0.0011	0	104.97	2.6e-09	GLSEGQTFQVAEFIVDTR
	1	1	D3YW87	D3YW87_MOUSE Filamin-C OS=Mus musculus GN=Flnc PE=1 SV=2	23794	287186	753	79.7	1	666.338	1995.99	3	0.0018	0	67.42	1.3e-05	GLSEGQTFQVAEFIVDTR
	1	1	D3YW87	D3YW87_MOUSE Filamin-C OS=Mus musculus GN=Flnc PE=1 SV=2	23794	287186	753	79.7	1	666.34	1996	3	0.0079	0	62.71	2.9e-05	GLSEGQTFQVAEFIVDTR
	1	1	D3YW87	D3YW87_MOUSE Filamin-C OS=Mus musculus GN=Flnc PE=1 SV=2	23794	287186	753	79.7	1	999.504	1996.99	2	1.0023	0	30.95	0.0013	GLSEGQTFQVAEFIVDTR
	1	1	D3YW87	D3YW87_MOUSE Filamin-C OS=Mus musculus GN=Flnc PE=1 SV=2	23794	287186	753	79.7	1	999.507	1997	2	1.0093	0	53.27	0.00038	GLSEGQTFQVAEFIVDTR
	1	1	D3YW87	D3YW87_MOUSE Filamin-C OS=Mus musculus GN=Flnc PE=1 SV=2	23794	287186	753	79.7	1	1001.57	2001.13	2	0.0023	0	37.5	0.0003	APLQVAVLGPTGVAEPVEVR
	1	1	D3YW87	D3YW87_MOUSE Filamin-C OS=Mus musculus GN=Flnc PE=1 SV=2	23794	287186	753	79.7	1	668.05	2001.13	3	0.0026	0	79.93	3.4e-08	APLQVAVLGPTGVAEPVEVR
	1	1	D3YW87	D3YW87_MOUSE Filamin-C OS=Mus musculus GN=Flnc PE=1 SV=2	23794	287186	753	79.7	1	676.036	2025.09	3	-0.002	1	28.17	0.0023	LENVSVALEFLEREHIK
	1	1	D3YW87	D3YW87_MOUSE Filamin-C OS=Mus musculus GN=Flnc PE=1 SV=2	23794	287186	753	79.7	1	676.68	2027.02	3	-0.003	1	10.09	0.22	VPQLPITNFNRDWQDGK
	1	1	D3YW87	D3YW87_MOUSE Filamin-C OS=Mus musculus GN=Flnc PE=1 SV=2	23794	287186	753	79.7	1	676.681	2027.02	3	-0.0009	1	30.4	0.002	VPQLPITNFNRDWQDGK
	1	1	D3YW87	D3YW87_MOUSE Filamin-C OS=Mus musculus GN=Flnc PE=1 SV=2	23794	287186	753	79.7	1	1014.52	2027.02	2	0.0017	1	51.13	1.6e-05	VPQLPITNFNRDWQDGK
	1	1	D3YW87	D3YW87_MOUSE Filamin-C OS=Mus musculus GN=Flnc PE=1 SV=2	23794	287186	753	79.7	1	676.683	2027.03	3	0.0048	1	29.54	0.018	VPQLPITNFNRDWQDGK
	1	1	D3YW87	D3YW87_MOUSE Filamin-C OS=Mus musculus GN=Flnc PE=1 SV=2	23794	287186	753	79.7	1	678.985	2033.93	3	-0.0063	2	8.24	0.69	HMGNRVYNVTYTVKEK	Oxidation (M); Phospho (Y)	0.0100003000000000.0
	1	1	D3YW87	D3YW87_MOUSE Filamin-C OS=Mus musculus GN=Flnc PE=1 SV=2	23794	287186	753	79.7	1	678.989	2033.94	3	0.0047	2	8.07	1.3	HMGNRVYNVTYTVKEK	Oxidation (M); Phospho (Y)	0.0100003000000000.0
	1	1	D3YW87	D3YW87_MOUSE Filamin-C OS=Mus musculus GN=Flnc PE=1 SV=2	23794	287186	753	79.7	1	688.017	2061.03	3	-0.0026	1	92.84	8.5e-09	SPFEVNVGMALGDANKVSAR
	1	1	D3YW87	D3YW87_MOUSE Filamin-C OS=Mus musculus GN=Flnc PE=1 SV=2	23794	287186	753	79.7	1	688.019	2061.03	3	0.0034	1	98.75	1.9e-09	SPFEVNVGMALGDANKVSAR
	1	1	D3YW87	D3YW87_MOUSE Filamin-C OS=Mus musculus GN=Flnc PE=1 SV=2	23794	287186	753	79.7	1	517.024	2064.06	4	0.0009	2	5.58	0.31	VVPNNDKDRTYAVSYVPK
	1	1	D3YW87	D3YW87_MOUSE Filamin-C OS=Mus musculus GN=Flnc PE=1 SV=2	23794	287186	753	79.7	1	689.03	2064.07	3	0.0032	2	6.21	0.26	VVPNNDKDRTYAVSYVPK
	1	1	D3YW87	D3YW87_MOUSE Filamin-C OS=Mus musculus GN=Flnc PE=1 SV=2	23794	287186	753	79.7	1	1033.54	2065.07	2	1.0074	2	4.13	0.41	VVPNNDKDRTYAVSYVPK
	1	1	D3YW87	D3YW87_MOUSE Filamin-C OS=Mus musculus GN=Flnc PE=1 SV=2	23794	287186	753	79.7	1	693.348	2077.02	3	-0.0038	1	72.59	3e-07	SPFEVNVGMALGDANKVSAR	Oxidation (M)	0.00000000100000000000.0
	1	1	D3YW87	D3YW87_MOUSE Filamin-C OS=Mus musculus GN=Flnc PE=1 SV=2	23794	287186	753	79.7	1	693.351	2077.03	3	0.0039	1	73.05	1.4e-07	SPFEVNVGMALGDANKVSAR	Oxidation (M)	0.00000000100000000000.0
	1	1	D3YW87	D3YW87_MOUSE Filamin-C OS=Mus musculus GN=Flnc PE=1 SV=2	23794	287186	753	79.7	1	1039.52	2077.03	2	0.0068	1	68.79	2.8e-06	SPFEVNVGMALGDANKVSAR	Oxidation (M)	0.00000000100000000000.0
	1	1	D3YW87	D3YW87_MOUSE Filamin-C OS=Mus musculus GN=Flnc PE=1 SV=2	23794	287186	753	79.7	1	523.539	2090.13	4	-0.0009	1	21.32	0.028	HIGISFTPKEVGEHVVSVR
	1	1	D3YW87	D3YW87_MOUSE Filamin-C OS=Mus musculus GN=Flnc PE=1 SV=2	23794	287186	753	79.7	1	699.039	2094.1	3	0.0009	0	89.78	4.9e-09	LSGGHSLHETSTVLVETVTK
	1	1	D3YW87	D3YW87_MOUSE Filamin-C OS=Mus musculus GN=Flnc PE=1 SV=2	23794	287186	753	79.7	1	524.532	2094.1	4	0.0011	0	41.24	0.00018	LSGGHSLHETSTVLVETVTK
	1	1	D3YW87	D3YW87_MOUSE Filamin-C OS=Mus musculus GN=Flnc PE=1 SV=2	23794	287186	753	79.7	1	699.04	2094.1	3	0.0024	0	48.96	3.5e-05	LSGGHSLHETSTVLVETVTK
	1	1	D3YW87	D3YW87_MOUSE Filamin-C OS=Mus musculus GN=Flnc PE=1 SV=2	23794	287186	753	79.7	1	699.04	2094.1	3	0.0026	0	107.65	1.8e-10	LSGGHSLHETSTVLVETVTK
	1	1	D3YW87	D3YW87_MOUSE Filamin-C OS=Mus musculus GN=Flnc PE=1 SV=2	23794	287186	753	79.7	1	524.532	2094.1	4	0.0031	0	52.51	1.3e-05	LSGGHSLHETSTVLVETVTK
	1	1	D3YW87	D3YW87_MOUSE Filamin-C OS=Mus musculus GN=Flnc PE=1 SV=2	23794	287186	753	79.7	1	1048.06	2094.1	2	0.004	0	101.74	8.8e-10	LSGGHSLHETSTVLVETVTK
	1	1	D3YW87	D3YW87_MOUSE Filamin-C OS=Mus musculus GN=Flnc PE=1 SV=2	23794	287186	753	79.7	1	699.041	2094.1	3	0.0044	0	21.83	0.18	LSGGHSLHETSTVLVETVTK
	1	1	D3YW87	D3YW87_MOUSE Filamin-C OS=Mus musculus GN=Flnc PE=1 SV=2	23794	287186	753	79.7	1	527.55	2106.17	4	0.0014	2	44.75	6.4e-05	DAGQGLLTVQILDPEGKPKK
	1	1	D3YW87	D3YW87_MOUSE Filamin-C OS=Mus musculus GN=Flnc PE=1 SV=2	23794	287186	753	79.7	1	535.567	2138.24	4	-0.0026	2	24.93	0.0046	DLSDGLRLIALLEVLSQKR
	1	1	D3YW87	D3YW87_MOUSE Filamin-C OS=Mus musculus GN=Flnc PE=1 SV=2	23794	287186	753	79.7	1	714.086	2139.24	3	0.9939	2	40.1	0.00017	DLSDGLRLIALLEVLSQKR
	1	1	D3YW87	D3YW87_MOUSE Filamin-C OS=Mus musculus GN=Flnc PE=1 SV=2	23794	287186	753	79.7	1	722.659	2164.95	3	-0.0007	0	48.23	4.3e-05	QQEGEASSQDMTAQVTSPSGK
	1	1	D3YW87	D3YW87_MOUSE Filamin-C OS=Mus musculus GN=Flnc PE=1 SV=2	23794	287186	753	79.7	1	722.659	2164.96	3	0.002	0	62.85	1.8e-06	QQEGEASSQDMTAQVTSPSGK
	1	1	D3YW87	D3YW87_MOUSE Filamin-C OS=Mus musculus GN=Flnc PE=1 SV=2	23794	287186	753	79.7	1	1083.49	2164.96	2	0.0029	0	125.48	3.1e-12	QQEGEASSQDMTAQVTSPSGK
	1	1	D3YW87	D3YW87_MOUSE Filamin-C OS=Mus musculus GN=Flnc PE=1 SV=2	23794	287186	753	79.7	1	1091.48	2180.94	2	-0.0086	0	95.07	1.2e-09	QQEGEASSQDMTAQVTSPSGK	Oxidation (M)	0.000000000010000000000.0
	1	1	D3YW87	D3YW87_MOUSE Filamin-C OS=Mus musculus GN=Flnc PE=1 SV=2	23794	287186	753	79.7	1	727.988	2180.94	3	-0.0058	0	89.2	4.3e-09	QQEGEASSQDMTAQVTSPSGK	Oxidation (M)	0.000000000010000000000.0
	1	1	D3YW87	D3YW87_MOUSE Filamin-C OS=Mus musculus GN=Flnc PE=1 SV=2	23794	287186	753	79.7	1	727.989	2180.95	3	-0.004	0	5.2	0.4	QQEGEASSQDMTAQVTSPSGK	Oxidation (M)	0.000000000010000000000.0
	1	1	D3YW87	D3YW87_MOUSE Filamin-C OS=Mus musculus GN=Flnc PE=1 SV=2	23794	287186	753	79.7	1	1091.48	2180.95	2	-0.0021	0	17.84	0.021	QQEGEASSQDMTAQVTSPSGK	Oxidation (M)	0.000000000010000000000.0
	1	1	D3YW87	D3YW87_MOUSE Filamin-C OS=Mus musculus GN=Flnc PE=1 SV=2	23794	287186	753	79.7	1	727.99	2180.95	3	0.0003	0	74.58	1e-07	QQEGEASSQDMTAQVTSPSGK	Oxidation (M)	0.000000000010000000000.0
	1	1	D3YW87	D3YW87_MOUSE Filamin-C OS=Mus musculus GN=Flnc PE=1 SV=2	23794	287186	753	79.7	1	1091.48	2180.95	2	0.0031	0	110.05	4.8e-11	QQEGEASSQDMTAQVTSPSGK	Oxidation (M)	0.000000000010000000000.0
	1	1	D3YW87	D3YW87_MOUSE Filamin-C OS=Mus musculus GN=Flnc PE=1 SV=2	23794	287186	753	79.7	1	744.726	2231.16	3	-0.0093	1	83.1	2.1e-08	VQGLNSKVAVGQEQAFSVNTR
	1	1	D3YW87	D3YW87_MOUSE Filamin-C OS=Mus musculus GN=Flnc PE=1 SV=2	23794	287186	753	79.7	1	745.062	2232.16	3	0.9971	1	92.29	4.3e-09	VQGLNSKVAVGQEQAFSVNTR
	1	1	D3YW87	D3YW87_MOUSE Filamin-C OS=Mus musculus GN=Flnc PE=1 SV=2	23794	287186	753	79.7	1	1126.14	2250.26	2	0.0003	1	38.23	0.00026	LLGWIQNKVPQLPITNFNR
	1	1	D3YW87	D3YW87_MOUSE Filamin-C OS=Mus musculus GN=Flnc PE=1 SV=2	23794	287186	753	79.7	1	751.096	2250.27	3	0.002	1	9.29	0.13	LLGWIQNKVPQLPITNFNR
	1	1	D3YW87	D3YW87_MOUSE Filamin-C OS=Mus musculus GN=Flnc PE=1 SV=2	23794	287186	753	79.7	1	751.097	2250.27	3	0.0056	1	48.45	2.9e-05	LLGWIQNKVPQLPITNFNR
	1	1	D3YW87	D3YW87_MOUSE Filamin-C OS=Mus musculus GN=Flnc PE=1 SV=2	23794	287186	753	79.7	1	766.045	2295.11	3	-0.006	0	9.12	0.14	YTAVQQGNMAVTVTYGGDPVPK
	1	1	D3YW87	D3YW87_MOUSE Filamin-C OS=Mus musculus GN=Flnc PE=1 SV=2	23794	287186	753	79.7	1	766.046	2295.12	3	-0.0036	0	12.63	0.22	YTAVQQGNMAVTVTYGGDPVPK
	1	1	D3YW87	D3YW87_MOUSE Filamin-C OS=Mus musculus GN=Flnc PE=1 SV=2	23794	287186	753	79.7	1	766.046	2295.12	3	-0.0034	0	37.77	0.00035	YTAVQQGNMAVTVTYGGDPVPK
	1	1	D3YW87	D3YW87_MOUSE Filamin-C OS=Mus musculus GN=Flnc PE=1 SV=2	23794	287186	753	79.7	1	766.047	2295.12	3	-0.003	0	74.76	1.3e-07	YTAVQQGNMAVTVTYGGDPVPK
	1	1	D3YW87	D3YW87_MOUSE Filamin-C OS=Mus musculus GN=Flnc PE=1 SV=2	23794	287186	753	79.7	1	766.047	2295.12	3	-0.0016	0	1.67	1.4	YTAVQQGNMAVTVTYGGDPVPK
	1	1	D3YW87	D3YW87_MOUSE Filamin-C OS=Mus musculus GN=Flnc PE=1 SV=2	23794	287186	753	79.7	1	1148.57	2295.12	2	-0.0008	0	119.38	6.4e-12	YTAVQQGNMAVTVTYGGDPVPK
	1	1	D3YW87	D3YW87_MOUSE Filamin-C OS=Mus musculus GN=Flnc PE=1 SV=2	23794	287186	753	79.7	1	766.048	2295.12	3	0.0032	0	32	0.0025	YTAVQQGNMAVTVTYGGDPVPK
	1	1	D3YW87	D3YW87_MOUSE Filamin-C OS=Mus musculus GN=Flnc PE=1 SV=2	23794	287186	753	79.7	1	766.05	2295.13	3	0.0079	0	44.3	0.00023	YTAVQQGNMAVTVTYGGDPVPK
	1	1	D3YW87	D3YW87_MOUSE Filamin-C OS=Mus musculus GN=Flnc PE=1 SV=2	23794	287186	753	79.7	1	766.051	2295.13	3	0.0111	0	29.34	0.0074	YTAVQQGNMAVTVTYGGDPVPK
	1	1	D3YW87	D3YW87_MOUSE Filamin-C OS=Mus musculus GN=Flnc PE=1 SV=2	23794	287186	753	79.7	1	766.379	2296.12	3	0.9947	0	14.96	0.54	YTAVQQGNMAVTVTYGGDPVPK
	1	1	D3YW87	D3YW87_MOUSE Filamin-C OS=Mus musculus GN=Flnc PE=1 SV=2	23794	287186	753	79.7	1	766.38	2296.12	3	0.9973	0	64.58	8.8e-07	YTAVQQGNMAVTVTYGGDPVPK
	1	1	D3YW87	D3YW87_MOUSE Filamin-C OS=Mus musculus GN=Flnc PE=1 SV=2	23794	287186	753	79.7	1	766.381	2296.12	3	1.0004	0	37.65	0.00058	YTAVQQGNMAVTVTYGGDPVPK
	1	1	D3YW87	D3YW87_MOUSE Filamin-C OS=Mus musculus GN=Flnc PE=1 SV=2	23794	287186	753	79.7	1	1149.07	2296.12	2	1.0018	0	132.31	3.9e-13	YTAVQQGNMAVTVTYGGDPVPK
	1	1	D3YW87	D3YW87_MOUSE Filamin-C OS=Mus musculus GN=Flnc PE=1 SV=2	23794	287186	753	79.7	0	1152.58	2303.14	2	-0.0031	0	67.67	9.4e-07	GQHVPGSPFQFTVGPLGEGGAHK
	1	1	D3YW87	D3YW87_MOUSE Filamin-C OS=Mus musculus GN=Flnc PE=1 SV=2	23794	287186	753	79.7	0	461.636	2303.14	5	-0.002	0	37.09	0.00067	GQHVPGSPFQFTVGPLGEGGAHK
	1	1	D3YW87	D3YW87_MOUSE Filamin-C OS=Mus musculus GN=Flnc PE=1 SV=2	23794	287186	753	79.7	0	576.793	2303.14	4	-0.0003	0	53.82	9e-06	GQHVPGSPFQFTVGPLGEGGAHK
	1	1	D3YW87	D3YW87_MOUSE Filamin-C OS=Mus musculus GN=Flnc PE=1 SV=2	23794	287186	753	79.7	0	768.723	2303.15	3	0.0028	0	59.34	2.1e-05	GQHVPGSPFQFTVGPLGEGGAHK
	1	1	D3YW87	D3YW87_MOUSE Filamin-C OS=Mus musculus GN=Flnc PE=1 SV=2	23794	287186	753	79.7	0	768.724	2303.15	3	0.0041	0	36.83	0.0024	GQHVPGSPFQFTVGPLGEGGAHK
	1	1	D3YW87	D3YW87_MOUSE Filamin-C OS=Mus musculus GN=Flnc PE=1 SV=2	23794	287186	753	79.7	0	768.724	2303.15	3	0.006	0	45.22	9.7e-05	GQHVPGSPFQFTVGPLGEGGAHK
	1	1	D3YW87	D3YW87_MOUSE Filamin-C OS=Mus musculus GN=Flnc PE=1 SV=2	23794	287186	753	79.7	0	577.044	2304.15	4	1.0024	0	56.21	5.8e-06	GQHVPGSPFQFTVGPLGEGGAHK
	1	1	D3YW87	D3YW87_MOUSE Filamin-C OS=Mus musculus GN=Flnc PE=1 SV=2	23794	287186	753	79.7	0	769.06	2304.16	3	1.0138	0	4.49	1.1	GQHVPGSPFQFTVGPLGEGGAHK
	1	1	D3YW87	D3YW87_MOUSE Filamin-C OS=Mus musculus GN=Flnc PE=1 SV=2	23794	287186	753	79.7	1	771.379	2311.11	3	-0.0015	0	23.86	0.006	YTAVQQGNMAVTVTYGGDPVPK	Oxidation (M)	0.0000000010000000000000.0
	1	1	D3YW87	D3YW87_MOUSE Filamin-C OS=Mus musculus GN=Flnc PE=1 SV=2	23794	287186	753	79.7	1	771.379	2311.12	3	-0.0002	0	6.43	0.25	YTAVQQGNMAVTVTYGGDPVPK	Oxidation (M)	0.0000000010000000000000.0
	1	1	D3YW87	D3YW87_MOUSE Filamin-C OS=Mus musculus GN=Flnc PE=1 SV=2	23794	287186	753	79.7	1	1156.57	2311.12	2	0.0001	0	78.03	4.8e-08	YTAVQQGNMAVTVTYGGDPVPK	Oxidation (M)	0.0000000010000000000000.0
	1	1	D3YW87	D3YW87_MOUSE Filamin-C OS=Mus musculus GN=Flnc PE=1 SV=2	23794	287186	753	79.7	1	771.38	2311.12	3	0.0023	0	10.77	1.2	YTAVQQGNMAVTVTYGGDPVPK	Oxidation (M)	0.0000000010000000000000.0
	1	1	D3YW87	D3YW87_MOUSE Filamin-C OS=Mus musculus GN=Flnc PE=1 SV=2	23794	287186	753	79.7	1	771.38	2311.12	3	0.0042	0	51.74	1.4e-05	YTAVQQGNMAVTVTYGGDPVPK	Oxidation (M)	0.0000000010000000000000.0
	1	1	D3YW87	D3YW87_MOUSE Filamin-C OS=Mus musculus GN=Flnc PE=1 SV=2	23794	287186	753	79.7	1	1156.57	2311.12	2	0.0042	0	106.73	1e-10	YTAVQQGNMAVTVTYGGDPVPK	Oxidation (M)	0.0000000010000000000000.0
	1	1	D3YW87	D3YW87_MOUSE Filamin-C OS=Mus musculus GN=Flnc PE=1 SV=2	23794	287186	753	79.7	1	771.714	2312.12	3	1.0041	0	1.7	0.69	YTAVQQGNMAVTVTYGGDPVPK	Oxidation (M)	0.0000000010000000000000.0
	1	1	D3YW87	D3YW87_MOUSE Filamin-C OS=Mus musculus GN=Flnc PE=1 SV=2	23794	287186	753	79.7	1	775.378	2323.11	3	-0.0003	0	67.8	9.7e-07	VEESTQVGGDPFPAVFGDFLGR
	1	1	D3YW87	D3YW87_MOUSE Filamin-C OS=Mus musculus GN=Flnc PE=1 SV=2	23794	287186	753	79.7	1	1162.56	2323.11	2	0.0017	0	94.42	3.1e-09	VEESTQVGGDPFPAVFGDFLGR
	1	1	D3YW87	D3YW87_MOUSE Filamin-C OS=Mus musculus GN=Flnc PE=1 SV=2	23794	287186	753	79.7	1	775.711	2324.11	3	0.9994	0	38.72	0.00038	VEESTQVGGDPFPAVFGDFLGR
	1	1	D3YW87	D3YW87_MOUSE Filamin-C OS=Mus musculus GN=Flnc PE=1 SV=2	23794	287186	753	79.7	1	775.713	2324.12	3	1.0053	0	29.03	0.015	VEESTQVGGDPFPAVFGDFLGR
	1	1	D3YW87	D3YW87_MOUSE Filamin-C OS=Mus musculus GN=Flnc PE=1 SV=2	23794	287186	753	79.7	1	584.066	2332.23	4	0.0056	2	19.15	0.016	AFGPGLEGGLVNKANRFTVETR
	1	1	D3YW87	D3YW87_MOUSE Filamin-C OS=Mus musculus GN=Flnc PE=1 SV=2	23794	287186	753	79.7	1	780.745	2339.21	3	0.0011	0	59.2	2.9e-06	ASGPGLNASGIPASLPVEFTIDAR
	1	1	D3YW87	D3YW87_MOUSE Filamin-C OS=Mus musculus GN=Flnc PE=1 SV=2	23794	287186	753	79.7	1	780.745	2339.21	3	0.0023	0	67.6	5.3e-07	ASGPGLNASGIPASLPVEFTIDAR
	1	1	D3YW87	D3YW87_MOUSE Filamin-C OS=Mus musculus GN=Flnc PE=1 SV=2	23794	287186	753	79.7	1	1170.62	2339.22	2	0.0092	0	99.75	1.5e-09	ASGPGLNASGIPASLPVEFTIDAR
	1	1	D3YW87	D3YW87_MOUSE Filamin-C OS=Mus musculus GN=Flnc PE=1 SV=2	23794	287186	753	79.7	1	780.748	2339.22	3	0.0098	0	67.86	7.1e-07	ASGPGLNASGIPASLPVEFTIDAR
	1	1	D3YW87	D3YW87_MOUSE Filamin-C OS=Mus musculus GN=Flnc PE=1 SV=2	23794	287186	753	79.7	1	1170.62	2339.22	2	0.0104	0	92.8	7.4e-09	ASGPGLNASGIPASLPVEFTIDAR
	1	1	D3YW87	D3YW87_MOUSE Filamin-C OS=Mus musculus GN=Flnc PE=1 SV=2	23794	287186	753	79.7	1	781.076	2340.21	3	0.9951	0	50.1	2.2e-05	ASGPGLNASGIPASLPVEFTIDAR
	1	1	D3YW87	D3YW87_MOUSE Filamin-C OS=Mus musculus GN=Flnc PE=1 SV=2	23794	287186	753	79.7	1	1171.11	2340.21	2	0.9958	0	85.65	4.3e-08	ASGPGLNASGIPASLPVEFTIDAR
	1	1	D3YW87	D3YW87_MOUSE Filamin-C OS=Mus musculus GN=Flnc PE=1 SV=2	23794	287186	753	79.7	1	781.079	2340.22	3	1.0035	0	21.92	0.0088	ASGPGLNASGIPASLPVEFTIDAR
	1	1	D3YW87	D3YW87_MOUSE Filamin-C OS=Mus musculus GN=Flnc PE=1 SV=2	23794	287186	753	79.7	1	781.081	2340.22	3	1.0083	0	5.23	0.32	ASGPGLNASGIPASLPVEFTIDAR
	1	1	D3YW87	D3YW87_MOUSE Filamin-C OS=Mus musculus GN=Flnc PE=1 SV=2	23794	287186	753	79.7	1	781.082	2340.22	3	1.0125	0	2.04	0.64	ASGPGLNASGIPASLPVEFTIDAR
	1	1	D3YW87	D3YW87_MOUSE Filamin-C OS=Mus musculus GN=Flnc PE=1 SV=2	23794	287186	753	79.7	1	782.04	2343.1	3	0.0013	1	76.56	6.6e-08	VLNPSGAKTDTYVTDNGDGTYR
	1	1	D3YW87	D3YW87_MOUSE Filamin-C OS=Mus musculus GN=Flnc PE=1 SV=2	23794	287186	753	79.7	1	788.385	2362.13	3	-0.0019	0	40.75	0.00015	YDGNHIPGSPLQFYVDAINSR
	1	1	D3YW87	D3YW87_MOUSE Filamin-C OS=Mus musculus GN=Flnc PE=1 SV=2	23794	287186	753	79.7	1	788.386	2362.14	3	0.0018	0	58.2	7.5e-06	YDGNHIPGSPLQFYVDAINSR
	1	1	D3YW87	D3YW87_MOUSE Filamin-C OS=Mus musculus GN=Flnc PE=1 SV=2	23794	287186	753	79.7	1	788.387	2362.14	3	0.0038	0	43.15	0.00079	YDGNHIPGSPLQFYVDAINSR
	1	1	D3YW87	D3YW87_MOUSE Filamin-C OS=Mus musculus GN=Flnc PE=1 SV=2	23794	287186	753	79.7	1	788.388	2362.14	3	0.0076	0	61.66	1.7e-06	YDGNHIPGSPLQFYVDAINSR
	1	1	D3YW87	D3YW87_MOUSE Filamin-C OS=Mus musculus GN=Flnc PE=1 SV=2	23794	287186	753	79.7	1	788.389	2362.14	3	0.0096	0	3.57	0.46	YDGNHIPGSPLQFYVDAINSR
	1	1	D3YW87	D3YW87_MOUSE Filamin-C OS=Mus musculus GN=Flnc PE=1 SV=2	23794	287186	753	79.7	1	591.543	2362.14	4	0.01	0	10.58	0.1	YDGNHIPGSPLQFYVDAINSR
	1	1	D3YW87	D3YW87_MOUSE Filamin-C OS=Mus musculus GN=Flnc PE=1 SV=2	23794	287186	753	79.7	1	788.717	2363.13	3	0.9938	0	42.04	0.00011	YDGNHIPGSPLQFYVDAINSR
	1	1	D3YW87	D3YW87_MOUSE Filamin-C OS=Mus musculus GN=Flnc PE=1 SV=2	23794	287186	753	79.7	1	788.717	2363.13	3	0.9958	0	25.18	0.014	YDGNHIPGSPLQFYVDAINSR
	1	1	D3YW87	D3YW87_MOUSE Filamin-C OS=Mus musculus GN=Flnc PE=1 SV=2	23794	287186	753	79.7	1	788.718	2363.13	3	0.9988	0	27.16	0.016	YDGNHIPGSPLQFYVDAINSR
	1	1	D3YW87	D3YW87_MOUSE Filamin-C OS=Mus musculus GN=Flnc PE=1 SV=2	23794	287186	753	79.7	1	788.72	2363.14	3	1.0046	0	29.11	0.0033	YDGNHIPGSPLQFYVDAINSR
	1	1	D3YW87	D3YW87_MOUSE Filamin-C OS=Mus musculus GN=Flnc PE=1 SV=2	23794	287186	753	79.7	1	1182.58	2363.14	2	1.0065	0	33.75	0.00068	YDGNHIPGSPLQFYVDAINSR
	1	1	D3YW87	D3YW87_MOUSE Filamin-C OS=Mus musculus GN=Flnc PE=1 SV=2	23794	287186	753	79.7	1	1186.06	2370.11	2	0.0018	1	86.44	7.9e-09	GEAVRDFEIIDNHDYSYTVK
	1	1	D3YW87	D3YW87_MOUSE Filamin-C OS=Mus musculus GN=Flnc PE=1 SV=2	23794	287186	753	79.7	1	791.046	2370.12	3	0.0029	1	56.91	4.6e-06	GEAVRDFEIIDNHDYSYTVK
	1	1	D3YW87	D3YW87_MOUSE Filamin-C OS=Mus musculus GN=Flnc PE=1 SV=2	23794	287186	753	79.7	1	593.537	2370.12	4	0.0046	1	28.06	0.0023	GEAVRDFEIIDNHDYSYTVK
	1	1	D3YW87	D3YW87_MOUSE Filamin-C OS=Mus musculus GN=Flnc PE=1 SV=2	23794	287186	753	79.7	1	593.538	2370.12	4	0.008	1	40.21	0.00017	GEAVRDFEIIDNHDYSYTVK
	1	1	D3YW87	D3YW87_MOUSE Filamin-C OS=Mus musculus GN=Flnc PE=1 SV=2	23794	287186	753	79.7	1	791.381	2371.12	3	1.0083	1	2.63	0.87	GEAVRDFEIIDNHDYSYTVK
	1	1	D3YW87	D3YW87_MOUSE Filamin-C OS=Mus musculus GN=Flnc PE=1 SV=2	23794	287186	753	79.7	1	1187.6	2373.18	2	-0.0026	1	20.7	0.85	EAGAGGLSIAVEGPSKAEIAFEDR
	1	1	D3YW87	D3YW87_MOUSE Filamin-C OS=Mus musculus GN=Flnc PE=1 SV=2	23794	287186	753	79.7	1	792.068	2373.18	3	0.0011	1	55.1	0.00031	EAGAGGLSIAVEGPSKAEIAFEDR
	1	1	D3YW87	D3YW87_MOUSE Filamin-C OS=Mus musculus GN=Flnc PE=1 SV=2	23794	287186	753	79.7	1	792.071	2373.19	3	0.0087	1	51.27	1.6e-05	EAGAGGLSIAVEGPSKAEIAFEDR
	1	1	D3YW87	D3YW87_MOUSE Filamin-C OS=Mus musculus GN=Flnc PE=1 SV=2	23794	287186	753	79.7	1	801.375	2401.1	3	0.0058	1	43.04	0.00021	ANIRDNGDGTYTVSYLPDMSGR
	1	1	D3YW87	D3YW87_MOUSE Filamin-C OS=Mus musculus GN=Flnc PE=1 SV=2	23794	287186	753	79.7	1	801.704	2402.09	3	0.9927	1	34.55	0.04	ANIRDNGDGTYTVSYLPDMSGR
	1	1	D3YW87	D3YW87_MOUSE Filamin-C OS=Mus musculus GN=Flnc PE=1 SV=2	23794	287186	753	79.7	1	483.464	2412.28	5	0.0004	2	15.48	0.061	QMKLENVSVALEFLEREHIK
	1	1	D3YW87	D3YW87_MOUSE Filamin-C OS=Mus musculus GN=Flnc PE=1 SV=2	23794	287186	753	79.7	1	604.078	2412.28	4	0.0004	2	24.86	0.0047	QMKLENVSVALEFLEREHIK
	1	1	D3YW87	D3YW87_MOUSE Filamin-C OS=Mus musculus GN=Flnc PE=1 SV=2	23794	287186	753	79.7	1	806.703	2417.09	3	-0.004	1	46.51	6e-05	ANIRDNGDGTYTVSYLPDMSGR	Oxidation (M)	0.0000000000000000001000.0
	1	1	D3YW87	D3YW87_MOUSE Filamin-C OS=Mus musculus GN=Flnc PE=1 SV=2	23794	287186	753	79.7	1	486.663	2428.28	5	0	2	21.22	0.01	QMKLENVSVALEFLEREHIK	Oxidation (M)	0.01000000000000000000.0
	1	1	D3YW87	D3YW87_MOUSE Filamin-C OS=Mus musculus GN=Flnc PE=1 SV=2	23794	287186	753	79.7	1	810.434	2428.28	3	0.0024	2	70.98	2.2e-07	QMKLENVSVALEFLEREHIK	Oxidation (M)	0.01000000000000000000.0
	1	1	D3YW87	D3YW87_MOUSE Filamin-C OS=Mus musculus GN=Flnc PE=1 SV=2	23794	287186	753	79.7	1	608.078	2428.28	4	0.0038	2	27.95	0.0024	QMKLENVSVALEFLEREHIK	Oxidation (M)	0.01000000000000000000.0
	1	1	D3YW87	D3YW87_MOUSE Filamin-C OS=Mus musculus GN=Flnc PE=1 SV=2	23794	287186	753	79.7	1	1221.09	2440.17	2	-0.0022	1	69.18	3.3e-07	ITGDDSMRTSQLNVGTSTDVSLK	Oxidation (M)	0.00000010000000000000000.0
	1	1	D3YW87	D3YW87_MOUSE Filamin-C OS=Mus musculus GN=Flnc PE=1 SV=2	23794	287186	753	79.7	1	814.4	2440.18	3	0.004	1	48.78	2.7e-05	ITGDDSMRTSQLNVGTSTDVSLK	Oxidation (M)	0.00000010000000000000000.0
	1	1	D3YW87	D3YW87_MOUSE Filamin-C OS=Mus musculus GN=Flnc PE=1 SV=2	23794	287186	753	79.7	1	616.826	2463.28	4	0.0065	2	12.99	0.31	EKGDYILIVKWGDESVPGSPFK
	1	1	D3YW87	D3YW87_MOUSE Filamin-C OS=Mus musculus GN=Flnc PE=1 SV=2	23794	287186	753	79.7	1	626.325	2501.27	4	-0.005	2	11.06	1.2	EAGAGGLSIAVEGPSKAEIAFEDRK
	1	1	D3YW87	D3YW87_MOUSE Filamin-C OS=Mus musculus GN=Flnc PE=1 SV=2	23794	287186	753	79.7	1	626.326	2501.27	4	-0.0032	2	58.02	3.6e-06	EAGAGGLSIAVEGPSKAEIAFEDRK
	1	1	D3YW87	D3YW87_MOUSE Filamin-C OS=Mus musculus GN=Flnc PE=1 SV=2	23794	287186	753	79.7	1	834.766	2501.28	3	0.0005	2	66.41	1.3e-06	EAGAGGLSIAVEGPSKAEIAFEDRK
	1	1	D3YW87	D3YW87_MOUSE Filamin-C OS=Mus musculus GN=Flnc PE=1 SV=2	23794	287186	753	79.7	1	1251.65	2501.28	2	0.0013	2	86.15	2e-07	EAGAGGLSIAVEGPSKAEIAFEDRK
	1	1	D3YW87	D3YW87_MOUSE Filamin-C OS=Mus musculus GN=Flnc PE=1 SV=2	23794	287186	753	79.7	1	834.768	2501.28	3	0.0055	2	42.64	0.0001	EAGAGGLSIAVEGPSKAEIAFEDRK
	1	1	D3YW87	D3YW87_MOUSE Filamin-C OS=Mus musculus GN=Flnc PE=1 SV=2	23794	287186	753	79.7	1	626.328	2501.28	4	0.0085	2	41.69	0.005	EAGAGGLSIAVEGPSKAEIAFEDRK
	1	1	D3YW87	D3YW87_MOUSE Filamin-C OS=Mus musculus GN=Flnc PE=1 SV=2	23794	287186	753	79.7	1	839.394	2515.16	3	-0.002	0	90.81	3.1e-09	DNGDGTHTVHYTPATDGPYTVAVK
	1	1	D3YW87	D3YW87_MOUSE Filamin-C OS=Mus musculus GN=Flnc PE=1 SV=2	23794	287186	753	79.7	1	1258.59	2515.16	2	-0.0016	0	79.67	3.4e-08	DNGDGTHTVHYTPATDGPYTVAVK
	1	1	D3YW87	D3YW87_MOUSE Filamin-C OS=Mus musculus GN=Flnc PE=1 SV=2	23794	287186	753	79.7	1	839.394	2515.16	3	-0.0013	0	72.31	1.7e-07	DNGDGTHTVHYTPATDGPYTVAVK
	1	1	D3YW87	D3YW87_MOUSE Filamin-C OS=Mus musculus GN=Flnc PE=1 SV=2	23794	287186	753	79.7	1	629.798	2515.16	4	0.0002	0	51.98	2.5e-05	DNGDGTHTVHYTPATDGPYTVAVK
	1	1	D3YW87	D3YW87_MOUSE Filamin-C OS=Mus musculus GN=Flnc PE=1 SV=2	23794	287186	753	79.7	1	629.798	2515.16	4	0.0014	0	41.7	0.00027	DNGDGTHTVHYTPATDGPYTVAVK
	1	1	D3YW87	D3YW87_MOUSE Filamin-C OS=Mus musculus GN=Flnc PE=1 SV=2	23794	287186	753	79.7	1	843.074	2526.2	3	-0.0022	0	25.96	0.0081	FNDEHIPDSPFVVPVASLSDDAR
	1	1	D3YW87	D3YW87_MOUSE Filamin-C OS=Mus musculus GN=Flnc PE=1 SV=2	23794	287186	753	79.7	1	843.075	2526.2	3	0.0005	0	48.92	0.00013	FNDEHIPDSPFVVPVASLSDDAR
	1	1	D3YW87	D3YW87_MOUSE Filamin-C OS=Mus musculus GN=Flnc PE=1 SV=2	23794	287186	753	79.7	1	843.075	2526.2	3	0.0009	0	46.52	8.7e-05	FNDEHIPDSPFVVPVASLSDDAR
	1	1	D3YW87	D3YW87_MOUSE Filamin-C OS=Mus musculus GN=Flnc PE=1 SV=2	23794	287186	753	79.7	1	632.559	2526.21	4	0.0038	0	58.92	3.7e-06	FNDEHIPDSPFVVPVASLSDDAR
	1	1	D3YW87	D3YW87_MOUSE Filamin-C OS=Mus musculus GN=Flnc PE=1 SV=2	23794	287186	753	79.7	1	1264.11	2526.21	2	0.004	0	82.54	1.8e-08	FNDEHIPDSPFVVPVASLSDDAR
	1	1	D3YW87	D3YW87_MOUSE Filamin-C OS=Mus musculus GN=Flnc PE=1 SV=2	23794	287186	753	79.7	1	843.077	2526.21	3	0.008	0	44.71	0.00012	FNDEHIPDSPFVVPVASLSDDAR
	1	1	D3YW87	D3YW87_MOUSE Filamin-C OS=Mus musculus GN=Flnc PE=1 SV=2	23794	287186	753	79.7	1	843.078	2526.21	3	0.0099	0	32.54	0.011	FNDEHIPDSPFVVPVASLSDDAR
	1	1	D3YW87	D3YW87_MOUSE Filamin-C OS=Mus musculus GN=Flnc PE=1 SV=2	23794	287186	753	79.7	1	843.078	2526.21	3	0.0099	0	47.31	0.0001	FNDEHIPDSPFVVPVASLSDDAR
	1	1	D3YW87	D3YW87_MOUSE Filamin-C OS=Mus musculus GN=Flnc PE=1 SV=2	23794	287186	753	79.7	1	843.405	2527.19	3	0.992	0	8.53	15	FNDEHIPDSPFVVPVASLSDDAR
	1	1	D3YW87	D3YW87_MOUSE Filamin-C OS=Mus musculus GN=Flnc PE=1 SV=2	23794	287186	753	79.7	1	843.407	2527.2	3	0.9977	0	47.28	6.3e-05	FNDEHIPDSPFVVPVASLSDDAR
	1	1	D3YW87	D3YW87_MOUSE Filamin-C OS=Mus musculus GN=Flnc PE=1 SV=2	23794	287186	753	79.7	1	843.41	2527.21	3	1.0048	0	5.35	0.76	FNDEHIPDSPFVVPVASLSDDAR
	1	1	D3YW87	D3YW87_MOUSE Filamin-C OS=Mus musculus GN=Flnc PE=1 SV=2	23794	287186	753	79.7	1	843.413	2527.22	3	1.0155	0	36.17	0.00056	FNDEHIPDSPFVVPVASLSDDAR
	1	1	D3YW87	D3YW87_MOUSE Filamin-C OS=Mus musculus GN=Flnc PE=1 SV=2	23794	287186	753	79.7	1	633.305	2529.19	4	-0.0002	2	39.94	0.00026	KANIRDNGDGTYTVSYLPDMSGR
	1	1	D3YW87	D3YW87_MOUSE Filamin-C OS=Mus musculus GN=Flnc PE=1 SV=2	23794	287186	753	79.7	1	1265.61	2529.2	2	0.0078	2	21.48	0.0097	KANIRDNGDGTYTVSYLPDMSGR
	1	1	D3YW87	D3YW87_MOUSE Filamin-C OS=Mus musculus GN=Flnc PE=1 SV=2	23794	287186	753	79.7	1	844.758	2531.25	3	0.0041	1	16.65	0.029	AFGPGLEPTGCIVDRPAEFTIDAR
	1	1	D3YW87	D3YW87_MOUSE Filamin-C OS=Mus musculus GN=Flnc PE=1 SV=2	23794	287186	753	79.7	1	634.614	2534.43	4	0.0021	2	30.38	0.0014	QRLLGWIQNKVPQLPITNFNR
	1	1	D3YW87	D3YW87_MOUSE Filamin-C OS=Mus musculus GN=Flnc PE=1 SV=2	23794	287186	753	79.7	1	1273.6	2545.18	2	-0.0072	2	29.38	0.0018	KANIRDNGDGTYTVSYLPDMSGR	Oxidation (M)	0.00000000000000000001000.0
	1	1	D3YW87	D3YW87_MOUSE Filamin-C OS=Mus musculus GN=Flnc PE=1 SV=2	23794	287186	753	79.7	1	849.735	2546.18	3	0.9951	2	29.91	0.0027	KANIRDNGDGTYTVSYLPDMSGR	Oxidation (M)	0.00000000000000000001000.0
	1	1	D3YW87	D3YW87_MOUSE Filamin-C OS=Mus musculus GN=Flnc PE=1 SV=2	23794	287186	753	79.7	1	851.439	2551.3	3	-0.0068	1	45.97	4.9e-05	VSGPGVEPHGVLREVTTEFTVDAR
	1	1	D3YW87	D3YW87_MOUSE Filamin-C OS=Mus musculus GN=Flnc PE=1 SV=2	23794	287186	753	79.7	1	639.085	2552.31	4	1.0091	1	22.24	0.0082	VSGPGVEPHGVLREVTTEFTVDAR
	1	1	D3YW87	D3YW87_MOUSE Filamin-C OS=Mus musculus GN=Flnc PE=1 SV=2	23794	287186	753	79.7	0	853.777	2558.31	3	-0.0046	1	27.93	0.0024	GQHVPGSPFQFTVGPLGEGGAHKVR
	1	1	D3YW87	D3YW87_MOUSE Filamin-C OS=Mus musculus GN=Flnc PE=1 SV=2	23794	287186	753	79.7	0	640.586	2558.31	4	0.0004	1	36.81	0.00035	GQHVPGSPFQFTVGPLGEGGAHKVR
	1	1	D3YW87	D3YW87_MOUSE Filamin-C OS=Mus musculus GN=Flnc PE=1 SV=2	23794	287186	753	79.7	1	865.801	2594.38	3	-0.0006	1	52.4	1.2e-05	VRASGPGLNASGIPASLPVEFTIDAR
	1	1	D3YW87	D3YW87_MOUSE Filamin-C OS=Mus musculus GN=Flnc PE=1 SV=2	23794	287186	753	79.7	1	650.588	2598.32	4	-0.001	1	37.68	0.00029	LSGGHSLHETSTVLVETVTKSSSSR
	1	1	D3YW87	D3YW87_MOUSE Filamin-C OS=Mus musculus GN=Flnc PE=1 SV=2	23794	287186	753	79.7	1	867.116	2598.33	3	0.0028	1	71.27	2.6e-07	LSGGHSLHETSTVLVETVTKSSSSR
	1	1	D3YW87	D3YW87_MOUSE Filamin-C OS=Mus musculus GN=Flnc PE=1 SV=2	23794	287186	753	79.7	1	870.426	2608.26	3	0.001	1	23.79	0.017	VEESTQVGGDPFPAVFGDFLGRER
	1	1	D3YW87	D3YW87_MOUSE Filamin-C OS=Mus musculus GN=Flnc PE=1 SV=2	23794	287186	753	79.7	1	870.759	2609.25	3	0.9987	1	0.64	0.97	VEESTQVGGDPFPAVFGDFLGRER
	1	1	D3YW87	D3YW87_MOUSE Filamin-C OS=Mus musculus GN=Flnc PE=1 SV=2	23794	287186	753	79.7	1	653.846	2611.36	4	-0.0017	1	72.89	1.5e-07	HVSAYGPGLSHGMVNKPATFTIVTK
	1	1	D3YW87	D3YW87_MOUSE Filamin-C OS=Mus musculus GN=Flnc PE=1 SV=2	23794	287186	753	79.7	1	653.848	2611.36	4	0.0051	1	8.34	0.17	HVSAYGPGLSHGMVNKPATFTIVTK
	1	1	D3YW87	D3YW87_MOUSE Filamin-C OS=Mus musculus GN=Flnc PE=1 SV=2	23794	287186	753	79.7	1	871.462	2611.36	3	0.0053	1	51.78	1.4e-05	HVSAYGPGLSHGMVNKPATFTIVTK
	1	1	D3YW87	D3YW87_MOUSE Filamin-C OS=Mus musculus GN=Flnc PE=1 SV=2	23794	287186	753	79.7	1	653.848	2611.36	4	0.0061	1	59.7	2.5e-06	HVSAYGPGLSHGMVNKPATFTIVTK
	1	1	D3YW87	D3YW87_MOUSE Filamin-C OS=Mus musculus GN=Flnc PE=1 SV=2	23794	287186	753	79.7	1	871.795	2612.36	3	1.0061	1	69.2	3.2e-07	HVSAYGPGLSHGMVNKPATFTIVTK
	1	1	D3YW87	D3YW87_MOUSE Filamin-C OS=Mus musculus GN=Flnc PE=1 SV=2	23794	287186	753	79.7	1	656.582	2622.3	4	-0.0085	1	50.78	1.7e-05	YRGQHVPGSPFQFTVGPLGEGGAHK
	1	1	D3YW87	D3YW87_MOUSE Filamin-C OS=Mus musculus GN=Flnc PE=1 SV=2	23794	287186	753	79.7	1	525.469	2622.31	5	-0.0015	1	26.01	0.0038	YRGQHVPGSPFQFTVGPLGEGGAHK
	1	1	D3YW87	D3YW87_MOUSE Filamin-C OS=Mus musculus GN=Flnc PE=1 SV=2	23794	287186	753	79.7	1	875.11	2622.31	3	-0.0014	1	72.69	1.5e-07	YRGQHVPGSPFQFTVGPLGEGGAHK
	1	1	D3YW87	D3YW87_MOUSE Filamin-C OS=Mus musculus GN=Flnc PE=1 SV=2	23794	287186	753	79.7	1	1312.16	2622.31	2	-0.0012	1	69.24	1.6e-06	YRGQHVPGSPFQFTVGPLGEGGAHK
	1	1	D3YW87	D3YW87_MOUSE Filamin-C OS=Mus musculus GN=Flnc PE=1 SV=2	23794	287186	753	79.7	1	656.586	2622.31	4	0.0035	1	61.54	1.5e-05	YRGQHVPGSPFQFTVGPLGEGGAHK
	1	1	D3YW87	D3YW87_MOUSE Filamin-C OS=Mus musculus GN=Flnc PE=1 SV=2	23794	287186	753	79.7	1	656.586	2622.31	4	0.0042	1	25.45	0.0041	YRGQHVPGSPFQFTVGPLGEGGAHK
	1	1	D3YW87	D3YW87_MOUSE Filamin-C OS=Mus musculus GN=Flnc PE=1 SV=2	23794	287186	753	79.7	1	656.586	2622.31	4	0.0055	1	17.57	1.6	YRGQHVPGSPFQFTVGPLGEGGAHK
	1	1	D3YW87	D3YW87_MOUSE Filamin-C OS=Mus musculus GN=Flnc PE=1 SV=2	23794	287186	753	79.7	1	656.586	2622.32	4	0.0062	1	25.06	0.0071	YRGQHVPGSPFQFTVGPLGEGGAHK
	1	1	D3YW87	D3YW87_MOUSE Filamin-C OS=Mus musculus GN=Flnc PE=1 SV=2	23794	287186	753	79.7	1	875.113	2622.32	3	0.0072	1	49.25	2.8e-05	YRGQHVPGSPFQFTVGPLGEGGAHK
	1	1	D3YW87	D3YW87_MOUSE Filamin-C OS=Mus musculus GN=Flnc PE=1 SV=2	23794	287186	753	79.7	1	656.587	2622.32	4	0.0106	1	19.88	0.018	YRGQHVPGSPFQFTVGPLGEGGAHK
	1	1	D3YW87	D3YW87_MOUSE Filamin-C OS=Mus musculus GN=Flnc PE=1 SV=2	23794	287186	753	79.7	1	875.445	2623.31	3	1.0029	1	20.62	0.039	YRGQHVPGSPFQFTVGPLGEGGAHK
	1	1	D3YW87	D3YW87_MOUSE Filamin-C OS=Mus musculus GN=Flnc PE=1 SV=2	23794	287186	753	79.7	1	657.844	2627.35	4	-0.0047	1	3.65	0.45	HVSAYGPGLSHGMVNKPATFTIVTK	Oxidation (M)	0.0000000000001000000000000.0
	1	1	D3YW87	D3YW87_MOUSE Filamin-C OS=Mus musculus GN=Flnc PE=1 SV=2	23794	287186	753	79.7	1	876.79	2627.35	3	-0.0045	1	21.52	0.0096	HVSAYGPGLSHGMVNKPATFTIVTK	Oxidation (M)	0.0000000000001000000000000.0
	1	1	D3YW87	D3YW87_MOUSE Filamin-C OS=Mus musculus GN=Flnc PE=1 SV=2	23794	287186	753	79.7	1	526.477	2627.35	5	-0.0044	1	21.59	0.0094	HVSAYGPGLSHGMVNKPATFTIVTK	Oxidation (M)	0.0000000000001000000000000.0
	1	1	D3YW87	D3YW87_MOUSE Filamin-C OS=Mus musculus GN=Flnc PE=1 SV=2	23794	287186	753	79.7	1	657.845	2627.35	4	-0.003	1	43.04	9.2e-05	HVSAYGPGLSHGMVNKPATFTIVTK	Oxidation (M)	0.0000000000001000000000000.0
	1	1	D3YW87	D3YW87_MOUSE Filamin-C OS=Mus musculus GN=Flnc PE=1 SV=2	23794	287186	753	79.7	1	876.792	2627.35	3	0.0015	1	55.1	6.8e-06	HVSAYGPGLSHGMVNKPATFTIVTK	Oxidation (M)	0.0000000000001000000000000.0
	1	1	D3YW87	D3YW87_MOUSE Filamin-C OS=Mus musculus GN=Flnc PE=1 SV=2	23794	287186	753	79.7	1	657.846	2627.36	4	0.0022	1	18.98	0.017	HVSAYGPGLSHGMVNKPATFTIVTK	Oxidation (M)	0.0000000000001000000000000.0
	1	1	D3YW87	D3YW87_MOUSE Filamin-C OS=Mus musculus GN=Flnc PE=1 SV=2	23794	287186	753	79.7	1	657.847	2627.36	4	0.0048	1	27.32	0.0027	HVSAYGPGLSHGMVNKPATFTIVTK	Oxidation (M)	0.0000000000001000000000000.0
	1	1	D3YW87	D3YW87_MOUSE Filamin-C OS=Mus musculus GN=Flnc PE=1 SV=2	23794	287186	753	79.7	1	1314.69	2627.37	2	0.0126	1	83.07	1.6e-08	HVSAYGPGLSHGMVNKPATFTIVTK	Oxidation (M)	0.0000000000001000000000000.0
	1	1	D3YW87	D3YW87_MOUSE Filamin-C OS=Mus musculus GN=Flnc PE=1 SV=2	23794	287186	753	79.7	1	527.892	2634.42	5	-0.0002	1	63.03	1.2e-06	VHVQPAVDTSGIKVSGPGVEPHGVLR
	1	1	D3YW87	D3YW87_MOUSE Filamin-C OS=Mus musculus GN=Flnc PE=1 SV=2	23794	287186	753	79.7	1	659.614	2634.43	4	0.0025	1	60.76	2e-06	VHVQPAVDTSGIKVSGPGVEPHGVLR
	1	1	D3YW87	D3YW87_MOUSE Filamin-C OS=Mus musculus GN=Flnc PE=1 SV=2	23794	287186	753	79.7	1	879.15	2634.43	3	0.0031	1	43.64	8.1e-05	VHVQPAVDTSGIKVSGPGVEPHGVLR
	1	1	D3YW87	D3YW87_MOUSE Filamin-C OS=Mus musculus GN=Flnc PE=1 SV=2	23794	287186	753	79.7	1	659.614	2634.43	4	0.0032	1	42.02	0.00011	VHVQPAVDTSGIKVSGPGVEPHGVLR
	1	1	D3YW87	D3YW87_MOUSE Filamin-C OS=Mus musculus GN=Flnc PE=1 SV=2	23794	287186	753	79.7	1	891.428	2671.26	3	0.0071	1	78.51	4.4e-08	VHTPSGAVEECYVSELDSDKHTIR
	1	1	D3YW87	D3YW87_MOUSE Filamin-C OS=Mus musculus GN=Flnc PE=1 SV=2	23794	287186	753	79.7	1	535.26	2671.26	5	0.0092	1	44.88	8.4e-05	VHTPSGAVEECYVSELDSDKHTIR
	1	1	D3YW87	D3YW87_MOUSE Filamin-C OS=Mus musculus GN=Flnc PE=1 SV=2	23794	287186	753	79.7	1	669.071	2672.25	4	0.9981	1	47.06	3.9e-05	VHTPSGAVEECYVSELDSDKHTIR
	1	1	D3YW87	D3YW87_MOUSE Filamin-C OS=Mus musculus GN=Flnc PE=1 SV=2	23794	287186	753	79.7	1	537.467	2682.3	5	-0.0056	1	8.97	0.15	FNDEHIPDSPFVVPVASLSDDARR
	1	1	D3YW87	D3YW87_MOUSE Filamin-C OS=Mus musculus GN=Flnc PE=1 SV=2	23794	287186	753	79.7	1	895.108	2682.3	3	-0.0014	1	33.92	0.00087	FNDEHIPDSPFVVPVASLSDDARR
	1	1	D3YW87	D3YW87_MOUSE Filamin-C OS=Mus musculus GN=Flnc PE=1 SV=2	23794	287186	753	79.7	1	671.583	2682.3	4	-0.0001	1	27.72	0.0025	FNDEHIPDSPFVVPVASLSDDARR
	1	1	D3YW87	D3YW87_MOUSE Filamin-C OS=Mus musculus GN=Flnc PE=1 SV=2	23794	287186	753	79.7	1	895.792	2684.35	3	-0.0001	1	15.29	0.037	VTGPRLSGGHSLHETSTVLVETVTK	Phospho (ST)	0.0000002000000000000000000.0
	1	1	D3YW87	D3YW87_MOUSE Filamin-C OS=Mus musculus GN=Flnc PE=1 SV=2	23794	287186	753	79.7	1	672.096	2684.36	4	0.0019	1	65.89	9.1e-07	VTGPRLSGGHSLHETSTVLVETVTK	Phospho (ST)	0.0000000000200000000000000.0
	1	1	D3YW87	D3YW87_MOUSE Filamin-C OS=Mus musculus GN=Flnc PE=1 SV=2	23794	287186	753	79.7	1	903.447	2707.32	3	-0.0067	1	55.06	7.5e-06	EVRVEESTQVGGDPFPAVFGDFLGR
	1	1	D3YW87	D3YW87_MOUSE Filamin-C OS=Mus musculus GN=Flnc PE=1 SV=2	23794	287186	753	79.7	1	903.449	2707.32	3	0.0005	1	90.41	6.4e-09	EVRVEESTQVGGDPFPAVFGDFLGR
	1	1	D3YW87	D3YW87_MOUSE Filamin-C OS=Mus musculus GN=Flnc PE=1 SV=2	23794	287186	753	79.7	1	542.472	2707.33	5	0.0017	1	0.74	1.2	EVRVEESTQVGGDPFPAVFGDFLGR
	1	1	D3YW87	D3YW87_MOUSE Filamin-C OS=Mus musculus GN=Flnc PE=1 SV=2	23794	287186	753	79.7	1	903.45	2707.33	3	0.0043	1	72.64	3.2e-07	EVRVEESTQVGGDPFPAVFGDFLGR
	1	1	D3YW87	D3YW87_MOUSE Filamin-C OS=Mus musculus GN=Flnc PE=1 SV=2	23794	287186	753	79.7	1	1354.67	2707.33	2	0.0055	1	96.76	2.5e-09	EVRVEESTQVGGDPFPAVFGDFLGR
	1	1	D3YW87	D3YW87_MOUSE Filamin-C OS=Mus musculus GN=Flnc PE=1 SV=2	23794	287186	753	79.7	1	678.089	2708.33	4	1.0014	1	40.02	0.00024	EVRVEESTQVGGDPFPAVFGDFLGR
	1	1	D3YW87	D3YW87_MOUSE Filamin-C OS=Mus musculus GN=Flnc PE=1 SV=2	23794	287186	753	79.7	1	903.788	2708.34	3	-0.0126	0	59.56	8.2e-06	SADFVVEAIGTEVGTLGFSIEGPSQAK
	1	1	D3YW87	D3YW87_MOUSE Filamin-C OS=Mus musculus GN=Flnc PE=1 SV=2	23794	287186	753	79.7	1	903.79	2708.35	3	-0.0071	0	82.18	2e-08	SADFVVEAIGTEVGTLGFSIEGPSQAK
	1	1	D3YW87	D3YW87_MOUSE Filamin-C OS=Mus musculus GN=Flnc PE=1 SV=2	23794	287186	753	79.7	1	903.79	2708.35	3	-0.007	0	47.41	6.9e-05	SADFVVEAIGTEVGTLGFSIEGPSQAK
	1	1	D3YW87	D3YW87_MOUSE Filamin-C OS=Mus musculus GN=Flnc PE=1 SV=2	23794	287186	753	79.7	1	903.79	2708.35	3	-0.0047	0	56.63	6.7e-06	SADFVVEAIGTEVGTLGFSIEGPSQAK
	1	1	D3YW87	D3YW87_MOUSE Filamin-C OS=Mus musculus GN=Flnc PE=1 SV=2	23794	287186	753	79.7	1	1355.18	2708.35	2	-0.0038	0	111.8	2.5e-10	SADFVVEAIGTEVGTLGFSIEGPSQAK
	1	1	D3YW87	D3YW87_MOUSE Filamin-C OS=Mus musculus GN=Flnc PE=1 SV=2	23794	287186	753	79.7	1	1355.18	2708.35	2	-0.0038	0	126.23	6.3e-12	SADFVVEAIGTEVGTLGFSIEGPSQAK
	1	1	D3YW87	D3YW87_MOUSE Filamin-C OS=Mus musculus GN=Flnc PE=1 SV=2	23794	287186	753	79.7	1	903.791	2708.35	3	-0.0033	0	76.5	1.8e-07	SADFVVEAIGTEVGTLGFSIEGPSQAK
	1	1	D3YW87	D3YW87_MOUSE Filamin-C OS=Mus musculus GN=Flnc PE=1 SV=2	23794	287186	753	79.7	1	1355.18	2708.35	2	-0.0031	0	64.61	6.4e-06	SADFVVEAIGTEVGTLGFSIEGPSQAK
	1	1	D3YW87	D3YW87_MOUSE Filamin-C OS=Mus musculus GN=Flnc PE=1 SV=2	23794	287186	753	79.7	1	678.095	2708.35	4	-0.0025	0	64.41	1.5e-06	SADFVVEAIGTEVGTLGFSIEGPSQAK
	1	1	D3YW87	D3YW87_MOUSE Filamin-C OS=Mus musculus GN=Flnc PE=1 SV=2	23794	287186	753	79.7	1	903.791	2708.35	3	-0.0022	0	71.61	6.2e-07	SADFVVEAIGTEVGTLGFSIEGPSQAK
	1	1	D3YW87	D3YW87_MOUSE Filamin-C OS=Mus musculus GN=Flnc PE=1 SV=2	23794	287186	753	79.7	1	903.791	2708.35	3	-0.002	0	67.22	6.7e-07	SADFVVEAIGTEVGTLGFSIEGPSQAK
	1	1	D3YW87	D3YW87_MOUSE Filamin-C OS=Mus musculus GN=Flnc PE=1 SV=2	23794	287186	753	79.7	1	1355.18	2708.35	2	-0.0016	0	94.8	1.8e-09	SADFVVEAIGTEVGTLGFSIEGPSQAK
	1	1	D3YW87	D3YW87_MOUSE Filamin-C OS=Mus musculus GN=Flnc PE=1 SV=2	23794	287186	753	79.7	1	903.792	2708.35	3	-0.0009	0	6.9	19	SADFVVEAIGTEVGTLGFSIEGPSQAK
	1	1	D3YW87	D3YW87_MOUSE Filamin-C OS=Mus musculus GN=Flnc PE=1 SV=2	23794	287186	753	79.7	1	1355.18	2708.35	2	-0.0004	0	19.82	0.036	SADFVVEAIGTEVGTLGFSIEGPSQAK
	1	1	D3YW87	D3YW87_MOUSE Filamin-C OS=Mus musculus GN=Flnc PE=1 SV=2	23794	287186	753	79.7	1	903.792	2708.36	3	0.0007	0	98.39	8.6e-10	SADFVVEAIGTEVGTLGFSIEGPSQAK
	1	1	D3YW87	D3YW87_MOUSE Filamin-C OS=Mus musculus GN=Flnc PE=1 SV=2	23794	287186	753	79.7	1	1355.19	2708.36	2	0.0013	0	42.06	0.00037	SADFVVEAIGTEVGTLGFSIEGPSQAK
	1	1	D3YW87	D3YW87_MOUSE Filamin-C OS=Mus musculus GN=Flnc PE=1 SV=2	23794	287186	753	79.7	1	1355.19	2708.36	2	0.0013	0	79.18	1.4e-07	SADFVVEAIGTEVGTLGFSIEGPSQAK
	1	1	D3YW87	D3YW87_MOUSE Filamin-C OS=Mus musculus GN=Flnc PE=1 SV=2	23794	287186	753	79.7	1	1355.19	2708.36	2	0.0028	0	128.51	2.2e-12	SADFVVEAIGTEVGTLGFSIEGPSQAK
	1	1	D3YW87	D3YW87_MOUSE Filamin-C OS=Mus musculus GN=Flnc PE=1 SV=2	23794	287186	753	79.7	1	903.793	2708.36	3	0.0042	0	59.98	5.2e-06	SADFVVEAIGTEVGTLGFSIEGPSQAK
	1	1	D3YW87	D3YW87_MOUSE Filamin-C OS=Mus musculus GN=Flnc PE=1 SV=2	23794	287186	753	79.7	1	903.794	2708.36	3	0.0044	0	46.17	8.2e-05	SADFVVEAIGTEVGTLGFSIEGPSQAK
	1	1	D3YW87	D3YW87_MOUSE Filamin-C OS=Mus musculus GN=Flnc PE=1 SV=2	23794	287186	753	79.7	1	903.794	2708.36	3	0.0053	0	78.57	4.9e-08	SADFVVEAIGTEVGTLGFSIEGPSQAK
	1	1	D3YW87	D3YW87_MOUSE Filamin-C OS=Mus musculus GN=Flnc PE=1 SV=2	23794	287186	753	79.7	1	903.794	2708.36	3	0.0053	0	61.09	3.8e-06	SADFVVEAIGTEVGTLGFSIEGPSQAK
	1	1	D3YW87	D3YW87_MOUSE Filamin-C OS=Mus musculus GN=Flnc PE=1 SV=2	23794	287186	753	79.7	1	1355.19	2708.36	2	0.0067	0	58.3	9.4e-06	SADFVVEAIGTEVGTLGFSIEGPSQAK
	1	1	D3YW87	D3YW87_MOUSE Filamin-C OS=Mus musculus GN=Flnc PE=1 SV=2	23794	287186	753	79.7	1	1355.19	2708.36	2	0.0074	0	89.54	7.8e-09	SADFVVEAIGTEVGTLGFSIEGPSQAK
	1	1	D3YW87	D3YW87_MOUSE Filamin-C OS=Mus musculus GN=Flnc PE=1 SV=2	23794	287186	753	79.7	1	903.795	2708.36	3	0.0088	0	53.43	9.8e-06	SADFVVEAIGTEVGTLGFSIEGPSQAK
	1	1	D3YW87	D3YW87_MOUSE Filamin-C OS=Mus musculus GN=Flnc PE=1 SV=2	23794	287186	753	79.7	1	1355.19	2708.37	2	0.0111	0	90.96	1.1e-08	SADFVVEAIGTEVGTLGFSIEGPSQAK
	1	1	D3YW87	D3YW87_MOUSE Filamin-C OS=Mus musculus GN=Flnc PE=1 SV=2	23794	287186	753	79.7	1	1355.19	2708.37	2	0.0128	0	99.54	6.8e-10	SADFVVEAIGTEVGTLGFSIEGPSQAK
	1	1	D3YW87	D3YW87_MOUSE Filamin-C OS=Mus musculus GN=Flnc PE=1 SV=2	23794	287186	753	79.7	1	1355.68	2709.35	2	0.993	0	65.99	2e-06	SADFVVEAIGTEVGTLGFSIEGPSQAK
	1	1	D3YW87	D3YW87_MOUSE Filamin-C OS=Mus musculus GN=Flnc PE=1 SV=2	23794	287186	753	79.7	1	1355.68	2709.35	2	0.9981	0	69.1	6.7e-07	SADFVVEAIGTEVGTLGFSIEGPSQAK
	1	1	D3YW87	D3YW87_MOUSE Filamin-C OS=Mus musculus GN=Flnc PE=1 SV=2	23794	287186	753	79.7	1	1355.69	2709.36	2	1.004	0	96.2	2.7e-09	SADFVVEAIGTEVGTLGFSIEGPSQAK
	1	1	D3YW87	D3YW87_MOUSE Filamin-C OS=Mus musculus GN=Flnc PE=1 SV=2	23794	287186	753	79.7	1	1355.69	2709.37	2	1.0147	0	100.1	9e-10	SADFVVEAIGTEVGTLGFSIEGPSQAK
	1	1	D3YW87	D3YW87_MOUSE Filamin-C OS=Mus musculus GN=Flnc PE=1 SV=2	23794	287186	753	79.7	1	904.13	2709.37	3	1.015	0	12.64	4.9	SADFVVEAIGTEVGTLGFSIEGPSQAK
	1	1	D3YW87	D3YW87_MOUSE Filamin-C OS=Mus musculus GN=Flnc PE=1 SV=2	23794	287186	753	79.7	1	688.353	2749.38	4	-0.0025	0	22.34	0.008	VQYTAYEEGVHLVEVLYDEVAVPK
	1	1	D3YW87	D3YW87_MOUSE Filamin-C OS=Mus musculus GN=Flnc PE=1 SV=2	23794	287186	753	79.7	1	917.469	2749.39	3	0.0007	0	2.85	1	VQYTAYEEGVHLVEVLYDEVAVPK
	1	1	D3YW87	D3YW87_MOUSE Filamin-C OS=Mus musculus GN=Flnc PE=1 SV=2	23794	287186	753	79.7	1	917.469	2749.39	3	0.0007	0	3.32	0.87	VQYTAYEEGVHLVEVLYDEVAVPK
	1	1	D3YW87	D3YW87_MOUSE Filamin-C OS=Mus musculus GN=Flnc PE=1 SV=2	23794	287186	753	79.7	1	917.47	2749.39	3	0.0036	0	43.83	7.8e-05	VQYTAYEEGVHLVEVLYDEVAVPK
	1	1	D3YW87	D3YW87_MOUSE Filamin-C OS=Mus musculus GN=Flnc PE=1 SV=2	23794	287186	753	79.7	1	917.8	2750.38	3	0.9944	0	27.75	0.0025	VQYTAYEEGVHLVEVLYDEVAVPK
	1	1	D3YW87	D3YW87_MOUSE Filamin-C OS=Mus musculus GN=Flnc PE=1 SV=2	23794	287186	753	79.7	1	930.803	2789.39	3	-0.0025	0	44.22	8.9e-05	VDITYDGHPVPGSPFAVEGVLPPDPSK
	1	1	D3YW87	D3YW87_MOUSE Filamin-C OS=Mus musculus GN=Flnc PE=1 SV=2	23794	287186	753	79.7	1	930.804	2789.39	3	-0.0012	0	32.07	0.0011	VDITYDGHPVPGSPFAVEGVLPPDPSK
	1	1	D3YW87	D3YW87_MOUSE Filamin-C OS=Mus musculus GN=Flnc PE=1 SV=2	23794	287186	753	79.7	1	948.186	2841.54	3	0.0022	1	106.18	1.1e-10	LTVTSLQETGLKVNQPASFAVQLNGAR
	1	1	D3YW87	D3YW87_MOUSE Filamin-C OS=Mus musculus GN=Flnc PE=1 SV=2	23794	287186	753	79.7	1	711.393	2841.54	4	0.0076	1	68.28	4e-07	LTVTSLQETGLKVNQPASFAVQLNGAR
	1	1	D3YW87	D3YW87_MOUSE Filamin-C OS=Mus musculus GN=Flnc PE=1 SV=2	23794	287186	753	79.7	1	955.482	2863.43	3	-0.0003	2	36.85	0.00068	REVRVEESTQVGGDPFPAVFGDFLGR
	1	1	D3YW87	D3YW87_MOUSE Filamin-C OS=Mus musculus GN=Flnc PE=1 SV=2	23794	287186	753	79.7	1	717.115	2864.43	4	1.0053	2	47.45	6.5e-05	REVRVEESTQVGGDPFPAVFGDFLGR
	1	1	D3YW87	D3YW87_MOUSE Filamin-C OS=Mus musculus GN=Flnc PE=1 SV=2	23794	287186	753	79.7	1	745.9	2979.57	4	-0.0002	2	24.53	0.006	LLGWIQNKVPQLPITNFNRDWQDGK
	1	1	D3YW87	D3YW87_MOUSE Filamin-C OS=Mus musculus GN=Flnc PE=1 SV=2	23794	287186	753	79.7	1	748.884	2991.51	4	-0.0041	1	30.32	0.0014	VTVLFAGQNIERSPFEVNVGMALGDANK	Oxidation (M)	0.0000000000000000000010000000.0
	1	1	D3YW87	D3YW87_MOUSE Filamin-C OS=Mus musculus GN=Flnc PE=1 SV=2	23794	287186	753	79.7	1	749.124	2992.47	4	-0.0019	2	24.63	0.0099	EVRVEESTQVGGDPFPAVFGDFLGRER
	1	1	D3YW87	D3YW87_MOUSE Filamin-C OS=Mus musculus GN=Flnc PE=1 SV=2	23794	287186	753	79.7	1	750.414	2997.63	4	-0.0108	2	91.21	1.2e-08	RLTVTSLQETGLKVNQPASFAVQLNGAR
	1	1	D3YW87	D3YW87_MOUSE Filamin-C OS=Mus musculus GN=Flnc PE=1 SV=2	23794	287186	753	79.7	1	750.415	2997.63	4	-0.0051	2	80.65	2.7e-08	RLTVTSLQETGLKVNQPASFAVQLNGAR
	1	1	D3YW87	D3YW87_MOUSE Filamin-C OS=Mus musculus GN=Flnc PE=1 SV=2	23794	287186	753	79.7	1	1000.22	2997.63	3	-0.0039	2	85.01	1.1e-08	RLTVTSLQETGLKVNQPASFAVQLNGAR
	1	1	D3YW87	D3YW87_MOUSE Filamin-C OS=Mus musculus GN=Flnc PE=1 SV=2	23794	287186	753	79.7	1	1000.56	2998.65	3	1.0162	2	75.84	7.7e-08	RLTVTSLQETGLKVNQPASFAVQLNGAR
	1	1	D3YW87	D3YW87_MOUSE Filamin-C OS=Mus musculus GN=Flnc PE=1 SV=2	23794	287186	753	79.7	1	1012.2	3033.57	3	-0.0105	1	81.64	2.2e-08	TSQLNVGTSTDVSLKITEGDLSQLTASIR
	1	1	D3YW87	D3YW87_MOUSE Filamin-C OS=Mus musculus GN=Flnc PE=1 SV=2	23794	287186	753	79.7	1	1012.2	3033.59	3	0.0031	1	96.79	8.4e-10	TSQLNVGTSTDVSLKITEGDLSQLTASIR
	1	1	D3YW87	D3YW87_MOUSE Filamin-C OS=Mus musculus GN=Flnc PE=1 SV=2	23794	287186	753	79.7	1	1012.53	3034.58	3	0.9961	1	10.85	0.096	TSQLNVGTSTDVSLKITEGDLSQLTASIR
	1	1	D3YW87	D3YW87_MOUSE Filamin-C OS=Mus musculus GN=Flnc PE=1 SV=2	23794	287186	753	79.7	1	1012.54	3034.59	3	1.0049	1	15.25	0.037	TSQLNVGTSTDVSLKITEGDLSQLTASIR
	1	1	D3YW87	D3YW87_MOUSE Filamin-C OS=Mus musculus GN=Flnc PE=1 SV=2	23794	287186	753	79.7	1	1012.54	3034.59	3	1.005	1	1.54	0.72	TSQLNVGTSTDVSLKITEGDLSQLTASIR
	1	1	D3YW87	D3YW87_MOUSE Filamin-C OS=Mus musculus GN=Flnc PE=1 SV=2	23794	287186	753	79.7	1	1033.87	3098.58	3	0.0069	0	38.96	0.00022	YTPPGAGHYTIMVLFANQEIPASPFHIK
	1	1	D3YW87	D3YW87_MOUSE Filamin-C OS=Mus musculus GN=Flnc PE=1 SV=2	23794	287186	753	79.7	1	620.723	3098.58	5	0.009	0	17.54	0.024	YTPPGAGHYTIMVLFANQEIPASPFHIK
	1	1	D3YW87	D3YW87_MOUSE Filamin-C OS=Mus musculus GN=Flnc PE=1 SV=2	23794	287186	753	79.7	1	779.648	3114.56	4	-0.0003	0	22.27	0.035	YTPPGAGHYTIMVLFANQEIPASPFHIK	Oxidation (M)	0.0000000000010000000000000000.0
	1	1	D3YW87	D3YW87_MOUSE Filamin-C OS=Mus musculus GN=Flnc PE=1 SV=2	23794	287186	753	79.7	1	779.649	3114.57	4	0.0022	0	4.58	0.44	YTPPGAGHYTIMVLFANQEIPASPFHIK	Oxidation (M)	0.0000000000010000000000000000.0
	1	1	D3YW87	D3YW87_MOUSE Filamin-C OS=Mus musculus GN=Flnc PE=1 SV=2	23794	287186	753	79.7	1	1039.2	3114.57	3	0.0059	0	48.84	2.7e-05	YTPPGAGHYTIMVLFANQEIPASPFHIK	Oxidation (M)	0.0000000000010000000000000000.0
	1	1	D3YW87	D3YW87_MOUSE Filamin-C OS=Mus musculus GN=Flnc PE=1 SV=2	23794	287186	753	79.7	1	805.88	3219.49	4	0.0036	0	58.8	1.1e-05	ALGALVDNCAPGLCPDWEAWDPNQPVQNAR
	1	1	D3YW87	D3YW87_MOUSE Filamin-C OS=Mus musculus GN=Flnc PE=1 SV=2	23794	287186	753	79.7	1	807.656	3226.6	4	-0.0025	1	39.01	0.00022	GLHQMGIKYDGNHIPGSPLQFYVDAINSR
	1	1	D3YW87	D3YW87_MOUSE Filamin-C OS=Mus musculus GN=Flnc PE=1 SV=2	23794	287186	753	79.7	1	807.905	3227.59	4	0.9931	1	24.51	0.0053	GLHQMGIKYDGNHIPGSPLQFYVDAINSR
	1	1	D3YW87	D3YW87_MOUSE Filamin-C OS=Mus musculus GN=Flnc PE=1 SV=2	23794	287186	753	79.7	1	1076.87	3227.6	3	1.0043	1	46.86	5e-05	GLHQMGIKYDGNHIPGSPLQFYVDAINSR
	1	1	D3YW87	D3YW87_MOUSE Filamin-C OS=Mus musculus GN=Flnc PE=1 SV=2	23794	287186	753	79.7	1	1077.86	3230.56	3	0.9921	2	54.3	2.6e-05	AEITCKDNKDGTCTVSYLPTAPGDYSIIVR
	1	1	D3YW87	D3YW87_MOUSE Filamin-C OS=Mus musculus GN=Flnc PE=1 SV=2	23794	287186	753	79.7	1	811.656	3242.59	4	0.0001	1	25.43	0.0071	GLHQMGIKYDGNHIPGSPLQFYVDAINSR	Oxidation (M)	0.00001000000000000000000000000.0
	1	1	D3YW87	D3YW87_MOUSE Filamin-C OS=Mus musculus GN=Flnc PE=1 SV=2	23794	287186	753	79.7	1	649.527	3242.6	5	0.0051	1	25.29	0.0086	GLHQMGIKYDGNHIPGSPLQFYVDAINSR	Oxidation (M)	0.00001000000000000000000000000.0
	1	1	D3YW87	D3YW87_MOUSE Filamin-C OS=Mus musculus GN=Flnc PE=1 SV=2	23794	287186	753	79.7	1	811.657	3242.6	4	0.0052	1	25.59	0.004	GLHQMGIKYDGNHIPGSPLQFYVDAINSR	Oxidation (M)	0.00001000000000000000000000000.0
	1	1	D3YW87	D3YW87_MOUSE Filamin-C OS=Mus musculus GN=Flnc PE=1 SV=2	23794	287186	753	79.7	1	811.657	3242.6	4	0.0065	1	44.41	0.00015	GLHQMGIKYDGNHIPGSPLQFYVDAINSR	Oxidation (M)	0.00001000000000000000000000000.0
	1	1	D3YW87	D3YW87_MOUSE Filamin-C OS=Mus musculus GN=Flnc PE=1 SV=2	23794	287186	753	79.7	1	1081.88	3242.61	3	0.0141	1	60.92	3.7e-06	GLHQMGIKYDGNHIPGSPLQFYVDAINSR	Oxidation (M)	0.00001000000000000000000000000.0
	1	1	D3YW87	D3YW87_MOUSE Filamin-C OS=Mus musculus GN=Flnc PE=1 SV=2	23794	287186	753	79.7	1	811.909	3243.61	4	1.0133	1	22.34	0.021	GLHQMGIKYDGNHIPGSPLQFYVDAINSR	Oxidation (M)	0.00001000000000000000000000000.0
	1	1	D3YW87	D3YW87_MOUSE Filamin-C OS=Mus musculus GN=Flnc PE=1 SV=2	23794	287186	753	79.7	1	1100.23	3297.66	3	0.001	0	23.21	0.0067	AEVLIQNNADGTYHITYSPAFPGTYTITIK
	1	1	D3YW87	D3YW87_MOUSE Filamin-C OS=Mus musculus GN=Flnc PE=1 SV=2	23794	287186	753	79.7	1	825.668	3298.64	4	0.9888	0	6.54	0.35	AEVLIQNNADGTYHITYSPAFPGTYTITIK
	1	1	D3YW87	D3YW87_MOUSE Filamin-C OS=Mus musculus GN=Flnc PE=1 SV=2	23794	287186	753	79.7	1	845.917	3379.64	4	-0.007	2	4.43	0.38	LDVHFAGAAKGEAVRDFEIIDNHDYSYTVK
	1	1	D3YW87	D3YW87_MOUSE Filamin-C OS=Mus musculus GN=Flnc PE=1 SV=2	23794	287186	753	79.7	1	597.471	3578.78	6	0.003	3	1.07	1.1	AKLDVHFAGAAKGEAVRDFEIIDNHDYSYTVK
	1	1	D3YW87	D3YW87_MOUSE Filamin-C OS=Mus musculus GN=Flnc PE=1 SV=2	23794	287186	753	79.7	1	895.703	3578.78	4	0.0055	3	21.02	0.011	AKLDVHFAGAAKGEAVRDFEIIDNHDYSYTVK
	1	1	D3YW87	D3YW87_MOUSE Filamin-C OS=Mus musculus GN=Flnc PE=1 SV=2	23794	287186	753	79.7	1	716.764	3578.79	5	0.0062	3	26.71	0.0067	AKLDVHFAGAAKGEAVRDFEIIDNHDYSYTVK
	1	1	D3YW87	D3YW87_MOUSE Filamin-C OS=Mus musculus GN=Flnc PE=1 SV=2	23794	287186	753	79.7	1	1305.67	3913.97	3	-0.0114	1	101.08	3.3e-10	GPGLEPVGNVANKPTYFDIYTAGAGTGDVAVVIVDPQGR
	1	1	D3YW87	D3YW87_MOUSE Filamin-C OS=Mus musculus GN=Flnc PE=1 SV=2	23794	287186	753	79.7	1	1305.67	3913.98	3	-0.0026	1	102.72	2.7e-10	GPGLEPVGNVANKPTYFDIYTAGAGTGDVAVVIVDPQGR
	1	1	D3YW87	D3YW87_MOUSE Filamin-C OS=Mus musculus GN=Flnc PE=1 SV=2	23794	287186	753	79.7	1	783.805	3913.99	5	0.0017	1	22.78	0.016	GPGLEPVGNVANKPTYFDIYTAGAGTGDVAVVIVDPQGR
	1	1	D3YW87	D3YW87_MOUSE Filamin-C OS=Mus musculus GN=Flnc PE=1 SV=2	23794	287186	753	79.7	1	1305.67	3913.99	3	0.0062	1	99.55	4.6e-10	GPGLEPVGNVANKPTYFDIYTAGAGTGDVAVVIVDPQGR
	1	1	D3YW87	D3YW87_MOUSE Filamin-C OS=Mus musculus GN=Flnc PE=1 SV=2	23794	287186	753	79.7	1	979.506	3913.99	4	0.0083	1	8.09	0.17	GPGLEPVGNVANKPTYFDIYTAGAGTGDVAVVIVDPQGR
	1	1	D3YW87	D3YW87_MOUSE Filamin-C OS=Mus musculus GN=Flnc PE=1 SV=2	23794	287186	753	79.7	1	979.506	3913.99	4	0.0097	1	35.85	0.00043	GPGLEPVGNVANKPTYFDIYTAGAGTGDVAVVIVDPQGR
	1	1	D3YW87	D3YW87_MOUSE Filamin-C OS=Mus musculus GN=Flnc PE=1 SV=2	23794	287186	753	79.7	1	1305.67	3914	3	0.0164	1	93.77	1.6e-09	GPGLEPVGNVANKPTYFDIYTAGAGTGDVAVVIVDPQGR
	1	1	D3YW87	D3YW87_MOUSE Filamin-C OS=Mus musculus GN=Flnc PE=1 SV=2	23794	287186	753	79.7	1	1306	3914.97	3	0.9887	1	91.89	3.4e-09	GPGLEPVGNVANKPTYFDIYTAGAGTGDVAVVIVDPQGR
	1	1	D3YW87	D3YW87_MOUSE Filamin-C OS=Mus musculus GN=Flnc PE=1 SV=2	23794	287186	753	79.7	1	1306	3914.98	3	0.9975	1	57.27	1.6e-05	GPGLEPVGNVANKPTYFDIYTAGAGTGDVAVVIVDPQGR
	1	1	D3YW87	D3YW87_MOUSE Filamin-C OS=Mus musculus GN=Flnc PE=1 SV=2	23794	287186	753	79.7	1	979.755	3914.99	4	1.0044	1	35.64	0.0013	GPGLEPVGNVANKPTYFDIYTAGAGTGDVAVVIVDPQGR
	1	1	D3YW87	D3YW87_MOUSE Filamin-C OS=Mus musculus GN=Flnc PE=1 SV=2	23794	287186	753	79.7	1	979.755	3914.99	4	1.0051	1	24.56	0.0055	GPGLEPVGNVANKPTYFDIYTAGAGTGDVAVVIVDPQGR
	1	1	D3YW87	D3YW87_MOUSE Filamin-C OS=Mus musculus GN=Flnc PE=1 SV=2	23794	287186	753	79.7	1	1306.01	3914.99	3	1.0085	1	76.05	9.4e-08	GPGLEPVGNVANKPTYFDIYTAGAGTGDVAVVIVDPQGR
	1	1	D3YW87	D3YW87_MOUSE Filamin-C OS=Mus musculus GN=Flnc PE=1 SV=2	23794	287186	753	79.7	1	653.507	3915	6	1.0108	1	22.08	0.019	GPGLEPVGNVANKPTYFDIYTAGAGTGDVAVVIVDPQGR
	1	1	D3YW87	D3YW87_MOUSE Filamin-C OS=Mus musculus GN=Flnc PE=1 SV=2	23794	287186	753	79.7	1	979.756	3915	4	1.0117	1	23.66	0.023	GPGLEPVGNVANKPTYFDIYTAGAGTGDVAVVIVDPQGR
	1	1	D3YW87	D3YW87_MOUSE Filamin-C OS=Mus musculus GN=Flnc PE=1 SV=2	23794	287186	753	79.7	1	1306.01	3915	3	1.0169	1	65.43	7.3e-07	GPGLEPVGNVANKPTYFDIYTAGAGTGDVAVVIVDPQGR
	1	1	D3YW87	D3YW87_MOUSE Filamin-C OS=Mus musculus GN=Flnc PE=1 SV=2	23794	287186	753	79.7	1	982.25	3924.97	4	0.0132	2	88.88	6.8e-09	ITGDDSMRTSQLNVGTSTDVSLKITEGDLSQLTASIR	Oxidation (M)	0.0000001000000000000000000000000000000.0
	1	1	D3YW87	D3YW87_MOUSE Filamin-C OS=Mus musculus GN=Flnc PE=1 SV=2	23794	287186	753	79.7	1	993.952	3971.78	4	-0.0005	1	83.16	3.5e-08	QQEGEASSQDMTAQVTSPSGKTEAAEIVEGEDSAYSVR
	1	1	D3YW87	D3YW87_MOUSE Filamin-C OS=Mus musculus GN=Flnc PE=1 SV=2	23794	287186	753	79.7	1	1324.93	3971.78	3	0.0001	1	52.16	2e-05	QQEGEASSQDMTAQVTSPSGKTEAAEIVEGEDSAYSVR
	1	1	D3YW87	D3YW87_MOUSE Filamin-C OS=Mus musculus GN=Flnc PE=1 SV=2	23794	287186	753	79.7	1	1324.94	3971.78	3	0.0027	1	89.53	4e-09	QQEGEASSQDMTAQVTSPSGKTEAAEIVEGEDSAYSVR
	1	1	D3YW87	D3YW87_MOUSE Filamin-C OS=Mus musculus GN=Flnc PE=1 SV=2	23794	287186	753	79.7	1	994.2	3972.77	4	0.991	1	38.92	0.00034	QQEGEASSQDMTAQVTSPSGKTEAAEIVEGEDSAYSVR
	1	1	D3YW87	D3YW87_MOUSE Filamin-C OS=Mus musculus GN=Flnc PE=1 SV=2	23794	287186	753	79.7	1	994.206	3972.79	4	1.0127	1	22.77	0.038	QQEGEASSQDMTAQVTSPSGKTEAAEIVEGEDSAYSVR
	1	1	D3YW87	D3YW87_MOUSE Filamin-C OS=Mus musculus GN=Flnc PE=1 SV=2	23794	287186	753	79.7	1	797.191	3980.92	5	-0.0007	1	4.17	0.47	YMPPEEGPYKVDITYDGHPVPGSPFAVEGVLPPDPSK
	1	1	D3YW87	D3YW87_MOUSE Filamin-C OS=Mus musculus GN=Flnc PE=1 SV=2	23794	287186	753	79.7	1	1330.27	3987.78	3	0.0031	1	79.96	3.2e-08	QQEGEASSQDMTAQVTSPSGKTEAAEIVEGEDSAYSVR	Oxidation (M)	0.00000000001000000000000000000000000000.0
	1	1	D3YW87	D3YW87_MOUSE Filamin-C OS=Mus musculus GN=Flnc PE=1 SV=2	23794	287186	753	79.7	1	997.955	3987.79	4	0.0132	1	82.76	1.8e-08	QQEGEASSQDMTAQVTSPSGKTEAAEIVEGEDSAYSVR	Oxidation (M)	0.00000000001000000000000000000000000000.0
	1	1	D3YW87	D3YW87_MOUSE Filamin-C OS=Mus musculus GN=Flnc PE=1 SV=2	23794	287186	753	79.7	1	1330.27	3987.79	3	0.0177	1	106.49	1e-10	QQEGEASSQDMTAQVTSPSGKTEAAEIVEGEDSAYSVR	Oxidation (M)	0.00000000001000000000000000000000000000.0
	1	1	D3YW87	D3YW87_MOUSE Filamin-C OS=Mus musculus GN=Flnc PE=1 SV=2	23794	287186	753	79.7	1	998.201	3988.78	4	1	1	70.24	9.8e-07	QQEGEASSQDMTAQVTSPSGKTEAAEIVEGEDSAYSVR	Oxidation (M)	0.00000000001000000000000000000000000000.0
	1	1	D3YW87	D3YW87_MOUSE Filamin-C OS=Mus musculus GN=Flnc PE=1 SV=2	23794	287186	753	79.7	1	998.207	3988.8	4	1.0217	1	75.66	1.9e-07	QQEGEASSQDMTAQVTSPSGKTEAAEIVEGEDSAYSVR	Oxidation (M)	0.00000000001000000000000000000000000000.0
	1	1	D3YW87	D3YW87_MOUSE Filamin-C OS=Mus musculus GN=Flnc PE=1 SV=2	23794	287186	753	79.7	1	1331.02	3990.02	3	1.0185	1	43.17	0.00021	AWGPGLETGQVGKSADFVVEAIGTEVGTLGFSIEGPSQAK
	1	1	D3YW87	D3YW87_MOUSE Filamin-C OS=Mus musculus GN=Flnc PE=1 SV=2	23794	287186	753	79.7	1	1000.24	3996.91	4	0.0008	1	13.89	0.05	YMPPEEGPYKVDITYDGHPVPGSPFAVEGVLPPDPSK	Oxidation (M)	0.0100000000000000000000000000000000000.0
	1	1	D3YW87	D3YW87_MOUSE Filamin-C OS=Mus musculus GN=Flnc PE=1 SV=2	23794	287186	753	79.7	1	1333.31	3996.92	3	0.0028	1	18.85	0.017	YMPPEEGPYKVDITYDGHPVPGSPFAVEGVLPPDPSK	Oxidation (M)	0.0100000000000000000000000000000000000.0
	1	1	D3YW87	D3YW87_MOUSE Filamin-C OS=Mus musculus GN=Flnc PE=1 SV=2	23794	287186	753	79.7	1	1000.24	3996.92	4	0.0062	1	2.07	0.64	YMPPEEGPYKVDITYDGHPVPGSPFAVEGVLPPDPSK	Oxidation (M)	0.0100000000000000000000000000000000000.0
	1	1	D3YW87	D3YW87_MOUSE Filamin-C OS=Mus musculus GN=Flnc PE=1 SV=2	23794	287186	753	79.7	1	1000.49	3997.93	4	1.0191	1	6.83	1	YMPPEEGPYKVDITYDGHPVPGSPFAVEGVLPPDPSK	Oxidation (M)	0.0100000000000000000000000000000000000.0
	1	1	D3YW87	D3YW87_MOUSE Filamin-C OS=Mus musculus GN=Flnc PE=1 SV=2	23794	287186	753	79.7	1	1000.49	3997.94	4	1.0233	1	8.31	19	YMPPEEGPYKVDITYDGHPVPGSPFAVEGVLPPDPSK	Oxidation (M)	0.0100000000000000000000000000000000000.0
	1	1	D3YW87	D3YW87_MOUSE Filamin-C OS=Mus musculus GN=Flnc PE=1 SV=2	23794	287186	753	79.7	1	1003.68	4010.68	4	1.0211	1	4.86	0.38	MMNNSNYSDASGLGLVDEADEMPSTEKDLAEDAPWK	Phospho (ST)	0.000020000000000000000000000000000000.0
	1	1	D3YW87	D3YW87_MOUSE Filamin-C OS=Mus musculus GN=Flnc PE=1 SV=2	23794	287186	753	79.7	1	808.007	4035	5	0.002	1	14.39	0.047	YTPPGAGHYTIMVLFANQEIPASPFHIKVDPSHDASK
	1	1	D3YW87	D3YW87_MOUSE Filamin-C OS=Mus musculus GN=Flnc PE=1 SV=2	23794	287186	753	79.7	1	811.206	4051	5	0.0016	1	0.06	1	YTPPGAGHYTIMVLFANQEIPASPFHIKVDPSHDASK	Oxidation (M)	0.0000000000010000000000000000000000000.0
	1	1	D3YW87	D3YW87_MOUSE Filamin-C OS=Mus musculus GN=Flnc PE=1 SV=2	23794	287186	753	79.7	1	815.026	4070.09	5	0.0056	2	4.79	0.35	GPGLEPVGNVANKPTYFDIYTAGAGTGDVAVVIVDPQGRR
	1	1	D3YW87	D3YW87_MOUSE Filamin-C OS=Mus musculus GN=Flnc PE=1 SV=2	23794	287186	753	79.7	1	815.026	4070.09	5	0.0065	2	1.56	1.1	GPGLEPVGNVANKPTYFDIYTAGAGTGDVAVVIVDPQGRR
	1	1	D3YW87	D3YW87_MOUSE Filamin-C OS=Mus musculus GN=Flnc PE=1 SV=2	23794	287186	753	79.7	1	679.357	4070.1	6	0.011	2	41.21	0.00014	GPGLEPVGNVANKPTYFDIYTAGAGTGDVAVVIVDPQGRR
	1	1	D3YW87	D3YW87_MOUSE Filamin-C OS=Mus musculus GN=Flnc PE=1 SV=2	23794	287186	753	79.7	1	1018.53	4070.11	4	0.0202	2	28.94	0.0019	GPGLEPVGNVANKPTYFDIYTAGAGTGDVAVVIVDPQGRR
	1	1	D3YW87	D3YW87_MOUSE Filamin-C OS=Mus musculus GN=Flnc PE=1 SV=2	23794	287186	753	79.7	1	1018.78	4071.08	4	0.9892	2	8.85	0.15	GPGLEPVGNVANKPTYFDIYTAGAGTGDVAVVIVDPQGRR
	1	1	D3YW87	D3YW87_MOUSE Filamin-C OS=Mus musculus GN=Flnc PE=1 SV=2	23794	287186	753	79.7	1	1018.78	4071.08	4	0.9951	2	6.83	0.28	GPGLEPVGNVANKPTYFDIYTAGAGTGDVAVVIVDPQGRR
	1	1	D3YW87	D3YW87_MOUSE Filamin-C OS=Mus musculus GN=Flnc PE=1 SV=2	23794	287186	753	79.7	1	1025.98	4099.9	4	1.013	1	4.04	0.79	YTAVQQGNMAVTVTYGGDPVPKSPFVVNVAPPLDLSK	2 Phospho (ST); Phospho (Y)	0.3200000000020000000000000000000000000.0
	1	1	D3YW87	D3YW87_MOUSE Filamin-C OS=Mus musculus GN=Flnc PE=1 SV=2	23794	287186	753	79.7	1	1051.24	4200.94	4	-0.0115	2	3.35	1.1	SADFVVEAIGTEVGTLGFSIEGPSQAKIECDDKGDGSCDVR
	1	1	D3YW87	D3YW87_MOUSE Filamin-C OS=Mus musculus GN=Flnc PE=1 SV=2	23794	287186	753	79.7	1	1051.49	4201.94	4	0.9978	2	14.23	0.046	SADFVVEAIGTEVGTLGFSIEGPSQAKIECDDKGDGSCDVR
	1	1	D3YW87	D3YW87_MOUSE Filamin-C OS=Mus musculus GN=Flnc PE=1 SV=2	23794	287186	753	79.7	1	1428.66	4282.97	3	0.9851	0	62.87	1.3e-06	IECQDNGDGSCAVSYLPTEPGEYTINILFAEAHIPGSPFK
	1	1	D3YW87	D3YW87_MOUSE Filamin-C OS=Mus musculus GN=Flnc PE=1 SV=2	23794	287186	753	79.7	1	1078.02	4308.04	4	0.0055	1	30.41	0.0014	TDTYVTDNGDGTYRVQYTAYEEGVHLVEVLYDEVAVPK
	1	1	D3YW87	D3YW87_MOUSE Filamin-C OS=Mus musculus GN=Flnc PE=1 SV=2	23794	287186	753	79.7	1	1078.02	4308.05	4	0.0128	1	40.8	0.00015	TDTYVTDNGDGTYRVQYTAYEEGVHLVEVLYDEVAVPK
	1	1	D3YW87	D3YW87_MOUSE Filamin-C OS=Mus musculus GN=Flnc PE=1 SV=2	23794	287186	753	79.7	1	1093	4367.98	4	-0.0032	2	52.55	1.4e-05	MSCKDNKDGSCTVEYIPFTPGDYDVNITFGGQPIPGSPFR	Oxidation (M)	0.1000000000000000000000000000000000000000.0
	1	1	D3YW87	D3YW87_MOUSE Filamin-C OS=Mus musculus GN=Flnc PE=1 SV=2	23794	287186	753	79.7	1	750.72	4498.27	6	-0.0033	1	48.05	3.1e-05	APLQVAVLGPTGVAEPVEVRDNGDGTHTVHYTPATDGPYTVAVK
	1	1	D3YW87	D3YW87_MOUSE Filamin-C OS=Mus musculus GN=Flnc PE=1 SV=2	23794	287186	753	79.7	1	1125.58	4498.28	4	0.0011	1	35.51	0.00047	APLQVAVLGPTGVAEPVEVRDNGDGTHTVHYTPATDGPYTVAVK
	1	1	D3YW87	D3YW87_MOUSE Filamin-C OS=Mus musculus GN=Flnc PE=1 SV=2	23794	287186	753	79.7	1	1125.58	4498.28	4	0.0021	1	37.92	0.00073	APLQVAVLGPTGVAEPVEVRDNGDGTHTVHYTPATDGPYTVAVK
	1	1	D3YW87	D3YW87_MOUSE Filamin-C OS=Mus musculus GN=Flnc PE=1 SV=2	23794	287186	753	79.7	1	1125.58	4498.28	4	0.004	1	35.93	0.00043	APLQVAVLGPTGVAEPVEVRDNGDGTHTVHYTPATDGPYTVAVK
	1	1	D3YW87	D3YW87_MOUSE Filamin-C OS=Mus musculus GN=Flnc PE=1 SV=2	23794	287186	753	79.7	1	900.859	4499.26	5	0.9821	1	43.62	8.1e-05	APLQVAVLGPTGVAEPVEVRDNGDGTHTVHYTPATDGPYTVAVK
	1	1	D3YW87	D3YW87_MOUSE Filamin-C OS=Mus musculus GN=Flnc PE=1 SV=2	23794	287186	753	79.7	1	1500.76	4499.27	3	0.9897	1	25.38	0.0054	APLQVAVLGPTGVAEPVEVRDNGDGTHTVHYTPATDGPYTVAVK
	1	1	D3YW87	D3YW87_MOUSE Filamin-C OS=Mus musculus GN=Flnc PE=1 SV=2	23794	287186	753	79.7	1	900.865	4499.29	5	1.0129	1	45.44	0.0001	APLQVAVLGPTGVAEPVEVRDNGDGTHTVHYTPATDGPYTVAVK
	1	1	D3YW87	D3YW87_MOUSE Filamin-C OS=Mus musculus GN=Flnc PE=1 SV=2	23794	287186	753	79.7	1	906.036	4525.14	5	-0.0042	0	16.68	0.027	EAMQQADDWLGVPQVIAPEEIVDPNVDEHSVMTYLSQFPK
	1	1	D3YW87	D3YW87_MOUSE Filamin-C OS=Mus musculus GN=Flnc PE=1 SV=2	23794	287186	753	79.7	1	755.199	4525.15	6	0.0026	0	24.85	0.0056	EAMQQADDWLGVPQVIAPEEIVDPNVDEHSVMTYLSQFPK
	1	1	D3YW87	D3YW87_MOUSE Filamin-C OS=Mus musculus GN=Flnc PE=1 SV=2	23794	287186	753	79.7	1	1132.54	4526.14	4	0.9955	0	6.23	1.1	EAMQQADDWLGVPQVIAPEEIVDPNVDEHSVMTYLSQFPK
	1	1	D3YW87	D3YW87_MOUSE Filamin-C OS=Mus musculus GN=Flnc PE=1 SV=2	23794	287186	753	79.7	1	1132.55	4526.17	4	1.0234	0	15.43	0.051	EAMQQADDWLGVPQVIAPEEIVDPNVDEHSVMTYLSQFPK
	1	1	D3YW87	D3YW87_MOUSE Filamin-C OS=Mus musculus GN=Flnc PE=1 SV=2	23794	287186	753	79.7	1	1136.29	4541.14	4	0.0021	0	61.8	1.8e-06	EAMQQADDWLGVPQVIAPEEIVDPNVDEHSVMTYLSQFPK	Oxidation (M)	0.0010000000000000000000000000000000000000.0
	1	1	D3YW87	D3YW87_MOUSE Filamin-C OS=Mus musculus GN=Flnc PE=1 SV=2	23794	287186	753	79.7	1	1136.29	4541.15	4	0.0065	0	47.26	3.7e-05	EAMQQADDWLGVPQVIAPEEIVDPNVDEHSVMTYLSQFPK	Oxidation (M)	0.0000000000000000000000000000000100000000.0
	1	1	D3YW87	D3YW87_MOUSE Filamin-C OS=Mus musculus GN=Flnc PE=1 SV=2	23794	287186	753	79.7	1	1514.72	4541.15	3	0.0065	0	64	1e-06	EAMQQADDWLGVPQVIAPEEIVDPNVDEHSVMTYLSQFPK	Oxidation (M)	0.0000000000000000000000000000000100000000.0
	1	1	D3YW87	D3YW87_MOUSE Filamin-C OS=Mus musculus GN=Flnc PE=1 SV=2	23794	287186	753	79.7	1	1520.05	4557.12	3	-0.0139	0	6.08	0.38	EAMQQADDWLGVPQVIAPEEIVDPNVDEHSVMTYLSQFPK	2 Oxidation (M)	0.0010000000000000000000000000000100000000.0
	1	1	D3YW87	D3YW87_MOUSE Filamin-C OS=Mus musculus GN=Flnc PE=1 SV=2	23794	287186	753	79.7	1	1520.06	4557.14	3	0.0083	0	59.5	2.6e-06	EAMQQADDWLGVPQVIAPEEIVDPNVDEHSVMTYLSQFPK	2 Oxidation (M)	0.0010000000000000000000000000000100000000.0
	1	1	D3YW87	D3YW87_MOUSE Filamin-C OS=Mus musculus GN=Flnc PE=1 SV=2	23794	287186	753	79.7	1	1520.38	4558.12	3	0.9888	0	64.34	9.3e-07	EAMQQADDWLGVPQVIAPEEIVDPNVDEHSVMTYLSQFPK	2 Oxidation (M)	0.0010000000000000000000000000000100000000.0
	1	1	D3YW87	D3YW87_MOUSE Filamin-C OS=Mus musculus GN=Flnc PE=1 SV=2	23794	287186	753	79.7	1	1140.54	4558.15	4	1.015	0	30.54	0.0014	EAMQQADDWLGVPQVIAPEEIVDPNVDEHSVMTYLSQFPK	2 Oxidation (M)	0.0010000000000000000000000000000100000000.0
	1	1	D3YW87	D3YW87_MOUSE Filamin-C OS=Mus musculus GN=Flnc PE=1 SV=2	23794	287186	753	79.7	1	1140.55	4558.15	4	1.0169	0	8.25	0.18	EAMQQADDWLGVPQVIAPEEIVDPNVDEHSVMTYLSQFPK	2 Oxidation (M)	0.0010000000000000000000000000000100000000.0
	1	1	D3YW87	D3YW87_MOUSE Filamin-C OS=Mus musculus GN=Flnc PE=1 SV=2	23794	287186	753	79.7	1	940.464	4697.28	5	-0.0011	3	32.5	0.0021	DAGEGGLSLAVEGPSKAEITCKDNKDGTCTVSYLPTAPGDYSIIVR
	1	1	D3YW87	D3YW87_MOUSE Filamin-C OS=Mus musculus GN=Flnc PE=1 SV=2	23794	287186	753	79.7	1	1175.33	4697.29	4	0.0013	3	48.1	3.3e-05	DAGEGGLSLAVEGPSKAEITCKDNKDGTCTVSYLPTAPGDYSIIVR
	1	1	D3YW87	D3YW87_MOUSE Filamin-C OS=Mus musculus GN=Flnc PE=1 SV=2	23794	287186	753	79.7	1	963.111	4810.52	5	-0.0013	1	6.05	0.27	FGGEHIPNSPFHVLATEEPVVPVEPLESMLRPFNLVIPFTVQK
	1	1	D3YW87	D3YW87_MOUSE Filamin-C OS=Mus musculus GN=Flnc PE=1 SV=2	23794	287186	753	79.7	1	1203.64	4810.52	4	0.0035	1	13.35	0.056	FGGEHIPNSPFHVLATEEPVVPVEPLESMLRPFNLVIPFTVQK
	1	1	D3YW87	D3YW87_MOUSE Filamin-C OS=Mus musculus GN=Flnc PE=1 SV=2	23794	287186	753	79.7	1	1207.64	4826.52	4	0.0081	1	23.29	0.0065	FGGEHIPNSPFHVLATEEPVVPVEPLESMLRPFNLVIPFTVQK	Oxidation (M)	0.0000000000000000000000000000100000000000000.0
	1	1	D3YW87	D3YW87_MOUSE Filamin-C OS=Mus musculus GN=Flnc PE=1 SV=2	23794	287186	753	79.7	1	966.314	4826.53	5	0.0176	1	11.78	0.078	FGGEHIPNSPFHVLATEEPVVPVEPLESMLRPFNLVIPFTVQK	Oxidation (M)	0.0000000000000000000000000000100000000000000.0
	1	1	D3YW87	D3YW87_MOUSE Filamin-C OS=Mus musculus GN=Flnc PE=1 SV=2	23794	287186	753	79.7	1	828.073	4962.4	6	-0.0057	0	58.48	4.3e-06	VGEQSQAGDPGLVSAYGPGLEGGTTGVSSEFIVNTQNAGSGALSVTIDGPSK
	1	1	D3YW87	D3YW87_MOUSE Filamin-C OS=Mus musculus GN=Flnc PE=1 SV=2	23794	287186	753	79.7	1	1241.61	4962.4	4	0.0028	0	111.87	3.2e-11	VGEQSQAGDPGLVSAYGPGLEGGTTGVSSEFIVNTQNAGSGALSVTIDGPSK
	1	1	D3YW87	D3YW87_MOUSE Filamin-C OS=Mus musculus GN=Flnc PE=1 SV=2	23794	287186	753	79.7	1	1241.61	4962.41	4	0.0131	0	116.77	1.3e-11	VGEQSQAGDPGLVSAYGPGLEGGTTGVSSEFIVNTQNAGSGALSVTIDGPSK
	1	1	D3YW87	D3YW87_MOUSE Filamin-C OS=Mus musculus GN=Flnc PE=1 SV=2	23794	287186	753	79.7	1	1241.61	4962.42	4	0.0219	0	97.43	7.8e-10	VGEQSQAGDPGLVSAYGPGLEGGTTGVSSEFIVNTQNAGSGALSVTIDGPSK
	1	1	D3YW87	D3YW87_MOUSE Filamin-C OS=Mus musculus GN=Flnc PE=1 SV=2	23794	287186	753	79.7	1	1262.38	5045.5	4	0.0029	0	50.02	2e-05	AIAYGPGIEPQGNTVLQPAHFTVQTVDAGVGEVLVYIEDPEGHTEEAK
	1	1	D3YW87	D3YW87_MOUSE Filamin-C OS=Mus musculus GN=Flnc PE=1 SV=2	23794	287186	753	79.7	1	1010.3	5046.48	5	0.9842	0	29.43	0.0023	AIAYGPGIEPQGNTVLQPAHFTVQTVDAGVGEVLVYIEDPEGHTEEAK
	1	1	D3YW87	D3YW87_MOUSE Filamin-C OS=Mus musculus GN=Flnc PE=1 SV=2	23794	287186	753	79.7	1	1035.73	5173.6	5	0.0095	1	12.43	0.068	KAIAYGPGIEPQGNTVLQPAHFTVQTVDAGVGEVLVYIEDPEGHTEEAK
	1	1	D3YW87	D3YW87_MOUSE Filamin-C OS=Mus musculus GN=Flnc PE=1 SV=2	23794	287186	753	79.7	1	1035.73	5173.6	5	0.0153	1	59.55	2.6e-06	KAIAYGPGIEPQGNTVLQPAHFTVQTVDAGVGEVLVYIEDPEGHTEEAK
	1	1	Q8VHX6-2	FLNC_MOUSE Isoform 2 of Filamin-C OS=Mus musculus GN=Flnc	23794	287186	753	79.7	0	376.7	751.386	2	-0.0003	0	24	0.011	FTVETR
	1	1	Q8VHX6-2	FLNC_MOUSE Isoform 2 of Filamin-C OS=Mus musculus GN=Flnc	23794	287186	753	79.7	0	376.7	751.386	2	-0.0001	0	29.97	0.0023	FTVETR
	1	1	Q8VHX6-2	FLNC_MOUSE Isoform 2 of Filamin-C OS=Mus musculus GN=Flnc	23794	287186	753	79.7	0	376.701	751.388	2	0.0011	0	23.66	0.0098	FTVETR
	1	1	Q8VHX6-2	FLNC_MOUSE Isoform 2 of Filamin-C OS=Mus musculus GN=Flnc	23794	287186	753	79.7	0	381.223	760.431	2	-0.0018	0	41.71	0.00054	LVSIDSK
	1	1	Q8VHX6-2	FLNC_MOUSE Isoform 2 of Filamin-C OS=Mus musculus GN=Flnc	23794	287186	753	79.7	0	381.224	760.432	2	-0.0007	0	34.16	0.0082	LVSIDSK
	1	1	Q8VHX6-2	FLNC_MOUSE Isoform 2 of Filamin-C OS=Mus musculus GN=Flnc	23794	287186	753	79.7	1	382.737	763.459	2	-0.0006	0	24.78	0.026	YVITIR
	1	1	Q8VHX6-2	FLNC_MOUSE Isoform 2 of Filamin-C OS=Mus musculus GN=Flnc	23794	287186	753	79.7	1	382.737	763.46	2	0.0005	0	35.39	0.0026	YVITIR
	1	1	Q8VHX6-2	FLNC_MOUSE Isoform 2 of Filamin-C OS=Mus musculus GN=Flnc	23794	287186	753	79.7	1	388.201	774.387	2	0.0001	0	15.91	0.062	DLSDGLR
	1	1	Q8VHX6-2	FLNC_MOUSE Isoform 2 of Filamin-C OS=Mus musculus GN=Flnc	23794	287186	753	79.7	1	388.201	774.388	2	0.0006	0	24.05	0.0094	DLSDGLR
	1	1	Q8VHX6-2	FLNC_MOUSE Isoform 2 of Filamin-C OS=Mus musculus GN=Flnc	23794	287186	753	79.7	0	415.242	828.47	2	-0.0003	0	19.62	0.017	AIVDGNLK
	1	1	Q8VHX6-2	FLNC_MOUSE Isoform 2 of Filamin-C OS=Mus musculus GN=Flnc	23794	287186	753	79.7	0	415.243	828.471	2	0	0	30.98	0.0015	AIVDGNLK
	1	1	Q8VHX6-2	FLNC_MOUSE Isoform 2 of Filamin-C OS=Mus musculus GN=Flnc	23794	287186	753	79.7	1	419.268	836.522	2	-0.0014	1	31.87	0.0024	LKPGAPVR
	1	1	Q8VHX6-2	FLNC_MOUSE Isoform 2 of Filamin-C OS=Mus musculus GN=Flnc	23794	287186	753	79.7	1	419.269	836.523	2	-0.0006	1	4.38	0.39	LKPGAPVR
	1	1	Q8VHX6-2	FLNC_MOUSE Isoform 2 of Filamin-C OS=Mus musculus GN=Flnc	23794	287186	753	79.7	1	424.728	847.442	2	-0.0018	0	27.64	0.0042	VYGPGVEK
	1	1	Q8VHX6-2	FLNC_MOUSE Isoform 2 of Filamin-C OS=Mus musculus GN=Flnc	23794	287186	753	79.7	1	430.727	859.439	2	-0.0014	0	32.5	0.021	GELTGEVR
	1	1	Q8VHX6-2	FLNC_MOUSE Isoform 2 of Filamin-C OS=Mus musculus GN=Flnc	23794	287186	753	79.7	1	430.727	859.439	2	-0.0008	0	18.27	0.086	GELTGEVR
	1	1	Q8VHX6-2	FLNC_MOUSE Isoform 2 of Filamin-C OS=Mus musculus GN=Flnc	23794	287186	753	79.7	1	432.733	863.452	2	-0.0017	1	47.76	0.0007	MKESITR
	1	1	Q8VHX6-2	FLNC_MOUSE Isoform 2 of Filamin-C OS=Mus musculus GN=Flnc	23794	287186	753	79.7	1	434.737	867.459	2	-0.0013	0	22.55	0.048	YGGHPIPK
	1	1	Q8VHX6-2	FLNC_MOUSE Isoform 2 of Filamin-C OS=Mus musculus GN=Flnc	23794	287186	753	79.7	1	434.737	867.459	2	-0.0013	0	14.29	0.45	YGGHPIPK
	1	1	Q8VHX6-2	FLNC_MOUSE Isoform 2 of Filamin-C OS=Mus musculus GN=Flnc	23794	287186	753	79.7	1	440.732	879.449	2	0.0003	1	40.63	0.001	MKESITR	Oxidation (M)	0.1000000.0
	1	1	Q8VHX6-2	FLNC_MOUSE Isoform 2 of Filamin-C OS=Mus musculus GN=Flnc	23794	287186	753	79.7	1	442.244	882.474	2	-0.0005	0	38.28	0.00051	GLHQMGIK
	1	1	Q8VHX6-2	FLNC_MOUSE Isoform 2 of Filamin-C OS=Mus musculus GN=Flnc	23794	287186	753	79.7	1	450.242	898.469	2	-0.0006	0	30.03	0.0026	GLHQMGIK	Oxidation (M)	0.00001000.0
	1	1	Q8VHX6-2	FLNC_MOUSE Isoform 2 of Filamin-C OS=Mus musculus GN=Flnc	23794	287186	753	79.7	1	451.263	900.512	2	-0.002	1	12.2	0.99	RLTDLQR
	1	1	Q8VHX6-2	FLNC_MOUSE Isoform 2 of Filamin-C OS=Mus musculus GN=Flnc	23794	287186	753	79.7	1	451.265	900.516	2	0.0019	1	21.51	0.22	RLTDLQR
	1	1	Q8VHX6-2	FLNC_MOUSE Isoform 2 of Filamin-C OS=Mus musculus GN=Flnc	23794	287186	753	79.7	1	455.238	908.461	2	0.0006	0	24.57	0.012	GASYSSIPK
	1	1	Q8VHX6-2	FLNC_MOUSE Isoform 2 of Filamin-C OS=Mus musculus GN=Flnc	23794	287186	753	79.7	1	455.238	908.461	2	0.0008	0	33.23	0.0016	GASYSSIPK
	1	1	Q8VHX6-2	FLNC_MOUSE Isoform 2 of Filamin-C OS=Mus musculus GN=Flnc	23794	287186	753	79.7	1	460.777	919.539	2	0.0016	0	29.52	0.0061	GDYILIVK
	1	1	Q8VHX6-2	FLNC_MOUSE Isoform 2 of Filamin-C OS=Mus musculus GN=Flnc	23794	287186	753	79.7	1	465.246	928.477	2	0	0	48.4	0.00029	HVTNSPFK
	1	1	Q8VHX6-2	FLNC_MOUSE Isoform 2 of Filamin-C OS=Mus musculus GN=Flnc	23794	287186	753	79.7	1	465.246	928.477	2	0.0004	0	48.4	0.00027	HVTNSPFK
	1	1	Q8VHX6-2	FLNC_MOUSE Isoform 2 of Filamin-C OS=Mus musculus GN=Flnc	23794	287186	753	79.7	1	465.748	929.481	2	1.004	0	8.99	0.43	HVTNSPFK
	1	1	Q8VHX6-2	FLNC_MOUSE Isoform 2 of Filamin-C OS=Mus musculus GN=Flnc	23794	287186	753	79.7	1	468.263	934.511	2	-0.0009	1	27.9	0.043	VKEVADFK
	1	1	Q8VHX6-2	FLNC_MOUSE Isoform 2 of Filamin-C OS=Mus musculus GN=Flnc	23794	287186	753	79.7	1	468.264	934.513	2	0.0006	1	39.88	0.003	VKEVADFK
	1	1	Q8VHX6-2	FLNC_MOUSE Isoform 2 of Filamin-C OS=Mus musculus GN=Flnc	23794	287186	753	79.7	1	469.258	936.502	2	-0.0006	0	56.6	6.8e-05	LGSFGSITR
	1	1	Q8VHX6-2	FLNC_MOUSE Isoform 2 of Filamin-C OS=Mus musculus GN=Flnc	23794	287186	753	79.7	1	469.259	936.503	2	0.0001	0	47.57	0.00042	LGSFGSITR
	1	1	Q8VHX6-2	FLNC_MOUSE Isoform 2 of Filamin-C OS=Mus musculus GN=Flnc	23794	287186	753	79.7	1	469.26	936.505	2	0.0024	0	61.49	1.6e-05	LGSFGSITR
	1	1	Q8VHX6-2	FLNC_MOUSE Isoform 2 of Filamin-C OS=Mus musculus GN=Flnc	23794	287186	753	79.7	1	475.732	949.449	2	-0.0011	0	58.41	8.7e-06	AEIAFEDR
	1	1	Q8VHX6-2	FLNC_MOUSE Isoform 2 of Filamin-C OS=Mus musculus GN=Flnc	23794	287186	753	79.7	1	477.256	952.497	2	-0.0007	0	23.05	0.033	VLPSHDASK
	1	1	Q8VHX6-2	FLNC_MOUSE Isoform 2 of Filamin-C OS=Mus musculus GN=Flnc	23794	287186	753	79.7	1	478.776	955.537	2	0.0028	1	16.85	0.031	DVVDPGKVK
	1	1	Q8VHX6-2	FLNC_MOUSE Isoform 2 of Filamin-C OS=Mus musculus GN=Flnc	23794	287186	753	79.7	0	486.287	970.56	2	-0.0001	0	32.24	0.0078	LLGWIQNK
	1	1	Q8VHX6-2	FLNC_MOUSE Isoform 2 of Filamin-C OS=Mus musculus GN=Flnc	23794	287186	753	79.7	0	486.287	970.56	2	0.0001	0	30.63	0.0035	LLGWIQNK
	1	1	Q8VHX6-2	FLNC_MOUSE Isoform 2 of Filamin-C OS=Mus musculus GN=Flnc	23794	287186	753	79.7	0	486.288	970.561	2	0.0005	0	2.83	0.75	LLGWIQNK
	1	1	Q8VHX6-2	FLNC_MOUSE Isoform 2 of Filamin-C OS=Mus musculus GN=Flnc	23794	287186	753	79.7	0	486.288	970.561	2	0.0007	0	24.61	0.018	LLGWIQNK
	1	1	Q8VHX6-2	FLNC_MOUSE Isoform 2 of Filamin-C OS=Mus musculus GN=Flnc	23794	287186	753	79.7	0	486.288	970.561	2	0.0008	0	30.18	0.0072	LLGWIQNK
	1	1	Q8VHX6-2	FLNC_MOUSE Isoform 2 of Filamin-C OS=Mus musculus GN=Flnc	23794	287186	753	79.7	0	486.288	970.562	2	0.0019	0	11.86	0.11	LLGWIQNK
	1	1	Q8VHX6-2	FLNC_MOUSE Isoform 2 of Filamin-C OS=Mus musculus GN=Flnc	23794	287186	753	79.7	0	486.289	970.563	2	0.0026	0	10.48	0.11	LLGWIQNK
	1	1	Q8VHX6-2	FLNC_MOUSE Isoform 2 of Filamin-C OS=Mus musculus GN=Flnc	23794	287186	753	79.7	0	486.289	970.563	2	0.0029	0	4.93	0.34	LLGWIQNK
	1	1	Q8VHX6-2	FLNC_MOUSE Isoform 2 of Filamin-C OS=Mus musculus GN=Flnc	23794	287186	753	79.7	1	489.238	976.461	2	-0.0002	0	51.14	1.6e-05	YADQEVPR
	1	1	Q8VHX6-2	FLNC_MOUSE Isoform 2 of Filamin-C OS=Mus musculus GN=Flnc	23794	287186	753	79.7	1	489.289	976.564	2	0.0043	0	28.09	0.0023	PATFTIVTK
	1	1	Q8VHX6-2	FLNC_MOUSE Isoform 2 of Filamin-C OS=Mus musculus GN=Flnc	23794	287186	753	79.7	1	495.22	988.426	2	-0.0004	0	29.47	0.022	GASYSSIPK	Phospho (ST)	0.002000000.0
	1	1	Q8VHX6-2	FLNC_MOUSE Isoform 2 of Filamin-C OS=Mus musculus GN=Flnc	23794	287186	753	79.7	1	500.283	998.552	2	-0.0032	0	38.89	0.00023	HIGISFTPK
	1	1	Q8VHX6-2	FLNC_MOUSE Isoform 2 of Filamin-C OS=Mus musculus GN=Flnc	23794	287186	753	79.7	1	500.284	998.554	2	-0.0007	0	4.66	0.4	HIGISFTPK
	1	1	Q8VHX6-2	FLNC_MOUSE Isoform 2 of Filamin-C OS=Mus musculus GN=Flnc	23794	287186	753	79.7	1	500.285	998.555	2	0.0001	0	14.5	0.044	HIGISFTPK
	1	1	Q8VHX6-2	FLNC_MOUSE Isoform 2 of Filamin-C OS=Mus musculus GN=Flnc	23794	287186	753	79.7	1	500.285	998.555	2	0.0002	0	35.91	0.00043	HIGISFTPK
	1	1	Q8VHX6-2	FLNC_MOUSE Isoform 2 of Filamin-C OS=Mus musculus GN=Flnc	23794	287186	753	79.7	1	500.285	998.556	2	0.0014	0	10.3	0.11	HIGISFTPK
	1	1	Q8VHX6-2	FLNC_MOUSE Isoform 2 of Filamin-C OS=Mus musculus GN=Flnc	23794	287186	753	79.7	1	500.286	998.556	2	0.0015	0	7.64	0.19	HIGISFTPK
	1	1	Q8VHX6-2	FLNC_MOUSE Isoform 2 of Filamin-C OS=Mus musculus GN=Flnc	23794	287186	753	79.7	1	500.724	999.433	2	0.0002	0	11.16	1.2	NSFTVDCSK
	1	1	Q8VHX6-2	FLNC_MOUSE Isoform 2 of Filamin-C OS=Mus musculus GN=Flnc	23794	287186	753	79.7	0	504.265	1006.52	2	-0.0034	0	54.39	5.3e-05	IQQNTFTR
	1	1	Q8VHX6-2	FLNC_MOUSE Isoform 2 of Filamin-C OS=Mus musculus GN=Flnc	23794	287186	753	79.7	0	504.267	1006.52	2	-0.0006	0	49.15	8.7e-05	IQQNTFTR
	1	1	Q8VHX6-2	FLNC_MOUSE Isoform 2 of Filamin-C OS=Mus musculus GN=Flnc	23794	287186	753	79.7	0	504.77	1007.52	2	1.0053	0	24.66	0.046	IQQNTFTR
	1	1	Q8VHX6-2	FLNC_MOUSE Isoform 2 of Filamin-C OS=Mus musculus GN=Flnc	23794	287186	753	79.7	1	507.29	1012.57	2	-0.0002	1	43.9	0.00085	VKAEGPGLSR
	1	1	Q8VHX6-2	FLNC_MOUSE Isoform 2 of Filamin-C OS=Mus musculus GN=Flnc	23794	287186	753	79.7	1	507.291	1012.57	2	0.0007	1	8.39	0.42	VKAEGPGLSR
	1	1	Q8VHX6-2	FLNC_MOUSE Isoform 2 of Filamin-C OS=Mus musculus GN=Flnc	23794	287186	753	79.7	1	507.782	1013.55	2	-0.0007	1	46.9	0.00015	GTEEPVKVR
	1	1	Q8VHX6-2	FLNC_MOUSE Isoform 2 of Filamin-C OS=Mus musculus GN=Flnc	23794	287186	753	79.7	1	508.287	1014.56	2	0.0018	1	25.14	0.043	VRAGGTGLER
	1	1	Q8VHX6-2	FLNC_MOUSE Isoform 2 of Filamin-C OS=Mus musculus GN=Flnc	23794	287186	753	79.7	1	509.243	1016.47	2	0.0013	0	50.7	7.7e-05	LGSFGSITR	Phospho (ST)	0.002000000.0
	1	1	Q8VHX6-2	FLNC_MOUSE Isoform 2 of Filamin-C OS=Mus musculus GN=Flnc	23794	287186	753	79.7	1	509.243	1016.47	2	0.002	0	44.68	0.0003	LGSFGSITR	Phospho (ST)	0.002000000.0
	1	1	Q8VHX6-2	FLNC_MOUSE Isoform 2 of Filamin-C OS=Mus musculus GN=Flnc	23794	287186	753	79.7	1	510.785	1019.55	2	0	2	8.88	1.1	MKESITRR
	1	1	Q8VHX6-2	FLNC_MOUSE Isoform 2 of Filamin-C OS=Mus musculus GN=Flnc	23794	287186	753	79.7	1	514.277	1026.54	2	0.0004	0	4.48	1.1	TYAVSYVPK
	1	1	Q8VHX6-2	FLNC_MOUSE Isoform 2 of Filamin-C OS=Mus musculus GN=Flnc	23794	287186	753	79.7	1	514.278	1026.54	2	0.003	0	6.52	0.24	TYAVSYVPK
	1	1	Q8VHX6-2	FLNC_MOUSE Isoform 2 of Filamin-C OS=Mus musculus GN=Flnc	23794	287186	753	79.7	1	514.781	1027.55	2	0.0019	0	59.51	1.4e-05	LDVHFAGAAK
	1	1	Q8VHX6-2	FLNC_MOUSE Isoform 2 of Filamin-C OS=Mus musculus GN=Flnc	23794	287186	753	79.7	0	522.753	1043.49	2	-0.0002	0	37.93	0.0025	DLAEDAPWK
	1	1	Q8VHX6-2	FLNC_MOUSE Isoform 2 of Filamin-C OS=Mus musculus GN=Flnc	23794	287186	753	79.7	0	527.246	1052.48	2	0.0004	0	42.09	0.00021	NDNDTFTVK
	1	1	Q8VHX6-2	FLNC_MOUSE Isoform 2 of Filamin-C OS=Mus musculus GN=Flnc	23794	287186	753	79.7	0	527.788	1053.56	2	0.0003	0	22.17	0.037	HIPGSPFTAK
	1	1	Q8VHX6-2	FLNC_MOUSE Isoform 2 of Filamin-C OS=Mus musculus GN=Flnc	23794	287186	753	79.7	1	529.273	1056.53	2	-0.0002	0	48.71	0.00043	GAGGQGQLDVR
	1	1	Q8VHX6-2	FLNC_MOUSE Isoform 2 of Filamin-C OS=Mus musculus GN=Flnc	23794	287186	753	79.7	1	529.273	1056.53	2	0	0	63.57	1.4e-05	GAGGQGQLDVR
	1	1	Q8VHX6-2	FLNC_MOUSE Isoform 2 of Filamin-C OS=Mus musculus GN=Flnc	23794	287186	753	79.7	1	534.796	1067.58	2	0.0006	0	27.36	0.0041	HVPGSPFTVK
	1	1	Q8VHX6-2	FLNC_MOUSE Isoform 2 of Filamin-C OS=Mus musculus GN=Flnc	23794	287186	753	79.7	1	534.797	1067.58	2	0.0023	0	6.7	0.23	HVPGSPFTVK
	1	1	Q8VHX6-2	FLNC_MOUSE Isoform 2 of Filamin-C OS=Mus musculus GN=Flnc	23794	287186	753	79.7	1	535.785	1069.55	2	-0.0022	1	4.05	1.1	FHPRPNFR
	1	1	Q8VHX6-2	FLNC_MOUSE Isoform 2 of Filamin-C OS=Mus musculus GN=Flnc	23794	287186	753	79.7	1	535.787	1069.56	2	0.0033	1	6.26	1.2	FHPRPNFR
	1	1	Q8VHX6-2	FLNC_MOUSE Isoform 2 of Filamin-C OS=Mus musculus GN=Flnc	23794	287186	753	79.7	1	538.28	1074.55	2	0.0003	0	24	0.0072	VIPNGDGTFR
	1	1	Q8VHX6-2	FLNC_MOUSE Isoform 2 of Filamin-C OS=Mus musculus GN=Flnc	23794	287186	753	79.7	1	538.31	1074.61	2	-0.0019	1	52.4	0.00014	VKVYGPGVEK
	1	1	Q8VHX6-2	FLNC_MOUSE Isoform 2 of Filamin-C OS=Mus musculus GN=Flnc	23794	287186	753	79.7	1	539.78	1077.55	2	-0.0002	1	38.7	0.00056	AEIAFEDRK
	1	1	Q8VHX6-2	FLNC_MOUSE Isoform 2 of Filamin-C OS=Mus musculus GN=Flnc	23794	287186	753	79.7	1	543.795	1085.58	2	-0.0004	0	41.43	0.0011	VYNVTYTVK
	1	1	Q8VHX6-2	FLNC_MOUSE Isoform 2 of Filamin-C OS=Mus musculus GN=Flnc	23794	287186	753	79.7	1	543.797	1085.58	2	0.0046	0	17.85	0.021	VYNVTYTVK
	1	1	Q8VHX6-2	FLNC_MOUSE Isoform 2 of Filamin-C OS=Mus musculus GN=Flnc	23794	287186	753	79.7	1	547.291	1092.57	2	-0.0004	1	44.84	0.0005	ANRFTVETR
	1	1	Q8VHX6-2	FLNC_MOUSE Isoform 2 of Filamin-C OS=Mus musculus GN=Flnc	23794	287186	753	79.7	1	549.227	1096.44	2	0.004	0	31	0.0012	LGSFGSITR	2 Phospho (ST)	0.002002000.0
	1	1	Q8VHX6-2	FLNC_MOUSE Isoform 2 of Filamin-C OS=Mus musculus GN=Flnc	23794	287186	753	79.7	1	555.302	1108.59	2	0.0025	0	53.54	9.5e-06	IHALPTGDASK
	1	1	Q8VHX6-2	FLNC_MOUSE Isoform 2 of Filamin-C OS=Mus musculus GN=Flnc	23794	287186	753	79.7	1	555.798	1109.58	2	-0.0004	0	40.46	0.00074	EVGEHVVSVR
	1	1	Q8VHX6-2	FLNC_MOUSE Isoform 2 of Filamin-C OS=Mus musculus GN=Flnc	23794	287186	753	79.7	1	559.784	1117.55	2	0.0031	0	43.73	7.9e-05	DTVEVALEDK
	1	1	Q8VHX6-2	FLNC_MOUSE Isoform 2 of Filamin-C OS=Mus musculus GN=Flnc	23794	287186	753	79.7	1	565.3	1128.59	2	-0.0024	1	33.53	0.013	TARPNITDNK
	1	1	Q8VHX6-2	FLNC_MOUSE Isoform 2 of Filamin-C OS=Mus musculus GN=Flnc	23794	287186	753	79.7	1	377.203	1128.59	3	-0.0023	1	21.59	0.025	TARPNITDNK
	1	1	Q8VHX6-2	FLNC_MOUSE Isoform 2 of Filamin-C OS=Mus musculus GN=Flnc	23794	287186	753	79.7	1	565.302	1128.59	2	-0.0001	1	34.66	0.0092	TARPNITDNK
	1	1	Q8VHX6-2	FLNC_MOUSE Isoform 2 of Filamin-C OS=Mus musculus GN=Flnc	23794	287186	753	79.7	1	567.267	1132.52	2	0.001	0	46.54	5.5e-05	VGVTEGCDPTR
	1	1	Q8VHX6-2	FLNC_MOUSE Isoform 2 of Filamin-C OS=Mus musculus GN=Flnc	23794	287186	753	79.7	0	568.314	1134.61	2	-0.0003	1	53.91	0.00017	KIQQNTFTR
	1	1	Q8VHX6-2	FLNC_MOUSE Isoform 2 of Filamin-C OS=Mus musculus GN=Flnc	23794	287186	753	79.7	0	379.212	1134.61	3	0	1	31.4	0.019	KIQQNTFTR
	1	1	Q8VHX6-2	FLNC_MOUSE Isoform 2 of Filamin-C OS=Mus musculus GN=Flnc	23794	287186	753	79.7	0	573.329	1144.64	2	-0.001	1	42.35	0.00026	GAGSGELKVTVK
	1	1	Q8VHX6-2	FLNC_MOUSE Isoform 2 of Filamin-C OS=Mus musculus GN=Flnc	23794	287186	753	79.7	0	382.555	1144.64	3	-0.001	1	42.41	0.0013	GAGSGELKVTVK
	1	1	Q8VHX6-2	FLNC_MOUSE Isoform 2 of Filamin-C OS=Mus musculus GN=Flnc	23794	287186	753	79.7	0	573.329	1144.64	2	-0.0009	1	59.89	2.1e-05	GAGSGELKVTVK
	1	1	Q8VHX6-2	FLNC_MOUSE Isoform 2 of Filamin-C OS=Mus musculus GN=Flnc	23794	287186	753	79.7	1	576.835	1151.66	2	0.0003	1	52.58	1.6e-05	VPVKDVVDPGK
	1	1	Q8VHX6-2	FLNC_MOUSE Isoform 2 of Filamin-C OS=Mus musculus GN=Flnc	23794	287186	753	79.7	1	384.892	1151.66	3	0.0006	1	46.27	6.8e-05	VPVKDVVDPGK
	1	1	Q8VHX6-2	FLNC_MOUSE Isoform 2 of Filamin-C OS=Mus musculus GN=Flnc	23794	287186	753	79.7	0	586.8	1171.59	2	-0.0023	1	25.94	0.026	DLAEDAPWKK
	1	1	Q8VHX6-2	FLNC_MOUSE Isoform 2 of Filamin-C OS=Mus musculus GN=Flnc	23794	287186	753	79.7	0	391.536	1171.59	3	0.0003	1	17.12	0.39	DLAEDAPWKK
	1	1	Q8VHX6-2	FLNC_MOUSE Isoform 2 of Filamin-C OS=Mus musculus GN=Flnc	23794	287186	753	79.7	1	393.233	1176.68	3	0.0009	1	26.83	0.025	EKGDYILIVK
	1	1	Q8VHX6-2	FLNC_MOUSE Isoform 2 of Filamin-C OS=Mus musculus GN=Flnc	23794	287186	753	79.7	1	589.346	1176.68	2	0.0027	1	65.7	5.4e-06	EKGDYILIVK
	1	1	Q8VHX6-2	FLNC_MOUSE Isoform 2 of Filamin-C OS=Mus musculus GN=Flnc	23794	287186	753	79.7	1	394.195	1179.56	3	-0.0013	0	44.29	0.00028	VNVGEGSHPER
	1	1	Q8VHX6-2	FLNC_MOUSE Isoform 2 of Filamin-C OS=Mus musculus GN=Flnc	23794	287186	753	79.7	1	590.788	1179.56	2	-0.0013	0	67.8	2.6e-06	VNVGEGSHPER
	1	1	Q8VHX6-2	FLNC_MOUSE Isoform 2 of Filamin-C OS=Mus musculus GN=Flnc	23794	287186	753	79.7	1	394.195	1179.56	3	-0.0007	0	47.18	0.00026	VNVGEGSHPER
	1	1	Q8VHX6-2	FLNC_MOUSE Isoform 2 of Filamin-C OS=Mus musculus GN=Flnc	23794	287186	753	79.7	1	590.789	1179.56	2	0	0	59.12	1.8e-05	VNVGEGSHPER
	1	1	Q8VHX6-2	FLNC_MOUSE Isoform 2 of Filamin-C OS=Mus musculus GN=Flnc	23794	287186	753	79.7	1	395.218	1182.63	3	0.0028	1	24.24	0.0053	EVADFKVFTK
	1	1	Q8VHX6-2	FLNC_MOUSE Isoform 2 of Filamin-C OS=Mus musculus GN=Flnc	23794	287186	753	79.7	1	396.884	1187.63	3	-0.0002	0	19.46	0.052	GPGLSQAFVGQK
	1	1	Q8VHX6-2	FLNC_MOUSE Isoform 2 of Filamin-C OS=Mus musculus GN=Flnc	23794	287186	753	79.7	1	594.822	1187.63	2	0	0	62.92	1.3e-06	GPGLSQAFVGQK
	1	1	Q8VHX6-2	FLNC_MOUSE Isoform 2 of Filamin-C OS=Mus musculus GN=Flnc	23794	287186	753	79.7	1	594.823	1187.63	2	0.0027	0	41.11	0.00014	GPGLSQAFVGQK
	1	1	Q8VHX6-2	FLNC_MOUSE Isoform 2 of Filamin-C OS=Mus musculus GN=Flnc	23794	287186	753	79.7	1	594.824	1187.63	2	0.0042	0	69.02	3.4e-07	GPGLSQAFVGQK
	1	1	Q8VHX6-2	FLNC_MOUSE Isoform 2 of Filamin-C OS=Mus musculus GN=Flnc	23794	287186	753	79.7	1	398.557	1192.65	3	0.0029	1	12.11	0.095	VFTKGAGSGELK
	1	1	Q8VHX6-2	FLNC_MOUSE Isoform 2 of Filamin-C OS=Mus musculus GN=Flnc	23794	287186	753	79.7	1	597.332	1192.65	2	0.0049	1	14.4	0.045	VFTKGAGSGELK
	1	1	Q8VHX6-2	FLNC_MOUSE Isoform 2 of Filamin-C OS=Mus musculus GN=Flnc	23794	287186	753	79.7	1	597.845	1193.68	2	-0.0012	1	3.23	14	IKVLPSHDASK
	1	1	Q8VHX6-2	FLNC_MOUSE Isoform 2 of Filamin-C OS=Mus musculus GN=Flnc	23794	287186	753	79.7	1	597.845	1193.68	2	-0.0008	1	56.78	2.6e-05	IKVLPSHDASK
	1	1	Q8VHX6-2	FLNC_MOUSE Isoform 2 of Filamin-C OS=Mus musculus GN=Flnc	23794	287186	753	79.7	1	398.899	1193.68	3	-0.0003	1	36.93	0.00034	IKVLPSHDASK
	1	1	Q8VHX6-2	FLNC_MOUSE Isoform 2 of Filamin-C OS=Mus musculus GN=Flnc	23794	287186	753	79.7	1	398.901	1193.68	3	0.0033	1	2.37	1.3	IKVLPSHDASK
	1	1	Q8VHX6-2	FLNC_MOUSE Isoform 2 of Filamin-C OS=Mus musculus GN=Flnc	23794	287186	753	79.7	1	399.547	1195.62	3	-0.0011	1	27.63	0.0065	FSSDASKVVTR
	1	1	Q8VHX6-2	FLNC_MOUSE Isoform 2 of Filamin-C OS=Mus musculus GN=Flnc	23794	287186	753	79.7	1	598.817	1195.62	2	-0.0011	1	51.12	1.8e-05	FSSDASKVVTR
	1	1	Q8VHX6-2	FLNC_MOUSE Isoform 2 of Filamin-C OS=Mus musculus GN=Flnc	23794	287186	753	79.7	1	400.224	1197.65	3	-0.0009	2	11.77	0.73	KFHPRPNFR
	1	1	Q8VHX6-2	FLNC_MOUSE Isoform 2 of Filamin-C OS=Mus musculus GN=Flnc	23794	287186	753	79.7	1	599.833	1197.65	2	-0.0001	2	16.02	0.41	KFHPRPNFR
	1	1	Q8VHX6-2	FLNC_MOUSE Isoform 2 of Filamin-C OS=Mus musculus GN=Flnc	23794	287186	753	79.7	1	401.215	1200.62	3	-0.0008	1	56.48	1.2e-05	SGKHVTNSPFK
	1	1	Q8VHX6-2	FLNC_MOUSE Isoform 2 of Filamin-C OS=Mus musculus GN=Flnc	23794	287186	753	79.7	1	601.824	1201.63	2	-0.0015	0	24.98	0.0057	ATIQPVFDPSK
	1	1	Q8VHX6-2	FLNC_MOUSE Isoform 2 of Filamin-C OS=Mus musculus GN=Flnc	23794	287186	753	79.7	1	601.825	1201.64	2	0.0009	0	41.51	0.0012	ATIQPVFDPSK
	1	1	Q8VHX6-2	FLNC_MOUSE Isoform 2 of Filamin-C OS=Mus musculus GN=Flnc	23794	287186	753	79.7	1	403.563	1207.67	3	-0.0015	1	22.6	0.0076	VLPSHDASKVR
	1	1	Q8VHX6-2	FLNC_MOUSE Isoform 2 of Filamin-C OS=Mus musculus GN=Flnc	23794	287186	753	79.7	1	605.776	1209.54	2	-0.0006	0	27.72	0.0025	YMPPEEGPYK
	1	1	Q8VHX6-2	FLNC_MOUSE Isoform 2 of Filamin-C OS=Mus musculus GN=Flnc	23794	287186	753	79.7	1	407.558	1219.65	3	-0.0007	2	28.83	0.048	TERTEISKTR
	1	1	Q8VHX6-2	FLNC_MOUSE Isoform 2 of Filamin-C OS=Mus musculus GN=Flnc	23794	287186	753	79.7	1	611.829	1221.64	2	-0.0029	1	4.44	0.53	ERLGSFGSITR
	1	1	Q8VHX6-2	FLNC_MOUSE Isoform 2 of Filamin-C OS=Mus musculus GN=Flnc	23794	287186	753	79.7	1	408.223	1221.65	3	0.0005	1	50.84	2.7e-05	ERLGSFGSITR
	1	1	Q8VHX6-2	FLNC_MOUSE Isoform 2 of Filamin-C OS=Mus musculus GN=Flnc	23794	287186	753	79.7	1	613.773	1225.53	2	-0.0015	0	18.98	0.071	YMPPEEGPYK	Oxidation (M)	0.0100000000.0
	1	1	Q8VHX6-2	FLNC_MOUSE Isoform 2 of Filamin-C OS=Mus musculus GN=Flnc	23794	287186	753	79.7	0	613.889	1225.76	2	-0.0011	0	28.46	0.0021	LIALLEVLSQK
	1	1	Q8VHX6-2	FLNC_MOUSE Isoform 2 of Filamin-C OS=Mus musculus GN=Flnc	23794	287186	753	79.7	0	613.889	1225.76	2	-0.0003	0	25.49	0.0048	LIALLEVLSQK
	1	1	Q8VHX6-2	FLNC_MOUSE Isoform 2 of Filamin-C OS=Mus musculus GN=Flnc	23794	287186	753	79.7	0	613.89	1225.77	2	0.0006	0	56.2	5.4e-06	LIALLEVLSQK
	1	1	Q8VHX6-2	FLNC_MOUSE Isoform 2 of Filamin-C OS=Mus musculus GN=Flnc	23794	287186	753	79.7	0	613.89	1225.77	2	0.0009	0	56.4	5.1e-06	LIALLEVLSQK
	1	1	Q8VHX6-2	FLNC_MOUSE Isoform 2 of Filamin-C OS=Mus musculus GN=Flnc	23794	287186	753	79.7	0	409.596	1225.77	3	0.0011	0	34.64	0.00056	LIALLEVLSQK
	1	1	Q8VHX6-2	FLNC_MOUSE Isoform 2 of Filamin-C OS=Mus musculus GN=Flnc	23794	287186	753	79.7	0	613.89	1225.77	2	0.0013	0	56.43	5.1e-06	LIALLEVLSQK
	1	1	Q8VHX6-2	FLNC_MOUSE Isoform 2 of Filamin-C OS=Mus musculus GN=Flnc	23794	287186	753	79.7	0	613.89	1225.77	2	0.0014	0	43.94	7.6e-05	LIALLEVLSQK
	1	1	Q8VHX6-2	FLNC_MOUSE Isoform 2 of Filamin-C OS=Mus musculus GN=Flnc	23794	287186	753	79.7	0	409.596	1225.77	3	0.0017	0	15.96	0.032	LIALLEVLSQK
	1	1	Q8VHX6-2	FLNC_MOUSE Isoform 2 of Filamin-C OS=Mus musculus GN=Flnc	23794	287186	753	79.7	0	613.891	1225.77	2	0.0022	0	41.84	0.00012	LIALLEVLSQK
	1	1	Q8VHX6-2	FLNC_MOUSE Isoform 2 of Filamin-C OS=Mus musculus GN=Flnc	23794	287186	753	79.7	1	409.899	1226.68	3	-0.0015	1	49.85	7.5e-05	AKLDVHFAGAAK
	1	1	Q8VHX6-2	FLNC_MOUSE Isoform 2 of Filamin-C OS=Mus musculus GN=Flnc	23794	287186	753	79.7	1	614.346	1226.68	2	0.0006	1	69.33	2.9e-06	AKLDVHFAGAAK
	1	1	Q8VHX6-2	FLNC_MOUSE Isoform 2 of Filamin-C OS=Mus musculus GN=Flnc	23794	287186	753	79.7	1	409.9	1226.68	3	0.0013	1	47.28	0.00021	AKLDVHFAGAAK
	1	1	Q8VHX6-2	FLNC_MOUSE Isoform 2 of Filamin-C OS=Mus musculus GN=Flnc	23794	287186	753	79.7	1	409.9	1226.68	3	0.0013	1	7.05	1.1	AKLDVHFAGAAK
	1	1	Q8VHX6-2	FLNC_MOUSE Isoform 2 of Filamin-C OS=Mus musculus GN=Flnc	23794	287186	753	79.7	1	413.566	1237.68	3	-0.0012	1	20.65	0.018	EVGEHVVSVRK
	1	1	Q8VHX6-2	FLNC_MOUSE Isoform 2 of Filamin-C OS=Mus musculus GN=Flnc	23794	287186	753	79.7	1	619.846	1237.68	2	-0.0005	1	42.47	0.00031	EVGEHVVSVRK
	1	1	Q8VHX6-2	FLNC_MOUSE Isoform 2 of Filamin-C OS=Mus musculus GN=Flnc	23794	287186	753	79.7	1	418.885	1253.63	3	-0.0036	0	76.54	2.7e-07	LEPGGGAEAQAVR
	1	1	Q8VHX6-2	FLNC_MOUSE Isoform 2 of Filamin-C OS=Mus musculus GN=Flnc	23794	287186	753	79.7	1	627.825	1253.64	2	-0.001	0	58.17	1.5e-05	LEPGGGAEAQAVR
	1	1	Q8VHX6-2	FLNC_MOUSE Isoform 2 of Filamin-C OS=Mus musculus GN=Flnc	23794	287186	753	79.7	1	627.826	1253.64	2	0.0002	0	62.7	4.6e-06	LEPGGGAEAQAVR
	1	1	Q8VHX6-2	FLNC_MOUSE Isoform 2 of Filamin-C OS=Mus musculus GN=Flnc	23794	287186	753	79.7	1	627.827	1253.64	2	0.0032	0	8.01	0.38	LEPGGGAEAQAVR
	1	1	Q8VHX6-2	FLNC_MOUSE Isoform 2 of Filamin-C OS=Mus musculus GN=Flnc	23794	287186	753	79.7	0	419.247	1254.72	3	0.0006	1	36.31	0.0013	QRLLGWIQNK
	1	1	Q8VHX6-2	FLNC_MOUSE Isoform 2 of Filamin-C OS=Mus musculus GN=Flnc	23794	287186	753	79.7	0	628.369	1254.72	2	0.003	1	59.94	1.9e-05	QRLLGWIQNK
	1	1	Q8VHX6-2	FLNC_MOUSE Isoform 2 of Filamin-C OS=Mus musculus GN=Flnc	23794	287186	753	79.7	1	629.842	1257.67	2	-0.0023	0	57.3	4.2e-06	AFGPGLEGGLVNK
	1	1	Q8VHX6-2	FLNC_MOUSE Isoform 2 of Filamin-C OS=Mus musculus GN=Flnc	23794	287186	753	79.7	1	420.231	1257.67	3	-0.001	0	38.33	0.00025	AFGPGLEGGLVNK
	1	1	Q8VHX6-2	FLNC_MOUSE Isoform 2 of Filamin-C OS=Mus musculus GN=Flnc	23794	287186	753	79.7	1	629.843	1257.67	2	0.0006	0	12.51	0.19	AFGPGLEGGLVNK
	1	1	Q8VHX6-2	FLNC_MOUSE Isoform 2 of Filamin-C OS=Mus musculus GN=Flnc	23794	287186	753	79.7	1	629.844	1257.67	2	0.0016	0	43.86	7.7e-05	AFGPGLEGGLVNK
	1	1	Q8VHX6-2	FLNC_MOUSE Isoform 2 of Filamin-C OS=Mus musculus GN=Flnc	23794	287186	753	79.7	1	629.844	1257.67	2	0.0019	0	59.79	2.5e-06	AFGPGLEGGLVNK
	1	1	Q8VHX6-2	FLNC_MOUSE Isoform 2 of Filamin-C OS=Mus musculus GN=Flnc	23794	287186	753	79.7	1	629.845	1257.67	2	0.0032	0	34.4	0.00059	AFGPGLEGGLVNK
	1	1	Q8VHX6-2	FLNC_MOUSE Isoform 2 of Filamin-C OS=Mus musculus GN=Flnc	23794	287186	753	79.7	1	634.312	1266.61	2	-0.0001	0	39.56	0.00084	EVTTEFTVDAR
	1	1	Q8VHX6-2	FLNC_MOUSE Isoform 2 of Filamin-C OS=Mus musculus GN=Flnc	23794	287186	753	79.7	1	634.312	1266.61	2	0.0006	0	38.55	0.00024	EVTTEFTVDAR
	1	1	Q8VHX6-2	FLNC_MOUSE Isoform 2 of Filamin-C OS=Mus musculus GN=Flnc	23794	287186	753	79.7	1	634.313	1266.61	2	0.0025	0	31.76	0.0017	EVTTEFTVDAR
	1	1	Q8VHX6-2	FLNC_MOUSE Isoform 2 of Filamin-C OS=Mus musculus GN=Flnc	23794	287186	753	79.7	1	634.313	1266.61	2	0.0025	0	26.62	0.0067	EVTTEFTVDAR
	1	1	Q8VHX6-2	FLNC_MOUSE Isoform 2 of Filamin-C OS=Mus musculus GN=Flnc	23794	287186	753	79.7	1	634.313	1266.61	2	0.0027	0	75.32	4.9e-07	EVTTEFTVDAR
	1	1	Q8VHX6-2	FLNC_MOUSE Isoform 2 of Filamin-C OS=Mus musculus GN=Flnc	23794	287186	753	79.7	1	634.313	1266.61	2	0.0031	0	30.12	0.0015	EVTTEFTVDAR
	1	1	Q8VHX6-2	FLNC_MOUSE Isoform 2 of Filamin-C OS=Mus musculus GN=Flnc	23794	287186	753	79.7	1	423.579	1267.71	3	0.0009	1	19.48	0.015	EHIKLVSIDSK
	1	1	Q8VHX6-2	FLNC_MOUSE Isoform 2 of Filamin-C OS=Mus musculus GN=Flnc	23794	287186	753	79.7	1	636.33	1270.65	2	0.0001	0	72.47	7.3e-07	FNGAHIPGSPFK
	1	1	Q8VHX6-2	FLNC_MOUSE Isoform 2 of Filamin-C OS=Mus musculus GN=Flnc	23794	287186	753	79.7	1	424.556	1270.65	3	0.0002	0	37.42	0.0012	FNGAHIPGSPFK
	1	1	Q8VHX6-2	FLNC_MOUSE Isoform 2 of Filamin-C OS=Mus musculus GN=Flnc	23794	287186	753	79.7	1	636.331	1270.65	2	0.0018	0	43.98	0.00021	FNGAHIPGSPFK
	1	1	Q8VHX6-2	FLNC_MOUSE Isoform 2 of Filamin-C OS=Mus musculus GN=Flnc	23794	287186	753	79.7	1	424.557	1270.65	3	0.0031	0	36.6	0.00059	FNGAHIPGSPFK
	1	1	Q8VHX6-2	FLNC_MOUSE Isoform 2 of Filamin-C OS=Mus musculus GN=Flnc	23794	287186	753	79.7	1	637.833	1273.65	2	-0.0003	1	72.64	3.2e-06	RDTVEVALEDK
	1	1	Q8VHX6-2	FLNC_MOUSE Isoform 2 of Filamin-C OS=Mus musculus GN=Flnc	23794	287186	753	79.7	1	425.558	1273.65	3	0.0005	1	54.94	7.7e-05	RDTVEVALEDK
	1	1	Q8VHX6-2	FLNC_MOUSE Isoform 2 of Filamin-C OS=Mus musculus GN=Flnc	23794	287186	753	79.7	1	428.893	1283.66	3	-0.0007	0	60.34	2.2e-06	SLTATGGNHVTAR
	1	1	Q8VHX6-2	FLNC_MOUSE Isoform 2 of Filamin-C OS=Mus musculus GN=Flnc	23794	287186	753	79.7	1	642.836	1283.66	2	-0.0006	0	60.49	3.6e-06	SLTATGGNHVTAR
	1	1	Q8VHX6-2	FLNC_MOUSE Isoform 2 of Filamin-C OS=Mus musculus GN=Flnc	23794	287186	753	79.7	1	643.338	1284.66	2	1.004	0	26.69	0.012	SLTATGGNHVTAR
	1	1	Q8VHX6-2	FLNC_MOUSE Isoform 2 of Filamin-C OS=Mus musculus GN=Flnc	23794	287186	753	79.7	1	643.351	1284.69	2	-0.0041	0	14.86	0.04	ILVGPSEIGDASK
	1	1	Q8VHX6-2	FLNC_MOUSE Isoform 2 of Filamin-C OS=Mus musculus GN=Flnc	23794	287186	753	79.7	1	643.352	1284.69	2	-0.002	0	10.17	0.11	ILVGPSEIGDASK
	1	1	Q8VHX6-2	FLNC_MOUSE Isoform 2 of Filamin-C OS=Mus musculus GN=Flnc	23794	287186	753	79.7	1	643.353	1284.69	2	-0.0009	0	73.42	1.4e-07	ILVGPSEIGDASK
	1	1	Q8VHX6-2	FLNC_MOUSE Isoform 2 of Filamin-C OS=Mus musculus GN=Flnc	23794	287186	753	79.7	1	643.353	1284.69	2	-0.0007	0	20.26	0.013	ILVGPSEIGDASK
	1	1	Q8VHX6-2	FLNC_MOUSE Isoform 2 of Filamin-C OS=Mus musculus GN=Flnc	23794	287186	753	79.7	1	643.354	1284.69	2	0.0013	0	18.9	0.017	ILVGPSEIGDASK
	1	1	Q8VHX6-2	FLNC_MOUSE Isoform 2 of Filamin-C OS=Mus musculus GN=Flnc	23794	287186	753	79.7	1	643.355	1284.7	2	0.0031	0	10.69	0.099	ILVGPSEIGDASK
	1	1	Q8VHX6-2	FLNC_MOUSE Isoform 2 of Filamin-C OS=Mus musculus GN=Flnc	23794	287186	753	79.7	1	643.356	1284.7	2	0.0045	0	40.24	0.00017	ILVGPSEIGDASK
	1	1	Q8VHX6-2	FLNC_MOUSE Isoform 2 of Filamin-C OS=Mus musculus GN=Flnc	23794	287186	753	79.7	1	430.582	1288.73	3	0.0016	0	8.43	0.16	LTVTSLQETGLK
	1	1	Q8VHX6-2	FLNC_MOUSE Isoform 2 of Filamin-C OS=Mus musculus GN=Flnc	23794	287186	753	79.7	1	645.371	1288.73	2	0.0038	0	101.78	2.9e-10	LTVTSLQETGLK
	1	1	Q8VHX6-2	FLNC_MOUSE Isoform 2 of Filamin-C OS=Mus musculus GN=Flnc	23794	287186	753	79.7	1	648.867	1295.72	2	0.0001	2	48.86	2.6e-05	GPKGTEEPVKVR
	1	1	Q8VHX6-2	FLNC_MOUSE Isoform 2 of Filamin-C OS=Mus musculus GN=Flnc	23794	287186	753	79.7	1	433.578	1297.71	3	-0.0012	0	30.26	0.0022	VPQLPITNFNR
	1	1	Q8VHX6-2	FLNC_MOUSE Isoform 2 of Filamin-C OS=Mus musculus GN=Flnc	23794	287186	753	79.7	1	649.864	1297.71	2	-0.0008	0	46.17	4.7e-05	VPQLPITNFNR
	1	1	Q8VHX6-2	FLNC_MOUSE Isoform 2 of Filamin-C OS=Mus musculus GN=Flnc	23794	287186	753	79.7	1	649.865	1297.71	2	0.0006	0	32.06	0.00098	VPQLPITNFNR
	1	1	Q8VHX6-2	FLNC_MOUSE Isoform 2 of Filamin-C OS=Mus musculus GN=Flnc	23794	287186	753	79.7	1	650.337	1298.66	2	-0.0019	0	57.18	4.3e-06	AWGPGLETGQVGK
	1	1	Q8VHX6-2	FLNC_MOUSE Isoform 2 of Filamin-C OS=Mus musculus GN=Flnc	23794	287186	753	79.7	1	650.337	1298.66	2	-0.0017	0	57.44	6.8e-06	AWGPGLETGQVGK
	1	1	Q8VHX6-2	FLNC_MOUSE Isoform 2 of Filamin-C OS=Mus musculus GN=Flnc	23794	287186	753	79.7	1	650.337	1298.66	2	-0.0015	0	61.58	4.9e-06	AWGPGLETGQVGK
	1	1	Q8VHX6-2	FLNC_MOUSE Isoform 2 of Filamin-C OS=Mus musculus GN=Flnc	23794	287186	753	79.7	1	434.877	1301.61	3	-0.0038	1	14.96	0.11	ERLGSFGSITR	Phospho (ST)	0.00002000000.0
	1	1	Q8VHX6-2	FLNC_MOUSE Isoform 2 of Filamin-C OS=Mus musculus GN=Flnc	23794	287186	753	79.7	1	435.242	1302.7	3	-0.0007	0	16.75	0.027	VSGPGVEPHGVLR
	1	1	Q8VHX6-2	FLNC_MOUSE Isoform 2 of Filamin-C OS=Mus musculus GN=Flnc	23794	287186	753	79.7	1	652.359	1302.7	2	-0.0004	0	71.23	5.8e-07	VSGPGVEPHGVLR
	1	1	Q8VHX6-2	FLNC_MOUSE Isoform 2 of Filamin-C OS=Mus musculus GN=Flnc	23794	287186	753	79.7	1	435.242	1302.7	3	0	0	25.39	0.0042	VSGPGVEPHGVLR
	1	1	Q8VHX6-2	FLNC_MOUSE Isoform 2 of Filamin-C OS=Mus musculus GN=Flnc	23794	287186	753	79.7	1	435.243	1302.71	3	0.0019	0	2.46	0.59	VSGPGVEPHGVLR
	1	1	Q8VHX6-2	FLNC_MOUSE Isoform 2 of Filamin-C OS=Mus musculus GN=Flnc	23794	287186	753	79.7	1	652.361	1302.71	2	0.0028	0	80.7	1.8e-07	VSGPGVEPHGVLR
	1	1	Q8VHX6-2	FLNC_MOUSE Isoform 2 of Filamin-C OS=Mus musculus GN=Flnc	23794	287186	753	79.7	1	653.307	1304.6	2	-0.0035	0	52.24	7.3e-05	WGDESVPGSPFK
	1	1	Q8VHX6-2	FLNC_MOUSE Isoform 2 of Filamin-C OS=Mus musculus GN=Flnc	23794	287186	753	79.7	1	653.309	1304.6	2	-0.0008	0	51.96	1.3e-05	WGDESVPGSPFK
	1	1	Q8VHX6-2	FLNC_MOUSE Isoform 2 of Filamin-C OS=Mus musculus GN=Flnc	23794	287186	753	79.7	1	673.874	1345.73	2	-0.0029	0	56.17	4.7e-05	VTVLFAGQNIER
	1	1	Q8VHX6-2	FLNC_MOUSE Isoform 2 of Filamin-C OS=Mus musculus GN=Flnc	23794	287186	753	79.7	1	673.874	1345.73	2	-0.0018	0	61.3	3e-05	VTVLFAGQNIER
	1	1	Q8VHX6-2	FLNC_MOUSE Isoform 2 of Filamin-C OS=Mus musculus GN=Flnc	23794	287186	753	79.7	1	449.586	1345.74	3	0	0	84.87	9e-08	VTVLFAGQNIER
	1	1	Q8VHX6-2	FLNC_MOUSE Isoform 2 of Filamin-C OS=Mus musculus GN=Flnc	23794	287186	753	79.7	1	673.875	1345.74	2	0.0004	0	46.82	0.00067	VTVLFAGQNIER
	1	1	Q8VHX6-2	FLNC_MOUSE Isoform 2 of Filamin-C OS=Mus musculus GN=Flnc	23794	287186	753	79.7	1	673.875	1345.74	2	0.0007	0	67.52	5.9e-06	VTVLFAGQNIER
	1	1	Q8VHX6-2	FLNC_MOUSE Isoform 2 of Filamin-C OS=Mus musculus GN=Flnc	23794	287186	753	79.7	1	674.38	1346.74	2	1.0096	0	7.29	0.21	VTVLFAGQNIER
	1	1	Q8VHX6-2	FLNC_MOUSE Isoform 2 of Filamin-C OS=Mus musculus GN=Flnc	23794	287186	753	79.7	1	675.873	1349.73	2	0.0006	0	55.13	6.8e-06	VHVQPAVDTSGIK
	1	1	Q8VHX6-2	FLNC_MOUSE Isoform 2 of Filamin-C OS=Mus musculus GN=Flnc	23794	287186	753	79.7	1	450.918	1349.73	3	0.0009	0	39.8	0.00048	VHVQPAVDTSGIK
	1	1	Q8VHX6-2	FLNC_MOUSE Isoform 2 of Filamin-C OS=Mus musculus GN=Flnc	23794	287186	753	79.7	1	675.873	1349.73	2	0.0011	0	28.33	0.0022	VHVQPAVDTSGIK
	1	1	Q8VHX6-2	FLNC_MOUSE Isoform 2 of Filamin-C OS=Mus musculus GN=Flnc	23794	287186	753	79.7	1	450.918	1349.73	3	0.0015	0	61.43	1.3e-05	VHVQPAVDTSGIK
	1	1	Q8VHX6-2	FLNC_MOUSE Isoform 2 of Filamin-C OS=Mus musculus GN=Flnc	23794	287186	753	79.7	1	688.844	1375.67	2	-0.0035	1	47.77	0.00026	GELTGEVRMPSGK	Oxidation (M)	0.0000000010000.0
	1	1	Q8VHX6-2	FLNC_MOUSE Isoform 2 of Filamin-C OS=Mus musculus GN=Flnc	23794	287186	753	79.7	1	690.415	1378.82	2	-0.0031	2	66.21	6.2e-07	VPVKDVVDPGKVK
	1	1	Q8VHX6-2	FLNC_MOUSE Isoform 2 of Filamin-C OS=Mus musculus GN=Flnc	23794	287186	753	79.7	1	460.613	1378.82	3	-0.0003	2	37.54	0.0003	VPVKDVVDPGKVK
	1	1	Q8VHX6-2	FLNC_MOUSE Isoform 2 of Filamin-C OS=Mus musculus GN=Flnc	23794	287186	753	79.7	1	460.614	1378.82	3	0.0015	2	22.28	0.012	VPVKDVVDPGKVK
	1	1	Q8VHX6-2	FLNC_MOUSE Isoform 2 of Filamin-C OS=Mus musculus GN=Flnc	23794	287186	753	79.7	0	461.628	1381.86	3	-0.0033	1	13.25	0.18	LIALLEVLSQKR
	1	1	Q8VHX6-2	FLNC_MOUSE Isoform 2 of Filamin-C OS=Mus musculus GN=Flnc	23794	287186	753	79.7	0	461.629	1381.86	3	-0.0017	1	22.4	0.02	LIALLEVLSQKR
	1	1	Q8VHX6-2	FLNC_MOUSE Isoform 2 of Filamin-C OS=Mus musculus GN=Flnc	23794	287186	753	79.7	0	461.629	1381.86	3	-0.0015	1	25.62	0.0099	LIALLEVLSQKR
	1	1	Q8VHX6-2	FLNC_MOUSE Isoform 2 of Filamin-C OS=Mus musculus GN=Flnc	23794	287186	753	79.7	0	691.94	1381.86	2	-0.001	1	5.05	1.2	LIALLEVLSQKR
	1	1	Q8VHX6-2	FLNC_MOUSE Isoform 2 of Filamin-C OS=Mus musculus GN=Flnc	23794	287186	753	79.7	0	461.629	1381.86	3	-0.0008	1	25.17	0.012	LIALLEVLSQKR
	1	1	Q8VHX6-2	FLNC_MOUSE Isoform 2 of Filamin-C OS=Mus musculus GN=Flnc	23794	287186	753	79.7	0	691.94	1381.87	2	-0.0001	1	5.16	1.2	LIALLEVLSQKR
	1	1	Q8VHX6-2	FLNC_MOUSE Isoform 2 of Filamin-C OS=Mus musculus GN=Flnc	23794	287186	753	79.7	0	461.629	1381.87	3	0.0001	1	31.24	0.0029	LIALLEVLSQKR
	1	1	Q8VHX6-2	FLNC_MOUSE Isoform 2 of Filamin-C OS=Mus musculus GN=Flnc	23794	287186	753	79.7	0	461.629	1381.87	3	0.0003	1	25.3	0.012	LIALLEVLSQKR
	1	1	Q8VHX6-2	FLNC_MOUSE Isoform 2 of Filamin-C OS=Mus musculus GN=Flnc	23794	287186	753	79.7	0	691.94	1381.87	2	0.0005	1	74.38	1.4e-07	LIALLEVLSQKR
	1	1	Q8VHX6-2	FLNC_MOUSE Isoform 2 of Filamin-C OS=Mus musculus GN=Flnc	23794	287186	753	79.7	0	461.629	1381.87	3	0.0008	1	38.1	0.00059	LIALLEVLSQKR
	1	1	Q8VHX6-2	FLNC_MOUSE Isoform 2 of Filamin-C OS=Mus musculus GN=Flnc	23794	287186	753	79.7	0	461.63	1381.87	3	0.0009	1	24.34	0.014	LIALLEVLSQKR
	1	1	Q8VHX6-2	FLNC_MOUSE Isoform 2 of Filamin-C OS=Mus musculus GN=Flnc	23794	287186	753	79.7	0	691.942	1381.87	2	0.0029	1	79.05	4.7e-08	LIALLEVLSQKR
	1	1	Q8VHX6-2	FLNC_MOUSE Isoform 2 of Filamin-C OS=Mus musculus GN=Flnc	23794	287186	753	79.7	0	691.942	1381.87	2	0.0035	1	8.96	0.48	LIALLEVLSQKR
	1	1	Q8VHX6-2	FLNC_MOUSE Isoform 2 of Filamin-C OS=Mus musculus GN=Flnc	23794	287186	753	79.7	0	461.63	1381.87	3	0.0038	1	25.07	0.011	LIALLEVLSQKR
	1	1	Q8VHX6-2	FLNC_MOUSE Isoform 2 of Filamin-C OS=Mus musculus GN=Flnc	23794	287186	753	79.7	1	462.908	1385.7	3	-0.0059	0	38.93	0.00024	YGGPQHIVGSPFK
	1	1	Q8VHX6-2	FLNC_MOUSE Isoform 2 of Filamin-C OS=Mus musculus GN=Flnc	23794	287186	753	79.7	1	693.86	1385.71	2	-0.0037	0	103.35	8.3e-10	YGGPQHIVGSPFK
	1	1	Q8VHX6-2	FLNC_MOUSE Isoform 2 of Filamin-C OS=Mus musculus GN=Flnc	23794	287186	753	79.7	1	462.91	1385.71	3	-0.0014	0	11.77	0.079	YGGPQHIVGSPFK
	1	1	Q8VHX6-2	FLNC_MOUSE Isoform 2 of Filamin-C OS=Mus musculus GN=Flnc	23794	287186	753	79.7	1	693.861	1385.71	2	-0.0008	0	88.9	1.6e-08	YGGPQHIVGSPFK
	1	1	Q8VHX6-2	FLNC_MOUSE Isoform 2 of Filamin-C OS=Mus musculus GN=Flnc	23794	287186	753	79.7	1	462.911	1385.71	3	0.0012	0	46.13	5.1e-05	YGGPQHIVGSPFK
	1	1	Q8VHX6-2	FLNC_MOUSE Isoform 2 of Filamin-C OS=Mus musculus GN=Flnc	23794	287186	753	79.7	1	462.911	1385.71	3	0.0013	0	54.09	1.4e-05	YGGPQHIVGSPFK
	1	1	Q8VHX6-2	FLNC_MOUSE Isoform 2 of Filamin-C OS=Mus musculus GN=Flnc	23794	287186	753	79.7	1	693.863	1385.71	2	0.0027	0	16.99	0.025	YGGPQHIVGSPFK
	1	1	Q8VHX6-2	FLNC_MOUSE Isoform 2 of Filamin-C OS=Mus musculus GN=Flnc	23794	287186	753	79.7	1	462.911	1385.71	3	0.0036	0	6.23	1.1	YGGPQHIVGSPFK
	1	1	Q8VHX6-2	FLNC_MOUSE Isoform 2 of Filamin-C OS=Mus musculus GN=Flnc	23794	287186	753	79.7	1	700.826	1399.64	2	-0.0038	0	21.51	0.4	YGGDEIPYSPFR
	1	1	Q8VHX6-2	FLNC_MOUSE Isoform 2 of Filamin-C OS=Mus musculus GN=Flnc	23794	287186	753	79.7	1	700.827	1399.64	2	-0.0018	0	30.63	0.0013	YGGDEIPYSPFR
	1	1	Q8VHX6-2	FLNC_MOUSE Isoform 2 of Filamin-C OS=Mus musculus GN=Flnc	23794	287186	753	79.7	1	700.827	1399.64	2	-0.0005	0	24.19	0.2	YGGDEIPYSPFR
	1	1	Q8VHX6-2	FLNC_MOUSE Isoform 2 of Filamin-C OS=Mus musculus GN=Flnc	23794	287186	753	79.7	1	700.827	1399.64	2	-0.0005	0	65.89	1.3e-05	YGGDEIPYSPFR
	1	1	Q8VHX6-2	FLNC_MOUSE Isoform 2 of Filamin-C OS=Mus musculus GN=Flnc	23794	287186	753	79.7	1	700.828	1399.64	2	0.0004	0	40.93	0.0041	YGGDEIPYSPFR
	1	1	Q8VHX6-2	FLNC_MOUSE Isoform 2 of Filamin-C OS=Mus musculus GN=Flnc	23794	287186	753	79.7	1	700.828	1399.64	2	0.0005	0	59.75	5.5e-05	YGGDEIPYSPFR
	1	1	Q8VHX6-2	FLNC_MOUSE Isoform 2 of Filamin-C OS=Mus musculus GN=Flnc	23794	287186	753	79.7	1	700.828	1399.64	2	0.0006	0	49.64	0.00055	YGGDEIPYSPFR
	1	1	Q8VHX6-2	FLNC_MOUSE Isoform 2 of Filamin-C OS=Mus musculus GN=Flnc	23794	287186	753	79.7	1	700.828	1399.64	2	0.0007	0	26.15	0.12	YGGDEIPYSPFR
	1	1	Q8VHX6-2	FLNC_MOUSE Isoform 2 of Filamin-C OS=Mus musculus GN=Flnc	23794	287186	753	79.7	1	700.828	1399.64	2	0.001	0	32.92	0.026	YGGDEIPYSPFR
	1	1	Q8VHX6-2	FLNC_MOUSE Isoform 2 of Filamin-C OS=Mus musculus GN=Flnc	23794	287186	753	79.7	1	700.828	1399.64	2	0.0011	0	23.75	0.22	YGGDEIPYSPFR
	1	1	Q8VHX6-2	FLNC_MOUSE Isoform 2 of Filamin-C OS=Mus musculus GN=Flnc	23794	287186	753	79.7	1	700.828	1399.64	2	0.0017	0	20.12	0.5	YGGDEIPYSPFR
	1	1	Q8VHX6-2	FLNC_MOUSE Isoform 2 of Filamin-C OS=Mus musculus GN=Flnc	23794	287186	753	79.7	1	700.829	1399.64	2	0.0027	0	35.05	0.018	YGGDEIPYSPFR
	1	1	Q8VHX6-2	FLNC_MOUSE Isoform 2 of Filamin-C OS=Mus musculus GN=Flnc	23794	287186	753	79.7	1	700.829	1399.64	2	0.0033	0	22.29	0.33	YGGDEIPYSPFR
	1	1	Q8VHX6-2	FLNC_MOUSE Isoform 2 of Filamin-C OS=Mus musculus GN=Flnc	23794	287186	753	79.7	1	700.83	1399.65	2	0.0054	0	37.46	0.011	YGGDEIPYSPFR
	1	1	Q8VHX6-2	FLNC_MOUSE Isoform 2 of Filamin-C OS=Mus musculus GN=Flnc	23794	287186	753	79.7	1	701.329	1400.64	2	1.0029	0	24.81	0.2	YGGDEIPYSPFR
	1	1	Q8VHX6-2	FLNC_MOUSE Isoform 2 of Filamin-C OS=Mus musculus GN=Flnc	23794	287186	753	79.7	1	701.332	1400.65	2	1.0082	0	11.69	1.3	YGGDEIPYSPFR
	1	1	Q8VHX6-2	FLNC_MOUSE Isoform 2 of Filamin-C OS=Mus musculus GN=Flnc	23794	287186	753	79.7	1	701.911	1401.81	2	0.0052	0	41.58	0.00084	PFNLVIPFTVQK
	1	1	Q8VHX6-2	FLNC_MOUSE Isoform 2 of Filamin-C OS=Mus musculus GN=Flnc	23794	287186	753	79.7	1	470.938	1409.79	3	-0.0008	2	61.15	7e-06	VKEVADFKVFTK
	1	1	Q8VHX6-2	FLNC_MOUSE Isoform 2 of Filamin-C OS=Mus musculus GN=Flnc	23794	287186	753	79.7	1	705.903	1409.79	2	-0.0005	2	41.39	0.00087	VKEVADFKVFTK
	1	1	Q8VHX6-2	FLNC_MOUSE Isoform 2 of Filamin-C OS=Mus musculus GN=Flnc	23794	287186	753	79.7	1	707.354	1412.69	2	0.0039	1	3.17	0.73	SSSSRGASYSSIPK
	1	1	Q8VHX6-2	FLNC_MOUSE Isoform 2 of Filamin-C OS=Mus musculus GN=Flnc	23794	287186	753	79.7	0	714.414	1426.81	2	-0.0013	2	100.94	6.9e-10	GAGSGELKVTVKGPK
	1	1	Q8VHX6-2	FLNC_MOUSE Isoform 2 of Filamin-C OS=Mus musculus GN=Flnc	23794	287186	753	79.7	0	476.612	1426.81	3	-0.0008	2	43.29	0.00036	GAGSGELKVTVKGPK
	1	1	Q8VHX6-2	FLNC_MOUSE Isoform 2 of Filamin-C OS=Mus musculus GN=Flnc	23794	287186	753	79.7	1	477.229	1428.67	3	-0.0014	0	41.87	0.00012	AGTNMMMVGVHGPK
	1	1	Q8VHX6-2	FLNC_MOUSE Isoform 2 of Filamin-C OS=Mus musculus GN=Flnc	23794	287186	753	79.7	1	715.341	1428.67	2	-0.0005	0	67.06	8.6e-07	AGTNMMMVGVHGPK
	1	1	Q8VHX6-2	FLNC_MOUSE Isoform 2 of Filamin-C OS=Mus musculus GN=Flnc	23794	287186	753	79.7	1	479.549	1435.62	3	-0.0004	1	13.28	0.057	TFTRSSHTYTR	Phospho (ST)	0.00000200000.0
	1	1	Q8VHX6-2	FLNC_MOUSE Isoform 2 of Filamin-C OS=Mus musculus GN=Flnc	23794	287186	753	79.7	1	718.86	1435.71	2	-0.0037	1	57.6	1.1e-05	YADQEVPRSPFK
	1	1	Q8VHX6-2	FLNC_MOUSE Isoform 2 of Filamin-C OS=Mus musculus GN=Flnc	23794	287186	753	79.7	1	479.578	1435.71	3	0.0016	1	25.35	0.0058	YADQEVPRSPFK
	1	1	Q8VHX6-2	FLNC_MOUSE Isoform 2 of Filamin-C OS=Mus musculus GN=Flnc	23794	287186	753	79.7	1	718.864	1435.71	2	0.0046	1	56.2	4e-05	YADQEVPRSPFK
	1	1	Q8VHX6-2	FLNC_MOUSE Isoform 2 of Filamin-C OS=Mus musculus GN=Flnc	23794	287186	753	79.7	0	721.876	1441.74	2	-0.0037	0	91.41	2.7e-08	EAGAGGLSIAVEGPSK
	1	1	Q8VHX6-2	FLNC_MOUSE Isoform 2 of Filamin-C OS=Mus musculus GN=Flnc	23794	287186	753	79.7	0	721.88	1441.75	2	0.0042	0	107.59	7.7e-10	EAGAGGLSIAVEGPSK
	1	1	Q8VHX6-2	FLNC_MOUSE Isoform 2 of Filamin-C OS=Mus musculus GN=Flnc	23794	287186	753	79.7	1	723.336	1444.66	2	-0.0061	0	72.36	5e-07	AGTNMMMVGVHGPK	Oxidation (M)	0.00000100000000.0
	1	1	Q8VHX6-2	FLNC_MOUSE Isoform 2 of Filamin-C OS=Mus musculus GN=Flnc	23794	287186	753	79.7	1	482.562	1444.66	3	0.002	0	63.87	3.6e-06	AGTNMMMVGVHGPK	Oxidation (M)	0.00001000000000.0
	1	1	Q8VHX6-2	FLNC_MOUSE Isoform 2 of Filamin-C OS=Mus musculus GN=Flnc	23794	287186	753	79.7	1	723.34	1444.67	2	0.0029	0	49.4	2.3e-05	AGTNMMMVGVHGPK	Oxidation (M)	0.00001000000000.0
	1	1	Q8VHX6-2	FLNC_MOUSE Isoform 2 of Filamin-C OS=Mus musculus GN=Flnc	23794	287186	753	79.7	1	482.615	1444.82	3	-0.002	1	27.81	0.0025	RLTVTSLQETGLK
	1	1	Q8VHX6-2	FLNC_MOUSE Isoform 2 of Filamin-C OS=Mus musculus GN=Flnc	23794	287186	753	79.7	1	723.419	1444.82	2	-0.0009	1	43.38	0.00082	RLTVTSLQETGLK
	1	1	Q8VHX6-2	FLNC_MOUSE Isoform 2 of Filamin-C OS=Mus musculus GN=Flnc	23794	287186	753	79.7	1	482.615	1444.82	3	-0.0008	1	23.12	0.0068	RLTVTSLQETGLK
	1	1	Q8VHX6-2	FLNC_MOUSE Isoform 2 of Filamin-C OS=Mus musculus GN=Flnc	23794	287186	753	79.7	1	729.408	1456.8	2	-0.0019	1	32.91	0.00082	ATIQPVFDPSKVR
	1	1	Q8VHX6-2	FLNC_MOUSE Isoform 2 of Filamin-C OS=Mus musculus GN=Flnc	23794	287186	753	79.7	1	486.608	1456.8	3	-0.0001	1	38.87	0.00023	ATIQPVFDPSKVR
	1	1	Q8VHX6-2	FLNC_MOUSE Isoform 2 of Filamin-C OS=Mus musculus GN=Flnc	23794	287186	753	79.7	1	486.609	1456.8	3	0.0002	1	23.75	0.016	ATIQPVFDPSKVR
	1	1	Q8VHX6-2	FLNC_MOUSE Isoform 2 of Filamin-C OS=Mus musculus GN=Flnc	23794	287186	753	79.7	1	487.264	1458.77	3	-0.003	0	26.58	0.0032	GGLVGTPAPFSIDTK
	1	1	Q8VHX6-2	FLNC_MOUSE Isoform 2 of Filamin-C OS=Mus musculus GN=Flnc	23794	287186	753	79.7	1	730.394	1458.77	2	0.0009	0	13.56	0.053	GGLVGTPAPFSIDTK
	1	1	Q8VHX6-2	FLNC_MOUSE Isoform 2 of Filamin-C OS=Mus musculus GN=Flnc	23794	287186	753	79.7	1	730.394	1458.77	2	0.0013	0	59.33	6.6e-06	GGLVGTPAPFSIDTK
	1	1	Q8VHX6-2	FLNC_MOUSE Isoform 2 of Filamin-C OS=Mus musculus GN=Flnc	23794	287186	753	79.7	1	730.394	1458.77	2	0.0024	0	11.11	0.091	GGLVGTPAPFSIDTK
	1	1	Q8VHX6-2	FLNC_MOUSE Isoform 2 of Filamin-C OS=Mus musculus GN=Flnc	23794	287186	753	79.7	1	730.395	1458.77	2	0.0029	0	71.62	1.9e-07	GGLVGTPAPFSIDTK
	1	1	Q8VHX6-2	FLNC_MOUSE Isoform 2 of Filamin-C OS=Mus musculus GN=Flnc	23794	287186	753	79.7	1	730.395	1458.78	2	0.0034	0	43.04	9.2e-05	GGLVGTPAPFSIDTK
	1	1	Q8VHX6-2	FLNC_MOUSE Isoform 2 of Filamin-C OS=Mus musculus GN=Flnc	23794	287186	753	79.7	1	730.395	1458.78	2	0.004	0	27.2	0.0028	GGLVGTPAPFSIDTK
	1	1	Q8VHX6-2	FLNC_MOUSE Isoform 2 of Filamin-C OS=Mus musculus GN=Flnc	23794	287186	753	79.7	1	730.395	1458.78	2	0.0045	0	25.51	0.004	GGLVGTPAPFSIDTK
	1	1	Q8VHX6-2	FLNC_MOUSE Isoform 2 of Filamin-C OS=Mus musculus GN=Flnc	23794	287186	753	79.7	1	730.396	1458.78	2	0.005	0	46.06	7.9e-05	GGLVGTPAPFSIDTK
	1	1	Q8VHX6-2	FLNC_MOUSE Isoform 2 of Filamin-C OS=Mus musculus GN=Flnc	23794	287186	753	79.7	1	730.396	1458.78	2	0.0052	0	14.19	0.047	GGLVGTPAPFSIDTK
	1	1	Q8VHX6-2	FLNC_MOUSE Isoform 2 of Filamin-C OS=Mus musculus GN=Flnc	23794	287186	753	79.7	1	730.397	1458.78	2	0.007	0	1.99	0.65	GGLVGTPAPFSIDTK
	1	1	Q8VHX6-2	FLNC_MOUSE Isoform 2 of Filamin-C OS=Mus musculus GN=Flnc	23794	287186	753	79.7	1	731.335	1460.65	2	-0.0028	0	56.02	5.6e-06	AGTNMMMVGVHGPK	2 Oxidation (M)	0.00001100000000.0
	1	1	Q8VHX6-2	FLNC_MOUSE Isoform 2 of Filamin-C OS=Mus musculus GN=Flnc	23794	287186	753	79.7	1	487.892	1460.66	3	-0.002	0	40.16	0.00064	AGTNMMMVGVHGPK	2 Oxidation (M)	0.00001100000000.0
	1	1	Q8VHX6-2	FLNC_MOUSE Isoform 2 of Filamin-C OS=Mus musculus GN=Flnc	23794	287186	753	79.7	1	731.335	1460.66	2	-0.002	0	47.81	0.00011	AGTNMMMVGVHGPK	2 Oxidation (M)	0.00000110000000.0
	1	1	Q8VHX6-2	FLNC_MOUSE Isoform 2 of Filamin-C OS=Mus musculus GN=Flnc	23794	287186	753	79.7	1	487.893	1460.66	3	-0.0013	0	10.35	0.13	AGTNMMMVGVHGPK	2 Oxidation (M)	0.00001100000000.0
	1	1	Q8VHX6-2	FLNC_MOUSE Isoform 2 of Filamin-C OS=Mus musculus GN=Flnc	23794	287186	753	79.7	1	731.339	1460.66	2	0.006	0	37.55	0.0003	AGTNMMMVGVHGPK	2 Oxidation (M)	0.00001100000000.0
	1	1	Q8VHX6-2	FLNC_MOUSE Isoform 2 of Filamin-C OS=Mus musculus GN=Flnc	23794	287186	753	79.7	1	737.383	1472.75	2	0.0049	2	0.55	1.1	FHPRPNFRQMK	Oxidation (M)	0.00000000010.0
	1	1	Q8VHX6-2	FLNC_MOUSE Isoform 2 of Filamin-C OS=Mus musculus GN=Flnc	23794	287186	753	79.7	1	739.332	1476.65	2	-0.0027	0	29.78	0.015	AGTNMMMVGVHGPK	3 Oxidation (M)	0.00001110000000.0
	1	1	Q8VHX6-2	FLNC_MOUSE Isoform 2 of Filamin-C OS=Mus musculus GN=Flnc	23794	287186	753	79.7	1	739.333	1476.65	2	-0.0002	0	52.5	4.9e-05	AGTNMMMVGVHGPK	3 Oxidation (M)	0.00001110000000.0
	1	1	Q8VHX6-2	FLNC_MOUSE Isoform 2 of Filamin-C OS=Mus musculus GN=Flnc	23794	287186	753	79.7	1	493.225	1476.65	3	0.0008	0	44.19	0.0015	AGTNMMMVGVHGPK	3 Oxidation (M)	0.00001110000000.0
	1	1	Q8VHX6-2	FLNC_MOUSE Isoform 2 of Filamin-C OS=Mus musculus GN=Flnc	23794	287186	753	79.7	1	493.225	1476.65	3	0.0015	0	38.57	0.00024	AGTNMMMVGVHGPK	3 Oxidation (M)	0.00001110000000.0
	1	1	Q8VHX6-2	FLNC_MOUSE Isoform 2 of Filamin-C OS=Mus musculus GN=Flnc	23794	287186	753	79.7	1	493.952	1478.83	3	-0.0016	1	9.06	0.14	LPNRHIGISFTPK
	1	1	Q8VHX6-2	FLNC_MOUSE Isoform 2 of Filamin-C OS=Mus musculus GN=Flnc	23794	287186	753	79.7	1	743.871	1485.73	2	-0.0027	0	94.25	9.1e-09	DAGEGGLSLAVEGPSK
	1	1	Q8VHX6-2	FLNC_MOUSE Isoform 2 of Filamin-C OS=Mus musculus GN=Flnc	23794	287186	753	79.7	1	743.875	1485.74	2	0.004	0	94.47	9.2e-09	DAGEGGLSLAVEGPSK
	1	1	Q8VHX6-2	FLNC_MOUSE Isoform 2 of Filamin-C OS=Mus musculus GN=Flnc	23794	287186	753	79.7	1	745.39	1488.77	2	-0.0069	0	7.25	0.22	GVAGVPAEFSIWTR
	1	1	Q8VHX6-2	FLNC_MOUSE Isoform 2 of Filamin-C OS=Mus musculus GN=Flnc	23794	287186	753	79.7	1	745.391	1488.77	2	-0.0041	0	21.91	0.011	GVAGVPAEFSIWTR
	1	1	Q8VHX6-2	FLNC_MOUSE Isoform 2 of Filamin-C OS=Mus musculus GN=Flnc	23794	287186	753	79.7	1	745.393	1488.77	2	-0.0009	0	36.24	0.0013	GVAGVPAEFSIWTR
	1	1	Q8VHX6-2	FLNC_MOUSE Isoform 2 of Filamin-C OS=Mus musculus GN=Flnc	23794	287186	753	79.7	1	745.394	1488.77	2	-0.0001	0	8.06	0.19	GVAGVPAEFSIWTR
	1	1	Q8VHX6-2	FLNC_MOUSE Isoform 2 of Filamin-C OS=Mus musculus GN=Flnc	23794	287186	753	79.7	1	745.394	1488.77	2	-0.0001	0	8.29	0.17	GVAGVPAEFSIWTR
	1	1	Q8VHX6-2	FLNC_MOUSE Isoform 2 of Filamin-C OS=Mus musculus GN=Flnc	23794	287186	753	79.7	1	497.265	1488.77	3	0.0002	0	53.55	3.8e-05	GVAGVPAEFSIWTR
	1	1	Q8VHX6-2	FLNC_MOUSE Isoform 2 of Filamin-C OS=Mus musculus GN=Flnc	23794	287186	753	79.7	1	745.394	1488.77	2	0.0011	0	34.87	0.0029	GVAGVPAEFSIWTR
	1	1	Q8VHX6-2	FLNC_MOUSE Isoform 2 of Filamin-C OS=Mus musculus GN=Flnc	23794	287186	753	79.7	1	745.394	1488.77	2	0.0014	0	67.69	9.2e-07	GVAGVPAEFSIWTR
	1	1	Q8VHX6-2	FLNC_MOUSE Isoform 2 of Filamin-C OS=Mus musculus GN=Flnc	23794	287186	753	79.7	1	745.394	1488.77	2	0.0019	0	33.3	0.0018	GVAGVPAEFSIWTR
	1	1	Q8VHX6-2	FLNC_MOUSE Isoform 2 of Filamin-C OS=Mus musculus GN=Flnc	23794	287186	753	79.7	1	745.395	1488.77	2	0.0023	0	35.36	0.0024	GVAGVPAEFSIWTR
	1	1	Q8VHX6-2	FLNC_MOUSE Isoform 2 of Filamin-C OS=Mus musculus GN=Flnc	23794	287186	753	79.7	1	745.395	1488.78	2	0.0034	0	67.85	1.5e-06	GVAGVPAEFSIWTR
	1	1	Q8VHX6-2	FLNC_MOUSE Isoform 2 of Filamin-C OS=Mus musculus GN=Flnc	23794	287186	753	79.7	1	745.395	1488.78	2	0.0037	0	8.99	0.14	GVAGVPAEFSIWTR
	1	1	Q8VHX6-2	FLNC_MOUSE Isoform 2 of Filamin-C OS=Mus musculus GN=Flnc	23794	287186	753	79.7	1	745.395	1488.78	2	0.0038	0	42.55	0.00019	GVAGVPAEFSIWTR
	1	1	Q8VHX6-2	FLNC_MOUSE Isoform 2 of Filamin-C OS=Mus musculus GN=Flnc	23794	287186	753	79.7	1	745.395	1488.78	2	0.0038	0	43.86	0.00045	GVAGVPAEFSIWTR
	1	1	Q8VHX6-2	FLNC_MOUSE Isoform 2 of Filamin-C OS=Mus musculus GN=Flnc	23794	287186	753	79.7	1	745.396	1488.78	2	0.0042	0	42.11	0.00018	GVAGVPAEFSIWTR
	1	1	Q8VHX6-2	FLNC_MOUSE Isoform 2 of Filamin-C OS=Mus musculus GN=Flnc	23794	287186	753	79.7	1	745.397	1488.78	2	0.007	0	44.02	0.00028	GVAGVPAEFSIWTR
	1	1	Q8VHX6-2	FLNC_MOUSE Isoform 2 of Filamin-C OS=Mus musculus GN=Flnc	23794	287186	753	79.7	1	498.558	1492.65	3	-0.0022	1	5.97	0.95	SSSSRGASYSSIPK	Phospho (ST)	0.00200000000000.0
	1	1	Q8VHX6-2	FLNC_MOUSE Isoform 2 of Filamin-C OS=Mus musculus GN=Flnc	23794	287186	753	79.7	1	752.402	1502.79	2	-0.0043	0	29.78	0.0016	ITEGDLSQLTASIR
	1	1	Q8VHX6-2	FLNC_MOUSE Isoform 2 of Filamin-C OS=Mus musculus GN=Flnc	23794	287186	753	79.7	1	752.404	1502.79	2	-0.0012	0	15.6	0.034	ITEGDLSQLTASIR
	1	1	Q8VHX6-2	FLNC_MOUSE Isoform 2 of Filamin-C OS=Mus musculus GN=Flnc	23794	287186	753	79.7	1	752.404	1502.79	2	-0.001	0	36.77	0.00065	ITEGDLSQLTASIR
	1	1	Q8VHX6-2	FLNC_MOUSE Isoform 2 of Filamin-C OS=Mus musculus GN=Flnc	23794	287186	753	79.7	1	752.404	1502.79	2	-0.001	0	44.71	0.00012	ITEGDLSQLTASIR
	1	1	Q8VHX6-2	FLNC_MOUSE Isoform 2 of Filamin-C OS=Mus musculus GN=Flnc	23794	287186	753	79.7	1	501.938	1502.79	3	-0.0002	0	90.18	8.7e-09	ITEGDLSQLTASIR
	1	1	Q8VHX6-2	FLNC_MOUSE Isoform 2 of Filamin-C OS=Mus musculus GN=Flnc	23794	287186	753	79.7	1	752.404	1502.79	2	0.0001	0	20.36	0.012	ITEGDLSQLTASIR
	1	1	Q8VHX6-2	FLNC_MOUSE Isoform 2 of Filamin-C OS=Mus musculus GN=Flnc	23794	287186	753	79.7	1	752.404	1502.79	2	0.0003	0	119.73	5.2e-11	ITEGDLSQLTASIR
	1	1	Q8VHX6-2	FLNC_MOUSE Isoform 2 of Filamin-C OS=Mus musculus GN=Flnc	23794	287186	753	79.7	1	501.939	1502.79	3	0.0008	0	38.31	0.00039	ITEGDLSQLTASIR
	1	1	Q8VHX6-2	FLNC_MOUSE Isoform 2 of Filamin-C OS=Mus musculus GN=Flnc	23794	287186	753	79.7	1	752.405	1502.8	2	0.0016	0	5.84	0.28	ITEGDLSQLTASIR
	1	1	Q8VHX6-2	FLNC_MOUSE Isoform 2 of Filamin-C OS=Mus musculus GN=Flnc	23794	287186	753	79.7	1	752.406	1502.8	2	0.0027	0	14.32	0.045	ITEGDLSQLTASIR
	1	1	Q8VHX6-2	FLNC_MOUSE Isoform 2 of Filamin-C OS=Mus musculus GN=Flnc	23794	287186	753	79.7	1	752.406	1502.8	2	0.0029	0	46.72	4.2e-05	ITEGDLSQLTASIR
	1	1	Q8VHX6-2	FLNC_MOUSE Isoform 2 of Filamin-C OS=Mus musculus GN=Flnc	23794	287186	753	79.7	1	752.408	1502.8	2	0.0071	0	36.01	0.00042	ITEGDLSQLTASIR
	1	1	Q8VHX6-2	FLNC_MOUSE Isoform 2 of Filamin-C OS=Mus musculus GN=Flnc	23794	287186	753	79.7	1	752.904	1503.79	2	0.9993	0	3.7	0.45	ITEGDLSQLTASIR
	1	1	Q8VHX6-2	FLNC_MOUSE Isoform 2 of Filamin-C OS=Mus musculus GN=Flnc	23794	287186	753	79.7	1	752.904	1503.79	2	0.9995	0	29.61	0.0017	ITEGDLSQLTASIR
	1	1	Q8VHX6-2	FLNC_MOUSE Isoform 2 of Filamin-C OS=Mus musculus GN=Flnc	23794	287186	753	79.7	1	753.388	1504.76	2	-0.0017	0	10.78	0.097	VAVGQEQAFSVNTR
	1	1	Q8VHX6-2	FLNC_MOUSE Isoform 2 of Filamin-C OS=Mus musculus GN=Flnc	23794	287186	753	79.7	1	753.388	1504.76	2	-0.0016	0	28.99	0.0028	VAVGQEQAFSVNTR
	1	1	Q8VHX6-2	FLNC_MOUSE Isoform 2 of Filamin-C OS=Mus musculus GN=Flnc	23794	287186	753	79.7	1	753.389	1504.76	2	-0.001	0	86.59	1.2e-07	VAVGQEQAFSVNTR
	1	1	Q8VHX6-2	FLNC_MOUSE Isoform 2 of Filamin-C OS=Mus musculus GN=Flnc	23794	287186	753	79.7	1	502.595	1504.76	3	-0.0001	0	59.7	2.3e-05	VAVGQEQAFSVNTR
	1	1	Q8VHX6-2	FLNC_MOUSE Isoform 2 of Filamin-C OS=Mus musculus GN=Flnc	23794	287186	753	79.7	1	753.389	1504.76	2	0.0002	0	17.76	0.022	VAVGQEQAFSVNTR
	1	1	Q8VHX6-2	FLNC_MOUSE Isoform 2 of Filamin-C OS=Mus musculus GN=Flnc	23794	287186	753	79.7	1	753.389	1504.76	2	0.0007	0	14.83	0.041	VAVGQEQAFSVNTR
	1	1	Q8VHX6-2	FLNC_MOUSE Isoform 2 of Filamin-C OS=Mus musculus GN=Flnc	23794	287186	753	79.7	1	753.389	1504.76	2	0.0007	0	49.48	7.9e-05	VAVGQEQAFSVNTR
	1	1	Q8VHX6-2	FLNC_MOUSE Isoform 2 of Filamin-C OS=Mus musculus GN=Flnc	23794	287186	753	79.7	1	753.39	1504.76	2	0.0012	0	57.48	1.9e-05	VAVGQEQAFSVNTR
	1	1	Q8VHX6-2	FLNC_MOUSE Isoform 2 of Filamin-C OS=Mus musculus GN=Flnc	23794	287186	753	79.7	1	753.391	1504.77	2	0.0035	0	94.06	2e-08	VAVGQEQAFSVNTR
	1	1	Q8VHX6-2	FLNC_MOUSE Isoform 2 of Filamin-C OS=Mus musculus GN=Flnc	23794	287186	753	79.7	1	753.391	1504.77	2	0.0039	0	39.86	0.002	VAVGQEQAFSVNTR
	1	1	Q8VHX6-2	FLNC_MOUSE Isoform 2 of Filamin-C OS=Mus musculus GN=Flnc	23794	287186	753	79.7	1	753.392	1504.77	2	0.0062	0	79.92	2.4e-07	VAVGQEQAFSVNTR
	1	1	Q8VHX6-2	FLNC_MOUSE Isoform 2 of Filamin-C OS=Mus musculus GN=Flnc	23794	287186	753	79.7	1	753.925	1505.83	2	-0.0005	0	78.54	4.3e-08	HTIIVSWGGVNVPK
	1	1	Q8VHX6-2	FLNC_MOUSE Isoform 2 of Filamin-C OS=Mus musculus GN=Flnc	23794	287186	753	79.7	1	502.952	1505.84	3	-0.0005	0	18.81	0.027	HTIIVSWGGVNVPK
	1	1	Q8VHX6-2	FLNC_MOUSE Isoform 2 of Filamin-C OS=Mus musculus GN=Flnc	23794	287186	753	79.7	1	502.952	1505.84	3	-0.0005	0	35.11	0.00051	HTIIVSWGGVNVPK
	1	1	Q8VHX6-2	FLNC_MOUSE Isoform 2 of Filamin-C OS=Mus musculus GN=Flnc	23794	287186	753	79.7	1	758.414	1514.81	2	-0.0061	0	43.79	8e-05	IQIGEETVITVDAK
	1	1	Q8VHX6-2	FLNC_MOUSE Isoform 2 of Filamin-C OS=Mus musculus GN=Flnc	23794	287186	753	79.7	1	758.414	1514.81	2	-0.0056	0	41.03	0.00014	IQIGEETVITVDAK
	1	1	Q8VHX6-2	FLNC_MOUSE Isoform 2 of Filamin-C OS=Mus musculus GN=Flnc	23794	287186	753	79.7	1	758.414	1514.81	2	-0.0056	0	53.48	9.7e-06	IQIGEETVITVDAK
	1	1	Q8VHX6-2	FLNC_MOUSE Isoform 2 of Filamin-C OS=Mus musculus GN=Flnc	23794	287186	753	79.7	1	758.414	1514.81	2	-0.0055	0	16.85	0.026	IQIGEETVITVDAK
	1	1	Q8VHX6-2	FLNC_MOUSE Isoform 2 of Filamin-C OS=Mus musculus GN=Flnc	23794	287186	753	79.7	1	758.416	1514.82	2	-0.0024	0	36.38	0.00039	IQIGEETVITVDAK
	1	1	Q8VHX6-2	FLNC_MOUSE Isoform 2 of Filamin-C OS=Mus musculus GN=Flnc	23794	287186	753	79.7	1	758.416	1514.82	2	-0.0024	0	50.04	2e-05	IQIGEETVITVDAK
	1	1	Q8VHX6-2	FLNC_MOUSE Isoform 2 of Filamin-C OS=Mus musculus GN=Flnc	23794	287186	753	79.7	1	758.416	1514.82	2	-0.0021	0	105.13	3.4e-10	IQIGEETVITVDAK
	1	1	Q8VHX6-2	FLNC_MOUSE Isoform 2 of Filamin-C OS=Mus musculus GN=Flnc	23794	287186	753	79.7	1	758.416	1514.82	2	-0.0021	0	3.72	0.45	IQIGEETVITVDAK
	1	1	Q8VHX6-2	FLNC_MOUSE Isoform 2 of Filamin-C OS=Mus musculus GN=Flnc	23794	287186	753	79.7	1	758.416	1514.82	2	-0.001	0	85.58	3.3e-08	IQIGEETVITVDAK
	1	1	Q8VHX6-2	FLNC_MOUSE Isoform 2 of Filamin-C OS=Mus musculus GN=Flnc	23794	287186	753	79.7	1	758.417	1514.82	2	-0.0006	0	14.45	0.064	IQIGEETVITVDAK
	1	1	Q8VHX6-2	FLNC_MOUSE Isoform 2 of Filamin-C OS=Mus musculus GN=Flnc	23794	287186	753	79.7	1	758.417	1514.82	2	-0.0004	0	54.23	1e-05	IQIGEETVITVDAK
	1	1	Q8VHX6-2	FLNC_MOUSE Isoform 2 of Filamin-C OS=Mus musculus GN=Flnc	23794	287186	753	79.7	1	758.417	1514.82	2	-0.0002	0	61.71	1.6e-06	IQIGEETVITVDAK
	1	1	Q8VHX6-2	FLNC_MOUSE Isoform 2 of Filamin-C OS=Mus musculus GN=Flnc	23794	287186	753	79.7	1	758.417	1514.82	2	-0.0002	0	65.19	1e-06	IQIGEETVITVDAK
	1	1	Q8VHX6-2	FLNC_MOUSE Isoform 2 of Filamin-C OS=Mus musculus GN=Flnc	23794	287186	753	79.7	1	758.417	1514.82	2	-0.0002	0	81.48	4.4e-08	IQIGEETVITVDAK
	1	1	Q8VHX6-2	FLNC_MOUSE Isoform 2 of Filamin-C OS=Mus musculus GN=Flnc	23794	287186	753	79.7	1	758.417	1514.82	2	-0.0001	0	17.4	0.079	IQIGEETVITVDAK
	1	1	Q8VHX6-2	FLNC_MOUSE Isoform 2 of Filamin-C OS=Mus musculus GN=Flnc	23794	287186	753	79.7	1	758.417	1514.82	2	-0.0001	0	104.99	1.1e-09	IQIGEETVITVDAK
	1	1	Q8VHX6-2	FLNC_MOUSE Isoform 2 of Filamin-C OS=Mus musculus GN=Flnc	23794	287186	753	79.7	1	505.947	1514.82	3	0.0001	0	58.34	1.1e-05	IQIGEETVITVDAK
	1	1	Q8VHX6-2	FLNC_MOUSE Isoform 2 of Filamin-C OS=Mus musculus GN=Flnc	23794	287186	753	79.7	1	758.417	1514.82	2	0.0002	0	79.31	2e-07	IQIGEETVITVDAK
	1	1	Q8VHX6-2	FLNC_MOUSE Isoform 2 of Filamin-C OS=Mus musculus GN=Flnc	23794	287186	753	79.7	1	758.417	1514.82	2	0.0005	0	74.42	2.5e-07	IQIGEETVITVDAK
	1	1	Q8VHX6-2	FLNC_MOUSE Isoform 2 of Filamin-C OS=Mus musculus GN=Flnc	23794	287186	753	79.7	1	758.417	1514.82	2	0.0006	0	77.4	2.2e-07	IQIGEETVITVDAK
	1	1	Q8VHX6-2	FLNC_MOUSE Isoform 2 of Filamin-C OS=Mus musculus GN=Flnc	23794	287186	753	79.7	1	758.417	1514.82	2	0.001	0	18.1	0.045	IQIGEETVITVDAK
	1	1	Q8VHX6-2	FLNC_MOUSE Isoform 2 of Filamin-C OS=Mus musculus GN=Flnc	23794	287186	753	79.7	1	758.417	1514.82	2	0.001	0	54.8	9e-06	IQIGEETVITVDAK
	1	1	Q8VHX6-2	FLNC_MOUSE Isoform 2 of Filamin-C OS=Mus musculus GN=Flnc	23794	287186	753	79.7	1	758.417	1514.82	2	0.001	0	105.11	1.9e-10	IQIGEETVITVDAK
	1	1	Q8VHX6-2	FLNC_MOUSE Isoform 2 of Filamin-C OS=Mus musculus GN=Flnc	23794	287186	753	79.7	1	758.417	1514.82	2	0.001	0	85.81	1.3e-08	IQIGEETVITVDAK
	1	1	Q8VHX6-2	FLNC_MOUSE Isoform 2 of Filamin-C OS=Mus musculus GN=Flnc	23794	287186	753	79.7	1	758.417	1514.82	2	0.001	0	105.1	2e-10	IQIGEETVITVDAK
	1	1	Q8VHX6-2	FLNC_MOUSE Isoform 2 of Filamin-C OS=Mus musculus GN=Flnc	23794	287186	753	79.7	1	758.418	1514.82	2	0.0016	0	85.22	3.1e-08	IQIGEETVITVDAK
	1	1	Q8VHX6-2	FLNC_MOUSE Isoform 2 of Filamin-C OS=Mus musculus GN=Flnc	23794	287186	753	79.7	1	758.418	1514.82	2	0.0018	0	29.59	0.0017	IQIGEETVITVDAK
	1	1	Q8VHX6-2	FLNC_MOUSE Isoform 2 of Filamin-C OS=Mus musculus GN=Flnc	23794	287186	753	79.7	1	758.418	1514.82	2	0.002	0	81.67	3.9e-08	IQIGEETVITVDAK
	1	1	Q8VHX6-2	FLNC_MOUSE Isoform 2 of Filamin-C OS=Mus musculus GN=Flnc	23794	287186	753	79.7	1	758.418	1514.82	2	0.0024	0	84.66	1.3e-08	IQIGEETVITVDAK
	1	1	Q8VHX6-2	FLNC_MOUSE Isoform 2 of Filamin-C OS=Mus musculus GN=Flnc	23794	287186	753	79.7	1	505.948	1514.82	3	0.0026	0	45.81	0.00011	IQIGEETVITVDAK
	1	1	Q8VHX6-2	FLNC_MOUSE Isoform 2 of Filamin-C OS=Mus musculus GN=Flnc	23794	287186	753	79.7	1	758.419	1514.82	2	0.0034	0	104.6	1.8e-10	IQIGEETVITVDAK
	1	1	Q8VHX6-2	FLNC_MOUSE Isoform 2 of Filamin-C OS=Mus musculus GN=Flnc	23794	287186	753	79.7	1	758.419	1514.82	2	0.0035	0	52.6	1.2e-05	IQIGEETVITVDAK
	1	1	Q8VHX6-2	FLNC_MOUSE Isoform 2 of Filamin-C OS=Mus musculus GN=Flnc	23794	287186	753	79.7	1	758.419	1514.82	2	0.0037	0	48.11	3.9e-05	IQIGEETVITVDAK
	1	1	Q8VHX6-2	FLNC_MOUSE Isoform 2 of Filamin-C OS=Mus musculus GN=Flnc	23794	287186	753	79.7	1	758.419	1514.82	2	0.0038	0	89.52	6.8e-09	IQIGEETVITVDAK
	1	1	Q8VHX6-2	FLNC_MOUSE Isoform 2 of Filamin-C OS=Mus musculus GN=Flnc	23794	287186	753	79.7	1	758.419	1514.82	2	0.0051	0	42.31	0.00011	IQIGEETVITVDAK
	1	1	Q8VHX6-2	FLNC_MOUSE Isoform 2 of Filamin-C OS=Mus musculus GN=Flnc	23794	287186	753	79.7	1	758.419	1514.82	2	0.0051	0	53.36	9.9e-06	IQIGEETVITVDAK
	1	1	Q8VHX6-2	FLNC_MOUSE Isoform 2 of Filamin-C OS=Mus musculus GN=Flnc	23794	287186	753	79.7	1	758.42	1514.82	2	0.0054	0	47.84	5.8e-05	IQIGEETVITVDAK
	1	1	Q8VHX6-2	FLNC_MOUSE Isoform 2 of Filamin-C OS=Mus musculus GN=Flnc	23794	287186	753	79.7	1	758.42	1514.82	2	0.0056	0	62.65	1.3e-06	IQIGEETVITVDAK
	1	1	Q8VHX6-2	FLNC_MOUSE Isoform 2 of Filamin-C OS=Mus musculus GN=Flnc	23794	287186	753	79.7	1	758.921	1515.83	2	1.0074	0	26.3	0.015	IQIGEETVITVDAK
	1	1	Q8VHX6-2	FLNC_MOUSE Isoform 2 of Filamin-C OS=Mus musculus GN=Flnc	23794	287186	753	79.7	1	506.943	1517.81	3	-0.0011	0	63.69	7.2e-06	LENVSVALEFLER
	1	1	Q8VHX6-2	FLNC_MOUSE Isoform 2 of Filamin-C OS=Mus musculus GN=Flnc	23794	287186	753	79.7	1	759.912	1517.81	2	0.0005	0	81.65	1.3e-07	LENVSVALEFLER
	1	1	Q8VHX6-2	FLNC_MOUSE Isoform 2 of Filamin-C OS=Mus musculus GN=Flnc	23794	287186	753	79.7	1	760.392	1518.77	2	0.0015	0	101.37	4.1e-09	NAGYGGLGLSIEGPSK
	1	1	Q8VHX6-2	FLNC_MOUSE Isoform 2 of Filamin-C OS=Mus musculus GN=Flnc	23794	287186	753	79.7	1	510.608	1528.8	3	-0.0002	1	29.47	0.0017	FADKHVPGSPFTVK
	1	1	Q8VHX6-2	FLNC_MOUSE Isoform 2 of Filamin-C OS=Mus musculus GN=Flnc	23794	287186	753	79.7	1	383.208	1528.8	4	-0.0001	1	24.92	0.0093	FADKHVPGSPFTVK
	1	1	Q8VHX6-2	FLNC_MOUSE Isoform 2 of Filamin-C OS=Mus musculus GN=Flnc	23794	287186	753	79.7	1	510.609	1528.8	3	0.0003	1	30.34	0.0014	FADKHVPGSPFTVK
	1	1	Q8VHX6-2	FLNC_MOUSE Isoform 2 of Filamin-C OS=Mus musculus GN=Flnc	23794	287186	753	79.7	1	765.41	1528.81	2	0.0017	1	54.26	2e-05	FADKHVPGSPFTVK
	1	1	Q8VHX6-2	FLNC_MOUSE Isoform 2 of Filamin-C OS=Mus musculus GN=Flnc	23794	287186	753	79.7	1	510.609	1528.81	3	0.0022	1	8.61	0.16	FADKHVPGSPFTVK
	1	1	Q8VHX6-2	FLNC_MOUSE Isoform 2 of Filamin-C OS=Mus musculus GN=Flnc	23794	287186	753	79.7	1	510.61	1528.81	3	0.0032	1	51.23	0.00014	FADKHVPGSPFTVK
	1	1	Q8VHX6-2	FLNC_MOUSE Isoform 2 of Filamin-C OS=Mus musculus GN=Flnc	23794	287186	753	79.7	1	510.611	1528.81	3	0.007	1	7.6	0.19	FADKHVPGSPFTVK
	1	1	Q8VHX6-2	FLNC_MOUSE Isoform 2 of Filamin-C OS=Mus musculus GN=Flnc	23794	287186	753	79.7	1	385.961	1539.82	4	-0.0007	1	10.19	0.14	LDVHFAGAAKGEAVR
	1	1	Q8VHX6-2	FLNC_MOUSE Isoform 2 of Filamin-C OS=Mus musculus GN=Flnc	23794	287186	753	79.7	1	385.964	1539.83	4	-0.0037	1	17.25	0.024	FNGAHIPGSPFKIR
	1	1	Q8VHX6-2	FLNC_MOUSE Isoform 2 of Filamin-C OS=Mus musculus GN=Flnc	23794	287186	753	79.7	1	514.296	1539.87	3	0.0035	1	32.65	0.00087	ILVGPSEIGDASKVR
	1	1	Q8VHX6-2	FLNC_MOUSE Isoform 2 of Filamin-C OS=Mus musculus GN=Flnc	23794	287186	753	79.7	1	515.274	1542.8	3	0.0016	1	50.38	7.3e-05	PNITDNKDGTITVR
	1	1	Q8VHX6-2	FLNC_MOUSE Isoform 2 of Filamin-C OS=Mus musculus GN=Flnc	23794	287186	753	79.7	1	772.409	1542.8	2	0.0036	1	62.61	1.4e-06	PNITDNKDGTITVR
	1	1	Q8VHX6-2	FLNC_MOUSE Isoform 2 of Filamin-C OS=Mus musculus GN=Flnc	23794	287186	753	79.7	1	775.405	1548.8	2	-0.0038	0	0.47	12	TSQLNVGTSTDVSLK
	1	1	Q8VHX6-2	FLNC_MOUSE Isoform 2 of Filamin-C OS=Mus musculus GN=Flnc	23794	287186	753	79.7	1	775.405	1548.8	2	-0.0037	0	24.23	0.059	TSQLNVGTSTDVSLK
	1	1	Q8VHX6-2	FLNC_MOUSE Isoform 2 of Filamin-C OS=Mus musculus GN=Flnc	23794	287186	753	79.7	1	775.406	1548.8	2	-0.0023	0	52.34	1.2e-05	TSQLNVGTSTDVSLK
	1	1	Q8VHX6-2	FLNC_MOUSE Isoform 2 of Filamin-C OS=Mus musculus GN=Flnc	23794	287186	753	79.7	1	775.406	1548.8	2	-0.0015	0	95.37	4.3e-09	TSQLNVGTSTDVSLK
	1	1	Q8VHX6-2	FLNC_MOUSE Isoform 2 of Filamin-C OS=Mus musculus GN=Flnc	23794	287186	753	79.7	1	775.407	1548.8	2	-0.0006	0	52.85	6.2e-05	TSQLNVGTSTDVSLK
	1	1	Q8VHX6-2	FLNC_MOUSE Isoform 2 of Filamin-C OS=Mus musculus GN=Flnc	23794	287186	753	79.7	1	775.407	1548.8	2	0	0	5.93	0.28	TSQLNVGTSTDVSLK
	1	1	Q8VHX6-2	FLNC_MOUSE Isoform 2 of Filamin-C OS=Mus musculus GN=Flnc	23794	287186	753	79.7	1	775.407	1548.8	2	0.0005	0	85.08	2e-08	TSQLNVGTSTDVSLK
	1	1	Q8VHX6-2	FLNC_MOUSE Isoform 2 of Filamin-C OS=Mus musculus GN=Flnc	23794	287186	753	79.7	1	775.408	1548.8	2	0.0015	0	35.84	0.0029	TSQLNVGTSTDVSLK
	1	1	Q8VHX6-2	FLNC_MOUSE Isoform 2 of Filamin-C OS=Mus musculus GN=Flnc	23794	287186	753	79.7	1	775.408	1548.8	2	0.0016	0	17.52	0.023	TSQLNVGTSTDVSLK
	1	1	Q8VHX6-2	FLNC_MOUSE Isoform 2 of Filamin-C OS=Mus musculus GN=Flnc	23794	287186	753	79.7	1	517.274	1548.8	3	0.0017	0	55.36	8.7e-06	TSQLNVGTSTDVSLK
	1	1	Q8VHX6-2	FLNC_MOUSE Isoform 2 of Filamin-C OS=Mus musculus GN=Flnc	23794	287186	753	79.7	1	775.408	1548.8	2	0.0023	0	4.79	0.69	TSQLNVGTSTDVSLK
	1	1	Q8VHX6-2	FLNC_MOUSE Isoform 2 of Filamin-C OS=Mus musculus GN=Flnc	23794	287186	753	79.7	1	775.409	1548.8	2	0.0034	0	68.02	4.9e-07	TSQLNVGTSTDVSLK
	1	1	Q8VHX6-2	FLNC_MOUSE Isoform 2 of Filamin-C OS=Mus musculus GN=Flnc	23794	287186	753	79.7	1	775.409	1548.8	2	0.0038	0	4.05	0.52	TSQLNVGTSTDVSLK
	1	1	Q8VHX6-2	FLNC_MOUSE Isoform 2 of Filamin-C OS=Mus musculus GN=Flnc	23794	287186	753	79.7	1	777.923	1553.83	2	0.0003	1	46.07	0.00021	VRAWGPGLETGQVGK
	1	1	Q8VHX6-2	FLNC_MOUSE Isoform 2 of Filamin-C OS=Mus musculus GN=Flnc	23794	287186	753	79.7	1	520.598	1558.77	3	-0.0052	1	7.97	0.4	FDDKHIPGSPFTAK
	1	1	Q8VHX6-2	FLNC_MOUSE Isoform 2 of Filamin-C OS=Mus musculus GN=Flnc	23794	287186	753	79.7	1	520.599	1558.77	3	-0.0032	1	25.34	0.01	FDDKHIPGSPFTAK
	1	1	Q8VHX6-2	FLNC_MOUSE Isoform 2 of Filamin-C OS=Mus musculus GN=Flnc	23794	287186	753	79.7	1	390.702	1558.78	4	-0.0008	1	26.56	0.11	FDDKHIPGSPFTAK
	1	1	Q8VHX6-2	FLNC_MOUSE Isoform 2 of Filamin-C OS=Mus musculus GN=Flnc	23794	287186	753	79.7	1	780.397	1558.78	2	0.001	1	43.82	0.002	FDDKHIPGSPFTAK
	1	1	Q8VHX6-2	FLNC_MOUSE Isoform 2 of Filamin-C OS=Mus musculus GN=Flnc	23794	287186	753	79.7	1	520.601	1558.78	3	0.0027	1	11.12	0.17	FDDKHIPGSPFTAK
	1	1	Q8VHX6-2	FLNC_MOUSE Isoform 2 of Filamin-C OS=Mus musculus GN=Flnc	23794	287186	753	79.7	1	785.409	1568.8	2	0.0014	0	52.37	4.2e-05	FVPQEMGPHTVTVK
	1	1	Q8VHX6-2	FLNC_MOUSE Isoform 2 of Filamin-C OS=Mus musculus GN=Flnc	23794	287186	753	79.7	1	524.275	1569.8	3	1.002	0	44.4	0.00012	FVPQEMGPHTVTVK
	1	1	Q8VHX6-2	FLNC_MOUSE Isoform 2 of Filamin-C OS=Mus musculus GN=Flnc	23794	287186	753	79.7	1	786.418	1570.82	2	-0.0007	0	97.3	8.2e-10	VNQPASFAVQLNGAR
	1	1	Q8VHX6-2	FLNC_MOUSE Isoform 2 of Filamin-C OS=Mus musculus GN=Flnc	23794	287186	753	79.7	1	524.615	1570.82	3	0.0001	0	96.23	1.1e-08	VNQPASFAVQLNGAR
	1	1	Q8VHX6-2	FLNC_MOUSE Isoform 2 of Filamin-C OS=Mus musculus GN=Flnc	23794	287186	753	79.7	1	787.398	1572.78	2	0.0037	0	39.59	0.00044	SPFEVQVSPEAGAQK
	1	1	Q8VHX6-2	FLNC_MOUSE Isoform 2 of Filamin-C OS=Mus musculus GN=Flnc	23794	287186	753	79.7	1	787.399	1572.78	2	0.0043	0	1.99	0.65	SPFEVQVSPEAGAQK
	1	1	Q8VHX6-2	FLNC_MOUSE Isoform 2 of Filamin-C OS=Mus musculus GN=Flnc	23794	287186	753	79.7	1	787.4	1572.79	2	0.0078	0	2.88	1.1	SPFEVQVSPEAGAQK
	1	1	Q8VHX6-2	FLNC_MOUSE Isoform 2 of Filamin-C OS=Mus musculus GN=Flnc	23794	287186	753	79.7	1	526.562	1576.66	3	0.0004	0	45.61	5.3e-05	TDTYVTDNGDGTYR
	1	1	Q8VHX6-2	FLNC_MOUSE Isoform 2 of Filamin-C OS=Mus musculus GN=Flnc	23794	287186	753	79.7	1	789.34	1576.67	2	0.0021	0	71.11	2.1e-07	TDTYVTDNGDGTYR
	1	1	Q8VHX6-2	FLNC_MOUSE Isoform 2 of Filamin-C OS=Mus musculus GN=Flnc	23794	287186	753	79.7	1	791.943	1581.87	2	-0.0051	0	27.31	0.0027	SPFVVNVAPPLDLSK
	1	1	Q8VHX6-2	FLNC_MOUSE Isoform 2 of Filamin-C OS=Mus musculus GN=Flnc	23794	287186	753	79.7	1	791.944	1581.87	2	-0.0023	0	53.91	1e-05	SPFVVNVAPPLDLSK
	1	1	Q8VHX6-2	FLNC_MOUSE Isoform 2 of Filamin-C OS=Mus musculus GN=Flnc	23794	287186	753	79.7	1	791.945	1581.87	2	-0.0018	0	63.65	5.3e-06	SPFVVNVAPPLDLSK
	1	1	Q8VHX6-2	FLNC_MOUSE Isoform 2 of Filamin-C OS=Mus musculus GN=Flnc	23794	287186	753	79.7	1	791.945	1581.88	2	-0.0014	0	49.43	2.3e-05	SPFVVNVAPPLDLSK
	1	1	Q8VHX6-2	FLNC_MOUSE Isoform 2 of Filamin-C OS=Mus musculus GN=Flnc	23794	287186	753	79.7	1	791.945	1581.88	2	-0.0011	0	41.14	0.00015	SPFVVNVAPPLDLSK
	1	1	Q8VHX6-2	FLNC_MOUSE Isoform 2 of Filamin-C OS=Mus musculus GN=Flnc	23794	287186	753	79.7	1	791.945	1581.88	2	-0.0005	0	35.55	0.00046	SPFVVNVAPPLDLSK
	1	1	Q8VHX6-2	FLNC_MOUSE Isoform 2 of Filamin-C OS=Mus musculus GN=Flnc	23794	287186	753	79.7	1	791.946	1581.88	2	-0.0002	0	24.52	0.005	SPFVVNVAPPLDLSK
	1	1	Q8VHX6-2	FLNC_MOUSE Isoform 2 of Filamin-C OS=Mus musculus GN=Flnc	23794	287186	753	79.7	1	791.946	1581.88	2	0.0003	0	18.91	0.017	SPFVVNVAPPLDLSK
	1	1	Q8VHX6-2	FLNC_MOUSE Isoform 2 of Filamin-C OS=Mus musculus GN=Flnc	23794	287186	753	79.7	1	791.946	1581.88	2	0.0004	0	25.12	0.0044	SPFVVNVAPPLDLSK
	1	1	Q8VHX6-2	FLNC_MOUSE Isoform 2 of Filamin-C OS=Mus musculus GN=Flnc	23794	287186	753	79.7	1	791.946	1581.88	2	0.0008	0	50.4	1.9e-05	SPFVVNVAPPLDLSK
	1	1	Q8VHX6-2	FLNC_MOUSE Isoform 2 of Filamin-C OS=Mus musculus GN=Flnc	23794	287186	753	79.7	1	791.946	1581.88	2	0.0009	0	50.45	2.4e-05	SPFVVNVAPPLDLSK
	1	1	Q8VHX6-2	FLNC_MOUSE Isoform 2 of Filamin-C OS=Mus musculus GN=Flnc	23794	287186	753	79.7	1	791.947	1581.88	2	0.0017	0	70.88	1.6e-06	SPFVVNVAPPLDLSK
	1	1	Q8VHX6-2	FLNC_MOUSE Isoform 2 of Filamin-C OS=Mus musculus GN=Flnc	23794	287186	753	79.7	1	791.947	1581.88	2	0.0031	0	54.74	4e-05	SPFVVNVAPPLDLSK
	1	1	Q8VHX6-2	FLNC_MOUSE Isoform 2 of Filamin-C OS=Mus musculus GN=Flnc	23794	287186	753	79.7	1	528.301	1581.88	3	0.0035	0	56.72	4.8e-06	SPFVVNVAPPLDLSK
	1	1	Q8VHX6-2	FLNC_MOUSE Isoform 2 of Filamin-C OS=Mus musculus GN=Flnc	23794	287186	753	79.7	1	791.947	1581.88	2	0.0036	0	9.19	0.14	SPFVVNVAPPLDLSK
	1	1	Q8VHX6-2	FLNC_MOUSE Isoform 2 of Filamin-C OS=Mus musculus GN=Flnc	23794	287186	753	79.7	1	791.949	1581.88	2	0.0071	0	36.33	0.00039	SPFVVNVAPPLDLSK
	1	1	Q8VHX6-2	FLNC_MOUSE Isoform 2 of Filamin-C OS=Mus musculus GN=Flnc	23794	287186	753	79.7	1	791.949	1581.88	2	0.0071	0	43.58	8.2e-05	SPFVVNVAPPLDLSK
	1	1	Q8VHX6-2	FLNC_MOUSE Isoform 2 of Filamin-C OS=Mus musculus GN=Flnc	23794	287186	753	79.7	1	792.444	1582.87	2	0.9977	0	21.4	0.0098	SPFVVNVAPPLDLSK
	1	1	Q8VHX6-2	FLNC_MOUSE Isoform 2 of Filamin-C OS=Mus musculus GN=Flnc	23794	287186	753	79.7	1	792.445	1582.88	2	0.9991	0	25.72	0.005	SPFVVNVAPPLDLSK
	1	1	Q8VHX6-2	FLNC_MOUSE Isoform 2 of Filamin-C OS=Mus musculus GN=Flnc	23794	287186	753	79.7	1	792.446	1582.88	2	1.0013	0	16.26	0.031	SPFVVNVAPPLDLSK
	1	1	Q8VHX6-2	FLNC_MOUSE Isoform 2 of Filamin-C OS=Mus musculus GN=Flnc	23794	287186	753	79.7	1	792.449	1582.88	2	1.0078	0	17.42	0.023	SPFVVNVAPPLDLSK
	1	1	Q8VHX6-2	FLNC_MOUSE Isoform 2 of Filamin-C OS=Mus musculus GN=Flnc	23794	287186	753	79.7	1	792.913	1583.81	2	-0.0031	0	95.42	1.2e-08	GAGTGGLGLAIEGPSEAK
	1	1	Q8VHX6-2	FLNC_MOUSE Isoform 2 of Filamin-C OS=Mus musculus GN=Flnc	23794	287186	753	79.7	1	792.913	1583.81	2	-0.003	0	17.64	0.038	GAGTGGLGLAIEGPSEAK
	1	1	Q8VHX6-2	FLNC_MOUSE Isoform 2 of Filamin-C OS=Mus musculus GN=Flnc	23794	287186	753	79.7	1	528.945	1583.81	3	-0.0017	0	69.67	5.8e-06	GAGTGGLGLAIEGPSEAK
	1	1	Q8VHX6-2	FLNC_MOUSE Isoform 2 of Filamin-C OS=Mus musculus GN=Flnc	23794	287186	753	79.7	1	792.916	1583.82	2	0.0025	0	59.92	2.4e-06	GAGTGGLGLAIEGPSEAK
	1	1	Q8VHX6-2	FLNC_MOUSE Isoform 2 of Filamin-C OS=Mus musculus GN=Flnc	23794	287186	753	79.7	1	793.406	1584.8	2	0.0003	0	43.89	0.00017	FVPQEMGPHTVTVK	Oxidation (M)	0.00000100000000.0
	1	1	Q8VHX6-2	FLNC_MOUSE Isoform 2 of Filamin-C OS=Mus musculus GN=Flnc	23794	287186	753	79.7	1	529.273	1584.8	3	0.0007	0	30.73	0.0013	FVPQEMGPHTVTVK	Oxidation (M)	0.00000100000000.0
	1	1	Q8VHX6-2	FLNC_MOUSE Isoform 2 of Filamin-C OS=Mus musculus GN=Flnc	23794	287186	753	79.7	1	529.274	1584.8	3	0.0016	0	25.69	0.0039	FVPQEMGPHTVTVK	Oxidation (M)	0.00000100000000.0
	1	1	Q8VHX6-2	FLNC_MOUSE Isoform 2 of Filamin-C OS=Mus musculus GN=Flnc	23794	287186	753	79.7	1	793.407	1584.8	2	0.0016	0	63.92	1e-06	FVPQEMGPHTVTVK	Oxidation (M)	0.00000100000000.0
	1	1	Q8VHX6-2	FLNC_MOUSE Isoform 2 of Filamin-C OS=Mus musculus GN=Flnc	23794	287186	753	79.7	1	529.274	1584.8	3	0.0022	0	16.16	0.03	FVPQEMGPHTVTVK	Oxidation (M)	0.00000100000000.0
	1	1	Q8VHX6-2	FLNC_MOUSE Isoform 2 of Filamin-C OS=Mus musculus GN=Flnc	23794	287186	753	79.7	1	398.711	1590.81	4	-0.0014	0	14.94	0.05	FIPHENGVHSIDVK
	1	1	Q8VHX6-2	FLNC_MOUSE Isoform 2 of Filamin-C OS=Mus musculus GN=Flnc	23794	287186	753	79.7	1	531.279	1590.81	3	-0.0014	0	18.32	0.046	FIPHENGVHSIDVK
	1	1	Q8VHX6-2	FLNC_MOUSE Isoform 2 of Filamin-C OS=Mus musculus GN=Flnc	23794	287186	753	79.7	1	796.414	1590.81	2	-0.0009	0	51.23	4.2e-05	FIPHENGVHSIDVK
	1	1	Q8VHX6-2	FLNC_MOUSE Isoform 2 of Filamin-C OS=Mus musculus GN=Flnc	23794	287186	753	79.7	1	798.396	1594.78	2	-0.0076	0	0.41	1.9	IQIGEETVITVDAK	Phospho (ST)	0.00000020000000.0
	1	1	Q8VHX6-2	FLNC_MOUSE Isoform 2 of Filamin-C OS=Mus musculus GN=Flnc	23794	287186	753	79.7	1	798.432	1594.85	2	-0.002	0	13.41	0.055	YVVTITWGGYAIPR
	1	1	Q8VHX6-2	FLNC_MOUSE Isoform 2 of Filamin-C OS=Mus musculus GN=Flnc	23794	287186	753	79.7	1	798.433	1594.85	2	-0.0002	0	54.3	2.3e-05	YVVTITWGGYAIPR
	1	1	Q8VHX6-2	FLNC_MOUSE Isoform 2 of Filamin-C OS=Mus musculus GN=Flnc	23794	287186	753	79.7	1	798.433	1594.85	2	0.0013	0	65.45	7.3e-07	YVVTITWGGYAIPR
	1	1	Q8VHX6-2	FLNC_MOUSE Isoform 2 of Filamin-C OS=Mus musculus GN=Flnc	23794	287186	753	79.7	1	798.433	1594.85	2	0.0016	0	43.24	8.8e-05	YVVTITWGGYAIPR
	1	1	Q8VHX6-2	FLNC_MOUSE Isoform 2 of Filamin-C OS=Mus musculus GN=Flnc	23794	287186	753	79.7	1	532.625	1594.85	3	0.002	0	57.48	4.1e-06	YVVTITWGGYAIPR
	1	1	Q8VHX6-2	FLNC_MOUSE Isoform 2 of Filamin-C OS=Mus musculus GN=Flnc	23794	287186	753	79.7	1	533.958	1598.85	3	0	1	26.24	0.01	AFGPGLEGGLVNKANR
	1	1	Q8VHX6-2	FLNC_MOUSE Isoform 2 of Filamin-C OS=Mus musculus GN=Flnc	23794	287186	753	79.7	1	544.6	1630.78	3	-0.0061	1	26.78	0.0031	GASYSSIPKFSSDASK
	1	1	Q8VHX6-2	FLNC_MOUSE Isoform 2 of Filamin-C OS=Mus musculus GN=Flnc	23794	287186	753	79.7	1	824.904	1647.79	2	0.0015	0	70.22	7.2e-07	SPFEVNVGMALGDANK
	1	1	Q8VHX6-2	FLNC_MOUSE Isoform 2 of Filamin-C OS=Mus musculus GN=Flnc	23794	287186	753	79.7	1	550.273	1647.8	3	0.0034	0	63.13	9e-06	SPFEVNVGMALGDANK
	1	1	Q8VHX6-2	FLNC_MOUSE Isoform 2 of Filamin-C OS=Mus musculus GN=Flnc	23794	287186	753	79.7	1	831.906	1661.8	2	-0.0012	0	65.36	7.4e-07	IPGNWFQMVSAQER
	1	1	Q8VHX6-2	FLNC_MOUSE Isoform 2 of Filamin-C OS=Mus musculus GN=Flnc	23794	287186	753	79.7	1	554.941	1661.8	3	0.0012	0	42.54	0.00095	IPGNWFQMVSAQER
	1	1	Q8VHX6-2	FLNC_MOUSE Isoform 2 of Filamin-C OS=Mus musculus GN=Flnc	23794	287186	753	79.7	1	831.908	1661.8	2	0.0031	0	91.92	3.1e-09	IPGNWFQMVSAQER
	1	1	Q8VHX6-2	FLNC_MOUSE Isoform 2 of Filamin-C OS=Mus musculus GN=Flnc	23794	287186	753	79.7	1	555.603	1663.79	3	-0.0016	0	53.3	4.3e-05	SPFEVNVGMALGDANK	Oxidation (M)	0.0000000010000000.0
	1	1	Q8VHX6-2	FLNC_MOUSE Isoform 2 of Filamin-C OS=Mus musculus GN=Flnc	23794	287186	753	79.7	1	832.901	1663.79	2	-0.0004	0	80.19	3e-08	SPFEVNVGMALGDANK	Oxidation (M)	0.0000000010000000.0
	1	1	Q8VHX6-2	FLNC_MOUSE Isoform 2 of Filamin-C OS=Mus musculus GN=Flnc	23794	287186	753	79.7	1	417.71	1666.81	4	-0.0077	1	16.22	0.03	SPFRVNVGEGSHPER
	1	1	Q8VHX6-2	FLNC_MOUSE Isoform 2 of Filamin-C OS=Mus musculus GN=Flnc	23794	287186	753	79.7	1	556.613	1666.82	3	-0.0012	1	31.11	0.0012	SPFRVNVGEGSHPER
	1	1	Q8VHX6-2	FLNC_MOUSE Isoform 2 of Filamin-C OS=Mus musculus GN=Flnc	23794	287186	753	79.7	1	839.902	1677.79	2	-0.0036	0	67.31	2e-06	IPGNWFQMVSAQER	Oxidation (M)	0.00000001000000.0
	1	1	Q8VHX6-2	FLNC_MOUSE Isoform 2 of Filamin-C OS=Mus musculus GN=Flnc	23794	287186	753	79.7	1	560.271	1677.79	3	-0.0014	0	15.49	0.067	IPGNWFQMVSAQER	Oxidation (M)	0.00000001000000.0
	1	1	Q8VHX6-2	FLNC_MOUSE Isoform 2 of Filamin-C OS=Mus musculus GN=Flnc	23794	287186	753	79.7	1	839.904	1677.79	2	-0.0009	0	73.09	1.4e-07	IPGNWFQMVSAQER	Oxidation (M)	0.00000001000000.0
	1	1	Q8VHX6-2	FLNC_MOUSE Isoform 2 of Filamin-C OS=Mus musculus GN=Flnc	23794	287186	753	79.7	1	849.425	1696.84	2	0.0006	1	10.19	0.12	HMGNRVYNVTYTVK	Oxidation (M)	0.01000000000000.0
	1	1	Q8VHX6-2	FLNC_MOUSE Isoform 2 of Filamin-C OS=Mus musculus GN=Flnc	23794	287186	753	79.7	1	566.619	1696.84	3	0.0008	1	4.16	0.58	HMGNRVYNVTYTVK	Oxidation (M)	0.01000000000000.0
	1	1	Q8VHX6-2	FLNC_MOUSE Isoform 2 of Filamin-C OS=Mus musculus GN=Flnc	23794	287186	753	79.7	1	856.385	1710.76	2	0.0049	1	81.34	1e-07	GASYSSIPKFSSDASK	Phospho (ST)	0.0000000000200000.0
	1	1	Q8VHX6-2	FLNC_MOUSE Isoform 2 of Filamin-C OS=Mus musculus GN=Flnc	23794	287186	753	79.7	1	571.259	1710.76	3	0.0058	1	30.81	0.0013	GASYSSIPKFSSDASK	Phospho (ST)	0.0000000000200000.0
	1	1	Q8VHX6-2	FLNC_MOUSE Isoform 2 of Filamin-C OS=Mus musculus GN=Flnc	23794	287186	753	79.7	1	429.244	1712.95	4	-0.0001	1	60.67	2e-06	TGVEVGKPTHFTVLTK
	1	1	Q8VHX6-2	FLNC_MOUSE Isoform 2 of Filamin-C OS=Mus musculus GN=Flnc	23794	287186	753	79.7	1	857.48	1712.95	2	0	1	83.87	3.1e-08	TGVEVGKPTHFTVLTK
	1	1	Q8VHX6-2	FLNC_MOUSE Isoform 2 of Filamin-C OS=Mus musculus GN=Flnc	23794	287186	753	79.7	1	571.989	1712.95	3	0.0002	1	55.93	8.9e-06	TGVEVGKPTHFTVLTK
	1	1	Q8VHX6-2	FLNC_MOUSE Isoform 2 of Filamin-C OS=Mus musculus GN=Flnc	23794	287186	753	79.7	1	857.924	1713.83	2	-0.0018	1	17.57	0.029	WGDESVPGSPFKVNVP
	1	1	Q8VHX6-2	FLNC_MOUSE Isoform 2 of Filamin-C OS=Mus musculus GN=Flnc	23794	287186	753	79.7	1	857.925	1713.84	2	-0.0002	1	25.15	0.019	WGDESVPGSPFKVNVP
	1	1	Q8VHX6-2	FLNC_MOUSE Isoform 2 of Filamin-C OS=Mus musculus GN=Flnc	23794	287186	753	79.7	1	572.325	1713.95	3	1.0067	1	25.87	0.013	TGVEVGKPTHFTVLTK
	1	1	Q8VHX6-2	FLNC_MOUSE Isoform 2 of Filamin-C OS=Mus musculus GN=Flnc	23794	287186	753	79.7	1	579.289	1734.85	3	-0.0003	1	25.2	0.0098	ARVPQTFTVDCSQAGR
	1	1	Q8VHX6-2	FLNC_MOUSE Isoform 2 of Filamin-C OS=Mus musculus GN=Flnc	23794	287186	753	79.7	1	435.744	1738.95	4	-0.0004	2	53.22	1e-05	AKLDVHFAGAAKGEAVR
	1	1	Q8VHX6-2	FLNC_MOUSE Isoform 2 of Filamin-C OS=Mus musculus GN=Flnc	23794	287186	753	79.7	1	580.657	1738.95	3	0.0011	2	53.03	1.3e-05	AKLDVHFAGAAKGEAVR
	1	1	Q8VHX6-2	FLNC_MOUSE Isoform 2 of Filamin-C OS=Mus musculus GN=Flnc	23794	287186	753	79.7	1	877.473	1752.93	2	0.0066	0	93.01	8.7e-09	DAGQGLLTVQILDPEGK
	1	1	Q8VHX6-2	FLNC_MOUSE Isoform 2 of Filamin-C OS=Mus musculus GN=Flnc	23794	287186	753	79.7	1	595.62	1783.84	3	0.0085	2	0.1	5	GELTGEVRMPSGKTAR	Oxidation (M); Phospho (ST)	0.0000000010200000.0
	1	1	Q8VHX6-2	FLNC_MOUSE Isoform 2 of Filamin-C OS=Mus musculus GN=Flnc	23794	287186	753	79.7	1	599.301	1794.88	3	-0.0037	2	14.8	0.26	SSHTYTRTERTEISK
	1	1	Q8VHX6-2	FLNC_MOUSE Isoform 2 of Filamin-C OS=Mus musculus GN=Flnc	23794	287186	753	79.7	1	603.624	1807.85	3	-0.0078	1	36.02	0.00042	DTVEVALEDKGDNTFR
	1	1	Q8VHX6-2	FLNC_MOUSE Isoform 2 of Filamin-C OS=Mus musculus GN=Flnc	23794	287186	753	79.7	1	904.936	1807.86	2	-0.0011	1	99.28	2.2e-09	DTVEVALEDKGDNTFR
	1	1	Q8VHX6-2	FLNC_MOUSE Isoform 2 of Filamin-C OS=Mus musculus GN=Flnc	23794	287186	753	79.7	1	603.627	1807.86	3	0.0015	1	26.66	0.0032	DTVEVALEDKGDNTFR
	1	1	Q8VHX6-2	FLNC_MOUSE Isoform 2 of Filamin-C OS=Mus musculus GN=Flnc	23794	287186	753	79.7	1	603.628	1807.86	3	0.0022	1	10.85	0.17	DTVEVALEDKGDNTFR
	1	1	Q8VHX6-2	FLNC_MOUSE Isoform 2 of Filamin-C OS=Mus musculus GN=Flnc	23794	287186	753	79.7	1	603.628	1807.86	3	0.0024	1	36.78	0.00055	DTVEVALEDKGDNTFR
	1	1	Q8VHX6-2	FLNC_MOUSE Isoform 2 of Filamin-C OS=Mus musculus GN=Flnc	23794	287186	753	79.7	1	604.021	1809.04	3	0.0022	1	42.34	0.00011	SPFVVNVAPPLDLSKVK
	1	1	Q8VHX6-2	FLNC_MOUSE Isoform 2 of Filamin-C OS=Mus musculus GN=Flnc	23794	287186	753	79.7	1	913.427	1824.84	2	0.0021	0	80.93	7.7e-08	TEAAEIVEGEDSAYSVR
	1	1	Q8VHX6-2	FLNC_MOUSE Isoform 2 of Filamin-C OS=Mus musculus GN=Flnc	23794	287186	753	79.7	1	913.427	1824.84	2	0.0022	0	109.99	4.4e-10	TEAAEIVEGEDSAYSVR
	1	1	Q8VHX6-2	FLNC_MOUSE Isoform 2 of Filamin-C OS=Mus musculus GN=Flnc	23794	287186	753	79.7	1	913.428	1824.84	2	0.0028	0	100.27	1.2e-09	TEAAEIVEGEDSAYSVR
	1	1	Q8VHX6-2	FLNC_MOUSE Isoform 2 of Filamin-C OS=Mus musculus GN=Flnc	23794	287186	753	79.7	1	609.288	1824.84	3	0.0041	0	71.56	2.7e-07	TEAAEIVEGEDSAYSVR
	1	1	Q8VHX6-2	FLNC_MOUSE Isoform 2 of Filamin-C OS=Mus musculus GN=Flnc	23794	287186	753	79.7	1	609.288	1824.84	3	0.006	0	104.82	2.1e-10	TEAAEIVEGEDSAYSVR
	1	1	Q8VHX6-2	FLNC_MOUSE Isoform 2 of Filamin-C OS=Mus musculus GN=Flnc	23794	287186	753	79.7	1	913.928	1825.84	2	1.0037	0	15.62	0.037	TEAAEIVEGEDSAYSVR
	1	1	Q8VHX6-2	FLNC_MOUSE Isoform 2 of Filamin-C OS=Mus musculus GN=Flnc	23794	287186	753	79.7	1	913.931	1825.85	2	1.0093	0	25.34	0.043	TEAAEIVEGEDSAYSVR
	1	1	Q8VHX6-2	FLNC_MOUSE Isoform 2 of Filamin-C OS=Mus musculus GN=Flnc	23794	287186	753	79.7	1	615.012	1842.02	3	0.0053	1	9.81	0.12	IQIGEETVITVDAKAAGK
	1	1	Q8VHX6-2	FLNC_MOUSE Isoform 2 of Filamin-C OS=Mus musculus GN=Flnc	23794	287186	753	79.7	1	618.008	1851	3	0.0013	1	15.05	0.039	FPTRVHVQPAVDTSGIK
	1	1	Q8VHX6-2	FLNC_MOUSE Isoform 2 of Filamin-C OS=Mus musculus GN=Flnc	23794	287186	753	79.7	1	929.928	1857.84	2	-0.0017	0	84.95	2.2e-07	DFEIIDNHDYSYTVK
	1	1	Q8VHX6-2	FLNC_MOUSE Isoform 2 of Filamin-C OS=Mus musculus GN=Flnc	23794	287186	753	79.7	1	620.288	1857.84	3	0.0001	0	37.71	0.00062	DFEIIDNHDYSYTVK
	1	1	Q8VHX6-2	FLNC_MOUSE Isoform 2 of Filamin-C OS=Mus musculus GN=Flnc	23794	287186	753	79.7	1	620.289	1857.85	3	0.004	0	17.28	0.12	DFEIIDNHDYSYTVK
	1	1	Q8VHX6-2	FLNC_MOUSE Isoform 2 of Filamin-C OS=Mus musculus GN=Flnc	23794	287186	753	79.7	1	468.753	1870.98	4	-0.0017	2	65.01	1.3e-05	TARPNITDNKDGTITVR
	1	1	Q8VHX6-2	FLNC_MOUSE Isoform 2 of Filamin-C OS=Mus musculus GN=Flnc	23794	287186	753	79.7	1	624.669	1870.98	3	-0.0016	2	66.45	5.9e-07	TARPNITDNKDGTITVR
	1	1	Q8VHX6-2	FLNC_MOUSE Isoform 2 of Filamin-C OS=Mus musculus GN=Flnc	23794	287186	753	79.7	1	468.753	1870.98	4	-0.0014	2	64.67	6.8e-06	TARPNITDNKDGTITVR
	1	1	Q8VHX6-2	FLNC_MOUSE Isoform 2 of Filamin-C OS=Mus musculus GN=Flnc	23794	287186	753	79.7	1	624.67	1870.99	3	0.0011	2	63.63	1.1e-06	TARPNITDNKDGTITVR
	1	1	Q8VHX6-2	FLNC_MOUSE Isoform 2 of Filamin-C OS=Mus musculus GN=Flnc	23794	287186	753	79.7	1	936.501	1870.99	2	0.0017	2	26.82	0.022	TARPNITDNKDGTITVR
	1	1	Q8VHX6-2	FLNC_MOUSE Isoform 2 of Filamin-C OS=Mus musculus GN=Flnc	23794	287186	753	79.7	1	468.754	1870.99	4	0.0021	2	26.58	0.0079	TARPNITDNKDGTITVR
	1	1	Q8VHX6-2	FLNC_MOUSE Isoform 2 of Filamin-C OS=Mus musculus GN=Flnc	23794	287186	753	79.7	1	624.67	1870.99	3	0.0022	2	0.46	0.95	TARPNITDNKDGTITVR
	1	1	Q8VHX6-2	FLNC_MOUSE Isoform 2 of Filamin-C OS=Mus musculus GN=Flnc	23794	287186	753	79.7	1	936.502	1870.99	2	0.0025	2	20.11	0.4	TARPNITDNKDGTITVR
	1	1	Q8VHX6-2	FLNC_MOUSE Isoform 2 of Filamin-C OS=Mus musculus GN=Flnc	23794	287186	753	79.7	1	624.67	1870.99	3	0.0026	2	31.01	0.0012	TARPNITDNKDGTITVR
	1	1	Q8VHX6-2	FLNC_MOUSE Isoform 2 of Filamin-C OS=Mus musculus GN=Flnc	23794	287186	753	79.7	1	636.008	1905	3	-0.0006	1	66.66	1.3e-06	QMKLENVSVALEFLER
	1	1	Q8VHX6-2	FLNC_MOUSE Isoform 2 of Filamin-C OS=Mus musculus GN=Flnc	23794	287186	753	79.7	1	961.505	1921	2	-0.0022	1	77.77	2.2e-07	QMKLENVSVALEFLER	Oxidation (M)	0.0100000000000000.0
	1	1	Q8VHX6-2	FLNC_MOUSE Isoform 2 of Filamin-C OS=Mus musculus GN=Flnc	23794	287186	753	79.7	1	641.34	1921	3	0.0009	1	91.3	3.6e-08	QMKLENVSVALEFLER	Oxidation (M)	0.0100000000000000.0
	1	1	Q8VHX6-2	FLNC_MOUSE Isoform 2 of Filamin-C OS=Mus musculus GN=Flnc	23794	287186	753	79.7	1	974.422	1946.83	2	-0.003	0	107.46	8.4e-11	DNGDGTYTVSYLPDMSGR
	1	1	Q8VHX6-2	FLNC_MOUSE Isoform 2 of Filamin-C OS=Mus musculus GN=Flnc	23794	287186	753	79.7	1	649.951	1946.83	3	-0.0018	0	36.06	0.00056	DNGDGTYTVSYLPDMSGR
	1	1	Q8VHX6-2	FLNC_MOUSE Isoform 2 of Filamin-C OS=Mus musculus GN=Flnc	23794	287186	753	79.7	1	974.423	1946.83	2	-0.0008	0	56.74	4.8e-06	DNGDGTYTVSYLPDMSGR
	1	1	Q8VHX6-2	FLNC_MOUSE Isoform 2 of Filamin-C OS=Mus musculus GN=Flnc	23794	287186	753	79.7	1	974.427	1946.84	2	0.0067	0	33.34	0.00075	DNGDGTYTVSYLPDMSGR
	1	1	Q8VHX6-2	FLNC_MOUSE Isoform 2 of Filamin-C OS=Mus musculus GN=Flnc	23794	287186	753	79.7	1	488.782	1951.1	4	-0.0012	1	26.96	0.004	VAGLHKVTVLFAGQNIER
	1	1	Q8VHX6-2	FLNC_MOUSE Isoform 2 of Filamin-C OS=Mus musculus GN=Flnc	23794	287186	753	79.7	1	653.633	1957.88	3	0.0011	0	18.49	0.018	EAGDGVFECEYYPVVPGK
	1	1	Q8VHX6-2	FLNC_MOUSE Isoform 2 of Filamin-C OS=Mus musculus GN=Flnc	23794	287186	753	79.7	1	979.947	1957.88	2	0.0021	0	59.57	3.8e-06	EAGDGVFECEYYPVVPGK
	1	1	Q8VHX6-2	FLNC_MOUSE Isoform 2 of Filamin-C OS=Mus musculus GN=Flnc	23794	287186	753	79.7	1	982.416	1962.82	2	-0.0088	0	74.11	1.6e-07	DNGDGTYTVSYLPDMSGR	Oxidation (M)	0.000000000000001000.0
	1	1	Q8VHX6-2	FLNC_MOUSE Isoform 2 of Filamin-C OS=Mus musculus GN=Flnc	23794	287186	753	79.7	1	655.283	1962.83	3	-0.0006	0	35.07	0.0023	DNGDGTYTVSYLPDMSGR	Oxidation (M)	0.000000000000001000.0
	1	1	Q8VHX6-2	FLNC_MOUSE Isoform 2 of Filamin-C OS=Mus musculus GN=Flnc	23794	287186	753	79.7	1	982.421	1962.83	2	0.0011	0	72.15	5e-07	DNGDGTYTVSYLPDMSGR	Oxidation (M)	0.000000000000001000.0
	1	1	Q8VHX6-2	FLNC_MOUSE Isoform 2 of Filamin-C OS=Mus musculus GN=Flnc	23794	287186	753	79.7	1	982.422	1962.83	2	0.0034	0	57.75	7.9e-06	DNGDGTYTVSYLPDMSGR	Oxidation (M)	0.000000000000001000.0
	1	1	Q8VHX6-2	FLNC_MOUSE Isoform 2 of Filamin-C OS=Mus musculus GN=Flnc	23794	287186	753	79.7	1	982.986	1963.96	2	-0.003	2	85.2	4.2e-08	RDTVEVALEDKGDNTFR
	1	1	Q8VHX6-2	FLNC_MOUSE Isoform 2 of Filamin-C OS=Mus musculus GN=Flnc	23794	287186	753	79.7	1	491.997	1963.96	4	-0.0017	2	70.4	2.8e-06	RDTVEVALEDKGDNTFR
	1	1	Q8VHX6-2	FLNC_MOUSE Isoform 2 of Filamin-C OS=Mus musculus GN=Flnc	23794	287186	753	79.7	1	655.66	1963.96	3	-0.0011	2	67.94	1.1e-06	RDTVEVALEDKGDNTFR
	1	1	Q8VHX6-2	FLNC_MOUSE Isoform 2 of Filamin-C OS=Mus musculus GN=Flnc	23794	287186	753	79.7	1	990.043	1978.07	2	-0.0011	1	34.27	0.00061	DAGQGLLTVQILDPEGKPK
	1	1	Q8VHX6-2	FLNC_MOUSE Isoform 2 of Filamin-C OS=Mus musculus GN=Flnc	23794	287186	753	79.7	1	660.365	1978.07	3	-0.0002	1	72.15	1.7e-07	DAGQGLLTVQILDPEGKPK
	1	1	Q8VHX6-2	FLNC_MOUSE Isoform 2 of Filamin-C OS=Mus musculus GN=Flnc	23794	287186	753	79.7	1	660.365	1978.07	3	0.0006	1	71.55	2.1e-07	DAGQGLLTVQILDPEGKPK
	1	1	Q8VHX6-2	FLNC_MOUSE Isoform 2 of Filamin-C OS=Mus musculus GN=Flnc	23794	287186	753	79.7	1	660.365	1978.07	3	0.0013	1	59.22	3.4e-06	DAGQGLLTVQILDPEGKPK
	1	1	Q8VHX6-2	FLNC_MOUSE Isoform 2 of Filamin-C OS=Mus musculus GN=Flnc	23794	287186	753	79.7	1	660.366	1978.08	3	0.0026	1	31.63	0.002	DAGQGLLTVQILDPEGKPK
	1	1	Q8VHX6-2	FLNC_MOUSE Isoform 2 of Filamin-C OS=Mus musculus GN=Flnc	23794	287186	753	79.7	1	660.366	1978.08	3	0.0028	1	12.18	0.087	DAGQGLLTVQILDPEGKPK
	1	1	Q8VHX6-2	FLNC_MOUSE Isoform 2 of Filamin-C OS=Mus musculus GN=Flnc	23794	287186	753	79.7	1	660.366	1978.08	3	0.0042	1	19.9	0.026	DAGQGLLTVQILDPEGKPK
	1	1	Q8VHX6-2	FLNC_MOUSE Isoform 2 of Filamin-C OS=Mus musculus GN=Flnc	23794	287186	753	79.7	1	660.367	1978.08	3	0.005	1	25.55	0.0048	DAGQGLLTVQILDPEGKPK
	1	1	Q8VHX6-2	FLNC_MOUSE Isoform 2 of Filamin-C OS=Mus musculus GN=Flnc	23794	287186	753	79.7	1	660.698	1979.07	3	1.0001	1	33.84	0.0085	DAGQGLLTVQILDPEGKPK
	1	1	Q8VHX6-2	FLNC_MOUSE Isoform 2 of Filamin-C OS=Mus musculus GN=Flnc	23794	287186	753	79.7	1	666.335	1995.98	3	-0.0066	0	61.99	2.8e-05	GLSEGQTFQVAEFIVDTR
	1	1	Q8VHX6-2	FLNC_MOUSE Isoform 2 of Filamin-C OS=Mus musculus GN=Flnc	23794	287186	753	79.7	1	666.336	1995.99	3	-0.0027	0	64.07	2.2e-05	GLSEGQTFQVAEFIVDTR
	1	1	Q8VHX6-2	FLNC_MOUSE Isoform 2 of Filamin-C OS=Mus musculus GN=Flnc	23794	287186	753	79.7	1	999.001	1995.99	2	-0.0018	0	154.19	3.2e-14	GLSEGQTFQVAEFIVDTR
	1	1	Q8VHX6-2	FLNC_MOUSE Isoform 2 of Filamin-C OS=Mus musculus GN=Flnc	23794	287186	753	79.7	1	666.337	1995.99	3	-0.0004	0	41	0.00026	GLSEGQTFQVAEFIVDTR
	1	1	Q8VHX6-2	FLNC_MOUSE Isoform 2 of Filamin-C OS=Mus musculus GN=Flnc	23794	287186	753	79.7	1	666.337	1995.99	3	0.0002	0	29.54	0.0022	GLSEGQTFQVAEFIVDTR
	1	1	Q8VHX6-2	FLNC_MOUSE Isoform 2 of Filamin-C OS=Mus musculus GN=Flnc	23794	287186	753	79.7	1	666.338	1995.99	3	0.0011	0	104.97	2.6e-09	GLSEGQTFQVAEFIVDTR
	1	1	Q8VHX6-2	FLNC_MOUSE Isoform 2 of Filamin-C OS=Mus musculus GN=Flnc	23794	287186	753	79.7	1	666.338	1995.99	3	0.0018	0	67.42	1.3e-05	GLSEGQTFQVAEFIVDTR
	1	1	Q8VHX6-2	FLNC_MOUSE Isoform 2 of Filamin-C OS=Mus musculus GN=Flnc	23794	287186	753	79.7	1	666.34	1996	3	0.0079	0	62.71	2.9e-05	GLSEGQTFQVAEFIVDTR
	1	1	Q8VHX6-2	FLNC_MOUSE Isoform 2 of Filamin-C OS=Mus musculus GN=Flnc	23794	287186	753	79.7	1	999.504	1996.99	2	1.0023	0	30.95	0.0013	GLSEGQTFQVAEFIVDTR
	1	1	Q8VHX6-2	FLNC_MOUSE Isoform 2 of Filamin-C OS=Mus musculus GN=Flnc	23794	287186	753	79.7	1	999.507	1997	2	1.0093	0	53.27	0.00038	GLSEGQTFQVAEFIVDTR
	1	1	Q8VHX6-2	FLNC_MOUSE Isoform 2 of Filamin-C OS=Mus musculus GN=Flnc	23794	287186	753	79.7	1	1001.57	2001.13	2	0.0023	0	37.5	0.0003	APLQVAVLGPTGVAEPVEVR
	1	1	Q8VHX6-2	FLNC_MOUSE Isoform 2 of Filamin-C OS=Mus musculus GN=Flnc	23794	287186	753	79.7	1	668.05	2001.13	3	0.0026	0	79.93	3.4e-08	APLQVAVLGPTGVAEPVEVR
	1	1	Q8VHX6-2	FLNC_MOUSE Isoform 2 of Filamin-C OS=Mus musculus GN=Flnc	23794	287186	753	79.7	1	676.036	2025.09	3	-0.002	1	28.17	0.0023	LENVSVALEFLEREHIK
	1	1	Q8VHX6-2	FLNC_MOUSE Isoform 2 of Filamin-C OS=Mus musculus GN=Flnc	23794	287186	753	79.7	1	676.68	2027.02	3	-0.003	1	10.09	0.22	VPQLPITNFNRDWQDGK
	1	1	Q8VHX6-2	FLNC_MOUSE Isoform 2 of Filamin-C OS=Mus musculus GN=Flnc	23794	287186	753	79.7	1	676.681	2027.02	3	-0.0009	1	30.4	0.002	VPQLPITNFNRDWQDGK
	1	1	Q8VHX6-2	FLNC_MOUSE Isoform 2 of Filamin-C OS=Mus musculus GN=Flnc	23794	287186	753	79.7	1	1014.52	2027.02	2	0.0017	1	51.13	1.6e-05	VPQLPITNFNRDWQDGK
	1	1	Q8VHX6-2	FLNC_MOUSE Isoform 2 of Filamin-C OS=Mus musculus GN=Flnc	23794	287186	753	79.7	1	676.683	2027.03	3	0.0048	1	29.54	0.018	VPQLPITNFNRDWQDGK
	1	1	Q8VHX6-2	FLNC_MOUSE Isoform 2 of Filamin-C OS=Mus musculus GN=Flnc	23794	287186	753	79.7	1	678.985	2033.93	3	-0.0063	2	8.24	0.69	HMGNRVYNVTYTVKEK	Oxidation (M); Phospho (Y)	0.0100003000000000.0
	1	1	Q8VHX6-2	FLNC_MOUSE Isoform 2 of Filamin-C OS=Mus musculus GN=Flnc	23794	287186	753	79.7	1	678.989	2033.94	3	0.0047	2	8.07	1.3	HMGNRVYNVTYTVKEK	Oxidation (M); Phospho (Y)	0.0100003000000000.0
	1	1	Q8VHX6-2	FLNC_MOUSE Isoform 2 of Filamin-C OS=Mus musculus GN=Flnc	23794	287186	753	79.7	1	688.017	2061.03	3	-0.0026	1	92.84	8.5e-09	SPFEVNVGMALGDANKVSAR
	1	1	Q8VHX6-2	FLNC_MOUSE Isoform 2 of Filamin-C OS=Mus musculus GN=Flnc	23794	287186	753	79.7	1	688.019	2061.03	3	0.0034	1	98.75	1.9e-09	SPFEVNVGMALGDANKVSAR
	1	1	Q8VHX6-2	FLNC_MOUSE Isoform 2 of Filamin-C OS=Mus musculus GN=Flnc	23794	287186	753	79.7	1	517.024	2064.06	4	0.0009	2	5.58	0.31	VVPNNDKDRTYAVSYVPK
	1	1	Q8VHX6-2	FLNC_MOUSE Isoform 2 of Filamin-C OS=Mus musculus GN=Flnc	23794	287186	753	79.7	1	689.03	2064.07	3	0.0032	2	6.21	0.26	VVPNNDKDRTYAVSYVPK
	1	1	Q8VHX6-2	FLNC_MOUSE Isoform 2 of Filamin-C OS=Mus musculus GN=Flnc	23794	287186	753	79.7	1	1033.54	2065.07	2	1.0074	2	4.13	0.41	VVPNNDKDRTYAVSYVPK
	1	1	Q8VHX6-2	FLNC_MOUSE Isoform 2 of Filamin-C OS=Mus musculus GN=Flnc	23794	287186	753	79.7	1	693.348	2077.02	3	-0.0038	1	72.59	3e-07	SPFEVNVGMALGDANKVSAR	Oxidation (M)	0.00000000100000000000.0
	1	1	Q8VHX6-2	FLNC_MOUSE Isoform 2 of Filamin-C OS=Mus musculus GN=Flnc	23794	287186	753	79.7	1	693.351	2077.03	3	0.0039	1	73.05	1.4e-07	SPFEVNVGMALGDANKVSAR	Oxidation (M)	0.00000000100000000000.0
	1	1	Q8VHX6-2	FLNC_MOUSE Isoform 2 of Filamin-C OS=Mus musculus GN=Flnc	23794	287186	753	79.7	1	1039.52	2077.03	2	0.0068	1	68.79	2.8e-06	SPFEVNVGMALGDANKVSAR	Oxidation (M)	0.00000000100000000000.0
	1	1	Q8VHX6-2	FLNC_MOUSE Isoform 2 of Filamin-C OS=Mus musculus GN=Flnc	23794	287186	753	79.7	1	523.539	2090.13	4	-0.0009	1	21.32	0.028	HIGISFTPKEVGEHVVSVR
	1	1	Q8VHX6-2	FLNC_MOUSE Isoform 2 of Filamin-C OS=Mus musculus GN=Flnc	23794	287186	753	79.7	1	699.039	2094.1	3	0.0009	0	89.78	4.9e-09	LSGGHSLHETSTVLVETVTK
	1	1	Q8VHX6-2	FLNC_MOUSE Isoform 2 of Filamin-C OS=Mus musculus GN=Flnc	23794	287186	753	79.7	1	524.532	2094.1	4	0.0011	0	41.24	0.00018	LSGGHSLHETSTVLVETVTK
	1	1	Q8VHX6-2	FLNC_MOUSE Isoform 2 of Filamin-C OS=Mus musculus GN=Flnc	23794	287186	753	79.7	1	699.04	2094.1	3	0.0024	0	48.96	3.5e-05	LSGGHSLHETSTVLVETVTK
	1	1	Q8VHX6-2	FLNC_MOUSE Isoform 2 of Filamin-C OS=Mus musculus GN=Flnc	23794	287186	753	79.7	1	699.04	2094.1	3	0.0026	0	107.65	1.8e-10	LSGGHSLHETSTVLVETVTK
	1	1	Q8VHX6-2	FLNC_MOUSE Isoform 2 of Filamin-C OS=Mus musculus GN=Flnc	23794	287186	753	79.7	1	524.532	2094.1	4	0.0031	0	52.51	1.3e-05	LSGGHSLHETSTVLVETVTK
	1	1	Q8VHX6-2	FLNC_MOUSE Isoform 2 of Filamin-C OS=Mus musculus GN=Flnc	23794	287186	753	79.7	1	1048.06	2094.1	2	0.004	0	101.74	8.8e-10	LSGGHSLHETSTVLVETVTK
	1	1	Q8VHX6-2	FLNC_MOUSE Isoform 2 of Filamin-C OS=Mus musculus GN=Flnc	23794	287186	753	79.7	1	699.041	2094.1	3	0.0044	0	21.83	0.18	LSGGHSLHETSTVLVETVTK
	1	1	Q8VHX6-2	FLNC_MOUSE Isoform 2 of Filamin-C OS=Mus musculus GN=Flnc	23794	287186	753	79.7	1	527.55	2106.17	4	0.0014	2	44.75	6.4e-05	DAGQGLLTVQILDPEGKPKK
	1	1	Q8VHX6-2	FLNC_MOUSE Isoform 2 of Filamin-C OS=Mus musculus GN=Flnc	23794	287186	753	79.7	1	535.567	2138.24	4	-0.0026	2	24.93	0.0046	DLSDGLRLIALLEVLSQKR
	1	1	Q8VHX6-2	FLNC_MOUSE Isoform 2 of Filamin-C OS=Mus musculus GN=Flnc	23794	287186	753	79.7	1	714.086	2139.24	3	0.9939	2	40.1	0.00017	DLSDGLRLIALLEVLSQKR
	1	1	Q8VHX6-2	FLNC_MOUSE Isoform 2 of Filamin-C OS=Mus musculus GN=Flnc	23794	287186	753	79.7	1	722.659	2164.95	3	-0.0007	0	48.23	4.3e-05	QQEGEASSQDMTAQVTSPSGK
	1	1	Q8VHX6-2	FLNC_MOUSE Isoform 2 of Filamin-C OS=Mus musculus GN=Flnc	23794	287186	753	79.7	1	722.659	2164.96	3	0.002	0	62.85	1.8e-06	QQEGEASSQDMTAQVTSPSGK
	1	1	Q8VHX6-2	FLNC_MOUSE Isoform 2 of Filamin-C OS=Mus musculus GN=Flnc	23794	287186	753	79.7	1	1083.49	2164.96	2	0.0029	0	125.48	3.1e-12	QQEGEASSQDMTAQVTSPSGK
	1	1	Q8VHX6-2	FLNC_MOUSE Isoform 2 of Filamin-C OS=Mus musculus GN=Flnc	23794	287186	753	79.7	1	1091.48	2180.94	2	-0.0086	0	95.07	1.2e-09	QQEGEASSQDMTAQVTSPSGK	Oxidation (M)	0.000000000010000000000.0
	1	1	Q8VHX6-2	FLNC_MOUSE Isoform 2 of Filamin-C OS=Mus musculus GN=Flnc	23794	287186	753	79.7	1	727.988	2180.94	3	-0.0058	0	89.2	4.3e-09	QQEGEASSQDMTAQVTSPSGK	Oxidation (M)	0.000000000010000000000.0
	1	1	Q8VHX6-2	FLNC_MOUSE Isoform 2 of Filamin-C OS=Mus musculus GN=Flnc	23794	287186	753	79.7	1	727.989	2180.95	3	-0.004	0	5.2	0.4	QQEGEASSQDMTAQVTSPSGK	Oxidation (M)	0.000000000010000000000.0
	1	1	Q8VHX6-2	FLNC_MOUSE Isoform 2 of Filamin-C OS=Mus musculus GN=Flnc	23794	287186	753	79.7	1	1091.48	2180.95	2	-0.0021	0	17.84	0.021	QQEGEASSQDMTAQVTSPSGK	Oxidation (M)	0.000000000010000000000.0
	1	1	Q8VHX6-2	FLNC_MOUSE Isoform 2 of Filamin-C OS=Mus musculus GN=Flnc	23794	287186	753	79.7	1	727.99	2180.95	3	0.0003	0	74.58	1e-07	QQEGEASSQDMTAQVTSPSGK	Oxidation (M)	0.000000000010000000000.0
	1	1	Q8VHX6-2	FLNC_MOUSE Isoform 2 of Filamin-C OS=Mus musculus GN=Flnc	23794	287186	753	79.7	1	1091.48	2180.95	2	0.0031	0	110.05	4.8e-11	QQEGEASSQDMTAQVTSPSGK	Oxidation (M)	0.000000000010000000000.0
	1	1	Q8VHX6-2	FLNC_MOUSE Isoform 2 of Filamin-C OS=Mus musculus GN=Flnc	23794	287186	753	79.7	1	744.726	2231.16	3	-0.0093	1	83.1	2.1e-08	VQGLNSKVAVGQEQAFSVNTR
	1	1	Q8VHX6-2	FLNC_MOUSE Isoform 2 of Filamin-C OS=Mus musculus GN=Flnc	23794	287186	753	79.7	1	745.062	2232.16	3	0.9971	1	92.29	4.3e-09	VQGLNSKVAVGQEQAFSVNTR
	1	1	Q8VHX6-2	FLNC_MOUSE Isoform 2 of Filamin-C OS=Mus musculus GN=Flnc	23794	287186	753	79.7	1	1126.14	2250.26	2	0.0003	1	38.23	0.00026	LLGWIQNKVPQLPITNFNR
	1	1	Q8VHX6-2	FLNC_MOUSE Isoform 2 of Filamin-C OS=Mus musculus GN=Flnc	23794	287186	753	79.7	1	751.096	2250.27	3	0.002	1	9.29	0.13	LLGWIQNKVPQLPITNFNR
	1	1	Q8VHX6-2	FLNC_MOUSE Isoform 2 of Filamin-C OS=Mus musculus GN=Flnc	23794	287186	753	79.7	1	751.097	2250.27	3	0.0056	1	48.45	2.9e-05	LLGWIQNKVPQLPITNFNR
	1	1	Q8VHX6-2	FLNC_MOUSE Isoform 2 of Filamin-C OS=Mus musculus GN=Flnc	23794	287186	753	79.7	1	766.045	2295.11	3	-0.006	0	9.12	0.14	YTAVQQGNMAVTVTYGGDPVPK
	1	1	Q8VHX6-2	FLNC_MOUSE Isoform 2 of Filamin-C OS=Mus musculus GN=Flnc	23794	287186	753	79.7	1	766.046	2295.12	3	-0.0036	0	12.63	0.22	YTAVQQGNMAVTVTYGGDPVPK
	1	1	Q8VHX6-2	FLNC_MOUSE Isoform 2 of Filamin-C OS=Mus musculus GN=Flnc	23794	287186	753	79.7	1	766.046	2295.12	3	-0.0034	0	37.77	0.00035	YTAVQQGNMAVTVTYGGDPVPK
	1	1	Q8VHX6-2	FLNC_MOUSE Isoform 2 of Filamin-C OS=Mus musculus GN=Flnc	23794	287186	753	79.7	1	766.047	2295.12	3	-0.003	0	74.76	1.3e-07	YTAVQQGNMAVTVTYGGDPVPK
	1	1	Q8VHX6-2	FLNC_MOUSE Isoform 2 of Filamin-C OS=Mus musculus GN=Flnc	23794	287186	753	79.7	1	766.047	2295.12	3	-0.0016	0	1.67	1.4	YTAVQQGNMAVTVTYGGDPVPK
	1	1	Q8VHX6-2	FLNC_MOUSE Isoform 2 of Filamin-C OS=Mus musculus GN=Flnc	23794	287186	753	79.7	1	1148.57	2295.12	2	-0.0008	0	119.38	6.4e-12	YTAVQQGNMAVTVTYGGDPVPK
	1	1	Q8VHX6-2	FLNC_MOUSE Isoform 2 of Filamin-C OS=Mus musculus GN=Flnc	23794	287186	753	79.7	1	766.048	2295.12	3	0.0032	0	32	0.0025	YTAVQQGNMAVTVTYGGDPVPK
	1	1	Q8VHX6-2	FLNC_MOUSE Isoform 2 of Filamin-C OS=Mus musculus GN=Flnc	23794	287186	753	79.7	1	766.05	2295.13	3	0.0079	0	44.3	0.00023	YTAVQQGNMAVTVTYGGDPVPK
	1	1	Q8VHX6-2	FLNC_MOUSE Isoform 2 of Filamin-C OS=Mus musculus GN=Flnc	23794	287186	753	79.7	1	766.051	2295.13	3	0.0111	0	29.34	0.0074	YTAVQQGNMAVTVTYGGDPVPK
	1	1	Q8VHX6-2	FLNC_MOUSE Isoform 2 of Filamin-C OS=Mus musculus GN=Flnc	23794	287186	753	79.7	1	766.379	2296.12	3	0.9947	0	14.96	0.54	YTAVQQGNMAVTVTYGGDPVPK
	1	1	Q8VHX6-2	FLNC_MOUSE Isoform 2 of Filamin-C OS=Mus musculus GN=Flnc	23794	287186	753	79.7	1	766.38	2296.12	3	0.9973	0	64.58	8.8e-07	YTAVQQGNMAVTVTYGGDPVPK
	1	1	Q8VHX6-2	FLNC_MOUSE Isoform 2 of Filamin-C OS=Mus musculus GN=Flnc	23794	287186	753	79.7	1	766.381	2296.12	3	1.0004	0	37.65	0.00058	YTAVQQGNMAVTVTYGGDPVPK
	1	1	Q8VHX6-2	FLNC_MOUSE Isoform 2 of Filamin-C OS=Mus musculus GN=Flnc	23794	287186	753	79.7	1	1149.07	2296.12	2	1.0018	0	132.31	3.9e-13	YTAVQQGNMAVTVTYGGDPVPK
	1	1	Q8VHX6-2	FLNC_MOUSE Isoform 2 of Filamin-C OS=Mus musculus GN=Flnc	23794	287186	753	79.7	0	1152.58	2303.14	2	-0.0031	0	67.67	9.4e-07	GQHVPGSPFQFTVGPLGEGGAHK
	1	1	Q8VHX6-2	FLNC_MOUSE Isoform 2 of Filamin-C OS=Mus musculus GN=Flnc	23794	287186	753	79.7	0	461.636	2303.14	5	-0.002	0	37.09	0.00067	GQHVPGSPFQFTVGPLGEGGAHK
	1	1	Q8VHX6-2	FLNC_MOUSE Isoform 2 of Filamin-C OS=Mus musculus GN=Flnc	23794	287186	753	79.7	0	576.793	2303.14	4	-0.0003	0	53.82	9e-06	GQHVPGSPFQFTVGPLGEGGAHK
	1	1	Q8VHX6-2	FLNC_MOUSE Isoform 2 of Filamin-C OS=Mus musculus GN=Flnc	23794	287186	753	79.7	0	768.723	2303.15	3	0.0028	0	59.34	2.1e-05	GQHVPGSPFQFTVGPLGEGGAHK
	1	1	Q8VHX6-2	FLNC_MOUSE Isoform 2 of Filamin-C OS=Mus musculus GN=Flnc	23794	287186	753	79.7	0	768.724	2303.15	3	0.0041	0	36.83	0.0024	GQHVPGSPFQFTVGPLGEGGAHK
	1	1	Q8VHX6-2	FLNC_MOUSE Isoform 2 of Filamin-C OS=Mus musculus GN=Flnc	23794	287186	753	79.7	0	768.724	2303.15	3	0.006	0	45.22	9.7e-05	GQHVPGSPFQFTVGPLGEGGAHK
	1	1	Q8VHX6-2	FLNC_MOUSE Isoform 2 of Filamin-C OS=Mus musculus GN=Flnc	23794	287186	753	79.7	0	577.044	2304.15	4	1.0024	0	56.21	5.8e-06	GQHVPGSPFQFTVGPLGEGGAHK
	1	1	Q8VHX6-2	FLNC_MOUSE Isoform 2 of Filamin-C OS=Mus musculus GN=Flnc	23794	287186	753	79.7	0	769.06	2304.16	3	1.0138	0	4.49	1.1	GQHVPGSPFQFTVGPLGEGGAHK
	1	1	Q8VHX6-2	FLNC_MOUSE Isoform 2 of Filamin-C OS=Mus musculus GN=Flnc	23794	287186	753	79.7	1	771.379	2311.11	3	-0.0015	0	23.86	0.006	YTAVQQGNMAVTVTYGGDPVPK	Oxidation (M)	0.0000000010000000000000.0
	1	1	Q8VHX6-2	FLNC_MOUSE Isoform 2 of Filamin-C OS=Mus musculus GN=Flnc	23794	287186	753	79.7	1	771.379	2311.12	3	-0.0002	0	6.43	0.25	YTAVQQGNMAVTVTYGGDPVPK	Oxidation (M)	0.0000000010000000000000.0
	1	1	Q8VHX6-2	FLNC_MOUSE Isoform 2 of Filamin-C OS=Mus musculus GN=Flnc	23794	287186	753	79.7	1	1156.57	2311.12	2	0.0001	0	78.03	4.8e-08	YTAVQQGNMAVTVTYGGDPVPK	Oxidation (M)	0.0000000010000000000000.0
	1	1	Q8VHX6-2	FLNC_MOUSE Isoform 2 of Filamin-C OS=Mus musculus GN=Flnc	23794	287186	753	79.7	1	771.38	2311.12	3	0.0023	0	10.77	1.2	YTAVQQGNMAVTVTYGGDPVPK	Oxidation (M)	0.0000000010000000000000.0
	1	1	Q8VHX6-2	FLNC_MOUSE Isoform 2 of Filamin-C OS=Mus musculus GN=Flnc	23794	287186	753	79.7	1	771.38	2311.12	3	0.0042	0	51.74	1.4e-05	YTAVQQGNMAVTVTYGGDPVPK	Oxidation (M)	0.0000000010000000000000.0
	1	1	Q8VHX6-2	FLNC_MOUSE Isoform 2 of Filamin-C OS=Mus musculus GN=Flnc	23794	287186	753	79.7	1	1156.57	2311.12	2	0.0042	0	106.73	1e-10	YTAVQQGNMAVTVTYGGDPVPK	Oxidation (M)	0.0000000010000000000000.0
	1	1	Q8VHX6-2	FLNC_MOUSE Isoform 2 of Filamin-C OS=Mus musculus GN=Flnc	23794	287186	753	79.7	1	771.714	2312.12	3	1.0041	0	1.7	0.69	YTAVQQGNMAVTVTYGGDPVPK	Oxidation (M)	0.0000000010000000000000.0
	1	1	Q8VHX6-2	FLNC_MOUSE Isoform 2 of Filamin-C OS=Mus musculus GN=Flnc	23794	287186	753	79.7	1	775.378	2323.11	3	-0.0003	0	67.8	9.7e-07	VEESTQVGGDPFPAVFGDFLGR
	1	1	Q8VHX6-2	FLNC_MOUSE Isoform 2 of Filamin-C OS=Mus musculus GN=Flnc	23794	287186	753	79.7	1	1162.56	2323.11	2	0.0017	0	94.42	3.1e-09	VEESTQVGGDPFPAVFGDFLGR
	1	1	Q8VHX6-2	FLNC_MOUSE Isoform 2 of Filamin-C OS=Mus musculus GN=Flnc	23794	287186	753	79.7	1	775.711	2324.11	3	0.9994	0	38.72	0.00038	VEESTQVGGDPFPAVFGDFLGR
	1	1	Q8VHX6-2	FLNC_MOUSE Isoform 2 of Filamin-C OS=Mus musculus GN=Flnc	23794	287186	753	79.7	1	775.713	2324.12	3	1.0053	0	29.03	0.015	VEESTQVGGDPFPAVFGDFLGR
	1	1	Q8VHX6-2	FLNC_MOUSE Isoform 2 of Filamin-C OS=Mus musculus GN=Flnc	23794	287186	753	79.7	1	584.066	2332.23	4	0.0056	2	19.15	0.016	AFGPGLEGGLVNKANRFTVETR
	1	1	Q8VHX6-2	FLNC_MOUSE Isoform 2 of Filamin-C OS=Mus musculus GN=Flnc	23794	287186	753	79.7	1	780.745	2339.21	3	0.0011	0	59.2	2.9e-06	ASGPGLNASGIPASLPVEFTIDAR
	1	1	Q8VHX6-2	FLNC_MOUSE Isoform 2 of Filamin-C OS=Mus musculus GN=Flnc	23794	287186	753	79.7	1	780.745	2339.21	3	0.0023	0	67.6	5.3e-07	ASGPGLNASGIPASLPVEFTIDAR
	1	1	Q8VHX6-2	FLNC_MOUSE Isoform 2 of Filamin-C OS=Mus musculus GN=Flnc	23794	287186	753	79.7	1	1170.62	2339.22	2	0.0092	0	99.75	1.5e-09	ASGPGLNASGIPASLPVEFTIDAR
	1	1	Q8VHX6-2	FLNC_MOUSE Isoform 2 of Filamin-C OS=Mus musculus GN=Flnc	23794	287186	753	79.7	1	780.748	2339.22	3	0.0098	0	67.86	7.1e-07	ASGPGLNASGIPASLPVEFTIDAR
	1	1	Q8VHX6-2	FLNC_MOUSE Isoform 2 of Filamin-C OS=Mus musculus GN=Flnc	23794	287186	753	79.7	1	1170.62	2339.22	2	0.0104	0	92.8	7.4e-09	ASGPGLNASGIPASLPVEFTIDAR
	1	1	Q8VHX6-2	FLNC_MOUSE Isoform 2 of Filamin-C OS=Mus musculus GN=Flnc	23794	287186	753	79.7	1	781.076	2340.21	3	0.9951	0	50.1	2.2e-05	ASGPGLNASGIPASLPVEFTIDAR
	1	1	Q8VHX6-2	FLNC_MOUSE Isoform 2 of Filamin-C OS=Mus musculus GN=Flnc	23794	287186	753	79.7	1	1171.11	2340.21	2	0.9958	0	85.65	4.3e-08	ASGPGLNASGIPASLPVEFTIDAR
	1	1	Q8VHX6-2	FLNC_MOUSE Isoform 2 of Filamin-C OS=Mus musculus GN=Flnc	23794	287186	753	79.7	1	781.079	2340.22	3	1.0035	0	21.92	0.0088	ASGPGLNASGIPASLPVEFTIDAR
	1	1	Q8VHX6-2	FLNC_MOUSE Isoform 2 of Filamin-C OS=Mus musculus GN=Flnc	23794	287186	753	79.7	1	781.081	2340.22	3	1.0083	0	5.23	0.32	ASGPGLNASGIPASLPVEFTIDAR
	1	1	Q8VHX6-2	FLNC_MOUSE Isoform 2 of Filamin-C OS=Mus musculus GN=Flnc	23794	287186	753	79.7	1	781.082	2340.22	3	1.0125	0	2.04	0.64	ASGPGLNASGIPASLPVEFTIDAR
	1	1	Q8VHX6-2	FLNC_MOUSE Isoform 2 of Filamin-C OS=Mus musculus GN=Flnc	23794	287186	753	79.7	1	782.04	2343.1	3	0.0013	1	76.56	6.6e-08	VLNPSGAKTDTYVTDNGDGTYR
	1	1	Q8VHX6-2	FLNC_MOUSE Isoform 2 of Filamin-C OS=Mus musculus GN=Flnc	23794	287186	753	79.7	1	788.385	2362.13	3	-0.0019	0	40.75	0.00015	YDGNHIPGSPLQFYVDAINSR
	1	1	Q8VHX6-2	FLNC_MOUSE Isoform 2 of Filamin-C OS=Mus musculus GN=Flnc	23794	287186	753	79.7	1	788.386	2362.14	3	0.0018	0	58.2	7.5e-06	YDGNHIPGSPLQFYVDAINSR
	1	1	Q8VHX6-2	FLNC_MOUSE Isoform 2 of Filamin-C OS=Mus musculus GN=Flnc	23794	287186	753	79.7	1	788.387	2362.14	3	0.0038	0	43.15	0.00079	YDGNHIPGSPLQFYVDAINSR
	1	1	Q8VHX6-2	FLNC_MOUSE Isoform 2 of Filamin-C OS=Mus musculus GN=Flnc	23794	287186	753	79.7	1	788.388	2362.14	3	0.0076	0	61.66	1.7e-06	YDGNHIPGSPLQFYVDAINSR
	1	1	Q8VHX6-2	FLNC_MOUSE Isoform 2 of Filamin-C OS=Mus musculus GN=Flnc	23794	287186	753	79.7	1	788.389	2362.14	3	0.0096	0	3.57	0.46	YDGNHIPGSPLQFYVDAINSR
	1	1	Q8VHX6-2	FLNC_MOUSE Isoform 2 of Filamin-C OS=Mus musculus GN=Flnc	23794	287186	753	79.7	1	591.543	2362.14	4	0.01	0	10.58	0.1	YDGNHIPGSPLQFYVDAINSR
	1	1	Q8VHX6-2	FLNC_MOUSE Isoform 2 of Filamin-C OS=Mus musculus GN=Flnc	23794	287186	753	79.7	1	788.717	2363.13	3	0.9938	0	42.04	0.00011	YDGNHIPGSPLQFYVDAINSR
	1	1	Q8VHX6-2	FLNC_MOUSE Isoform 2 of Filamin-C OS=Mus musculus GN=Flnc	23794	287186	753	79.7	1	788.717	2363.13	3	0.9958	0	25.18	0.014	YDGNHIPGSPLQFYVDAINSR
	1	1	Q8VHX6-2	FLNC_MOUSE Isoform 2 of Filamin-C OS=Mus musculus GN=Flnc	23794	287186	753	79.7	1	788.718	2363.13	3	0.9988	0	27.16	0.016	YDGNHIPGSPLQFYVDAINSR
	1	1	Q8VHX6-2	FLNC_MOUSE Isoform 2 of Filamin-C OS=Mus musculus GN=Flnc	23794	287186	753	79.7	1	788.72	2363.14	3	1.0046	0	29.11	0.0033	YDGNHIPGSPLQFYVDAINSR
	1	1	Q8VHX6-2	FLNC_MOUSE Isoform 2 of Filamin-C OS=Mus musculus GN=Flnc	23794	287186	753	79.7	1	1182.58	2363.14	2	1.0065	0	33.75	0.00068	YDGNHIPGSPLQFYVDAINSR
	1	1	Q8VHX6-2	FLNC_MOUSE Isoform 2 of Filamin-C OS=Mus musculus GN=Flnc	23794	287186	753	79.7	1	1186.06	2370.11	2	0.0018	1	86.44	7.9e-09	GEAVRDFEIIDNHDYSYTVK
	1	1	Q8VHX6-2	FLNC_MOUSE Isoform 2 of Filamin-C OS=Mus musculus GN=Flnc	23794	287186	753	79.7	1	791.046	2370.12	3	0.0029	1	56.91	4.6e-06	GEAVRDFEIIDNHDYSYTVK
	1	1	Q8VHX6-2	FLNC_MOUSE Isoform 2 of Filamin-C OS=Mus musculus GN=Flnc	23794	287186	753	79.7	1	593.537	2370.12	4	0.0046	1	28.06	0.0023	GEAVRDFEIIDNHDYSYTVK
	1	1	Q8VHX6-2	FLNC_MOUSE Isoform 2 of Filamin-C OS=Mus musculus GN=Flnc	23794	287186	753	79.7	1	593.538	2370.12	4	0.008	1	40.21	0.00017	GEAVRDFEIIDNHDYSYTVK
	1	1	Q8VHX6-2	FLNC_MOUSE Isoform 2 of Filamin-C OS=Mus musculus GN=Flnc	23794	287186	753	79.7	1	791.381	2371.12	3	1.0083	1	2.63	0.87	GEAVRDFEIIDNHDYSYTVK
	1	1	Q8VHX6-2	FLNC_MOUSE Isoform 2 of Filamin-C OS=Mus musculus GN=Flnc	23794	287186	753	79.7	1	1187.6	2373.18	2	-0.0026	1	20.7	0.85	EAGAGGLSIAVEGPSKAEIAFEDR
	1	1	Q8VHX6-2	FLNC_MOUSE Isoform 2 of Filamin-C OS=Mus musculus GN=Flnc	23794	287186	753	79.7	1	792.068	2373.18	3	0.0011	1	55.1	0.00031	EAGAGGLSIAVEGPSKAEIAFEDR
	1	1	Q8VHX6-2	FLNC_MOUSE Isoform 2 of Filamin-C OS=Mus musculus GN=Flnc	23794	287186	753	79.7	1	792.071	2373.19	3	0.0087	1	51.27	1.6e-05	EAGAGGLSIAVEGPSKAEIAFEDR
	1	1	Q8VHX6-2	FLNC_MOUSE Isoform 2 of Filamin-C OS=Mus musculus GN=Flnc	23794	287186	753	79.7	1	801.375	2401.1	3	0.0058	1	43.04	0.00021	ANIRDNGDGTYTVSYLPDMSGR
	1	1	Q8VHX6-2	FLNC_MOUSE Isoform 2 of Filamin-C OS=Mus musculus GN=Flnc	23794	287186	753	79.7	1	801.704	2402.09	3	0.9927	1	34.55	0.04	ANIRDNGDGTYTVSYLPDMSGR
	1	1	Q8VHX6-2	FLNC_MOUSE Isoform 2 of Filamin-C OS=Mus musculus GN=Flnc	23794	287186	753	79.7	1	483.464	2412.28	5	0.0004	2	15.48	0.061	QMKLENVSVALEFLEREHIK
	1	1	Q8VHX6-2	FLNC_MOUSE Isoform 2 of Filamin-C OS=Mus musculus GN=Flnc	23794	287186	753	79.7	1	604.078	2412.28	4	0.0004	2	24.86	0.0047	QMKLENVSVALEFLEREHIK
	1	1	Q8VHX6-2	FLNC_MOUSE Isoform 2 of Filamin-C OS=Mus musculus GN=Flnc	23794	287186	753	79.7	1	806.703	2417.09	3	-0.004	1	46.51	6e-05	ANIRDNGDGTYTVSYLPDMSGR	Oxidation (M)	0.0000000000000000001000.0
	1	1	Q8VHX6-2	FLNC_MOUSE Isoform 2 of Filamin-C OS=Mus musculus GN=Flnc	23794	287186	753	79.7	1	486.663	2428.28	5	0	2	21.22	0.01	QMKLENVSVALEFLEREHIK	Oxidation (M)	0.01000000000000000000.0
	1	1	Q8VHX6-2	FLNC_MOUSE Isoform 2 of Filamin-C OS=Mus musculus GN=Flnc	23794	287186	753	79.7	1	810.434	2428.28	3	0.0024	2	70.98	2.2e-07	QMKLENVSVALEFLEREHIK	Oxidation (M)	0.01000000000000000000.0
	1	1	Q8VHX6-2	FLNC_MOUSE Isoform 2 of Filamin-C OS=Mus musculus GN=Flnc	23794	287186	753	79.7	1	608.078	2428.28	4	0.0038	2	27.95	0.0024	QMKLENVSVALEFLEREHIK	Oxidation (M)	0.01000000000000000000.0
	1	1	Q8VHX6-2	FLNC_MOUSE Isoform 2 of Filamin-C OS=Mus musculus GN=Flnc	23794	287186	753	79.7	1	1221.09	2440.17	2	-0.0022	1	69.18	3.3e-07	ITGDDSMRTSQLNVGTSTDVSLK	Oxidation (M)	0.00000010000000000000000.0
	1	1	Q8VHX6-2	FLNC_MOUSE Isoform 2 of Filamin-C OS=Mus musculus GN=Flnc	23794	287186	753	79.7	1	814.4	2440.18	3	0.004	1	48.78	2.7e-05	ITGDDSMRTSQLNVGTSTDVSLK	Oxidation (M)	0.00000010000000000000000.0
	1	1	Q8VHX6-2	FLNC_MOUSE Isoform 2 of Filamin-C OS=Mus musculus GN=Flnc	23794	287186	753	79.7	1	616.826	2463.28	4	0.0065	2	12.99	0.31	EKGDYILIVKWGDESVPGSPFK
	1	1	Q8VHX6-2	FLNC_MOUSE Isoform 2 of Filamin-C OS=Mus musculus GN=Flnc	23794	287186	753	79.7	1	626.325	2501.27	4	-0.005	2	11.06	1.2	EAGAGGLSIAVEGPSKAEIAFEDRK
	1	1	Q8VHX6-2	FLNC_MOUSE Isoform 2 of Filamin-C OS=Mus musculus GN=Flnc	23794	287186	753	79.7	1	626.326	2501.27	4	-0.0032	2	58.02	3.6e-06	EAGAGGLSIAVEGPSKAEIAFEDRK
	1	1	Q8VHX6-2	FLNC_MOUSE Isoform 2 of Filamin-C OS=Mus musculus GN=Flnc	23794	287186	753	79.7	1	834.766	2501.28	3	0.0005	2	66.41	1.3e-06	EAGAGGLSIAVEGPSKAEIAFEDRK
	1	1	Q8VHX6-2	FLNC_MOUSE Isoform 2 of Filamin-C OS=Mus musculus GN=Flnc	23794	287186	753	79.7	1	1251.65	2501.28	2	0.0013	2	86.15	2e-07	EAGAGGLSIAVEGPSKAEIAFEDRK
	1	1	Q8VHX6-2	FLNC_MOUSE Isoform 2 of Filamin-C OS=Mus musculus GN=Flnc	23794	287186	753	79.7	1	834.768	2501.28	3	0.0055	2	42.64	0.0001	EAGAGGLSIAVEGPSKAEIAFEDRK
	1	1	Q8VHX6-2	FLNC_MOUSE Isoform 2 of Filamin-C OS=Mus musculus GN=Flnc	23794	287186	753	79.7	1	626.328	2501.28	4	0.0085	2	41.69	0.005	EAGAGGLSIAVEGPSKAEIAFEDRK
	1	1	Q8VHX6-2	FLNC_MOUSE Isoform 2 of Filamin-C OS=Mus musculus GN=Flnc	23794	287186	753	79.7	1	839.394	2515.16	3	-0.002	0	90.81	3.1e-09	DNGDGTHTVHYTPATDGPYTVAVK
	1	1	Q8VHX6-2	FLNC_MOUSE Isoform 2 of Filamin-C OS=Mus musculus GN=Flnc	23794	287186	753	79.7	1	1258.59	2515.16	2	-0.0016	0	79.67	3.4e-08	DNGDGTHTVHYTPATDGPYTVAVK
	1	1	Q8VHX6-2	FLNC_MOUSE Isoform 2 of Filamin-C OS=Mus musculus GN=Flnc	23794	287186	753	79.7	1	839.394	2515.16	3	-0.0013	0	72.31	1.7e-07	DNGDGTHTVHYTPATDGPYTVAVK
	1	1	Q8VHX6-2	FLNC_MOUSE Isoform 2 of Filamin-C OS=Mus musculus GN=Flnc	23794	287186	753	79.7	1	629.798	2515.16	4	0.0002	0	51.98	2.5e-05	DNGDGTHTVHYTPATDGPYTVAVK
	1	1	Q8VHX6-2	FLNC_MOUSE Isoform 2 of Filamin-C OS=Mus musculus GN=Flnc	23794	287186	753	79.7	1	629.798	2515.16	4	0.0014	0	41.7	0.00027	DNGDGTHTVHYTPATDGPYTVAVK
	1	1	Q8VHX6-2	FLNC_MOUSE Isoform 2 of Filamin-C OS=Mus musculus GN=Flnc	23794	287186	753	79.7	1	843.074	2526.2	3	-0.0022	0	25.96	0.0081	FNDEHIPDSPFVVPVASLSDDAR
	1	1	Q8VHX6-2	FLNC_MOUSE Isoform 2 of Filamin-C OS=Mus musculus GN=Flnc	23794	287186	753	79.7	1	843.075	2526.2	3	0.0005	0	48.92	0.00013	FNDEHIPDSPFVVPVASLSDDAR
	1	1	Q8VHX6-2	FLNC_MOUSE Isoform 2 of Filamin-C OS=Mus musculus GN=Flnc	23794	287186	753	79.7	1	843.075	2526.2	3	0.0009	0	46.52	8.7e-05	FNDEHIPDSPFVVPVASLSDDAR
	1	1	Q8VHX6-2	FLNC_MOUSE Isoform 2 of Filamin-C OS=Mus musculus GN=Flnc	23794	287186	753	79.7	1	632.559	2526.21	4	0.0038	0	58.92	3.7e-06	FNDEHIPDSPFVVPVASLSDDAR
	1	1	Q8VHX6-2	FLNC_MOUSE Isoform 2 of Filamin-C OS=Mus musculus GN=Flnc	23794	287186	753	79.7	1	1264.11	2526.21	2	0.004	0	82.54	1.8e-08	FNDEHIPDSPFVVPVASLSDDAR
	1	1	Q8VHX6-2	FLNC_MOUSE Isoform 2 of Filamin-C OS=Mus musculus GN=Flnc	23794	287186	753	79.7	1	843.077	2526.21	3	0.008	0	44.71	0.00012	FNDEHIPDSPFVVPVASLSDDAR
	1	1	Q8VHX6-2	FLNC_MOUSE Isoform 2 of Filamin-C OS=Mus musculus GN=Flnc	23794	287186	753	79.7	1	843.078	2526.21	3	0.0099	0	32.54	0.011	FNDEHIPDSPFVVPVASLSDDAR
	1	1	Q8VHX6-2	FLNC_MOUSE Isoform 2 of Filamin-C OS=Mus musculus GN=Flnc	23794	287186	753	79.7	1	843.078	2526.21	3	0.0099	0	47.31	0.0001	FNDEHIPDSPFVVPVASLSDDAR
	1	1	Q8VHX6-2	FLNC_MOUSE Isoform 2 of Filamin-C OS=Mus musculus GN=Flnc	23794	287186	753	79.7	1	843.405	2527.19	3	0.992	0	8.53	15	FNDEHIPDSPFVVPVASLSDDAR
	1	1	Q8VHX6-2	FLNC_MOUSE Isoform 2 of Filamin-C OS=Mus musculus GN=Flnc	23794	287186	753	79.7	1	843.407	2527.2	3	0.9977	0	47.28	6.3e-05	FNDEHIPDSPFVVPVASLSDDAR
	1	1	Q8VHX6-2	FLNC_MOUSE Isoform 2 of Filamin-C OS=Mus musculus GN=Flnc	23794	287186	753	79.7	1	843.41	2527.21	3	1.0048	0	5.35	0.76	FNDEHIPDSPFVVPVASLSDDAR
	1	1	Q8VHX6-2	FLNC_MOUSE Isoform 2 of Filamin-C OS=Mus musculus GN=Flnc	23794	287186	753	79.7	1	843.413	2527.22	3	1.0155	0	36.17	0.00056	FNDEHIPDSPFVVPVASLSDDAR
	1	1	Q8VHX6-2	FLNC_MOUSE Isoform 2 of Filamin-C OS=Mus musculus GN=Flnc	23794	287186	753	79.7	1	633.305	2529.19	4	-0.0002	2	39.94	0.00026	KANIRDNGDGTYTVSYLPDMSGR
	1	1	Q8VHX6-2	FLNC_MOUSE Isoform 2 of Filamin-C OS=Mus musculus GN=Flnc	23794	287186	753	79.7	1	1265.61	2529.2	2	0.0078	2	21.48	0.0097	KANIRDNGDGTYTVSYLPDMSGR
	1	1	Q8VHX6-2	FLNC_MOUSE Isoform 2 of Filamin-C OS=Mus musculus GN=Flnc	23794	287186	753	79.7	1	844.758	2531.25	3	0.0041	1	16.65	0.029	AFGPGLEPTGCIVDRPAEFTIDAR
	1	1	Q8VHX6-2	FLNC_MOUSE Isoform 2 of Filamin-C OS=Mus musculus GN=Flnc	23794	287186	753	79.7	1	634.614	2534.43	4	0.0021	2	30.38	0.0014	QRLLGWIQNKVPQLPITNFNR
	1	1	Q8VHX6-2	FLNC_MOUSE Isoform 2 of Filamin-C OS=Mus musculus GN=Flnc	23794	287186	753	79.7	1	1273.6	2545.18	2	-0.0072	2	29.38	0.0018	KANIRDNGDGTYTVSYLPDMSGR	Oxidation (M)	0.00000000000000000001000.0
	1	1	Q8VHX6-2	FLNC_MOUSE Isoform 2 of Filamin-C OS=Mus musculus GN=Flnc	23794	287186	753	79.7	1	849.735	2546.18	3	0.9951	2	29.91	0.0027	KANIRDNGDGTYTVSYLPDMSGR	Oxidation (M)	0.00000000000000000001000.0
	1	1	Q8VHX6-2	FLNC_MOUSE Isoform 2 of Filamin-C OS=Mus musculus GN=Flnc	23794	287186	753	79.7	1	851.439	2551.3	3	-0.0068	1	45.97	4.9e-05	VSGPGVEPHGVLREVTTEFTVDAR
	1	1	Q8VHX6-2	FLNC_MOUSE Isoform 2 of Filamin-C OS=Mus musculus GN=Flnc	23794	287186	753	79.7	1	639.085	2552.31	4	1.0091	1	22.24	0.0082	VSGPGVEPHGVLREVTTEFTVDAR
	1	1	Q8VHX6-2	FLNC_MOUSE Isoform 2 of Filamin-C OS=Mus musculus GN=Flnc	23794	287186	753	79.7	0	853.777	2558.31	3	-0.0046	1	27.93	0.0024	GQHVPGSPFQFTVGPLGEGGAHKVR
	1	1	Q8VHX6-2	FLNC_MOUSE Isoform 2 of Filamin-C OS=Mus musculus GN=Flnc	23794	287186	753	79.7	0	640.586	2558.31	4	0.0004	1	36.81	0.00035	GQHVPGSPFQFTVGPLGEGGAHKVR
	1	1	Q8VHX6-2	FLNC_MOUSE Isoform 2 of Filamin-C OS=Mus musculus GN=Flnc	23794	287186	753	79.7	1	865.801	2594.38	3	-0.0006	1	52.4	1.2e-05	VRASGPGLNASGIPASLPVEFTIDAR
	1	1	Q8VHX6-2	FLNC_MOUSE Isoform 2 of Filamin-C OS=Mus musculus GN=Flnc	23794	287186	753	79.7	1	650.588	2598.32	4	-0.001	1	37.68	0.00029	LSGGHSLHETSTVLVETVTKSSSSR
	1	1	Q8VHX6-2	FLNC_MOUSE Isoform 2 of Filamin-C OS=Mus musculus GN=Flnc	23794	287186	753	79.7	1	867.116	2598.33	3	0.0028	1	71.27	2.6e-07	LSGGHSLHETSTVLVETVTKSSSSR
	1	1	Q8VHX6-2	FLNC_MOUSE Isoform 2 of Filamin-C OS=Mus musculus GN=Flnc	23794	287186	753	79.7	1	870.426	2608.26	3	0.001	1	23.79	0.017	VEESTQVGGDPFPAVFGDFLGRER
	1	1	Q8VHX6-2	FLNC_MOUSE Isoform 2 of Filamin-C OS=Mus musculus GN=Flnc	23794	287186	753	79.7	1	870.759	2609.25	3	0.9987	1	0.64	0.97	VEESTQVGGDPFPAVFGDFLGRER
	1	1	Q8VHX6-2	FLNC_MOUSE Isoform 2 of Filamin-C OS=Mus musculus GN=Flnc	23794	287186	753	79.7	1	653.846	2611.36	4	-0.0017	1	72.89	1.5e-07	HVSAYGPGLSHGMVNKPATFTIVTK
	1	1	Q8VHX6-2	FLNC_MOUSE Isoform 2 of Filamin-C OS=Mus musculus GN=Flnc	23794	287186	753	79.7	1	653.848	2611.36	4	0.0051	1	8.34	0.17	HVSAYGPGLSHGMVNKPATFTIVTK
	1	1	Q8VHX6-2	FLNC_MOUSE Isoform 2 of Filamin-C OS=Mus musculus GN=Flnc	23794	287186	753	79.7	1	871.462	2611.36	3	0.0053	1	51.78	1.4e-05	HVSAYGPGLSHGMVNKPATFTIVTK
	1	1	Q8VHX6-2	FLNC_MOUSE Isoform 2 of Filamin-C OS=Mus musculus GN=Flnc	23794	287186	753	79.7	1	653.848	2611.36	4	0.0061	1	59.7	2.5e-06	HVSAYGPGLSHGMVNKPATFTIVTK
	1	1	Q8VHX6-2	FLNC_MOUSE Isoform 2 of Filamin-C OS=Mus musculus GN=Flnc	23794	287186	753	79.7	1	871.795	2612.36	3	1.0061	1	69.2	3.2e-07	HVSAYGPGLSHGMVNKPATFTIVTK
	1	1	Q8VHX6-2	FLNC_MOUSE Isoform 2 of Filamin-C OS=Mus musculus GN=Flnc	23794	287186	753	79.7	1	656.582	2622.3	4	-0.0085	1	50.78	1.7e-05	YRGQHVPGSPFQFTVGPLGEGGAHK
	1	1	Q8VHX6-2	FLNC_MOUSE Isoform 2 of Filamin-C OS=Mus musculus GN=Flnc	23794	287186	753	79.7	1	525.469	2622.31	5	-0.0015	1	26.01	0.0038	YRGQHVPGSPFQFTVGPLGEGGAHK
	1	1	Q8VHX6-2	FLNC_MOUSE Isoform 2 of Filamin-C OS=Mus musculus GN=Flnc	23794	287186	753	79.7	1	875.11	2622.31	3	-0.0014	1	72.69	1.5e-07	YRGQHVPGSPFQFTVGPLGEGGAHK
	1	1	Q8VHX6-2	FLNC_MOUSE Isoform 2 of Filamin-C OS=Mus musculus GN=Flnc	23794	287186	753	79.7	1	1312.16	2622.31	2	-0.0012	1	69.24	1.6e-06	YRGQHVPGSPFQFTVGPLGEGGAHK
	1	1	Q8VHX6-2	FLNC_MOUSE Isoform 2 of Filamin-C OS=Mus musculus GN=Flnc	23794	287186	753	79.7	1	656.586	2622.31	4	0.0035	1	61.54	1.5e-05	YRGQHVPGSPFQFTVGPLGEGGAHK
	1	1	Q8VHX6-2	FLNC_MOUSE Isoform 2 of Filamin-C OS=Mus musculus GN=Flnc	23794	287186	753	79.7	1	656.586	2622.31	4	0.0042	1	25.45	0.0041	YRGQHVPGSPFQFTVGPLGEGGAHK
	1	1	Q8VHX6-2	FLNC_MOUSE Isoform 2 of Filamin-C OS=Mus musculus GN=Flnc	23794	287186	753	79.7	1	656.586	2622.31	4	0.0055	1	17.57	1.6	YRGQHVPGSPFQFTVGPLGEGGAHK
	1	1	Q8VHX6-2	FLNC_MOUSE Isoform 2 of Filamin-C OS=Mus musculus GN=Flnc	23794	287186	753	79.7	1	656.586	2622.32	4	0.0062	1	25.06	0.0071	YRGQHVPGSPFQFTVGPLGEGGAHK
	1	1	Q8VHX6-2	FLNC_MOUSE Isoform 2 of Filamin-C OS=Mus musculus GN=Flnc	23794	287186	753	79.7	1	875.113	2622.32	3	0.0072	1	49.25	2.8e-05	YRGQHVPGSPFQFTVGPLGEGGAHK
	1	1	Q8VHX6-2	FLNC_MOUSE Isoform 2 of Filamin-C OS=Mus musculus GN=Flnc	23794	287186	753	79.7	1	656.587	2622.32	4	0.0106	1	19.88	0.018	YRGQHVPGSPFQFTVGPLGEGGAHK
	1	1	Q8VHX6-2	FLNC_MOUSE Isoform 2 of Filamin-C OS=Mus musculus GN=Flnc	23794	287186	753	79.7	1	875.445	2623.31	3	1.0029	1	20.62	0.039	YRGQHVPGSPFQFTVGPLGEGGAHK
	1	1	Q8VHX6-2	FLNC_MOUSE Isoform 2 of Filamin-C OS=Mus musculus GN=Flnc	23794	287186	753	79.7	1	657.844	2627.35	4	-0.0047	1	3.65	0.45	HVSAYGPGLSHGMVNKPATFTIVTK	Oxidation (M)	0.0000000000001000000000000.0
	1	1	Q8VHX6-2	FLNC_MOUSE Isoform 2 of Filamin-C OS=Mus musculus GN=Flnc	23794	287186	753	79.7	1	876.79	2627.35	3	-0.0045	1	21.52	0.0096	HVSAYGPGLSHGMVNKPATFTIVTK	Oxidation (M)	0.0000000000001000000000000.0
	1	1	Q8VHX6-2	FLNC_MOUSE Isoform 2 of Filamin-C OS=Mus musculus GN=Flnc	23794	287186	753	79.7	1	526.477	2627.35	5	-0.0044	1	21.59	0.0094	HVSAYGPGLSHGMVNKPATFTIVTK	Oxidation (M)	0.0000000000001000000000000.0
	1	1	Q8VHX6-2	FLNC_MOUSE Isoform 2 of Filamin-C OS=Mus musculus GN=Flnc	23794	287186	753	79.7	1	657.845	2627.35	4	-0.003	1	43.04	9.2e-05	HVSAYGPGLSHGMVNKPATFTIVTK	Oxidation (M)	0.0000000000001000000000000.0
	1	1	Q8VHX6-2	FLNC_MOUSE Isoform 2 of Filamin-C OS=Mus musculus GN=Flnc	23794	287186	753	79.7	1	876.792	2627.35	3	0.0015	1	55.1	6.8e-06	HVSAYGPGLSHGMVNKPATFTIVTK	Oxidation (M)	0.0000000000001000000000000.0
	1	1	Q8VHX6-2	FLNC_MOUSE Isoform 2 of Filamin-C OS=Mus musculus GN=Flnc	23794	287186	753	79.7	1	657.846	2627.36	4	0.0022	1	18.98	0.017	HVSAYGPGLSHGMVNKPATFTIVTK	Oxidation (M)	0.0000000000001000000000000.0
	1	1	Q8VHX6-2	FLNC_MOUSE Isoform 2 of Filamin-C OS=Mus musculus GN=Flnc	23794	287186	753	79.7	1	657.847	2627.36	4	0.0048	1	27.32	0.0027	HVSAYGPGLSHGMVNKPATFTIVTK	Oxidation (M)	0.0000000000001000000000000.0
	1	1	Q8VHX6-2	FLNC_MOUSE Isoform 2 of Filamin-C OS=Mus musculus GN=Flnc	23794	287186	753	79.7	1	1314.69	2627.37	2	0.0126	1	83.07	1.6e-08	HVSAYGPGLSHGMVNKPATFTIVTK	Oxidation (M)	0.0000000000001000000000000.0
	1	1	Q8VHX6-2	FLNC_MOUSE Isoform 2 of Filamin-C OS=Mus musculus GN=Flnc	23794	287186	753	79.7	1	527.892	2634.42	5	-0.0002	1	63.03	1.2e-06	VHVQPAVDTSGIKVSGPGVEPHGVLR
	1	1	Q8VHX6-2	FLNC_MOUSE Isoform 2 of Filamin-C OS=Mus musculus GN=Flnc	23794	287186	753	79.7	1	659.614	2634.43	4	0.0025	1	60.76	2e-06	VHVQPAVDTSGIKVSGPGVEPHGVLR
	1	1	Q8VHX6-2	FLNC_MOUSE Isoform 2 of Filamin-C OS=Mus musculus GN=Flnc	23794	287186	753	79.7	1	879.15	2634.43	3	0.0031	1	43.64	8.1e-05	VHVQPAVDTSGIKVSGPGVEPHGVLR
	1	1	Q8VHX6-2	FLNC_MOUSE Isoform 2 of Filamin-C OS=Mus musculus GN=Flnc	23794	287186	753	79.7	1	659.614	2634.43	4	0.0032	1	42.02	0.00011	VHVQPAVDTSGIKVSGPGVEPHGVLR
	1	1	Q8VHX6-2	FLNC_MOUSE Isoform 2 of Filamin-C OS=Mus musculus GN=Flnc	23794	287186	753	79.7	1	891.428	2671.26	3	0.0071	1	78.51	4.4e-08	VHTPSGAVEECYVSELDSDKHTIR
	1	1	Q8VHX6-2	FLNC_MOUSE Isoform 2 of Filamin-C OS=Mus musculus GN=Flnc	23794	287186	753	79.7	1	535.26	2671.26	5	0.0092	1	44.88	8.4e-05	VHTPSGAVEECYVSELDSDKHTIR
	1	1	Q8VHX6-2	FLNC_MOUSE Isoform 2 of Filamin-C OS=Mus musculus GN=Flnc	23794	287186	753	79.7	1	669.071	2672.25	4	0.9981	1	47.06	3.9e-05	VHTPSGAVEECYVSELDSDKHTIR
	1	1	Q8VHX6-2	FLNC_MOUSE Isoform 2 of Filamin-C OS=Mus musculus GN=Flnc	23794	287186	753	79.7	1	537.467	2682.3	5	-0.0056	1	8.97	0.15	FNDEHIPDSPFVVPVASLSDDARR
	1	1	Q8VHX6-2	FLNC_MOUSE Isoform 2 of Filamin-C OS=Mus musculus GN=Flnc	23794	287186	753	79.7	1	895.108	2682.3	3	-0.0014	1	33.92	0.00087	FNDEHIPDSPFVVPVASLSDDARR
	1	1	Q8VHX6-2	FLNC_MOUSE Isoform 2 of Filamin-C OS=Mus musculus GN=Flnc	23794	287186	753	79.7	1	671.583	2682.3	4	-0.0001	1	27.72	0.0025	FNDEHIPDSPFVVPVASLSDDARR
	1	1	Q8VHX6-2	FLNC_MOUSE Isoform 2 of Filamin-C OS=Mus musculus GN=Flnc	23794	287186	753	79.7	1	895.792	2684.35	3	-0.0001	1	15.29	0.037	VTGPRLSGGHSLHETSTVLVETVTK	Phospho (ST)	0.0000002000000000000000000.0
	1	1	Q8VHX6-2	FLNC_MOUSE Isoform 2 of Filamin-C OS=Mus musculus GN=Flnc	23794	287186	753	79.7	1	672.096	2684.36	4	0.0019	1	65.89	9.1e-07	VTGPRLSGGHSLHETSTVLVETVTK	Phospho (ST)	0.0000000000200000000000000.0
	1	1	Q8VHX6-2	FLNC_MOUSE Isoform 2 of Filamin-C OS=Mus musculus GN=Flnc	23794	287186	753	79.7	1	903.447	2707.32	3	-0.0067	1	55.06	7.5e-06	EVRVEESTQVGGDPFPAVFGDFLGR
	1	1	Q8VHX6-2	FLNC_MOUSE Isoform 2 of Filamin-C OS=Mus musculus GN=Flnc	23794	287186	753	79.7	1	903.449	2707.32	3	0.0005	1	90.41	6.4e-09	EVRVEESTQVGGDPFPAVFGDFLGR
	1	1	Q8VHX6-2	FLNC_MOUSE Isoform 2 of Filamin-C OS=Mus musculus GN=Flnc	23794	287186	753	79.7	1	542.472	2707.33	5	0.0017	1	0.74	1.2	EVRVEESTQVGGDPFPAVFGDFLGR
	1	1	Q8VHX6-2	FLNC_MOUSE Isoform 2 of Filamin-C OS=Mus musculus GN=Flnc	23794	287186	753	79.7	1	903.45	2707.33	3	0.0043	1	72.64	3.2e-07	EVRVEESTQVGGDPFPAVFGDFLGR
	1	1	Q8VHX6-2	FLNC_MOUSE Isoform 2 of Filamin-C OS=Mus musculus GN=Flnc	23794	287186	753	79.7	1	1354.67	2707.33	2	0.0055	1	96.76	2.5e-09	EVRVEESTQVGGDPFPAVFGDFLGR
	1	1	Q8VHX6-2	FLNC_MOUSE Isoform 2 of Filamin-C OS=Mus musculus GN=Flnc	23794	287186	753	79.7	1	678.089	2708.33	4	1.0014	1	40.02	0.00024	EVRVEESTQVGGDPFPAVFGDFLGR
	1	1	Q8VHX6-2	FLNC_MOUSE Isoform 2 of Filamin-C OS=Mus musculus GN=Flnc	23794	287186	753	79.7	1	903.788	2708.34	3	-0.0126	0	59.56	8.2e-06	SADFVVEAIGTEVGTLGFSIEGPSQAK
	1	1	Q8VHX6-2	FLNC_MOUSE Isoform 2 of Filamin-C OS=Mus musculus GN=Flnc	23794	287186	753	79.7	1	903.79	2708.35	3	-0.0071	0	82.18	2e-08	SADFVVEAIGTEVGTLGFSIEGPSQAK
	1	1	Q8VHX6-2	FLNC_MOUSE Isoform 2 of Filamin-C OS=Mus musculus GN=Flnc	23794	287186	753	79.7	1	903.79	2708.35	3	-0.007	0	47.41	6.9e-05	SADFVVEAIGTEVGTLGFSIEGPSQAK
	1	1	Q8VHX6-2	FLNC_MOUSE Isoform 2 of Filamin-C OS=Mus musculus GN=Flnc	23794	287186	753	79.7	1	903.79	2708.35	3	-0.0047	0	56.63	6.7e-06	SADFVVEAIGTEVGTLGFSIEGPSQAK
	1	1	Q8VHX6-2	FLNC_MOUSE Isoform 2 of Filamin-C OS=Mus musculus GN=Flnc	23794	287186	753	79.7	1	1355.18	2708.35	2	-0.0038	0	111.8	2.5e-10	SADFVVEAIGTEVGTLGFSIEGPSQAK
	1	1	Q8VHX6-2	FLNC_MOUSE Isoform 2 of Filamin-C OS=Mus musculus GN=Flnc	23794	287186	753	79.7	1	1355.18	2708.35	2	-0.0038	0	126.23	6.3e-12	SADFVVEAIGTEVGTLGFSIEGPSQAK
	1	1	Q8VHX6-2	FLNC_MOUSE Isoform 2 of Filamin-C OS=Mus musculus GN=Flnc	23794	287186	753	79.7	1	903.791	2708.35	3	-0.0033	0	76.5	1.8e-07	SADFVVEAIGTEVGTLGFSIEGPSQAK
	1	1	Q8VHX6-2	FLNC_MOUSE Isoform 2 of Filamin-C OS=Mus musculus GN=Flnc	23794	287186	753	79.7	1	1355.18	2708.35	2	-0.0031	0	64.61	6.4e-06	SADFVVEAIGTEVGTLGFSIEGPSQAK
	1	1	Q8VHX6-2	FLNC_MOUSE Isoform 2 of Filamin-C OS=Mus musculus GN=Flnc	23794	287186	753	79.7	1	678.095	2708.35	4	-0.0025	0	64.41	1.5e-06	SADFVVEAIGTEVGTLGFSIEGPSQAK
	1	1	Q8VHX6-2	FLNC_MOUSE Isoform 2 of Filamin-C OS=Mus musculus GN=Flnc	23794	287186	753	79.7	1	903.791	2708.35	3	-0.0022	0	71.61	6.2e-07	SADFVVEAIGTEVGTLGFSIEGPSQAK
	1	1	Q8VHX6-2	FLNC_MOUSE Isoform 2 of Filamin-C OS=Mus musculus GN=Flnc	23794	287186	753	79.7	1	903.791	2708.35	3	-0.002	0	67.22	6.7e-07	SADFVVEAIGTEVGTLGFSIEGPSQAK
	1	1	Q8VHX6-2	FLNC_MOUSE Isoform 2 of Filamin-C OS=Mus musculus GN=Flnc	23794	287186	753	79.7	1	1355.18	2708.35	2	-0.0016	0	94.8	1.8e-09	SADFVVEAIGTEVGTLGFSIEGPSQAK
	1	1	Q8VHX6-2	FLNC_MOUSE Isoform 2 of Filamin-C OS=Mus musculus GN=Flnc	23794	287186	753	79.7	1	903.792	2708.35	3	-0.0009	0	6.9	19	SADFVVEAIGTEVGTLGFSIEGPSQAK
	1	1	Q8VHX6-2	FLNC_MOUSE Isoform 2 of Filamin-C OS=Mus musculus GN=Flnc	23794	287186	753	79.7	1	1355.18	2708.35	2	-0.0004	0	19.82	0.036	SADFVVEAIGTEVGTLGFSIEGPSQAK
	1	1	Q8VHX6-2	FLNC_MOUSE Isoform 2 of Filamin-C OS=Mus musculus GN=Flnc	23794	287186	753	79.7	1	903.792	2708.36	3	0.0007	0	98.39	8.6e-10	SADFVVEAIGTEVGTLGFSIEGPSQAK
	1	1	Q8VHX6-2	FLNC_MOUSE Isoform 2 of Filamin-C OS=Mus musculus GN=Flnc	23794	287186	753	79.7	1	1355.19	2708.36	2	0.0013	0	42.06	0.00037	SADFVVEAIGTEVGTLGFSIEGPSQAK
	1	1	Q8VHX6-2	FLNC_MOUSE Isoform 2 of Filamin-C OS=Mus musculus GN=Flnc	23794	287186	753	79.7	1	1355.19	2708.36	2	0.0013	0	79.18	1.4e-07	SADFVVEAIGTEVGTLGFSIEGPSQAK
	1	1	Q8VHX6-2	FLNC_MOUSE Isoform 2 of Filamin-C OS=Mus musculus GN=Flnc	23794	287186	753	79.7	1	1355.19	2708.36	2	0.0028	0	128.51	2.2e-12	SADFVVEAIGTEVGTLGFSIEGPSQAK
	1	1	Q8VHX6-2	FLNC_MOUSE Isoform 2 of Filamin-C OS=Mus musculus GN=Flnc	23794	287186	753	79.7	1	903.793	2708.36	3	0.0042	0	59.98	5.2e-06	SADFVVEAIGTEVGTLGFSIEGPSQAK
	1	1	Q8VHX6-2	FLNC_MOUSE Isoform 2 of Filamin-C OS=Mus musculus GN=Flnc	23794	287186	753	79.7	1	903.794	2708.36	3	0.0044	0	46.17	8.2e-05	SADFVVEAIGTEVGTLGFSIEGPSQAK
	1	1	Q8VHX6-2	FLNC_MOUSE Isoform 2 of Filamin-C OS=Mus musculus GN=Flnc	23794	287186	753	79.7	1	903.794	2708.36	3	0.0053	0	78.57	4.9e-08	SADFVVEAIGTEVGTLGFSIEGPSQAK
	1	1	Q8VHX6-2	FLNC_MOUSE Isoform 2 of Filamin-C OS=Mus musculus GN=Flnc	23794	287186	753	79.7	1	903.794	2708.36	3	0.0053	0	61.09	3.8e-06	SADFVVEAIGTEVGTLGFSIEGPSQAK
	1	1	Q8VHX6-2	FLNC_MOUSE Isoform 2 of Filamin-C OS=Mus musculus GN=Flnc	23794	287186	753	79.7	1	1355.19	2708.36	2	0.0067	0	58.3	9.4e-06	SADFVVEAIGTEVGTLGFSIEGPSQAK
	1	1	Q8VHX6-2	FLNC_MOUSE Isoform 2 of Filamin-C OS=Mus musculus GN=Flnc	23794	287186	753	79.7	1	1355.19	2708.36	2	0.0074	0	89.54	7.8e-09	SADFVVEAIGTEVGTLGFSIEGPSQAK
	1	1	Q8VHX6-2	FLNC_MOUSE Isoform 2 of Filamin-C OS=Mus musculus GN=Flnc	23794	287186	753	79.7	1	903.795	2708.36	3	0.0088	0	53.43	9.8e-06	SADFVVEAIGTEVGTLGFSIEGPSQAK
	1	1	Q8VHX6-2	FLNC_MOUSE Isoform 2 of Filamin-C OS=Mus musculus GN=Flnc	23794	287186	753	79.7	1	1355.19	2708.37	2	0.0111	0	90.96	1.1e-08	SADFVVEAIGTEVGTLGFSIEGPSQAK
	1	1	Q8VHX6-2	FLNC_MOUSE Isoform 2 of Filamin-C OS=Mus musculus GN=Flnc	23794	287186	753	79.7	1	1355.19	2708.37	2	0.0128	0	99.54	6.8e-10	SADFVVEAIGTEVGTLGFSIEGPSQAK
	1	1	Q8VHX6-2	FLNC_MOUSE Isoform 2 of Filamin-C OS=Mus musculus GN=Flnc	23794	287186	753	79.7	1	1355.68	2709.35	2	0.993	0	65.99	2e-06	SADFVVEAIGTEVGTLGFSIEGPSQAK
	1	1	Q8VHX6-2	FLNC_MOUSE Isoform 2 of Filamin-C OS=Mus musculus GN=Flnc	23794	287186	753	79.7	1	1355.68	2709.35	2	0.9981	0	69.1	6.7e-07	SADFVVEAIGTEVGTLGFSIEGPSQAK
	1	1	Q8VHX6-2	FLNC_MOUSE Isoform 2 of Filamin-C OS=Mus musculus GN=Flnc	23794	287186	753	79.7	1	1355.69	2709.36	2	1.004	0	96.2	2.7e-09	SADFVVEAIGTEVGTLGFSIEGPSQAK
	1	1	Q8VHX6-2	FLNC_MOUSE Isoform 2 of Filamin-C OS=Mus musculus GN=Flnc	23794	287186	753	79.7	1	1355.69	2709.37	2	1.0147	0	100.1	9e-10	SADFVVEAIGTEVGTLGFSIEGPSQAK
	1	1	Q8VHX6-2	FLNC_MOUSE Isoform 2 of Filamin-C OS=Mus musculus GN=Flnc	23794	287186	753	79.7	1	904.13	2709.37	3	1.015	0	12.64	4.9	SADFVVEAIGTEVGTLGFSIEGPSQAK
	1	1	Q8VHX6-2	FLNC_MOUSE Isoform 2 of Filamin-C OS=Mus musculus GN=Flnc	23794	287186	753	79.7	1	688.353	2749.38	4	-0.0025	0	22.34	0.008	VQYTAYEEGVHLVEVLYDEVAVPK
	1	1	Q8VHX6-2	FLNC_MOUSE Isoform 2 of Filamin-C OS=Mus musculus GN=Flnc	23794	287186	753	79.7	1	917.469	2749.39	3	0.0007	0	2.85	1	VQYTAYEEGVHLVEVLYDEVAVPK
	1	1	Q8VHX6-2	FLNC_MOUSE Isoform 2 of Filamin-C OS=Mus musculus GN=Flnc	23794	287186	753	79.7	1	917.469	2749.39	3	0.0007	0	3.32	0.87	VQYTAYEEGVHLVEVLYDEVAVPK
	1	1	Q8VHX6-2	FLNC_MOUSE Isoform 2 of Filamin-C OS=Mus musculus GN=Flnc	23794	287186	753	79.7	1	917.47	2749.39	3	0.0036	0	43.83	7.8e-05	VQYTAYEEGVHLVEVLYDEVAVPK
	1	1	Q8VHX6-2	FLNC_MOUSE Isoform 2 of Filamin-C OS=Mus musculus GN=Flnc	23794	287186	753	79.7	1	917.8	2750.38	3	0.9944	0	27.75	0.0025	VQYTAYEEGVHLVEVLYDEVAVPK
	1	1	Q8VHX6-2	FLNC_MOUSE Isoform 2 of Filamin-C OS=Mus musculus GN=Flnc	23794	287186	753	79.7	1	930.803	2789.39	3	-0.0025	0	44.22	8.9e-05	VDITYDGHPVPGSPFAVEGVLPPDPSK
	1	1	Q8VHX6-2	FLNC_MOUSE Isoform 2 of Filamin-C OS=Mus musculus GN=Flnc	23794	287186	753	79.7	1	930.804	2789.39	3	-0.0012	0	32.07	0.0011	VDITYDGHPVPGSPFAVEGVLPPDPSK
	1	1	Q8VHX6-2	FLNC_MOUSE Isoform 2 of Filamin-C OS=Mus musculus GN=Flnc	23794	287186	753	79.7	1	948.186	2841.54	3	0.0022	1	106.18	1.1e-10	LTVTSLQETGLKVNQPASFAVQLNGAR
	1	1	Q8VHX6-2	FLNC_MOUSE Isoform 2 of Filamin-C OS=Mus musculus GN=Flnc	23794	287186	753	79.7	1	711.393	2841.54	4	0.0076	1	68.28	4e-07	LTVTSLQETGLKVNQPASFAVQLNGAR
	1	1	Q8VHX6-2	FLNC_MOUSE Isoform 2 of Filamin-C OS=Mus musculus GN=Flnc	23794	287186	753	79.7	1	955.482	2863.43	3	-0.0003	2	36.85	0.00068	REVRVEESTQVGGDPFPAVFGDFLGR
	1	1	Q8VHX6-2	FLNC_MOUSE Isoform 2 of Filamin-C OS=Mus musculus GN=Flnc	23794	287186	753	79.7	1	717.115	2864.43	4	1.0053	2	47.45	6.5e-05	REVRVEESTQVGGDPFPAVFGDFLGR
	1	1	Q8VHX6-2	FLNC_MOUSE Isoform 2 of Filamin-C OS=Mus musculus GN=Flnc	23794	287186	753	79.7	1	745.9	2979.57	4	-0.0002	2	24.53	0.006	LLGWIQNKVPQLPITNFNRDWQDGK
	1	1	Q8VHX6-2	FLNC_MOUSE Isoform 2 of Filamin-C OS=Mus musculus GN=Flnc	23794	287186	753	79.7	1	748.884	2991.51	4	-0.0041	1	30.32	0.0014	VTVLFAGQNIERSPFEVNVGMALGDANK	Oxidation (M)	0.0000000000000000000010000000.0
	1	1	Q8VHX6-2	FLNC_MOUSE Isoform 2 of Filamin-C OS=Mus musculus GN=Flnc	23794	287186	753	79.7	1	749.124	2992.47	4	-0.0019	2	24.63	0.0099	EVRVEESTQVGGDPFPAVFGDFLGRER
	1	1	Q8VHX6-2	FLNC_MOUSE Isoform 2 of Filamin-C OS=Mus musculus GN=Flnc	23794	287186	753	79.7	1	750.414	2997.63	4	-0.0108	2	91.21	1.2e-08	RLTVTSLQETGLKVNQPASFAVQLNGAR
	1	1	Q8VHX6-2	FLNC_MOUSE Isoform 2 of Filamin-C OS=Mus musculus GN=Flnc	23794	287186	753	79.7	1	750.415	2997.63	4	-0.0051	2	80.65	2.7e-08	RLTVTSLQETGLKVNQPASFAVQLNGAR
	1	1	Q8VHX6-2	FLNC_MOUSE Isoform 2 of Filamin-C OS=Mus musculus GN=Flnc	23794	287186	753	79.7	1	1000.22	2997.63	3	-0.0039	2	85.01	1.1e-08	RLTVTSLQETGLKVNQPASFAVQLNGAR
	1	1	Q8VHX6-2	FLNC_MOUSE Isoform 2 of Filamin-C OS=Mus musculus GN=Flnc	23794	287186	753	79.7	1	1000.56	2998.65	3	1.0162	2	75.84	7.7e-08	RLTVTSLQETGLKVNQPASFAVQLNGAR
	1	1	Q8VHX6-2	FLNC_MOUSE Isoform 2 of Filamin-C OS=Mus musculus GN=Flnc	23794	287186	753	79.7	1	1012.2	3033.57	3	-0.0105	1	81.64	2.2e-08	TSQLNVGTSTDVSLKITEGDLSQLTASIR
	1	1	Q8VHX6-2	FLNC_MOUSE Isoform 2 of Filamin-C OS=Mus musculus GN=Flnc	23794	287186	753	79.7	1	1012.2	3033.59	3	0.0031	1	96.79	8.4e-10	TSQLNVGTSTDVSLKITEGDLSQLTASIR
	1	1	Q8VHX6-2	FLNC_MOUSE Isoform 2 of Filamin-C OS=Mus musculus GN=Flnc	23794	287186	753	79.7	1	1012.53	3034.58	3	0.9961	1	10.85	0.096	TSQLNVGTSTDVSLKITEGDLSQLTASIR
	1	1	Q8VHX6-2	FLNC_MOUSE Isoform 2 of Filamin-C OS=Mus musculus GN=Flnc	23794	287186	753	79.7	1	1012.54	3034.59	3	1.0049	1	15.25	0.037	TSQLNVGTSTDVSLKITEGDLSQLTASIR
	1	1	Q8VHX6-2	FLNC_MOUSE Isoform 2 of Filamin-C OS=Mus musculus GN=Flnc	23794	287186	753	79.7	1	1012.54	3034.59	3	1.005	1	1.54	0.72	TSQLNVGTSTDVSLKITEGDLSQLTASIR
	1	1	Q8VHX6-2	FLNC_MOUSE Isoform 2 of Filamin-C OS=Mus musculus GN=Flnc	23794	287186	753	79.7	1	1033.87	3098.58	3	0.0069	0	38.96	0.00022	YTPPGAGHYTIMVLFANQEIPASPFHIK
	1	1	Q8VHX6-2	FLNC_MOUSE Isoform 2 of Filamin-C OS=Mus musculus GN=Flnc	23794	287186	753	79.7	1	620.723	3098.58	5	0.009	0	17.54	0.024	YTPPGAGHYTIMVLFANQEIPASPFHIK
	1	1	Q8VHX6-2	FLNC_MOUSE Isoform 2 of Filamin-C OS=Mus musculus GN=Flnc	23794	287186	753	79.7	1	779.648	3114.56	4	-0.0003	0	22.27	0.035	YTPPGAGHYTIMVLFANQEIPASPFHIK	Oxidation (M)	0.0000000000010000000000000000.0
	1	1	Q8VHX6-2	FLNC_MOUSE Isoform 2 of Filamin-C OS=Mus musculus GN=Flnc	23794	287186	753	79.7	1	779.649	3114.57	4	0.0022	0	4.58	0.44	YTPPGAGHYTIMVLFANQEIPASPFHIK	Oxidation (M)	0.0000000000010000000000000000.0
	1	1	Q8VHX6-2	FLNC_MOUSE Isoform 2 of Filamin-C OS=Mus musculus GN=Flnc	23794	287186	753	79.7	1	1039.2	3114.57	3	0.0059	0	48.84	2.7e-05	YTPPGAGHYTIMVLFANQEIPASPFHIK	Oxidation (M)	0.0000000000010000000000000000.0
	1	1	Q8VHX6-2	FLNC_MOUSE Isoform 2 of Filamin-C OS=Mus musculus GN=Flnc	23794	287186	753	79.7	1	805.88	3219.49	4	0.0036	0	58.8	1.1e-05	ALGALVDNCAPGLCPDWEAWDPNQPVQNAR
	1	1	Q8VHX6-2	FLNC_MOUSE Isoform 2 of Filamin-C OS=Mus musculus GN=Flnc	23794	287186	753	79.7	1	807.656	3226.6	4	-0.0025	1	39.01	0.00022	GLHQMGIKYDGNHIPGSPLQFYVDAINSR
	1	1	Q8VHX6-2	FLNC_MOUSE Isoform 2 of Filamin-C OS=Mus musculus GN=Flnc	23794	287186	753	79.7	1	807.905	3227.59	4	0.9931	1	24.51	0.0053	GLHQMGIKYDGNHIPGSPLQFYVDAINSR
	1	1	Q8VHX6-2	FLNC_MOUSE Isoform 2 of Filamin-C OS=Mus musculus GN=Flnc	23794	287186	753	79.7	1	1076.87	3227.6	3	1.0043	1	46.86	5e-05	GLHQMGIKYDGNHIPGSPLQFYVDAINSR
	1	1	Q8VHX6-2	FLNC_MOUSE Isoform 2 of Filamin-C OS=Mus musculus GN=Flnc	23794	287186	753	79.7	1	1077.86	3230.56	3	0.9921	2	54.3	2.6e-05	AEITCKDNKDGTCTVSYLPTAPGDYSIIVR
	1	1	Q8VHX6-2	FLNC_MOUSE Isoform 2 of Filamin-C OS=Mus musculus GN=Flnc	23794	287186	753	79.7	1	811.656	3242.59	4	0.0001	1	25.43	0.0071	GLHQMGIKYDGNHIPGSPLQFYVDAINSR	Oxidation (M)	0.00001000000000000000000000000.0
	1	1	Q8VHX6-2	FLNC_MOUSE Isoform 2 of Filamin-C OS=Mus musculus GN=Flnc	23794	287186	753	79.7	1	649.527	3242.6	5	0.0051	1	25.29	0.0086	GLHQMGIKYDGNHIPGSPLQFYVDAINSR	Oxidation (M)	0.00001000000000000000000000000.0
	1	1	Q8VHX6-2	FLNC_MOUSE Isoform 2 of Filamin-C OS=Mus musculus GN=Flnc	23794	287186	753	79.7	1	811.657	3242.6	4	0.0052	1	25.59	0.004	GLHQMGIKYDGNHIPGSPLQFYVDAINSR	Oxidation (M)	0.00001000000000000000000000000.0
	1	1	Q8VHX6-2	FLNC_MOUSE Isoform 2 of Filamin-C OS=Mus musculus GN=Flnc	23794	287186	753	79.7	1	811.657	3242.6	4	0.0065	1	44.41	0.00015	GLHQMGIKYDGNHIPGSPLQFYVDAINSR	Oxidation (M)	0.00001000000000000000000000000.0
	1	1	Q8VHX6-2	FLNC_MOUSE Isoform 2 of Filamin-C OS=Mus musculus GN=Flnc	23794	287186	753	79.7	1	1081.88	3242.61	3	0.0141	1	60.92	3.7e-06	GLHQMGIKYDGNHIPGSPLQFYVDAINSR	Oxidation (M)	0.00001000000000000000000000000.0
	1	1	Q8VHX6-2	FLNC_MOUSE Isoform 2 of Filamin-C OS=Mus musculus GN=Flnc	23794	287186	753	79.7	1	811.909	3243.61	4	1.0133	1	22.34	0.021	GLHQMGIKYDGNHIPGSPLQFYVDAINSR	Oxidation (M)	0.00001000000000000000000000000.0
	1	1	Q8VHX6-2	FLNC_MOUSE Isoform 2 of Filamin-C OS=Mus musculus GN=Flnc	23794	287186	753	79.7	1	1100.23	3297.66	3	0.001	0	23.21	0.0067	AEVLIQNNADGTYHITYSPAFPGTYTITIK
	1	1	Q8VHX6-2	FLNC_MOUSE Isoform 2 of Filamin-C OS=Mus musculus GN=Flnc	23794	287186	753	79.7	1	825.668	3298.64	4	0.9888	0	6.54	0.35	AEVLIQNNADGTYHITYSPAFPGTYTITIK
	1	1	Q8VHX6-2	FLNC_MOUSE Isoform 2 of Filamin-C OS=Mus musculus GN=Flnc	23794	287186	753	79.7	1	845.917	3379.64	4	-0.007	2	4.43	0.38	LDVHFAGAAKGEAVRDFEIIDNHDYSYTVK
	1	1	Q8VHX6-2	FLNC_MOUSE Isoform 2 of Filamin-C OS=Mus musculus GN=Flnc	23794	287186	753	79.7	1	597.471	3578.78	6	0.003	3	1.07	1.1	AKLDVHFAGAAKGEAVRDFEIIDNHDYSYTVK
	1	1	Q8VHX6-2	FLNC_MOUSE Isoform 2 of Filamin-C OS=Mus musculus GN=Flnc	23794	287186	753	79.7	1	895.703	3578.78	4	0.0055	3	21.02	0.011	AKLDVHFAGAAKGEAVRDFEIIDNHDYSYTVK
	1	1	Q8VHX6-2	FLNC_MOUSE Isoform 2 of Filamin-C OS=Mus musculus GN=Flnc	23794	287186	753	79.7	1	716.764	3578.79	5	0.0062	3	26.71	0.0067	AKLDVHFAGAAKGEAVRDFEIIDNHDYSYTVK
	1	1	Q8VHX6-2	FLNC_MOUSE Isoform 2 of Filamin-C OS=Mus musculus GN=Flnc	23794	287186	753	79.7	1	1305.67	3913.97	3	-0.0114	1	101.08	3.3e-10	GPGLEPVGNVANKPTYFDIYTAGAGTGDVAVVIVDPQGR
	1	1	Q8VHX6-2	FLNC_MOUSE Isoform 2 of Filamin-C OS=Mus musculus GN=Flnc	23794	287186	753	79.7	1	1305.67	3913.98	3	-0.0026	1	102.72	2.7e-10	GPGLEPVGNVANKPTYFDIYTAGAGTGDVAVVIVDPQGR
	1	1	Q8VHX6-2	FLNC_MOUSE Isoform 2 of Filamin-C OS=Mus musculus GN=Flnc	23794	287186	753	79.7	1	783.805	3913.99	5	0.0017	1	22.78	0.016	GPGLEPVGNVANKPTYFDIYTAGAGTGDVAVVIVDPQGR
	1	1	Q8VHX6-2	FLNC_MOUSE Isoform 2 of Filamin-C OS=Mus musculus GN=Flnc	23794	287186	753	79.7	1	1305.67	3913.99	3	0.0062	1	99.55	4.6e-10	GPGLEPVGNVANKPTYFDIYTAGAGTGDVAVVIVDPQGR
	1	1	Q8VHX6-2	FLNC_MOUSE Isoform 2 of Filamin-C OS=Mus musculus GN=Flnc	23794	287186	753	79.7	1	979.506	3913.99	4	0.0083	1	8.09	0.17	GPGLEPVGNVANKPTYFDIYTAGAGTGDVAVVIVDPQGR
	1	1	Q8VHX6-2	FLNC_MOUSE Isoform 2 of Filamin-C OS=Mus musculus GN=Flnc	23794	287186	753	79.7	1	979.506	3913.99	4	0.0097	1	35.85	0.00043	GPGLEPVGNVANKPTYFDIYTAGAGTGDVAVVIVDPQGR
	1	1	Q8VHX6-2	FLNC_MOUSE Isoform 2 of Filamin-C OS=Mus musculus GN=Flnc	23794	287186	753	79.7	1	1305.67	3914	3	0.0164	1	93.77	1.6e-09	GPGLEPVGNVANKPTYFDIYTAGAGTGDVAVVIVDPQGR
	1	1	Q8VHX6-2	FLNC_MOUSE Isoform 2 of Filamin-C OS=Mus musculus GN=Flnc	23794	287186	753	79.7	1	1306	3914.97	3	0.9887	1	91.89	3.4e-09	GPGLEPVGNVANKPTYFDIYTAGAGTGDVAVVIVDPQGR
	1	1	Q8VHX6-2	FLNC_MOUSE Isoform 2 of Filamin-C OS=Mus musculus GN=Flnc	23794	287186	753	79.7	1	1306	3914.98	3	0.9975	1	57.27	1.6e-05	GPGLEPVGNVANKPTYFDIYTAGAGTGDVAVVIVDPQGR
	1	1	Q8VHX6-2	FLNC_MOUSE Isoform 2 of Filamin-C OS=Mus musculus GN=Flnc	23794	287186	753	79.7	1	979.755	3914.99	4	1.0044	1	35.64	0.0013	GPGLEPVGNVANKPTYFDIYTAGAGTGDVAVVIVDPQGR
	1	1	Q8VHX6-2	FLNC_MOUSE Isoform 2 of Filamin-C OS=Mus musculus GN=Flnc	23794	287186	753	79.7	1	979.755	3914.99	4	1.0051	1	24.56	0.0055	GPGLEPVGNVANKPTYFDIYTAGAGTGDVAVVIVDPQGR
	1	1	Q8VHX6-2	FLNC_MOUSE Isoform 2 of Filamin-C OS=Mus musculus GN=Flnc	23794	287186	753	79.7	1	1306.01	3914.99	3	1.0085	1	76.05	9.4e-08	GPGLEPVGNVANKPTYFDIYTAGAGTGDVAVVIVDPQGR
	1	1	Q8VHX6-2	FLNC_MOUSE Isoform 2 of Filamin-C OS=Mus musculus GN=Flnc	23794	287186	753	79.7	1	653.507	3915	6	1.0108	1	22.08	0.019	GPGLEPVGNVANKPTYFDIYTAGAGTGDVAVVIVDPQGR
	1	1	Q8VHX6-2	FLNC_MOUSE Isoform 2 of Filamin-C OS=Mus musculus GN=Flnc	23794	287186	753	79.7	1	979.756	3915	4	1.0117	1	23.66	0.023	GPGLEPVGNVANKPTYFDIYTAGAGTGDVAVVIVDPQGR
	1	1	Q8VHX6-2	FLNC_MOUSE Isoform 2 of Filamin-C OS=Mus musculus GN=Flnc	23794	287186	753	79.7	1	1306.01	3915	3	1.0169	1	65.43	7.3e-07	GPGLEPVGNVANKPTYFDIYTAGAGTGDVAVVIVDPQGR
	1	1	Q8VHX6-2	FLNC_MOUSE Isoform 2 of Filamin-C OS=Mus musculus GN=Flnc	23794	287186	753	79.7	1	982.25	3924.97	4	0.0132	2	88.88	6.8e-09	ITGDDSMRTSQLNVGTSTDVSLKITEGDLSQLTASIR	Oxidation (M)	0.0000001000000000000000000000000000000.0
	1	1	Q8VHX6-2	FLNC_MOUSE Isoform 2 of Filamin-C OS=Mus musculus GN=Flnc	23794	287186	753	79.7	1	993.952	3971.78	4	-0.0005	1	83.16	3.5e-08	QQEGEASSQDMTAQVTSPSGKTEAAEIVEGEDSAYSVR
	1	1	Q8VHX6-2	FLNC_MOUSE Isoform 2 of Filamin-C OS=Mus musculus GN=Flnc	23794	287186	753	79.7	1	1324.93	3971.78	3	0.0001	1	52.16	2e-05	QQEGEASSQDMTAQVTSPSGKTEAAEIVEGEDSAYSVR
	1	1	Q8VHX6-2	FLNC_MOUSE Isoform 2 of Filamin-C OS=Mus musculus GN=Flnc	23794	287186	753	79.7	1	1324.94	3971.78	3	0.0027	1	89.53	4e-09	QQEGEASSQDMTAQVTSPSGKTEAAEIVEGEDSAYSVR
	1	1	Q8VHX6-2	FLNC_MOUSE Isoform 2 of Filamin-C OS=Mus musculus GN=Flnc	23794	287186	753	79.7	1	994.2	3972.77	4	0.991	1	38.92	0.00034	QQEGEASSQDMTAQVTSPSGKTEAAEIVEGEDSAYSVR
	1	1	Q8VHX6-2	FLNC_MOUSE Isoform 2 of Filamin-C OS=Mus musculus GN=Flnc	23794	287186	753	79.7	1	994.206	3972.79	4	1.0127	1	22.77	0.038	QQEGEASSQDMTAQVTSPSGKTEAAEIVEGEDSAYSVR
	1	1	Q8VHX6-2	FLNC_MOUSE Isoform 2 of Filamin-C OS=Mus musculus GN=Flnc	23794	287186	753	79.7	1	797.191	3980.92	5	-0.0007	1	4.17	0.47	YMPPEEGPYKVDITYDGHPVPGSPFAVEGVLPPDPSK
	1	1	Q8VHX6-2	FLNC_MOUSE Isoform 2 of Filamin-C OS=Mus musculus GN=Flnc	23794	287186	753	79.7	1	1330.27	3987.78	3	0.0031	1	79.96	3.2e-08	QQEGEASSQDMTAQVTSPSGKTEAAEIVEGEDSAYSVR	Oxidation (M)	0.00000000001000000000000000000000000000.0
	1	1	Q8VHX6-2	FLNC_MOUSE Isoform 2 of Filamin-C OS=Mus musculus GN=Flnc	23794	287186	753	79.7	1	997.955	3987.79	4	0.0132	1	82.76	1.8e-08	QQEGEASSQDMTAQVTSPSGKTEAAEIVEGEDSAYSVR	Oxidation (M)	0.00000000001000000000000000000000000000.0
	1	1	Q8VHX6-2	FLNC_MOUSE Isoform 2 of Filamin-C OS=Mus musculus GN=Flnc	23794	287186	753	79.7	1	1330.27	3987.79	3	0.0177	1	106.49	1e-10	QQEGEASSQDMTAQVTSPSGKTEAAEIVEGEDSAYSVR	Oxidation (M)	0.00000000001000000000000000000000000000.0
	1	1	Q8VHX6-2	FLNC_MOUSE Isoform 2 of Filamin-C OS=Mus musculus GN=Flnc	23794	287186	753	79.7	1	998.201	3988.78	4	1	1	70.24	9.8e-07	QQEGEASSQDMTAQVTSPSGKTEAAEIVEGEDSAYSVR	Oxidation (M)	0.00000000001000000000000000000000000000.0
	1	1	Q8VHX6-2	FLNC_MOUSE Isoform 2 of Filamin-C OS=Mus musculus GN=Flnc	23794	287186	753	79.7	1	998.207	3988.8	4	1.0217	1	75.66	1.9e-07	QQEGEASSQDMTAQVTSPSGKTEAAEIVEGEDSAYSVR	Oxidation (M)	0.00000000001000000000000000000000000000.0
	1	1	Q8VHX6-2	FLNC_MOUSE Isoform 2 of Filamin-C OS=Mus musculus GN=Flnc	23794	287186	753	79.7	1	1331.02	3990.02	3	1.0185	1	43.17	0.00021	AWGPGLETGQVGKSADFVVEAIGTEVGTLGFSIEGPSQAK
	1	1	Q8VHX6-2	FLNC_MOUSE Isoform 2 of Filamin-C OS=Mus musculus GN=Flnc	23794	287186	753	79.7	1	1000.24	3996.91	4	0.0008	1	13.89	0.05	YMPPEEGPYKVDITYDGHPVPGSPFAVEGVLPPDPSK	Oxidation (M)	0.0100000000000000000000000000000000000.0
	1	1	Q8VHX6-2	FLNC_MOUSE Isoform 2 of Filamin-C OS=Mus musculus GN=Flnc	23794	287186	753	79.7	1	1333.31	3996.92	3	0.0028	1	18.85	0.017	YMPPEEGPYKVDITYDGHPVPGSPFAVEGVLPPDPSK	Oxidation (M)	0.0100000000000000000000000000000000000.0
	1	1	Q8VHX6-2	FLNC_MOUSE Isoform 2 of Filamin-C OS=Mus musculus GN=Flnc	23794	287186	753	79.7	1	1000.24	3996.92	4	0.0062	1	2.07	0.64	YMPPEEGPYKVDITYDGHPVPGSPFAVEGVLPPDPSK	Oxidation (M)	0.0100000000000000000000000000000000000.0
	1	1	Q8VHX6-2	FLNC_MOUSE Isoform 2 of Filamin-C OS=Mus musculus GN=Flnc	23794	287186	753	79.7	1	1000.49	3997.93	4	1.0191	1	6.83	1	YMPPEEGPYKVDITYDGHPVPGSPFAVEGVLPPDPSK	Oxidation (M)	0.0100000000000000000000000000000000000.0
	1	1	Q8VHX6-2	FLNC_MOUSE Isoform 2 of Filamin-C OS=Mus musculus GN=Flnc	23794	287186	753	79.7	1	1000.49	3997.94	4	1.0233	1	8.31	19	YMPPEEGPYKVDITYDGHPVPGSPFAVEGVLPPDPSK	Oxidation (M)	0.0100000000000000000000000000000000000.0
	1	1	Q8VHX6-2	FLNC_MOUSE Isoform 2 of Filamin-C OS=Mus musculus GN=Flnc	23794	287186	753	79.7	1	1003.68	4010.68	4	1.0211	1	4.86	0.38	MMNNSNYSDASGLGLVDEADEMPSTEKDLAEDAPWK	Phospho (ST)	0.000020000000000000000000000000000000.0
	1	1	Q8VHX6-2	FLNC_MOUSE Isoform 2 of Filamin-C OS=Mus musculus GN=Flnc	23794	287186	753	79.7	1	808.007	4035	5	0.002	1	14.39	0.047	YTPPGAGHYTIMVLFANQEIPASPFHIKVDPSHDASK
	1	1	Q8VHX6-2	FLNC_MOUSE Isoform 2 of Filamin-C OS=Mus musculus GN=Flnc	23794	287186	753	79.7	1	811.206	4051	5	0.0016	1	0.06	1	YTPPGAGHYTIMVLFANQEIPASPFHIKVDPSHDASK	Oxidation (M)	0.0000000000010000000000000000000000000.0
	1	1	Q8VHX6-2	FLNC_MOUSE Isoform 2 of Filamin-C OS=Mus musculus GN=Flnc	23794	287186	753	79.7	1	815.026	4070.09	5	0.0056	2	4.79	0.35	GPGLEPVGNVANKPTYFDIYTAGAGTGDVAVVIVDPQGRR
	1	1	Q8VHX6-2	FLNC_MOUSE Isoform 2 of Filamin-C OS=Mus musculus GN=Flnc	23794	287186	753	79.7	1	815.026	4070.09	5	0.0065	2	1.56	1.1	GPGLEPVGNVANKPTYFDIYTAGAGTGDVAVVIVDPQGRR
	1	1	Q8VHX6-2	FLNC_MOUSE Isoform 2 of Filamin-C OS=Mus musculus GN=Flnc	23794	287186	753	79.7	1	679.357	4070.1	6	0.011	2	41.21	0.00014	GPGLEPVGNVANKPTYFDIYTAGAGTGDVAVVIVDPQGRR
	1	1	Q8VHX6-2	FLNC_MOUSE Isoform 2 of Filamin-C OS=Mus musculus GN=Flnc	23794	287186	753	79.7	1	1018.53	4070.11	4	0.0202	2	28.94	0.0019	GPGLEPVGNVANKPTYFDIYTAGAGTGDVAVVIVDPQGRR
	1	1	Q8VHX6-2	FLNC_MOUSE Isoform 2 of Filamin-C OS=Mus musculus GN=Flnc	23794	287186	753	79.7	1	1018.78	4071.08	4	0.9892	2	8.85	0.15	GPGLEPVGNVANKPTYFDIYTAGAGTGDVAVVIVDPQGRR
	1	1	Q8VHX6-2	FLNC_MOUSE Isoform 2 of Filamin-C OS=Mus musculus GN=Flnc	23794	287186	753	79.7	1	1018.78	4071.08	4	0.9951	2	6.83	0.28	GPGLEPVGNVANKPTYFDIYTAGAGTGDVAVVIVDPQGRR
	1	1	Q8VHX6-2	FLNC_MOUSE Isoform 2 of Filamin-C OS=Mus musculus GN=Flnc	23794	287186	753	79.7	1	1025.98	4099.9	4	1.013	1	4.04	0.79	YTAVQQGNMAVTVTYGGDPVPKSPFVVNVAPPLDLSK	2 Phospho (ST); Phospho (Y)	0.3200000000020000000000000000000000000.0
	1	1	Q8VHX6-2	FLNC_MOUSE Isoform 2 of Filamin-C OS=Mus musculus GN=Flnc	23794	287186	753	79.7	1	1051.24	4200.94	4	-0.0115	2	3.35	1.1	SADFVVEAIGTEVGTLGFSIEGPSQAKIECDDKGDGSCDVR
	1	1	Q8VHX6-2	FLNC_MOUSE Isoform 2 of Filamin-C OS=Mus musculus GN=Flnc	23794	287186	753	79.7	1	1051.49	4201.94	4	0.9978	2	14.23	0.046	SADFVVEAIGTEVGTLGFSIEGPSQAKIECDDKGDGSCDVR
	1	1	Q8VHX6-2	FLNC_MOUSE Isoform 2 of Filamin-C OS=Mus musculus GN=Flnc	23794	287186	753	79.7	1	1428.66	4282.97	3	0.9851	0	62.87	1.3e-06	IECQDNGDGSCAVSYLPTEPGEYTINILFAEAHIPGSPFK
	1	1	Q8VHX6-2	FLNC_MOUSE Isoform 2 of Filamin-C OS=Mus musculus GN=Flnc	23794	287186	753	79.7	1	1078.02	4308.04	4	0.0055	1	30.41	0.0014	TDTYVTDNGDGTYRVQYTAYEEGVHLVEVLYDEVAVPK
	1	1	Q8VHX6-2	FLNC_MOUSE Isoform 2 of Filamin-C OS=Mus musculus GN=Flnc	23794	287186	753	79.7	1	1078.02	4308.05	4	0.0128	1	40.8	0.00015	TDTYVTDNGDGTYRVQYTAYEEGVHLVEVLYDEVAVPK
	1	1	Q8VHX6-2	FLNC_MOUSE Isoform 2 of Filamin-C OS=Mus musculus GN=Flnc	23794	287186	753	79.7	1	1093	4367.98	4	-0.0032	2	52.55	1.4e-05	MSCKDNKDGSCTVEYIPFTPGDYDVNITFGGQPIPGSPFR	Oxidation (M)	0.1000000000000000000000000000000000000000.0
	1	1	Q8VHX6-2	FLNC_MOUSE Isoform 2 of Filamin-C OS=Mus musculus GN=Flnc	23794	287186	753	79.7	1	750.72	4498.27	6	-0.0033	1	48.05	3.1e-05	APLQVAVLGPTGVAEPVEVRDNGDGTHTVHYTPATDGPYTVAVK
	1	1	Q8VHX6-2	FLNC_MOUSE Isoform 2 of Filamin-C OS=Mus musculus GN=Flnc	23794	287186	753	79.7	1	1125.58	4498.28	4	0.0011	1	35.51	0.00047	APLQVAVLGPTGVAEPVEVRDNGDGTHTVHYTPATDGPYTVAVK
	1	1	Q8VHX6-2	FLNC_MOUSE Isoform 2 of Filamin-C OS=Mus musculus GN=Flnc	23794	287186	753	79.7	1	1125.58	4498.28	4	0.0021	1	37.92	0.00073	APLQVAVLGPTGVAEPVEVRDNGDGTHTVHYTPATDGPYTVAVK
	1	1	Q8VHX6-2	FLNC_MOUSE Isoform 2 of Filamin-C OS=Mus musculus GN=Flnc	23794	287186	753	79.7	1	1125.58	4498.28	4	0.004	1	35.93	0.00043	APLQVAVLGPTGVAEPVEVRDNGDGTHTVHYTPATDGPYTVAVK
	1	1	Q8VHX6-2	FLNC_MOUSE Isoform 2 of Filamin-C OS=Mus musculus GN=Flnc	23794	287186	753	79.7	1	900.859	4499.26	5	0.9821	1	43.62	8.1e-05	APLQVAVLGPTGVAEPVEVRDNGDGTHTVHYTPATDGPYTVAVK
	1	1	Q8VHX6-2	FLNC_MOUSE Isoform 2 of Filamin-C OS=Mus musculus GN=Flnc	23794	287186	753	79.7	1	1500.76	4499.27	3	0.9897	1	25.38	0.0054	APLQVAVLGPTGVAEPVEVRDNGDGTHTVHYTPATDGPYTVAVK
	1	1	Q8VHX6-2	FLNC_MOUSE Isoform 2 of Filamin-C OS=Mus musculus GN=Flnc	23794	287186	753	79.7	1	900.865	4499.29	5	1.0129	1	45.44	0.0001	APLQVAVLGPTGVAEPVEVRDNGDGTHTVHYTPATDGPYTVAVK
	1	1	Q8VHX6-2	FLNC_MOUSE Isoform 2 of Filamin-C OS=Mus musculus GN=Flnc	23794	287186	753	79.7	1	906.036	4525.14	5	-0.0042	0	16.68	0.027	EAMQQADDWLGVPQVIAPEEIVDPNVDEHSVMTYLSQFPK
	1	1	Q8VHX6-2	FLNC_MOUSE Isoform 2 of Filamin-C OS=Mus musculus GN=Flnc	23794	287186	753	79.7	1	755.199	4525.15	6	0.0026	0	24.85	0.0056	EAMQQADDWLGVPQVIAPEEIVDPNVDEHSVMTYLSQFPK
	1	1	Q8VHX6-2	FLNC_MOUSE Isoform 2 of Filamin-C OS=Mus musculus GN=Flnc	23794	287186	753	79.7	1	1132.54	4526.14	4	0.9955	0	6.23	1.1	EAMQQADDWLGVPQVIAPEEIVDPNVDEHSVMTYLSQFPK
	1	1	Q8VHX6-2	FLNC_MOUSE Isoform 2 of Filamin-C OS=Mus musculus GN=Flnc	23794	287186	753	79.7	1	1132.55	4526.17	4	1.0234	0	15.43	0.051	EAMQQADDWLGVPQVIAPEEIVDPNVDEHSVMTYLSQFPK
	1	1	Q8VHX6-2	FLNC_MOUSE Isoform 2 of Filamin-C OS=Mus musculus GN=Flnc	23794	287186	753	79.7	1	1136.29	4541.14	4	0.0021	0	61.8	1.8e-06	EAMQQADDWLGVPQVIAPEEIVDPNVDEHSVMTYLSQFPK	Oxidation (M)	0.0010000000000000000000000000000000000000.0
	1	1	Q8VHX6-2	FLNC_MOUSE Isoform 2 of Filamin-C OS=Mus musculus GN=Flnc	23794	287186	753	79.7	1	1136.29	4541.15	4	0.0065	0	47.26	3.7e-05	EAMQQADDWLGVPQVIAPEEIVDPNVDEHSVMTYLSQFPK	Oxidation (M)	0.0000000000000000000000000000000100000000.0
	1	1	Q8VHX6-2	FLNC_MOUSE Isoform 2 of Filamin-C OS=Mus musculus GN=Flnc	23794	287186	753	79.7	1	1514.72	4541.15	3	0.0065	0	64	1e-06	EAMQQADDWLGVPQVIAPEEIVDPNVDEHSVMTYLSQFPK	Oxidation (M)	0.0000000000000000000000000000000100000000.0
	1	1	Q8VHX6-2	FLNC_MOUSE Isoform 2 of Filamin-C OS=Mus musculus GN=Flnc	23794	287186	753	79.7	1	1520.05	4557.12	3	-0.0139	0	6.08	0.38	EAMQQADDWLGVPQVIAPEEIVDPNVDEHSVMTYLSQFPK	2 Oxidation (M)	0.0010000000000000000000000000000100000000.0
	1	1	Q8VHX6-2	FLNC_MOUSE Isoform 2 of Filamin-C OS=Mus musculus GN=Flnc	23794	287186	753	79.7	1	1520.06	4557.14	3	0.0083	0	59.5	2.6e-06	EAMQQADDWLGVPQVIAPEEIVDPNVDEHSVMTYLSQFPK	2 Oxidation (M)	0.0010000000000000000000000000000100000000.0
	1	1	Q8VHX6-2	FLNC_MOUSE Isoform 2 of Filamin-C OS=Mus musculus GN=Flnc	23794	287186	753	79.7	1	1520.38	4558.12	3	0.9888	0	64.34	9.3e-07	EAMQQADDWLGVPQVIAPEEIVDPNVDEHSVMTYLSQFPK	2 Oxidation (M)	0.0010000000000000000000000000000100000000.0
	1	1	Q8VHX6-2	FLNC_MOUSE Isoform 2 of Filamin-C OS=Mus musculus GN=Flnc	23794	287186	753	79.7	1	1140.54	4558.15	4	1.015	0	30.54	0.0014	EAMQQADDWLGVPQVIAPEEIVDPNVDEHSVMTYLSQFPK	2 Oxidation (M)	0.0010000000000000000000000000000100000000.0
	1	1	Q8VHX6-2	FLNC_MOUSE Isoform 2 of Filamin-C OS=Mus musculus GN=Flnc	23794	287186	753	79.7	1	1140.55	4558.15	4	1.0169	0	8.25	0.18	EAMQQADDWLGVPQVIAPEEIVDPNVDEHSVMTYLSQFPK	2 Oxidation (M)	0.0010000000000000000000000000000100000000.0
	1	1	Q8VHX6-2	FLNC_MOUSE Isoform 2 of Filamin-C OS=Mus musculus GN=Flnc	23794	287186	753	79.7	1	940.464	4697.28	5	-0.0011	3	32.5	0.0021	DAGEGGLSLAVEGPSKAEITCKDNKDGTCTVSYLPTAPGDYSIIVR
	1	1	Q8VHX6-2	FLNC_MOUSE Isoform 2 of Filamin-C OS=Mus musculus GN=Flnc	23794	287186	753	79.7	1	1175.33	4697.29	4	0.0013	3	48.1	3.3e-05	DAGEGGLSLAVEGPSKAEITCKDNKDGTCTVSYLPTAPGDYSIIVR
	1	1	Q8VHX6-2	FLNC_MOUSE Isoform 2 of Filamin-C OS=Mus musculus GN=Flnc	23794	287186	753	79.7	1	963.111	4810.52	5	-0.0013	1	6.05	0.27	FGGEHIPNSPFHVLATEEPVVPVEPLESMLRPFNLVIPFTVQK
	1	1	Q8VHX6-2	FLNC_MOUSE Isoform 2 of Filamin-C OS=Mus musculus GN=Flnc	23794	287186	753	79.7	1	1203.64	4810.52	4	0.0035	1	13.35	0.056	FGGEHIPNSPFHVLATEEPVVPVEPLESMLRPFNLVIPFTVQK
	1	1	Q8VHX6-2	FLNC_MOUSE Isoform 2 of Filamin-C OS=Mus musculus GN=Flnc	23794	287186	753	79.7	1	1207.64	4826.52	4	0.0081	1	23.29	0.0065	FGGEHIPNSPFHVLATEEPVVPVEPLESMLRPFNLVIPFTVQK	Oxidation (M)	0.0000000000000000000000000000100000000000000.0
	1	1	Q8VHX6-2	FLNC_MOUSE Isoform 2 of Filamin-C OS=Mus musculus GN=Flnc	23794	287186	753	79.7	1	966.314	4826.53	5	0.0176	1	11.78	0.078	FGGEHIPNSPFHVLATEEPVVPVEPLESMLRPFNLVIPFTVQK	Oxidation (M)	0.0000000000000000000000000000100000000000000.0
	1	1	Q8VHX6-2	FLNC_MOUSE Isoform 2 of Filamin-C OS=Mus musculus GN=Flnc	23794	287186	753	79.7	1	828.073	4962.4	6	-0.0057	0	58.48	4.3e-06	VGEQSQAGDPGLVSAYGPGLEGGTTGVSSEFIVNTQNAGSGALSVTIDGPSK
	1	1	Q8VHX6-2	FLNC_MOUSE Isoform 2 of Filamin-C OS=Mus musculus GN=Flnc	23794	287186	753	79.7	1	1241.61	4962.4	4	0.0028	0	111.87	3.2e-11	VGEQSQAGDPGLVSAYGPGLEGGTTGVSSEFIVNTQNAGSGALSVTIDGPSK
	1	1	Q8VHX6-2	FLNC_MOUSE Isoform 2 of Filamin-C OS=Mus musculus GN=Flnc	23794	287186	753	79.7	1	1241.61	4962.41	4	0.0131	0	116.77	1.3e-11	VGEQSQAGDPGLVSAYGPGLEGGTTGVSSEFIVNTQNAGSGALSVTIDGPSK
	1	1	Q8VHX6-2	FLNC_MOUSE Isoform 2 of Filamin-C OS=Mus musculus GN=Flnc	23794	287186	753	79.7	1	1241.61	4962.42	4	0.0219	0	97.43	7.8e-10	VGEQSQAGDPGLVSAYGPGLEGGTTGVSSEFIVNTQNAGSGALSVTIDGPSK
	1	1	Q8VHX6-2	FLNC_MOUSE Isoform 2 of Filamin-C OS=Mus musculus GN=Flnc	23794	287186	753	79.7	1	1262.38	5045.5	4	0.0029	0	50.02	2e-05	AIAYGPGIEPQGNTVLQPAHFTVQTVDAGVGEVLVYIEDPEGHTEEAK
	1	1	Q8VHX6-2	FLNC_MOUSE Isoform 2 of Filamin-C OS=Mus musculus GN=Flnc	23794	287186	753	79.7	1	1010.3	5046.48	5	0.9842	0	29.43	0.0023	AIAYGPGIEPQGNTVLQPAHFTVQTVDAGVGEVLVYIEDPEGHTEEAK
	1	1	Q8VHX6-2	FLNC_MOUSE Isoform 2 of Filamin-C OS=Mus musculus GN=Flnc	23794	287186	753	79.7	1	1035.73	5173.6	5	0.0095	1	12.43	0.068	KAIAYGPGIEPQGNTVLQPAHFTVQTVDAGVGEVLVYIEDPEGHTEEAK
	1	1	Q8VHX6-2	FLNC_MOUSE Isoform 2 of Filamin-C OS=Mus musculus GN=Flnc	23794	287186	753	79.7	1	1035.73	5173.6	5	0.0153	1	59.55	2.6e-06	KAIAYGPGIEPQGNTVLQPAHFTVQTVDAGVGEVLVYIEDPEGHTEEAK
	1	2	B7FAU9	B7FAU9_MOUSE Filamin, alpha OS=Mus musculus GN=Flna PE=1 SV=1	18201	280325	555	73	1	375.741	749.468	2	-0.0008	0	19.95	0.039	YTILIK
	1	2	B7FAU9	B7FAU9_MOUSE Filamin, alpha OS=Mus musculus GN=Flna PE=1 SV=1	18201	280325	555	73	1	375.743	749.471	2	0.0018	0	25.76	0.0045	YTILIK
	1	2	B7FAU9	B7FAU9_MOUSE Filamin, alpha OS=Mus musculus GN=Flna PE=1 SV=1	18201	280325	555	73	1	375.743	749.471	2	0.0019	0	26.59	0.0037	YTILIK
	1	2	B7FAU9	B7FAU9_MOUSE Filamin, alpha OS=Mus musculus GN=Flna PE=1 SV=1	18201	280325	555	73	0	376.7	751.386	2	-0.0003	0	24	0.011	FTVETR
	1	2	B7FAU9	B7FAU9_MOUSE Filamin, alpha OS=Mus musculus GN=Flna PE=1 SV=1	18201	280325	555	73	0	376.7	751.386	2	-0.0001	0	29.97	0.0023	FTVETR
	1	2	B7FAU9	B7FAU9_MOUSE Filamin, alpha OS=Mus musculus GN=Flna PE=1 SV=1	18201	280325	555	73	0	376.701	751.388	2	0.0011	0	23.66	0.0098	FTVETR
	1	2	B7FAU9	B7FAU9_MOUSE Filamin, alpha OS=Mus musculus GN=Flna PE=1 SV=1	18201	280325	555	73	1	376.71	751.405	2	0	0	16.06	0.21	YVICVR
	1	2	B7FAU9	B7FAU9_MOUSE Filamin, alpha OS=Mus musculus GN=Flna PE=1 SV=1	18201	280325	555	73	0	381.223	760.431	2	-0.0018	0	41.71	0.00054	LVSIDSK
	1	2	B7FAU9	B7FAU9_MOUSE Filamin, alpha OS=Mus musculus GN=Flna PE=1 SV=1	18201	280325	555	73	0	381.224	760.432	2	-0.0007	0	34.16	0.0082	LVSIDSK
	1	2	B7FAU9	B7FAU9_MOUSE Filamin, alpha OS=Mus musculus GN=Flna PE=1 SV=1	18201	280325	555	73	1	395.726	789.438	2	-0.0004	0	24.74	0.0048	VYGPGVAK
	1	2	B7FAU9	B7FAU9_MOUSE Filamin, alpha OS=Mus musculus GN=Flna PE=1 SV=1	18201	280325	555	73	1	395.727	789.439	2	0.0008	0	25.02	0.0079	VYGPGVAK
	1	2	B7FAU9	B7FAU9_MOUSE Filamin, alpha OS=Mus musculus GN=Flna PE=1 SV=1	18201	280325	555	73	1	407.214	812.413	2	-0.0006	0	35.21	0.0024	AEGPGLNR
	1	2	B7FAU9	B7FAU9_MOUSE Filamin, alpha OS=Mus musculus GN=Flna PE=1 SV=1	18201	280325	555	73	1	414.24	826.465	2	-0.0008	1	14.76	0.49	ARGPGLEK
	1	2	B7FAU9	B7FAU9_MOUSE Filamin, alpha OS=Mus musculus GN=Flna PE=1 SV=1	18201	280325	555	73	0	415.242	828.47	2	-0.0003	0	19.62	0.017	AIVDGNLK
	1	2	B7FAU9	B7FAU9_MOUSE Filamin, alpha OS=Mus musculus GN=Flna PE=1 SV=1	18201	280325	555	73	0	415.243	828.471	2	0	0	30.98	0.0015	AIVDGNLK
	1	2	B7FAU9	B7FAU9_MOUSE Filamin, alpha OS=Mus musculus GN=Flna PE=1 SV=1	18201	280325	555	73	1	416.747	831.48	2	-0.0016	1	37.74	0.0028	VKESITR
	1	2	B7FAU9	B7FAU9_MOUSE Filamin, alpha OS=Mus musculus GN=Flna PE=1 SV=1	18201	280325	555	73	1	430.727	859.439	2	-0.0014	0	32.5	0.021	GEITGEVR
	1	2	B7FAU9	B7FAU9_MOUSE Filamin, alpha OS=Mus musculus GN=Flna PE=1 SV=1	18201	280325	555	73	1	430.727	859.439	2	-0.0008	0	18.27	0.086	GEITGEVR
	1	2	B7FAU9	B7FAU9_MOUSE Filamin, alpha OS=Mus musculus GN=Flna PE=1 SV=1	18201	280325	555	73	1	441.774	881.532	2	-0.001	0	20.52	0.059	AGVAPLQVK
	1	2	B7FAU9	B7FAU9_MOUSE Filamin, alpha OS=Mus musculus GN=Flna PE=1 SV=1	18201	280325	555	73	1	441.774	881.533	2	-0.0002	0	48.31	0.0001	AGVAPLQVK
	1	2	B7FAU9	B7FAU9_MOUSE Filamin, alpha OS=Mus musculus GN=Flna PE=1 SV=1	18201	280325	555	73	1	441.774	881.533	2	-0.0001	0	9.35	0.8	AGVAPLQVK
	1	2	B7FAU9	B7FAU9_MOUSE Filamin, alpha OS=Mus musculus GN=Flna PE=1 SV=1	18201	280325	555	73	1	458.776	915.537	2	-0.0017	1	43.07	0.00028	IKVSGLGDK
	1	2	B7FAU9	B7FAU9_MOUSE Filamin, alpha OS=Mus musculus GN=Flna PE=1 SV=1	18201	280325	555	73	1	469.252	936.49	2	-0.0017	1	20.32	0.056	VKETADFK
	1	2	B7FAU9	B7FAU9_MOUSE Filamin, alpha OS=Mus musculus GN=Flna PE=1 SV=1	18201	280325	555	73	1	469.253	936.491	2	-0.0009	1	36.64	0.0027	VKETADFK
	1	2	B7FAU9	B7FAU9_MOUSE Filamin, alpha OS=Mus musculus GN=Flna PE=1 SV=1	18201	280325	555	73	1	476.741	951.467	2	0.001	0	52.92	0.0001	AEFTVETR
	1	2	B7FAU9	B7FAU9_MOUSE Filamin, alpha OS=Mus musculus GN=Flna PE=1 SV=1	18201	280325	555	73	1	483.729	965.444	2	-0.0011	0	39.14	0.0019	AEISFEDR
	1	2	B7FAU9	B7FAU9_MOUSE Filamin, alpha OS=Mus musculus GN=Flna PE=1 SV=1	18201	280325	555	73	1	484.263	966.512	2	-0.0013	0	38.33	0.00095	VLPTHDASK
	1	2	B7FAU9	B7FAU9_MOUSE Filamin, alpha OS=Mus musculus GN=Flna PE=1 SV=1	18201	280325	555	73	1	484.264	966.513	2	-0.0004	0	6.65	0.5	VLPTHDASK
	1	2	B7FAU9	B7FAU9_MOUSE Filamin, alpha OS=Mus musculus GN=Flna PE=1 SV=1	18201	280325	555	73	0	486.287	970.56	2	-0.0001	0	32.24	0.0078	LLGWIQNK
	1	2	B7FAU9	B7FAU9_MOUSE Filamin, alpha OS=Mus musculus GN=Flna PE=1 SV=1	18201	280325	555	73	0	486.287	970.56	2	0.0001	0	30.63	0.0035	LLGWIQNK
	1	2	B7FAU9	B7FAU9_MOUSE Filamin, alpha OS=Mus musculus GN=Flna PE=1 SV=1	18201	280325	555	73	0	486.288	970.561	2	0.0005	0	2.83	0.75	LLGWIQNK
	1	2	B7FAU9	B7FAU9_MOUSE Filamin, alpha OS=Mus musculus GN=Flna PE=1 SV=1	18201	280325	555	73	0	486.288	970.561	2	0.0007	0	24.61	0.018	LLGWIQNK
	1	2	B7FAU9	B7FAU9_MOUSE Filamin, alpha OS=Mus musculus GN=Flna PE=1 SV=1	18201	280325	555	73	0	486.288	970.561	2	0.0008	0	30.18	0.0072	LLGWIQNK
	1	2	B7FAU9	B7FAU9_MOUSE Filamin, alpha OS=Mus musculus GN=Flna PE=1 SV=1	18201	280325	555	73	0	486.288	970.562	2	0.0019	0	11.86	0.11	LLGWIQNK
	1	2	B7FAU9	B7FAU9_MOUSE Filamin, alpha OS=Mus musculus GN=Flna PE=1 SV=1	18201	280325	555	73	0	486.289	970.563	2	0.0026	0	10.48	0.11	LLGWIQNK
	1	2	B7FAU9	B7FAU9_MOUSE Filamin, alpha OS=Mus musculus GN=Flna PE=1 SV=1	18201	280325	555	73	0	486.289	970.563	2	0.0029	0	4.93	0.34	LLGWIQNK
	1	2	B7FAU9	B7FAU9_MOUSE Filamin, alpha OS=Mus musculus GN=Flna PE=1 SV=1	18201	280325	555	73	1	494.774	987.534	2	-0.0008	1	56.04	0.00011	KGEITGEVR
	1	2	B7FAU9	B7FAU9_MOUSE Filamin, alpha OS=Mus musculus GN=Flna PE=1 SV=1	18201	280325	555	73	1	494.775	987.535	2	0.0001	1	23.56	0.063	KGEITGEVR
	1	2	B7FAU9	B7FAU9_MOUSE Filamin, alpha OS=Mus musculus GN=Flna PE=1 SV=1	18201	280325	555	73	1	494.799	987.583	2	0.0007	2	7.31	0.45	VKESITRR
	1	2	B7FAU9	B7FAU9_MOUSE Filamin, alpha OS=Mus musculus GN=Flna PE=1 SV=1	18201	280325	555	73	1	500.724	999.433	2	0.0002	0	14.05	0.63	SNFTVDCSK
	1	2	B7FAU9	B7FAU9_MOUSE Filamin, alpha OS=Mus musculus GN=Flna PE=1 SV=1	18201	280325	555	73	0	504.265	1006.52	2	-0.0034	0	54.39	5.3e-05	IQQNTFTR
	1	2	B7FAU9	B7FAU9_MOUSE Filamin, alpha OS=Mus musculus GN=Flna PE=1 SV=1	18201	280325	555	73	0	504.267	1006.52	2	-0.0006	0	49.15	8.7e-05	IQQNTFTR
	1	2	B7FAU9	B7FAU9_MOUSE Filamin, alpha OS=Mus musculus GN=Flna PE=1 SV=1	18201	280325	555	73	0	504.77	1007.52	2	1.0053	0	24.66	0.046	IQQNTFTR
	1	2	B7FAU9	B7FAU9_MOUSE Filamin, alpha OS=Mus musculus GN=Flna PE=1 SV=1	18201	280325	555	73	1	509.308	1016.6	2	-0.0002	1	30.8	0.01	VKVYGPGVAK
	1	2	B7FAU9	B7FAU9_MOUSE Filamin, alpha OS=Mus musculus GN=Flna PE=1 SV=1	18201	280325	555	73	1	520.796	1039.58	2	-0.0004	1	39.98	0.00035	VKAEGPGLNR
	1	2	B7FAU9	B7FAU9_MOUSE Filamin, alpha OS=Mus musculus GN=Flna PE=1 SV=1	18201	280325	555	73	0	522.753	1043.49	2	-0.0002	0	37.93	0.0025	DLAEDAPWK
	1	2	B7FAU9	B7FAU9_MOUSE Filamin, alpha OS=Mus musculus GN=Flna PE=1 SV=1	18201	280325	555	73	1	525.276	1048.54	2	-0.0001	0	35.05	0.0035	LSPFMADIR
	1	2	B7FAU9	B7FAU9_MOUSE Filamin, alpha OS=Mus musculus GN=Flna PE=1 SV=1	18201	280325	555	73	1	525.276	1048.54	2	0.0005	0	23.18	0.0069	LSPFMADIR
	1	2	B7FAU9	B7FAU9_MOUSE Filamin, alpha OS=Mus musculus GN=Flna PE=1 SV=1	18201	280325	555	73	1	525.276	1048.54	2	0.0007	0	52.43	4.7e-05	LSPFMADIR
	1	2	B7FAU9	B7FAU9_MOUSE Filamin, alpha OS=Mus musculus GN=Flna PE=1 SV=1	18201	280325	555	73	0	527.246	1052.48	2	0.0004	0	42.09	0.00021	NDNDTFTVK
	1	2	B7FAU9	B7FAU9_MOUSE Filamin, alpha OS=Mus musculus GN=Flna PE=1 SV=1	18201	280325	555	73	1	528.278	1054.54	2	-0.0004	1	13.96	0.11	HNQRPTFR
	1	2	B7FAU9	B7FAU9_MOUSE Filamin, alpha OS=Mus musculus GN=Flna PE=1 SV=1	18201	280325	555	73	1	533.273	1064.53	2	-0.0001	0	32.43	0.0031	LSPFMADIR	Oxidation (M)	0.000010000.0
	1	2	B7FAU9	B7FAU9_MOUSE Filamin, alpha OS=Mus musculus GN=Flna PE=1 SV=1	18201	280325	555	73	1	533.274	1064.53	2	0	0	35.99	0.00042	LSPFMADIR	Oxidation (M)	0.000010000.0
	1	2	B7FAU9	B7FAU9_MOUSE Filamin, alpha OS=Mus musculus GN=Flna PE=1 SV=1	18201	280325	555	73	1	533.274	1064.53	2	0.0001	0	39.3	0.0011	LSPFMADIR	Oxidation (M)	0.000010000.0
	1	2	B7FAU9	B7FAU9_MOUSE Filamin, alpha OS=Mus musculus GN=Flna PE=1 SV=1	18201	280325	555	73	1	533.275	1064.54	2	0.0034	0	33.66	0.0007	LSPFMADIR	Oxidation (M)	0.000010000.0
	1	2	B7FAU9	B7FAU9_MOUSE Filamin, alpha OS=Mus musculus GN=Flna PE=1 SV=1	18201	280325	555	73	1	536.785	1071.56	2	-0.0004	0	37.2	0.0011	VAQPSITDNK
	1	2	B7FAU9	B7FAU9_MOUSE Filamin, alpha OS=Mus musculus GN=Flna PE=1 SV=1	18201	280325	555	73	1	538.85	1075.69	2	-0.0006	2	11.51	0.22	LKPGAPLRPK
	1	2	B7FAU9	B7FAU9_MOUSE Filamin, alpha OS=Mus musculus GN=Flna PE=1 SV=1	18201	280325	555	73	1	539.302	1076.59	2	0.0019	0	52.73	8.6e-05	LDVQFSGLAK
	1	2	B7FAU9	B7FAU9_MOUSE Filamin, alpha OS=Mus musculus GN=Flna PE=1 SV=1	18201	280325	555	73	1	540.283	1078.55	2	-0.0005	0	61.36	6.4e-06	VNVGAGSHPNK
	1	2	B7FAU9	B7FAU9_MOUSE Filamin, alpha OS=Mus musculus GN=Flna PE=1 SV=1	18201	280325	555	73	1	542.271	1082.53	2	-0.0004	0	50.59	6.3e-05	SPFEVYVDK
	1	2	B7FAU9	B7FAU9_MOUSE Filamin, alpha OS=Mus musculus GN=Flna PE=1 SV=1	18201	280325	555	73	1	543.316	1084.62	2	0.0001	0	35.11	0.0025	LYSVSYLLK
	1	2	B7FAU9	B7FAU9_MOUSE Filamin, alpha OS=Mus musculus GN=Flna PE=1 SV=1	18201	280325	555	73	1	543.316	1084.62	2	0.0007	0	46.21	0.00037	LYSVSYLLK
	1	2	B7FAU9	B7FAU9_MOUSE Filamin, alpha OS=Mus musculus GN=Flna PE=1 SV=1	18201	280325	555	73	1	547.777	1093.54	2	-0.0005	1	52.36	0.00027	AEISFEDRK
	1	2	B7FAU9	B7FAU9_MOUSE Filamin, alpha OS=Mus musculus GN=Flna PE=1 SV=1	18201	280325	555	73	1	550.29	1098.57	2	-0.0018	0	41.62	0.00035	GTVEPQLEAR
	1	2	B7FAU9	B7FAU9_MOUSE Filamin, alpha OS=Mus musculus GN=Flna PE=1 SV=1	18201	280325	555	73	1	550.291	1098.57	2	0.0009	0	53.77	5.9e-05	GTVEPQLEAR
	1	2	B7FAU9	B7FAU9_MOUSE Filamin, alpha OS=Mus musculus GN=Flna PE=1 SV=1	18201	280325	555	73	1	554.791	1107.57	2	0.0003	1	40.28	0.0036	RAEFTVETR
	1	2	B7FAU9	B7FAU9_MOUSE Filamin, alpha OS=Mus musculus GN=Flna PE=1 SV=1	18201	280325	555	73	1	554.809	1107.6	2	-0.0004	0	42.99	0.00056	ALTQTGGPHVK
	1	2	B7FAU9	B7FAU9_MOUSE Filamin, alpha OS=Mus musculus GN=Flna PE=1 SV=1	18201	280325	555	73	1	554.809	1107.6	2	0.0006	0	44.94	0.00017	ALTQTGGPHVK
	1	2	B7FAU9	B7FAU9_MOUSE Filamin, alpha OS=Mus musculus GN=Flna PE=1 SV=1	18201	280325	555	73	0	568.314	1134.61	2	-0.0003	1	53.91	0.00017	KIQQNTFTR
	1	2	B7FAU9	B7FAU9_MOUSE Filamin, alpha OS=Mus musculus GN=Flna PE=1 SV=1	18201	280325	555	73	0	379.212	1134.61	3	0	1	31.4	0.019	KIQQNTFTR
	1	2	B7FAU9	B7FAU9_MOUSE Filamin, alpha OS=Mus musculus GN=Flna PE=1 SV=1	18201	280325	555	73	1	573.273	1144.53	2	-0.0025	0	35.84	0.00049	AHVAPCFDASK
	1	2	B7FAU9	B7FAU9_MOUSE Filamin, alpha OS=Mus musculus GN=Flna PE=1 SV=1	18201	280325	555	73	0	573.329	1144.64	2	-0.001	1	42.35	0.00026	GAGSGELKVTVK
	1	2	B7FAU9	B7FAU9_MOUSE Filamin, alpha OS=Mus musculus GN=Flna PE=1 SV=1	18201	280325	555	73	0	382.555	1144.64	3	-0.001	1	42.41	0.0013	GAGSGELKVTVK
	1	2	B7FAU9	B7FAU9_MOUSE Filamin, alpha OS=Mus musculus GN=Flna PE=1 SV=1	18201	280325	555	73	0	573.329	1144.64	2	-0.0009	1	59.89	2.1e-05	GAGSGELKVTVK
	1	2	B7FAU9	B7FAU9_MOUSE Filamin, alpha OS=Mus musculus GN=Flna PE=1 SV=1	18201	280325	555	73	1	383.539	1147.6	3	-0.0019	0	16.57	0.028	ETGEHLVHVK
	1	2	B7FAU9	B7FAU9_MOUSE Filamin, alpha OS=Mus musculus GN=Flna PE=1 SV=1	18201	280325	555	73	1	574.806	1147.6	2	-0.0012	0	41.16	0.0018	ETGEHLVHVK
	1	2	B7FAU9	B7FAU9_MOUSE Filamin, alpha OS=Mus musculus GN=Flna PE=1 SV=1	18201	280325	555	73	1	384.548	1150.62	3	0.0002	1	41.38	0.0018	DKGEYTLVVK
	1	2	B7FAU9	B7FAU9_MOUSE Filamin, alpha OS=Mus musculus GN=Flna PE=1 SV=1	18201	280325	555	73	1	576.319	1150.62	2	0.0004	1	62.97	1.8e-05	DKGEYTLVVK
	1	2	B7FAU9	B7FAU9_MOUSE Filamin, alpha OS=Mus musculus GN=Flna PE=1 SV=1	18201	280325	555	73	1	385.548	1153.62	3	-0.0023	0	13.18	0.066	NGHVGISFVPK
	1	2	B7FAU9	B7FAU9_MOUSE Filamin, alpha OS=Mus musculus GN=Flna PE=1 SV=1	18201	280325	555	73	1	577.819	1153.62	2	-0.0016	0	39.59	0.0011	NGHVGISFVPK
	1	2	B7FAU9	B7FAU9_MOUSE Filamin, alpha OS=Mus musculus GN=Flna PE=1 SV=1	18201	280325	555	73	1	385.548	1153.62	3	-0.0011	0	47.49	0.00017	NGHVGISFVPK
	1	2	B7FAU9	B7FAU9_MOUSE Filamin, alpha OS=Mus musculus GN=Flna PE=1 SV=1	18201	280325	555	73	1	582.318	1162.62	2	-0.0018	0	31.24	0.0012	ENGIYLIDVK
	1	2	B7FAU9	B7FAU9_MOUSE Filamin, alpha OS=Mus musculus GN=Flna PE=1 SV=1	18201	280325	555	73	1	582.319	1162.62	2	0.0001	0	51.31	6e-05	ENGIYLIDVK
	1	2	B7FAU9	B7FAU9_MOUSE Filamin, alpha OS=Mus musculus GN=Flna PE=1 SV=1	18201	280325	555	73	1	584.303	1166.59	2	-0.0014	0	56.62	2.3e-05	VPVHDVTDASK
	1	2	B7FAU9	B7FAU9_MOUSE Filamin, alpha OS=Mus musculus GN=Flna PE=1 SV=1	18201	280325	555	73	1	389.871	1166.59	3	-0.0008	0	66.96	5.3e-07	VPVHDVTDASK
	1	2	B7FAU9	B7FAU9_MOUSE Filamin, alpha OS=Mus musculus GN=Flna PE=1 SV=1	18201	280325	555	73	1	584.305	1166.6	2	0.002	0	39.86	0.00064	VPVHDVTDASK
	1	2	B7FAU9	B7FAU9_MOUSE Filamin, alpha OS=Mus musculus GN=Flna PE=1 SV=1	18201	280325	555	73	0	586.8	1171.59	2	-0.0023	1	25.94	0.026	DLAEDAPWKK
	1	2	B7FAU9	B7FAU9_MOUSE Filamin, alpha OS=Mus musculus GN=Flna PE=1 SV=1	18201	280325	555	73	0	391.536	1171.59	3	0.0003	1	17.12	0.39	DLAEDAPWKK
	1	2	B7FAU9	B7FAU9_MOUSE Filamin, alpha OS=Mus musculus GN=Flna PE=1 SV=1	18201	280325	555	73	1	587.327	1172.64	2	-0.0015	1	55.93	2.1e-05	VSGLGDKVDVGK
	1	2	B7FAU9	B7FAU9_MOUSE Filamin, alpha OS=Mus musculus GN=Flna PE=1 SV=1	18201	280325	555	73	1	592.327	1182.64	2	0.0016	2	11.84	0.26	KHNQRPTFR
	1	2	B7FAU9	B7FAU9_MOUSE Filamin, alpha OS=Mus musculus GN=Flna PE=1 SV=1	18201	280325	555	73	1	398.899	1193.67	3	-0.0027	1	6.41	0.25	VLPTHDASKVK
	1	2	B7FAU9	B7FAU9_MOUSE Filamin, alpha OS=Mus musculus GN=Flna PE=1 SV=1	18201	280325	555	73	1	597.845	1193.68	2	-0.0012	1	67.41	5.3e-06	VKVLPTHDASK
	1	2	B7FAU9	B7FAU9_MOUSE Filamin, alpha OS=Mus musculus GN=Flna PE=1 SV=1	18201	280325	555	73	1	398.901	1193.68	3	0.0032	1	20.97	0.019	VKVLPTHDASK
	1	2	B7FAU9	B7FAU9_MOUSE Filamin, alpha OS=Mus musculus GN=Flna PE=1 SV=1	18201	280325	555	73	1	399.546	1195.62	3	-0.0019	1	49.17	0.00052	VKVEPSHDASK
	1	2	B7FAU9	B7FAU9_MOUSE Filamin, alpha OS=Mus musculus GN=Flna PE=1 SV=1	18201	280325	555	73	1	598.816	1195.62	2	-0.0017	1	51.64	0.00029	VKVEPSHDASK
	1	2	B7FAU9	B7FAU9_MOUSE Filamin, alpha OS=Mus musculus GN=Flna PE=1 SV=1	18201	280325	555	73	1	399.547	1195.62	3	0.0001	1	47.52	0.00079	VKVEPSHDASK
	1	2	B7FAU9	B7FAU9_MOUSE Filamin, alpha OS=Mus musculus GN=Flna PE=1 SV=1	18201	280325	555	73	1	598.818	1195.62	2	0.0014	1	46.42	0.001	VKVEPSHDASK
	1	2	B7FAU9	B7FAU9_MOUSE Filamin, alpha OS=Mus musculus GN=Flna PE=1 SV=1	18201	280325	555	73	1	400.562	1198.66	3	-0.0022	2	17.91	0.021	VTVKGPKGEER
	1	2	B7FAU9	B7FAU9_MOUSE Filamin, alpha OS=Mus musculus GN=Flna PE=1 SV=1	18201	280325	555	73	1	600.34	1198.67	2	-0.0009	2	25.97	0.0076	VTVKGPKGEER
	1	2	B7FAU9	B7FAU9_MOUSE Filamin, alpha OS=Mus musculus GN=Flna PE=1 SV=1	18201	280325	555	73	1	401.207	1200.6	3	-0.0026	1	29.28	0.024	ETADFKVYTK
	1	2	B7FAU9	B7FAU9_MOUSE Filamin, alpha OS=Mus musculus GN=Flna PE=1 SV=1	18201	280325	555	73	1	601.309	1200.6	2	0.0007	1	54.66	0.00015	ETADFKVYTK
	1	2	B7FAU9	B7FAU9_MOUSE Filamin, alpha OS=Mus musculus GN=Flna PE=1 SV=1	18201	280325	555	73	1	606.275	1210.54	2	-0.0003	0	44.09	9.3e-05	EAPQDFHPDR
	1	2	B7FAU9	B7FAU9_MOUSE Filamin, alpha OS=Mus musculus GN=Flna PE=1 SV=1	18201	280325	555	73	1	404.519	1210.54	3	-0.0002	0	29.57	0.0017	EAPQDFHPDR
	1	2	B7FAU9	B7FAU9_MOUSE Filamin, alpha OS=Mus musculus GN=Flna PE=1 SV=1	18201	280325	555	73	1	404.52	1210.54	3	0.0003	0	13.35	0.056	EAPQDFHPDR
	1	2	B7FAU9	B7FAU9_MOUSE Filamin, alpha OS=Mus musculus GN=Flna PE=1 SV=1	18201	280325	555	73	1	613.287	1224.56	2	-0.0027	0	50.91	3.5e-05	EATTEFSVDAR
	1	2	B7FAU9	B7FAU9_MOUSE Filamin, alpha OS=Mus musculus GN=Flna PE=1 SV=1	18201	280325	555	73	1	613.289	1224.56	2	0.001	0	75.61	4.3e-07	EATTEFSVDAR
	1	2	B7FAU9	B7FAU9_MOUSE Filamin, alpha OS=Mus musculus GN=Flna PE=1 SV=1	18201	280325	555	73	0	613.889	1225.76	2	-0.0011	0	28.46	0.0021	LIALLEVLSQK
	1	2	B7FAU9	B7FAU9_MOUSE Filamin, alpha OS=Mus musculus GN=Flna PE=1 SV=1	18201	280325	555	73	0	613.889	1225.76	2	-0.0003	0	25.49	0.0048	LIALLEVLSQK
	1	2	B7FAU9	B7FAU9_MOUSE Filamin, alpha OS=Mus musculus GN=Flna PE=1 SV=1	18201	280325	555	73	0	613.89	1225.77	2	0.0006	0	56.2	5.4e-06	LIALLEVLSQK
	1	2	B7FAU9	B7FAU9_MOUSE Filamin, alpha OS=Mus musculus GN=Flna PE=1 SV=1	18201	280325	555	73	0	613.89	1225.77	2	0.0009	0	56.4	5.1e-06	LIALLEVLSQK
	1	2	B7FAU9	B7FAU9_MOUSE Filamin, alpha OS=Mus musculus GN=Flna PE=1 SV=1	18201	280325	555	73	0	409.596	1225.77	3	0.0011	0	34.64	0.00056	LIALLEVLSQK
	1	2	B7FAU9	B7FAU9_MOUSE Filamin, alpha OS=Mus musculus GN=Flna PE=1 SV=1	18201	280325	555	73	0	613.89	1225.77	2	0.0013	0	56.43	5.1e-06	LIALLEVLSQK
	1	2	B7FAU9	B7FAU9_MOUSE Filamin, alpha OS=Mus musculus GN=Flna PE=1 SV=1	18201	280325	555	73	0	613.89	1225.77	2	0.0014	0	43.94	7.6e-05	LIALLEVLSQK
	1	2	B7FAU9	B7FAU9_MOUSE Filamin, alpha OS=Mus musculus GN=Flna PE=1 SV=1	18201	280325	555	73	0	409.596	1225.77	3	0.0017	0	15.96	0.032	LIALLEVLSQK
	1	2	B7FAU9	B7FAU9_MOUSE Filamin, alpha OS=Mus musculus GN=Flna PE=1 SV=1	18201	280325	555	73	0	613.891	1225.77	2	0.0022	0	41.84	0.00012	LIALLEVLSQK
	1	2	B7FAU9	B7FAU9_MOUSE Filamin, alpha OS=Mus musculus GN=Flna PE=1 SV=1	18201	280325	555	73	1	618.838	1235.66	2	0.0002	2	32.06	0.0034	KRAEFTVETR
	1	2	B7FAU9	B7FAU9_MOUSE Filamin, alpha OS=Mus musculus GN=Flna PE=1 SV=1	18201	280325	555	73	1	412.895	1235.66	3	0.0004	2	29.83	0.0054	KRAEFTVETR
	1	2	B7FAU9	B7FAU9_MOUSE Filamin, alpha OS=Mus musculus GN=Flna PE=1 SV=1	18201	280325	555	73	1	412.896	1235.67	3	0.0033	2	19.31	0.066	KRAEFTVETR
	1	2	B7FAU9	B7FAU9_MOUSE Filamin, alpha OS=Mus musculus GN=Flna PE=1 SV=1	18201	280325	555	73	1	620.839	1239.66	2	0.0018	0	48.19	3e-05	AWGPGLEGGIVGK
	1	2	B7FAU9	B7FAU9_MOUSE Filamin, alpha OS=Mus musculus GN=Flna PE=1 SV=1	18201	280325	555	73	0	419.247	1254.72	3	0.0006	1	36.31	0.0013	QRLLGWIQNK
	1	2	B7FAU9	B7FAU9_MOUSE Filamin, alpha OS=Mus musculus GN=Flna PE=1 SV=1	18201	280325	555	73	0	628.369	1254.72	2	0.003	1	59.94	1.9e-05	QRLLGWIQNK
	1	2	B7FAU9	B7FAU9_MOUSE Filamin, alpha OS=Mus musculus GN=Flna PE=1 SV=1	18201	280325	555	73	1	631.354	1260.69	2	0.0004	0	95.04	5.6e-09	LTVSSLQESGLK
	1	2	B7FAU9	B7FAU9_MOUSE Filamin, alpha OS=Mus musculus GN=Flna PE=1 SV=1	18201	280325	555	73	1	421.575	1261.7	3	-0.0006	1	27.17	0.0078	GKLDVQFSGLAK
	1	2	B7FAU9	B7FAU9_MOUSE Filamin, alpha OS=Mus musculus GN=Flna PE=1 SV=1	18201	280325	555	73	1	421.575	1261.7	3	-0.0001	1	44.57	0.00023	GKLDVQFSGLAK
	1	2	B7FAU9	B7FAU9_MOUSE Filamin, alpha OS=Mus musculus GN=Flna PE=1 SV=1	18201	280325	555	73	1	631.859	1261.7	2	0.0006	1	64.84	1.4e-06	GKLDVQFSGLAK
	1	2	B7FAU9	B7FAU9_MOUSE Filamin, alpha OS=Mus musculus GN=Flna PE=1 SV=1	18201	280325	555	73	1	634.778	1267.54	2	0.0052	0	0.7	2.3	ALTQTGGPHVK	2 Phospho (ST)	0.00202000000.0
	1	2	B7FAU9	B7FAU9_MOUSE Filamin, alpha OS=Mus musculus GN=Flna PE=1 SV=1	18201	280325	555	73	1	425.946	1274.82	3	-0.0021	3	26.58	0.0026	AKLKPGAPLRPK
	1	2	B7FAU9	B7FAU9_MOUSE Filamin, alpha OS=Mus musculus GN=Flna PE=1 SV=1	18201	280325	555	73	1	426.238	1275.69	3	-0.0003	1	16.31	0.03	ETGEHLVHVKK
	1	2	B7FAU9	B7FAU9_MOUSE Filamin, alpha OS=Mus musculus GN=Flna PE=1 SV=1	18201	280325	555	73	1	426.238	1275.69	3	-0.0002	1	11.3	0.53	ETGEHLVHVKK
	1	2	B7FAU9	B7FAU9_MOUSE Filamin, alpha OS=Mus musculus GN=Flna PE=1 SV=1	18201	280325	555	73	1	638.854	1275.69	2	0.0003	1	53.56	0.00017	ETGEHLVHVKK
	1	2	B7FAU9	B7FAU9_MOUSE Filamin, alpha OS=Mus musculus GN=Flna PE=1 SV=1	18201	280325	555	73	1	642.377	1282.74	2	0	0	32.58	0.0097	VTVLFAGQHIAK
	1	2	B7FAU9	B7FAU9_MOUSE Filamin, alpha OS=Mus musculus GN=Flna PE=1 SV=1	18201	280325	555	73	1	428.587	1282.74	3	0.0008	0	28.14	0.0023	VTVLFAGQHIAK
	1	2	B7FAU9	B7FAU9_MOUSE Filamin, alpha OS=Mus musculus GN=Flna PE=1 SV=1	18201	280325	555	73	1	428.588	1282.74	3	0.0022	0	36.05	0.00042	VTVLFAGQHIAK
	1	2	B7FAU9	B7FAU9_MOUSE Filamin, alpha OS=Mus musculus GN=Flna PE=1 SV=1	18201	280325	555	73	1	428.589	1282.74	3	0.0045	0	4.45	0.38	VTVLFAGQHIAK
	1	2	B7FAU9	B7FAU9_MOUSE Filamin, alpha OS=Mus musculus GN=Flna PE=1 SV=1	18201	280325	555	73	1	643.367	1284.72	2	-0.0004	0	16.58	0.031	LPQLPITNFSR
	1	2	B7FAU9	B7FAU9_MOUSE Filamin, alpha OS=Mus musculus GN=Flna PE=1 SV=1	18201	280325	555	73	1	643.367	1284.72	2	0.0014	0	50.12	3e-05	LPQLPITNFSR
	1	2	B7FAU9	B7FAU9_MOUSE Filamin, alpha OS=Mus musculus GN=Flna PE=1 SV=1	18201	280325	555	73	1	643.368	1284.72	2	0.0026	0	50.75	2.9e-05	LPQLPITNFSR
	1	2	B7FAU9	B7FAU9_MOUSE Filamin, alpha OS=Mus musculus GN=Flna PE=1 SV=1	18201	280325	555	73	1	645.827	1289.64	2	-0.0002	0	51.45	4.3e-05	YGGQPVPNFPSK
	1	2	B7FAU9	B7FAU9_MOUSE Filamin, alpha OS=Mus musculus GN=Flna PE=1 SV=1	18201	280325	555	73	1	645.828	1289.64	2	0.0014	0	9.12	0.7	YGGQPVPNFPSK
	1	2	B7FAU9	B7FAU9_MOUSE Filamin, alpha OS=Mus musculus GN=Flna PE=1 SV=1	18201	280325	555	73	1	434.559	1300.65	3	-0.0022	0	30.04	0.0015	FNGTHIPGSPFK
	1	2	B7FAU9	B7FAU9_MOUSE Filamin, alpha OS=Mus musculus GN=Flna PE=1 SV=1	18201	280325	555	73	1	651.336	1300.66	2	0.0009	0	12.15	0.5	FNGTHIPGSPFK
	1	2	B7FAU9	B7FAU9_MOUSE Filamin, alpha OS=Mus musculus GN=Flna PE=1 SV=1	18201	280325	555	73	1	434.56	1300.66	3	0.0022	0	36.79	0.00065	FNGTHIPGSPFK
	1	2	B7FAU9	B7FAU9_MOUSE Filamin, alpha OS=Mus musculus GN=Flna PE=1 SV=1	18201	280325	555	73	1	651.339	1300.66	2	0.0064	0	4.49	0.38	FNGTHIPGSPFK
	1	2	B7FAU9	B7FAU9_MOUSE Filamin, alpha OS=Mus musculus GN=Flna PE=1 SV=1	18201	280325	555	73	1	436.245	1305.71	3	-0.0014	1	38.42	0.00025	VNVGAGSHPNKVK
	1	2	B7FAU9	B7FAU9_MOUSE Filamin, alpha OS=Mus musculus GN=Flna PE=1 SV=1	18201	280325	555	73	1	653.864	1305.71	2	-0.001	1	59.78	4.1e-06	VNVGAGSHPNKVK
	1	2	B7FAU9	B7FAU9_MOUSE Filamin, alpha OS=Mus musculus GN=Flna PE=1 SV=1	18201	280325	555	73	1	653.865	1305.71	2	-0.0009	1	63.21	3.6e-06	VNVGAGSHPNKVK
	1	2	B7FAU9	B7FAU9_MOUSE Filamin, alpha OS=Mus musculus GN=Flna PE=1 SV=1	18201	280325	555	73	1	439.885	1316.63	3	1.0053	2	1.53	1.1	KRAEFTVETR	Phospho (ST)	0.0000020000.0
	1	2	B7FAU9	B7FAU9_MOUSE Filamin, alpha OS=Mus musculus GN=Flna PE=1 SV=1	18201	280325	555	73	1	452.293	1353.86	3	-0.0007	1	21.09	0.031	LIALLEVLSQKK
	1	2	B7FAU9	B7FAU9_MOUSE Filamin, alpha OS=Mus musculus GN=Flna PE=1 SV=1	18201	280325	555	73	1	677.937	1353.86	2	0.0002	1	63	2e-06	LIALLEVLSQKK
	1	2	B7FAU9	B7FAU9_MOUSE Filamin, alpha OS=Mus musculus GN=Flna PE=1 SV=1	18201	280325	555	73	1	452.294	1353.86	3	0.0003	1	47.13	7.3e-05	LIALLEVLSQKK
	1	2	B7FAU9	B7FAU9_MOUSE Filamin, alpha OS=Mus musculus GN=Flna PE=1 SV=1	18201	280325	555	73	1	677.937	1353.86	2	0.0006	1	41.54	0.00026	LIALLEVLSQKK
	1	2	B7FAU9	B7FAU9_MOUSE Filamin, alpha OS=Mus musculus GN=Flna PE=1 SV=1	18201	280325	555	73	1	452.294	1353.86	3	0.001	1	25.27	0.01	LIALLEVLSQKK
	1	2	B7FAU9	B7FAU9_MOUSE Filamin, alpha OS=Mus musculus GN=Flna PE=1 SV=1	18201	280325	555	73	1	452.294	1353.86	3	0.0018	1	32.57	0.0015	LIALLEVLSQKK
	1	2	B7FAU9	B7FAU9_MOUSE Filamin, alpha OS=Mus musculus GN=Flna PE=1 SV=1	18201	280325	555	73	1	455.573	1363.7	3	-0.0001	1	54.61	2.3e-05	VDVGKDQEFTVK
	1	2	B7FAU9	B7FAU9_MOUSE Filamin, alpha OS=Mus musculus GN=Flna PE=1 SV=1	18201	280325	555	73	1	682.857	1363.7	2	0.0016	1	86.1	1.3e-07	VDVGKDQEFTVK
	1	2	B7FAU9	B7FAU9_MOUSE Filamin, alpha OS=Mus musculus GN=Flna PE=1 SV=1	18201	280325	555	73	1	688.844	1375.67	2	-0.0035	1	47.77	0.00026	GEITGEVRMPSGK	Oxidation (M)	0.0000000010000.0
	1	2	B7FAU9	B7FAU9_MOUSE Filamin, alpha OS=Mus musculus GN=Flna PE=1 SV=1	18201	280325	555	73	1	460.563	1378.67	3	-0.0004	0	33.64	0.0061	YGGPYHIGGSPFK
	1	2	B7FAU9	B7FAU9_MOUSE Filamin, alpha OS=Mus musculus GN=Flna PE=1 SV=1	18201	280325	555	73	1	690.341	1378.67	2	0.0003	0	85.96	1.1e-07	YGGPYHIGGSPFK
	1	2	B7FAU9	B7FAU9_MOUSE Filamin, alpha OS=Mus musculus GN=Flna PE=1 SV=1	18201	280325	555	73	1	460.563	1378.67	3	0.0004	0	20.68	0.011	YGGPYHIGGSPFK
	1	2	B7FAU9	B7FAU9_MOUSE Filamin, alpha OS=Mus musculus GN=Flna PE=1 SV=1	18201	280325	555	73	1	460.563	1378.67	3	0.0007	0	45.31	0.00021	YGGPYHIGGSPFK
	1	2	B7FAU9	B7FAU9_MOUSE Filamin, alpha OS=Mus musculus GN=Flna PE=1 SV=1	18201	280325	555	73	1	690.341	1378.67	2	0.0013	0	81.33	6.9e-08	YGGPYHIGGSPFK
	1	2	B7FAU9	B7FAU9_MOUSE Filamin, alpha OS=Mus musculus GN=Flna PE=1 SV=1	18201	280325	555	73	1	464.617	1390.83	3	0.0002	1	30.81	0.0013	AGVAPLQVKVQGPK
	1	2	B7FAU9	B7FAU9_MOUSE Filamin, alpha OS=Mus musculus GN=Flna PE=1 SV=1	18201	280325	555	73	1	697.888	1393.76	2	0.0051	1	17.58	0.022	VPVHDVTDASKVK
	1	2	B7FAU9	B7FAU9_MOUSE Filamin, alpha OS=Mus musculus GN=Flna PE=1 SV=1	18201	280325	555	73	1	700.826	1399.64	2	-0.0038	0	26.4	0.13	YGGDEIPFSPYR
	1	2	B7FAU9	B7FAU9_MOUSE Filamin, alpha OS=Mus musculus GN=Flna PE=1 SV=1	18201	280325	555	73	1	700.827	1399.64	2	-0.0018	0	30.63	0.0013	YGGDEIPFSPYR
	1	2	B7FAU9	B7FAU9_MOUSE Filamin, alpha OS=Mus musculus GN=Flna PE=1 SV=1	18201	280325	555	73	1	700.827	1399.64	2	-0.0005	0	30.78	0.043	YGGDEIPFSPYR
	1	2	B7FAU9	B7FAU9_MOUSE Filamin, alpha OS=Mus musculus GN=Flna PE=1 SV=1	18201	280325	555	73	1	700.827	1399.64	2	-0.0005	0	49.62	0.00056	YGGDEIPFSPYR
	1	2	B7FAU9	B7FAU9_MOUSE Filamin, alpha OS=Mus musculus GN=Flna PE=1 SV=1	18201	280325	555	73	1	700.828	1399.64	2	0.0004	0	45.24	0.0015	YGGDEIPFSPYR
	1	2	B7FAU9	B7FAU9_MOUSE Filamin, alpha OS=Mus musculus GN=Flna PE=1 SV=1	18201	280325	555	73	1	700.828	1399.64	2	0.0005	0	47.27	0.00097	YGGDEIPFSPYR
	1	2	B7FAU9	B7FAU9_MOUSE Filamin, alpha OS=Mus musculus GN=Flna PE=1 SV=1	18201	280325	555	73	1	700.828	1399.64	2	0.0006	0	44.52	0.0018	YGGDEIPFSPYR
	1	2	B7FAU9	B7FAU9_MOUSE Filamin, alpha OS=Mus musculus GN=Flna PE=1 SV=1	18201	280325	555	73	1	700.828	1399.64	2	0.0007	0	36.63	0.011	YGGDEIPFSPYR
	1	2	B7FAU9	B7FAU9_MOUSE Filamin, alpha OS=Mus musculus GN=Flna PE=1 SV=1	18201	280325	555	73	1	700.828	1399.64	2	0.001	0	35.84	0.013	YGGDEIPFSPYR
	1	2	B7FAU9	B7FAU9_MOUSE Filamin, alpha OS=Mus musculus GN=Flna PE=1 SV=1	18201	280325	555	73	1	700.828	1399.64	2	0.0011	0	33.72	0.022	YGGDEIPFSPYR
	1	2	B7FAU9	B7FAU9_MOUSE Filamin, alpha OS=Mus musculus GN=Flna PE=1 SV=1	18201	280325	555	73	1	700.828	1399.64	2	0.0017	0	29.27	0.061	YGGDEIPFSPYR
	1	2	B7FAU9	B7FAU9_MOUSE Filamin, alpha OS=Mus musculus GN=Flna PE=1 SV=1	18201	280325	555	73	1	700.829	1399.64	2	0.0027	0	60.02	5.7e-05	YGGDEIPFSPYR
	1	2	B7FAU9	B7FAU9_MOUSE Filamin, alpha OS=Mus musculus GN=Flna PE=1 SV=1	18201	280325	555	73	1	700.829	1399.64	2	0.0033	0	34.17	0.022	YGGDEIPFSPYR
	1	2	B7FAU9	B7FAU9_MOUSE Filamin, alpha OS=Mus musculus GN=Flna PE=1 SV=1	18201	280325	555	73	1	700.83	1399.65	2	0.0054	0	42.57	0.0032	YGGDEIPFSPYR
[truncated: 9,664 more rows]
